# Supplementary material for: RefPlantNLR is a comprehensive collection of experimentally validated plant disease resistance proteins from the NLR family
Source: PLoS Biol. 2021 Oct 20;19(10):e3001124. doi: 10.1371/journal.pbio.3001124 (PMC8559963; doi:10.1371/journal.pbio.3001124)
Supplement: S2 Table — (XLSX) [file pbio.3001124.s009.xlsx]

## Sheet: OTHER-NBARC
ID	Other_ID	Genpept	CDS	Locus	Subclass	Structure	Coding_exons	Length_AA	Host	cv.	Common_name	Order	ID_PMID	Pathogen	Pathogen_spp	Avr	Avr_GenPept	Avr_PMID	Decoy	Decoy_GenPept	Decoy_PMID
GutR	NA	WP_003234045	NA	HIR77_RS03495	OTHER	OTHER	1	829	Bacillus subtilis	subsp. subtilis str. 168	NA	Bacteria	8195087	OTHER	NA	Glucitol	NA	11390381	NA	NA	NA
ced-4_CAEBR	NA	XP_002642027	XM_002641981	CBG17963	OTHER	OTHER	8	569	Caenorhabditis briggsae	NA	NA	Animalia	NA	OTHER	NA	egl-1	NA	NA	ced-9	NA	NA
ced-4	NA	NP_001021203	NM_001026032	C35D10.9b	OTHER	OTHER	8	571	Caenorhabditis elegans	NA	NA	Animalia	NA	OTHER	NA	egl-1	NA	NA	ced-9	NA	NA
apaf1_DANRE	NA	NP_571683	NM_131608	apaf1 – 58131	OTHER	OTHER	26	1261	Danio rerio	NA	Zebrafish	Animalia	NA	OTHER	NA	Cytochrome c	NA	NA	NA	NA	NA
Dark	NA	NP_725637	NM_166207	Dmel_CG6829	OTHER	OTHER	10	1440	Dropsophila melanogaster	NA	Fruit fly	Animalia	NA	OTHER	NA	Dronc	NA	NA	NA	NA	NA
APAF1	NA	NP_037361	NM_013229	APAF1 – 317	OTHER	OTHER	26	1237	Homo sapiens	NA	Human	Animalia	NA	OTHER	NA	Cytochrome c	NA	NA	NA	NA	NA
Apaf1_MOUSE	Apaf1	NP_001036023	NM_001042558	Apaf1 - 11783	OTHER	OTHER	26	1249	Mus musculus	NA	Mouse	Animalia	NA	OTHER	NA	Cytochrome c	NA	NA	NA	NA	NA
MTV036.21	NA	WP_003401912	NA	HRD53_RS02010	OTHER	OTHER	1	1085	Mycobacterium tuberculosis	NA	NA	Bacteria	NA	OTHER	NA	NA	NA	NA	NA	NA	NA
Y2800_NOSS1	NA	WP_044521506	NA	PCC7120DELTA_RS15765	OTHER	OTHER	1	1235	Nostoc	sp. PCC 7120 = FACHB-418	NA	Bacteria	NA	OTHER	NA	NA	NA	NA	NA	NA	NA
PH0952	NA	WP_048053266	NA	PH_RS04515	OTHER	OTHER	1	751	Pyrococcus horikoshii	NA	NA	Archaeans	30788511	OTHER	NA	NA	NA	NA	NA	NA	NA
Apaf1_RAT	Apaf1	NP_076469	NM_023979	Apaf1 - 78963	OTHER	OTHER	26	1249	Rattus norvegicus	NA	Rat	Animalia	NA	OTHER	NA	Cytochrome c	NA	NA	NA	NA	NA
AfsR	NA	WP_011029645	NA	FQ762_RS22910	OTHER	OTHER	1	993	Streptomyces coelicolor	A3(2)	NA	Bacteria	1612432	OTHER	NA	NA	NA	NA	NA	NA	NA
AfsR_STRGR	NA	Q9S0Y6	NA	NA	OTHER	OTHER	1	974	Streptomyces griseus	NA	NA	Bacteria	10517581	OTHER	NA	NA	NA	NA	NA	NA	NA

## Sheet: Key
Order	Key	Command	Description	action
1	|	OR	This or that	Split long
2	&	AND	requires all the following	Split long
3	//	Synonym	any of the following	Split long
Name	Separators	Description
ID		Name
Other_ID	//	Also known as
Genpept		GenPept accession
CDS		GenBank nucleotide accession
Locus		Locus identifier. Where GenBank nucleotide accession was not available the locus identifier from different genome assemblies are used
Subclass		Subclass of NLR
Structure		Domain structure
Length_AA		Amino acid length
Coding_exons		Number of exons containing protein-encoding sequence. * if inferred based on phylogeny in case locus information was not present
Host		Source annotation from GenBank accession or based on information in article
cv.		Source annotation from GenBank accession or based on information in article
Common_name		Common name. First google hit
Order		Phylogenetic order to which host belongs
ID_PMID	//	PubMed ID. Where not available thesis ISBN number, DOI, or patent. In case multiple articles describe isolating the same gene a // separator is used
Pathogen	|	Type of pathogen
Pathogen_spp	|	Pathogen species
Avr	|	Recognized Avr
Avr_GenPept	|	GenPept accession
Avr_PMID	|, //	PubMed ID. Where not available thesis ISBN number, DOI, or patent
Decoy	|, &, //	Decoy/Guardee
Decoy_GenPept	|, &, //	GenPept accession
Decoy_PMID	|, &, //	PubMed ID. Where not available thesis ISBN number, DOI, or patent
Structure	Signature	Description
B	PF12061	Late blight resistance protein R1
C	PF18052//cd14798	Rx, N-terminal
T	PF01582//G3DSA:3.40.50.10140//SSF52200	Toll/interleukin-1 receptor homology (TIR) domain
T2	PF13676	TIR2 domain
R	PF05659//PS51153	Powdery mildew resistance protein, RPW8 domain
N	SSF52540	NB-ARC, P-loop containing nucleoside triphosphate hydrolase
L	G3DSA:3.80.10.10//G3DSA:1.25.10.10//PF08263//PF00560//PF07723//PF07725//PF12799//PF13306//PF13516//PF13855//SSF52047//SSF52058	LRR
O	Pfam, SUPERFAMILY, or Gene3D signatures excluding: PF12061, PF05659, PF01582, PF13676, SSF52200, G3DSA:3.40.50.10140, PF18052, PF00931, SSF52540, G3DSA:3.40.50.300, G3DSA:1.10.8.430, G3DSA:1.10.10.10, SSF46785, G3DSA:3.80.10.10, G3DSA:1.25.10.10, PF08263, PF00560, PF0772, PF07725, PF12799, PF13306, PF13516, PF13855, SSF52047, SSF52058. Also including: PS51697, SM00614, PS50808	Other, Intergrated domain

## Sheet: NACHT
ID	Other_ID	Genpept	CDS	Locus	Subclass	Structure	Coding_exons	Length_AA	Host	cv.	Common_name	Order	ID_PMID	Pathogen	Pathogen_spp	Avr	Avr_GenPept	Avr_PMID	Decoy	Decoy_GenPept	Decoy_PMID
CIITA	NLRA	NP_001273331	NM_001286402	CIITA	NACHT;NOD;NLRA		19	1131	Homo sapiens	NA	Human	Vertebrates
NOD1	NLRC1//CARD4	NP_006083	NM_006092	NOD1	NACHT;NOD;NLRC		11	953	Homo sapiens	NA	Human	Vertebrates
NOD2	NLRC2//CARD15	NP_071445	NM_022162	NOD2	NACHT;NOD;NLRC		12	1040	Homo sapiens	NA	Human	Vertebrates
NLRC3	NOD3	NP_849172	NM_178844	NLRC3	NACHT;NOD;NLRC		17	1065	Homo sapiens	NA	Human	Vertebrates
NLRC4	Ipaf//Card12//Clan	NP_067032	NM_021209	NLRC4	NACHT;IPAF;NLRC		8	1024	Homo sapiens	NA	Human	Vertebrates	HELPER
NLRC5	NOD4//NOD27	NP_115582	NM_032206	NLRC5	NACHT;NOD;NLRC		47	1866	Homo sapiens	NA	Human	Vertebrates
NLRX1	NOD5//NOD26//NOD9	NP_078894	NM_024618	NLRX1	NACHT;NOD;NLRC		9	975	Homo sapiens	NA	Human	Vertebrates
NLRP1	NALP1//CARD7	NP_127497	NM_033004	NLRP1	NACHT;NLRP;NLRP		17	1473	Homo sapiens	NA	Human	Vertebrates				dsRNA.3C protease
NLRP2	NALP2//Pypaf2	NP_060322	NM_017852	NLRP2	NACHT;NLRP;NLRP		12	1062	Homo sapiens	NA	Human	Vertebrates
NLRP3	NALP3//Pypaf1	NP_004886	NM_004895	NLRP3	NACHT;NLRP;NLRP		9	1036	Homo sapiens	NA	Human	Vertebrates
NLRP4	NALP4//Pypaf4	NP_604393	NM_134444	NLRP4	NACHT;NLRP;NLRP		9	994	Homo sapiens	NA	Human	Vertebrates
NLRP5	NALP5//NOD14//Pypaf8	NP_703148	NM_153447	NLRP5	NACHT;NLRP;NLRP		15	1200	Homo sapiens	NA	Human	Vertebrates
NLRP6	NALP6//Pypaf5	NP_612202	NM_138329	NLRP6	NACHT;NLRP;NLRP		8	892	Homo sapiens	NA	Human	Vertebrates
NLRP7	NALP7//NOD12//Pypaf3	NP_631915	NM_139176	NLRP7	NACHT;NLRP;NLRP		10	1009	Homo sapiens	NA	Human	Vertebrates
NLRP8	NALP8//NOD16	NP_789781	NM_176811	NLRP8	NACHT;NLRP;NLRP		10	1048	Homo sapiens	NA	Human	Vertebrates
NLRP9	NALP9//NOD6	NP_789790	NM_176820	NLRP9	NACHT;NLRP;NLRP		9	991	Homo sapiens	NA	Human	Vertebrates
NLRP10	NALP10//NOD8//Pynod	NP_789791	NM_176821	NLRP10	NACHT;NLRP;NLRP		2	655	Homo sapiens	NA	Human	Vertebrates
NLRP11	NALP11//NOD17//Pypaf6	NP_659444	NM_145007	NLRP11	NACHT;NLRP;NLRP		9	1033	Homo sapiens	NA	Human	Vertebrates
NLRP12	NALP12//Pypaf7//RNO	NP_653288	NM_144687	NLRP12	NACHT;NLRP;NLRP		10	1061	Homo sapiens	NA	Human	Vertebrates
NLRP13	NALP13//NOD13	NP_789780	NM_176810	NLRP13	NACHT;NLRP;NLRP		11	1043	Homo sapiens	NA	Human	Vertebrates
NLRP14	NALP14	NP_789792	NM_176822	NLRP14	NACHT;NLRP;NLRP		11	1093	Homo sapiens	NA	Human	Vertebrates
NAIP	NLRB1//BIRC1	NP_004527	NM_004536	NAIP	NACHT;IPAF;NLRB		14	1403	Homo sapiens	NA	Human	Vertebrates
HET-E	NA				NACHT				Podospora anserina
TP1	NA	NP_009041	NM_007110	TEP1	NACHT		54	2627	Homo sapiens	NA	Human	Vertebrates	9020079
MalT	NA	WP_000906961	NA	NA	PLOOP		1	901	Escherichia coli	K-12	NA	Bacteria		OTHER	NA	maltotriose	NA	NA	NA	NA	NA
PknK	NA	NP_217596	NA	NA	PLOOP		1		Mycobacterium tuberculosis	H37Rv		Bacteria		OTHER	NA	NA	NA	NA	NA	NA	NA
NysRI	NA	AAF71778	NA	AF263912	PLOOP		1		Streptomyces noursei	ATCC 11455		Bacteria		OTHER	NA	NA	NA	NA	NA	NA	NA
OrfV	NA	Q9ZFX8_PSEAC	NA		PLOOP		1		Pseudomonas alcaligenes
SC3A7.02c	NA	O86603_STRCO	NA		PLOOP		1		Streptomyces coelicolor
SCJ21.13	NA	Q9S1Z4_STRCO	NA		PLOOP		1		Streptomyces coelicolor
SC9C5.28	NA	CAB93384	NA		PLOOP		1		Streptomyces coelicolor
AcoK	NA	AAC44880	NA	KPU10553	PLOOP		1	921	Klebsiella pneumoniae	CG43	NA	Bacteria	9045805	OTHER	NA	acetoin	NA	NA	NA	NA	NA
SCM1.10	NA	Q9RD32_STRCO	NA		PLOOP		1		Streptomyces coelicolor
HET-D	NA		NA		NACHT		1
avs1c	AVAST type 1	WP_048696970	NA	EPIR_RS05465&EPIR_RS05470&EPIR_RS05475	PLOOP	OP	3	1939	Erwinia piriflorinigrans	isolate CFBP5888	NA	Bacteria	32855333	Phage	Escherichia virus Lambda	NA	NA	NA	MBL	WP_023654314&WP_023654316	32855333
avs2	AVAST type 2	WP_063118745	NA	EL105_RS17370	PLOOP	P	1	1484	Escherichia coli	isolate NCTC9087	Ecoli	Bacteria	32855333	Phage	Escherichia virus T4|Escherichia virus Lambda	NA	NA	NA	NA	NA	NA
avs3a	AVAST type 3	WP_126523998	NA	EL031_RS08945&EL031_RS08940	NACHT	N	2	2092	Salmonella enterica	isolate NCTC13175	Salmonella	Bacteria	32855333	Phage	Enterobacteria phage T2|Escherichia virus T3|Enterobacteria phage T7|Enterobacteria phage phiX174	NA	NA	NA	avs3b	WP_126523997	32855333
avs4	AVAST type 4	WP_044068927	NA	DX605_RS03925	PLOOP	P	1	1587	Escherichia coli	isolate NCTC11132	Ecoli	Bacteria	32855333	Phage	Escherichia virus T3|Enterobacteria phage T7|Enterobacteria phage phiX174	NA	NA	NA	NA	NA	NA
avs5	AVAST type 5	WP_001515187	NA	DX509_RS15610	NA	O	1	769	Escherichia coli	isolate NCTC13384	Ecoli	Bacteria	32855333	Phage	Enterobacteria phage T2	NA	NA	NA	NA	NA	NA
