# Supplementary material for: RefPlantNLR is a comprehensive collection of experimentally validated plant disease resistance proteins from the NLR family
Source: PLoS Biol. 2021 Oct 20;19(10):e3001124. doi: 10.1371/journal.pbio.3001124 (PMC8559963; doi:10.1371/journal.pbio.3001124)
Supplement: S3 Table — (XLSX) [file pbio.3001124.s010.xlsx]

## Sheet: NLR-associated
ID	Other_ID	Genpept	CDS	Locus	Subclass	Structure	Coding_exons	Length_AA	Host	cv.	Common_name	Order	ID_PMID	Pathogen	Pathogen_spp	Avr	Avr_GenPept	Avr_PMID	Decoy	Decoy_GenPept	Decoy_PMID
HR4^Fei-0	NA	QDK59717	NA	MK604934	Other;RPW8	R	2	146	Arabidopsis thaliana	ecotype Fei-0	Arabidopsis	Brassicales	31344025	AUTOIMMUNITY	NA	NA	NA	NA	NA	NA	NA
RPW8.1^Kz-10	Dm7^Kz-10	AIE47877	NA	KJ634211	Other;RPW8	R	2	183	Arabidopsis thaliana	ecotype Kz-10	Arabidopsis	Brassicales	25467443	AUTOIMMUNITY	NA	NA	NA	NA	NA	NA	NA
HR1	HR1^Col-0	NP_190614	NM_114905	AT3G50450	Other;RPW8	R	2	189	Arabidopsis thaliana	ecotype Col-0	Arabidopsis	Brassicales	10.1101/839308	Bacteria|Fungi	Pseudomonas syringae|Golovinomyces cichoracearum	NA	NA	NA	NA	NA	NA
HR2	HR2^Col-0	NP_190615	NM_114906	AT3G50460	Other;RPW8	R	2	205	Arabidopsis thaliana	ecotype Col-0	Arabidopsis	Brassicales	10.1101/839308	Bacteria|Fungi	Pseudomonas syringae|Golovinomyces cichoracearum	NA	NA	NA	NA	NA	NA
HR3	HR3^Col-0	NP_190616	NM_114907	AT3G50470	Other;RPW8	R	2	213	Arabidopsis thaliana	ecotype Col-0	Arabidopsis	Brassicales	10.1101/839308	Bacteria|Fungi	Pseudomonas syringae|Golovinomyces cichoracearum	NA	NA	NA	NA	NA	NA
HR4	HR4^Col-0	NP_566933	NM_114908	AT3G50480	Other;RPW8	R	2	200	Arabidopsis thaliana	ecotype Col-0	Arabidopsis	Brassicales	10.1101/839308	Bacteria|Fungi	Pseudomonas syringae|Golovinomyces cichoracearum	NA	NA	NA	NA	NA	NA
RPW8.1	RPW8.1^Ms-0	AAK09266	NA	AF273059	Other;RPW8	R	2	148	Arabidopsis thaliana	ecotype Ms-0	Arabidopsis	Brassicales	11141561	Fungi	Erysiphe cichoracearum|Erysiphe cruciferarum|Erysiphe orontii|Oidium lycopersici	NA	NA	NA	NA	NA	NA
RPW8.2	RPW8.2^Ms-0	AAK09267	NA	AF273059	Other;RPW8	R	2	174	Arabidopsis thaliana	ecotype Ms-0	Arabidopsis	Brassicales	11141561	Fungi	Erysiphe cichoracearum|Erysiphe cruciferarum|Erysiphe orontii|Oidium lycopersici	NA	NA	NA	NA	NA	NA
PP2-A5	NA	NP_176718	NM_105213	AT1G65390	Other;TIR	TO	5	411	Arabidopsis thaliana	ecotype Col-0	Arabidopsis	Brassicales	30765478	Arthropods	Tetranychus urticae	NA	NA	NA	NA	NA	NA
RBA1^Ag-0	NA	NA	NA	NA	Other;TIR	T	7*	363	Arabidopsis thaliana	ecotype Ag-0	Arabidopsis	Brassicales	28137883	Bacteria	Pseudomonas syringae	HopBA1	ADQ74895	28137883	NA	NA	NA
RBA1^Col-0	NA	NP_175170	NM_103631	AT1G47370	Other;TIR	T	7	363	Arabidopsis thaliana	ecotype Col-0	Arabidopsis	Brassicales	28137883	Bacteria	Pseudomonas syringae	HopBA1	ADQ74895	28137883	NA	NA	NA
PvVTT1	NA	ABI16464	DQ826722	NA	Other;TIR	TT	NA	331	Phaseolus vulgaris	cv. Othello	Common bean	Fabales	20507487	Virus	Bean dwarf mosaic virus (BDMV)	BV1	MULTISPECIES	11059485	NA	NA	NA
AtMLKL1	NA	NP_001031229	NM_001036152	AT1G64300	Other;MLKL	MLKL	2	717	Arabidopsis thaliana	ecotype Col-0	Arabidopsis	Brassicales	33053377	Fungi|Oomycete	Golovinomyces orontii|Hyaloperonospora arabidopsidis	NA	NA	NA	NA	NA	NA
AtMLKL2	NA	NP_001330018	NM_001344413	AT5G41730	Other;MLKL	MLKL	2	711	Arabidopsis thaliana	ecotype Col-0	Arabidopsis	Brassicales	33053377	Fungi|Oomycete	Golovinomyces orontii|Hyaloperonospora arabidopsidis	NA	NA	NA	NA	NA	NA
AtMLKL3	NA	NA	NA	AT1G01450	Other;MLKL	MLKL	2	701	Arabidopsis thaliana	ecotype Col-0	Arabidopsis	Brassicales	33053377	Fungi|Oomycete	Golovinomyces orontii|Hyaloperonospora arabidopsidis	NA	NA	NA	NA	NA	NA

## Sheet: Key
Order	Key	Command	Description	action
1	|	OR	This or that	Split long
2	&	AND	requires all the following	Split long
3	//	Synonym	any of the following	Split long
Name	Separators	Description
ID		Name
Other_ID	//	Also known as
Genpept		GenPept accession
CDS		GenBank nucleotide accession
Locus		Locus identifier. Where GenBank nucleotide accession was not available the locus identifier from different genome assemblies are used
Subclass		Subclass of NLR
Structure		Domain structure
Length_AA		Amino acid length
Coding_exons		Number of exons containing protein-encoding sequence. * if inferred based on phylogeny in case locus information was not present
Host		Source annotation from GenBank accession or based on information in article
cv.		Source annotation from GenBank accession or based on information in article
Common_name		Common name. First google hit
Order		Phylogenetic order to which host belongs
ID_PMID	//	PubMed ID. Where not available thesis ISBN number, DOI, or patent. In case multiple articles describe isolating the same gene a // separator is used
Pathogen	|	Type of pathogen
Pathogen_spp	|	Pathogen species
Avr	|	Recognized Avr
Avr_GenPept	|	GenPept accession
Avr_PMID	|, //	PubMed ID. Where not available thesis ISBN number, DOI, or patent
Decoy	|, &, //	Decoy/Guardee
Decoy_GenPept	|, &, //	GenPept accession
Decoy_PMID	|, &, //	PubMed ID. Where not available thesis ISBN number, DOI, or patent
Structure	Signature	Description
B	PF12061	Late blight resistance protein R1
C	PF18052//cd14798	Rx, N-terminal
T	PF01582//G3DSA:3.40.50.10140//SSF52200	Toll/interleukin-1 receptor homology (TIR) domain
T2	PF13676	TIR2 domain
R	PF05659//PS51153	Powdery mildew resistance protein, RPW8 domain
N	SSF52540	NB-ARC, P-loop containing nucleoside triphosphate hydrolase
L	G3DSA:3.80.10.10//G3DSA:1.25.10.10//PF08263//PF00560//PF07723//PF07725//PF12799//PF13306//PF13516//PF13855//SSF52047//SSF52058	LRR
O	Pfam, SUPERFAMILY, or Gene3D signatures excluding: PF12061, PF05659, PF01582, PF13676, SSF52200, G3DSA:3.40.50.10140, PF18052, PF00931, SSF52540, G3DSA:3.40.50.300, G3DSA:1.10.8.430, G3DSA:1.10.10.10, SSF46785, G3DSA:3.80.10.10, G3DSA:1.25.10.10, PF08263, PF00560, PF0772, PF07725, PF12799, PF13306, PF13516, PF13855, SSF52047, SSF52058. Also including: PS51697, SM00614, PS50808	Other, Intergrated domain
