# Supplementary material for: RefPlantNLR is a comprehensive collection of experimentally validated plant disease resistance proteins from the NLR family
Source: PLoS Biol. 2021 Oct 20;19(10):e3001124. doi: 10.1371/journal.pbio.3001124 (PMC8559963; doi:10.1371/journal.pbio.3001124)
Supplement: S5 Table — (XLSX) [file pbio.3001124.s012.xlsx]

## Sheet: RefSeq
Organism	Common_name	InterPro	RefSeq	Genome	Annotation_origin	Annotation	Freeze_Date	Release_Date	Software	PMID	Domain	Kingdom	Phylum	Subphylum	Subphylum_unranked	Class	Class_unranked	Subclass	Subclass_unranked1	Subclass_unranked2	Subclass_unranked3	Order	Suborder	Family	Family_unranked	Subfamily	Subfamily_unranked	Tribe	Subtribe	Tribe_unranked	Genus	Genus_unranked	Subgenus	Section	Species	Subspecies	Cultivar
Arabidopsis thaliana ecotype Colombia (RefSeq)	Thale cress	interproscan-5.51-85.0	GCF_000001735.4	TAIR10.1	RefSeq	NCBI Arabidopsis thaliana ecotype Col-0 Annotation Release TAIR10.1 and Araport				11130711	Eukaryota	Viridiplantae	Streptophyta	Streptophytina	Embryophyta;Tracheophyta;Euphyllophyta;Spermatophyta	Magnoliopsida	Mesangiospermae;eudicotyledons		Gunneridae;Pentapetalae	rosids	malvids	Brassicales		Brassicaceae				Camelineae			Arabidopsis				thaliana		ecotype Colombia
Physcomitrium patens ecotype Gransden 2004	Mosses	interproscan-5.51-85.0	GCF_000002425.4	Phypa V3	RefSeq	NCBI Physcomitrium patens ecotype Gransden 2004 Annotation Release 100	2018-03-26	2018-04-04	v8.0	29237241	Eukaryota	Viridiplantae	Streptophyta	Streptophytina	Embryophyta;Bryophyta;Bryophytina	Bryopsida		Funariidae				Funariales		Funariaceae							Physcomitrella				patens		ecotype Gransden 2004
Populus trichocarpa isolate Nisqually-1	Black cottonwood	interproscan-5.51-85.0	GCF_000002775.4	Pop_tri_v3	RefSeq	NCBI Populus trichocarpa isolate Nisqually-1 Annotation Release 101	2018-03-30	2018-04-09	v8.0	16973872	Eukaryota	Viridiplantae	Streptophyta	Streptophytina	Embryophyta;Tracheophyta;Euphyllophyta;Spermatophyta	Magnoliopsida	Mesangiospermae;eudicotyledons		Gunneridae;Pentapetalae	rosids	fabids	Malpighiales		Salicaceae		Saliceae					Populus				trichocarpa		isolate Nisqually-1
Sorghum bicolor cv. BTx623	Sorghum	interproscan-5.51-85.0	GCF_000003195.3	Sorghum_bicolor_NCBIv3	RefSeq	NCBI Sorghum bicolor cv. BTx623 Annotation Release 101	2017-06-02	2017-06-13	v7.4	19189423	Eukaryota	Viridiplantae	Streptophyta	Streptophytina	Embryophyta;Tracheophyta;Euphyllophyta;Spermatophyta	Magnoliopsida	Mesangiospermae;Liliopsida	Petrosaviidae	commelinids			Poales		Poaceae	PACMAD clade	Panicoideae	Andropogonodae	Andropogoneae	Sorghinae		Sorghum				bicolor		cv. BTx623
Vitis vinifera cv. PN40024	Wine grape	interproscan-5.51-85.0	GCF_000003745.3	12X	RefSeq	NCBI Vitis vinifera cv. PN40024 Annotation Release 102	2016-11-18	2016-11-25	v7.2	17721507	Eukaryota	Viridiplantae	Streptophyta	Streptophytina	Embryophyta;Tracheophyta;Euphyllophyta;Spermatophyta	Magnoliopsida	Mesangiospermae;eudicotyledons		Gunneridae;Pentapetalae	rosids	rosids incertae sedis	Vitales		Vitaceae		Viteae					Vitis				vinifera		cv. PN40024
Cucumis sativus cv. 9930	Cucumber	interproscan-5.51-85.0	GCF_000004075.3	Cucumber_9930_V3	RefSeq	NCBI Cucumis sativus cv. 9930 Annotation Release 102	2019-12-10	2019-12-17	v8.3	31216035	Eukaryota	Viridiplantae	Streptophyta	Streptophytina	Embryophyta;Tracheophyta;Euphyllophyta;Spermatophyta	Magnoliopsida	Mesangiospermae;eudicotyledons		Gunneridae;Pentapetalae	rosids	fabids	Cucurbitales		Cucurbitaceae		Benincaseae					Cucumis				sativus		cv. 9930
Arabidopsis lyrata subsp. lyrata	Lyrate rockcress	interproscan-5.51-85.0	GCF_000004255.2	v.1.0	RefSeq	NCBI Arabidopsis lyrata subsp. lyrata Annotation Release 101	2017-05-02	2017-05-11	v7.4	21478890	Eukaryota	Viridiplantae	Streptophyta	Streptophytina	Embryophyta;Tracheophyta;Euphyllophyta;Spermatophyta	Magnoliopsida	Mesangiospermae;eudicotyledons		Gunneridae;Pentapetalae	rosids	malvids	Brassicales		Brassicaceae				Camelineae			Arabidopsis				lyrata	subsp. lyrata
Glycine max cv. Williams 82	Soybean	interproscan-5.51-85.0	GCF_000004515.6	Glycine_max_v4.0	RefSeq	NCBI Glycine max cv. Williams 82 Annotation Release 104	2021-04-09	2021-04-19	v8.6	20075913	Eukaryota	Viridiplantae	Streptophyta	Streptophytina	Embryophyta;Tracheophyta;Euphyllophyta;Spermatophyta	Magnoliopsida	Mesangiospermae;eudicotyledons		Gunneridae;Pentapetalae	rosids	fabids	Fabales		Fabaceae		Papilionoideae	50 kb inversion clade;NPAAA clade;indigoferoid/millettioid clade	Phaseoleae			Glycine		Soja		max		cv. Williams 82
Brachypodium distachyon strain Bd21	Stiff brome	interproscan-5.51-85.0	GCF_000005505.3	Brachypodium_distachyon_v3.0	RefSeq	NCBI Brachypodium distachyon strain Bd21 Annotation Release 103	2018-03-16	2018-03-27	v8.1	20148030	Eukaryota	Viridiplantae	Streptophyta	Streptophytina	Embryophyta;Tracheophyta;Euphyllophyta;Spermatophyta	Magnoliopsida	Mesangiospermae;Liliopsida	Petrosaviidae	commelinids			Poales		Poaceae	BOP clade	Pooideae		Brachypodieae			Brachypodium				distachyon		strain Bd21
Selaginella moellendorffii	Club-mosses	interproscan-5.51-85.0	GCF_000143415.4	v1.0	RefSeq	NCBI Selaginella moellendorffii Annotation Release 100	2018-04-10	2018-04-20	v8.0	21551031	Eukaryota	Viridiplantae	Streptophyta	Streptophytina	Embryophyta;Tracheophyta	Lycopodiopsida						Selaginellales		Selaginellaceae							Selaginella				moellendorffii
Carica papaya cv. SunUp	Papaya	interproscan-5.51-85.0	GCF_000150535.2	Papaya1.0	RefSeq	NCBI Carica papaya cv. SunUp Annotation Release 100	2017-08-03	2017-08-04	v7.4	18432245	Eukaryota	Viridiplantae	Streptophyta	Streptophytina	Embryophyta;Tracheophyta;Euphyllophyta;Spermatophyta	Magnoliopsida	Mesangiospermae;eudicotyledons		Gunneridae;Pentapetalae	rosids	malvids	Brassicales		Caricaceae							Carica				papaya		cv. SunUp
Ricinus communis cv. Hale	Castor bean	interproscan-5.51-85.0	GCF_000151685.1	JCVI_RCG_1.1	RefSeq	NCBI Ricinus communis cv. Hale Annotation Release 101	2018-05-16	2018-05-23	v8.0	20729833	Eukaryota	Viridiplantae	Streptophyta	Streptophytina	Embryophyta;Tracheophyta;Euphyllophyta;Spermatophyta	Magnoliopsida	Mesangiospermae;eudicotyledons		Gunneridae;Pentapetalae	rosids	fabids	Malpighiales		Euphorbiaceae		Acalyphoideae		Acalypheae			Ricinus				communis		cv. Hale
Fragaria vesca subsp. vesca cv. Hawaii-4	Wild strawberry	interproscan-5.51-85.0	GCF_000184155.1	FraVesHawaii_1.0	RefSeq	NCBI Fragaria vesca cv. Hawaii-4 Annotation Release 101	2015-03-02	2015-03-04	v6.2	21186353	Eukaryota	Viridiplantae	Streptophyta	Streptophytina	Embryophyta;Tracheophyta;Euphyllophyta;Spermatophyta	Magnoliopsida	Mesangiospermae;eudicotyledons		Gunneridae;Pentapetalae	rosids	fabids	Rosales		Rosaceae		Rosoideae	Potentilleae	Fragariinae			Fragaria				vesca	subsp. vesca	cv. Hawaii-4
Solanum lycopersicum cv. Heinz 1706	Tomato	interproscan-5.51-85.0	GCF_000188115.4	SL3.0	RefSeq	NCBI Solanum lycopersicum cv. Heinz 1706 Annotation Release 103	2018-08-02	2018-08-08	v8.1	22660326	Eukaryota	Viridiplantae	Streptophyta	Streptophytina	Embryophyta;Tracheophyta;Euphyllophyta;Spermatophyta	Magnoliopsida	Mesangiospermae;eudicotyledons		Gunneridae;Pentapetalae	asterids	lamiids	Solanales		Solanaceae		Solanoideae		Solaneae			Solanum		Solanum sensu stricto	Lycopersicon	lycopersicum		cv. Heinz 1706
Theobroma cacao cv. B97-61/B2	Cacao	interproscan-5.51-85.0	GCF_000208745.1	Criollo_cocoa_genome_V2	RefSeq	NCBI Theobroma cacao cv. B97-61/B2 Annotation Release 100	2016-09-05	2016-09-12	v7.1	26460024	Eukaryota	Viridiplantae	Streptophyta	Streptophytina	Embryophyta;Tracheophyta;Euphyllophyta;Spermatophyta	Magnoliopsida	Mesangiospermae;eudicotyledons		Gunneridae;Pentapetalae	rosids	malvids	Malvales		Malvaceae		Byttnerioideae					Theobroma				cacao		cv. B97-61/B2
Cucumis sativus cv. Borszczagowski	Cucumber	interproscan-5.51-85.0	GCF_000224045.1	CSB10A_v1	RefSeq	SUPPRESSED NCBI Cucumis sativus cv. Borszczagowski Annotation Release 100				31216035	Eukaryota	Viridiplantae	Streptophyta	Streptophytina	Embryophyta;Tracheophyta;Euphyllophyta;Spermatophyta	Magnoliopsida	Mesangiospermae;eudicotyledons		Gunneridae;Pentapetalae	rosids	fabids	Cucurbitales		Cucurbitaceae		Benincaseae					Cucumis				sativus		cv. Borszczagowski
Solanum tuberosum cv. DM 1-3 516 R44	Potato	interproscan-5.51-85.0	GCF_000226075.1	SolTub_3.0	RefSeq	NCBI Solanum tuberosum cv. DM 1-3 516 R44 Annotation Release 101	2015-12-11	2016-01-05	v6.5	21743474	Eukaryota	Viridiplantae	Streptophyta	Streptophytina	Embryophyta;Tracheophyta;Euphyllophyta;Spermatophyta	Magnoliopsida	Mesangiospermae;eudicotyledons		Gunneridae;Pentapetalae	asterids	lamiids	Solanales		Solanaceae		Solanoideae		Solaneae			Solanum		Solanum sensu stricto	Petota	tuberosum		cv. DM 1-3 516 R44
Oryza brachyantha		interproscan-5.51-85.0	GCF_000231095.2	ObraRS2	RefSeq	NCBI Oryza brachyantha Annotation Release 101	2021-04-01	2021-04-06	v8.6	23481403	Eukaryota	Viridiplantae	Streptophyta	Streptophytina	Embryophyta;Tracheophyta;Euphyllophyta;Spermatophyta	Magnoliopsida	Mesangiospermae;Liliopsida	Petrosaviidae	commelinids			Poales		Poaceae	BOP clade	Oryzoideae		Oryzeae	Oryzinae		Oryza				brachyantha
Setaria italica strain Yugu1	Foxtail millet	interproscan-5.51-85.0	GCF_000263155.2	Setaria_italica_v2.0	RefSeq	NCBI Setaria italica strain Yugu1 Annotation Release 103	2017-10-11	2017-10-16	v7.4	22580951	Eukaryota	Viridiplantae	Streptophyta	Streptophytina	Embryophyta;Tracheophyta;Euphyllophyta;Spermatophyta	Magnoliopsida	Mesangiospermae;Liliopsida	Petrosaviidae	commelinids			Poales		Poaceae	PACMAD clade	Panicoideae	Panicodae	Paniceae	Cenchrinae		Setaria				italica		strain Yugu1
Brassica rapa cv. Chiifu-401-42	Field mustard	interproscan-5.51-85.0	GCF_000309985.2	CAAS_Brap_v3.01	RefSeq	NCBI Brassica rapa cv. Chiifu-401-42 Annotation Release 103.20201202	2020-12-02	2020-12-07	v8.5	30131865	Eukaryota	Viridiplantae	Streptophyta	Streptophytina	Embryophyta;Tracheophyta;Euphyllophyta;Spermatophyta	Magnoliopsida	Mesangiospermae;eudicotyledons		Gunneridae;Pentapetalae	rosids	malvids	Brassicales		Brassicaceae				Brassiceae			Brassica				rapa		cv. Chiifu-401-42
Cucumis melo cv. DHL92	Muskmelon	interproscan-5.51-85.0	GCF_000313045.1	ASM31304v1	RefSeq	NCBI Cucumis melo cv. DHL92 Annotation Release 101	2016-06-03	2016-06-07	v7.0	22753475	Eukaryota	Viridiplantae	Streptophyta	Streptophytina	Embryophyta;Tracheophyta;Euphyllophyta;Spermatophyta	Magnoliopsida	Mesangiospermae;eudicotyledons		Gunneridae;Pentapetalae	rosids	fabids	Cucurbitales		Cucurbitaceae		Benincaseae					Cucumis				melo		cv. DHL92
Musa acuminata subsp. malaccensis strain Doubled-haploid Pahang	Dwarf banana	interproscan-5.51-85.0	GCF_000313855.2	ASM31385v2	RefSeq	NCBI Musa acuminata subsp. malaccensis strain Doubled-haploid Pahang Annotation Release 101	2016-10-14	2016-10-25	v7.2	22801500	Eukaryota	Viridiplantae	Streptophyta	Streptophytina	Embryophyta;Tracheophyta;Euphyllophyta;Spermatophyta	Magnoliopsida	Mesangiospermae;Liliopsida	Petrosaviidae	commelinids			Zingiberales		Musaceae							Musa				acuminata	subsp. malaccensis	strain Doubled-haploid Pahang
Pyrus x bretschneideri cv. Dangshansuli	Chinese white pear	interproscan-5.51-85.0	GCF_000315295.1	Pbr_v1.0	RefSeq	NCBI Pyrus x bretschneideri cv. Dangshansuli Annotation Release 101	2016-10-04	2016-10-12	v7.2	23149293	Eukaryota	Viridiplantae	Streptophyta	Streptophytina	Embryophyta;Tracheophyta;Euphyllophyta;Spermatophyta	Magnoliopsida	Mesangiospermae;eudicotyledons		Gunneridae;Pentapetalae	rosids	fabids	Rosales		Rosaceae		Amygdaloideae		Maleae			Pyrus				x bretschneideri		cv. Dangshansuli
Citrus sinensis cv. Valencia	Sweet orange	interproscan-5.51-85.0	GCF_000317415.1	Csi_valencia_1.0	RefSeq	NCBI Citrus sinensis cv. Valencia Annotation Release 102	2018-05-07	2018-05-16	v8.0	23179022	Eukaryota	Viridiplantae	Streptophyta	Streptophytina	Embryophyta;Tracheophyta;Euphyllophyta;Spermatophyta	Magnoliopsida	Mesangiospermae;eudicotyledons		Gunneridae;Pentapetalae	rosids	malvids	Sapindales		Rutaceae		Aurantioideae					Citrus				sinensis		cv. Valencia
Gossypium raimondii		interproscan-5.51-85.0	GCF_000327365.1	Graimondii2_0	RefSeq	NCBI Gossypium raimondii Annotation Release 100	2015-04-29	2015-05-22	v6.3	23257886	Eukaryota	Viridiplantae	Streptophyta	Streptophytina	Embryophyta;Tracheophyta;Euphyllophyta;Spermatophyta	Magnoliopsida	Mesangiospermae;eudicotyledons		Gunneridae;Pentapetalae	rosids	malvids	Malvales		Malvaceae		Malvoideae					Gossypium				raimondii
Cicer arietinum cv. CDC Frontier	Chickpea	interproscan-5.51-85.0	GCF_000331145.1	ASM33114v1	RefSeq	NCBI Cicer arietinum cv. CDC Frontier Annotation Release 102	2018-12-03	2018-12-27	v8.1	23354103	Eukaryota	Viridiplantae	Streptophyta	Streptophytina	Embryophyta;Tracheophyta;Euphyllophyta;Spermatophyta	Magnoliopsida	Mesangiospermae;eudicotyledons		Gunneridae;Pentapetalae	rosids	fabids	Fabales		Fabaceae		Papilionoideae	50 kb inversion clade;NPAAA clade;Hologalegina;IRL clade	Cicereae			Cicer				arietinum		cv. CDC Frontier
Cajanus cajan	Pigeon pea	interproscan-5.51-85.0	GCF_000340665.1	C.cajan_V1.0	RefSeq	NCBI Cajanus cajan Annotation Release 101	2019-05-20	2019-05-23	v8.2	22057054	Eukaryota	Viridiplantae	Streptophyta	Streptophytina	Embryophyta;Tracheophyta;Euphyllophyta;Spermatophyta	Magnoliopsida	Mesangiospermae;eudicotyledons		Gunneridae;Pentapetalae	rosids	fabids	Fabales		Fabaceae		Papilionoideae	50 kb inversion clade;NPAAA clade;indigoferoid/millettioid clade	Phaseoleae			Cajanus				cajan
Prunus persica cv. Lovell	Peach	interproscan-5.51-85.0	GCF_000346465.2	Prunus_persica_NCBIv2	RefSeq	NCBI Prunus persica cv. Lovell Annotation Release 100	2017-03-07	2017-03-21	v7.3	23525075	Eukaryota	Viridiplantae	Streptophyta	Streptophytina	Embryophyta;Tracheophyta;Euphyllophyta;Spermatophyta	Magnoliopsida	Mesangiospermae;eudicotyledons		Gunneridae;Pentapetalae	rosids	fabids	Rosales		Rosaceae		Amygdaloideae		Amygdaleae			Prunus				persica		cv. Lovell
Prunus mume isolate 4	Japanese apricot	interproscan-5.51-85.0	GCF_000346735.1	P.mume_V1.0	RefSeq	NCBI Prunus mume isolate 4 Annotation Release 101	2016-05-09	2016-05-11	v7.0	23271652	Eukaryota	Viridiplantae	Streptophyta	Streptophytina	Embryophyta;Tracheophyta;Euphyllophyta;Spermatophyta	Magnoliopsida	Mesangiospermae;eudicotyledons		Gunneridae;Pentapetalae	rosids	fabids	Rosales		Rosaceae		Amygdaloideae		Amygdaleae			Prunus				mume		isolate 4
Nelumbo nucifera	Sacred lotus	interproscan-5.51-85.0	GCF_000365185.1	Chinese Lotus 1.1	RefSeq	NCBI Nelumbo nucifera Annotation Release 101	2016-11-10	2016-11-16	v7.2		Eukaryota	Viridiplantae	Streptophyta	Streptophytina	Embryophyta;Tracheophyta;Euphyllophyta;Spermatophyta	Magnoliopsida	Mesangiospermae					Proteales		Nelumbonaceae							Nelumbo				nucifera
Capsella rubella cv. Monte Gargano	Pink shepherd's-purse	interproscan-5.51-85.0	GCF_000375325.1	Caprub1_0	RefSeq	NCBI Capsella rubella cv. Monte Gargano Annotation Release 100	2018-01-31	2018-02-02	v8.0	23749190	Eukaryota	Viridiplantae	Streptophyta	Streptophytina	Embryophyta;Tracheophyta;Euphyllophyta;Spermatophyta	Magnoliopsida	Mesangiospermae;eudicotyledons		Gunneridae;Pentapetalae	rosids	malvids	Brassicales		Brassicaceae				Camelineae			Capsella				rubella		cv. Monte Gargano
Nicotiana tomentosiformis		interproscan-5.51-85.0	GCF_000390325.2	Ntom_v01	RefSeq	NCBI Nicotiana tomentosiformis Annotation Release 102	2020-04-15	2020-04-21	v8.4	23773524	Eukaryota	Viridiplantae	Streptophyta	Streptophytina	Embryophyta;Tracheophyta;Euphyllophyta;Spermatophyta	Magnoliopsida	Mesangiospermae;eudicotyledons		Gunneridae;Pentapetalae	asterids	lamiids	Solanales		Solanaceae		Nicotianoideae		Nicotianeae			Nicotiana			Tomentosae	tomentosiformis
Nicotiana sylvestris	Wood tobacco	interproscan-5.51-85.0	GCF_000393655.1	NSyl	RefSeq	NCBI Nicotiana sylvestris Annotation Release 100	2014-10-16	2014-10-22	v6.1	23773524	Eukaryota	Viridiplantae	Streptophyta	Streptophytina	Embryophyta;Tracheophyta;Euphyllophyta;Spermatophyta	Magnoliopsida	Mesangiospermae;eudicotyledons		Gunneridae;Pentapetalae	asterids	lamiids	Solanales		Solanaceae		Nicotianoideae		Nicotianeae			Nicotiana			Sylvestres	sylvestris
Phoenix dactylifera cv. Khalas	Date palm	interproscan-5.51-85.0	GCF_000413155.1	DPV01	RefSeq	SUPPRESSED NCBI Phoenix dactylifera cv. Khalas Annotation Release 102	2018-10-11	2018-10-17	v8.1	23917264	Eukaryota	Viridiplantae	Streptophyta	Streptophytina	Embryophyta;Tracheophyta;Euphyllophyta;Spermatophyta	Magnoliopsida	Mesangiospermae;Liliopsida	Petrosaviidae	commelinids			Arecales		Arecaceae		Coryphoideae		Phoeniceae			Phoenix				dactylifera		cv. Khalas
Morus notabilis		interproscan-5.51-85.0	GCF_000414095.1	ASM41409v2	RefSeq	NCBI Morus notabilis Annotation Release 100	2018-02-22	2018-02-26	v8.0		Eukaryota	Viridiplantae	Streptophyta	Streptophytina	Embryophyta;Tracheophyta;Euphyllophyta;Spermatophyta	Magnoliopsida	Mesangiospermae;eudicotyledons		Gunneridae;Pentapetalae	rosids	fabids	Rosales		Moraceae							Morus				notabilis
Elaeis guineensis	African oil palm	interproscan-5.51-85.0	GCF_000442705.1	EG5	RefSeq	NCBI Elaeis guineensis Annotation Release 102	2019-05-15	2019-05-22	v8.2	23883927	Eukaryota	Viridiplantae	Streptophyta	Streptophytina	Embryophyta;Tracheophyta;Euphyllophyta;Spermatophyta	Magnoliopsida	Mesangiospermae;Liliopsida	Petrosaviidae	commelinids			Arecales		Arecaceae		Arecoideae		Cocoseae	Elaeidinae		Elaeis				guineensis
Tarenaya hassleriana	Spider flower	interproscan-5.51-85.0	GCF_000463585.1	ASM46358v1	RefSeq	NCBI Tarenaya hassleriana Annotation Release 101	2016-11-16	2016-11-18	v7.2	23983221	Eukaryota	Viridiplantae	Streptophyta	Streptophytina	Embryophyta;Tracheophyta;Euphyllophyta;Spermatophyta	Magnoliopsida	Mesangiospermae;eudicotyledons		Gunneridae;Pentapetalae	rosids	malvids	Brassicales		Cleomaceae							Tarenaya				hassleriana
Amborella trichopoda		interproscan-5.51-85.0	GCF_000471905.2	AMTR1.0	RefSeq	NCBI Amborella trichopoda Annotation Release 101	2017-03-29	2017-04-04	v7.3	24357323	Eukaryota	Viridiplantae	Streptophyta	Streptophytina	Embryophyta;Tracheophyta;Euphyllophyta;Spermatophyta	Magnoliopsida						Amborellales		Amborellaceae							Amborella				trichopoda
Eutrema salsugineum	Saltwater cress	interproscan-5.51-85.0	GCF_000478725.1	Eutsalg1_0	RefSeq	NCBI Eutrema salsugineum Annotation Release 100	2018-02-22	2018-02-26	v8.0	23518688	Eukaryota	Viridiplantae	Streptophyta	Streptophytina	Embryophyta;Tracheophyta;Euphyllophyta;Spermatophyta	Magnoliopsida	Mesangiospermae;eudicotyledons		Gunneridae;Pentapetalae	rosids	malvids	Brassicales		Brassicaceae		Eutremeae					Eutrema				salsugineum
Citrus clementina cv. Clemenules	Clementine	interproscan-5.51-85.0	GCF_000493195.1	Citrus_clementina_v1.0	RefSeq	NCBI Citrus clementina cv. Clemenules Annotation Release 100	2018-02-22	2018-02-26	v8.0	24908277	Eukaryota	Viridiplantae	Streptophyta	Streptophytina	Embryophyta;Tracheophyta;Euphyllophyta;Spermatophyta	Magnoliopsida	Mesangiospermae;eudicotyledons		Gunneridae;Pentapetalae	rosids	malvids	Sapindales		Rutaceae		Aurantioideae					Citrus				clementina		cv. Clemenules
Populus euphratica	Euphrates poplar	interproscan-5.51-85.0	GCF_000495115.1	PopEup_1.0	RefSeq	NCBI Populus euphratica Annotation Release 100	2015-01-05	2015-01-06	v6.2	24256998	Eukaryota	Viridiplantae	Streptophyta	Streptophytina	Embryophyta;Tracheophyta;Euphyllophyta;Spermatophyta	Magnoliopsida	Mesangiospermae;eudicotyledons		Gunneridae;Pentapetalae	rosids	fabids	Malpighiales		Salicaceae		Saliceae					Populus				euphratica
Phaseolus vulgaris cv. G19833	Common bean	interproscan-5.51-85.0	GCF_000499845.1	PhaVulg1_0	RefSeq	NCBI Phaseolus vulgaris cv. G19833 Annotation Release					Eukaryota	Viridiplantae	Streptophyta	Streptophytina	Embryophyta;Tracheophyta;Euphyllophyta;Spermatophyta	Magnoliopsida	Mesangiospermae;eudicotyledons		Gunneridae;Pentapetalae	rosids	fabids	Fabales		Fabaceae		Papilionoideae	50 kb inversion clade;NPAAA clade;indigoferoid/millettioid clade	Phaseoleae			Phaseolus				vulgaris		cv. G19833
Erythranthe guttata cv. IM62	Spotted monkey flower	interproscan-5.51-85.0	GCF_000504015.1	Mimgu1_0	RefSeq	NCBI Erythranthe guttata cv. IM62 Annotation Release 100	2015-06-03	2015-06-24	v6.3	24225854	Eukaryota	Viridiplantae	Streptophyta	Streptophytina	Embryophyta;Tracheophyta;Euphyllophyta;Spermatophyta	Magnoliopsida	Mesangiospermae;eudicotyledons		Gunneridae;Pentapetalae	asterids	lamiids	Lamiales		Phrymaceae							Erythranthe				guttata		cv. IM62
Beta vulgaris subsp. vulgaris	Beet	interproscan-5.51-85.0	GCF_000511025.2	RefBeet-1.2.2	RefSeq	NCBI Beta vulgaris subsp. vulgaris Annotation Release 101	2016-11-18	2016-11-30	v7.2	24352233	Eukaryota	Viridiplantae	Streptophyta	Streptophytina	Embryophyta;Tracheophyta;Euphyllophyta;Spermatophyta	Magnoliopsida	Mesangiospermae;eudicotyledons		Gunneridae;Pentapetalae			Caryophyllales		Chenopodiaceae		Betoideae					Beta				vulgaris	subsp. vulgaris
Sesamum indicum cv. Zhongzhi No. 13	Sesame	interproscan-5.51-85.0	GCF_000512975.1	S_indicum_v1.0	RefSeq	NCBI Sesamum indicum cv. Zhongzhi No. 13 Annotation Release 101	2017-03-30	2017-04-06	v7.3	24576357	Eukaryota	Viridiplantae	Streptophyta	Streptophytina	Embryophyta;Tracheophyta;Euphyllophyta;Spermatophyta	Magnoliopsida	Mesangiospermae;eudicotyledons		Gunneridae;Pentapetalae	asterids	lamiids	Lamiales		Pedaliaceae							Sesamum				indicum		cv. Zhongzhi No. 13
Gossypium arboreum cv. Shixiya1	Tree cotton	interproscan-5.51-85.0	GCF_000612285.1	Gossypium_arboreum_v1.0	RefSeq	NCBI Gossypium arboreum cv. Shixiya1 Annotation Release 100	2016-08-01	2016-08-11	v7.1	24836287	Eukaryota	Viridiplantae	Streptophyta	Streptophytina	Embryophyta;Tracheophyta;Euphyllophyta;Spermatophyta	Magnoliopsida	Mesangiospermae;eudicotyledons		Gunneridae;Pentapetalae	rosids	malvids	Malvales		Malvaceae		Malvoideae					Gossypium				arboreum		cv. Shixiya1
Eucalyptus grandis cv. BRASUZ1	Rose gum	interproscan-5.51-85.0	GCF_000612305.1	Egrandis1_0	RefSeq	SUPPRESSED NCBI Eucalyptus grandis cv. BRASUZ1 Annotation Release 101	2016-10-20	2016-10-25	v7.2	24919147	Eukaryota	Viridiplantae	Streptophyta	Streptophytina	Embryophyta;Tracheophyta;Euphyllophyta;Spermatophyta	Magnoliopsida	Mesangiospermae;eudicotyledons		Gunneridae;Pentapetalae	rosids	malvids	Myrtales		Myrtaceae		Myrtoideae		Eucalypteae			Eucalyptus				grandis		cv. BRASUZ1
Camelina sativa cv. DH55	False flax	interproscan-5.51-85.0	GCF_000633955.1	Cs	RefSeq	NCBI Camelina sativa cv. DH55 Annotation Release 101	2016-11-10	2016-11-29	v7.2	24759634	Eukaryota	Viridiplantae	Streptophyta	Streptophytina	Embryophyta;Tracheophyta;Euphyllophyta;Spermatophyta	Magnoliopsida	Mesangiospermae;eudicotyledons		Gunneridae;Pentapetalae	rosids	malvids	Brassicales		Brassicaceae				Camelineae			Camelina				sativa		cv. DH55
Brassica napus cv. ZS11	Rape	interproscan-5.51-85.0	GCF_000686985.2	Bra_napus_v2.0	RefSeq	NCBI Brassica napus cv. ZS11 Annotation Release 101	2017-09-22	2017-10-04	v7.4		Eukaryota	Viridiplantae	Streptophyta	Streptophytina	Embryophyta;Tracheophyta;Euphyllophyta;Spermatophyta	Magnoliopsida	Mesangiospermae;eudicotyledons		Gunneridae;Pentapetalae	rosids	malvids	Brassicales		Brassicaceae				Brassiceae			Brassica				napus		cv. ZS11
Brassica oleracea var. oleracea cv. TO1000	Wild cabbage	interproscan-5.51-85.0	GCF_000695525.1	BOL	RefSeq	NCBI Brassica oleracea var. oleracea cv. TO1000 Annotation Release 100	2015-08-20	2015-08-25	v6.4	24916971	Eukaryota	Viridiplantae	Streptophyta	Streptophytina	Embryophyta;Tracheophyta;Euphyllophyta;Spermatophyta	Magnoliopsida	Mesangiospermae;eudicotyledons		Gunneridae;Pentapetalae	rosids	malvids	Brassicales		Brassicaceae				Brassiceae			Brassica				oleracea	var. oleracea	cv. TO1000
Jatropha curcas cv. GZQX0401	Physic nut	interproscan-5.51-85.0	GCF_000696525.1	JatCur_1.0	RefSeq	SUPPRESSED NCBI Jatropha curcas cv. GZQX0401 Annotation Release 100	2015-03-30	2015-04-03	v6.2	32089986	Eukaryota	Viridiplantae	Streptophyta	Streptophytina	Embryophyta;Tracheophyta;Euphyllophyta;Spermatophyta	Magnoliopsida	Mesangiospermae;eudicotyledons		Gunneridae;Pentapetalae	rosids	fabids	Malpighiales		Euphorbiaceae		Crotonoideae		Jatropheae			Jatropha				curcas		cv. GZQX0401
Capsicum annuum cv. Zunla-1	Hot pepper	interproscan-5.51-85.0	GCF_000710875.1	Pepper Zunla 1 Ref_v1.0	RefSeq	NCBI Capsicum annuum cv. Zunla-1 Annotation Release 100	2016-04-28	2016-05-06	v7.0	24591624	Eukaryota	Viridiplantae	Streptophyta	Streptophytina	Embryophyta;Tracheophyta;Euphyllophyta;Spermatophyta	Magnoliopsida	Mesangiospermae;eudicotyledons		Gunneridae;Pentapetalae	asterids	lamiids	Solanales		Solanaceae		Solanoideae		Capsiceae			Capsicum				annuum		cv. Zunla-1
Nicotiana tabacum cv. TN90	Common tobacco	interproscan-5.51-85.0	GCF_000715135.1	Ntab-TN90	RefSeq	NCBI Nicotiana tabacum cv. TN90 Annotation Release 100	2016-04-26	2016-05-04	v7.0	24807620	Eukaryota	Viridiplantae	Streptophyta	Streptophytina	Embryophyta;Tracheophyta;Euphyllophyta;Spermatophyta	Magnoliopsida	Mesangiospermae;eudicotyledons		Gunneridae;Pentapetalae	asterids	lamiids	Solanales		Solanaceae		Nicotianoideae		Nicotianeae			Nicotiana			Nicotiana	tabacum		cv. TN90
Vigna radiata var. radiata cv. VC1973A	Mung bean	interproscan-5.51-85.0	GCF_000741045.1	Vradiata_ver6	RefSeq	NCBI Vigna radiata var. radiata cv. VC1973A Annotation Release 101	2017-10-06	2017-10-12	v7.4	25384727	Eukaryota	Viridiplantae	Streptophyta	Streptophytina	Embryophyta;Tracheophyta;Euphyllophyta;Spermatophyta	Magnoliopsida	Mesangiospermae;eudicotyledons		Gunneridae;Pentapetalae	rosids	fabids	Fabales		Fabaceae		Papilionoideae	50 kb inversion clade;NPAAA clade;indigoferoid/millettioid clade	Phaseoleae			Vigna				radiata	var. radiata	cv. VC1973A
Raphanus sativus cv. WK10039	Radish	interproscan-5.51-85.0	GCF_000801105.1	Rs1.0	RefSeq	NCBI Raphanus sativus cv. WK10039 Annotation Release 100	2016-09-30	2016-10-04	v7.2	27038817	Eukaryota	Viridiplantae	Streptophyta	Streptophytina	Embryophyta;Tracheophyta;Euphyllophyta;Spermatophyta	Magnoliopsida	Mesangiospermae;eudicotyledons		Gunneridae;Pentapetalae	rosids	malvids	Brassicales		Brassicaceae				Brassiceae			Raphanus				sativus		cv. WK10039
Arachis ipaensis cv. K30076		interproscan-5.51-85.0	GCF_000816755.2	Araip1.1	RefSeq	NCBI Arachis ipaensis cv. K30076 Annotation Release 101	2017-05-02	2017-05-13	v7.4	26901068	Eukaryota	Viridiplantae	Streptophyta	Streptophytina	Embryophyta;Tracheophyta;Euphyllophyta;Spermatophyta	Magnoliopsida	Mesangiospermae;eudicotyledons		Gunneridae;Pentapetalae	rosids	fabids	Fabales		Fabaceae		Papilionoideae	50 kb inversion clade;dalbergioids sensu lato	Dalbergieae		Pterocarpus clade	Arachis				ipaensis		cv. K30076
Arachis duranensis cv. V14167		interproscan-5.51-85.0	GCF_000817695.2	Aradu1.1	RefSeq	NCBI Arachis duranensis cv. V14167 Annotation Release 101	2017-05-02	2017-05-17	v7.4	27247390	Eukaryota	Viridiplantae	Streptophyta	Streptophytina	Embryophyta;Tracheophyta;Euphyllophyta;Spermatophyta	Magnoliopsida	Mesangiospermae;eudicotyledons		Gunneridae;Pentapetalae	rosids	fabids	Fabales		Fabaceae		Papilionoideae	50 kb inversion clade;dalbergioids sensu lato	Dalbergieae		Pterocarpus clade	Arachis				duranensis		cv. V14167
Ziziphus jujuba cv. Dongzao	Common jujube	interproscan-5.51-85.0	GCF_000826755.1	ZizJuj_1.1	RefSeq	NCBI Ziziphus jujuba cv. Dongzao Annotation Release 101	2018-05-04	2018-05-16	v8.0	25350882	Eukaryota	Viridiplantae	Streptophyta	Streptophytina	Embryophyta;Tracheophyta;Euphyllophyta;Spermatophyta	Magnoliopsida	Mesangiospermae;eudicotyledons		Gunneridae;Pentapetalae	rosids	fabids	Rosales		Rhamnaceae				Paliureae			Ziziphus				jujuba		cv. Dongzao
Gossypium hirsutum cv. TM-1	Cotton	interproscan-5.51-85.0	GCF_000987745.1	ASM98774v1	RefSeq	SUPPRESSED NCBI Gossypium hirsutum cv. TM-1 Annotation Release 100	2016-05-09	2016-05-18	v7.0	32313247	Eukaryota	Viridiplantae	Streptophyta	Streptophytina	Embryophyta;Tracheophyta;Euphyllophyta;Spermatophyta	Magnoliopsida	Mesangiospermae;eudicotyledons		Gunneridae;Pentapetalae	rosids	malvids	Malvales		Malvaceae		Malvoideae					Gossypium				hirsutum		cv. TM-1
Vigna angularis cv. Jingnong 6	Adzuki bean	interproscan-5.51-85.0	GCF_001190045.1	Vigan1.1	RefSeq	NCBI Vigna angularis cv. Jingnong 6 Annotation Release 100	2016-07-13	2016-07-20	v7.1	26460024	Eukaryota	Viridiplantae	Streptophyta	Streptophytina	Embryophyta;Tracheophyta;Euphyllophyta;Spermatophyta	Magnoliopsida	Mesangiospermae;eudicotyledons		Gunneridae;Pentapetalae	rosids	fabids	Fabales		Fabaceae		Papilionoideae	50 kb inversion clade;NPAAA clade;indigoferoid/millettioid clade	Phaseoleae			Vigna				angularis		cv. Jingnong 6
Phalaenopsis equestris		interproscan-5.51-85.0	GCF_001263595.1	ASM126359v1	RefSeq	NCBI Phalaenopsis equestris Annotation Release 100	2017-04-07	2017-04-17	v7.3	25711871	Eukaryota	Viridiplantae	Streptophyta	Streptophytina	Embryophyta;Tracheophyta;Euphyllophyta;Spermatophyta	Magnoliopsida	Mesangiospermae;Liliopsida	Petrosaviidae				Asparagales		Orchidaceae		Epidendroideae		Vandeae	Aeridinae		Phalaenopsis				equestris
Solanum pennellii		interproscan-5.51-85.0	GCF_001406875.1	SPENNV200	RefSeq	NCBI Solanum pennellii Annotation Release 101	2019-01-18	2019-01-28	v8.1	25064008	Eukaryota	Viridiplantae	Streptophyta	Streptophytina	Embryophyta;Tracheophyta;Euphyllophyta;Spermatophyta	Magnoliopsida	Mesangiospermae;eudicotyledons		Gunneridae;Pentapetalae	asterids	lamiids	Solanales		Solanaceae		Solanoideae		Solaneae			Solanum		Solanum sensu stricto	Lycopersicon	pennellii
Juglans regia cv. Chandler	English walnut	interproscan-5.51-85.0	GCF_001411555.2	Walnut 2.0	RefSeq	NCBI Juglans regia cv. Chandler Annotation Release 101	2020-07-27	2020-07-29	v8.5	27145194	Eukaryota	Viridiplantae	Streptophyta	Streptophytina	Embryophyta;Tracheophyta;Euphyllophyta;Spermatophyta	Magnoliopsida	Mesangiospermae;eudicotyledons		Gunneridae;Pentapetalae	rosids	fabids	Fagales		Juglandaceae							Juglans				regia		cv. Chandler
Oryza sativa Japonica Group cv. Nipponbare	Japonica rice	interproscan-5.51-85.0	GCF_001433935.1	IRGSP-1.0	RefSeq	NCBI Oryza sativa Japonica Group cv. Nipponbare Annotation Release 102	2018-08-03	2018-08-07	v8.1	24280374	Eukaryota	Viridiplantae	Streptophyta	Streptophytina	Embryophyta;Tracheophyta;Euphyllophyta;Spermatophyta	Magnoliopsida	Mesangiospermae;Liliopsida	Petrosaviidae	commelinids			Poales		Poaceae	BOP clade	Oryzoideae		Oryzeae	Oryzinae		Oryza				sativa	Japonica Group	cv. Nipponbare
Cynara cardunculus subsp. cardunculus var. scolymus	Cardoon	interproscan-5.51-85.0	GCF_001531365.1	CcrdV1	RefSeq	NCBI Cynara cardunculus subsp. cardunculus var. scolymus Annotation Release 100	2018-05-01	2018-05-17	v8.0	26786968	Eukaryota	Viridiplantae	Streptophyta	Streptophytina	Embryophyta;Tracheophyta;Euphyllophyta;Spermatophyta	Magnoliopsida	Mesangiospermae;eudicotyledons		Gunneridae;Pentapetalae	asterids	campanulids	Asterales		Asteraceae		Carduoideae		Cardueae	Carduinae		Cynara				cardunculus	subsp. cardunculus var. scolymus
Ananas comosus cv. F153	Pineapple	interproscan-5.51-85.0	GCF_001540865.1	ASM154086v1	RefSeq	NCBI Ananas comosus cv. F153 Annotation Release 100	2017-02-13	2017-02-17	v7.3	26523774	Eukaryota	Viridiplantae	Streptophyta	Streptophytina	Embryophyta;Tracheophyta;Euphyllophyta;Spermatophyta	Magnoliopsida	Mesangiospermae;Liliopsida	Petrosaviidae	commelinids			Poales		Bromeliaceae		Bromelioideae					Ananas				comosus		cv. F153
Dendrobium officinale		interproscan-5.51-85.0	GCF_001605985.1	ASM160598v1	RefSeq	SUPPRESSED NCBI Dendrobium officinale Annotation Release 100	2017-04-11	2017-04-18		26754549	Eukaryota	Viridiplantae	Streptophyta	Streptophytina	Embryophyta;Tracheophyta;Euphyllophyta;Spermatophyta	Magnoliopsida	Mesangiospermae;Liliopsida	Petrosaviidae				Asparagales		Orchidaceae		Epidendroideae		Malaxideae	Dendrobiinae		Dendrobium				officinale
Dendrobium catenatum		interproscan-5.51-85.0	GCF_001605985.2	ASM160598v2	RefSeq	NCBI Dendrobium catenatum Annotation Release 101	2019-04-11	2019-05-01	v8.2	26754549	Eukaryota	Viridiplantae	Streptophyta	Streptophytina	Embryophyta;Tracheophyta;Euphyllophyta;Spermatophyta	Magnoliopsida	Mesangiospermae;Liliopsida	Petrosaviidae				Asparagales		Orchidaceae		Epidendroideae		Malaxideae	Dendrobiinae		Dendrobium				catenatum
Daucus carota subsp. sativus cv. DH1	Carrot	interproscan-5.51-85.0	GCF_001625215.1	ASM162521v1	RefSeq	NCBI Daucus carota subsp. sativus cv. DH1 Annotation Release 100	2016-06-22	2016-06-27	v7.1	27158781	Eukaryota	Viridiplantae	Streptophyta	Streptophytina	Embryophyta;Tracheophyta;Euphyllophyta;Spermatophyta	Magnoliopsida	Mesangiospermae;eudicotyledons		Gunneridae;Pentapetalae	asterids	campanulids	Apiales	Apiineae	Apiaceae		Apioideae		Scandiceae	Daucinae		Daucus			Daucus	carota	subsp. carota	cv. DH1
Quercus lobata isolate SW786	Valley oak	interproscan-5.51-85.0	GCF_001633185.1	ValleyOak3.0	RefSeq	NCBI Quercus lobata isolate SW786 Annotation Release 100	2019-10-01	2019-10-07	v8.2		Eukaryota	Viridiplantae	Streptophyta	Streptophytina	Embryophyta;Tracheophyta;Euphyllophyta;Spermatophyta	Magnoliopsida	Mesangiospermae;eudicotyledons		Gunneridae;Pentapetalae	rosids	fabids	Fagales		Fagaceae							Quercus				lobata		isolate SW786
Hevea brasiliensis cv. reyan7-33-97	Rubber tree	interproscan-5.51-85.0	GCF_001654055.1	ASM165405v1	RefSeq	NCBI Hevea brasiliensis cv. reyan7-33-97 Annotation Release 100	2017-07-16	2017-07-19	v7.4	27255837	Eukaryota	Viridiplantae	Streptophyta	Streptophytina	Embryophyta;Tracheophyta;Euphyllophyta;Spermatophyta	Magnoliopsida	Mesangiospermae;eudicotyledons		Gunneridae;Pentapetalae	rosids	fabids	Malpighiales		Euphorbiaceae		Crotonoideae		Micrandreae			Hevea				brasiliensis		cv. reyan7-33-97
Manihot esculenta cv. AM560-2	Cassava	interproscan-5.51-85.0	GCF_001659605.1	Manihot esculenta v6	RefSeq	NCBI Manihot esculenta cv. AM560-2 Annotation Release 100	2017-07-14	2017-07-16	v7.4		Eukaryota	Viridiplantae	Streptophyta	Streptophytina	Embryophyta;Tracheophyta;Euphyllophyta;Spermatophyta	Magnoliopsida	Mesangiospermae;eudicotyledons		Gunneridae;Pentapetalae	rosids	fabids	Malpighiales		Euphorbiaceae		Crotonoideae		Manihoteae			Manihot				esculenta		cv. AM560-2
Chenopodium quinoa cv. QQ74	Quinoa	interproscan-5.51-85.0	GCF_001683475.1	ASM168347v1	RefSeq	NCBI Chenopodium quinoa cv. QQ74 Annotation Release 100	2017-07-17	2017-07-20	v7.4	28178233	Eukaryota	Viridiplantae	Streptophyta	Streptophytina	Embryophyta;Tracheophyta;Euphyllophyta;Spermatophyta	Magnoliopsida	Mesangiospermae;eudicotyledons		Gunneridae;Pentapetalae			Caryophyllales		Chenopodiaceae		Chenopodioideae		Atripliceae			Chenopodium				quinoa		cv. QQ74
Lupinus angustifolius cv. Tanjil	Narrow-leaved blue lupine	interproscan-5.51-85.0	GCF_001865875.1	LupAngTanjil_v1.0	RefSeq	NCBI Lupinus angustifolius cv. Tanjil Annotation Release 100	2016-12-07	2016-12-16	v7.2	27557478	Eukaryota	Viridiplantae	Streptophyta	Streptophytina	Embryophyta;Tracheophyta;Euphyllophyta;Spermatophyta	Magnoliopsida	Mesangiospermae;eudicotyledons		Gunneridae;Pentapetalae	rosids	fabids	Fabales		Fabaceae		Papilionoideae	50 kb inversion clade;genistoids sensu lato;core genistoids	Genisteae			Lupinus				angustifolius		cv. Tanjil
Asparagus officinalis	Garden asparagus	interproscan-5.51-85.0	GCF_001876935.1	Aspof.V1	RefSeq	NCBI Asparagus officinalis Annotation Release 100	2017-02-24	2017-03-01	v7.3	29093472	Eukaryota	Viridiplantae	Streptophyta	Streptophytina	Embryophyta;Tracheophyta;Euphyllophyta;Spermatophyta	Magnoliopsida	Mesangiospermae;Liliopsida	Petrosaviidae				Asparagales		Asparagaceae		Asparagoideae					Asparagus				officinalis
Nicotiana attenuata strain UT	Coyote tobacco	interproscan-5.51-85.0	GCF_001879085.1	NIATTr2	RefSeq	NCBI Nicotiana attenuata strain UT Annotation Release 100	2016-11-28	2016-12-06	v7.2	28536194	Eukaryota	Viridiplantae	Streptophyta	Streptophytina	Embryophyta;Tracheophyta;Euphyllophyta;Spermatophyta	Magnoliopsida	Mesangiospermae;eudicotyledons		Gunneridae;Pentapetalae	asterids	lamiids	Solanales		Solanaceae		Nicotianoideae		Nicotianeae			Nicotiana			Petunioides	attenuata		strain UT
Ipomoea nil cv. Tokyo-kokei standard	Japanese morning glory	interproscan-5.51-85.0	GCF_001879475.1	Asagao_1.1	RefSeq	NCBI Ipomoea nil cv. Tokyo-kokei standard Annotation Release 100	2016-11-25	2016-11-29	v7.2	27824041	Eukaryota	Viridiplantae	Streptophyta	Streptophytina	Embryophyta;Tracheophyta;Euphyllophyta;Spermatophyta	Magnoliopsida	Mesangiospermae;eudicotyledons		Gunneridae;Pentapetalae	asterids	lamiids	Solanales		Convolvulaceae				Ipomoeeae			Ipomoea				nil		cv. Tokyo-kokei standard
Momordica charantia strain OHB3-1	Bitter melon	interproscan-5.51-85.0	GCF_001995035.1	ASM199503v1	RefSeq	NCBI Momordica charantia strain OHB3-1 Annotation Release 100	2017-08-10	2017-08-11	v7.4		Eukaryota	Viridiplantae	Streptophyta	Streptophytina	Embryophyta;Tracheophyta;Euphyllophyta;Spermatophyta	Magnoliopsida	Mesangiospermae;eudicotyledons		Gunneridae;Pentapetalae	rosids	fabids	Cucurbitales		Cucurbitaceae		Momordiceae					Momordica				charantia		strain OHB3-1
Spinacia oleracea cv. Sp75	Spinach	interproscan-5.51-85.0	GCF_002007265.1	ASM200726v1	RefSeq	NCBI Spinacia oleracea cv. Sp75 Annotation Release 100	2017-07-28	2017-08-01	v7.4	28537264	Eukaryota	Viridiplantae	Streptophyta	Streptophytina	Embryophyta;Tracheophyta;Euphyllophyta;Spermatophyta	Magnoliopsida	Mesangiospermae;eudicotyledons		Gunneridae;Pentapetalae			Caryophyllales		Chenopodiaceae		Chenopodioideae		Anserineae			Spinacia				oleracea		cv. Sp75
Malus domestica cv. Golden Delicious Doubled haploid version 1	Apple	interproscan-5.51-85.0	GCF_002114115.1	ASM211411v1	RefSeq	NCBI Malus domestica cv. Golden Delicious Doubled haploid version 1 Annotation Release 102	2019-04-26	2019-05-03	v8.2	28581499	Eukaryota	Viridiplantae	Streptophyta	Streptophytina	Embryophyta;Tracheophyta;Euphyllophyta;Spermatophyta	Magnoliopsida	Mesangiospermae;eudicotyledons		Gunneridae;Pentapetalae	rosids	fabids	Rosales		Rosaceae		Amygdaloideae		Maleae			Malus				domestica		cv. Golden Delicious Doubled haploid version 1
Helianthus annuus cv. XRQ/B	Common sunflower	interproscan-5.51-85.0	GCF_002127325.2	HanXRQr2.0-SUNRISE	RefSeq	NCBI Helianthus annuus cv. XRQ/B Annotation Release 101	2020-08-11	2020-09-01	v8.5	28538728	Eukaryota	Viridiplantae	Streptophyta	Streptophytina	Embryophyta;Tracheophyta;Euphyllophyta;Spermatophyta	Magnoliopsida	Mesangiospermae;eudicotyledons		Gunneridae;Pentapetalae	asterids	campanulids	Asterales		Asteraceae		Asteroideae	Heliantheae alliance	Heliantheae			Helianthus				annuus		cv. XRQ/B
Triticum dicoccoides ecotype Zavitan isolate Atlit2015	Emmer wheat	interproscan-5.51-85.0	GCF_002162155.1	WEW_v2.0	RefSeq	NCBI Triticum dicoccoides ecotype Zavitan isolate Atlit2015 Annotation Release 100	2020-10-30	2020-11-13	V8.5	30622124	Eukaryota	Viridiplantae	Streptophyta	Streptophytina	Embryophyta;Tracheophyta;Euphyllophyta;Spermatophyta	Magnoliopsida	Mesangiospermae;Liliopsida	Petrosaviidae	commelinids			Poales		Poaceae	BOP clade	Pooideae	Triticodae	Triticeae	Triticinae		Triticum				dicoccoides		ecotype Zavitan isolate Atlit2015
Herrania umbratica cv. Fairchild		interproscan-5.51-85.0	GCF_002168275.1	ASM216827v2	RefSeq	NCBI Herrania umbratica cv. Fairchild Annotation Release 100	2017-06-08	2017-06-09	v7.4		Eukaryota	Viridiplantae	Streptophyta	Streptophytina	Embryophyta;Tracheophyta;Euphyllophyta;Spermatophyta	Magnoliopsida	Mesangiospermae;eudicotyledons		Gunneridae;Pentapetalae	rosids	malvids	Malvales		Malvaceae		Byttnerioideae					Herrania				umbratica		cv. Fairchild
Prunus avium cv. Satonishiki	Sweet cherry	interproscan-5.51-85.0	GCF_002207925.1	PAV_r1.0	RefSeq	NCBI Prunus avium cv. Satonishiki Annotation Release 100	2017-07-25	2017-07-26	v7.4	28541388	Eukaryota	Viridiplantae	Streptophyta	Streptophytina	Embryophyta;Tracheophyta;Euphyllophyta;Spermatophyta	Magnoliopsida	Mesangiospermae;eudicotyledons		Gunneridae;Pentapetalae	rosids	fabids	Rosales		Rosaceae		Amygdaloideae		Amygdaleae			Prunus				avium		cv. Satonishiki
Panicum hallii strain FIL2	Hall's panicgrass	interproscan-5.51-85.0	GCF_002211085.1	PHallii_v3.1	RefSeq	NCBI Panicum hallii strain FIL2 Annotation Release 100	2018-07-25	2018-07-27	v8.1	30523281	Eukaryota	Viridiplantae	Streptophyta	Streptophytina	Embryophyta;Tracheophyta;Euphyllophyta;Spermatophyta	Magnoliopsida	Mesangiospermae;Liliopsida	Petrosaviidae	commelinids			Poales		Poaceae	PACMAD clade	Panicoideae	Panicodae	Paniceae	Panicinae		Panicum			Panicum	hallii		strain FIL2
Durio zibethinus cv. Musang King isolate D1	Durian	interproscan-5.51-85.0	GCF_002303985.1	Duzib1.0	RefSeq	NCBI Durio zibethinus cv. Musang King isolate D1 Annotation Release 100	2017-10-23	2017-10-25	v7.4	28991254	Eukaryota	Viridiplantae	Streptophyta	Streptophytina	Embryophyta;Tracheophyta;Euphyllophyta;Spermatophyta	Magnoliopsida	Mesangiospermae;eudicotyledons		Gunneridae;Pentapetalae	rosids	malvids	Malvales		Malvaceae		Helicteroideae					Durio				zibethinus		cv. Musang King isolate D1
Aegilops tauschii subsp. tauschii cv. AL8/78	Tausch's goatgrass	interproscan-5.51-85.0	GCF_002575655.1	Aet v4.0	RefSeq	NCBI Aegilops tauschii subsp. tauschii cv. AL8/78 Annotation Release 101	2021-02-26	2021-03-30	v8.6	29143815	Eukaryota	Viridiplantae	Streptophyta	Streptophytina	Embryophyta;Tracheophyta;Euphyllophyta;Spermatophyta	Magnoliopsida	Mesangiospermae;Liliopsida	Petrosaviidae	commelinids			Poales		Poaceae	BOP clade	Pooideae	Triticodae	Triticeae	Triticinae		Aegilops				tauschii	subsp. tauschii	cv. AL8/78
Cucurbita maxima cv. Rimu	Winter squash	interproscan-5.51-85.0	GCF_002738345.1	Cmax_1.0	RefSeq	NCBI Cucurbita maxima cv. Rimu Annotation Release 100	2017-11-26	2017-11-29	v8.0	28917590	Eukaryota	Viridiplantae	Streptophyta	Streptophytina	Embryophyta;Tracheophyta;Euphyllophyta;Spermatophyta	Magnoliopsida	Mesangiospermae;eudicotyledons		Gunneridae;Pentapetalae	rosids	fabids	Cucurbitales		Cucurbitaceae		Cucurbiteae					Cucurbita				maxima		cv. Rimu
Cucurbita moschata cv. Rifu	Crookneck pumpkin	interproscan-5.51-85.0	GCF_002738365.1	Cmos_1.0	RefSeq	NCBI Cucurbita moschata cv. Rifu Annotation Release 100	2017-11-21	2017-11-24	v8.0	28917590	Eukaryota	Viridiplantae	Streptophyta	Streptophytina	Embryophyta;Tracheophyta;Euphyllophyta;Spermatophyta	Magnoliopsida	Mesangiospermae;eudicotyledons		Gunneridae;Pentapetalae	rosids	fabids	Cucurbitales		Cucurbitaceae		Cucurbiteae					Cucurbita				moschata		cv. Rifu
Olea europaea var. sylvestris	Wild olive	interproscan-5.51-85.0	GCF_002742605.1	O_europaea_v1	RefSeq	NCBI Olea europaea var. sylvestris Annotation Release 100	2017-11-09	2017-11-19	v7.4	29078332	Eukaryota	Viridiplantae	Streptophyta	Streptophytina	Embryophyta;Tracheophyta;Euphyllophyta;Spermatophyta	Magnoliopsida	Mesangiospermae;eudicotyledons		Gunneridae;Pentapetalae	asterids	lamiids	Lamiales		Oleaceae				Oleeae			Olea				europaea	subsp. europaea var. sylvestris
Cucurbita pepo subsp. pepo cv. mu-cu-16	Vegetable marrow	interproscan-5.51-85.0	GCF_002806865.1	ASM280686v2	RefSeq	NCBI Cucurbita pepo subsp. pepo cv. mu-cu-16 Annotation Release 100	2018-01-19	2018-01-22	v8.0	29112324	Eukaryota	Viridiplantae	Streptophyta	Streptophytina	Embryophyta;Tracheophyta;Euphyllophyta;Spermatophyta	Magnoliopsida	Mesangiospermae;eudicotyledons		Gunneridae;Pentapetalae	rosids	fabids	Cucurbitales		Cucurbitaceae		Cucurbiteae					Cucurbita				pepo	subsp. pepo	cv. mu-cu-16
Lactuca sativa cv. Salinas	Lettuce	interproscan-5.51-85.0	GCF_002870075.1	Lsat_Salinas_v7	RefSeq	NCBI Lactuca sativa cv. Salinas Annotation Release 100	2018-01-31	2018-02-06	v8.0	28401891	Eukaryota	Viridiplantae	Streptophyta	Streptophytina	Embryophyta;Tracheophyta;Euphyllophyta;Spermatophyta	Magnoliopsida	Mesangiospermae;eudicotyledons		Gunneridae;Pentapetalae	asterids	campanulids	Asterales		Asteraceae		Cichorioideae	Cichorieae	Lactucinae			Lactuca				sativa		cv. Salinas
Quercus suber isolate HL8	Cork oak	interproscan-5.51-85.0	GCF_002906115.1	CorkOak1.0	RefSeq	NCBI Quercus suber isolate HL8 Annotation Release 100	2018-02-06	2018-02-15	v8.0		Eukaryota	Viridiplantae	Streptophyta	Streptophytina	Embryophyta;Tracheophyta;Euphyllophyta;Spermatophyta	Magnoliopsida	Mesangiospermae;eudicotyledons		Gunneridae;Pentapetalae	rosids	fabids	Fagales		Fagaceae							Quercus				suber		isolate HL8
Rosa chinensis cv. Old Blush	China rose	interproscan-5.51-85.0	GCF_002994745.2	RchiOBHm-V2	RefSeq	NCBI Rosa chinensis cv. Old Blush Annotation Release 101	2021-03-23	2021-04-04	V8.6	29713014	Eukaryota	Viridiplantae	Streptophyta	Streptophytina	Embryophyta;Tracheophyta;Euphyllophyta;Spermatophyta	Magnoliopsida	Mesangiospermae;eudicotyledons		Gunneridae;Pentapetalae	rosids	fabids	Rosales		Rosaceae		Rosoideae	Rosoideae incertae sedis				Rosa				chinensis		cv. Old Blush
Arachis hypogaea cv. Tifrunner	Cultivated peanut	interproscan-5.51-85.0	GCF_003086295.2	arahy.Tifrunner.gnm1.KYV3	RefSeq	NCBI Arachis hypogaea cv. Tifrunner Annotation Release 101	2019-04-29	2019-05-28	v8.2	31043755	Eukaryota	Viridiplantae	Streptophyta	Streptophytina	Embryophyta;Tracheophyta;Euphyllophyta;Spermatophyta	Magnoliopsida	Mesangiospermae;eudicotyledons		Gunneridae;Pentapetalae	rosids	fabids	Fabales		Fabaceae		Papilionoideae	50 kb inversion clade;dalbergioids sensu lato	Dalbergieae		Pterocarpus clade	Arachis				hypogaea		cv. Tifrunner
Medicago truncatula cv. Jemalong A17	Barrel medic	interproscan-5.51-85.0	GCF_003473485.1	MtrunA17r5.0-ANR	RefSeq	NCBI Medicago truncatula strain cv. Jemalong A17 Annotation Release 102	2021-02-19	2021-02-26	v8.5	24767513	Eukaryota	Viridiplantae	Streptophyta	Streptophytina	Embryophyta;Tracheophyta;Euphyllophyta;Spermatophyta	Magnoliopsida	Mesangiospermae;eudicotyledons		Gunneridae;Pentapetalae	rosids	fabids	Fabales		Fabaceae		Papilionoideae	50 kb inversion clade;NPAAA clade;Hologalegina;IRL clade	Trifolieae			Medicago				truncatula		cv. Jemalong A17
Papaver somniferum cv. HN1	Opium poppy	interproscan-5.51-85.0	GCF_003573695.1	ASM357369v1	RefSeq	NCBI Papaver somniferum cv. HN1 Annotation Release 100	2018-09-24	2018-10-02	v8.1	30166436	Eukaryota	Viridiplantae	Streptophyta	Streptophytina	Embryophyta;Tracheophyta;Euphyllophyta;Spermatophyta	Magnoliopsida	Mesangiospermae					Ranunculales		Papaveraceae		Papaveroideae					Papaver				somniferum		cv. HN1
Ipomoea triloba cv. NCNSP0323	Trilobed morning glory	interproscan-5.51-85.0	GCF_003576645.1	ASM357664v1	RefSeq	NCBI Ipomoea triloba cv. NCNSP0323 Annotation Release 100	2019-10-11	2019-10-17	v8.2		Eukaryota	Viridiplantae	Streptophyta	Streptophytina	Embryophyta;Tracheophyta;Euphyllophyta;Spermatophyta	Magnoliopsida	Mesangiospermae;eudicotyledons		Gunneridae;Pentapetalae	asterids	lamiids	Solanales		Convolvulaceae				Ipomoeeae			Ipomoea				triloba		cv. NCNSP0323
Coffea eugenioides cv. CCC68of	Eugenioides coffee	interproscan-5.51-85.0	GCF_003713205.1	Ceug_1.0	RefSeq	NCBI Coffea eugenioides cv. CCC68of Annotation Release 100	2018-12-05	2018-12-08	v8.1		Eukaryota	Viridiplantae	Streptophyta	Streptophytina	Embryophyta;Tracheophyta;Euphyllophyta;Spermatophyta	Magnoliopsida	Mesangiospermae;eudicotyledons		Gunneridae;Pentapetalae	asterids	lamiids	Gentianales		Rubiaceae		Ixoroideae	Gardenieae complex;Bertiereae - Coffeeae clade	Coffeeae			Coffea				eugenioides		cv. CCC68of
Coffea arabica cv. Caturra red	Arabica Coffee	interproscan-5.51-85.0	GCF_003713225.1	Cara_1.0	RefSeq	NCBI Coffea arabica cv. Caturra red Annotation Release 100	2018-11-26	2018-12-04	v8.1		Eukaryota	Viridiplantae	Streptophyta	Streptophytina	Embryophyta;Tracheophyta;Euphyllophyta;Spermatophyta	Magnoliopsida	Mesangiospermae;eudicotyledons		Gunneridae;Pentapetalae	asterids	lamiids	Gentianales		Rubiaceae		Ixoroideae	Gardenieae complex;Bertiereae - Coffeeae clade	Coffeeae			Coffea				arabica		cv. Caturra red
Abrus precatorius isolate BTA	Indian licorice	interproscan-5.51-85.0	GCF_003935025.1	Abrus_2018	RefSeq	NCBI Abrus precatorius isolate BTA Annotation Release 100	2018-12-18	2018-12-20	v8.1		Eukaryota	Viridiplantae	Streptophyta	Streptophytina	Embryophyta;Tracheophyta;Euphyllophyta;Spermatophyta	Magnoliopsida	Mesangiospermae;eudicotyledons		Gunneridae;Pentapetalae	rosids	fabids	Fabales		Fabaceae		Papilionoideae	50 kb inversion clade;NPAAA clade;indigoferoid/millettioid clade	Abreae			Abrus				precatorius		isolate BTA
Vigna unguiculata cv. IT97K-499-35	Cowpea	interproscan-5.51-85.0	GCF_004118075.1	ASM411807v1	RefSeq	NCBI Vigna unguiculata cv. IT97K-499-35 Annotation Release 100	2019-02-06	2019-02-11	v8.1		Eukaryota	Viridiplantae	Streptophyta	Streptophytina	Embryophyta;Tracheophyta;Euphyllophyta;Spermatophyta	Magnoliopsida	Mesangiospermae;eudicotyledons		Gunneridae;Pentapetalae	rosids	fabids	Fabales		Fabaceae		Papilionoideae	50 kb inversion clade;NPAAA clade;indigoferoid/millettioid clade	Phaseoleae			Vigna				unguiculata		cv. IT97K-499-35
Camellia sinensis cv. Shuchazao	Black tea	interproscan-5.51-85.0	GCF_004153795.1	AHAU_CSS_1	RefSeq	NCBI Camellia sinensis cv. Shuchazao Annotation Release 100	2019-02-26	2019-03-05	v8.1	29678829	Eukaryota	Viridiplantae	Streptophyta	Streptophytina	Embryophyta;Tracheophyta;Euphyllophyta;Spermatophyta	Magnoliopsida	Mesangiospermae;eudicotyledons		Gunneridae;Pentapetalae	asterids		Ericales		Theaceae							Camellia				sinensis		cv. Shuchazao
Glycine soja cv. W05	Wild soybean	interproscan-5.51-85.0	GCF_004193775.1	ASM419377v2	RefSeq	NCBI Glycine soja cv. W05 Annotation Release 100	2019-03-08	2019-03-12	v8.2	30872580	Eukaryota	Viridiplantae	Streptophyta	Streptophytina	Embryophyta;Tracheophyta;Euphyllophyta;Spermatophyta	Magnoliopsida	Mesangiospermae;eudicotyledons		Gunneridae;Pentapetalae	rosids	fabids	Fabales		Fabaceae		Papilionoideae	50 kb inversion clade;NPAAA clade;indigoferoid/millettioid clade	Phaseoleae			Glycine		Soja		soja		cv. W05
Vitis riparia cv. Riparia Gloire de Montpellier isolate 1030	Riverbank grape	interproscan-5.51-85.0	GCF_004353265.1	EGFV_Vit.rip_1.0	RefSeq	NCBI Vitis riparia cv. Riparia Gloire de Montpellier isolate 1030 Annotation Release 100	2020-06-01	2020-06-02	v8.4		Eukaryota	Viridiplantae	Streptophyta	Streptophytina	Embryophyta;Tracheophyta;Euphyllophyta;Spermatophyta	Magnoliopsida	Mesangiospermae;eudicotyledons		Gunneridae;Pentapetalae	rosids	rosids incertae sedis	Vitales		Vitaceae		Viteae					Vitis				riparia		cv. Riparia Gloire de Montpellier isolate 1030
Juglans microcarpa x Juglans regia isolate MS1-56		interproscan-5.51-85.0	GCF_004785595.1	Jm3101_v1.0	RefSeq	NCBI Juglans microcarpa x Juglans regia isolate MS1-56 Annotation Release 100	2021-04-29	2021-05-03	v8.5	30937174	Eukaryota	Viridiplantae	Streptophyta	Streptophytina	Embryophyta;Tracheophyta;Euphyllophyta;Spermatophyta	Magnoliopsida	Mesangiospermae;eudicotyledons		Gunneridae;Pentapetalae	rosids	fabids	Fagales		Juglandaceae							Juglans				microcarpa x Juglans regia		isolate MS1-56
Prosopis alba isolate B1F8T4	Algarrobo blanco	interproscan-5.51-85.0	GCF_004799145.1	ASM479914v1	RefSeq	NCBI Prosopis alba isolate B1F8T4 Annotation Release 100	2019-04-22	2019-04-24	v8.2		Eukaryota	Viridiplantae	Streptophyta	Streptophytina	Embryophyta;Tracheophyta;Euphyllophyta;Spermatophyta	Magnoliopsida	Mesangiospermae;eudicotyledons		Gunneridae;Pentapetalae	rosids	fabids	Fabales		Fabaceae		Caesalpinioideae	mimosoid clade	Mimoseae			Prosopis				alba		isolate B1F8T4
Populus alba isolate PAL-ZL1	White poplar	interproscan-5.51-85.0	GCF_005239225.1	ASM523922v1	RefSeq	NCBI Populus alba isolate PAL-ZL1 Annotation Release 100	2020-06-17	2020-06-23	v8.4		Eukaryota	Viridiplantae	Streptophyta	Streptophytina	Embryophyta;Tracheophyta;Euphyllophyta;Spermatophyta	Magnoliopsida	Mesangiospermae;eudicotyledons		Gunneridae;Pentapetalae	rosids	fabids	Malpighiales		Salicaceae		Saliceae					Populus				alba		isolate PAL-ZL1
Setaria viridis cv. A10	Green foxtail	interproscan-5.51-85.0	GCF_005286985.1	Setaria_viridis_v2.0	RefSeq	NCBI Setaria viridis cv. A10 Annotation Release 100	2020-05-21	2020-05-25	v8.4		Eukaryota	Viridiplantae	Streptophyta	Streptophytina	Embryophyta;Tracheophyta;Euphyllophyta;Spermatophyta	Magnoliopsida	Mesangiospermae;Liliopsida	Petrosaviidae	commelinids			Poales		Poaceae	PACMAD clade	Panicoideae	Panicodae	Paniceae	Cenchrinae		Setaria				viridis		cv. A10
Hibiscus syriacus cv. Baekdansim isolate YM2019G1	Rose-of-Sharon	interproscan-5.51-85.0	GCF_006381635.1	ASM638163v2	RefSeq	NCBI Hibiscus syriacus cv. Baekdansim isolate YM2019G1 Annotation Release 100	2021-01-21	2021-01-27	v8.5		Eukaryota	Viridiplantae	Streptophyta	Streptophytina	Embryophyta;Tracheophyta;Euphyllophyta;Spermatophyta	Magnoliopsida	Mesangiospermae;eudicotyledons		Gunneridae;Pentapetalae	rosids	malvids	Malvales		Malvaceae		Malvoideae					Hibiscus				syriacus		cv. Baekdansim isolate YM2019G1
Punica granatum isolate Tunisia-2019	Pomegranate	interproscan-5.51-85.0	GCF_007655135.1	ASM765513v2	RefSeq	NCBI Punica granatum isolate Tunisia-2019 Annotation Release 100	2019-10-31	2019-11-06	v8.2		Eukaryota	Viridiplantae	Streptophyta	Streptophytina	Embryophyta;Tracheophyta;Euphyllophyta;Spermatophyta	Magnoliopsida	Mesangiospermae;eudicotyledons		Gunneridae;Pentapetalae	rosids	malvids	Myrtales		Lythraceae							Punica				granatum		isolate Tunisia-2019
Gossypium hirsutum isolate 1008001.06	Cotton	interproscan-5.51-85.0	GCF_007990345.1	Gossypium_hirsutum_v2.1	RefSeq	NCBI Gossypium hirsutum isolate 1008001.06 Annotation Release 101	2021-03-25	2021-04-25	v8.6	32313247	Eukaryota	Viridiplantae	Streptophyta	Streptophytina	Embryophyta;Tracheophyta;Euphyllophyta;Spermatophyta	Magnoliopsida	Mesangiospermae;eudicotyledons		Gunneridae;Pentapetalae	rosids	malvids	Malvales		Malvaceae		Malvoideae					Gossypium				hirsutum		isolate 1008001.06
Pistacia vera cv. Batoury	Pistachio	interproscan-5.51-85.0	GCF_008641045.1	PisVer_v2	RefSeq	NCBI Pistacia vera cv. Batoury Annotation Release 100	2019-10-18	2019-10-22	v8.2		Eukaryota	Viridiplantae	Streptophyta	Streptophytina	Embryophyta;Tracheophyta;Euphyllophyta;Spermatophyta	Magnoliopsida	Mesangiospermae;eudicotyledons		Gunneridae;Pentapetalae	rosids	malvids	Sapindales		Anacardiaceae							Pistacia				vera		cv. Batoury
Nymphaea colorata isolate Beijing-Zhang1983		interproscan-5.51-85.0	GCF_008831285.1	ASM883128v1	RefSeq	NCBI Nymphaea colorata isolate Beijing-Zhang1983 Annotation Release 100	2019-11-14	2019-11-16	v8.2		Eukaryota	Viridiplantae	Streptophyta	Streptophytina	Embryophyta;Tracheophyta;Euphyllophyta;Spermatophyta	Magnoliopsida						Nymphaeales		Nymphaeaceae							Nymphaea				colorata		isolate Beijing-Zhang1983
Phoenix dactylifera cv. Barhee BC4	Date palm	interproscan-5.51-85.0	GCF_009389715.1	palm_55x_up_171113_PBpolish2nd_filt_p	RefSeq	NCBI Phoenix dactylifera cv. Barhee BC4 Annotation Release 103	2021-01-19	2021-01-27	v8.5	23917264	Eukaryota	Viridiplantae	Streptophyta	Streptophytina	Embryophyta;Tracheophyta;Euphyllophyta;Spermatophyta	Magnoliopsida	Mesangiospermae;Liliopsida	Petrosaviidae	commelinids			Arecales		Arecaceae		Coryphoideae		Phoeniceae			Phoenix				dactylifera		cv. Barhee BC4
Benincasa hispida cv. B227	Wax gourd	interproscan-5.51-85.0	GCF_009727055.1	ASM972705v1	RefSeq	NCBI Benincasa hispida cv. B227 Annotation Release 100	2021-01-12	2021-01-13	v8.5	31727887	Eukaryota	Viridiplantae	Streptophyta	Streptophytina	Embryophyta;Tracheophyta;Euphyllophyta;Spermatophyta	Magnoliopsida	Mesangiospermae;eudicotyledons		Gunneridae;Pentapetalae	rosids	fabids	Cucurbitales		Cucurbitaceae		Benincaseae					Benincasa				hispida		cv. B227
Dioscorea cayenensis subsp. rotundata cv. TDr96_F1	Guinea yam	interproscan-5.51-85.0	GCF_009730915.1	TDr96_F1_v2_PseudoChromosome.rev07_lg8_w22 25.fasta	RefSeq	NCBI Dioscorea cayenensis subsp. rotundata cv. TDr96_F1 Annotation Release 100	2021-01-28	2021-02-02	v8.5	28927400	Eukaryota	Viridiplantae	Streptophyta	Streptophytina	Embryophyta;Tracheophyta;Euphyllophyta;Spermatophyta	Magnoliopsida	Mesangiospermae;Liliopsida	Petrosaviidae				Dioscoreales		Dioscoreaceae							Dioscorea				rotundata		cv. TDr96/00629
Tripterygium wilfordii isolate XIE 37	Thunder duke vine	interproscan-5.51-85.0	GCF_013401445.1	ASM1340144v1	RefSeq	NCBI Tripterygium wilfordii isolate XIE 37 Annotation Release 100	2021-01-07	2021-01-09	v8.5	32080175	Eukaryota	Viridiplantae	Streptophyta	Streptophytina	Embryophyta;Tracheophyta;Euphyllophyta;Spermatophyta	Magnoliopsida	Mesangiospermae;eudicotyledons		Gunneridae;Pentapetalae	rosids	fabids	Celastrales		Celastraceae							Tripterygium				wilfordii		isolate XIE 37
Jatropha curcas isolate ELGS0001-1231	Physic nut	interproscan-5.51-85.0	GCF_014843425.1	RJC1_Hi-C	RefSeq	NCBI Jatropha curcas isolate ELGS0001-1231 Annotation Release 102	2020-11-06	2020-11-16	v8.5	32089986	Eukaryota	Viridiplantae	Streptophyta	Streptophytina	Embryophyta;Tracheophyta;Euphyllophyta;Spermatophyta	Magnoliopsida	Mesangiospermae;eudicotyledons		Gunneridae;Pentapetalae	rosids	fabids	Malpighiales		Euphorbiaceae		Crotonoideae		Jatropheae			Jatropha				curcas		isolate ELGS0001-1231
Eucalyptus grandis isolate ANBG69807.140	Rose gum	interproscan-5.51-85.0	GCF_016545825.1	ASM1654582v1	RefSeq	NCBI Eucalyptus grandis isolate ANBG69807.140 Annotation Release 102	2021-02-02	2021-02-04	v8.5	24919147	Eukaryota	Viridiplantae	Streptophyta	Streptophytina	Embryophyta;Tracheophyta;Euphyllophyta;Spermatophyta	Magnoliopsida	Mesangiospermae;eudicotyledons		Gunneridae;Pentapetalae	rosids	malvids	Myrtales		Myrtaceae		Myrtoideae		Eucalypteae			Eucalyptus				grandis		isolate ANBG69807.140
Panicum virgatum strain AP13	Switchgrass	interproscan-5.51-85.0	GCF_016808335.1	P.virgatum_v5	RefSeq	NCBI Panicum virgatum strain AP13 Annotation Release 100	2021-03-03	2021-03-09	v8.6	33505029	Eukaryota	Viridiplantae	Streptophyta	Streptophytina	Embryophyta;Tracheophyta;Euphyllophyta;Spermatophyta	Magnoliopsida	Mesangiospermae;Liliopsida	Petrosaviidae	commelinids			Poales		Poaceae	PACMAD clade	Panicoideae	Panicodae	Paniceae	Panicinae		Panicum			Panicum	virgatum		strain AP13
Cannabis sativa	the bionic, the bomb, the puff, the blow, the black, the herb, the sensie, the cronic, the sweet Mary Jane, the sh**, Ganja, split, reefa, the bad, the buddha, the home grown, the ill, the maui-maui, the method, pot, lethal turbo, tie, shake, skunk, stress, whacky, weed, glaze, the boot, dimebag, Scooby Doo, bob, bogey, back yard boogie	interproscan-5.51-85.0	GCF_900626175.2	cs10	RefSeq	NCBI Cannabis sativa Annotation Release 100.20200513	2020-05-13	2020-05-20	v8.4		Eukaryota	Viridiplantae	Streptophyta	Streptophytina	Embryophyta;Tracheophyta;Euphyllophyta;Spermatophyta	Magnoliopsida	Mesangiospermae;eudicotyledons		Gunneridae;Pentapetalae	rosids	fabids	Rosales		Cannabaceae							Cannabis				sativa
Rhodamnia argentea isolate 14919	Silver malletwood	interproscan-5.51-85.0	GCF_900635035.1	Rarg10x-PRISCAF	RefSeq	NCBI Rhodamnia argentea isolate 14919 Annotation Release 100	2019-08-21	2019-08-31	v8.2		Eukaryota	Viridiplantae	Streptophyta	Streptophytina	Embryophyta;Tracheophyta;Euphyllophyta;Spermatophyta	Magnoliopsida	Mesangiospermae;eudicotyledons		Gunneridae;Pentapetalae	rosids	malvids	Myrtales		Myrtaceae		Myrtoideae		Myrteae		Australasian group	Rhodamnia				argentea		isolate 14919
Syzygium oleosum isolate S1999-0275	Blue lilly pilly	interproscan-5.51-85.0	GCF_900635055.1	Sole10x-PRISCAF	RefSeq	NCBI Syzygium oleosum isolate S1999-0275 Annotation Release 100	2019-08-21	2019-08-26	v8.2		Eukaryota	Viridiplantae	Streptophyta	Streptophytina	Embryophyta;Tracheophyta;Euphyllophyta;Spermatophyta	Magnoliopsida	Mesangiospermae;eudicotyledons		Gunneridae;Pentapetalae	rosids	malvids	Myrtales		Myrtaceae		Myrtoideae		Syzygieae			Syzygium				oleosum		isolate S1999-0275
Zea mays cv. B73	Maize	interproscan-5.51-85.0	GCF_902167145.1	Zm-B73-REFERENCE-NAM-5.0	RefSeq	NCBI Zea mays cv. B73 Annotation Release 103	2020-08-09	2020-09-01	v8.5	28605751	Eukaryota	Viridiplantae	Streptophyta	Streptophytina	Embryophyta;Tracheophyta;Euphyllophyta;Spermatophyta	Magnoliopsida	Mesangiospermae;Liliopsida	Petrosaviidae	commelinids			Poales		Poaceae	PACMAD clade	Panicoideae	Andropogonodae	Andropogoneae	Tripsacinae		Zea				mays		cv. B73
Prunus dulcis	Almond	interproscan-5.51-85.0	GCF_902201215.1	ALMONDv2	RefSeq	NCBI Prunus dulcis Annotation Release 100	2020-05-13	2020-05-14	v8.4		Eukaryota	Viridiplantae	Streptophyta	Streptophytina	Embryophyta;Tracheophyta;Euphyllophyta;Spermatophyta	Magnoliopsida	Mesangiospermae;eudicotyledons		Gunneridae;Pentapetalae	rosids	fabids	Rosales		Rosaceae		Amygdaloideae		Amygdaleae			Prunus				dulcis
