# Supplementary material for: RefPlantNLR is a comprehensive collection of experimentally validated plant disease resistance proteins from the NLR family
Source: PLoS Biol. 2021 Oct 20;19(10):e3001124. doi: 10.1371/journal.pbio.3001124 (PMC8559963; doi:10.1371/journal.pbio.3001124)
Supplement: S2 Dataset — This file contains 453 CDS sequences. For 28 RefPlantNLR entries no CDS sequence could be retrieved. (FASTA) [file pbio.3001124.s014.fasta]

>3gG2
ATGGCACTAGAATTGGTTGGTGGTGCTCTTCTTTCTGCTTTCCTTCAGGTTGCGTTTGAGAAGCTTGCTTCTCCTCAAGTTCTGGACTTCTTTCGTGGAAGAAAGCTTGATGAAAAGCTGCTCAACAACTTGGAAATCAAGCTGAACTCCATACAGGCTCTGGCTGATGATGCAGAACTAAAGCAGTTCAGAGATCCACCTGTCAGGAACTGGCTTCTTAAGGTCAAAGATGCTTTGTTTGACGCAGAGGATCTCTTGGATGAAATACAACATGAGATCTCCAAATGCCAGGTCGAAGCTGAAGCTGAAGCTGAGTCTCAAACCTGCACTTGCAAGGTACCAAATTTCTTCAAATCTTCTCCTGTTGGTTCCTTTAACAAGGAAATTAAATCAAGGATGGAACAGGTCCTTGAGGACCTTGAAAATCTTGCTAGCCAAAGTGGCTATCTAGGTTTGCAAAATGCAAGTGGTGTTGGATCAGGATTTGGTGGTGCAGTATCACTGCATTCAGAATCAACATCTTTGGTTGTTGAAAGTGTTATTTATGGCAGAGATGATGACAAAGAAATGATCTTTAATTGGCTCACATCTGACATTGACAATTGTAACAAACTATCAATACTTTCTATTGTGGGCATGGGTGGGTTGGGTAAGACCACACTTGCCCAACATGTATTCAATGACCCAAGGATAGAAAATAAATTTGATATCAAAGCTTGGGTCTGTGTTTCAGATGAATTTGATGTTTTCAATGTAACAAGAACAATTCTGGAGGCAGTCACTAAATCAACTGATGATAGTAGAAACCGAGAAACGGTTCAGGGAAGGTTGAGAGAAAAATTGACAGGAAATAAATTTTTTCTTGTTTTGGATGATGTTTGGAACAGAAATCAAAAGGAATGGAAAGATTTGCAAACTCCTCTTAATTATGGGGCTTCAGGGAGTAAAATTGTTGTCACTACACGTGACAAGAAAGTTGCTTCAATAGTGGGATCAAATAAAACACATTGCTTAGAGCTGTTGCAAGATGATCATTGCTGGCGATTGTTCACTAAACATGCATTCCGAGATGATAGTCATCAACCAAATCCAGACTTCAAGGAGATTGGTACGAAGATAGTAGAAAAATGTAAAGGACTGCCTCTGGCCTTGACAACAATTGGAAGTCTATTACACCAAAAATCATCTATTTCAGAATGGGAAGGCATATTGAAAAGCGAGATATGGGAATTTTCAGAAGAGGATAGCTCTATTGTCCCTGCTTTAGCACTAAGCTATCACCACCTTCCTTCCCATCTCAAGAGATGTTTTGCTTATTGCGCCTTATTCCCCAAAGATTACAGGTTTGACAAGGAGGGTTTAATTCAGCTGTGGATGGCGGAAAACTTTTTACAATGTCATCAACAGAGTAGGAGTCCAGAAAAAGTCGGTGAACAATACTTCAACGATCTTTTGTCAAGGTCCTTATTTCAACAATCAAGCACCGTAGAGAGAACACCTTTTGTCATGCATGACCTTCTCAATGATTTGGCAAAATATGTTTGTGGGGACATCTGCTTCAGGTTGGAAAATGATCAAGCAACAAATATACCGAAGACAACCCGTCATTTTTCAGTTGCAAGCGATCACGTTACATGCTTTGATGGGTTTCGAACTTTATACAATGCTGAAAGGTTACGCACATTTATGTCATTAAGTGAGGAAATGAGTTTTCGTAACTACAATCCTTGGTATTGCAAGATGTCAACACGTGAATTATTTTCCAAGTTTAAGTTCTTACGTGTCTTATCTCTGTCTGGTTATTATAACCTAACAAAGGTGCCTAACTCTGTGGGTAATCTTAAATATCTCAGTTCGTTAGACTTATCCCATACTGAAATAGTAAAACTACCTGAATCAATATGTTCACTCTACAACTTGCAAATACTGAAGCTAAATGGTTGTGAACATTTGAAGGAGCTGCCCTCAAATTTGCATAAACTCACTGATTTGCATCGCCTTGAATTAATAGATACTGAAGTGAGAAAGGTACCAGCACATTTGGGAAAACTGAAGTATCTTCAAGTATTAATGAGTTCGTTTAATGTTGGCAAAAGTAGGGAGTTCAGTATCCAGCAGCTAGGAGAACTCAATCTTCATGGAAGTCTATCAATAAGGCAACTGCAGAATGTTGAGAATCCATCAGATGCATTAGCGGTGGATTTAAAAAATAAAACACACCTTGTCGAGCTAGAGTTAGAATGGGATTCAGACTGGAACCCTGATGATTCAACAAAAGAAAGGGATGTAATCGAGAATCTACAGCCTTCCAAACACTTGGAGAAGTTGACGATGAGCAACTATGGGGGTAAACAATTTCCAAGGTGGTTATTCAACAATTCATTATTGCGTGTGGTATCCTTAACCTTGAAGAACTGTAAAGGTTTCCTATGTTTGCCTCCCCTTGGACGTTTGCCATCTCTGAAGGAGCTTTCAATTGAAGGGCTTGATGGGATTGTGAGTATTAATGCTGATTTTTTCGGGAGTAGCTCTTGTTCATTTACATCCTTGGAATCTTTGGAGTTCTCCGATATGAAGGAATGGGAAGAATGGGAATGTAAAGGTGTGACAGGTGCTTTTCCACGTCTTCAACGTCTTTCTATAATGCGTTGTCCCAAGCTGAAAGGGCACTTGCCAGAGCAACTATGTCATTTAAATTATCTAAAGATTTCTGGGTGGGACTCTCTAACGACTATTCCGCTAGATATCTTCCCAATACTCAAGGAGCTTCAGATCTGGGAGTGTCCTAATCTACAGAGGATTTCACAGGGGCAGGCTCTTAATCATCTCGAGACTCTGAGTATGAGAGAGTGCCCCCAATTAGAATCATTGCCTGAAGGAATGCATGTCCTCCTTCCATCTCTTGATTCTCTGTGGATAGATGATTGTCCAAAAGTTGAAATGTTTCCCGAAGGAGGTTTGCCATCAAATTTAAAAAGTATGGGTCTCTATGGTGGTAGTTACAAACTTATCTCCTTATTGAAAAGTGCCTTGGGAGGCAATCACTCTCTAGAAAGGTTAGTTATTGGAGGAGTGGATGTTGAGTGTCTTCCTGACGAAGGTGTACTGCCACACTCTCTTGTTAATCTATGGATAAGGGAGTGTGGAGATCTAAAAAGACTGGACTACAAAGGTCTCTGCCACCTCTCCTCTCTCAAGACATTGACTCTTTGGGACTGCCCCAGGCTCCAATGCTTACCAGAGGAGGGTCTGCCCAAATCCATTTCAACTTTGGGAATTCTCAATTGTCCGTTGCTCAAACAACGTTGCCGGGAACCCGAAGGCGAAGACTGGCCAAAGATTGCTCACATTAAACGCGTGTGGTTATTAGGTAATGATGTTGATGTTTAA
>Adnr1
ATGGGTGACAGTGCGCTCCACCTTGCAGCAAGGGCCGGAAATGTTGCCCTTGTGCAGAAGATCTTTGCGGACTGCGATCCGGAGCTGGTCGCGGAATTGACTGACCATCAGAACCAGGACGGTGAGACAGCGCTGTATGTTTCCGCGGAGATGGGGCATGTCGAGGTTGTGTGTGAAATTCTGAAGGTTTGTGATCTGCATTCAGCATTTCTCAAGGCACACAACAGCTTTGATGCATTCCATATTGCAGCAAAGCAGGGCCATCTAGTTGTTTTGCAGGAGCTACTGAAGGCTTTTCCTGCATTAGCTATGACAACAAATTCAGTAAATGCCACAGCTTTATACACTGCCGCACTTCACCGCCACATTGGTATTGTCAATCTTCTACTGGATACAGACCCAAGACTTGCCAGGATTGCAAGAAATAATGGGAAGACAGCTCTGCATATAGCAGCAAGACTGGGCAATGTGGAGGTGGTAGTGTTGTTGTTGAATAAAGATCCGGCGACTGTTTTCAGAATAGACAGGAAGGGACAAACAGCAGTGCACATGGCTTCCAAAGGCCACAATGCTGAAATTCTGCTTGAGCTACTGAAGCCCGATGTCTCAGTAATCCATTTGGAAGATAACAAGGGGGACAGGCCACTGCATGTTGCAACGCGGAAGGGAAAAACCATTATAGTTCAGACGCTAATATCCATTGAAGAGATTGATATCAATGCAATCAATGGAGCTGGAGAGACCGCTTTTGCCATTGCAGAGAAACTGGGTAATGAAGAGCTTGTAAACATCCTGAGGGAGGCTGGTGGAGTAACCGCAGAAGAGCAAGTAAATCCTCCGAAATCAATCAAGCGTTTTAAGCAAACACATGATGTCCAATCGCAGATCAAGCAAAAGCGTCGGACAAATATGCATTTCCACACGATCAGGAAGAGTAGTCAAAAGCTCCACACTGAGGCTCCAGTCTGCGCTTTGGCAGACGCCATGTTCAGACTTCCTGCAAAGCTTGATGAGCTACTGATTAGCCACGTCCACATGCTTCCTAGGGGTGCGGAGGATGAGATACCTCTCATCAAGCAAGATCTGGAAGAGATAATGGCCATTCTGCAGGAGCACGACCACCCAGGGAGAGCGGAAGACCGTGCTATGACGAGCAAGTGCCTGACCAAGGAGGTGCGCGAGCTGTCATACGACATGGAGGATAGCGTCGACCAGTACGTGCACGCCGTCGACACCAAGAGAAGGATTGTTCCTCGCCGTAAAAAGTACAAGATCACCTGTCGTAGGGGCAAGACCACTGCGCGGCTCCCGGAGAAGCTTAAGTGGCGTATATGGATGGCCAACAAGATCAGGGAGTTCAGTGTGCGCTCGCAAGAGGCGCTGCAGCGGTACAGCCTATTTAACCACCCTGGTGCTCATGGCATCAGCACGTCTGCTACTTCTACGAGACATGATGTGTGTTTTGGCTCTTGGTATCCCACACCGTGTGGGGAGCTTGTCGGTATAGATGGACATTTGAATACTCTTGAAGCGTGGTTGGGTAAGGATGGGGAGCAGCAGCTCAAGGTGGTATCTGTTGTTGGATCTGGAGGGGTTGGTAAGACCACACTTTCCAAAGAGCTGTACCGTAGAATCAGAGGGCAATTCGAGTGCCAGGCATTTGTGAGGACGTCCCGGAAGCCCGACATCAGGAGGCTTCTCATCAGCTTGCTCTCACAAGTCCGGCCACACCAAACCCCTCACACTTGGAAATTGCATAGTCTAATTGCCGATATCAGGACACATCTCCACGATAAGAGGTACTTGATCGTCATTGATGATGTATGGGCTACACAAACATGGGATATCATTAATCGTGCTTTGCCGGCTGGTAATCTTTGCAGTAGAATTCTAATAACGACAGAAGTCGAAGATGTAGCTCTGAAATGTTGTGGTTATGACTCTAGGCATGTTCTTATGGTGAAACCACTTGGTTACGATGATTCAAGCAAATTATTTTTCAGCACAGCTTTTGGACTACAATATGAATGTCCTCCAGAACTCTGTGACGCTGCACACAACATTGTGAGGAAATGTGCTGGTTCACCACTAGCAATGGTTACTGTTGCTAGTCTTTTAGTAAGCCAGATTGGCAAACCAGAGAAATGGGATTATGTAAATGAAATCTTTGGTCACGGTTTGAGCACATATCCTAGCTCGGAAGGAATGAAACAAGTACTAAACCTTAGTTACAACAATCTTCCTCATTATTTGAAGGCATGTGTGATGTATCTCAGTATATATGAAGAGGACTACATAATTCAGAAAGATGATTTGGTAAAGCAATGGATAGCTGAAGGTCTTATCCTAGCAACAGAAGAGAAAGACAAAGAGGAAATATCAAGGAGATATTTTGATGAGCTTATCAGTAGCAGAATGATCCTACCTGTGTATACAAATGACAACGATGATGTTTTGTCCTGCACACTGCATCACATGGTACTTGATTTTATCAAACACAAGTCCTTAGAAGAGAATTTTGTCATCGCAATAGATCATAGTCAGACAACTGCACCACTCGCAGACAAGGTTCGTCGACTGTCTCTCCACTTTGGTAATGCAGAAGCAACGCCACCAACAAATATGAGACTATCACAAGTTCGGACTCTCGCATTTTTCGGGGTCATTGAGTGTTTGCCTTCCGTTATAGAGTTTCGGCTTCTTCAAGTCCTAATCCTACATCTTTTTGGCGATGATGAAAGTGTCAGTTTTGATCTCACTGGAATATCTGAGCTTTTTCGGTTGAGATATTTGCATGTCACATGTAATGCCACCTTAGAAGTACCACAAACTCAGATGCGAGGTTTACAATATTTGGAGACACTGAAAATAGATGCAAGAGTAAGTGCAGTTCCGTCGGACATTGTTCATTTGCCGAGCTTGTTGCACCTCAGTCTTCCTGTTGGGACAAATCTACCAAATGGTATTGACCATATGACATCGCTTTGCACACTTGAATATTTTGATATAAATGTTAACTCAATGGAGAATGTGCACAGCCTTGGTGAGCTGACCAATCTTCAGGATCTTCGGCTCACATGTTCTACAGTTCCTTCTTCTTACTTAAAGAGTAAAATCGATAGTATGGGCTCTATTCTTGCGAACCTCAGCAACCTCAGGTCTGTAACTCTGAAGTCTTCAGGTATTCTGGAGAGTGAACCTTACAGCATGATCATTTCCTGTGATGGCTTGAGCAGCGTTTCCTCTCCTCCAGCTCTTCTTCAAAGATTTGAGTGGTTGCCACGCATTTGTACCTTCTCCAGCATCCCTAAGTGGATTAGCCATCTCAACAAGCTCTGCATTTTAAAGATTGGGCTTAGGGAATTAGTGAGCAATGATGTCGCTGCTCTGAGAGGATTGCCTGCACTAACTGTTTTGTCGTTATATGTCCGAGCAAAGCCCGCAGAAAAAATTGTCTTTACTAGGGCAGGATTCTTGGTTCTCAAGTGCTTCAAGTTCAGGTGCAGTGTACCTTGGCTGGAATTTGAGGTGGATGCAATGCCTAATCTCTTGAAACTCAAGCTAAGTTTTGATGCCCATGGAGTAGATCAACATCGTACTATACCTGTCGGCATGGTGCACTTAACAGGCCTTAAGGAAATCTCTGCAAAAATTTGGGGTGCTGGTGCCAATGAAAGAAGGGCTGCAAAATCAGCGCTGATTGATGCTATAAAAATGCATTCGGGATGTCCCACCTCCAGCATACAGTGTTTAGATGGGATGTTCAGTGGTAAGGATGATAATAATAGCGGGATACAAGAGGAAGAACACTTGACTCTGCAAAAGCAATACAATATCAAGGAGGAAGACTCCAAGAAACAGCATGATCTTCCAAAGGACTACATGGATGTTGCATACAAACAAACTTCCAGCAGCAACAATCATAGGAAGTCCAAGCGGATCACACAGGTGAGGATGCAGGTGAGGGTGGGATCGGTGCAGGACAACAGCGCCCTCGAGGATGGCTTTAGCTGGAGGAAGTACGGCCAGAAGGATATCATCGGCTCCATGCACCCAAGAGCTTATTTCCGGTGCACGCACAGGCACGTTAAGGGCTGCCCAGTGACCAAGCAGGTGCAGCGCACGTCTACTGACCCGCTGCTCTTTGACGTCGTGTATCACGGGGAGCACACGTGCTTGGACTCTGTCGGATCCCCTGCGACGTCTTGTGGCCATGTCGCCGGCGTGGAGGTGATGAGCAGAAGTAGGCCCGGAGTTGGATTCGTGTCCCAGTCCCAGGCGGCGTGCAGTAGCCAGGTTATGTCCTCCGAGGTGGTAAGCGGAAGCGGGAGTACGGCGGGACTTTGGGGTGACGAGATTGACATGCCGGACCCGGACCGCGATGACACCGGCATCAGTGCTGACTACCTCGGTGGCTACGAATTTGATGTCAGCGCGTTTTTTGCCTAG
>Adnr1-RGA4
ATGGAATCGGCGGCGAGCGCCTTCCTGAGGAGCGTGATGGGGAAGCTGTTCCAGGTGCTGGAGGAGTACAACAAGCAGAAGGGCCTCCGGCAGGACACCCTCTCCATCCAGCAGGACGTCCGCATGATCGCCGCCGCCATGGACGACCGCCTCCACGCCCTGCGCAGGGGCGAGCAACGCACCGCCGTTGCCAGGATCTACAGCGAGGAGATGCTTGGCCTGGTGCACGACGCCCAGGACTGCATCGACCGCATCGTCCACCGCCTCACCTGCAGGCCCCGCGTTGGCGGCGGCGGAGGCGGAGGAGGAGCGGCGCTGATCCGCCGGGTCGCCGCCGTCGCCCACGAGCTGAGGAAGGTCCAGAGTCGCTCGGGCTTCGCCGACGAGATCCGCCAGCTCAAGGCCCGCCTCAAGCTGGCGCACGAGCGCGTCCTCGGCATCCCCATCCCCCCCGCCGCCGCCAGCTGCTGCCACGAGTTCGCGGCGGCGGCGCCGTCGTGTCGTTTCGCGCGCAACCCGGTGGGCATCGGGAGGCCCGTGGAGGATCTCCTGTCGATGCTGGATGAGGTGGAGGGCGAGAAGGAGCAGCTGAGGGTGATCTCCGTGGTGGGGTTCGGCGGCTTGGGGAAGACCACCCTCGCGAGGGCTGTGTACGAGGACCCTCACGCCGTGGAGAAATTCCATTGCCGTGCTTGGGTTGCCGCCGGTCGGTGGTCGCCAGAGGTCACCGGCCACGGGGTCGGTGAGATCCTACGCGATGTACTCCAGCAAGTTCGCCCCAAAGACGCCATGGACGTTGTTGCTGATAATGGCCAACGTATTGAAGCCTTGCTCAAGGAATACCTCAAGGATAAGAGGTATTTAATTGTCATAGATGACATGGGGATGGAGCAATGGAGCACTATAAATTCCATCTTCGAAAACAATGGCAAAAGCAGCAGAATCCTACTGACCACAACTATTCAGTCAACAGCTAATATCTGCAGCCATGGCAATGGTTATGTGTACCAAATGAACACACTTGGTGAAGAGGACTCCAAGAAAATAGCTCTTCAGGAGGTACGGTCACCTGAGCTGGAGCAGGGGTCCATGCCGCTGCTGCAGAAATGCGGTGGTCTTCCACTTGCTCTCGTCAGTGTCTCCGATTTCCTGAAATGCTCAGGTGAGCCTACGGGGGAGCGATGCACAGAGCTATGCCGTAACCTGGGTTCTCATCTGAGAGAGAAGCATGGCCATGACAATTTCGCAGAACTAAGAAAGGTGCTGATGCATAACTATGACAGTTTGTCAGTGTATGCTATGACCTGCTTGCTATATCTTGGTGTATTCCCTAACAATCGTCCCCTCAAGAGGAAAGTTGTTATCAGGAGGTGGTTAGCGGAAGGATATGCACGGAGTGATTCTCTTCGCAGTGAGGAGGACATTGCGGATGAGACTTTCAAGGCGCTTGTCGACCGGAATATCATACAGTCCATTGGCACAAGGAATAATGCGCAAGTGAAGACGTGCATGACTCATGGCATCATGCACGAGTTCGTGCTGCACAAGTCCGTGTCACAGGGGTTCATCGCGACATCGTCTCGTGATCATCCAAGACCCCATGCCTATGTTAATAATGCCTGCCACCTTTCCATCCATGGTGGCAATGTGACAGATAGTGAGGCCTCTGACGAGGATTTATCTCGTGTTCGGTCTCTAACAGTCTTTGGAAAAGCAGGTGATGCTATTTCTTATGTTCGTAAATGCAAACTGCTACGAGTCTTGGATCTGGAAGAATGCAGTGATCTGGAAGATAGTCACCTCAAACACATAGGCAAGCTATGGCATCTAAAATATCTAAGTGTTGGGGGCAGTATTGCGAAGCTTCCGAGCAGCATCGATGGACTGCACTGCTTAGAGACCCTGGATTTAAGGAGAACCAAGATAAAGACAGTGCCCATTGAGGCCATTATGCTGTACCACTTAGCTCATCTGTTCGGAAAGTTTACAGTTGACAAAGAAGATCTAAACAATGCAAACAAGATGAGCAAAGCAACGAAGTTCTTGTCCGGAAACAAGAGCAACCTGAAGACTTTAGCTGGATTTGTCACAAACGAAAGGCAAGGGTTTCTTCAACTTATGGTTCACATGAGAAATCTGAGAAAGGTCAAGATATGGTGTGGGCCAGTTGCAAATGGAAGTAACTACACCAATGATCTTTCCAAGGCCATTCAGGAGTTCACCAAGGTCCCCATGGACAATGTGGGTGCCCGTTCTCTATCACTTGATTCAGAAGAATGTTCCGAAGACTTGCTGAGTTCGCTTGCTTTTGAGCCATGCTCGGAGGATTCCAAATATGATGTAAGGTCACTGAAGCTACGTGGCAAGCTACTCCAGTTACCCCCGTTTGTTCCCTTGCTGTCAGGTCTCACTGAACTGTGTATTTCATCAGCTACTCTGACACGGGATCTTCTATCGTCTCTGATCAATTTGAGAAACTTGCTTTACCTCAAGTTGATTGCGAATGAGCTTGAGAGATTTGAAATGAAATCAGGGGCATTCCCAAGCCTGCGTCGTCTGTGCTTTGTAGTGCAAAGTCTCACTTCAGCTCTGCCAGCAATCGAACAAGGAGCTCTGCCGAACCTTGTTTCACTCCAGCTGCTCTGCCCGAGTCTAGTTGGTCTTTCCGGCATCCAAATCAGACACCTCAGACATCTCAAGGAAGTCATGGTTGACTCTGGAGTGCCTGACCAAACACGACAAGACTGGGAGCAAGCAACAAAGAACCATCCGAATAGGCCGAGACTCATGTTGCACAAAAGTGGTGTTCGAGTGGAAAGCGAGGGTCCGGGGAATGAAGAAGTTTCAGCTGTGAGGGACAAGCGGAAAATATGTGTAGTCCAACCAAGTTTGGATGATGGACTGGATTCTAGTCTCAAGAAGATGAGACTTTCATCAGAGTCTTCTTCGCGGCTTCAAGTGATTGTCCAATCAACTTCCTCATCTGGTCACTGA
>ADR1
ATGGCTTCGTTCATAGATCTTTTCGCCGGCGACATCACGACGCAACTCTTAAAGCTGCTCGCTCTAGTAGCTAACACAGTCTACAGTTGCAAAGGAATCGCCGAACGACTGATCACGATGATCAGAGACGTTCAACCAACGATCAGGGAGATCCAATACAGTGGCGCGGAGCTGAGTAACCATCACCAAACTCAACTGGGAGTATTCTATGAGATCTTGGAGAAAGCAAGAAAGCTATGTGAAAAGGTTTTAAGATGCAATAGGTGGAACCTTAAACATGTGTACCACGCGAATAAGATGAAGGATCTCGAGAAACAAATATCTCGTTTCCTCAACAGCCAGATTTTGCTCTTTGTTCTTGCTGAGGTATGTCATCTACGGGTCAATGGTGACAGGATTGAGAGGAATATGGATAGACTGTTGACTGAGCGGAATGATTCTTTGTCGTTTCCGGAGACTATGATGGAGATTGAGACGGTAAGCGATCCGGAGATTCAGACGGTATTGGAATTGGGGAAGAAAAAGGTGAAGGAGATGATGTTTAAGTTTACGGATACACATTTGTTTGGGATCTCTGGAATGAGCGGTTCAGGGAAAACCACTCTTGCAATAGAGCTTTCAAAGGACGATGATGTTCGAGGACTCTTTAAGAATAAGGTTTTGTTTTTGACTGTGTCACGGTCTCCGAATTTTGAGAATTTGGAGTCTTGTATACGAGAATTTCTTTATGATGGAGTTCATCAACGGAAGCTAGTGATTCTTGATGATGTTTGGACAAGGGAGTCCTTGGACAGGCTGATGTCTAAAATTCGTGGAAGCACTACTTTAGTAGTGTCACGGTCCAAGCTTGCAGATCCTAGAACCACCTACAATGTGGAATTATTAAAGAAAGATGAAGCAATGTCTCTTTTGTGTCTCTGTGCTTTCGAACAAAAGTCCCCGCCTTCTCCATTCAACAAATATTTGGTGAAGCAGGTTGTTGATGAGTGTAAAGGTTTACCTTTATCTTTGAAAGTTCTTGGTGCTTCGTTAAAAAACAAACCTGAAAGATATTGGGAAGGCGTAGTGAAGAGGTTATTAAGAGGAGAAGCTGCTGATGAAACTCATGAGAGCAGAGTGTTTGCTCATATGGAAGAAAGTCTAGAAAACCTCGACCCGAAAATCCGAGACTGTTTCTTGGATATGGGTGCTTTCCCTGAAGACAAGAAGATCCCTCTTGATCTTCTCACGAGCGTGTGGGTTGAGAGGCATGATATTGACGAGGAAACTGCGTTTTCCTTTGTTCTTCGTTTAGCTGACAAGAATCTCCTTACTATAGTGAACAATCCGAGGTTTGGCGATGTGCACATTGGCTACTATGATGTATTTGTGACGCAACACGATGTTTTGAGAGACCTAGCCCTTCATATGTCCAATCGTGTGGACGTAAATAGGAGAGAGCGGTTATTAATGCCAAAAACAGAGCCAGTGCTTCCAAGAGAATGGGAAAAGAATAAAGATGAGCCATTTGATGCCAAGATAGTTTCCCTTCATACAGGGGAAATGGATGAAATGAATTGGTTTGACATGGACCTCCCTAAGGCAGAAGTTTTAATACTGAACTTCTCTTCGGACAACTACGTCTTGCCACCATTTATTGGTAAGATGAGTAGACTCAGGGTGCTCGTGATTATCAACAATGGCATGTCTCCTGCGCGTCTACATGGCTTCTCCATCTTTGCCAATTTGGCCAAACTGAGGAGTCTCTGGCTCAAGAGGGTACATGTCCCTGAACTCACCAGCTGCACCATTCCACTGAAAAACCTGCACAAGATACATCTAATCTTTTGTAAGGTCAAGAACAGCTTTGTTCAGACGTCATTCGACATCTCGAAAATATTCCCAAGCTTGTCTGATCTCACTATTGATCACTGTGATGATCTTTTGGAACTAAAATCCATATTTGGAATAACCTCTCTCAACTCTCTCAGCATAACCAACTGTCCACGGATTCTTGAATTGCCCAAGAATTTGAGTAACGTACAGTCCCTTGAACGTCTAAGGTTATATGCCTGCCCCGAGCTGATATCCCTCCCGGTCGAAGTTTGTGAGCTGCCATGTCTAAAGTACGTTGACATTTCACAGTGTGTCAGCCTGGTTTCTCTTCCTGAAAAGTTTGGAAAGCTAGGGAGTCTTGAGAAAATTGACATGAGAGAATGCAGTTTATTGGGTTTACCAAGTTCTGTAGCTGCACTTGTGTCTCTACGCCATGTCATTTGCGATGAGGAGACTTCGTCTATGTGGGAAATGGTCAAGAAGGTGGTTCCTGAACTTTGCATTGAAGTCGCCAAAAAATGCTTCACCGTGGATTGGCTTGACGATTAG
>ADR1-L1
ATGGCCATCACCGATTTTTTCGCCGGTGAAATTGCGACGGAGCTCCTGAAGCAGCTCTTTACGATATCTACAACGGCGTGGAGATACAAAAACACCGCCAAACAACTCCTCACCTTGATCGATAGCATTCGACCGACGATCAAGGAGATTCAATACAGCGGCGTGGAGCTTCCTGCTCACCGCCAAGCTCAAATCGGTATGCTCTTCGATACTTTAGAGAAAGGCAAGAAGCTCACTGACAAAGTCCTTAGCTCTAAGCGATGGAATTTATATCGACAGCTAACCCTAGCCAGAAAAATGGAGAAGCTAGAGAAGACCATCTCTAATTTCCTTAAAAATGAGGTCTTTACACATATCCTCGCTGACGTTCATCATCTCCGGGCCGATACCAGTGTGCGTTTGGATCGGGTTGACATGAGCCTCGACAGGGTGATTCAGCAAGTGGGTTCCATGAAAATTGGGGGAGGTGGCTTGATATCAGAGGCCATGAAGAGAGCCGAGGCTATGGAGATTGAGACCAACGACGATTCGGAGAAATTTGGGGTTGGATTGGAATTGGGAAAGGTTAAGGTTAAGAAGATGATGTTCGAATCTCAAGGAGGGGTTTTTGGGATCAGTGGAATGGGCGGTGTTGGTAAAACCACTCTTGCCAAAGAACTTCAACGGGACCATGAAGTCCAATGTCACTTTGAGAACCGGATTTTGTTTCTGACTGTATCACAATCTCCGCTTCTTGAGGAGCTGAGGGAACTTATATGGGGTTTCTTATCTGGTTGTGAAGCTGGAAATCCTGTTCCTGACTGTAATTTTCCGTTTGATGGCGCGCGTAAGCTCGTGATTCTTGATGATGTTTGGACCACACAGGCCCTGGACCGCTTGACCTCGTTTAAGTTTCCTGGTTGCACAACTCTTGTGGTCTCACGATCCAAACTCACTGAGCCTAAATTCACTTATGATGTCGAAGTACTGAGTGAAGATGAAGCAATCTCTCTCTTCTGTCTCTGTGCTTTCGGTCAGAAATCTATCCCTCTTGGTTTCTGCAAAGATCTGGTTAAGCAGGTTGCTAATGAATGTAAAGGGCTTCCTTTAGCTCTCAAAGTCACGGGTGCTTCATTAAATGGCAAACCTGAAATGTACTGGAAGGGCGTATTGCAGAGGTTATCAAAAGGTGAACCTGCTGATGACTCTCACGAGAGTAGATTGCTTCGTCAAATGGAAGCTAGTCTAGACAATCTCGACCAGACGACCAAAGATTGTTTCTTGGATCTTGGCGCCTTCCCTGAAGACAGGAAGATTCCTCTTGATGTTCTCATCAACATTTGGATTGAGTTACATGATATAGATGAAGGAAATGCTTTTGCCATCCTTGTTGATTTGTCACACAAGAATCTCCTTACTCTTGGGAAGGATCCACGGCTTGGCTCTTTGTACGCAAGCCACTATGATATATTTGTGACACAGCATGATGTTCTGCGAGACCTAGCTCTTCATTTAAGCAATGCAGGGAAAGTAAACAGAAGAAAGCGGTTGCTGATGCCGAAAAGAGAGTTAGATCTTCCAGGAGATTGGGAAAGGAACAATGATGAGCATTACATTGCCCAGATTGTCTCTATTCATACTGGGGAAATGAATGAAATGCAATGGTTTGACATGGAGTTCCCCAAGGCAGAGATTCTAATATTGAACTTCTCTTCAGACAAGTATGTTCTTCCGCCTTTTATCAGTAAGATGAGCCGGCTTAAGGTCCTAGTGATTATCAACAACGGCATGTCTCCCGCGGTTCTCCATGACTTTTCAATATTTGCTCATTTGTCGAAACTAAGAAGTCTCTGGCTAGAGAGGGTTCACGTCCCTCAACTCTCCAACTCAACCACCCCCTTGAAAAATCTCCACAAGATGTCTTTGATTCTGTGCAAGATCAATAAAAGTTTTGATCAAACCGGACTTGACGTGGCAGATATCTTCCCAAAATTGGGCGATCTGACAATAGATCACTGTGATGATCTCGTGGCACTACCTTCAAGCATTTGCGGACTGACCTCCCTTAGCTGCTTAAGCATAACAAATTGTCCACGCCTCGGTGAATTGCCCAAGAACCTCAGTAAGCTACAAGCTCTCGAAATCTTAAGGCTATATGCTTGCCCTGAGCTAAAGACATTACCTGGAGAAATATGTGAGCTTCCTGGGCTTAAGTATCTCGACATCTCACAATGTGTCAGCCTGAGTTGTCTTCCAGAGGAAATAGGAAAGCTAAAGAAGCTTGAGAAGATCGACATGAGAGAATGTTGCTTCTCGGATAGACCGAGCTCTGCTGTTTCACTGAAGTCTCTGCGCCATGTAATCTGCGATACCGACGTTGCATTTATGTGGGAAGAAGTTGAGAAGGCTGTTCCAGGGTTAAAGATCGAAGCTGCTGAGAAATGCTTCAGCCTAGACTGGCTTGACGAATAA
>ADR1-L2
ATGGCAGATATAATCGGCGGCGAAGTTGTGACGGAGCTCGTGAGGCAGCTCTATGCGGTTTCTCAAAAAACCCTCAGATGCAGAGGCATCGCCAAAAATCTCGCCACCATGATCGATGGTCTTCAACCAACGATCAAGGAGATCCAATACAGCGGCGTCGAGCTCACACCTCATCGCCAGGCTCAGTTGCGTATGTTCTCGGAAACCTTAGACAAGTGTAGGAAGCTCACCGAGAAAGTTCTTAAATCCAGCCGTTGGAACATGGTTAGACAGCTACTCCATGTTAGGAAAATGGAGAATCTTCAGAGTAAAGTGTCTAGCTTTCTCAACGGTCAATTGTTAGTCCATGTTCTCGCTGATGTTCATCATGTTCGAGCCGATTCTGAATTCCGGTTCGATCGGATTGATAGGAAGGTTGATAGTTTGAATGAGAAGCTTGGTTCTATGAAACTCAGGGGAAGTGAATCGTTGCGTGAGGCGTTGAAGACGGCCGAGGCTACCGTTGAGATGGTGACAACCGATGGTGCTGATTTGGGGGTGGGATTGGATTTGGGAAAGAGGAAGGTGAAGGAGATGTTGTTTAAATCCATTGATGGGGAAAGACTTATTGGTATCTCTGGGATGAGTGGTTCAGGGAAAACCACTCTTGCCAAAGAGCTTGCCCGGGACGAGGAGGTTCGAGGCCACTTTGGGAACAAGGTTTTGTTTCTGACTGTGTCACAATCTCCCAATCTTGAGGAGCTTAGAGCCCATATATGGGGATTTCTTACTAGTTATGAGGCTGGGGTTGGTGCTACTCTTCCAGAATCGAGGAAGCTAGTGATCCTTGATGATGTTTGGACAAGGGAATCTCTGGACCAGCTGATGTTCGAAAATATTCCTGGAACCACAACTCTTGTGGTCTCACGGTCTAAACTCGCAGATTCTAGAGTCACTTATGATGTAGAGTTACTCAATGAACATGAAGCAACGGCCCTGTTCTGTCTCTCTGTTTTCAATCAGAAATTAGTGCCTTCAGGGTTCAGCCAAAGTTTGGTCAAGCAGGTTGTTGGGGAGTGTAAAGGTCTACCTTTGTCTCTGAAAGTCATTGGTGCTTCATTGAAAGAACGACCTGAAAAATATTGGGAAGGTGCAGTGGAGAGGCTATCAAGAGGTGAACCTGCTGATGAAACTCATGAGAGTAGAGTGTTTGCTCAAATCGAAGCAACTCTAGAAAATCTTGACCCTAAAACCAGAGATTGTTTCTTGGTTCTCGGTGCTTTCCCTGAAGATAAGAAGATCCCTCTTGATGTTCTCATCAACGTGTTGGTTGAGTTGCATGATCTCGAGGATGCAACTGCTTTTGCTGTTATTGTTGATTTAGCAAACAGGAATCTCCTTACTCTTGTGAAAGATCCAAGGTTTGGACATATGTACACTAGCTACTATGATATATTTGTCACGCAGCATGATGTTCTAAGAGATGTAGCACTTCGTCTTAGCAATCATGGGAAAGTAAATAACAGAGAGCGGTTATTGATGCCAAAAAGAGAGTCAATGCTTCCGAGAGAATGGGAGAGGAACAATGATGAGCCATACAAAGCCAGAGTAGTTTCCATTCACACAGGAGAAATGACTCAGATGGATTGGTTTGACATGGAACTCCCTAAGGCTGAAGTTTTGATACTACACTTCTCTTCTGACAAGTATGTATTGCCTCCTTTCATTGCTAAGATGGGCAAGCTTACAGCGCTCGTGATCATCAACAATGGTATGTCTCCTGCGCGTCTACATGACTTCTCCATCTTTACCAATTTGGCCAAACTCAAGAGTCTCTGGCTTCAGAGGGTTCATGTCCCTGAACTCTCTAGCAGTACAGTGCCCTTGCAAAACCTCCACAAGCTGTCTCTCATATTCTGCAAGATCAACACTAGTCTTGATCAGACAGAGCTAGACATTGCCCAAATCTTCCCAAAATTGTCTGATCTTACAATAGATCATTGTGATGATCTTCTGGAACTACCTTCGACCATCTGTGGAATCACCTCTCTCAATTCCATCAGCATAACAAATTGTCCCCGCATCAAGGAATTGCCTAAGAATCTGAGTAAGCTAAAAGCCCTTCAGCTTCTGAGGCTATACGCTTGCCATGAGCTGAATTCTCTGCCTGTGGAAATCTGTGAACTGCCAAGACTAAAGTATGTTGACATTTCTCAATGTGTCAGCCTGAGTTCTCTTCCGGAAAAGATAGGAAAGGTAAAGACACTTGAGAAAATCGACACGAGGGAATGCAGCTTATCGAGCATACCAAACTCTGTGGTTTTATTGACTTCTCTACGCCATGTAATATGCGATAGAGAGGCTTTATGGATGTGGGAAAAGGTCCAGAAGGCGGTTGCAGGACTTCGTGTTGAAGCTGCGGAAAAATCTTTCAGCAGGGATTGGCTCGACGATTAG
>ADR1-L3
ATGCTTTTTAATTTGAACGATGAGGCAAGAATTATTGGGATCTCAGGGATGATCGGTTCAGGGAAAACCATTCTTGCCAAGGAGCTTGCGCGGGACGAGGAGGTCCGAGGCCATTTTGCGAACCGAGTTTTGTTTCTGACTGTGTCACAATCTCCCAATCTTGAGGAGCTGAGATCCCTTATACGGGATTTTCTTACTGGTCATGAGGCTGGCTTTGGTACCGCTCTTCCGGAATCCGTTGGTCATACACGGAAGCTAGTGATCCTTGATGATGTTAGGACAAGGGAATCTCTAGACCAGCTGATGTTCAATATTCCTGGAACCACAACGCTTGTGGTCTCACAGTCTAAACTCGTAGATCCTAGAACCACCTATGATGTAGAGTTATTAAATGAACATGACGCAACATCTCTGTTCTGTCTCTCTGCTTTCAACCAGAAATCAGTTCCTTCAGGGTTCAGCAAAAGTTTGGTCAAGCAGGTTGTTGGGGAGTCTAAAGGTCTACCTTTGTCTCTGAAAGTCCTTGGCGCTTCATTAAACGATCGACCTGAAACATATTGGGCAATTGCAGTGGAGAGGTTATCAAGAGGTGAACCTGTTGATGAAACTCATGAGAGTAAAGTGTTTGCTCAAATCGAAGCAACTCTAGAAAATCTCGATCCAAAAACCAAAGAGTGTTTCTTGGATATGGGTGCTTTCCCTGAAGGCAAGAAAATCCCTGTTGATGTTCTCATCAACATGTTGGTCAAGATACATGATCTTGAGGACGCAGCCGCCTTTGATGTTCTTGTTGATCTAGCAAATAGGAATCTTCTTACTCTCGTGAAAGATCCAACGTTTGTCGCTATGGGCACTAGCTACTATGATATATTCGTGACGCAGCACGATGTTTTAAGAGATGTAGCACTTCATCTTACCAATCGTGGAAAAGTAAGTAGAAGAGACCGCTTATTGATGCCAAAAAGAGAGACCATGCTTCCCAGCGAATGGGAGAGGAGCAATGATGAGCCATACAATGCACGAGTGGTTTCCATTCACACAGGAGAAATGACTGAGATGGACTGGTTTGACATGGATTTCCCCAAGGCAGAAGTTCTGATAGTAAACTTCTCTTCAGACAACTATGTATTGCCTCCTTTCATTGCTAAGATGGGAATGCTTAGGGTGTTCGTGATTATAAACAACGGTACCTCTCCAGCGCATCTACATGACTTCCCCATCCCTACCAGTTTGACCAATCTAAGGAGTCTCTGGCTTGAGAGGGTTCATGTCCCTGAACTCTCTAGCAGTATGATACCCTTGAAAAACCTCCACAAGCTATATCTGATTATTTGCAAGATCAATAACAGTTTTGATCAGACAGCCATAGACATTGCCCAAATCTTCCCAAAATTGACTGATATCACAATAGATTATTGCGATGATCTTGCGGAACTACCTTCGACCATCTGTGGAATAACCTCTCTCAACTCCATCAGCATAACAAATTGTCCCAACATCAAGGAGTTACCGAAGAATATAAGTAAGCTACAAGCCCTTCAACTTTTGAGGCTATACGCTTGCCCAGAGCTAAAATCTCTGCCTGTGGAAATCTGTGAATTGCCAAGACTAGTGTATGTCGACATCTCTCACTGTCTCAGCCTAAGTTCTCTTCCGGAAAAGATAGGAAATGTAAGGACACTTGAGAAAATCGACATGAGAGAATGTAGCTTATCGAGCATACCAAGTTCCGCAGTTTCATTGACTTCCCTATGCTATGTAACATGCTATAGAGAGGCTTTGTGGATGTGGAAAGAGGTTGAGAAGGCAGTTCCCGGACTTCGTATTGAAGCTACTGAAAAATGGTTCAACATGACTTGGCCCGACGAGTAG
>alpha-CMV
ATGGCCGAAATCGGATACTCGGTTTGTGCGAAACTCATCGAAGTGATTGGCAGTGAGCTGATCAAAGAGATTTGTGACACATGGGGTTACAAATCTCTTCTTGAGGACCTCAACAAAACTGTATTGACGGTCAGGAACGTTCTCATTCAAGCCGGGGTGATGCGGGAGCTTACTAGTGAACAACAAGGTTTCATTGCAGACCTTAAAGATGTTGTTTATGATGCTGATGACTTGTTCGACAAGTTACTCACTCGTGCTGAGCGAAAACAGATTGATGGAAACGAAATCTCTGAAAAGGTACGTCGTTTCTTTTCCTCTAGTAACAAGATCGGTCAAGCTTACTACATGTCTCGTAAGGTTAAGGAAATTAAGAAGCAGTTGGATGAAATTGTTGATAGGCATACAAAATTTGGGTTTAGTGCTGAGTTTATACCTGTTTGTAGGGGAAGGGGAAACGAGAGGGAAACACGTTCATATATAGATGTCAAGAATATTCTTGGGAGGGATAAAGATAAGAATGATATCATAGATAGGTTGCTTAATCGTAATGGTAATGAAGCTTGTAGTTTCCTGACCATAGTGGGAGCGGGAGGATTGGGAAAAACTGCTCTTGCACAACTTGTGTTCAATGATGAAAGGGTCAAAATTGAGTTCCATGATTTGAGGTATTGGGTTTGTGTCTCTGATCAAGATGGGGGCCAATTTGATGTGAAAGAAATCCTTTGTAAGATTTTAGAGGTGGTTACTAAGGAGAAAGTTGATAATAGTTCCACATTGGAATTGGTACAAAGCCAATTTCAAGAGAAGTTAAGAGGAAAGAAGTACTTCCTTGTTCTTGATGATGTATGGAACGAAGATCGTGAGAAGTGGCTTCCTTTGGAAGAGTTGTTAATGTTGGGTCAAGGGGGAAGCAAGGTTGTAGTGACCACACGTTCAGAGAAGACAGCAAATGTCATAGGGAAAAGACATTTTTATACACTGGAATGTTTGTCACCAGATTATTCATGGAGCTTATTTGAAATGTCGGCTTTTCAGAAAGGGCATGAGCAGGAAAACCATCACGAACTAGTTGATATTGGGAAAAAGATTGTTGAAAAATGTTATAACAATCCACTTGCTATAACGGTGGTAGGAAGTCTTCTTTATGGAGAGGAGATAAGTAAGTGGCGGTCATTTGAAATGAGTGAGTTGGCCAAAATTGGCAATGGGGATAATAAGATTTTGCCGATATTAAAGCTCAGTTACCATAATCTTATACCCTCGTTGAAGAGTTGTTTTAGTTATTGTGCAGTGTTTCCCAAGGATCATGAAATAAAGAAGGAGATGTTGATTGAACTTTGGATGGCACAAGGATATGTTGTGCCGTTGGATGGAGGTCAAAGTATAGAAGATGCTGCCGAGGAACATTTTGTAATTTTGTTACGAAGGTGTTTCTTTCAAGATGTAAAGAAGGATAAATATGGTGATGTTGATTCTGTTAAAATCCACGACTTGATGCACGATGTCGCCCAAGAAGTGGGGAGGGAGGAATTATGTGTAGTGAATGATAATACAAAGAACTTGGGTGATAAAATCCGTCATGTACATCGTGATGTCATTAGATATGCACAAAGAGTCTCTCTGTGTAGCCATAGCCATAAGATTCGTTCGTATATTGGTGGTAATTGTGAAAAACGTTGTGTGGATACACTAATAGACAAGTGGATGTGTCTTAGGATGTTGGACTTGTCATGGTCGGATGTTAAAAATTTGCCTAATTCAATAGGTAAATTGTTGCACTTGAGGTGTCTTAACCTGTCTTATAATAAAGATCTGTTGATACTCCCTGATGCAATTACAAGACTGCATAATTTGCAGACACTGCTTTTAAAAGAGTGCAGAAGTTTAAAGGAGTTGCCAAAAGATTTTTGCAAATTGGTCAAACTGAGGCACTTGGATTTAAGGTGTTCTGATTTGAAGGAGTTGCCAAAAGATTTTTGCAAATTGGTCAAACTGAGGCACTTGGATTTATGGGGTTGTGATGATTTGATTGGTGTGCCATTGGGAATGGATAGGCTAATTAGTCTTAGAGTACTGCCATTCTTTGTGGTGGGTAGGAAGGAACAAAGTGATGATGATGAGCTGAAAGCCCTAAAAGGCCTCACCGAGATAAAAGGCTCCATTCGTATTAGAATCTATTCAAAGTATAGAATAGTTGAAGGCATGAATGACACAGGAGGAGCTGGGTATTTAAAGAGCATGAAACATCTCACGGGGGTTGATATTACATTTGATGGTGGATGTGTTAACCCTGAAGCTGTGTTGGCAACCCTAGAGCCACCTTCAAATATCAAGAGGTTAGAGATGTGGCATTACAGTGGTACAACAATTCCAGTATGGGGAAGAGCAGAGATTAATTGGGCAATCTCCCTCTCACATCTTGTCGACATCCAGCTTTGGCATTGTCGTAATTTGCAGGAGATGCCAGTGCTGAGTAAACTGCCTCATTTGAAATCACTGGAACTTTATAATTTGATTAGTTTAGAGTACATGGAGAGCACAAGCAGAAGCAGTAGCAGTGACACAGAAGCAGCAACACCAGAATTACCAACATTCTTCCCTTCCCTTGAAAAACTTACACTTTGGCGTCTGGACAAGTTGAAGGGTTTTGGGAACAGGAGATCGAGTAGTTTTCCCCGCCTCTCTAAATTGGAAATCTGGAAATGCCCAGATCTAACGTCATTTCCTTCTTGTCCAAGCCTTGAAGAGTTGGAATTGAAAGAAAACAATGAAGCATTGCAAATAATAGTAAAAATAACAACAACAAGAGGTAAAGAAGAAAAAGAAGAAGACAAGAATGCTGGTGTTGGAAATTCACAAGATGATGACAATGTCAAATTATGGACGGTGGAAATAGACAATCTGGGTTATCTCAAATCACTGCCCACAAATTGTCTTACTCTGTTGGACTCACTCGAACTTTCAAATATAGAAGACCAGGAAGATGAGGGCGAAGACAACATCATATTCTGGAAATCCTTTCCTCAAAACCTCCGCAGTTTGGAAATTGAAAACTCTTACAAAATGACAAGTTTGCCCATGGGGATGCAGTACTTAACCTCCCTCCAAACCCTCTATCTACACCATTGTTATGAATTGAATTCCCTTCCAGAATGGATAAGCAGCTTATCATCTCTTCAATCCCTGCACATAGGAAAATGTCCAGCCCTAAAATCACTACCAGAAGCAATGCGGAACCTCACCTCCCTTCAGACACTTGGGATATCGCGGTGTCCAGACCTAATTGAAAGATGCGAAGAACCCAACGGCGAGGACTATCCCAAAATTCAACACATCCCCAAAATTGTACTAAATGAATATTGGTGA
>alpha-WOLF2
ATGGCCGAAATCGGATACTCGGTTTGTGCGAAACTCATCGAAGTGATTGGCAGTGAGCTGATCAAAGAGATTTGTGACACATGGGGTTACAAATCTCTTCTTGAGGACCTCAACAAAACTGTATTGACGGTCAGGAACGTTCTCATTCAAGCCGGGGTGATGCGGGAGCTTACTAGTGAACAACAAGGTTTCATTGCAGACCTTAAAGATGTTGTTTATGATGCTGATGACTTGTTCGACAAGTTACTCACTCGTGCTGAGCGAAAACAGATTGATGGAAACGAAATCTCTGAAAAGGTACGTCGTTTCTTTTCCTCTAGTAACAAGATCGGTCAAGCTTACTACATGTCTCGTAAGGTTAAGGAAATTAAGAAGCAGTTGGATGAAATTGTTGATAGGCATACAAAATTTGGGTTTAGTGCCGAGTTTATACCTGTTTGTAGGGAAAGGGGGAACGAGAGGGAAACACGTTCATATATAGATGTCAAGAATATTCTTGGGAGGGATAAAGATAAGAATGATATCATAGATAGGTTGCTTAATCGTAATGGTAATGAAGCTTGTAGTTTCCTGACCATAGTGGGAGCGGGAGGATTGGGAAAAACTGCTCTTGCACAACTTGTGTTCAATGATGAAAGGGTCAAAATTGAGTTCCATGATTTGAGGTATTGGGTTTGTGTCTCTGATCAAGATGGGGGCCAATTTGATGTGAAAGAAATCCTTTGTAAGATTTTAGAGGTGGTTACTAAGGAGAAAGTTGATAATAGTTCCACATTGGAATTGGTACAAAGCCAATTTCAAGAGAAGTTAAGAGGAAAGAAGTACTTCCTTGTTCTTGATGATGTATGGAACGAAGATCGTGAGAAGTGGCTTCCTTTGGAAGAGTTGTTAATGTTGGGTCAAGGGGGAAGCAAGGTTGTAGTGACCGCACGTTCAGAGAAGACAGCAAATGTCATAGGGAAAAGACATTTTTATACACTGGAATGTTTGTCACCAGATTATTCATGGAGCTTATTTGAAATGTCGGCTTTTCAGAAAGGGCATGAGCAGGAAAACCATCACGAACTAGTTGATATTGGGAAAAAGATTGTTGAAAAATGTTATAACAATCCACTTGCTATAACGGTGGTAGGAAGTCTTCTTTATGGAGAGGAGATAAGTAAGTGGCGGTCATTTGAAATGAGTGAGTTGGCCAAAATTGGCAATGGGGATAATAAGATTTTGCCGATATTAAAGCTCAGTTACCATAATCTTATACCCTCGTTGAAGAGTTGCTTCAGTTATTGTGCAGTGTTTCCCAAGGATCATGAAATAAAGAAGGAGATGTTGATTGATCTTTGGATAGCACAAGGATACGTTGTGGCACTTGATGGAGGTCAAAGTATAGAAGATGCTGCCGAAGAACATTTTGTAATTTTGTTACGGAGATGTTTCTTTCAAGATGTAAAGAAGGATGAATATGGTGATGTTGATTCTGTTAAAATCCACGACTTGATGCACGATGTCGCCCAAGAAGTGGGGAGGGAGGAAATATGTGTAGTGAATGATAATACAAAGAACTTGGGTGATAAAATCCGTCATGTACATGGTGATGTCAATAGATATGCACAAAGAGTCTCTCTGTGTAGCCATAGCCATAAGATTCGTTCGTATATTGGTGGTGATTGTGAAAAACGTTGTGTGGATACACTAATAGACAAGTGGATGTGTCTTAGGATGTTGGACTTGTCATGGTCGGATGTTAAAAATTTGCCTAATTCAATAGGTAAATTGTTGCACTTGAGGTATCTTAACCTGTCAGATAATAGAAATCTAAAGATACTTCCTGATGCAATTACAAGACTGCATAATTTGCAGACACTACTTTTAGAAGATTGCAGAAGTTTAAAGGAGTTGCCAAAAGATTTTTGCAAATTGGTCAAACTGAGGCACTTGGAATTACAGGGTTGTCATGATTTGATTGGTATGCCATTTGGAATGGATAAGCTAACTAGTCTTAGAATACTACCAAACATTGTGGTGGGTAGGAAGGAACAAAGTGATGATGAGCTGAAAGCCCTAAAAGGCCTCACCGAGATAAAAGGCTCCATTTCTATCAGAATCTATTCAAAGTATAGAATAGTTGAAGGCATGAATGACACAGGAGGAGCTGCTTATTTGAAGAGCATGAAACATCTCAGGGAGATTGATATTACATTTTTGGGTGAATGTGTTGGCCCTGAAGCTGTATTGGAAACCTTAGAGCCACCTTCAAATATCAAGAGCTTATATATATATAATTACAGTGGTACAACAATTCCAGTATGGGGAAGAGCAGAGATTAATTGGGCAATCTCCCTCTCACATCTCGTCGACATCCAGCTTAGTTGTTGTAGTAATTTGCAGGAGATGCCAGTGCTGAGTAAACTGCCTCATTTGAAATCGCTGAAACTTGGATGGTTGGATAACTTAGAGTACATGGAGAGTAGCAGTAGCAGTGACACAGAAGCAGCAACACCAGAATTACCAACATTCTTCCCTTCCCTTGAAAAACTTACTTTACAGCATCTGGAAAAGTTGAAGGGTTTTGGGAACAGGAGATCGAGTAGTTTTCCCCGCCTCTCTGAATTGGAAATCAAGAAATGCCCAGATCTAACGTCATTTCCTTCTTGTCCAAGCCTTGAGAAGTTGGAATTGAAAGAAAGCAATGAAGCATTGCAAATAATAGTAAAAATAACAACAAGAGGTAAAGAAAAAGAAGAGAACAATAATGCTGGTGTTAGAAATTCACAAGATGATGACAAAGTCAAATTACGGAAGATGGTGATAGACAATCTGGGTTATCTCACGGGGGTTGATATTAGATTTGATGATAGAGAAGGTGGATTTGTTAACCCTGAAGCTGTGTTGGCAACCCTAGAGCCACCTTCAAATATCAAGAGCTTATCTATACATCGTTTTGATGGTAAAACACTTCCAGTATGGGGAAGAGCAGAGATTAATTGGGCAATCTCCCTCTCACATCTTGTCGACATCCAGCTTTGGCATTGTCGTAATTTGCAGGAGATGCCAGTGCTGAGTAAACTGCCTCATTTGAAATCACTGGAACTTTATAATTTGATTAGTTTAGAGTACATGGAGAGCACAAGCAGAAGCAGTAGCAGTGACACAGAAGCAGCAACACCAGAATTACCAACATTCTTCCCTTCCCTTGAAAAACTTACACTTTGGGGTCTGGAAAAGTTGAAGGGTTTGGGGAACAGGAGATCGAGTAGTTTTCCCCGCCTCTCTGAATTGAAAATCATGGAATGCCCAGATCTAACGTGGTTTCCTCCCTGTCCAAGCCTTGAAAAACTTACACTTTGGCGTCTGGACAAGTTGAAGGGTTTTGGGAACCGGAGATCGAGTACTTTTCCCCGCCTCTCTGAATTGGAAATCAAGAAATGCCCAGATCTAACGTCATTTCCTTCTTGTCCAAGCCTTGAGAAGTTGGAATTGAAAGAAAGCAATGAAGCATTGCAAATAATAGTAAAAATAACAACAAGAGGTAAAGAAAAAGAAGAGAACAATAATGCTGGTGTTAGAAATTCACAAGATGATGACAAAGTCAAATTACGGAAGATGGTGATAGACAATCTGGGTTATCTCAAATCACTGCCCACAAATTGTCTTACTCACCTCGACCTTACAATAAGTGATTCCAAGGAGGGGGAGGGTGAATGGGAAGTTGGGGATGCATTTCAGAAGTGTGTATCTTCTTTGAGAAGCCTCACCATAATCGGAAATCACGGAATAAATAAAGTGAAGAGACTGTCTGGAAGAACAGGGTTGGAGCATTTCACTCTGTTGGAATCACTCAAACTTTCAGATATAGAAGACCAGGAAGATGAGGGCGAAGACAACATCATATTCTGGAAATCCTTTCCTCAAAACCTCCGCAGTTTGGAAATTGAAAACTCTTACAAAATGACAAGTTTGCCCATGGGGATGCAGTACTTAACCTCCCTCCAAACCCTCTATCTACACCATTGTTATGAATTGAATTCCCTTCCAGAATGGATAAGCAGCTTATCATCTCTTCAATACCTGCGCATATACTACTGTCCAGCCCTGAAATCACTACCAGAAGCAATGCGGAACCTCACCTCCCTTCAGACACTTGGGATATCGGATTGTCCAGACCTAGTTAAAAGATGCAGAAAACCCAACGGCAAGGACTATCCCAAAATTCAACACATCCCCAAAATTATTATATGGTAG
>alpha-WOLF2a
ATGGCCGAAATCGGATACTCGGTTTGTGCGAAACTCATCGAAGTGATTGGCAGTGAGCTGATCAAAGAGATTTGTGACACATGGGGTTACAAATCTCTTCTTGAGGACCTCAACAAAACTGTATTGACGGTCAGGAACGTTCTCATTCAAGCCGGGGTGATGCGGGAGCTTACTAGTGAACAACAAGGTTTCATTGCAGACCTTAAAGATGTTGTTTATGATGCTGATGACTTGTTCGACAAGTTACTCACTCGTGCTGAGCGAAAACAGATTGATGGAAACGAAATCTCTGAAAAGGTACGTCGTTTCTTTTCCTCTAGTAACAAGATCGGTCAAGCTTACTACATGTCTCGTAAGGTTAAGGAAATTAAGAAGCAGTTGGATGAAATTGTTGATAGGCATACAAAATTTGGGTTTAGTGCTGAGTTTATACCTGTTTGTAGGGGAAGGGGAAACGAGAGGGAAACACGTTCATATATAGATGTCAAGAATATTCTTGGGAGGGATAAAGATAAGAATGATATCATAGATAGGTTGCTTAATCGTAATGGTAATGAAGCTTGTAGTTTCCTGACCATAGTGGGAGCGGGAGGATTGGGAAAAACTGCTCTTGCACAACTTGTGTTCAATGATGAAAGGGTCAAAATTGAGTTCCATGATTTGAGGTATTGGGTTTGTGTCTCTGATCAAGATGGGGGCCAATTTGATGTGAAAGAAATCCTTTGTAAGATTTTAGAGGTGGTTACTAAGGAGAAAGTTGATAATAGTTCCACATTGGAATTGGTACAAAGCCAATTTCAAGAGAAGTTAAGAGGAAAGAAGTACTTCCTTGTTCTTGATGATGTATGGAACGAAGATCGTGAGAAGTGGCTTCCTTTGGAAGAGTTGTTAATGTTGGGTCAAGGGGGAAGCAAGGTTGTAGTGACCACACGTTCAGAGAAGACAGCAAATGTCATAGGGAAAAGACATTTTTATACACTGGAATGTTTGTCGCCAGATTATTCATGGAGCTTATTTGAAATGTCGGCTTTTCAGAAAGGGCATGAGCAGGAAAACCATGACGAACTAGTTGATATTGGGAAAAAGATTGTTGAAAAATGTTATAACAATCCACTTGCTATAACGGTGGTAGGAAGTCTTCTTTATGGAGAGGAGATAAGTAAGTGGCGGTCATTTGAAATGAGTGAGTTGGCCAAAATTGGCAATGGGGATAATAAGATTTTGTCGATATTGAAGCTCAGTTACTACAATCTTGCAAACTCTTTGAAGAGTTGTTTTAGTTATTGTGCAGTGTTTCCCAAGGATCATGAAATAAAGAAGGAGATGTTGATTGAACTTTGGATGGCACAAGGATATGTTGTGCCGTTGGATGGAGGTCAAAGTATAGAAGATGCTGCCGAGGAACATTTTGTAATTTTGTTACGAAGGTGTTTCTTTCAAGATGTAAAGAAGGATAAATATGGTGATGTTGATTCTGTTAAAATCCACGACTTGATGCACGATGTCGCCCAAGAAGTGGGGAGGGAGGAAATATGTGTAGTGAATGATAATACAAAGAACTTGGGTGATAAAATCCGTCATGTACATGGTGATGTCAATAGATATGCACAAAGAGTCTCTCTGTGTAGCCATAAGATTCGTTCGTATATTGGTGGTAAATGTGAAAAACGTTGGGTGGATACACTAATAGACAAGTGGATGTGTCTTAGGATGTTGGACTTGTCAAGGTCGGATGTTAAAAATTTGCCTAATTCAATAGGTAAATTGTTGCACTTGAGGTGTCTTAACCTGTCTTATAATGATCTGTTGATACTCCCTGATGCAATTACAAGACTGCATAATTTGCAGACACTGCTTTTAAAAGATTGCGGAAGTTTAATGGAGTTGCCAAAAGATTTTTGCAAATTGGTCAAACTGAGACACTTGGATTTAAGGGATTGTGATGATTTGATTGGTATGCCATTGGGAATGGATAGGCTAACTAGTCTTAGAGTACTGCCATTCTTTGTGGTGGGTAGGAAGGAACAAAGTGTTGACGATGAGCTGAAAGCCCTAAAAGGCCTCACCGAGATAAAAGGCTCCATTGATATCACAATCTATTCAAAGTATAGAATAGTTGAAGGCATGAATGACACAGGAGCTGGGTATTTGAAGAGCATGAAACATCTCAGGGAGATTGGTATTACATTTGATGGTGGATGTGTTAACCCTGAAGCTGTGTTGGAAACCCTAGAGCCACCTTCAAATATCAAGAGCTTATCTATAGATAATTACGATGGTACAACAATTCCAGTATGGGGAAGAGCAGAGATTAATTGGGCAATCTCCCTCTCACATCTTGTCGACATTTGGTTTTGTGGTTGTAGTAATTTGCAGGAGATGCCAGTGCTGAGTAAACTGCCTCATTTGAAATCACTGTATCTTTTTATGTTTTGTAAGTTAGAGTACATGGAGAGTAGAAGCAGCAGCAGTAGCAGTGACACAGAAGCAGCAACACCAGAATTACCAACATTCTTCCCTTCCCTTGAAAAACTTACACTTTGGTATCTGGAAAAGTTGAAGGGTTTGGGGAACAGGAGATCGAGTAGTTTTCCCCGCCTCTCTAAATTGGAAATCAATGAATGCCCAGATCTAACGTGGTTTCCTCCTTGTCCAAGCCTTGAAACGTTGAAATTGGTAAAAAACAATGAAGCGTTGCAAATAATAGTAAAAATAACAACAACAAGAGGTAAAGAAGAAAAAGAAGAAGACAAGAATGCTGGTGTTGGAAATTCACAAGATGATGACAATGTCAAATTATGGAAGGTGGAAATAGACAATCAATGTTATCTCAAATCACTGCCCACAAATTGTCTTACTCACCTCAACATAAAAGTAAGAGATTCCGAAGGGGAGGAGATTGAATTGGAAGTTGGGGAGGCATTTCAGAAGTGTGCATCTTCTTTGAGAAGCCTCATCATAATCGGAAATCACGGAATAAATAAAGTGATGAGACTGTCTGGAAGAACAGGGTTGGAGCATTTCACTCTGTTGGACTCACTCAAATTTTCATATATAGAAGACCAGGAAGATGAGGGCGAAGACAACATCATATTCTGGAAATCCTTTCCTCAAAACCTCCGCAGTTTGGAAATTAAAGGCTCTTGCAAAATGACAAGTTTGCCCATGGGGATGCAGTACTTAACCTCCCTCCAAACCCTCCATCTATCATATTGTGATGAATTGAATTCCCTTCCAGAATGGATAAGCAGCTTATCATCTCTTCAATCCCTGTTCATATACAATTGTCCAGCCCTGAAATCACTACCAGAAGCAATGAAGAACCTCACCTCCCTTCAGAGACTTGAGATACAGCATTGTCCAGACCTAGCTGAAAGATGCAGAAAACCCAACGGGGAGGACTATCCCAAAATTCAACACATCCCCAAAATTGAAATATGGTAG
>alpha-WOLF4
ATGGCCGAAATCGGATACTCGGTTTGTGCGAAACTCATCGAAGTGATTGGCAGTGAGCTGATCAAAGAGATTTGTGACACATGGGGTTACAAATCTCTTCTTGAGGACCTCAACAAAACTGTATTGACGGTCAGGAACGTTCTCATTCAAGCCGGGGTGATGCGGGAGCTTACTAGTGAACAACAAGGTTTCATTGCAGACCTTAAAGATGTTGTTTATGATGCTGATGACTTGTTCGACAAGTTACTCACTCGTGCTGAGCGAAAACAGATTGATGGAAACGAAATCTCTGAAAAGGTACGTCGTTTCTTTTCCTCTAGTAACAAGATCGGTCAAGCTTACTACATGTCTCGTAAGGTTAAGGAAATTAAGAAGCAGTTGGATGAAATTGTTGATAGGCATACAAAATTTGGGTTTAGTGCTGAGTTTATACCTGTTTGTAGGGGAAGGGGAAACGAGAGGGAAACACGTTCATATATAGATGTCAAGAATATTCTTGGGAGGGATAAAGATAAGAATGATATCATAGATAGGTTGCTTAATCGTAATGGTAATGAAGCTTGTAGTTTCCTGACCATAGTGGGAGCGGGAGGATTGGGAAAAACTGCTCTTGCACAACTTGTGTTCAATGATGAAAGGGTCAAAATTGAGTTCCATGATTTGAGGTATTGGGTTTGTGTCTCTGATCAAGATGGGGGCCAATTTGATGTGAAAGAAATCCTTTGTAAGATTTTAGAGGTGGTTACTAAGGAGAAAGTTGATAATAGTTCCACATTGGAATTGGTACAAAGCCAATTTCAAGAGAAGTTAAGAGGAAAGAAGTACTTCCTTGTTCTTGATGATGTATGGAACGAGGATCGTGAGAAGTGGCTTCCTTTGGAAGAGTTGTTAATGTTGGGTCAAGGGGGAAGCAAGGTTGTAGTGACCACACGTTCAGAGAAGACAGCAAATGTCATAGGGAAAAGACATTTTTATACACTGGAATGTTTGTCACCAGATTATTCATGGAGCTTATTTGAAATGTCGGCTTTTCAGAAAGGGCATGAGCAGGAAAACCATCACGAACTAGTTGATATTGGGAAAAAGATTGTTGAAAAATGTTATAACAATCCACTTGCTATAACGGTGGTAGGAAGTCTTCTTTATGGAGAGGAGATAAGTAAGTGGCGGTCATTTGAAATGAGTGAGTTGGCCAAAATTGGCAATGGGGATAATAAGATTTTGCCGATATTAAAGCTCAGTTACCATAATCTTATACCCTCGTTGAAGAGTTGTTTTAGTTATTGTGCAGTGTTTCCCAAGGATCATGAAATAAAGAAGGAGATGTTGATTGAACTTTGGATGGCACAAGGATATGTTGTGCCGTTGGATGGAGGTCAAAGTATAGAAGATGCTGCCGAGGAACATTTTGTAATTTTGTTACGAAGGTGTTTCTTTCAAGATGTAAAGAAGGATAAATATGGTGATGTTGATTCTGTTAAAATCCACGACTTGATGCACGATGTCGCCCAAGAAGTGGGGAGGGAGGAATTATGTGTAGTGAATGATAATACAAAGAACTTGGGTGATAAAATCCGTCATGTACATCGTGATGTCATTAGATATGCACAAAGAGTCTCTCTGTGTAGCCATAGCCATAAGATTCGTTCGTATATTGGTGGTAATTGTGAAAAACGTTGTGTGGATACACTAATAGACAAGTGGATGTGTCTTAGGATGTTGGACTTGTCAAGGTCGGATGTTAAAAATTTGCCTAATTCAATAGGTAAATTGTTGCACTTGAGGTATCTTAACCTGTCAGATAATAGAAATCTAAAGATACTTCCTGATGCAATTACAAGACTGCATAATTTGCAGACACTTCTTTTAGTAGATTGCAGAAGTTTAAAGGAGTTGCCAAAAGATTTTTGCAAATTGGTCAAACTGAGGCACTTGGAATTACAGGGTTGTCATGATTTGATTGGTATGCCATTTGGAATGGATAAGCTAACTAGTCTTAGAGTACTACCAAAAGTTGTGGTGGGTAAGAAGGAACAAAGTGATGATCAGCTGAAAGCCCTAAAAGGCCTCACCGAGATAAAAGGCTCCATTGATATCACAATCTATTCAAAGTATAGAATAGTTGAAGGCATGAATGACACAGGAGGAGCTGGGTATTTGAAGAGCATGAAACATCTCACGGGGGTTGATATTAGATTTGATGATAGAGAAGGTGGATTTGTTAACCCTGAAGCTGTGTTGGCAACCCTAGAGCCACCTTCAAATATCAAGAGCTTATCTATACATCGTTTTGATGGTAAAACACTTCCAGTATGGGGAAGAGCAGAGATTAATTGGGCAATCTCCCTCTCACATCTTGTCGACATCCAGCTTTGGCATTGTCGTAATTTGCAGGAGATGCCAGTGCTGAGTAAACTGCCTCATTTGAAATCACTGGACCTTTATAATTTGATTAGTTTAGAGTACATGGAGAGCACAAGCAGAAGCAGTAGCAGTGACACAGAAGCAGCAACACCAGAATTACCAACATTCTTCCCTTCCCTTGAAAAACTTACACTTTGGCGTCTGGACAAGTTGAAGGGTTTTGGGAACAGGAGATCGAGTAGTTTTCCCCGCCTCTCTGAATTGGAAATCTGGGAATGCCCAGATCTAACGTCATTTCCTTCTTGTCCAAGCCTTGAAGAGTTGGAATTGGAAGAAAACAATGAAGCGTTGCAAATAATAGTAAAAATAACAACAACAAGAGGTAAAGAAGAAAAAGAAGAAGACAAGAATGCTGGTGTTGGAAATTCACAAGATGATGACAATGTCAAATTATGGACGGTGGAAATAGACAATCTGGGTTATCTCAAATCACTGCCCACAAATTGTCTTACTCACCTCGACCTTACAATAAGAGATTCCAAGGAGGGGGAGGGTGAATGGGAAGTTGGGGATGCATTTCAGAAGTGTGTATCTTCTTTGAGAAGCCTCACCATAATCGGAAATCACGGAATAAATAAAGTGAAGAGACTGTCTGGAAGAACAGGGTTGGAGCATTTCACTCTGTTGGACTCACTCAAATTTTCAAAGATAGAAGACCAGGAAGATGAGGGCGAAGACAACATCATATTCTGGAAATCCTTTCCTCAAAACCTCCGCAGTTTGAGAATTGAAGACTCTGACAAAATGACAAGTTTTCCCATGGGGATGCAGTACTTAACCTCCCTCCAAACCATCCATCTTTATGATTGTTATAAATTGAATTCCATTCCAGAATGGATAAGCAGCTTATCATCTCTTCAATCCCTGCACATAGGAAAATGTCCAGCCCTAAAATCACTACCAGAAGCAATGCGGAACCTCACCTCCCTTCAGAGACTTACGATATGGCAGTGTCCAGACCTAATTGAAAGATGCAAAGAACCTAACGGGGAGGACTATCCCAAAATTCAACACATCCCCAAAATTGACATGGATTGA
>alpha-WOLF4a
ATGGCCGAAATCGGATACTCGGTTTGTGCGAAACTCATCGAAGTGATTGGCAGTGAGCTGATCAAAGAGATTTGTGACACATGGGGTTACAAATCTCTTCTTGAGGACCTCAACAAAACTGTATTGACGGTCAGGAACGTTCTCATTCAAGCCGGGGTGATGCGGGAGCTTACTAGTGAACAACAAGGTTTCATTGCAGACCTTAAAGATGTTGTTTATGATGCTGATGACTTGTTCGACAAGTTACTCACTCGTGCTGAGCGAAAACAGATTGATGGAAACGAAATCTCTGAAAAGGTACGTCGTTTCTTTTCCTCTAGTAACAAGATCGGTCAAGCTTACTACATGTCTCGTAAGGTTAAGGAAATTAAGAAGCAGTTGGATGAAATTGTTGATAGGCATACAAAATTTGGGTTTAGTGCTGAGTTTATACCTGTTTGTAGGGGAAGGGGGAACGAGAGGGAAACACGTTCATATATAGATGTCAAGAATATTCTTGGGAGGGATAAAGATAAGAATGATATCATAGATAGGTTGCTTAATCGTAATGATAATGAAGCTTGTAGTTTCCTGACCATAGTGGGAGCGGGAGGATTGGGAAAAACTGCTCTTGCCCAACTTGTGTTCAATGATGAAAGGGTCAAAATTGAGTTTCATGATTTGAGGTATTGGGTTTGTGTCTCTGATCAAGATGGGGGCCAATTTTATGTGAAAGAGATCCTTTGTAAGATTTTAGAGATGGTTACTAAGGAGAAAGTTGATAATAGTTCCGCATTGGAATTGGTACAAAGCCAATTTCAAGAGAAGTTAAGAGGAAAGAAGTACTTCCTTGTTCTTGATGATGTATGGAACGAGGATCGTGAGAAGTGGTTTCAATTGGAAGAGTTGTTAATGTTGGGTCAAGGGGGAAGCAAGGTTGTAGTGACCGCACGTTCAGAGAAGACAGCAAATGTCATAGGGAAAAGACATTTTTATACACTGGAATGTTTGTCGCCAGATTATTCATGGAGCTTATTTGAAATGTCGGCTTTTCAGAAAGGGCATGAGCAGGAAAACCATGACGAACTAGTTGATATTGGGAAAAAGATTGTTGAAAAATGTTATAACAATCCACTTGCTATAACGGTGGTAGGAAGTCTTCTTTATGGAGAGGAGATAAGTAAGTGGCGGTCATTTGAAATGAGTGAGTTGGCCAAAATTGGCAATGGGGATAATAAGATTTTGTCGATATTGAAGCTCAGTTACTACAATCTTGCAAACTCTTTGAAGAGTTGTTTTAGTTATTGTGCAGTGTTTCCCAAGGATCATGAAATAAAGAAGGAGATGTTGATTGAACTTTGGATGGCACAAGGATATGTTGTGCCGTTGGATGGAGGTCAAAGTATAGAAGATGCTGCCGAGGAACATTTTGTAATTTTGTTACGAAGGTGTTTCTTTCAAGATGTAAAGAAGGATAAATATGGTGATGTTGATTCTGTTAAAATCCACGACTTGATGCACGATGTCGCCCAAGAAGTGGGGAGGGAGGAAATATGTGTAGTGAATGATAATACAAAGAACTTGGGTGATAAAATCCGTCATGTACATGGTGATGTCAATAGATATGCACAAAGAGTCTCTCTGTGTAGCCATAAGATTCGTTCGTATATTGGTGGTAAATGTGAAAAACGTTGGGTGGATACACTAATAGACAAGTGGATGTGTCTTAGGATGTTGGACTTGTCAAGGTCGGATGTTAAAAATTTGCCTAATTCAATAGGTAAATTGTTGCACTTGAGGTATCTTAACCTGTCAGATAATAGAAATCTAAAGATACTTCCTGATGCAATTACAAGACTGCATAATTTGCAGACACTTCTTTTAGTAGATTGCAGAAGTTTAAAGGAGTTGCCAAAAGATTTTTGCAAATTGGTCAAACTGAGGCACTTGGAATTACAGGGTTGTCATGATTTGATTGGTATGCCATTTGGAATGGATAAGCTAACTAGTCTTAGAGTACTACCAAAAGTTGTGGTGGGTAAGAAGGAACAAAGTGATGATCAGCTGAAAGCCCTAAAAGGCCTCACCGAGATAAAAGGCTCCATTGATATCACAATCTATTCAAAGTATAGAATAGTTGAAGGCATGAATGACACAGGAGGAGCTGGGTATTTGAAGAGCATGAAACATCTCACGGGGGTTGATATTAGATTTGATGATAGAGAAGGTGGATTTGTTAACCCTGAAGCTGTGTTGGCAACCCTAGAGCCACCTTCAAATATCAAGAGCTTATCTATACATCGTTTTGATGGTAAAACACTTCCAGTATGGGGAAGAGCAGAGATTAATTGGGCAATCTCCCTCTCACATCTTGTCGACATCCAGCTTTGGCATTGTCGTAATTTGCAGGAGATGCCAGTGCTGAGTAAACTGCCTCATTTGAAATCACTGGAACTTTATAATTTGATTAGTTTAGAGTACATGGAGAGCACAAGCAGAAGCAGTAGCAGTGACACAGAAGCAGCAACACCAGAATTACCAACATTCTTCCCTTCCCTTGAAAAACTTACACTTTGGGGTCTGGAAAAGTTGAAGGGTTTGGGGAACAGGAGATCGAGTAGTTTTCCCCGCCTCTCTAAATTGGAAATCTGGGAATGCCCTGATCTAACGTCATTTCCTTCTTGTCCAAGCCTTGAAGAGTTGGAATTGGAAGAAAACAATGAAGCGTTGCAAATAATAGTAAAAATAACAACAACAAGAGGTAAAGAAGAAAAAGAAGAAGACAAGAATGCTGGTGTTGGAAATTCACAAGATGATGACAATGTCAAATTATGGACGGTGGAAATAGACAATCTGGGTTATCTCAAATCACTGCCCACAAATTGTCTTACTCACCTCGACCTTACAATAAGAGATTCCAAGGAGGGGGAGGGTGAATGGGAAGTTGGGGATGCATTTCAGAAGTGTGTATCTTCTTTGAGAAGCCTCACCATAATCGGAAATCACGGAATAAATAAAGTGAAGAGACTGTCTGGAAGAACAGGGTTGGAGCATTTCACTCTGTTGGACTCACTCAAATTTTCAAAGATAGAAGACCAGGAAGATGAGGGCGAAGACAACATCATATTCTGGAAATCCTTTCCTCAAAACCTCCGCAGTTTGAGAATTGAAGACTCTGACAAAATGACAAGTTTGCCCATGGGGATGCAGTACTTAACCTCCCTCCAAACCCTCTATCTACACCATTGTTATGAATTGAATTCCCTTCCAGAATGGATAAGCAGCTTATCATCTCTTCAATCCCTGCACATAGGAAAATGTCCAGCCCTAAAATCACTACCAGAAGCAATGCGGAACCTCACCTCCCTTCAGAGACTTACGATATGGCAGTGTCCAGACCTAATTGAAAGATGCAAAGAACCTAACGGGGAGGACTATCCCAAAATTCAACACATCCCCAAAATTGAAATATGGTAG
>alpha-WOLF6
ATGGCCGAAATCGGATACTCGGTTTGTGCGAAACTCATCGAAGTGATTGGCAGTGAGCTGATCAAAGAGATTTGTGACACATGGGGTTACAAATCTCTTCTTGAGGACCTCAACAAAACTGTATTGACGGTCAGGAACGTTCTCATTCAAGCCGGGGTGATGCGGGAGCTTACTAGTGAACAACAAGGTTTCATTGCAGACCTTAAAGATGTTGTTTATGATGCTGATGACTTGTTCGACAAGTTACTCACTCGTGCTGAGCGAAAACAGATTGATGGAAACGAAATCTCTGAAAAGGTACGTCGTTTCTTTTCCTCTAGTAACAAGATCGGTCAAGCTTACTACATGTCTCGTAAGGTTAAGGAAATTAAGAAGCAGTTGGATGAAATTGTTGATAGGCATACAAAATTTGGGTTTAGTGCTGAGTTTATACCTGTTTGTAGGGGAAGGGGAAACGAGAGGGAAACACGTTCATATATAGATGTCAAGAATATTCTTGGGAGGGATAAAGATAAGAATGATATCATAGATAGGTTGCTTAATCGTAATGGTAATGAAGCTTGTAGTTTCCTGACCATAGTGGGAGCGGGAGGATTGGGAAAAACTGCTCTTGCACAACTTGTGTTCAATGATGAAAGGGTCAAAATTGAGTTCCATGATTTGAGGTATTGGGTTTGTGTCTCTGATCAAGATGGGGGCCAATTTGATGTGAAAGAAATCCTTTGTAAGATTTTAGAGGTGGTTACTAAGGAGAAAGTTGATAATAGTTCCACATTGGAATTGGTACAAAGCCAATTTCAAGAGAAGTTAAGAGGAAAGAAGTACTTCCTTGTTCTTGATGATGTATGGAACGAAGATCGTGAGAAGTGGCTTCCTTTGGAAGAGTTGTTAATGTTGGGTCAAGGGGGAAGCAAGGTTGTAGTGACCACACGTTCAGAGAAGACAGCAAATGTCATAGGGAAAAGACATTTTTATACACTGGAATGTTTGTCACCAGATTATTCATGGAGCTTATTTGAAATGTCGGCTTTTCAGAAAGGGCATGAGCAGGAAAACCATCACGAACTAGTTGATATTGGGAAAAAGATTGTTGAAAAATGTTATAACAATCCACTTGCTATAACGGTGGTAGGAAGTCTTCTTTATGGAGAGGAGATAAGTAAGTGGCGGTCATTTGAAATGAGTGAGTTGGCCAAAATTGGCAATGGGGATAATAAGATTTTGCCGATATTAAAGCTCAGTTACCATAATCTTATACCCTCGTTGAAGAGTTGTTTTAGTTATTGTGCAGTGTTTCCCAAGGATCATGAAATAAAGAAGGAGATGTTGATTGAACTTTGGATGGCACAAGGATATGTTGTGCCGTTGGATGGAGGTCAAAGTATAGAAGATGCTGCCGAGGAACATTTTGTAATTTTGTTACGAAGGTGTTTCTTTCAAGATGTAAAGAAGGATAAATATGGTGATGTTGATTCTGTTAAAATCCACGACTTGATGCACGATGTCGCCCAAGAAGTGGGGAGGGAGGAATTATGTGTAGTGAATGATAATACAAAGAACTTGGGTGATAAAATCCGTCATGTACATCGTGATGTCATTAGATATGCACAAAGAGTCTCTCTGTGTAGCCATAGCCATAAGATTCGTTCGTATATTGGTGGTAATTGTGAAAAACGTTGTGTGGATACACTAATAGACAAGTGGATGTGTCTTAGGATGTTGGACTTGTCATGGTCGGATGTTAAAAATTTGCCTAATTCAATAGGTAAATTGTTGCACTTGAGGTGTCTTAACCTGTCTTATAATAAAGATCTGTTGATACTCCCTGATGCAATTACAAGACTGCATAATTTGCAGACACTGCTTTTAAAAGAGTGCAGAAGTTTAAAGGAGTTGCCAAAAGATTTTTGCAAATTGGTCAAACTGAGGCACTTGGATTTAAGGTGTTCTGATTTGAAGGAGTTGCCAAAAGATTTTTGCAAATTGGTCAAACTGAGGCACTTGGATTTATGGGGTTGTGATGATTTGATTGGTGTGCCATTGGGAATGGATAGGCTAATTAGTCTTAGAGTACTGCCATTCTTTGTGGTGGGTAGGAAGGAACAAAGTGATGATGATGAGCTGAAAGCCCTAAAAGGCCTCACCGAGATAAAAGGCTCCATTCGTATTAGAATCTATTCAAAGTATAGAATAGTTGAAGGCATGAATGACACAGGAGGAGCTGGGTATTTAAAGAGCATGAAACATCTCACGGGGGTTGATATTACATTTGATGGTGGATGTGTTAACCCTGAAGCTGTGTTGGCAACCCTAGAGCCACCTTCAAATATCAAGAGGTTAGAGATGTGGCATTACAGTGGTACAACAATTCCAGTATGGGGAAGAGCAGAGATTAATTGGGCAATCTCCCTCTCACATCTTGTCGACATCCAGCTTTGGCATTGTCGTAATTTGCAGGAGATGCCAGTGCTGAGTAAACTGCCTCATTTGAAATCACTGGAACTTTATAATTTGATTAGTTTAGAGTACATGGAGAGCACAAGCAGAAGCAGTAGCAGTGACACAGAAGCAGCAACACCAGAATTACCAACATTCTTCCCTTCCCTTGAAAAACTTACACTTTGGCGTCTGGACAAGTTGAAGGGTTTTGGGAACAGGAGATCGAGTAGTTTTCCCCGCCTCTCTAAATTGGAAATCTGGAAATGCCCAGATCTAACGTCATTTCCTTCTTGTCCAAGCCTTGAAGAGTTGGAATTGAAAGAAAACAATGAAGCATTGCAAATAATAGTAAAAATAACAACAACAAGAGGTAAAGAAGAAAAAGAAGAAGACAAGAATGCTGGTGTTGGAAATTCACAAGATGATGACAATGTCAAATTACGGAAGGTGGAAATAGACAATGTGAGTTATCTCAAATCACTGCCCACAAATTGTCTTACTCACCTCGACCTTACAATAAGAGATTCCAAGGAGGGGGAGGGTGAATGGGAAGTTGGGGATGCATTTCAGAAGTGTGTATCTTCTTTGAGAAGCCTCACCATAATCGGAAATCACGGAATAAATAAAGTGAAGAGACTGTCTGGAAGAACAGGGTTGGAGCATTTCACTCTGTTGGAATCACTCAAACTTTCAGATATAGAAGACCAGGAAGATGAGGGCGAAGACAACATCATATTCTGGAAATCCTTTCCTCAAAACCTCCGCAGTTTGAGAATTAAAGACTCTGACAAAATGACAAGTTTGCCCATGGGGATGCAGTACTTAACCTCCCTCCAAACCCTCTATCTACACCATTGTTATGAATTGAATTCCCTTCCAGAATGGATAAGCAGCTTATCATCTCTTCAATCCCTGCACATAGGAAAATGTCCAGCCCTAAAATCACTACCAGAAGCAATGCGGAACCTCACCTCCCTTCAGAGACTTACGATATGGCAGTGTCCAGACCTAATTGAAAGATGCAAAGAACCTAACGGGGAGGACTATCCCAAAATTCAACACATCCCCAAAATTGTACTAAATAAATATTGGTGA
>alpha-WOLF6b
ATGGCCGAAATCGGATACTCGGTTTGTGCGAAACTCATCGAAGTGATTGGCAGTGAGCTGATCAAAGAGATTTGTGACACATGGGGTTACAAATCTCTTCTTGAGGACCTCAACAAAACTGTATTGACGGTCAGGAACGTTCTCATTCAAGCCGGGGTGATGCGGGAGCTTACTAGTGAACAACAAGGTTTCATTGCAGACCTTAAAGATGTTGTTTATGATGCTGATGACTTGTTCGACAAGTTACTCACTCGTGCTGAGCGAAAACAGATTGATGGAAACGAAATCTCTGAAAAGGTACGTCGTTTCTTTTCCTCTAGTAACAAGATCGGTCAAGCTTACTACATGTCTCGTAAGGTTAAGGAAATTAAGAAGCAGTTGGATGAAATTGTTGATAGGCATACAAAATTTGGGTTTAGTGCTGAGTTTATACCTGTTTGTAGGGGAAGGGGAAACGAGAGGGAAACACGTTCATATATAGATGTCAAGAATATTCTTGGGAGGGATAAAGATAAGAATGATATCATAGATAGGTTGCTTAATCGTAATGGTAATGAAGCTTGTAGTTTCCTGACCATAGTGGGAGCGGGAGGATTGGGAAAAACTGCTCTTGCACAACTTGTGTTCAATGATGAAAGGGTCAAAATTGAGTTCCATGATTTGAGGTATTGGGTTTGTGTCTCTGATCAAGATGGGGGCCAATTTGATGTGAAAGAAATCCTTTGTAAGATTTTAGAGGTGGTTACTAAGGAGAAAGTTGATAATAGTTCCACATTGGAATTGGTACAAAGCCAATTTCAAGAGAAGTTAAGAGGAAAGAAGTACTTCCTTGTTCTTGATGATGTATGGAACGAAGATCGTGAGAAGTGGCTTCCTTTGGAAGAGTTGTTAATGTTGGGTCAAGGGGGAAGCAAGGTTGTAGTGACCACACGTTCAGAGAAGACAGCAAATGTCATAGGGAAAAGACATTTTTATACACTGGAATGTTTGTCACCAGATTATTCATGGAGCTTATTTGAAATGTCGGCTTTTCAGAAAGGGCATGAGCAGGAAAACCATCACGAACTAGTTGATATTGGGAAAAAGATTGTTGAAAAATGTTATAACAATCCACTTGCTATAACGGTGGTAGGAAGTCTTCTTTATGGAGAGGAGATAAGTAAGTGGCGGTCATTTGAAATGAGTGAGTTGGCCAAAATTGGCAATGGGGATAATAAGATTTTGCCGATATTAAAGCTCAGTTACCATAATCTTATACCCTCGTTGAAGAGTTGTTTTAGTTATTGTGCAGTGTTTCCCAAGGATCATGAAATAAAGAAGGAGATGTTGATTGAACTTTGGATGGCACAAGGATATGTTGTGCCGTTGGATGGAGGTCAAAGTATAGAAGATGCTGCCGAGGAACATTTTGTAATTTTGTTACGAAGGTGTTTCTTTCAAGATGTAAAGAAGGATAAATATGGTGATGTTGATTCTGTTAAAATCCACGACTTGATGCACGATGTCGCCCAAGAAGTGGGGAGGGAGGAATTATGTGTAGTGAATGATAATACAAAGAACTTGGGTGATAAAATCCGTCATGTACATCGTGATGTCATTAGATATGCACAAAGAGTCTCTCTGTGTAGCCATAGCCATAAGATTCGTTCGTATATTGGTGGTAATTGTGAAAAACGTTGTGTGGATACACTAATAGACAAGTGGATGTGTCTTAGGATGTTGGACTTGTCATGGTCGGATGTTAAAAATTTGCCTAATTCAATAGGTAAATTGTTGCACTTGAGGTGTCTTAACCTGTCTTATAATAAAGATCTGTTGATACTCCCTGATGCAATTACAAGACTGCATAATTTGCAGACACTGCTTTTAAAAGAGTGCAGAAGTTTAAAGGAGTTGCCAAAAGATTTTTGCAAATTGGTCAAACTGAGGCACTTGGATTTAAGGTGTTCTGATTTGAAGGAGTTGCCAAAAGATTTTTGCAAATTGGTCAAACTGAGGCACTTGGATTTATGGGGTTGTGATGATTTGATTGGTGTGCCATTGGGAATGGATAGGCTAATTAGTCTTAGAGTACTGCCATTCTTTGTGGTGGGTAGGAAGGAACAAAGTGATGATGATGAGCTGAAAGCCCTAAAAGGCCTCACCGAGATAAAAGGCTCCATTCGTATTAGAATCTATTCAAAGTATAGAATAGTTGAAGGCATGAATGACACAGGAGGAGCTGGGTATTTAAAGAGCATGAAACATCTCACGGGGGTTGATATTACATTTGATGGTGGATGTGTTAACCCTGAAGCTGTGTTGGCAACCCTAGAGCCACCTTCAAATATCAAGAGGTTAGAGATGTGGCATTACAGTGGTACAACAATTCCAGTATGGGGAAGAGCAGAGATTAATTGGGCAATCTCCCTCTCACATCTTGTCGACATCCAGCTTTGGCATTGTCGTAATTTGCAGGAGATGCCAGTGCTGAGTAAACTGCCTCATTTGAAATCACTGGAACTTTATAATTTGATTAGTTTAGAGTACATGGAGAGCACAAGCAGAAGCAGTAGCAGTGACACAGAAGCAGCAACACCAGAATTACCAACATTCTTCCCTTCCCTTGAAAAACTTAGACTTTGGCGTCTGGACAAGTTGAAGGGTTTTGGGAACAGGAGATCGAGTAGTTTTCCCCGCCTCTCTAAATTGGAAATCTGGAAATGCCCAGATCTAACGTCATTTCCTTCTTGTCCAAGCCTTGAAGAGTTGGAATTGAAAGAAAACAATGAAGCATTGCAAATAATAGTAAAAATAACAACAACAAGAGGTAAAGAAGAAAAAGAAGAAGACAAGAATGCTGGTGTTGGAAATTCACAAGATGATGACAATGTCAAATTACGGAAGGTGGAAATAGACAATGTGAGTTATCTCAAATCACTGCCCACAAATTGTCTTACTCACCTCGACCTTACAATAAGAGATTCCAAGGAGGGGGAGGGTGAATGGGAAGTTGGGGATGCATTTCAGAAGTGTGTATCTTCTTTGAGAAGCCTCACCATAATCGGAAATCACGGAATAAATAAAGTGAAGAGACTGTCTGGAAGAACAGGGTTGGAGCATTTCACTCTGTTGGAATCACTCAAACTTTCAGATATAGAAGACCAGGAAGATGAGGGCGAAGACAACATCATATTCTGGAAATCCTTTCCTCAAAACCTCCGCAGTTTGAGAATTAAAGACTCTGACAAAATGACAAGTTTGCCCATGGGGATGCAGTACTTAACCTCCCTCCAAACCCTCTATCTACACCATTGTTATGAATTGAATTCCCTTCCAGAATGGATAAGCAGCTTATCATCTCTTCAATCCCTGCACATAGGAAAATGTCCAGCCCTAAAATCACTACCAGAAGCAATGCGGAACCTCACCTCCCTTCAGAGACTTACGATATGGCAGTGTCCAGACCTAATTGAAAGATGCAAAGAACCTAACGGGGAGGACTATCCCAAAATTCAACACATCCCCAAAATTGTACTAAATGAATATTGGTGA
>alpha-WOLF6c
ATGGCCGAAATCGGATACTCGGTTTGTGCGAAACTCATCGAAGTGATTGGCAGTGAGCTGATCAAAGAGATTTGTGACACATGGGGTTACAAATCTCTTCTTGAGGACCTCAACAAAACTGTATTGACGGTCAGGAACGTTCTCATTCAAGCCGGGGTGATGCGGGAGCTTACTAGTGAACAACAAGGTTTCATTGCAGACCTTAAAGATGTTGTTTATGATGCTGATGACTTGTTCGACAAGTTACTCACTCGTGCTGAGCGAAAACAGATTGATGGAAACGAAATCTCTGAAAAGGTACGTCGTTTCTTTTCCTCTAGTAACAAGATCGGTCAAGCTTACTACATGTCTCGTAAGGTTAAGGAAATTAAGAAGCAGTTGGATGAAATTGTTGATAGGCATACAAAATTTGGGTTTAGTGCTGAGTTTATACCTGTTTGTAGGGGAAGGGGAAACGAGAGGGAAACACGTTCATATATAGATGTCAAGAATATTCTTGGGAGGGATAAAGATAAGAATGATATCATAGATAGGTTGCTTAATCGTAATGGTAATGAAGCTTGTAGTTTCCTGACCATAGTGGGAGCGGGAGGATTGGGAAAAACTGCTCTTGCACAACTTGTGTTCAATGATGAAAGGGTCAAAATTGAGTTCCATGATTTGAGGTATTGGGTTTGTGTCTCTGATCAAGATGGGGGCCAATTTGATGTGAAAGAAATCCTTTGTAAGATTTTAGAGGTGGTTACTAAGGAGAAAGTTGATAATAGTTCCACATTGGAATTGGTACAAAGCCAATTTCAAGAGAAGTTAAGAGGAAAGAAGTACTTCCTTGTTCTTGATGATGTATGGAACGAAGATCGTGAGAAGTGGCTTCCTTTGGAAGAGTTGTTAATGTTGGGTCAAGGGGGAAGCAAGGTTGTAGTGACCACACGTTCAGAGAAGACAGCAAATGTCATAGGGAAAAGACATTTTTATACACTGGAATGTTTGTCACCAGATTATTCATGGAGCTTATTTGAAATGTCGGCTTTTCAGAAAGGGCATGAGCAGGAAAACCATCACGAACTAGTTGATATTGGGAAAAAGATTGTTGAAAAATGTTATAACAATCCACTTGCTATAACGGTGGTAGGAAGTCTTCTTTATGGAGAGGAGATAAGTAAGTGGCGGTCATTTGAAATGAGTGAGTTGGCCAAAATTGGCAATGGGGATAATAAGATTTTGCCGATATTAAAGCTCAGTTACCATAATCTTATACCCTCGTTGAAGAGTTGTTTTAGTTATTGTGCAGTGTTTCCCAAGGATCATGAAATAAAGAAGGAGATGTTGATTGAACTTTGGATGGCACAAGGATATGTTGTGCCGTTGGATGGAGGTCAAAGTATAGAAGATGCTGCCGAGGAACATTTTGTAATTTTGTTACGAAGGTGTTTCTTTCAAGATGTAAAGAAGGATAAATATGGTGATGTTGATTCTGTTAAAATCCACGACTTGATGCACGATGTCGCCCAAGAAGTGGGGAGGGAGGAATTATGTGTAGTGAATGATAATACAAAGAACTTGGGTGATAAAATCCGTCATGTACATCGTGATGTCATTAGATATGCACAAAGAGTCTCTCTGTGTAGCCATAGCCATAAGATTCGTTCGTATATTGGTGGTAATTGTGAAAAACGTTGTGTGGATACACTAATAGACAAGTGGATGTGTCTTAGGATGTTGGACTTGTCATGGTCGGATGTTAAAAATTTGCCTAATTCAATAGGTAAATTGTTGCACTTGAGGTGTCTTAACCTGTCTTATAATAAAGATCTGTTGATACTCCCTGATGCAATTACAAGACTGCATAATTTGCAGACACTGCTTTTAAAAGAGTGCAGAAGTTTAAAGGAGTTGCCAAAAGATTTTTGCAAATTGGTCAAACTGAGGCACTTGGATTTAAGGTGTTCTGATTTGAAGGAGTTGCCAAAAGATTTTTGCAAATTGGTCAAACTGAGGCACTTGGATTTATGGGGTTGTGATGATTTGATTGGTGTGCCATTGGGAATGGATAGGCTAATTAGTCTTAGAGTACTGCCATTCTTTGTGGTGGGTAGGAAGGAACAAAGTGATGATGATGAGCTGAAAGCCCTAAAAGGCCTCACCGAGATAAAAGGCTCCATTCGTATTAGAATCTATTCAAAGTATAGAATAGTTGAAGGCATGAATGACACAGGAGGAGCTGGGTATTTAAAGAGCATGAAACATCTCACGGGGGTTGATATTACATTTGATGGTGGATGTGTTAACCCTGAAGCTGTGTTGGCAACCCTAGAGCCACCTTCAAATATCAAGAGGTTAGAGATGTGGCATTACAGTGGTACAACAATTCCAGTATGGGGAAGAGCAGAGATTAATTGGGCAATCTCCCTCTCACATCTTGTCGACATCCAGCTTTGGCATTGTCGTAATTTGCAGGAGATGCCAGTGCTGAGTAAACTGCCTCATTTGAAATCACTGGAACTTTATAATTTGATTAGTTTAGAGTACATGGAGAGCACAAGCAGAAGCAGTAGCAGTGACACAGAAGCAGCAACACCAGAATTACCAACATTCTTCCCTTCCCTTGAAAAACTTAGACTTTGGCGTCTGGACAAGTTGAAGGGTTTTGGGAACAGGAGATCGAGTAGTTTTCCCCGCCTCTCTAAATTGGAAATCTGGAAATGCCCAGATCTAACGTCATTTCCTTCTTGTCCAAGCCTTGAAGAGTTGGAATTGAAAGAAAACAATGAAGCATTGCAAATAATAGTAAAAATAACAACAACAAGAGGTAAAGAAGAAAAAGAAGAAGACAAGAATGCTGGTGTTGGAAATTCACAAGATGATGACAATGTCAAATTACGGAAGGTGGAAATAGACAATGTGAGTTATCTCAAATCACTGCCCACAAATTGTCTTACTCACCTCGACCTTACAATAAGAGATTCCAAGGAGGGGGAGGGTGAATGGGAAGTTGGGGATGCATTTCAGAAGTGTGTATCTTCTTTGAGAAGCCTCACCATAATCGGAAATCACGGAATAAATAAAGTGAAGAGACTGTCTGGAAGAACAGGGTTGGAGCATTTCACTCTGTTGGAATCACTCAAACTTTCAGATATAGAAGACCAGGAAGATGAGGGCGAAGACAACATCATATTCTGGAAATCCTTTCCTCAAAACCTCCGCAGTTTGAGAATTAAAGACTCTGACAAAATGACAAGTTTGCCCATGGGGATGCAGTACTTAACCTCCCTCCAAACCCTCTATCTACACCATTGTTATGAATTGAATTCCCTTCCAGAATGGATAAGCAGCTTATCATCTCTTCAATCCCTGCACATAGGAAAATGTCCAGCCCTAAAATCACTACCAGAAGCAATGCGGAACCTCACCTCCCTTCAGAGACTTACGATATGGCAGTGTCCAGACCTAATTGAAAGATGCGAAGAACCCAACGGCGAGGACTATCCCAAAATTCAACACATCCCCAAAATTGTACTAAATGAATATTGGTGA
>alpha-WOLF7
ATGGCCGAAATCGGATACTCGGTTTGTGCGAAACTCATCGAAGTGATTGGCAGTGAGCTGATCAAAGAGATTTGCGACACATGGGGTTACAAATCTCTTCTTGAGGACCTCAACAAAACTGTATTGACGGTCAGGAACGTTCTCATTCAGGCCGGGGTGATGCGGGAGCTTACTAGTGAACAACAAGGTTTCATTGCAGACCTTAAAGATGTTGTTTATGATGCTGATGACTTGTTCGACAAGTTACTCACTCGTGCTGAGCGAAAACAGATTGATGGAAACGAAATCTCTGAAAAGGTACGTCGTTTCTTTTCCTCTAGTAACAAGATCGGTCAAGCTTACTACATGTCTCGTAAGGTTAAGGAAATTAAGAAGCAGTTGGATGAAATTGTTGATAGGCATACAAAATTTGGGTTTAGTGCTGAGTTTATACCTGTTTGTAGGGGAAGGGGGAACGAGAGGGAAACACGTTCATATATAGATGTCAAGAATATTCTTGGGAGGGATAAAGATAAGAATGATATCATTGATAGGTTGCTTAATCGTAATGATAATGAAGCTTGTAGTTTCCTGACCATAGTGGGAGCGGGAGGATTGGGAAAAACTGCTCTTGCCCAACTTGTGTTCAATGATGAAAGGGTCAAAATTGAGTTTCATGATTTGAGGTATTGGGTTTGTGTCTCTGATCAAGATGGGGGCCAATTTGATGTGAAAGAAATCCTTTGTAAGATTTTAGAGGTGGTTACTAAGGAGAAAGTTGATAATAGTTCCGCATTGGAATTGGTACAAAGCCAATTTCAAGAGAAGTTAAGAGGAAAGAAGTACTTCCTTGTTCTTGATGATGTATGGAACGAGGATCGTGAGAAGTGGTTTAAATTGGAAGAGTTGTTAATGTTGGGTCAAGGGGGAAGCAAGGTTGTAGTGACCGCACGTTCAGAGAAGACAGCAAATGTCATAGGGAAAAGACATTTTTATACACTGGAATGTTTGTCGCCAGATTATTCATGGAGCTTATTTGAAATGTCGGCTTTTCAGAAAGGGCATGAGCAGGAAAACCATGACGAACTAGTTGATATTGGGAAAAAGATTGTTGAAAAATGTTATAACAATCCACTTGCTATAACGGTGGTAGGAAGTCTTCTTTATGGAGAGGAGATAAGTAAGTGGCGGTCATTTGAAATGAGTGAGTTGGCCAAAATTGGCAATGGGGATAACAAGATTTTGTCGATATTGAAGCTCAGTTACTACAATCTTGCAAACTCTTTGAAGAGTTGTTTTAGTTATTGTGCAGTGTTTCCCAAGGATCATGAAATAAAGAAGGAGATGTTGATTGAACTTTGGATGGCACAAGGATATGTTGTGCCGTTGGATGGAGGTCAAAGTATAGAAGATGCTGCCGAGGAACATTTTGTAATTTTGTTACGAAGGTGTTTCTTTCAAGATGTAGTGAAGGATGAATACGGTGATGTTGATTCTGTTAAAATCCACGACTTGATGCACGATGTCGCCCAAGAAGTGGGCAGAGAGGAAATCTGTATAGTGAATGCTAATACAAAGAACTTGGGTGATAAAATCCGTCATGTACATGGTGATGTCAATAGATATGCACAAAGAGTCTCTCTGTGTAGCCATAAGATTCGTTCGTATATTGGTGGTAATTGTGAAAAACGTTGGGTGGATACACTAATAGACAAGTGGATGTGTCTTAGGATGTTGGACTTGTCAAGGTCGGATGTTAAAAATTTGCCTAATTCAATAGGTAAACTATTGCACTTAAGGTATCTTAACCTGTCCGGTAATAGAAAGTTGGAGATACTCCCTGATGCGATTACAAAACTGCATAATTTGCAGACACTTCTTTTAGAAGGTTGCGGAAGTTTAAAGGAGTTGCCAAAAGATTTTTGCAAATTGGTCAAACTGAGACACTTGGATTTATGGGGTTGTGATGATTTGATTGGTATGCCATTGGGAATGGATATGCTAACTAGTCTTAGAGTACTGCCATACTTTGTGGTGGGTAGGAAGAAACAAAGTGTTGATGATGAGCTGAAAGCCCTAAAAGGCCTCACCGAGATAAAAGGCGACATTGATATCAAAATCTGTTCCAATTATAGAATAGTTGAAGGCATGAATGACACAGGAGGAGCTGGGTATTTGAAGAGCATGAAACATCTCACGGGGGTTGATATTACATTTGATGGTGGATGTGTTAACCCTGAAGCTGTGTTGGCAACCCTAGAGCCACCTTCAAATATCAAGAGCTTATCTATAGATAATTACGATGGTACAACAATTCCAGTATGGGGAAGAGCAGAGATTAATTGGGCAATCTCCCTCTCACATCTTGTCGACATTTGGTTTTGGGATTGTAGTGATTTGCAGGAGATGCCAGTGCTGAGTAAACTGCCTCATTTGAAATCACTGGAACTTTTTAAGTTTTGTAAGTTAGAGTACATGGAGAGTAGAAGCAGCAGCAGTAGCAGTGACACAGAAGCAGCAACACCAGAATTACCAACATTCTTCCCTTCCCTTGAAAAACTTACACTTTGGTATCTGGAAAAGTTGAAGGGTTTGGGGAACAGGAGATCGAGTAGTTTTCCCCGCCTCTCTGAATTGGAAATCTGGGAATGCCCAGATCTAACGTGGTTTCCTCCTTGTCCAAGCCTTAAAACGTTGAAATTGGAAAAAAACAATGAAGCGTTGCAAATAATAGTAAAAATAACAACAACAAGAGGTAAAGAAGAAAAAGAAGAAGACAAGAATGCTGGTGTTGGAAATTCACAAGATGATGACAATGTCAAATTACGGAAGGTGGAAATAGACAATCTGGGTTATCTCAAATCACTGCCCACAAATTGTCTGACTCACCTCGACATTACAATAAGAGATTCCAAGGAGGGGGAGGGTGAATGGGAAGTTGGGGAGGCATTTCAGAAGTGTGTATCTTCTTTGAGAAAGCTCAGCATAATCGGAAATCACGGAATAAATAAAGTGAAGAGACTGTCTGGAAGAACAGGGTTGGAGCATTTCACTCTGTTGGACTCACTCAAATTTTCAGATATAGACGACCAGGAAGATGAGGGCGAAGACAACATCATATTCTGGAAATCCTTTCCTCAAAACCTTCGCAGTTTGAGAATTGAAGACTCTGACAAAATGACAAGTTTGCCCATGGGGATGCAGTACTTAACCTCCCTCCAAACCCTCTATCTATCATATTGTGATGAATTGAATTCCCTTCCAGAATGGATAAGCAGCTTATCATCTCTTCAATCCCTGTTCATATACAATTGTCCAGCCCTGAAATCACTACCAGAAGCAATGAAGAACCTCACCTCCCTTCAGAGACTTGAGATACATCATTGTCCAGACCTAGCTGAAAGATGCAGAAAACCCAACGGGGAGGACTATCCCAAAATTCAACACATCCCCGGCATTGAACTATGGCGGTAA
>alpha-WOLF8
ATGGCCGAAATCGGATACTCGGTTTGTGCGAAACTCATCGAAGTGATTGGCAGTGAGCTGATCAAAGAGATTTGTGACACATGGGGTTACAAATCTCTTCTTGAGGACCTCAACAAAACTGTATTGACGGTCAGGAACGTTCTCATTCAAGCCGGGGTGATGCGGGAGCTTACTAGTGAACAACAAGGTTTCATTGCAGACCTTAAAGATGTTGTTTATGATGCTGATGACTTGTTCGACAAGTTACTCACTCGTGCTGAGCGAAAACAGATTGATGGAAACGAAATCTCTGAAAAGGTACGTCGTTTCTTTTCCTCTAGTAACAAGATCGGTCAAGCTTACTACATGTCTCGTAAGGTTAAGGAAATTAAGAAGCAGTTGGATGAAATTGTTGATAGGCATACAAAATTTGGGTTTAGTGCCGAGTTTATACCTGTTTGTAGGGAAAGGGGGAACGAGAGGGAAACACGTTCATATATAGATGTCAAGAATATTCTTGGGAGGGATAAAGATAAGAATGATATCATAGATAGGTTGCTTAATCGTAATGGTAATGAAGCTTGTAGTTTCCTGACCATAGTGGGAGCGGGAGGATTGGGAAAAACTGCTCTTGCACAACTTGTGTTCAATGATGAAAGGGTCAAAATTGAGTTCCATGATTTGAGGTATTGGGTTTGTGTCTCTGATCAAGATGGGGGCCAATTTGATGTGAAAGAAATCCTTTGTAAGATTTTAGAGGTGGTTACTAAGGAGAAAGTTGATAATAGTTCCACATTGGAATTGGTACAAAGCCAATTTCAAGAGAAGTTAAGAGGAAAGAAGTACTTCCTTGTTCTTGATGATGTATGGAACGAAGATCGTGAGAAGTGGCTTCCTTTGGAAGAGTTGTTAATGTTGGGTCAAGGGGGAAGCAAGGTTGTAGTGACCGCACGTTCAGAGAAGACAGCAAATGTCATAGGGAAAAGACATTTTTATACACTGGAATGTTTGTCACCAGATTATTCATGGAGCTTATTTGAAATGTCGGCTTTTCAGAAAGGGCATGAGCAGGAAAACCATCACGAACTAGTTGATATTGGGAAAAAGATTGTTGAAAAATGTTATAACAATCCACTTGCTATAACGGTGGTAGGAAGTCTTCTTTATGGAGAGGAGATAAGTAAGTGGCGGTCATTTGAAATGAGTGAGTTGGCCAAAATTGGCAATGGGGATAATAAGATTTTGCCGATATTAAAGCTCAGTTACCATAATCTTATACCCTCGTTGAAGAGTTGCTTCAGTTATTGTGCAGTGTTTCCCAAGGATCATGAAATAAAGAAGGAGATGTTGATTGATCTTTGGATAGCACAAGGATACGTTGTGGCACTTGATGGAGGTCAAAGTATAGAAGATGCTGCCGAAGAACATTTTGTAATTTTGTTACGGAGATGTTTCTTTCAAGATGTAAAGAAGGATGAATATGGTGATGTTGATTCTGTTAAAATCCACGACTTGATGCACGATGTCGCCCAAGAAGTGGGGAGGGAGGAAATATGTGTAGTGAATGATAATACAAAGAACTTGGGTGATAAAATCCGTCATGTACATGGTGATGTCAATAGATATGCACAAAGAGTCTCTCTGTGTAGCCATAGCCATAAGATTCGTTCGTATATTGGTGGTGATTGTGAAAAACGTTGTGTGGATACACTAATAGACAAGTGGATGTGTCTTAGGATGTTGGACTTGTCATGGTCGGATGTTAAAAATTTGCCTAATTCAATAGGTAAATTGTTGCACTTGAGGTATCTTAACCTGTCAGATAATAGAAATCTAAAGATACTTCCTGATGCAATTACAAGACTGCATAATTTGCAGACACTGCTTTTAAAAGATTGCAGAAGTTTAAAGGAGTTGCCAAAAGATTTTTGCAAATTGGTCAAACTGAGACACTTGGATTTATGGGGTTGTGATGATTTGATTGGTATGCCATTTGGAATGGATAAGCTAACTAGTCTTAGAATACTACCAAACATTGTGGTGGGTAGGAAGGAACAAAGTGTTGATGATGAGCTGAAAGCCCTTAAAGGCCTCACCGAGATAAAAGGCGACATTGATATCAAAATCTGTGAAAATTATAGAATAGTTGAAGGCATGAATGACACAGGAGGAGCTGGGTATTTGAAGAGCATGAAACATCTCAGGGAGATTGGTATTACATTTGATGGTGGATGTGTTAACCCTGAAGCTGTGTTGGCAACCCTAGAGCCACCTTCAAATATCAAGAGCTTATCTATACATCGTTTTGATGGTAAAACACTTCCAGTATGGGGAAGAGCAGAGATTAATTGGGCAATCTCCCTCTCACATCTTGTCGACATCCAGCTTTGGCATTGTCGTAATTTGCAGGAGATGCCAGTGCTGAGTAAACTGCCTCATTTGAAATCACTGGAACTTTATAATTTGATTAGTTTAGAGTACATGGAGAGCACAAGCAGAAGCAGTAGCAGTGACACAGAAGCAGCAACACCAGAATTACCAACATTCTTCCCTTCCCTTGAAAAACTTACACTTTGGGGTCTGGAAAAGTTGAAGGGTTTGGGGAACAGGAGATCGAGTAGTTTTCCCCGCCTCTCTGAATTGAAAATCATGGAATGCCCAGATCTAACGTGGTTTCCTCCCTGTCCAAGCCTTGAAAAACTTACACTTTGGCGTCTGGACAAGTTGAAGGGTTTTGGGAACCGGAGATCGAGTACTTTTCCCCGCCTCTCTGAATTGGAAATCAAGAAATGCCCAGATCTAACGTCATTTCCTTCTTGTCCAAGCCTTGAGAAGTTGGAATTGAAAGAAAGCAATGAAGCATTGCAAATAATAGTAAAAATAACAACAAGAGGTAAAGAAAAAGAAGAGAACAATAATGCTGGTGTTAGAAATTCACAAGATGATGACAAAGTCAAATTACGGAAGATGGTGATAGACAATCTGGGTTATCTCAAATCACTGCCCACAAATTGTCTTACTCACCTCGACCTTACAATAAGTGATTCCAAGGAGGGGGAGGGTGAATGGGAAGTTGGGGATGCATTTCAGAAGTGTGTATCTTCTTTGAGAAGCCTCACCATAATCGGAAATCACGGAATAAATAAAGTGAAGAGACTGTCTGGAAGAACAGGGTTGGAGCATTTCACTCTGTTGGAATCACTCAAACTTTCAGATATAGAAGACCAGGAAGATGAGGGCGAAGACAACATCATATTCTGGAAATCCTTTCCTCAAAACCTCCGCAGTTTGAGAATTAAAGACTCTGACAAAATGACAAGTTTGCCCATGGGGATGCAGTACTTAACCTCCCTCCAAACCCTCTATCTACACCATTGTTATGAATTGAATTCCCTTCCAGAATGGATAAGCAGCTTATCATCTCTTCAATACCTGCGCATATACTACTGTCCAGCCCTGAAATCACTACCAGAAGCAATGCGGAACCTCACCTCCCTTCAGACACTTGGGATATCGGATTGTCCAGACCTAGTTAAAAGATGCAGAAAACCCAACGGCAAGGACTATCCCAAAATTCAACACATCCCCTATTGGAGTATAGAACATCAGGTTATAACTAGCTTGTAA
>alpha-WOLF9
ATGGCCGAAATCGGATACTCGGTTTGTGCGAAACTCATCGAAGTGATTGGCAGTGAGCTGATCAAAGAGATTTGTGACACATGGGGTTACAAATCTCTTCTTGAGGACCTCAACAAAACTGTATTGACGGTCAGGAACGTTCTCATTCAAGCCGGGGTGATGCGGGAGCTTACTAGTGAACAACAAGGTTTCATTGCAGACCTTAAAGATGTTGTTTATGATGCTGATGACTTGTTCGACAAGTTACTCACTCGTGCTGAGCGAAAACAGATTGATGGAAACGAAATCTCTGAAAAGGTACGTCGTTTCTTTTCCTCTAGTAACAAGATCGGTCAAGCTTACTACATGTCTCGTAAGGTTAAGGAAATTAAGAAGCAGTTGGATGAAATTGTTGATAGGCATACAAAATTTGGGTTTAGTGCCGAGTTTATACCTGTTTGTAGGGAAAGGGGGAACGAGAGGGAAACACGTTCATATATAGATGTCAAGAATATTCTTGGGAGGGATAAAGATAAGAATGATATCATAGATAGGTTGCTTAATCGTAATGGTAATGAAGCTTGTAGTTTCCTGACCATAGTGGGAGCGGGAGGATTGGGAAAAACTGCTCTTGCACAACTTGTGTTCAATGATGAAAGGGTCAAAATTGAGTTCCATGATTTGAGGTATTGGGTTTGTGTCTCTGATCAAGATGGGGGCCAATTTGATGTGAAAGAAATCCTTTGTAAGATTTTAGAGGTGGTTACTAAGGAGAAAGTTGATAATAGTTCCACATTGGAATTGGTACAAAGCCAATTTCAAGAGAAGTTAAGAGGAAAGAAGTACTTCCTTGTTCTTGATGATGTATGGAACGAAGATCGTGAGAAGTGGCTTCCTTTGGAAGAGTTGTTAATGTTGGGTCAAGGGGGAAGCAAGGTTGTAGTGACCGCACGTTCAGAGAAGACAGCAAATGTCATAGGGAAAAGACATTTTTATACACTGGAATGTTTGTCACCAGATTATTCATGGAGCTTATTTGAAATGTCGGCTTTTCAGAAAGGGCATGAGCAGGAAAACCATCACGAACTAGTTGATATTGGGAAAAAGATTGTTGAAAAATGTTATAACAATCCACTTGCTATAACGGTGGTAGGAAGTCTTCTTTATGGAGAGGAGATAAGTAAGTGGCGGTCATTTGAAATGAGTGAGTTGGCCAAAATTGGCAATGGGGATAATAAGATTTTGCCGATATTAAAGCTCAGTTACCATAATCTTATACCCTCGTTGAAGAGTTGCTTCAGTTATTGTGCAGTGTTTCCCAAGGATCATGAAATAAAGAAGGAGATGTTGATTGATCTTTGGATAGCACAAGGATACGTTGTGGCACTTGATGGAGGTCAAAGTATAGAAGATGCTGCCGAAGAACATTTTGTAATTTTGTTACGGAGATGTTTCTTTCAAGATGTAAAGAAGGATGAATATGGTGATGTTGATTCTGTTAAAATCCACGACTTGATGCACGATGTCGCCCAAGAAGTGGGGAGGGAGGAAATATGTGTAGTGAATGATAATACAAAGAACTTGGGTGATAAAATCCGTCATGTACATCGTGATGTCATTAGATATGCACAAAGAGTCTCTCTGTGTAGCCATAGCCATAAGATTCGTTCGTATATTGGTGGTAATTGTGAAAAACGTTGTGTGGATACACTAATAGACAAGTGGATGTGTCTTAGGATGTTGGACTTGTCATGGTCGGATGTTAAAAATTTGCCTAATTCAATAGGTAAATTGTTGCACTTGAGGTGTCTTAACCTGTCTTATAATAAAGATCTGTTGATACTCCCTGATGCAATTACAAGACTGCATAATTTGCAGACACTGCTTTTAAAAGAGTGCAGAAGTTTAAAGGAGTTGCCAAAAGATTTTTGCAAATTGGTCAAACTGAGGCACTTGGATTTAAGGTGTTCTGATTTGAAGGAGTTGCCAAAAGATTTTTGCAAATTGGTCAAACTGAGGCACTTGGATTTAAGGTGTTCTGATTTGAAGGAGTTGCCAAAAGATTTTTGCAAATTGGTCAAACTGAGGCACTTGGATTTATGGGGTTGTGATGATTTGATTGGTGTGCCATTGGGAATGGATAGGCTAATTAGTCTTAGAGTACTGCCATTCTTTGTGGTGGGTAGGAAGGAACAAAGTGATGATGATGAGCTGAAAGCCCTAAAAGGCCTCACCGAGATAAAAGGCTCCATTCGTATTAGAATCTATTCAAAGTATAGAATAGTTGAAGGCATGAATGACACAGGAGGAGCTGGGTATTTAAAGAGCATGAAACATCTCACGGGGGTTGATATTACATTTGATGGTGGATGTGTTAACCCTGAAGCTGTGTTGGCAACCCTAGAGCCACCTTCAAATATCAAGAGGTTAGAGATGTGGCATTACAGTGGTACAACAATTCCAGTATGGGGAAGAGCAGAGATTAATTGGGCAATCTCCCTCTCACATCTTGTCGACATCCAGCTTTGGTGTTGTAGTAATTTGCAGGAGATGCCAGTGCTGAGTAAACTGCCTCATTTGAAATCACTGTATCTTTTTAAGTTTTGTAAGTTAGAGTACATGGAGAGTAGAAGCAGCAGCAGTAGCAGTGACACAGAAGCAGCAACACCAGAATTACCAACATTCTTCCCTTCCCTTGAAAAACTTAGACTTTGGTATCTGGAAAAGTTGAAGGGTTTGGGGAACAGGAGACCGAGTAGTTTTCCCCGCCTCTCTGAATTGGAAATCTGGGAATGCCCAGATCTAACGTGGTTTCCTCCCTGTCCAAGCCTTGAAAAACTTACACTTTGGCGTCTGGACAAGTTGAAGGGTTTGGGGAACAGGAGATCGAGTAGTTTTCCCCGCCTCTCTAAATTGGTAATCTGGAAATGCCCAGATCTAACGTGGTTTCCTCCCTGTCCAAGCCTTGAAAAACTTACACTTTGGCGTCTGGACAAGTTGAAGGGTTTGGGGAACAGGAGATCGAGTAGTTTTCCCCGCCTCTCTGAATTGGAAATCAAGAAATGCCCAGATCTAACGTGGTTTCCTCCTTGTCCAAGCCTTGAAACGTTGAAATTGGAAAAAAACAATGAAGCGTTGCAAATAATAGTAAAAATAACAACAACAAGAGGTAAAGAAGAAAAAGAAGAAGACAAGAATGCTGGTGTTGGAAATTCACAAGATGATGACAATGTCAAATTATGGACGGTGGAAATAGACAATCTGGGTTATCTCAAATCACTGCCCACAAATTGTCTTACTCACCTCAAAATAACTGGAATAGATTACAGGGAGGGGGAGATTGAATCAGATTCCGTGGAGGAGGAGATTGAATTGGAAGTTGGGGAGGCATTTCAGAAGTGTGCATCTTCTTTGAGAAGCCTCATCATAATCGGAAATCACGGAATAAATAAAGTGATGAGACTGTCTGGAAGAACAGGGTTGGAGCATTTCACTCTGTTGGACTCACTCAAACTTTCAAATATAGAAGACCAGGAAGATGAGGGCGAAGACAACATCATATTCTGGAAATCCTTTCCTCAAAACCTTCGCAGTTTGAGAATTAAAGACTCTGACAAAATGACAAGTTTGCCCATGGGGATGCAGTACTTAACCTCCCTCCAAACCCTCGAACTATCATATTGTGATGAATTGAATTCCCTTCCAGAATGGATAAGCAGCTTATCATCTCTTCAATACCTGCGCATATACAACTGTCCAGCCCTGAAATCACTACCAGAAGCAATGCGGAACCTCACCTCCCTTCAGACACTTGGGATATCGGATTGTCCAGACCTAGTTAAAATATGCAGAAAACCCAACGGCGAGGACTATCCCAAAATTCAACACATCCCCGGCATTGTACTAAATGAATATTGGTGA
>alpha-WOLF10
ATGGCCGAAATCGGATACTCGGTTTGTGCGAAACTCATCGAAGTGATTGGCAGTGAGCTGATCAAAGAGATTTGCGACACATGGGGTTACAAATCTCTTCTTGAGGACCTCAACAAAACTGTATTGACGGTCAGGAACGTTCTCATTCAGGCCGGGGTGATGCGGGAGCTTACTAGTGAACAACAAGGTTTCATTGCAGACCTTAAAGATGTTGTTTATGATGCTGATGACTTGTTCGACAAGTTACTCACTCGTGCTGAGCGAAAACAGATTGATGGAAACGAAATCTCTGAAAAGGTACGTCGTTTCTTTTCCTCTAGTAACAAGATCGGTCAAGCTTACTACATGTCTCGTAAGGTTAAGGAAATTAAGAAGCAGTTGGATGAAATTGTTGATAGGCATACAAAATTTGGGTTTAGTGCTGAGTTTATACCTGTTTGTAGGGGAAGGGGGAACGAGAGGGAAACACGTTCATATATAGATGTCAAGAATATTCTTGGGAGGGATAAAGATAAGAATGATATCATAGATAGGTTGCTTAATCGTAATGATAATGAAGCTTGTAGTTTCCTGACCATAGTGGGAGCGGGAGGATTGGGAAAAACTGCTCTTGCCCAACTTGTGTTCAATGATGAAAGGGTCAAAATTGAGTTTCATGATTTGAGGTATTGGGTTTGTGTCTCTGATCAAGATGGGGGCCAATTTGATGTGAAAGAAATCCTTTGTAAGATTTTAGAGGTGGTTACTAAGGAGAAAGTTGATAATAGTTCCGCATTGGAATTGGTACAAAGCCAATTTCAAGAGAAGTTAAGAGGAAAGAAGTACTTCCTTGTTCTTGATGACGTATGGAACGAGGATCGTGAGAAGTGGCTTCGTTTGGAAGAGTTGTTAATGTTGGGTCAAGGGGGAAGCAAGGTTGTAGTGACCACACGTTCTGAGAAAACAGCAAATGTCATAGGGAAAAGACATTTATATACACTGGAATGTTTGTCACCAGATTATTCATGGAGCTTATTTGAAATGTCGGCTTTTCAGAAAGGGCAGGAGCAGGAAAACCATCACGAACTAGTTCGTATTGGGAAAAAGATTGTTGAAAAATGTTATAACAATCCACTTGTGATAACCGTGGTTGGAAGTCTTCTTTATGGAGAGGAGATAAGTAAGTGGCAATCATTTGAAAGGAGTGAGTTGGCCAAAATTGGCAATGGGGATAACAAGATTTTGTCGATATTGAAGCTCAGTTACTACAATCTTGCAAACTCTTTGAAGAGTTGTTTTAGTTATTGTGCAGTGTTTCCCAAGGATCATGAAATAAAGAAGGAGATGTTGATTGAACTTTGGATGGCACAAGGATATGTTGTGCCGTTGGATGGAGGTCAAAGTATAGAAGATGCTGCCGAAGAACATTTTGTAATTTTGTTACGAAGGTGTTTCTTTCAAGATGTAAAGAAGGATGAATATGGTGATGTTTATGCTGTTAAAATCCACGACTTGATGCACGATGTCGCCCAAGAAGTGGGGAGGGAGGAAATATGTGTAGTGAATGATAATACAAAGAACTTGGGTGATAAAATCCGTCATGTACACTGTGATGTCAATAGATATGCACAAAGAGTCTCTCTGTGTAGCCATAAGATTCGTTCGTATATTGGTGGTAAATGTGAAAAACGTTGGGTGGATACACTAATAGACAAGTGGATGTGTCTTAGGGTGTTGGACTTGTCAAGGTCGGATGTTAAAAATTTGCCTAATTCAATAGGTAAATTGTTGCACTTGAGGTGTCTTAACCTGTCTTATAATAAAGATCTGTTGATACTCCCTGATGCAATTACAAGACTGCATAATTTGCAGACACTGCTTTTAAAAGATTGCAGAAGTTTAAAGGAGTTGCCAAAAGATTTTTGCAAATTGGTCAAACTGAGACACTTGGATTTAAGGGGTTGTGATGATTTGATTGGTATGCCATTGGGAATGGATATGCTAACTAGTCTTAGAGTACTGCCATTCTTTGTGGTGGGTAGGAAGGAACAAAGTGATGATGATGAGCTGAAAGCCCTAAAAGGCCTCACCGAGATAAAAGGCGACATTGATATCAAAATCTGTTCCAATTATAGAATAGTTGAAGGCATGAATGACACAGGAGGAGCTGGGTATTTGAAGAGCATGAAACATCTCACGGGGGTTATTATTACATTTGATGATAATGAAGATGGATGTGTTAAACCTGAAGCTGTATTGGAAACCCTTGAGCCACCTTCAAATATCAAGAGGTTACTTATAGGAAGGTACCGTGGTACAACAATTCCAGTATGGGGAAGAGCAGAGATTAATTGGGCAATCTCCCTCTCACATCTTGTCGATATCACGCTTATTTATTGTTATAATTTGCAGGAGATTCCAGTGCTGAGTAAACTGCCTCATTTGAAATTACTGGAACTTTATAAGTTGATTAGCTTAGAGTACATGGAGAATACAAGCAGAAGCAGTAGCAGTGACACAGAAGCAGCAACACTAGAATTACCAACATTCTTCCCTTCCCTTAAAAAACTTACACTTATCGGTCTGACAAAGTTGAAGGGTCTGGGGAACAGGAGATCGAGTAGTTTTCCCCGCCTCTCTAAATTGGTAATCTGGGAATGCCCAGATCTAACGTGGTTTCCTCCTTGTCCAAGCCTTGAAACGTTGAAATTGGAAAAAAACAATGAAGCGTTGCAAATAATAGTAAAAATAACAACAACAAGAGGTAAAGAAGAAAAAGAAGAAGACAAGAATGCTGGTGTTGGAAATTCACAAGATGATGACAATGTCAAATTATGGAAGGTGGAAATAGACAATCTGGGTTATCTCAAATCACTGCCCACAAATTGTCTGACTCACCTCGACATTACAATAAGAGATTCCGAAGGGGAGGAGGGTGAATGGGAAGTTGGGGATACATTTCAGAAGTGTGTATCTTCTTTGAGAAGCCTCGTCATAATCGGAAATCAGGGAATAAATAAAGTGAATAGACTGTCTGGAAGAACAGGGTTGGAGCATTTCACTCTGTTGGACTCACTCAAATTTTCAGATATAGACGACCAGGAAGATGAGGGCGAAGACAACATCATGTTCTGGAAATCCTTTCCTCAAAACCTCCGCAATTTGGAAATTAAATACTCTGACAAAATGACAAGTTTGCCCATGGGGATGCAGTACTTAACCTCCCTCCAAACCATCCATCTTTATTGTTGTGGTAAATTGAATTCCATTCCAGAATGGATAAGCAGCTTATCATCTCTTCAATCCCTGTACATAGGAGAATGTCCAGCCCTAAAATCACTACCAGAAGCAATGCAGAACCTCACCTCCCTTCAGAGCCTTAGGATTTTGGGTTGTCCAGACCTAATTGAAAGATGCAAAAAACCCAACGGAGAGGACTATCCCAAAATTCAACACATCCCCAAAATTGAACTATGGCGGTAA
>alpha-WOLF11
ATGGCCGAAATCGGATACTCGGTTTGTGCGAAACTCATCGAAGTGATTGGCAGTGAGCTGATCAAAGAGATTTGTGACACATGGGGTTACAAATCTCTTCTTGAGGACCTCAACAAAACTGTATTGACGGTCAGGAACGTTCTCATTCAAGCCGGGGTGATGCGGGAGCTTACTAGTGAACAACAAGGTTTCATTGCAGACCTTAAAGATGTTGTTTATGATGCTGATGACTTGTTCGACAAGTTACTCACTCGTGCTGAGCGAAAACAGATTGATGGAAACGAAATCTCTGAAAAGGTACGTCGTTTCTTTTCCTCTAGTAACAAGATCGGTCAAGCTTACTACATGTCTCGTAAGGTTAAGGAAATTAAGAAGCAGTTGGATGAAATTGTTGATAGGCATACAAAATTTGGGTTTAGTGCCGAGTTTATACCTGTTTGTAGGGAAAGGGGGAACGAGAGGGAAACACGTTCATATATAGATGTCAAGAATATTCTTGGGAGGGATAAAGATAAGAATGATATCATAGATAGGTTGCTTAATCGTAATGGTAATGAAGCTTGTAGTTTCCTGACCATAGTGGGAGCGGGAGGATTGGGAAAAACTGCTCTTGCACAACTTGTGTTCAATGATGAAAGGGTCAAAATTGAGTTCCATGATTTGAGGTATTGGGTTTGTGTCTCTGATCAAGATGGGGGCCAATTTGATGTGAAAGAAATCCTTTGTAAGATTTTAGAGGTGGTTACTAAGGAGAAAGTTGATAATAGTTCCACATTGGAATTGGTACAAAGCCAATTTCAAGAGAAGTTAAGAGGAAAGAAGTACTTCCTTGTTCTTGATGATGTATGGAACGAAGATCGTGAGAAGTGGCTTCCTTTGGAAGAGTTGTTAATGTTGGGTCAAGGGGGAAGCAAGGTTGTAGTGACCGCACGTTCAGAGAAGACAGCAAATGTCATAGGGAAAAGACATTTTTATACACTGGAATGTTTGTCACCAGATTATTCATGGAGCTTATTTGAAATGTCGGCTTTTCAGAAAGGGCATGAGCAGGAAAACCATCACGAACTAGTTGATATTGGGAAAAAGATTGTTGAAAAATGTTATAACAATCCACTTGCTATAACGGTGGTAGGAAGTCTTCTTTATGGAGAGGAGATAAGTAAGTGGCGGTCATTTGAAATGAGTGAGTTGGCCAAAATTGGCAATGGGGATAATAAGATTTTGCCGATATTAAAGCTCAGTTACCATAATCTTATACCCTCGTTGAAGAGTTGCTTCAGTTATTGTGCAGTGTTTCCCAAGGATCATGAAATAAAGAAGGAGATGTTGATTGATCTTTGGATAGCACAAGGATACGTTGTGGCACTTGATGGAGGTCAAAGTATAGAAGATGCTGCCGAAGAACATTTTGTAATTTTGTTACGGAGATGTTTCTTTCAAGATGTAAAGAAGGATGAATATGGTGATGTTGATTCTGTTAAAATCCACGACTTGATGCACGATGTCGCCCAAGAAGTGGGGAGGGAGGAAATATGTGTAGTGAATGATAATACAAAGAACTTGGGTGATAAAATCCGTCATGTACATGGTGATGTCAATAGATATGCACAAAGAGTCTCTCTGTGTAGCCATAGCCATAAGATTCGTTCGTATATTGGTGGTGATTGTGAAAAACGTTGTGTGGATACACTAATAGACAAGTGGATGTGTCTTAGGATGTTGGACTTGTCATGGTCGGATGTTAAAAATTTGCCTAATTCAATAGGTAAATTGTTGCACTTGAGGTATCTTAACCTGTCAGATAATAGAAATCTAAAGATACTTCCTGATGCAATTACAAGACTGCATAATTTGCAGACACTGCTTTTAGAAGATTGCAGAAGTTTAAAGGAGTTGCCAAAAGATTTTTGCAAATTGGTCAAACTGAGACACTTGGATTTATGGGGTTGTGATGATTTGATTGGTATGCCATTTGGAATGGATAAGCTAACTAGTCTTAGAATACTACCAAACATTGTGGTGGGTAGGAAGGAACAAAGTGTTGATGATGAGCTGAAAGCCCTTAAAGGCCTCACCGAGATAAAAGGCGACATTGATATCAAAATCTGTGAAAATTATAGAATAGTTGAAGGCATGAATGACACAGGAGGAGCTGGGTATTTGAAGAGCATGAAACATCTCAGGGAGATTGGTATTACATTTGATGGTGGATGTGTTAACCCTGAAGCTGTGTTGGCAACCCTAGAGCCACCTTCAAATATCAAGAGCTTATCTATAGATAATTACGATGGTACAACAATTCCAGTATGGGGAAGAGCAGAGATTAATTGGGCAATCTCCCTCTCACATCTTGTCGACATCACGCTTGAAGATTGTTACAATTTGCAGGAGATGCCAGTGCTGAGTAAACTGCCTCATTTGAAATCACTGTATCTTTTTAAGTTTTGTAAGTTAGAGTACATGGAGAGTAGAAGCAGCAGCAGTAGCAGTGACACAGAAGCAGCAACACCAGAATTACCAACATTCTTCCCTTCCCTTGAAAAACTTAGACTTTGGTATCTGGAAAAGTTGAAGGGTTTGGGGAACAGGAGACCGAGTAGTTTTCCCCGCCTCTCTGAATTGGAAATCTGGGAATGCCCAGATCTAACGTGGTTTCCTCCTTGTCCAAGCCTTAAAACGTTGAAATTGGAAAAAAACAATGAAGCGTTGCAAATAATAGTAAAAATAACAACAACAAGAGGTAAAGAAGAAAAAGAAGAAGACAAGAATGCTGGTGTTGGAAATTCACAAGATGATGACAATGTCAAATTACGGAAGGTGGAAATAGACAATGTGAGTTATCTCAAATCACTGCCCACAAATTGTCTTACTCACCTCAAAATAACTGGAATAGATTACAGGGAGGGGGAGATTGAATCAGATTCCGTGGAGGAGGAGATTGAATTGGAAGTTGGGGAGGCATTTCAGAAGTGTGCATCTTCTTTGAGAAGCCTCATCATAATCGGAAATCACGGAATAAATAAAGTGATGAGACTGTCTGGAAGAACAGGGTTGGAGCATTTCACTCTGTTGGACTCACTCAAATTTTCAAAGATAGAAGACCAGGAAGATGAGGGCGAAGACAACATCATATTCTGGAAATCCTTTCCTCAAAACCTCCGCAGTTTGGAAATTAAAGGCTCTTGCAAAATGACAAGTTTGCCCATGGGGATGCAGTACTTAACCTCCCTCCAAACCCTCGAACTATCATATTGTGATGAATTGAATTCCCTTCCAGAATGGATAAGCAGCTTATCATCTCTTCAATACCTGCGCATATACAACTGTCCAGCCCTGAAATCACTACCAGAAGCAATGCGGAACCTCACCTCCCTTCAGACACTTGGGATATCGGATTGTCCAGACCTAGTTAAAATATGCAGAAAACCCAACGGCGAGGACTATCCCAAAATTCAACACATCCCCGGCATTGTACTAAATGAATATTGGTGA
>alpha-WOLF12
ATGGCCGAAATCGGATACTCGGTTTGTGCGAAACTCATCGAAGTGATTGGCAGTGAGCTGATCAAAGAGATTTGTGACACATGGGGTTACAAATCTCTTCTTGAGGACCTCAACAAAACTGTATTGACGGTCAGGAACGTTCTCATTCAAGCCGGGGTGATGCGGGAGCTTACTAGTGAACAACAAGGTTTCATTGCAGACCTTAAAGATGTTGTTTATGATGCTGATGACTTGTTCGACAAGTTACTCACTCGTGCTGAGCGAAAACAGATTGATGGAAACGAAATCTCTGAAAAGGTACGTCGTTTCTTTTCCTCTAGTAACAAGATCGGTCAAGCTTACTACATGTCTCGTAAGGTTAAGGAAATTAAGAAGCAGTTGGATGAAATTGTTGATAGGCATACAAAATTTGGGTTTAGTGCTGAGTTTATACCTGTTTGTAGGGGAAGGGGAAACGAGAGGGAAACACGTTCATATATAGATGTCAAGAATATTCTTGGGAGGGATAAAGATAAGAATGATATCATAGATAGGTTGCTTAATCGTAATGGTAATGAAGCTTGTAGTTTCCTGACCATAGTGGGAGCGGGAGGATTGGGAAAAACTGCTCTTGCACAACTTGTGTTCAATGATGAAAGGGTCAAAATTGAGTTCCATGATTTGAGGTATTGGGTTTGTGTCTCTGATCAAGATGGGGGCCAATTTGATGTGAAAGAAATCCTTTGTAAGATTTTAGAGGTGGTTACTAAGGAGAAAGTTGATAATAGTTCCACATTGGAATTGGTACAAAGCCAATTTCAAGAGAAGTTAAGAGGAAAGAAGTACTTCCTTGTTCTTGATGATGTATGGAACGAGGATCGTGAGAAGTGGCTTCCTTTGGAAGAGTTGTTAATGTTGGGTCAAGGGGGAAGCAAGGTTGTAGTGACCACACGTTCAGAGAAGACAGCAAATGTCATAGGGAAAAGACATTTTTATACACTGGAATGTTTGTCACCAGATTATTCATGGAGCTTATTTGAAATGTCGGCTTTTCAGAAAGGGCATGAGCAGGAAAACCATCACGAACTAGTTGATATTGGGAAAAAGATTGTTGAAAAATGTTATAACAATCCACTTGCTATAACGGTGGTAGGAAGTCTTCTTTATGGAGAGGAGATAAGTAAGTGGCGGTCATTTGAAATGAGTGAGTTGGCCAAAATTGGCAATGGGGATAATAAGATTTTGCCGATATTAAAGCTCAGTTACCATAATCTTATACCCTCGTTGAAGAGTTGTTTTAGTTATTGTGCAGTGTTTCCCAAGGATCATGAAATAAAGAAGGAGATGTTGATTGAACTTTGGATGGCACAAGGATATGTTGTGCCGTTGGATGGAGGTCAAAGTATAGAAGATGCTGCCGAGGAACATTTTGTAATTTTGTTACGAAGGTGTTTCTTTCAAGATGTAAAGAAGGATAAATATGGTGATGTTGATTCTGTTAAAATCCACGACTTGATGCACGATGTCGCCCAAGAAGTGGGGAGGGAGGAATTATGTGTAGTGAATGATAATACAAAGAACTTGGGTGATAAAATCCGTCATGTACATCGTGATGTCATTAGATATGCACAAAGAGTCTCTCTGTGTAGCCATAGCCATAAGATTCGTTCGTATATTGGTGGTAATTGTGAAAAACGTTGTGTGGATACACTAATAGACAAGTGGATGTGTCTTAGGATGTTGGACTTGTCAAGGTCGGATGTTAAAAATTTGCCTAATTCAATAGGTAAATTGTTGCACTTGAGGTATCTTAACCTGTCAGATAATAGAAATCTAAAGATACTTCCTGATGCAATTACAAGACTGCATAATTTGCAGACACTACTTTTAGAACGTTGCGAAAGTTTAAAGGAGTTGCCAAAAGATTTTTGCAAATTGGTCAAACTGAGACACTTGGATTTAAGGGGATGTTTTTCTTTGATTGGTATGCCATTGGGAATGGATAGGCTAATTAGTCTTAGAATACTACCAAACATTGTGGTGGGTAGGAAGGAACAAAGTGATGATGATGAGCTGAAAGCCCTAAAAGGCCTCACCGAGATAAAAGGCTCCATTCGTATTAGAATCTATTCAAAGTATAGAATAGTTGAAGGCATGAATGACACAGGAGGAGCTGGGTATTTAAAGAGCATGAAACATCTCACGGGGGTTGATATTACATTTGATGGTGGATGTGTTAACCCTGAAGCTGTGTTGGCAACCCTAGAGCCACCTTCAAATATCAAGAGGTTAGAGATGTGGCATTACAGTGGTACAACAATTCCAGTATGGGGAAGAGCAGAGATTAATTGGGCAATCTCCCTCTCACATCTTGTCGACATCCAGCTTTGGCATTGTCGTAATTTGCAGGAGATGCCAGTGCTGAGTAAACTGCCTCATTTGAAATCACTGGAACTTTATAATTTGATTAGTTTAGAGTACATGGAGAGCACAAGCAGAAGCAGTAGCAGTGACACAGAAGCAGCAACACCAGAATTACCAACATTCTTCCCTTCCCTTGAAAAACTTACACTTTGGCGTCTGGACAAGTTGAAGGGTTTTGGGAACAGGAGATCGAGTAGTTTTCCCCGCCTCTCTAAATTGGAAATCTGGGAATGCCCAGATCTAACGTGGTTTCCTCCTTGTCCAAGCCTTAAAACGTTGAAATTGGAAAAAAACAATGAAGCGTTGCAAATAATAGTAAAAATAACAACAACAAGAGGTAAAGAAGAAAAAGAAGAAGACAAGAATGCTGGTGTTGGAAATTCACAAGATGATGACAATGTCAAATTACGGAAGGTGGAAATAGACAATGTGAGTTATCTCAAATCACTGCCCACAAATTGTCTTACTCACCTCAAAATAACTGGAATAGATTACAGGGAGGGGGAGATTGAATCAGATTCCGTGGAGGAGGAGATTGAATTGGAAGTTGGGGAGGCATTTCAGAAGTGTGCATCTTCTTTGAGAAGCCTCATCATAATCGGAAATCACGGAATAAATAAAGTGATGAGACTGTCTGGAAGAACAGGGTTGGAGCATTTCACTCTGTTGGACTCACTCGAACTTTCAAAGATAGAAGACCAGGAAGATGAGGGCGAAGACAACATCATATTCTGGAAATCCTTTCCTCAAAACCTCCGCAGTTTGGAAATTAAAGGCTCTTGCAAAATGACAAGTTTGCCCATGGGGATGCAGTACTTAACCTCCCTCCAAACCCTCAAACTAGAAAATTGTGATGAATTGAATTCCCTTCCAGAATGGATAAGCAGCTTATCATCTCTTCAATACCTGGGCATATTCAACTGTCCAGCCCTAGAATCACTACCAGAAGCAATGCGGAACCTCACCTCCCTTCAGAGACTTGTGATACGGCTGTGTCCAGACCTAGTTAAAAGATGCGGAAAACCCAAAGGCAAGGACTATCCCAAAATTCAACACATCCCCGAAATTGTACTAAATGAATATTGGTGA
>alpha-WOLF15
ATGGCCGAAATCGGATACTCGGTTTGTGCGAAACTCATCGAAGTGATTGGCAGTGAGCTGATCAAAGAGATTTGTGACACATGGGGTTACAAATCTCTTCTTGAGGACCTCAACAAAACTGTATTGACGGTCAGGAACGTTCTCATTCAAGCCGGGGTGATGCGGGAGCTTACTAGTGAACAACAAGGTTTCATTGCAGACCTTAAAGATGTTGTTTATGATGCTGATGACTTGTTCGACAAGTTACTCACTCGTGCTGAGCGAAAACAGATTGATGGAAACGAAATCTCTGAAAAGGTACGTCGTTTCTTTTCCTCTAGTAACAAGATCGGTCAAGCTTACTACATGTCTCGTAAGGTTAAGGAAATTAAGAAGCAGTTGGATGAAATTGTTGATAGGCATACAAAATTTGGGTTTAGTGCCGAGTTTATACCTGTTTGTAGGGAAAGGGGGAACGAGAGGGAAACACGTTCATATATAGATGTCAAGAATATTCTTGGGAGGGATAAAGATAAGAATGATATCATAGATAGGTTGCTTAATCGTAATGGTAATGAAGCTTGTAGTTTCCTGACCATAGTGGGAGCGGGAGGATTGGGAAAAACTGCTCTTGCACAACTTGTGTTCAATGATGAAAGGGTCAAAATTGAGTTCCATGATTTGAGGTATTGGGTTTGTGTCTCTGATCAAGATGGGGGCCAATTTGATGTGAAAGAAATCCTTTGTAAGATTTTAGAGGTGGTTACTAAGGAGAAAGTTGATAATAGTTCCACATTGGAATTGGTACAAAGCCAATTTCAAGAGAAGTTAAGAGGAAAGAAGTACTTCCTTGTTCTTGATGATGTATGGAACGAAGATCGTGAGAAGTGGCTTCCTTTGGAAGAGTTGTTAATGTTGGGTCAAGGGGGAAGCAAGGTTGTAGTGACCGCACGTTCAGAGAAGACAGCAAATGTCATAGGGAAAAGACATTTTTATACACTGGAATGTTTGTCACCAGATTATTCATGGAGCTTATTTGAAATGTCGGCTTTTCAGAAAGGGCATGAGCAGGAAAACCATCACGAACTAGTTGATATTGGGAAAAAGATTGTTGAAAAATGTTATAACAATCCACTTGCTATAACGGTGGTAGGAAGTCTTCTTTATGGAGAGGAGATAAGTAAGTGGCGGTCATTTGAAATGAGTGAGTTGGCCAAAATTGGCAATGGGGATAATAAGATTTTGCCGATATTAAAGCTCAGTTACCATAATCTTATACCCTCGTTGAAGAGTTGCTTCAGTTATTGTGCAGTGTTTCCCAAGGATCATGAAATAAAGAAGGAGATGTTGATTGATCTTTGGATAGCACAAGGATACGTTGTGGCACTTGATGGAGGTCAAAGTATAGAAGATGCTGCCGAAGAACATTTTGTAATTTTGTTACGGAGATGTTTCTTTCAAGATGTAAAGAAGGATGAATATGGTGATGTTGATTCTGTTAAAATCCACGACTTGATGCACGATGTCGCCCAAGAAGTGGGGAGGGAGGAAATATGTGTAGTGAATGATAATACAAAGAACTTGGGTGATAAAATCCGTCATGTACATGGTGATGTCAATAGATATGCACAAAGAGTCTCTCTGTGTAGCCATAGCCATAAGATTCGTTCGTATATTGGTGGTGATTGTGAAAAACGTTGTGTGGATACACTAATAGACAAGTGGATGTGTCTTAGGATGTTGGACTTGTCATGGTCGGATGTTAAAAATTTGCCTAATTCAATAGGTAAATTGTTGCACTTGAGGTATCTTAACCTGTCAGATAATAGAAATCTAAAGATACTTCCTGATGCAATTACAAGACTGCATAATTTGCAGACACTGCTTTTAGAAGATTGCAGAAGTTTAAAGGAGTTGCCAAAAGATTTTTGCAAATTGGTCAAACTGAGGCACTTGGAATTACAGGGTTGTCATGATTTGATTGGTATGCCATTTGGAATGGATAAGCTAACTAGTCTTAGAATACTACCAAACATTGTGGTGGGTAGGAAGGAACAAAGTGATGATGAGCTGAAAGCCCTAAAAGGCCTCACCGAGATAAAAGGCTCCATTTCTATCAGAATCTATTCAAAGTATAGAATAGTTGAAGGCATGAATGACACAGGAGGAGCTGCTTATTTGAAGAGCATGAAACATCTCAGGGAGATTGATATTACATTTTTGGGTGAATGTGTTGGCCCTGAAGCTGTATTGGAAACCTTAGAGCCACCTTCAAATATCAAGAGCTTATATATATATAATTACAGTGGTACAACAATTCCAGTATGGGGAAGAGCAGAGATTAATTGGGCAATCTCCCTCTCACATCTCGTCGACATCCAGCTTAGTTGTTGTAGTAATTTGCAGGAGATGCCAGTGCTGAGTAAACTGCCTCATTTGAAATCGCTGAAACTTGGATGGTTGGATAACTTAGAGTACATGGAGAGTAGCAGTAGCAGTGACACAGAAGCAGCAACACCAGAATTACCAACATTCTTCCCTTCCCTTGAAAAACTTACTTTACAGCATCTGGAAAAGTTGAAGGGTTTTGGGAACAGGAGATCGAGTAGTTTTCCCCGCCTCTCTGAATTGGAAATCAAGAAATGCCCAGATCTAACGTCATTTCCTTCTTGTCCAAGCCTTGAGAAGTTGGAATTGAAAGAAAGCAATGAAGCATTGCAAATAATAGTAAAAATAACAACAAGAGGTAAAGAAAAAGAAGAGAACAATAATGCTGGTGTTAGAAATTCACAAGATGATGACAAAGTCAAATTACGGAAGATGGTGATAGACAATCTGGGTTATCTCACGGGGGTTGATATTAGATTTGATGATAGAGAAGGTGGATTTGTTAACCCTGAAGCTGTGTTGGCAACCCTAGAGCCACCTTCAAATATCAAGAGCTTATCTATACATCGTTTTGATGGTAAAACACTTCCAGTATGGGGAAGAGCAGAGATTAATTGGGCAATCTCCCTCTCACATCTTGTCGACATCCAGCTTTGGCATTGTCGTAATTTGCAGGAGATGCCAGTGCTGAGTAAACTGCCTCATTTGAAATCACTGGAACTTTATAATTTGATTAGTTTAGAGTACATGGAGAGCACAAGCAGAAGCAGTAGCAGTGACACAGAAGCAGCAACACCAGAATTACCAACATTCTTCCCTTCCCTTGAAAAACTTAGACTTTGGTATCTGGAAAAGTTGAAGGGTTTGGGGAACAGGAGACCGAGTAGTTTTCCCCGCCTCTCTGAATTGGAAATCTGGGAATGCCCAGATCTAACGTGGTTTCCTCCTTGTCCAAGCCTTAAAACGTTGAAATTGGAAAAAAACAATGAAGCGTTGCAAATAATAGTAAAAATAACAACAACAAGAGGTAAAGAAGAAAAAGAAGAAGACAAGAATGCTGGTGTTGGAAATTCACAAGATGATGACAATGTCAAATTACGGAAGGTGGAAATAGACAATGTGAGTTATCTCAAATCACTGCCCACAAATTGTCTTACTCACCTCAAAATAACTGGAATAGATTACAGGGAGGGGGAGATTGAATCAGATTCCGTGGAGGAGGAGATTGAATTGGAAGTTGGGGAGGCATTTCAGAAGTGTGCATCTTCTTTGAGAAGCCTCATCATAATCGGAAATCACGGAATAAATAAAGTGATGAGACTGTCTGGAAGAACAGGGTTGGAGCATTTCACTCTGTTGGACTCACTCAAATTTTCAAAGATAGAAGACCAGGAAGATGAGGGCGAAGACAACATCATATTCTGGAAATCCTTTCCTCAAAACCTTCGCAGTTTGAGAATTAAAGACTCTGACAAAATGACAAGTTTGCCCATGGGGATGCAGTACTTAACCTCCCTCCAAACCCTCGAACTATCATATTGTGATGAATTGAATTCCCTTCCAGAATGGATAAGCAGCTTATCATCTCTTCAATACCTGCGCATATACTACTGTCCAGCCCTGAAATCACTACCAGAAGCAATGCGGAACCTCACCTCCCTTCAGACACTTGGGATATCGGATTGTCCAGACCTAGTTAAAAGATGCAGAAAACCCAACGGCAAGGACTATCCCAAAATTCAACACATCCCCAAAATTGTACTAAATGAATATTGGTG
>alpha-WOLF16
ATGGCCGAAATCGGATACTCGGTTTGTGCGAAACTCATCGAAGTGATTGGCAGTGAGCTGATCAAAGAGATTTGTGACACATGGGGTTACAAATCTCTTCTTGAGGACCTCAACAAAACTGTATTGACGGTCAGGAACGTTCTCATTCAAGCCGGGGTGATGCGGGAGCTTACTAGTGAACAACAAGGTTTCATTGCAGACCTTAAAGATGTTGTTTATGATGCTGATGACTTGTTCGACAAGTTACTCACTCGTGCTGAGCGAAAACAGATTGATGGAAACGAAATCTCTGAAAAGGTACGTCGTTTCTTTTCCTCTAGTAACAAGATCGGTCAAGCTTACTACATGTCTCGTAAGGTTAAGGAAATTAAGAAGCAGTTGGATGAAATTGTTGATAGGCATACAAAATTTGGGTTTAGTGCTGAGTTTATACCTGTTTGTAGGGGAAGGGGAAACGAGAGGGAAACACGTTCATATATAGATGTCAAGAATATTCTTGGGAGGGATAAAGATAAGAATGATATCATAGATAGGTTGCTTAATCGTAATGGTAATGAAGCTTGTAGTTTCCTGACCATAGTGGGAGCGGGAGGATTGGGAAAAACTGCTCTTGCACAACTTGTGTTCAATGATGAAAGGGTCAAAATTGAGTTCCATGATTTGAGGTATTGGGTTTGTGTCTCTGATCAAGATGGGGGCCAATTTGATGTGAAAGAAATCCTTTGTAAGATTTTAGAGGTGGTTACTAAGGAGAAAGTTGATAATAGTTCCACATTGGAATTGGTACAAAGCCAATTTCAAGAGAAGTTAAGAGGAAAGAAGTACTTCCTTGTTCTTGATGATGTATGGAACGAGGATCGTGAGAAGTGGCTTCCTTTGGAAGAGTTGTTAATGTTGGGTCAAGGGGGAAGCAAGGTTGTAGTGACCACACGTTCAGAGAAGACAGCAAATGTCATAGGGAAAAGACATTTTTATACACTGGAATGTTTGTCACCAGATTATTCATGGAGCTTATTTGAAATGTCGGCTTTTCAGAAAGGGCATGAGCAGGAAAACCATCACGAACTAGTTGATATTGGGAAAAAGATTGTTGAAAAATGTTATAACAATCCACTTGCTATAACGGTGGTAGGAAGTCTTCTTTATGGAGAGGAGATAAGTAAGTGGCGGTCATTTGAAATGAGTGAGTTGGCCAAAATTGGCAATGGGGATAATAAGATTTTGCCGATATTAAAGCTCAGTTACCATAATCTTATACCCTCGTTGAAGAGTTGTTTTAGTTATTGTGCAGTGTTTCCCAAGGATCATGAAATAAAGAAGGAGATGTTGATTGAACTTTGGATGGCACAAGGATATGTTGTGCCGTTGGATGGAGGTCAAAGTATAGAAGATGCTGCCGAGGAACATTTTGTAATTTTGTTACGAAGGTGTTTCTTTCAAGATGTAAAGAAGGATAAATATGGTGATGTTGATTCTGTTAAAATCCACGACTTGATGCACGATGTCGCCCAAGAAGTGGGGAGGGAGGAATTATGTGTAGTGAATGATAATACAAAGAACTTGGGTGATAAAATCCGTCATGTACATCGTGATGTCATTAGATATGCACAAAGAGTCTCTCTGTGTAGCCATAGCCATAAGATTCGTTCGTATATTGGTGGTAATTGTGAAAAACGTTGTGTGGATACACTAATAGACAAGTGGATGTGTCTTAGGATGTTGGACTTGTCATGGTCGGATGTTAAAAATTTGCCTAATTCAATAGGTAAATTGTTGCACTTGAGGTATCTTAACCTGTCAGATAATAGAAATCTAAAGATACTTCCTGATGCAATTACAAGACTGCATAATTTGCAGACACTGCTTTTAAAAGATTGCAGAAGTTTAAAGGAGTTGCCAAAAGATTTTTGCAAATTGGTCAAACTGAGACACTTGGATTTAAGGGGTTGTCAGTGTTTGATTGGTATGCCATTGGGAATGGATAGGCTAATTAGTCTTAGAGTACTACCAAAAGTTGTGGTGGGTAAGAAGGAACAAAGTGATGATCAGCTGAAAGCCCTAAAAGGCCTCACCGAGATAAAAGGCTCCATTGATATCACAATCTATTCAAAGTATAGAATAGTTGAAGGCATGAATGACACAGGAGGAGCTGGGTATTTGAAGAGCATGAAACATCTCACGGGGGTTGATATTACATTTTTGGGTGAATGTGTTGGCCCTGAAGCTGTATTGGAAACCTTAGAGCCACCTTCAAATATCAAGAGCTTATATATATATAATTACAGTGGTACAACAATTCCAGTATGGGGAAGAGCAGAGATTAATTGGGCAATCTCCCTCTCACATCTTGTCGACATCAAGCTTGGTTGTTGTCGTAATTTGCAGGAGATGCCAGTGCTGAGTAAACTGCCTCATTTGAAATCGCTGAAACTTGGATGGTTGGATAACTTAGAGTACATGGAGAGTAGCAGTAGCAGTGACACAGAAGCAGCAACACCAGAATTACCAACATTCTTCCCTTCCCTTGAAAAACTTACTTTACAGCATCTGGAAAAGTTGAAGGGTTTTGGGAACAGGAGATCGAGTAGTTTTCCCCGCCTCTCTGAATTGGAAATCAAGAAATGCCCAGATCTAACGTCATTTCCTTCTTGTCCAAGCCTTGAGAAGTTGGAATTGAAAGAAAGCAATGAAGCATTGCAAATAATAGTAAAAATAACAACAAGAGGTAAAGAAAAAGAAGAGAACAATAATGCTGGTGTTAGAAATTCACAAGATGATGACAAAGTCAAATTACGGAAGATGGTGATAGACAATCTGGGTTATCTCACGGGGGTTGATATTAGATTTGATGATAGAGAAGGTGGATTTGTTAACCCTGAAGCTGTGTTGGCAACCCTAGAGCCACCTTCAAATATCAAGAGCTTATCTATACATCGTTTTGATGGTAAAACACTTCCAGTATGGGGAAGAGCAGAGATTAATTGGGCAATCTCCCTCTCACATCTTGTCGACATCCAGCTTTGGCATTGTCGTAATTTGCAGGAGATGCCAGTGCTGAGTAAACTGCCTCATTTGAAATCACTGGAACTTTATAATTTGATTAGTTTAGAGTACATGGAGAGTAGAAGCAGCAGCAGTAGCAGTGACACAGAAGCAGCAACACCAGAATTACCAACATTCTTCCCTTCCCTTGAAAAACTTACACTTTGGTATCTGGAAAAGTTGAAGGGTTTTGGGAACAGGAGACCGAGTAGTTTTCCCCGCCTCTCTAAATTGGAAATCTGGGAATGCCCAGATCTAACGTGGTTTCCTCCTTGTCCAAGCCTTAAAACGTTGAAATTGGAAAAAAACAATGAAGCGTTGCAAATAATAGTAAAAATAACAACAACAAGAGGTAAAGAAGAAAAAGAAGAAGACAAGAATGCTGGTGTTGGAAATTCACAAGATGATGACAATGTCAAATTACGGAAGGTGGAAATAGACAATGTGAGTTATCTCAAATCACTGCCCACAAATTGTCTTACTCACCTCAAAATAACTGGAATAGATTACAGGGAGGGGGAGATTGAATCAGATTCCGTGGAGGAGGAGATTGAATTGGAAGTTGGGGAGGCATTTCAGAAGTGTGCATCTTCTTTGAGAAGCCTCATCATAATCGGAAATCACGGAATAAATAAAGTGATGAGACTGTCTGGAAGAACAGGGTTGGAGCATTTCACTCTGTTGGACTCACTCAAACTTTCAAATATAGAAGACCAGGAAGATGAGGGCGAAGACAACATCATATTCTGGAAATCCTTTCCTCAAAACCTTCGCAGTTTGAGAATTAAAGACTCTGACAAAATGACAAGTTTGCCCATGGGGATGCAGTACTTAACCTCCCTCCAAACCCTCGAACTATCATATTGTGATGAATTGAATTCCCTTCCAGAATGGATAAGCAGCTTATCATCTCTTCAATACCTGCGCATATACTACTGTCCAGCCCTGAAATCACTACCAGAAGCAATGCGGAACCTCACCTCCCTTCAGACACTTGGGATATCGGATTGTCCAGACCTAGTTAAAAGATGCAGAAAACCCAACGGCAAGGACTATCCCAAAATTCAACACATCCCCAAAATTGTACTAAATGAATATTGGTGA
>alpha-WOLF18
ATGGCCGAAATCGGATACTCGGTTTGTGCGAAACTCATCGAAGTGATTGGCAGTGAGCTGATCAAAGAGATTTGTGACACATGGGGTTACAAATCTCTTCTTGAGGACCTCAACAAAACTGTATTGACGGTCAGGAACGTTCTCATTCAAGCCGGGGTGATGCGGGAGCTTACTAGTGAACAACAAGGTTTCATTGCAGACCTTAAAGATGTTGTTTATGATGCTGATGACTTGTTCGACAAGTTACTCACTCGTGCTGAGCGAAAACAGATTGATGGAAACGAAATCTCTGAAAAGGTACGTCGTTTCTTTTCCTCTAGTAACAAGATCGGTCAAGCTTACTACATGTCTCGTAAGGTTAAGGAAATTAAGAAGCAGTTGGATGAAATTGTTGATAGGCATACAAAATTTGGGTTTAGTGCTGAGTTTATACCTGTTTGTAGGGGAAGGGGAAACGAGAGGGAAACACGTTCATATATAGATGTCAAGAATATTCTTGGGAGGGATAAAGATAAGAATGATATCATAGATAGGTTGCTTAATCGTAATGGTAATGAAGCTTGTAGTTTCCTGACCATAGTGGGAGCGGGAGGATTGGGAAAAACTGCTCTTGCACAACTTGTGTTCAATGATGAAAGGGTCAAAATTGAGTTCCATGATTTGAGGTATTGGGTTTGTGTCTCTGATCAAGATGGGGGCCAATTTGATGTGAAAGAAATCCTTTGTAAGATTTTAGAGGTGGTTACTAAGGAGAAAGTTGATAATAGTTCCACATTGGAATTGGTACAAAGCCAATTTCAAGAGAAGTTAAGAGGAAAGAAGTACTTCCTTGTTCTTGATGATGTATGGAACGAGGATCGTGAGAAGTGGCTTCCTTTGGAAGAGTTGTTAATGTTGGGTCAAGGGGGAAGCAAGGTTGTAGTGACCACACGTTCAGAGAAGACAGCAAATGTCATAGGGAAAAGACATTTTTATACACTGGAATGTTTGTCACCAGATTATTCATGGAGCTTATTTGAAATGTCGGCTTTTCAGAAAGGGCATGAGCAGGAAAACCATCACGAACTAGTTGATATTGGGAAAAAGATTGTTGAAAAATGTTATAACAATCCACTTGCTATAACGGTGGTAGGAAGTCTTCTTTATGGAGAGGAGATAAGTAAGTGGCGGTCATTTGAAATGAGTGAGTTGGCCAAAATTGGCAATGGGGATAATAAGATTTTGCCGATATTAAAGCTCAGTTACCATAATCTTATACCCTCGTTGAAGAGTTGCTTCAGTTATTGTGCAGTGTTTCCCAAGGATCATGAAATAAAGAAGGAGATGTTGATTTATCTTTGGATGGCACAAGGATATGTTGTGCCGTTGGATGGAGGTCAAAGTATAGAAGATGCTGCCGAGGAACATTTTGTAATTTTGTTACGAAGGTGTTTCTTTCAAGATGTAAAGAAGGATAAATATGGTGATGTTGATTCTGTTAAAATCCACGACTTGATGCACGATGTCGCCCAAGAAGTGGGGAGGGAGGAATTATGTGTAGTGAATGATAATACAAAGAACTTGGGTGATAAAATCCGTCATGTACATCGTGATGTCATTAGATATGCACAAAGAGTCTCTCTGTGTAGCCATAGCCATAAGATTCGTTCGTATATTGGTGGTAATTGTGAAAAACGTTGTGTGGATACACTAATAGACAAGTGGATGTGTCTTAGGATGTTGGACTTGTCATGGTCGGATGTTAAAAATTTGCCTAATTCAATAGGTAAATTGTTGCACTTGAGGTATCTTAACCTGTCAGATAATAGAAATCTAAAGATACTTCCTGATGCAATTACAAGACTGCATAATTTGCAGACACTGCTTTTAAAAGATTGCAGAAGTTTAAAGGAGTTGCCAAAAGATTTTTGCAAATTGGTCAAACTGAGACACTTGGATTTAAGGGGTTGTCAGTGTTTGATTGGTATGCCATTGGGAATGGATAGGCTAATTAGTCTTAGAGTACTACCAAAAGTTGTGGTGGGTAAGAAGGAACAAAGTGATGATCAGCTGAAAGCCCTAAAAGGCCTCACCGAGATAAAAGGCTCCATTGATATCACAATCTATTCAAAGTATAGAATAGTTGAAGGCATGAATGACACAGGAGGAGCTGGGTATTTGAAGAGCATGAAACATCTCACGGGGGTTGATATTACATTTTTGGGTGAATGTGTTAACCCTGAAGCTGTGTTGGCAACCCTAGAGCCACCTTCAAATATCAAGAGCTTATCTATACATCGTTTTGATGGTAAAACACTTCCAGTATGGGGAAGAGCAGAGATTAATTGGGCAATCTCCCTCTCACATCTTGTCGACATCAAGCTTAGTTGTTGTCGTAATTTGCAGGAGATGCCAGTGCTGAGTAAACTGCCTCATTTGAAATCACTGGAACTTCGATGTTTGGAAAACTTAGAGTACATGGAGAGTAGAAGCAGCAGCAGTAGCAGTGACAAAGAAGCAGCAACACCAGAATTACCAACATTCTTCCCTTCCCTTGAAAAACTTACACTTTGGTATCTGGAAAAGTTGAAGGGTTTGGGGAACAGGAGATCGAGTAGTTTTCCCCGCCTCTCTAAATTGGAAATCCGGGAATGCCCAGATCTAACGTGGTTTCCTCCTTGTCCAAGCCTTGAAACGTTGAAATTGGAAAAAAACAATGAAGCGTTGCAAAAAATAACAACAACAAGAGGTAAAGAAGAAAAAGAAGAAGACAAGAATGCTGGTGTTGGAAATTCACAAGATGATGACAATGTCAAATTACGGAAGGTGAAAATAGACAATCTGGGTTATCTCAAATCACTGCCCACAAATTGTCTTACTCACCTCGACCTTACAATAAGAGATTCCAAGGAGGGGGAGGGTGAATGGGAAGTTGGGGATGCATTTCAGAAGTGTGTATCTTCTTTGAGAAGCCTCACCATAATCGGAAATCACGGAATAAATAAAGTGAAGAGACTGTCTGGAAGAACAGGGTTGGAGCATTTCACTCTGTTGGACTCACTCAAATTTTCAAAGATAGAAGACCAGGAAGATGAGGGCGAAGACAACATCATGTTCTGGAAAACCTTTCCTCAAAACCTCCGCAGTTTGAGAATTAAAGACTCTGACAAAATGACAAGTTTGCCCATGGGGATGCAGTACTTAACCTCCCTCCAAACCCTCTATCTACACCATTGTTATGAATTGAATTCCCTTCCAGAATGGATAAGCAGCTTATCATCTCTTCAATCCCTGTACATATACAAATGTCCAGCCCTAAAATCACTACCAGAAGCAATGCGGAACCTCACCTCCCTTCAGAGCCTTGTGATACGGCGGTGTCCAGACCTAATTGAAAGATGCGAAGAACCCAACGGCGAGGACTATCCCAAAATTCGACACATCTCCAGAATTGTACTAAATGAATATTGGTGA
>AtNRG1.1
ATGAACGATTGGGCTAGTTTGGGAATAGGTTCTATTGGGGAAGCTGTGTTTTCCAAGCTCCTGAAAGTTGTGATTGATGAAGCAAAAAAGTTCAAAGCTTTCAAACCCTTGTCCAAGGATCTCGTATCAACAATGGAGATATTGTTTCCGTTAACTCAAAAGATTGATTCGATGCAAAAAGAGCTTGACTTTGGTGTAAAGGAACTAAAGGAACTTAGGGATACGATCGAAAGAGCTGATGTAGCTGTTCGGAAGTTTCCAAGAGTCAAGTGGTACGAGAAATCTAAATATACTAGAAAAATTGAGAGAATCAATAAGGATATGCTTAAGTTCTGTCAGATTGATCTTCAGCTTCTTCAGCATAGGAATCAGTTGACGTTGTTGGGTTTGACGGGAAACCTTGTGAATTCGGTTGATGGTTTAAGTAAAAGAATGGACCTTTTGAGTGTTCCTGCGCCTGTTTTTAGGGATCTTTGTTCGGTTCCCAAGCTTGATAAGGTTATTGTTGGATTGGATTGGCCATTGGGGGAGTTAAAGAAGAGACTCCTTGACGATTCTGTGGTTACTCTTGTGGTTTCTGCTCCTCCTGGTTGCGGGAAAACCACGCTGGTTAGTCGGCTTTGTGACGATCCAGATATCAAAGGGAAGTTCAAGCATATCTTCTTTAATGTTGTGTCAAATACTCCTAACTTTAGGGTAATAGTACAGAATTTACTCCAGCACAACGGTTACAATGCACTTACATTTGAGAATGATTCTCAAGCAGAAGTTGGCTTAAGAAAACTGCTGGAGGAACTTAAAGAAAATGGTCCTATATTGTTGGTGTTGGATGATGTGTGGCGGGGAGCGGATTCTTTCCTTCAGAAATTTCAAATTAAGTTACCAAATTATAAGATTTTGGTGACTTCTCGGTTTGACTTTCCGAGTTTTGATTCCAATTATCGTTTGAAACCTTTGGAAGATGATGATGCTAGAGCCCTTCTCATTCATTGGGCATCGCGACCTTGTAACACGTCTCCTGATGAGTACGAAGATCTCCTCCAGAAGATATTGAAACGTTGCAATGGATTCCCAATCGTAATTGAAGTAGTGGGTGTTTCACTCAAAGGACGATCTCTAAATACATGGAAAGGTCAGGTGGAAAGCTGGTCTGAAGGGGAAAAAATTCTTGGTAAGCCTTATCCAACTGTGCTAGAATGTTTGCAGCCTAGTTTTGATGCTCTGGATCCCAACCTTAAGGAGTGCTTTTTGGACATGGGCTCATTTCTTGAGGACCAAAAGATACGTGCTTCGGTAATAATTGATATGTGGGTGGAATTATACGGTAAAGGTAGTAGTATCTTGTATATGTACCTTGAAGACCTTGCCTCCCAGAATCTACTTAAACTTGTTCCTCTCGGCACAAATGAGCACGAAGACGGTTTCTACAATGACTTCTTAGTGACTCAACATGATATCCTTAGGGAGTTGGCTATCTGTCAAAGCGAATTTAAGGAAAACTTAGAAAGAAAAAGACTAAATCTGGAGATACTAGAGAATACATTTCCAGACTGGTGTTTGAATACTATTAATGCCTCTTTATTGTCTATCTCTACGGATGATTTGTTCTCATCGAAATGGTTGGAAATGGATTGCCCCAATGTTGAGGCTTTAGTTCTAAATCTCTCTTCATCAGACTATGCATTGCCAAGCTTCATCTCTGGAATGAAGAAGCTGAAGGTTCTGACAATCACAAATCACGGTTTTTATCCAGCAAGATTGAGTAATTTCTCGTGTCTCAGCTCATTACCAAACCTGAAACGGATTAGATTGGAAAAAGTTTCAATCACTTTGCTAGACATTCCCCAACTGCAACTCAGCAGTCTTAAGAAGCTGTCTTTGGTCATGTGTAGTTTCGGTGAGGTTTTCTACGACACAGAAGATATAGTTGTCTCTAATGCTCTATCGAAATTACAAGAGATTGACATAGACTACTGCTATGATCTTGATGAGTTACCGTATTGGATCTCTGAAATTGTTTCATTGAAGACACTTAGCATCACAAACTGTAACAAGCTCTCTCAACTTCCAGAAGCTATAGGCAACTTGAGTAGACTAGAAGTGTTGAGGCTGTGTTCTTCTATGAATCTCTCTGAGCTGCCTGAAGCGACTGAGGGACTCAGCAACTTGCGGTTTCTGGATATTTCTCATTGCTTAGGATTGAGAAAGTTGCCTCAAGAGATTGGCAAACTGCAGAATCTGAAAAAGATCTCGATGAGAAAGTGTTCGGGATGCGAGTTGCCGGAGTCAGTGACGAATCTAGAGAATCTGGAGGTCAAATGCGATGAAGAAACTGGATTGTTGTGGGAAAGGCTGAAGCCAAAAATGAGAAATTTGAGAGTTCAGGAGGAGGAAATAGAGCATAACCTGAACTTGCTTCAAATGTTTTAA
>AtNRG1.2
ATGGTCGTGGTCGATTGGCTTGGTTTGGGATTAGGCTCTGTTGCTGGAGCTTTGGTCTCGGAAGGTCTGAAAGTTTTGATTTCAGAGGCAAAGAAGGTGTTAGCTTTCAAATCTGTGTCTAACGAGCTCGCATCGACGATGGAGTCATTGCTTCCGGTGATCAAAGAGATCGAATCGATGCAAGATGGTATGGAACTACAAGATCTTAAAGACACGATCGATAAAGCTCTTTTACTGGTTGAGAAGTGTTCACATGTCGAGAAGTGGAATATAATCTTGAAATCGAAGTACACGAGAAAAGTTGAGGAAATCAATAGGAAGATGCTCAAGTTCTGTCAGGTTCAACTTCAGCTTCTTCTCTTTAGGAACCAATTGAAGTCTATGCCTTCCATGGAAGCTATTCTTAACAATTATTTCCAAAACATCAATAAGAAGCTCGACCGTTTGAGTGGTTCTCCTGCTCCTCCGCTTGTTTCGAAGCGTTGTTCTGTTCCCAAGCTTGATAATATGGTTCTGGTTGGATTGGATTGGCCATTGGTGGAGCTGAAGAAGAAACTCCTTGACAATTCCGTGGTTGTGGTGTCTGGTCCTCCTGGTTGTGGGAAGACCACGCTGGTTACTAAGCTTTGTGACGACCCAGAGATCGAAGGAGAATTCAAGAAAATCTTCTATAGCGTTGTGTCGAATACTCCTAATTTCAGGGCCATAGTACAAAACTTACTCCAGGACAACGGTTGCGGAGCAATTACATTTGACGATGATTCTCAAGCAGAAACTGGCTTAAGAGATCTTCTGGAGGAACTCACAAAAGATGGTCGTATATTGTTGGTGTTGGATGATGTGTGGCAGGGATCCGAGTTCTTGCTTCGAAAATTTCAAATTGATTTACCAGATTATAAGATTTTGGTGACTTCTCAGTTTGATTTTACGAGTTTATGGCCCACTTACCATTTGGTACCTTTGAAATATGAATATGCTAGGTCCCTTCTCATTCAGTGGGCATCTCCACCTCTTCACACATCTCCAGATGAGTATGAAGATCTTCTCCAAAAGATATTGAAACGTTGCAATGGATTCCCTCTCGTAATTGAAGTAGTCGGCATTTCACTTAAAGGACAAGCTCTGTATTTATGGAAAGGTCAAGTGGAAAGCTGGTCTGAAGGGGAAACAATTCTTGGTAACGCTAATCCTACTGTGCGACAACGTCTGCAGCCTAGCTTCAATGTCCTGAAACCTCATCTTAAAGAGTGTTTCATGGACATGGGTTCATTTCTTCAGGACCAAAAGATACGTGCTTCGCTTATAATTGACATATGGATGGAATTATATGGTAGAGGTAGTTCTAGTACTAACAAGTTCATGTTATACCTTAATGAGCTTGCTTCCCAGAATCTGCTTAAACTTGTTCATCTCGGGACAAATAAGCGCGAAGACGGTTTTTACAATGAGTTGTTAGTCACTCAACATAATATTCTGAGGGAGTTGGCTATTTTTCAAAGTGAATTGGAACCAATCATGCAAAGAAAGAAACTAAATTTGGAGATACGAGAGGACAACTTTCCGGACGAGTGTTTAAATCAACCTATTAATGCTCGACTTTTGTCTATCTATACGGATGATTTGTTCTCATCGAAATGGTTGGAAATGGATTGCCCCAATGTTGAGGCTTTAGTTCTTAATATCTCCTCATTAGACTATGCATTGCCAAGCTTCATTGCTGAAATGAAGAAGCTAAAGGTTCTGACAATCGCAAATCACGGTTTTTATCCAGCAAGATTGAGTAATTTCTCGTGTCTCAGCTCATTACCAAACCTGAAACGGATTAGATTTGAAAAGGTTTCAGTCACTTTGCTGGACATTCCTCAATTGCAACTCGGCAGTCTCAAGAAGCTATCATTTTTCATGTGTAGTTTCGGTGAGGTTTTCTACGACACAGAAGATATAGATGTCTCTAAAGCTCTATCGAATTTACAAGAGATTGACATAGACTACTGCTATGATCTTGATGAGTTACCATATTGGATCCCCGAAGTTGTTTCATTGAAGACACTTAGCATCACAAACTGTAACAAGCTCTCTCAACTTCCAGAAGCTATAGGGAACTTGAGTAGACTAGAAGTGTTGAGGATGTGTTCTTGTATGAATCTCTCTGAGCTGCCTGAAGCAACTGAGAGACTCAGCAACTTGCGGTCTCTGGATATTTCTCATTGCTTAGGATTGAGAAAGTTGCCTCAAGAGATTGGCAAACTACAGAAACTGGAGAATATCTCGATGAGGAAGTGTTCGGGATGCGAGTTGCCGGATTCAGTGAGGTATCTAGAGAATCTGGAGGTCAAATGCGATGAAGTAACTGGATTGTTGTGGGAAAGGTTGATGCCAGAAATGAGAAATTTGAGAGTTCACACGGAGGAAACAGAGCATAACCTGAAGTTGCTTCTAACGTTTTAA
>AtNRG1.3
ATGAATTCGAATTCGATTCAAAGCTTTGATGCCTTGCCCCACAATCTTCGAGAGTGTTTCTTGGACATGGCCTCATTTCTTGAAGACCAAAGGATAATAGCTTCCACTATAATTGACTTATGGTCTGCATCATACGGTAAAGAGGGTATGAATAACCTCCAAGATCTTGCCTCTCGCAATCTCCTTAAACTTCTTCCTATTGGGAGAAATGAGTATGAAGATGGTTTCTACAATGAGTTATTGGTTAAACAAGACAACGTCCTTAGAGAATTTGCTATAAATCAATGCCTAAAAGAGTCGTCTTCGATTTTCGAAAGGAAAAGATTAAACTTGGAGATACAAGATAACAAATTCCCAAACTGGTGTTTAAATCCAAAACAACCTATTGTTATTAATGCATCTCTCTTTTCTATCTCTACTGATGATTCATTTGCATCAAGTTGGTTTGAAATGGATTGTCCAAATGTTGAAGCTTTAGTTCTTAATATCTCTTCATCAAACTATGCATTACCAAACTTCATTGCTACTATGAAGGAATTGAAGGTTGTGATTATCATAAATCACGGTCTTGAGCCTGCAAAGTTGACTAACTTGTCTTGTCTCAGCTCGTTACCAAACCTGAAACGGATCAGATTCGAGAAAGTTTCAATCAGTTTGCTTGACATTCCCAAACTTGGTCTCAAGAGTCTTGAGAAGTTGTCCTTATGGTTTTGTCACGTTGTTGATGCTCTCAACGAATTAGAAGATGTTTCTGAAACTTTACAAAGTCTACAGGAAATCGAGATTGACTATTGCTACAATCTTGATGAATTACCATATTGGATCTCTCAAGTTGTTTCATTGAAGAAGCTTAGTGTCACAAATTGTAACAAGCTTTGCAGAGTCATAGAAGCTATAGGTGACTTAAGGGACCTTGAAACGCTGAGACTGAGTTCTTGTGCTAGTCTCTTAGAGCTACCTGAAACGATTGACAGACTCGACAATTTGCGGTTTCTTGATGTTTCTGGTGGCTTCCAACTGAAAAACCTGCCTCTAGAAATTGGAAAGCTCAAGAAGCTTGAGAAGATTTCGATGAAAGATTGTTATCGATGCGAGTTACCGGATTCTGTGAAGAATCTAGAGAATCTGGAAGTGAAATGCGACGAAGATACTGCGTTCTTGTGGAAAATATTGAAACCAGAAATGAAGAATCTGACGATCACAGAGGAAAAAACAGAACATAACCTCAACTTGCTTCAACTGTTTTAA
>BAR1
ATGGAAGAATCTTCATCTTTGTCATTGCAGTCTTGCAATTGGAGACACCATGTGTTTCCAAGCTTCAGCGGCAAAGATGTCCGCAGAACCTTTCTCAGCCACCTTCTCAAGGAGTTCCGGCGTAAGGGAATCCGTACTTTCATAGATAATGATATCAAGAGAAGCCAAATGATCAGTTCTGAGCTTGTACGAGCTATCAGAGAATCTAGGATTGCGGTTGTAGTGTTGTCGCGGACCTATGCATCTTCAAGCTGGTGTTTGAATGAGTTGGTGGAGATAAAGAAAGTAAGCCAGATGATCATGCCGGTTTTCTACGAGGTGGATCCATCTGATGTGAGGAAACGAACGGGAGAATTTGGAAAGGCGTTTGAGGAAGCATGTGAAAGACAACCAGATGAGGAAGTGAAGCAGAAATGGAGAGAAGCATTGGTCTATATAGCTAATATAGCCGGCGAGTCTTCTCAAAACTGGGACAATGAAGCAGATCTGATTGACAAGATTGCTATGAGCATTTCATATGAATTGAATTCTACATTATCACGAGATTCCTACAATCTGGTTGGAATCGACAATCATATGAGAGAGCTGGATTCTTTGTTATGTCTGGAATCAACTGAAGTGAAAATGGTGGGGATTTGGGGTCCTGCAGGTATTGGCAAGACAACAATTGCCAGAGCTTTATTCAACCGGCTATCTGAAAACTTCCAACACACTATTTTTATGGAGAATGTTAAGGGAAGTTCTAGGACCTCGGAGCTCGATGCCTATGGCTTCCAGTTGCGTTTGCAAGAACAGTTTCTGTCTGAAGTTATTGATCATAAGCATATGAAGATACATGATTTAGGTTTGGTAAAAGAAAGATTGCAGGATCTGAAAGTTCTTGTTGTTCTTGATGATGTTGATAAACTAGAACAACTTGATGCCTTAGTGAAACAATCTCAGTGGTTTGGTTCTGGAAGTAGGATCATTGTGACCACGGAAAACAAACAGCTATTGAGAGCGCATGGGATCACTTGCATATATGAGTTGGGTTTTCCATCTAGAAGTGATTCTCTTCAGATTTTCTGCCAATATGCATTTGGAGAGAGTTCTGCACCAGATGGTTGTATCGAGCTTGCTACTGAAATAACAAAGCTTGCTGGCTATCTTCCCCTAGCTCTAAAGGTTTTGGGGTCCTCTCTGCGAGGGATGAGCAAAGATGAGCAAAAATCAGCATTGCCTCGACTCAGAACCAGTCTTAATGAGGATATTAGAAATGTTTTACGAGTCGGTTATGATGGTATACATGACAAGGATAAGGTCATATTCCTTCATATTGCTTGTTTATTCAATGGTGAGAACGTTGATTATGTGAAGCAAATACTTGCAAGTTCTGGCTTGGATGTCACATTTGGGCTTCAAGTCCTTACCAGTAGGTCTCTCATACACATATCGAGATGCAATCGTACTATTACGATGCACAATTTGCTAGAACAATTGGGTCGAGAAATTGTTTGCGAACAATCTATTGCCGAGCCTGGCAAACGTCAATTCTTGATGGATGCTTCAGAGATTTATGATGTACTTGCTGATAACACTGGTACTGGAGCTGTTTTGGGCATATCTTTGGACATATCTAAGATCAATGAGTTGTTTCTGAATGAAAGAGCTTTTGGTGGGATGCATAATCTGTTGTTTCTAAGATTCTACAAGTCCTCTTCGAGTAAAGATCAACCTGAGCTTCATTTACCTCGAGGCTTGGATTATTTACCCCGTAAACTTAGGCTGCTGCATTGGGATGCATTCCCCATGACATCAATGCCTCTGAGTTTTTGTCCACAGTTTCTTGTTGTGATAAACATAAGGGAGAGCCAGCTTGAGAAGCTGTGGGAAGGAACACAACCTCTTAGAAGTCTAAAGCAGATGGATTTAAGTAAGTCTGAGAATCTAAAAGAGATTCCTGATCTTTCGAAAGCGGTAAATATCGAGGAACTCTGTCTCAGTTATTGTGGAAGTTTGGTGATGTTACCTTCCTCGATCAAGAACCTCAACAAATTGGTTGTTCTTGACATGAAGTATTGCTCAAAGCTAGAGATTATCCCCTGCAATATGGACTTAGAGTCCCTTAGCATCCTCAATCTTGATGGATGCTCACGATTGGAGAGTTTTCCAGAAATTTCTTCGAAGATTGGATTTCTCTCTCTGTCAGAAACTGCAATAGAAGAAATTCCCACAACAGTCGCGTCTTGGCCATGTCTGGCAGCATTGGACATGTCAGGCTGCAAGAACCTCAAGACGTTTCCATGTCTTCCAAAAACTATAGAATGGTTGGATTTGAGCAGGACAGAGATCGAAGAAGTTCCTTTGTGGATCGATAAACTCTCAAAGCTCAATAAACTATTGATGAACAGCTGCATGAAGCTAAGAAGCATCTCTTCTGGGATCTCTACGCTGGAACATATCAAAACACTAGATTTTTTGGGGTGCAAGAATATTGTGAGCTTTCCTGTAGAGATATTCGAGAGCTCTCGGTTCTGTCATAATCTGGTGATGGAGATGAGAAACATTCAAAACCCTGATCTTCCTCGACCATTTTATTTCAAGAACAACTATATTGACACTATTCCAGATTGTATTACACGTCACTGCAAGCTGCCTTTTCTGAATTCATCAGGATCAATCTCCAGCAAGATAGAGAATGATTTCATCTGGTTCGATAAATAA
>beta-WOLF0
ATGGCTGAAATCGGATACTCGGTTTGTTCAAAACTTATTGAAGTGATGGGCAGTAAGATCATTAAAGAGATTTGCGACATGTGGGGTTACAATTCTCATCTTGAAGACCTCAACAAATCTGTCTTGACGATCAAGGATGTGCTCTTGGATGCTGAGGCGAAGCGGGATCTTTCCCGTGAACAACAGAGTTACATTGCAGAACTTAAGGATGTTGTTTACGATGCTGATGATTTGTTCGATGAGTTCCTCACTCTTGCTGAGCTCAAACAGATTGATGGCAACAACAAGGGTGGTGGTAAATTCTCCAAAAAGGTACGTCGTTTCTTTTCTTCTAATAAGGAGAAGATGGGTCAAGCTTACAAGATGTCTCATATGGTTAAAGAAATTAAGAAGCAGTTGGGTGAAATTGTTGATAGGTATACCAAATTTGGGTTTATTGTTGATTATAAACCTATTATTAGGAGAAGGGAGGAAACATGTTCTTATTTTGTAGGTGCCAAGGAGATTGTTGGGAGGGATAAGGATAAAGATGTTATCATAGGCATGTTGCTAGATCATGATAACGATTGTAGTTTCTTGGCTGTTGTGGGGGTTGGAGGGGTGGGAAAAACTACTCTTGCCCAACTTGTGTATAATGATGAAAGAGTCAAAAGTGAGTTCCAAGATTTGAGGTATTGGGTTTGTGTCTCTGATCAAGATGGGGGACAATTTGATGACAAAAGAATTCTTTGTAAGATTATAGAGTTAGTTACGGGCCAGATTCCTCCGAGTAACGAGAGCATGGAATCGGTGCGTAAGAAATTTCAAGAGGAATTAGGAGGAAAGAAGTACTTCCTTGTTCTTGATGATGTATGGAACGAGGATCGCCAGAAGTGGCTTCATCTAGAAAATTTCTTGAAATTGGGTCAAGGGGGAAGCAAGATTGTGGTAACCACACGTTCAGAGAAGACGGCAAATGTTATAGGGAAAAGACAAGACTATAAACTAGAATGTTTGTCAGCAGAGGATTCATGGCGCTTATTTGAAATGTCAGCTTTTGACGAAGGGCATGGCCAGGAAAACTATGACGAATTAGTGACGATTGGCAAGAAGATTGTTGAAAAATGTTATAACAATCCACTTGCTATAACAGTGGTAGGAAGCCTTCTTTTTGGACAAGAGATAAATAAGTGGCGGTCGTTTGAAAGCAGTGGATTAGCCCAAATTGCCAATGGTGATAATCAGATTTTCCCGATATTAAAGCTCAGTTACCACAATCTTCCACACTCCTTGAAGAGCTGCTTTAGCTATTGTGCAGTGTTTCCCAAAGATTATGAAATAAAGAAGGAGATGTTGATTGATCTTTGGATAGCACAAGGATACATTATACCGTTGGATGGAGGTCAAAGTATAGAAGATGCTGCCGAGGAACATTTTGTAATTTTGTTAAGAAGATGTTTCTTTCAAGATGTAAAGAAGGATTCTCTTGGTAATGTTGATTATGTTAAAATCCACGACTTAATGCACGATGTCGCTCAAGAAGTGGGGAAGGAGGAAATCTGTGTAGTGACTTCAGGTACAAAGAAGTTGGCTGATAAAATCCGTCACGTGGGTTGTGTTGTCGATAGAGATCCAGAAATAGTCTTTTTATGTAGCAATAAGATTCGTTCGTATATTAGCGGTCGCTGCATAAAGAATCCGGTGGATTCACAAATAGACAACTGGATGTGCCTTAGGGTGTTGGACTTGTCAGATTCATGTGTTAAAGATTTGTCTGATTCAATAGGTAAGCTGCTGCACTTAAGGTATCTTAACCTCTCTTCTAATATAAAGTTGGAGATAATCCCTGATGCAATTACAAGACTGCATAACTTGCAGACACTACTTTTAGAAGATTGCAGAAGTTTAAAGGAGTTGCCAAAAGATTTTTGCAAATTGGTCAAACTGAGGCACTTGGAATTACAGGGTTGTCATGATTTGATTGGTATGTCATTTGGAATGGATAAGCTAACTAGTCTTAGAATACTACCAAACATTGTGGTGGGTAGGAAGGAACAAAGTGTTGATGATGAGCTGAAAGCCCTAAAAGGCCTCACCGAGATAAAAGGCTCCATTGATATCACAATCTATTCAAAATATAGAAGAGTTGAAGGCATGAATGGCACAGGAGGAGGAGCTGGGTATTTGAAGAGCATGAAACATCTCACGGGGGTTAATATTACATTTGATGAAGGTGGATGTGTTAACCCTGAAGCTGTGTATTTGAAGAGCATGAAACATCTCACGAGGGTTATTATTATATTTGATTATAAAGGTGGATGTGTTAACCCTGAAGCTGTGTTGGCAACCCTAGAGCCACCTTCAAATATCAAGAGGTTAGAGATGTGGCATTACAGTGGTACAACAATTCCAGTATGGGGAAGAGCAGAGATTAATTGGGCAATCTCCCTCTCACATCTTGTCGACATCACGCTTGAAGATTGTTACAATTTGCAGGAGATGCCAGTGCTGAGTAAACTGCCTCATTTGAAATCACTGGAACTTACAGAGTTGGATAACTTAGAGTACATGGAGAGTAGAAGCAGCAGCAGTAGCAGTGACACAGAAGCAGCAACACCAGAATTACCAACATTCTTCCCTTCCCTTGAAAAACTTACACTTTGGCGTCTGGACAAGTTGAAGGGTTTTGGGAACAGGAGATCGAGTAGTTTTCCCCGCCTCTCTAAATTGGAAATCTGGAAATGTCCAGATCTAACGTCATTTCCTTCTTGTCCAAGCCTTGAAGAGTTGGAATTGAAAGAAAACAATGAAGCGTTGCAAATAATAGTAAAAATAACAACAACAAGAGGTAAAGAAGAAAAAGAAGAAGACAAGAATGCTGGTGTTGGAAATTCACAAGATGATGACAATGTCAAATTATGGAAGGTGGAAATAGACAATCTGGGTTATCTCAAATCACTGCCCACAAATTGTCTGACTCACCTCGACCTTACAATAAGTGATTCCAAGGAGGGGGAGGGTGAATGGGAAGTTGGGGATGCATTTCAGAAGTGTGTATCTTCTTTGAGAAGCCTCACCATAATCGGAAATCACGGAATAAATAAAGTGAAGAGACTGTCTGGAAGAACAGGGTTGGAGCATTTCACTCTGTTGGAATCACTCAAACTTTCAGATATAGAAGACCAGGAAGATGAGGGCGAAGACAACATCATATTCTGGAAATCCTTTCCTCAAAACCTCCGCAGTTTGAGAATTAAAGACTCTGACAAAATGACAAGTTTGCCCATGGGGATGCAGTACTTAACCTCCCTCCAAACCCTCTATCTACACCATTGTTATGAATTGAATTCCCTTCCAGAATGGATAAGCAGCTTATCATCTCTTCAATACCTGCGCATATACTACTGTCCAGCCCTGAAATCACTACCAGAAGCAATGCGGAACCTCACCTCCCTTCAGACACTTGGGATATCGGATTGTCCAGACCTAGTTAAAAGATGCAGAAAACCCAACGGCAAGGACTATCCCAAAATTCAACACATCCCCAAAATTATTATATGGTAG
>beta-WOLF3
ATGGCTGAAATCGGATACTCGGTTTGTTCAAAACTTATTGAAGTGATGGGCAGTAAGATCATTAAAGAGATTTGTGACATGTGGGGTTACAAATCTCATCTTGAAGACCTCAACAAATCTGTCTTGACGATCAAGGATGTGCTCTTGGATGCTGAGGCGAAGCGGGATCTTTCCCGTGAACAACAGAGTTACATTGCAGAACTTAAGGATGTTGTTTACGATGCTGATGATTTGTTCGATGAGTTCCTCACTCTTGCTGAGCTCAAACAGATTGATGGCAACAACAAGGGTGGTGGTAAATTCTCCAAAAAGGTACGTCGTTTCTTTTCTTCTAATAAGGAGAAGATGGGTCAAGCTTACAAGATGTCTCATATGGTTAAAGAAATTAAGAAGCAGTTGGGTGAAATTGTTGATAGGTATACCAAATTTGGGTTTATTGTTGATTATAAACCTATTATTAGGAGAAGGGAGGAAACATGTTCTTATTTTGTAGGTGCCAAGGAGATTGTTGGGAGGGATAAGGATAAAGATGTTATCATAGGCATGTTGCTAGATCATGATAACGATTGTAGTTTCTTGGCTGTTGTGGGGGTTGGAGGGGTGGGAAAAACTACTCTTGCCCAACTTGTGTATAATGATGAAAGAGTCAAAAGTGAGTTCCAAGATTTGAGGTATTGGGTTTGTGTCTCTGATCAAGATGGGGGACAATTTGATGACAAAAGAATTCTTTGTAAGATTATAGAGTTAGTTACGGGCCAGATTCCTCCGAGTAACGAGAGCATGGAATCGGTGCGTAAGAAATTTCAAGAGGAATTAGGAGGAAAGAAGTACTTCCTTGTTCTTGATGATGTATGGAACGAGGATCGCCAGAAGTGGCTTCATCTAGAAAATTTCTTGAAATTGGGTCAAGGGGGAAGCAAGATTGTGGTAACCACACGTTCAGAGAAGACGGCAAATGTTATAGGGAAAAGACAAGACTATAAACTAGAATGTTTGTCAGCAGAGGATTCATGGCGCTTATTTGAAATGTCAGCTTTTGACGAAGGGCATGGCCAGGAAAACTATGACGAATTAGTGACGATTGGCAAGAAGATTGTTGAAAAATGTTATAACAATCCACTTGCTATAACAGTGGTAGGAAGCCTTCTTTTTGGACAAGAGATAAATAAGTGGCGGTCGTTTGAAAGCAGTGGATTAGCCCAAATTGCCAATGGTGATAATCAGATTTTCCCGATATTAAAGCTCAGTTACCACAATCTTCCACACTCCTTGAAGAGCTGCTTTAGCTATTGTGCAGTGTTTCCCAAAGATTATGAAATAAAGAAGGAGATGTTGATTGATCTTTGGATAGCACAAGGATACATTATACCGTTGGATGGAGGTCAAAGTATAGAAGATGCTGCCGAGGAACATTTTGTAATTTTGTTAAGAAGATGTTTCTTTCAAGATGTAAAGAAGGATTCTCTTGGTAATGTTGATTATGTTAAAATCCACGACTTAATGCACGATGTCGCTCAAGAAGTGGGGAAGGAGGAAATCTGTGTAGTGACTTCAGGTACAAAGAAGTTGGCTGATAAAATCCGTCACGTGGGTTGTGTTGTCGATAGAGATCCAGAAATAGTCTTTTTATGTAGCAATAAGATTCGTTCGTATATTAGCGGTCGTTGTATAAAGAATCCGGTGGATTCACAAATAGACAACTGGATGCGCCTTAGGGTGTTGGACTTGTCAGATTCATGTGTTAAAGATTTGTCTGATTCAATAGGTAAGCTGCTGCACTTAAGGTATCTTAACCTCTCTTCTAATATAAAGTTGGAGATAATCCCTGATGCAATTACAAGACTGCATAACTTGCAGACACTACTTTTAGAATATTGCAGAAGTTTAAAGGAGTTGCCAAAAGATTTTTGCAAATTGGTCAAACTGAGACACTTGGATTTAAGGGGTTGTCAGTGTTTGATTGGTATGCCATTGGGAATGGATAGGCTAATTAGTCTTAGAGTACTACCAAAAGTTGTGGTGGGTAAGAAGGAACAAAGTGATGATCAGCTGAAAGCCCTAAAAGGCCTCACCGAGATAAAAGGCTCCATTGATATCACAATCTATTCAAAGTATAGAATAGTTGAAGGCATGAATGACACAGGAGGAGCTGGGTATTTGAAGAGCATGAAACATCTCACGGGGGTTGATATTAGATTTGATGATAGAGAAGGTGGATGTGTTAACCCTGAAGCTGTGTTGGCAACCCTAGAGCCACCTTCAAATATCAAGAGGTTAGAGATGTGGCATTACAGTGGTACAACAATTCCAGTATGGGGAAGAGCAGAGATTAATTGGGCAATCTCCCTCTCACATCTTGTCGACATCCAGCTTAGTTTTTGTAGAAATTTGCAGGAGATGCCAGTGCTGAGTAAACTGCCTCATTTGAAATCACTGGAACTTACAGAGTTGGATAACTTAGAGTACATGGAGAGTAGAAGCAGCAGCAGTAGCAGTGACACAGAAGCAGCAACACCAGAATTACCAACATTCTTCCCTTCCCTTGAAAAACTTTCACTTTGGGGTCTGGAAAAGTTGAAGGGTTTGGGGAACAGGAGATCGAGTAGTTTTCCCCGCCTCTCTAAATTGGAAATCTGGGAATGCCCAGATCTAACGTCATTTCCTTCTTGTCCAAGCCTTGAAAAGTTGGAATTGAAAGAAAACAATGAAGCGTTGCAAATAATAGTAAAAATAACAACAACAAGAGGTAAAGAAGAAAAAGAAGAAGACAAGAATGCTGGTGTTGGAAATTCACAAGATGATGACAATGTCAAATTATGGAAGGTGGAAATAGACAATCTGGGTTATCTCAAATCACTGCCCACAAATTGTCTTACTCACCTCGACCTTACAATAAGAGATTCCAAGGAGGGGGAGGGTGAATGGGAAGTTGGGGAGGCATTTCAGAAGTGTGTATCTTCTTTGAGAAAGCTCAGCATAATCGGAAATCACGGAATAAATAAAGTGAAGAGACTGTCTGGAAGAACAGGGTTGGAGCATTTCACTCTGTTGGACTCACTCGAACTTTCAAATATAGAAGACCAGGAAGATGAGGGCGAAGACAACATCATGTTCTGGAAATCCTTTCCTCAAAACCTCCGCAATTTGGAAATTAATTACTCTGACAAAATGACAAGTTTTCCCATGGGGATGCAGTACTTAACCTCCCTCCAAACCATCCATCTTTATGATTGTTATAAATTGAATTCCATTCCAGAATGGATAAGCAGCTTATCATCTCTTCAATCCCTGCACATAGGAAAATGTCCAGCCCTAAAATCACTACCAGAAGCAATGCGGAACCTCACCTCCCTTCAGAGACTTACGATATGGCAGTGTCCAGACCTAATTGAAAGATGCAAAGAACCTAACGGGGAGGACTATCCCAAAATTATTATATGGTAG
>beta-WOLF5a
ATGGCTGAAATCGGATACTCGGTTTGTTCAAAACTTATTGAAGTGATGGGCAGTAAGATCATTAAAGAGATTTGCGACATGTGGGGTTACAAATCTCATCTTGAAGACCTCAACAAATCTGTCTTGACGATCAAGGATGTGCTCTTGGATGCTGAGGCGAAGCGGGATCTTTCCCGTGAACAACAGAGTTACATTGCAGAACTTAAGGATGTTGTTTACGATGCTGATGATTTGTTCGATGAGTTCCTCACTCTTGCTGAGCTCAAACAGATTGATGGCAACAACAAGGGTGGTGGTAAATTCTCCAAAAAGGTACGTCGTTTCTTTTCTTCTAATAAGGAGAAGATGGGTCAAGCTTACAAGATGTCTCATATGGTTAAAGAAATTAAGAAGCAGTTGGGTGAAATTGTTGATAGGTATACCAAATTTGGGTTTATTGTTGATTATAAACCTATTATTAGGAGAAGGGAGGAAACATGTTCTTATTTTGTAGGTGCCAAGGAGATTGTTGGGAGGGATAAGGATAAAGATGTTATCATAGGCATGTTGCTAGATCATGATAACGATTGTAGTTTCTTGGCTGTTGTGGGGGTTGGAGGGGTGGGAAAAACTACTCTTGCCCAACTTGTGTATAATGATGAAAGAGTCAAAAGTGAGTTCCAAGATTTGAGGTATTGGGTTTGTGTCTCTGATCAAGATGGGGGACAATTTGATGACAAAAGAATTCTTTGTAAGATTATAGAGTTAGTTACGGGCCAGATTCCTCCGAGTAACGAGAGCATGGAATCGGTGCGTAAGAAATTTCAAGAGGAATTAGGAGGAAAGAAGTACTTCCTTGTTCTTGATGATGTATGGAACGAGGATCGCCAGAAGTGGCTTCATCTAGAAAATTTCTTGAAATTGGGTCAAGGGGGAAGCAAGATTGTGGTAACCACACGTTCAGAGAAGACGGCAAATGTTATAGGGAAAAGACAAGACTATAAACTAGAATGTTTGTCAGCAGAGGATTCATGGCGCTTATTTGAAATGTCAGCTTTTGACGAAGGGCATGGCCAGGAAAACTATGACGAATTAGTGACGATTGGCAAGAAGATTGTTGAAAAATGTTATAACAATCCACTTGCTATAACAGTGGTAGGAAGCCTTCTTTTTGGACAAGAGATAAATAAGTGGCGGTCGTTTGAAAGCAGTGGATTAGCCCAAATTGCCAATGGTGATAATCAGATTTTCCCGATATTAAAGCTCAGTTACCACAATCTTCCACACTCCTTGAAGAGCTGCTTTAGCTATTGTGCAGTGTTTCCCAAAGATAATGAAATAAAGAAGGAGATGTTGATTGATCTTTGGATAGCACAAGGATACATTATACCGTTGGATGGAGGTCAAAGTATAGAAGATGCTGCCGAGGAACATTTTGTAATTTTGTTAAGAAGATGTTTCTTTCAAGATGTAAAGAAGGATTCTCTTGGTAATGTTGATTATGTTAAAATCCACGACTTAATGCACGATGTCGCTCAAGAAGTGGGGAAGGAGGAAATCTGTGTAGTGACTTCAGGTACAAAGAAGTTGGCTGATAAAATCCGTCACGTGGGTTGTGTTGTCGATAGAGATCCAGAAATAGTCTTTTTATGTAGCAATAAGATTCGTTCGTATATTAGCGGTCGTTGTATAAAGAATCCGGTGGATTCACAAATAGACAACTGGATGCGCCTTAGGGTGTTGGACTTGTCAGATTCATGTGTTAAAGATTTGTCTGATTCAATAGGTAAGCTGCTGCACTTAAGGTATCTTAACCTCTCTTCTAATATAAAGTTGGAGATAATCCCTGATGCAATTACAAGACTGCATAACTTGCAGACACTACTTTTAGAATATTGCAGAAGTTTAAAGGAGTTGCCAAAAGATTTTTGCAAATTGGTCAAACTGAGACACTTGGATTTAAGGGGTTGTCAGTGTTTGATTGGTATGCCATTGGGAATGGATAGGCTAATTAGTCTTAGAGTACTACCAAAAGTTGTGGTGGGTAAGAAGGAACAAAGTGATGATCAGCTGAAAGCCCTAAAAGGCCTCACCGAGATAAAAGGCTCCATTGATATCACAATCTATTCAAAGTATAGAATAGTTGAAGGCATGAATGACACAGGAGGAGCTGGGTATTTGAAGAGCATGAAACATCTCACGGGGGTTGATATTAGATTTGATGATAGAGAAGGTGGATGTGTTAACCCTGAAGCTGTGTTGGCAACCCTAGAGCCACCTTCAAATATCAAGAGGTTAGAGATGTGGCATTACAGTGGTACAACAATTCCAGTATGGGGAAGAGCAGAGATTAATTGGGCAATCTCCCTCTCACATCTTGTCGACATCCAGCTTAGTTTTTGTAGAAATTTGCAGGAGATGCCAGTGCTGAGTAAACTGCCTCATTTGAAATCACTGGAACTTACAGAGTTGGATAACTTAGAGTACATGGAGAGTAGAAGCAGCAGCAGTAGCAGTGACACAGAAGCAGCAACACCAGAATTACCAACATTCTTCCCTTCCCTTGAAAAACTTTCACTTTGGGGTCTGGAAAAGTTGAAGGGTTTGGGGAACAGGAGATCGAGTAGTTTTCCCCGCCTCTCTAAATTGGAAATCTGGGAATGCCCAGATCTAACGTCATTTCCTTCTTGTCCAAGCCTTGAAAAGTTGGAATTGAAAGAAAACAATGAAGCGTTGCAAATAATAGTAAAAATAACAACAACAAGAGGTAAAGAAGAAAAAGAAGAAGACAAGAATGCTGGTGTTGGAAATTCACAAGATGATGACAATGTCAAATTATGGAAGGTGGAAATAGACAATCTGGGTTATCTCAAATCACTGCCCACAAATTGTCTTACTCACCTCGACCTTACAATAAGAGATTCCAAGGAGGGGGAGGGTGAATGGGAAGTTGGGGAGGCATTTCAGAAGTGTGTATCTTCTTTGAGAAAGCTCAGCATAATCGGAAATCACGGAATAAATAAAGTGAAGAGACTGTCTGGAAGAACAGGGTTGGAGCATTTCACTCTGTTGGACTCACTCGAACTTTCAAATATAGAAGACCAGGAAGATGAGGGCGAAGACAACATCATGTTCTGGAAATCCTTTCCTCAAAACCTCCGCAATTTGGAAATTAATTACTCTGACAAAATGACAAGTTTTCCCATGGGGATGCAGTACTTAACCTCCCTCCAAACCATCCATCTTTATGATTGTTATAAATTGAATTCCATTCCAGAATGGATAAGCAGCTTATCATCTCTTCAATCCCTGCACATAGGAAAATGTCCAGCCCTAAAATCACTACCAGAAGCAATGCGGAACCTCACCTCCCTTCAGAGACTTACGATATGGCAGTGTCCAGACCTAATTGAAAGATGCAAAGAACCTAACGGGGAGGACTATCCCAAAATTGTACTAAATGAATATTGGTGA
>beta-WOLF5b
ATGGCTGAAATCGGATACTCGGTTTGTTCAAAACTTATTGAAGTGATGGGCAGTAATATCATTAAAGAGATTCGCGACATGTGGGGTTACAATTCTCATCTTGAAGACCTCAACAAATCTGTCTTGACGATCAAGGATGTGCTCTTGGATGCTGAGGCGAAGCGGGATCTTTCCCGTGAACAACAGAGTTACATTGCAGAACTTAAGGATGTTGTTTACGATGCTGATGATTTGTTCGATGAGTTCCTCACTCTTGCTGAGCTCAAACAGATTGATGGAAACAAGGGTGGTGGTAAATTCTCCAAAAAGGTACGTCGTTTCTTTTCTTCTAATAAGGAGAAGATGGGTCAAGCTTACAAGATGTCTCATATGGTTAAAGAAATTAAGAAGCAGTTGGGTGAAATTGTTGATAGGTATACCAAATTTGGGTTTATTGTTGATTATAAACCTATTATTAGGAGAAGGGAGGAAACATGTTCTTATTTTGTAGGTGCCAAGGAGATTGTTGGGAGGGATAAGGATAAAGATGTTATCATAGGCATGTTGCTAGATCATGATAACGATTGTAGTTTCTTGGCTGTTGTGGGGGTTGGAGGGGTGGGAAAAACTACTCTTGCCCAACTTGTGTATAATGATGAAAGAGTCAAAAGTGAGTTCCAAGATTTGAGGTATTGGGTTTGTGTCTCTGATCAAGATGGGGGACAATTTGATGACAAAAGAATTCTTTGTAAGATTATAGAGTTAGTTACGGGCCAGATTCCTCCGAGTAACGAGAGCATGGAATCGGTGCGTAAGAAATTTCAAGAGGAATTAGGAGGAAAGAAGTACTTCCTTGTTCTTGATGATGTATGGAACGAGGATCGCCAGAAGTGGCTTCATCTAGAAAATTTCTTGAAATTGGGTCAAGGGGGAAGCAAGATTGTGGTAACCACACGTTCAGAGAAGACGGCAAATGTTATAGGGAAAAGACAAGACTATAAACTAGAATGTTTGTCAGCAGAGGATTCATGGCGCTTATTTGAAATGTCAGCTTTTGACGAAGGGCATGGCCAGGAAAACTATGACGAATTAGTGACGATTGGCAAGAAGATTGTTGAAAAATGTTATAACAATCCACTTGCTATAACAGTGGTAGGAAGCCTTCTTTTTGGACAAGAGATAAATAAGTGGCGGTCGTTTGAAAGCAGTGGATTAGCCCAAATTGCCAATGGTGATAATCAGATTTTCCCGATATTAAAGCTCAGTTACCACAATCTTCCACACTCCTTGAAGAGCTGCTTTAGCTATTGTGCAGTGTTTCCCAAAGATAATGAAATAAAGAAGGAGATGTTGATTGATCTTTGGATAGCACAAGGATACATTATACCGTTGGATGGAGGTCAAAGTATAGAAGATGCTGCCGAGGAACATTTTGTAATTTTGTTAAGAAGATGTTTCTTTCAAGATGTAAAGAAGGATTCTCTTGGTAATGTTGATTATGTTAAAATCCACGACTTAATGCACGATGTCGCTCAAGAAGTGGGGAAGGAGGAAATCTGTGTAGTGACTTCAGGTACAAAGAAGTTGGCTGATAAAATCCGTCACGTGGGTTGTGTTGTCGATAGAGATCCAGAAATAGTCTTTTTATGTAGCAATAAGATTCGTTCGTATATTAGCGGTCGTTGTATAAAGAATCCGGTGGATTCACAAATAGACAACTGGATGCGCCTTAGGGTGTTGGACTTGTCAGATTCATGTGTTAAAGATTTGTCTGATTCAATAGGTAAGCTGCTGCACTTAAGGTATCTTAACCTCTCTTCTAATATAAAGTTGGAGATAATCCCTGATGCAATTACAAGACTGCATAACTTGCAGACACTACTTTTAGAAGATTGCAGAAGTTTAAAGGAGTTGCCAAAAGATTTTTGCAAATTGGTCAAACTGAGGCACTTGGAATTACAGGGTTGTCATGATTTGATTGGTATGCCATTTGGAATGGATAAGCTAACTAGTCTTAGAATACTACCAAACATTGTGGTGGGTAGGAAGGAACAAAGTGATGATGAGCTGAAAGCCCTAAAAGGCCTCATCGAGATAAAAGGCTCCATTTCTATCAGAATCTATTCAAAGTATAGAATAGTTGAAGGCATGAATGACACAGGAGGAGCTGCTTATTTGAAGAGCATGAAACATCTCAGGGAGATTGATATTACATTTTTGGGTGAATGTGTTAGCCCTGAAGCTGTATTGGAAACCTTAGAGCCACCTTCAAATATCAAGAGCTTATATATATATAATTACAGTGGTACAACAATTCCAGTATGGGGAAGAGCAGAGATTAATTGGGCAATCTCCCTCTCACATCTCGTCGACATCCAGCTTAGTTGTTGTAGTAATTTGCAGGAGATGCCAGTGCTGAGTAAACTGCCTCATTTGAAATCGCTGAAACTTGGATGGTTGGATAACTTAGAGTACATGGAGAGTAGCAGTAGCAGTGACACAGAAGCAGCAACACCAGAATTACCAACATTCTTCCCTTCCCTTGAAAAACTTACTTTACAGCATCTGGAAAAGTTGAAGGGTTTTGGGAACAGGAGATCGAGTAGTTTTCCCCGCCTCTCTGAATTGGAAATCAAGAAATGCCCAGATCTAACGTCATTTCCTTCTTGTCCAAGCCTTGAGAAGTTGGAATTGAAAGAAAGCAATGAAGCGTTGCAAATAATAGTAAAAATAACAACAAGAGGTAAAGAAAAAGAAGAGAACAATAATGCTGGTGTTGGAAATTCACAAGATGATGACAAAGTCAAATTACGGAAGATGGTGATAGACAATCTGGGTTATCTCAAATCACTGCCCACAAATTGTCTTACTCACCTTGAAATTGAGGAGTTTATTGAATCAGATTCCGAGGAAGAGATTGAATCAGAAGTCGGGGAGGAGGAGGTTGAATTGGAAGTTGTGGAGGCATTTCAGAAGTCTGCATCTTCTCTGCAAAGCCTCGAAATATACAGAATAAATAAACTGAATAGACTAACTGGAACAACAGGATTAGTGCATTTCAGTGCCTTGGACGAACTCACATTGAATTTTGTCGACGATTTTGAAGTATCCTTTCCTCAAAGCCTCCGCAGTTTGAAAATTGAATACTCTTATAAAATGACAAGTCTGCCCATGGGGATGCAGTACTTAACCTCCCTCCAAACCCTCGAACTAAAATGTTGTGATGAATTGAATTCCCTTCCAGAATGGATAAGCAACTTATCATCTCTTCAATCCCTGTCCATATCCTACTGTGAAGCCCTGAAATCACTACCAGAAGCAATGCAGAACCTCACCTCCCTTCAGAGACTTGTGATAAGAGAATGTCGAGACCTAGCTGAAAGATGCGAAGAACCCAATGGGGAAGACTATCACAAAATTCAACACATCCCCAAAATTGAAATATGGTAG
>beta-WOLF6b
ATGGCTGAAATCGGATACTCGGTTTGTTCAAAACTTATTGAAGTGATGGGCAGTAATATCATTAAAGAGATTCGCGACATGTGGGGTTACAATTCTCATCTTGAAGACCTCAACAAATCTGTCTTGACGATCAAGGATGTGCTCTTGGATGCTGAGGCGAAGCGGGATCTTTCCCGTGAACAACAGAGTTACATTGCAGAACTTAAGGATGTTGTTTACGATGCTGATGATTTGTTCGATGAGTTCCTCACTCTTGCTGAGCTCAAACAGATTGATGGAAACAAGGGTGGTGGTAAATTCTCCAAAAAGGTACGTCGTTTCTTTTCTTCTAATAAGGAGAAGATGGGTCAAGCTTACAAGATGTCTCATATGGTTAAAGAAATTAAGAAGCAGTTGGGTGAAATTGTTGATAGGTATACCAAATTTGGGTTTATTGTTGATTATAAACCTATTATTAGGAGAAGGGAGGAAACATGTTCTTATTTTGTAGGTGCCAAGGAGATTGTTGGGAGGGATAAGGATAAAGATGTTATCATAGGCATGTTGCTAGATCATGATAACGATTGTAGTTTCTTGGCTGTTGTGGGGGTTGGAGGGGTGGGAAAAACTACTCTTGCCCAACTTGTGTATAATGATGAAAGAGTCAAAAGTGAGTTCCAAGATTTGAGGTATTGGGTTTGTGTCTCTGATCAAGATGGGGGACAATTTGATGACAAAAGAATTCTTTGTAAGATTATAGAGTTAGTTACGGGCCAGATTCCTCCGAGTAACGAGAGCATGGAATCGGTGCGTAAGAAATTTCAAGAGGAATTAGGAGGAAAGAAGTACTTCCTTGTTCTTGATGATGTATGGAACGAGGATCGCCAGAAGTGGCTTCATCTAGAAAATTTCTTGAAATTGGGTCAAGGGGGAAGCAAGGTTGTGGTAACCACACGTTCAGAGAAGACGGCAAATGTTATAGGGAAAAGACAAGACTATAAACTAGAATGTTTGTCAGCAGAGGATTCATGGCGCTTATTTGAAATGTCAGCTTTTGACGAAGGGCATGGCCAGGAAAACTATGACGAATTAGTGACGATTGGCAAGAAGATTGTTGAAAAATGTTATAACAATCCACTTGCTATAACAGTGGTAGGAAGCCTTCTTTTTGGACAAGAGATAAATAAGTGGCGGTCGTTTGAAAACAGTGGATTAGCCCAAATTGCCAATGGTGATAATCAGATTTTCCCGATATTAAAGCTCAGTTACCACAATCTTCCACACTCCTTGAAGAGCTGCTTTAGCTATTGTGCAGTGTTTCCCAAAGATAATGAAATAAAGAAGGAGATGTTGATTGATCTTTGGATAGCACAAGGATACATTATACCGTTGGATGGAGGTCAAAGTATAGAAGATGCTGCCGAGGAACATTTTGTAATTTTGTTAAGAAGATGTTTCTTTCAAGATGTAAAGAAGGATTCTCTTGGTAATGTTGATTATGTTAAAATCCACGACTTAATGCACGATGTCGCTCAAGAAGTGGGGAAGGAGGAAATTTGTGTAGTGACTTCAGGTACAAAGAAGTTGGCTGATAAAATCCGTCACGTGGGTTGTGTTGTCGATAGAGATCCAGAAATAGTCTTTTTATGTAGCAATAAGATTCGTTCGTATATTAGCGGTCGTTGTATAAAGAATCCGGTGGATTCACAAATAGACAACTGGATGCGCCTTAGGGTGTTGGACTTGTCAGATTCATGTGTTAAAGATTTGTCTGATTCAATAGGTAAGCTGCTGCACTTAAGGTATCTTAACCTCTCTTCTAATATAAAGTTGGAGATAATCCCTGATGCAATTACAAGACTGCATAACTTGCAGACACTACTTTTAGAAGATTGCAGAAGTTTAAAGGAGTTGCCAAAAGATTTTTGCAAATTGGTCAAACTGAGGCACTTGGAATTACAGGGTTGTCATGATTTGATTGGTATGCCATTTGGAATGGATAAGCTAACTAGTCTTAGAATACTACCAAACATTGTGGTGGGTAGGAAGGAACAAAGTGATGATGAGCTGAAAGCCCTAAAAGGCCTCATCGAGATAAAAGGCTCCATTTCTATCAGAATCTATTCAAAGTATAGAATAGTTGAAGGCATGAATGACACAGGAGGAGCTGCTTATTTGAAGAGCATGAAACATCTCAGGGAGATTGATATTACATTTTTGGGTGAATGTGTTAGCCCTGAAGCTGTATTGGAAACCTTAGAGCCACCTTCAAATATCAAGAGCTTATATATATATAATTACAGTGGTACAACAATTCCAGTATGGGGAAGAGCAGAGATTAATTGGGCAATCTCCCTCTCACATCTCGTCGACATCCAGCTTAGTTGTTGTAGTAATTTGCAGGAGATGCCAGTGCTGAGTAAACTGCCTCATTTGAAATCGCTGAAACTTGGATGGTTGGATAACTTAGAGTACATGGAGAGTAGCAGTAGCAGTGACACAGAAGCAGCAACACCAGAATTACCAACATTCTTCCCTTCCCTTGAAAAACTTACTTTACAGCATCTGGAAAAGTTGAAGGGTTTTGGGAACAGGAGATCGAGTAGTTTTCCCCGCCTCTCTGAATTGGAAATCAAGAAATGCCCAGATCTAACGTCATTTCCTTCTTGTCCAAGCCTTGAGAAGTTGGAATTGAAAGAAAGCAATGAAGCGTTGCAAATAATAGTAAAAATAACAACAAGAGGTAAAGAAAAAGAAGAGAACAATAATGCTGGTGTTGGAAATTCACAAGATGATGACAAAGTCAAATTACGGAAGATGGTGATAGACAATCTGGGTTATCTCAAATCACTGCCCACAAATTGTCTTACTCACCTTGAAATTGAGGAGTTTATTGAATCAGATTCCGAGGAAGAGATTGAATCAGAAGTCGGGGAGGAGGAGGTTGAATTGGAAGTTGTGGAGGCATTTCAGAAGTCTGCATCTTCTCTGCAAAGCCTCGAAATATACAGAATAAATAAACTGAATAGACTAACTGGAACAACAGGATTAGTGCATTTCAGTGCCTTGGACGAACTCACATTGAATTTTGTCGACGATTTTGAAGTATCCTTTCCTCAAAGCCTCCGCAGTTTGAAAATTGAATACTCTTATAAAATGACAAGTCTGCCCATGGGGATGCAGTACTTAACCTCCCTCCAAACCCTCGAACTAAAATGTTGTGATGAATTGAATTCCCTTCCAGAATGGATAAGCAACTTATCATCTCTTCAATCCCTGTCCATATCCTACTGTGAAGCCCTGAAATCACTACCAGAAGCAATGCAGAACCTCACCTCCCTTCAGAGACTTGTGATAAGAGAATGTCGAGACCTAGCTGAAAGATGCGAAGAACCCAATGGGGAAGACTATCACAAAATTCAACACATCCCCAAAATTGAAATATGGTAG
>beta-WOLF9
ATGGCTGAAATCGGATACTCGGTTTGTTCAAAACTTATTGAAGTGATGGGCAGTAAGATCATTAAAGAGATTTGCGACATGTGGGGTTACAATTCTCATCTTGACGACCTCAACAAATCTGTCTTGACGATCAAGGATGTGCTCTTGGATGCTGAGGCGAAGCGGGATCTTTCCCGTGAACAACAGAGTTACATTGCAGAACTTAAGGATGTTGTTTACGATGCTGATGATTTGTTCGATGAGTTCCTCACTCTTGCTGAGCTCAAACAGATTGATGGCAACAACAAGGGTGGTGGTAAATTCTCCAAAAAGGTACGTCGTTTCTTTTCTTCTAATAAGGAGAAGATGGGTCAAGCTTACAAGATGTCTCATATGGTTAAAGAAATTAAGAAGCAGTTGGGTGAAATTGTTGATAGGTATACCAAATTTGGGTTTATTGTTGATTATAAACCTATTATTAGGAGAAGGGAGGAAACATGTTCTTATTTTGTAGGTGCCAAGGAGATTGTTGGGAGGGATAAGGATAAAGATGTTATCATAGGCATGTTGCTAGATCATGATAACGATTGTAGTTTCTTGGCTGTTGTGGGGGTTGGAGGGGTGGGAAAAACTACTCTTGCCCAACTTGTGTATAATGATGAAAGAGTCAAAAGTGAGTTCCAAGATTTGAGGTATTGGGTTTGTGTCTCTGATCAAGATGGGGGACAATTTGATGACAAAAGAATTCTTTGTAAGATTATAGAGTTAGTTACGGGCCAGATTCCTCCGAGTAACGAGAGCATGGAATCGGTGCGTAAGAAATTTCAAGAGGAATTAGGAGGAAAGAAGTACTTCCTTGTTCTTGATGATGTATGGAACGAGGATCGCCAGAAGTGGCTTCATCTAGAAAATTTCTTGAAATTGGGTCAAGGGGGAAGCAAGATTGTGGTAACCACACGTTCAGAGAAGACGGCAAATGTTATAGGGAAAAGACAAGACTATAAACTAGAATGTTTGTCAGCAGAGGATTCATGGCGCTTATTTGAAATGTCAGCTTTTGACGAAGGGCATGGCCAGGAAAACTATGACGAATTAGTGACGATTGGCAAGAAGATTGTTGAAAAATGTTATAACAATCCACTTGCTATAACAGTGGTAGGAAGCCTTCTTTTTGGACAAGAGATAAATAAGTGGCGGTCGTTTGAAAGCAGTGGATTAGCCCAAATTGCCAATGGTGATAATCAGATTTTCCCGATATTAAAGCTCAGTTACCACAATCTTCCACACTCCTTGAAGAGCTGCTTTAGCTATTGTGCAGTGTTTCCCAAAGATTATGAAATAAAGAAGGAGATGTTGATTGATCTTTGGATAGCACAAGGATACATTATACCGTTGGATGGAGGTCAAAGTATAGAAGATGCTGCCGAGGAACATTTTGTAATTTTGTTAAGAAGATGTTTCTTTCAAGATGTAAAGAAGGATTCTCTTGGTAATGTTGATTATGTTAAAATCCACGACTTAATGCACGATGTCGCTCAAGAAGTGGGGAAGGAGGAAATCTGTGTAGTGACTTCAGGTACAAAGAAGTTGGCTGATAAAATCCGTCACGTGGGTTGTGTTGTCGATAGAGATCCAGAAATAGTCTTTTTATGTAGCAATAAGATTCGTTCGTATATTAGCGGTCGCTGCATAAAGAATCCGGTGGATTCACAAATAGACAACTGGATGTGCCTTAGGGTGTTGGACTTGTCAGATTCATGTGTTAAAGATTTGTCTGATTCAATAGGTAAGCTGCTGCACTTAAGGTATCTTAACCTCTCTTCTAATATAAAGTTGGAGATAATCCCTGATGCAATTACAAGACTGCATAACTTGCAGACACTACTTTTAGAAGATTGCAGAAGTTTAAAGGAGTTGCCAAAAGATTTTTGCAAATTGGTCAAACTGAGGCACTTGGAATTACAGGGTTGTCATGATTTGATTGGTATGCCATTTGGAATGGATAAGCTAACTAGTCTTAGAATACTACCAAACATTGTGGTGGGTAGGAAGGAACAAAGTGATGATGAGCTGAAAGCCCTAAAAGGCCTCACCGAGATAAAAGGCTCCATTTCTATCAGAATCTATTCAAAGTATAGAATAGTTGAAGGCATGAATGACACAGGAGGAGCTGCTTATTTGAAGAGCATGAAACATCTCAGGGAGATTGATATTACATTTTTGGGTGAATGTGTTGGCCCTGAAGCTGTATTGGAAACCTTAGAGCCACCTTCAAATATCAAGAGCTTATATATATATAATTACAGTGGTACAACAATTCCAGTATGGGGAAGAGCAGAGATTAATTGGGCAATCTCCCTCTCACATCTCGTCGACATCCAGCTTAGTTGTTGTAGTAATTTGCAGGAGATGCCAGTGCTGAGTAAACTGCCTCATTTGAAATCGCTGAAACTTGGATGGTTGGATAACTTAGAGTACATGGAGAGTAGCAGTAGCAGTGACACAGAAGCAGCAACACCAGAATTACCAACATTCTTCCCTTCCCTTGAAAAACTTACTTTACAGCATCTGGAAAAGTTGAAGGGTTTTGGGAACAGGAGATCGAGTAGTTTTCCCCGCCTCTCTGAATTGGAAATCAAGAAATGCCCAGATCTAACGTCATTTCCTTCTTGTCCAAGCCTTGAGAAGTTGGAATTGAAAGAAAGCAATGAAGCATTGCAAATAATAGTAAAAATAACAACAAGAGGTAAAGAAAAAGAAGAGAACAATAATGCTGGTGTTAGAAATTCACAAGATGATGACAAAGTCAAATTACGGAAGATGGTGATAGACAATCTGGGTTATCTCAAATCACTGCCCACAAATTGTCTTACTCACCTTGAAATTGAGGAGTTTATTGAATCAGATTCCGAGGAAGAGATTGAATCAGAAGTCGGGGAGGAGGAGGTTGAATTGGAAGTTGTGGAGGCATTTCAGAAGTCTGCATCTTCTCTGCAAAGCCTCGAAATATACAGAATAAATAAACTGAATAGACTAACTGGAACAACAGGATTAGTGCATTTCAGTGCCTTGGACGAACTCACATTGAATTTTGTCGACGATTTTGAAGTATCCTTTCCTCAAAGCCTCCGCAGTTTGAAAATTGAATACTCTTATAAAATGACAAGTCTGCCCATGGGGATGCAGTACTTAACCTCCCTCCAAACCCTCGAACTAAAATGTTGTGATGAATTGAATTCCCTTCCAGAATGGATAAGCAACTTATCATCTCTTCAATCCCTGTCCATATCCTACTGTGAAGCCCTGAAATCACTACCAGAAGCAATGCAGAACCTCACCTCCCTTCAGAGACTTGTGATAAGAGAATGTCGAGACCTAGCTGAAAGATGCGAAGAACCCAATGGGGAAGACTATCACAAAATTCAACACATCCCCAAAATTGAAATATGGTAG
>beta-WOLF11
ATGGCTGAAATCGGATACTCGGTTTGTTCAAAACTTATTGAAGTGATGGGCAGTAAGATCATTAAAGAGATTTGCGACATGTGGGGTTACAATTCTCATCTTGACGACCTCAACAAATCTGTCTTGACGATCAAGGATGTGCTCTTGGATGCTGAGGCGAAGCGGGATCTTTCCCGTGAACAACAGAGTTACATTGCAGAACTTAAGGATGTTGTTTACGATGCTGATGATTTGTTCGATGAGTTCCTCACTCTTGCTGAGCTCAAACAGATTGATGGCAACAACAAGGGTGGTGGTAAATTCTCCAAAAAGGTACGTCGTTTCTTTTCTTCTAATAAGGAGAAGATGGGTCAAGCTTACAAGATGTCTCATATGGTTAAAGAAATTAAGAAGCAGTTGGGTGAAATTGTTGATAGGTATACCAAATTTGGGTTTATTGTTGATTATAAACCTATTATTAGGAGAAGGGAGGAAACATGTTCTTATTTTGTAGGTGCCAAGGAGATTGTTGGGAGGGATAAGGATAAAGATGTTATCATAGGCATGTTGCTAGATCATGATAACGATTGTAGTTTCTTGGCTGTTGTGGGGGTTGGAGGGGTGGGAAAAACTACTCTTGCCCAACTTGTGTATAATGATGAAAGAGTCAAAAGTGAGTTCCAAGATTTGAGGTATTGGGTTTGTGTCTCTGATCAAGATGGGGGACAATTTGATGACAAAAGAATTCTTTGTAAGATTATAGAGTTAGTTACGGGCCAGATTCCTCCGAGTAACGAGAGCATGGAATCGGTGCGTAAGAAATTTCAAGAGGAATTAGGAGGAAAGAAGTACTTCCTTGTTCTTGATGATGTATGGAACGAGGATCGCCAGAAGTGGCTTCATCTAGAAAATTTCTTGAAATTGGGTCAAGGGGGAAGCAAGATTGTGGTAACCACACGTTCAGAGAAGACGGCAAATGTTATAGGGAAAAGACAAGACTATAAACTAGAATGTTTGTCAGCAGAGGATTCATGGCGCTTATTTGAAATGTCAGCTTTTGACGAAGGGCATGGCCAGGAAAACTATGACGAATTAGTGACGATTGGCAAGAAGATTGTTGAAAAATGTTATAACAATCCACTTGCTATAACAGTGGTAGGAAGCCTTCTTTTTGGACAAGAGATAAATAAGTGGCGGTCGTTTGAAAGCAGTGGATTAGCCCAAATTGCCAATGGTGATAATCAGATTTTCCCGATATTAAAGCTCAGTTACCACAATCTTCCACACTCCTTGAAGAGCTGCTTTAGCTATTGTGCAGTGTTTCCCAAAGATTATGAAATAAAGAAGGAGATGTTGATTGATCTTTGGATAGCACAAGGATACATTATACCGTTGGATGGAGGTCAAAGTATAGAAGATGCTGCCGAGGAACATTTTGTAATTTTGTTAAGAAGATGTTTCTTTCAAGATGTAAAGAAGGATTCTCTTGGTAATGTTGATTATGTTAAAATCCACGACTTAATGCACGATGTCGCTCAAGAAGTGGGGAAGGAGGAAATCTGTGTAGTGACTTCAGGTACAAAGAAGTTGGCTGATAAAATCCGTCACGTGGGTTGTGTTGTCGATAGAGATCCAGAAATAGTCTTTTTATGTAGCAATAAGATTCGTTCGTATATTAGCGGTCGTTGTATAAAGAATCCGGTGGATTCACAAATAGACAACTGGATGCGCCTTAGGGTGTTGGACTTGTCAGATTCATGTGTTAAAGATTTGTCTGATTCAATAGGTAAGCTGCTGCACTTAAGGTATCTTAACCTCTCTTCTAATATAAAGTTGGAGATAATCCCTGATGCAATTACAAGACTGCATAACTTGCAGACACTGCTTTTAAAAGATTGCAGAAGTTTAAAGGAGTTGCCAAAAGATTTTTGCAAATTGGTCAAACTGAGACACTTGGATTTAAGGGGTTGTCAGTGTTTGATTGGTATGCCATTGGGAATGGATAGGCTAATTAGTCTTAGAGTACTACCAAAAGTTGTGGTGGGTAAGAAGGAACAAAGTGATGATCAGCTGAAAGCCCTAAAAGGCCTCACCGAGATAAAAGGCTCCATTGATATCACAATCTATTCAAAGTATAGAATAGTTGAAGGCATGAATGACACAGGAGGAGCTGGGTATTTGAAGAGCATGAAACATCTCACGGGGGTTGATATTAGATTTGATGATAGAGAAGGTGGATTTGTTAACCCTGAAGCTGTGTTGGCAACCCTAGAGCCACCTTCAAATATCAAGAGCTTATCTATACATCGTTTTGATGGTAAAACACTTCCAGTATGGGGAAGAGCAGAGATTAATTGGGCAATCTCCCTCTCACATCTTGTCGACATCCAGCTTTGGCATTGTCGTAATTTGCAGGAGATGCCAGTGCTGAGTAAACTGCCTCATTTGAAATCACTGGAACTTACAGAGTTGGATAACTTAGAGTACATGGAGAGTAGAAGCAGCAGCAGTAGCAGTGACACAGAAGCAGCAACACCAGAATTACCAACATTCTTCCCTTCCCTTGAAAAACTTACACTTTGGGGTCTGGAAAAGTTGAAGGGTTTGGGGAACAGGAGATCGAGTAGTTTTCCCCGCCTCTCTAAATTGGAAATCTGGGAATGCCCAGATCTAACGTCATTTCCTTCTTGTCCAAGCCTTGAAAAGTTGGAATTGAAAGAAAACAATGAAGCGTTGCAAATAATAGTAAAAATAACAACAACAAGAGGTAAAGAAGAAAAAGAAGAAGACAAGAATGCTGGTGTTGGAAATTCACAAGATGATGACAATGTCAAATTATGGAAGGTGGAAATAGACAATCTGGGTTATCTCAAATCACTGCCCACAAATTGTCTGACTCACCTCGACCTTACAATAAGTGATTCCAAGGAGGGGGAGGGTGAATGGGAAGTTGGGGATGCATTTCAGAAGTGTGTATCTTCTTTGAGAAGCCTCACCATAATCGGAAATCACGGAATAAATAAAGTGAAGAGACTGTCTGGAAGAACAGGGTTGGAGCATTTCACTCTGTTGGAATCACTCAAACTTTCAGATATAGAAGACCAGGAAGATGAGGGCGAAGACAACATCATATTCTGGAAATCCTTTCCTCAAAACCTCCGCAGTTTGAGAATTAAAGACTCTGACAAAATGACAAGTTTGCCCATGGGGATGCAGTACTTAACCTCCCTCCAAACCCTCTATCTACACCATTGTTATGAATTGAATTCCCTTCCAGAATGGATAAGCAGCTTATCATCTCTTCAATACCTGCGCATATACTACTGTCCAGCCCTGAAATCACTACCAGAAGCAATGCGGAACCTCACCTCCCTTCAGACACTTGGGATATCGGATTGTCCAGACCTAGTTAAAAGATGCAGAAAACCCAACGGCAAGGACTATCCCAAAATTCAACACATCCCCAAAATTATTAGAGGGTAG
>BjuWRR1
ATGGCTGACGGAGTTGTGTCGTTTGGAGTGGAGAAACTCTGGGATCTCCTGAGTCGAGAATCAGAGAGACTGCAGGGAGTTCATGAGAAAGTTGATGATCTAAAATGTCAGATGAGAATGTTACAGTCGTTGTTGAAAGATGCAGATGCCAGGAAATATGAGAATGAAGCAGTGAGAAACTTCTTGGAAGATGTCAAAGACATTGTATTTGATGCTGAAGATATAATTGAATCCTTTCTTTTGAAAGAACTTAGTGGAAACCAAAAAGGGATCAAGGGGCGTGTGAAAAGACTTTCTTGTTTCTTAGTGGATCGCCGAGGTCTTTCTATGGACATTGAAGGCATAACTAAGAGAATGTCTAAGGTGGTTGCGCAAATGCAGAGCTTTGGTATACAGCATAGCGTTAACAAACCACCGCCTCTACAAAAGAGACAGAGGGAGATCCAACAAACATATCCAAAGAGATCTCAAAAGGATCTTGTGGGGGTGGAACAGAGTGTTAATGAATTGGTTGGTCATTTGGTGGAGAATGATAACATCCAAGTAGTTTCCATATCTGGGATGGGTGGTATTGGGAAAACCACTCTTGCCAGACAAGTTTTTCATCATGACATTGTTCGAAGTCATTTTGATGGATTCGCATGGATCTGCGTTTCGCAAGATTTTAAGCGGAAGGATATTTGGCAAAAGTTATTGCAAGACCTCAGACCACATGATAAGGGCAACAAACATATGAATGAAGAAACACTCCAGGCTGAGCTCTTTCACTTGTTGGAAACATCTAAATATTTAATTGTCATGGATGATGTATGGAAAAAAGAAGACTGGGATGTAATAAAAGACGTTTTCCCCCAAGAAAGAGGTTGGAAGATGATTCTTACTTCACGTGATGAAGGTGTTGGTTTGCATGTAAACCCAAAATCTTTCCTCTTTAAACCAAAAATCCTTACTCCTGAAGAAAGTTGGAAGCTATGTGAGAGCATAGTATTCTCTAGAAGAGAGATAACCGAATTTATTGTTGATGAAGAACTAGAAGCCATGGGAAGGAAAATGGTCAAATATTGTGGAGGACTACCATTAGCTGTTAAAGTGTTGGGAGGTTTGTTAGCTAATAAAATCATGGTTGAAGAGTGGAAAAGAGTAGATGACAATATTAAAACTCAGATAGTTCGCAGAGATGACAAAAATCAAGATTCGGTTTACCGAGTATTGTCTATGAGCTATGAAGATTTGCCAATGCAGTTGAAGAATTGCTTCCTCTACCTAGCTCATTTTCCAGAAGATTACAAGATAGAAGCAGAGCAATTGTATTATTACTGGGAAGCAGAAGGAATAATAACGTCAAGTGTCGATGGAGAAACCACTAGGAAAATTGGAGAAGACTACATAGACGAGCTAGTAAGGAGAAATATGATTATTGGAGTAAAAGAGGATTTGAGTTGCAGATGGGAGTATTGTCAAATGCATGACATGATGAGAGAAGTATGTTTATCTAAAGCCAAAGAAGAGAACTTTCTTCAGTTTATCAAAGTCCCTACTACTTCCACCTCCACCATCAATGCTCATACTCCTACCAGATCTCGCAGACTCGTAGTACACGGTGGTGGTAATGCATTTGATATGCTGGAACGTAAAAACAATCAAAAAGCTAGATCTGTTTTGGGTTTTGGACTCGACAGCAACTTGTGGAAGCAGTCAGGTCAAGGATTCCAAAATTTACTGTTACTTAGGGTCTTAGATTTGAGTTTAGATTATAAAATAGACTCTAAAGGGTGGAGAATACCTTCGAGCATTGGAAAACTCATTCATTTGAGATATTTGAGATTAGAGATGGGTCATGCAACTCATGTACCTTCTTCTTTACGGAATCTAAAGCTTCTAATCTATTTGAGAATTTACTCCTGGAAAAGAGTTCATCTGCCAAGTATCTTTAAAGAGATGGTAGAGTTGAGGTTCCTGATTCTTCCCCGTTCTTTTGACGCTAAAACAAAGTTGGAATTGGGTAATCTAGTGAACCTGGAGTGCTTGACCGGCTTCCGATCAGAATACGGTAGCATCACAGACTTCCTCCGAATGAAAAAGCTCAGGACTCTCGAGATATTTCTCAAAGGCAGGTATACTTCTGAAACTCTAGCGTCATCTCTCTGTGAATTAAGAAACCTGGAGGTGCTTAGGTTGATCGATGAGAACCGATCCGGTGGGGCTTATGATGTGGATTTCGTTTGGAATTTCATTCATCTAAGGTCTTTAAAGCTGGGAATACGTATCAAAAAGCTTCCTGAGCACTCTCGATTTCCTCCCCACCTTGCACATGTATCTCTAAGTGGCTGTAAAATGGAGGAGGATCCACTGCAGATTCTGGAAAAGTTGCTTCATTTAAAGTCAGTTTTATTAGGAATTGATGCTTTCGTGGGGAGGAAGATGGTGTGTTCAAAAGGTGGATTCCCTCAATTATGTAAGCTACTAATATGGTCCCTAGACGACTGGGAAGAGTGGATAGTCGAAGAAGGGTCGATGCCATGTCTTCGTACCTTGTCTATATGGTTATGTGACAAGTTGAAGGAGCTACCGGAAGGGCTCAAGTATATCACTTCTTTAAAGGAACTGGAAATCACACATAAGATCAAGGAGTGGGAGACGAAACTCGTACCAGGTGGGGAAAGTTACCACAAAGTCCAACACATTCCTAGTGTTCAATTACACATTCCAGGTGGCAACGACTCTGATAGCGACGAATAA
>Bph1/9-1
ATGGAGGCCACGGCGGTGAGCATTGGCAGGTCCGTGCTGAAGGGAGCGCTTGGCTTCGCCAAATCCACCTTGGTGGAGGAGGTTTCCCTGCAGCTCGGCGTCCAGCGTGACCAGGCGTTCATCAGGGACGAGCTGGAGATGATGAACTCCTTCCTGATGGCCGCCAATGATGAGAAAGATGACAACAAGGTGGTAAGGACCTGGGTGAAGCAGGTCCGCGACGTGGCCTACGACGTTGAGGACTGCCTCCAGGACTTCGCCGTCCGCTTGGGGGGGAAGAGTTCAACCTGGTGGCTCAGCCCTCACACGCTGTGGGAGCGGCGCCGCATCGCCAAGCAGATGAAGGAGCTGAGGGGCAAGGTTGAGGATGTCAGCCAGAGGAACATGCGCTATCAACTCATCAAGGACTCCAAGCCTACTGTAGCTACCAATGTCACACCCAGCAGCACTGCCCGTGCGACCATGTCTGGCGCGCAGGAAGAACGGTGGCAGCATGAGAAGGCAATAGATCATCTGGTTCGGCTGGTCAAAACCAAAGTCGATGAACGTAGAGTGATCGCGGTGTGGGGAACAAGTGGTGATATCAGGGAAATGTCCATCGTTGGAGGGGCCTATGATCATCTCAAGAGAAACAACAAGTTTGAGTGCTGTGCCTGGGTTAATTTGATGCATCCTCTGAACCCAACAAAGCTCCTGCAAACCATTGTTAGGCAATTCTATGTAAGATCTCTTCAGGAGGCTGGCAAAGCAACTCCCTCGTGTCAAATTCTGAGTAGCATGTTGATAAAGGAAGATCAGGGTTTGGGGTTTAGGGTTCTGAGGAGCATGCTGATGAAGGAAGATCATTTGAATGATGAGTTCAATAAATATTTGAGTGACAAGTGCTACCTCATTGTGCTTAATGACCTATCGACCGCTGAAGAGTGGAAGCAAATTAAAATGCTCTTCCCAGACAACAAGAAAGGAAGCCGAATCATAGTGTTCACACAACAAGTTGAAGTTGCAAGCTTTTGCGCTAGGACAGAGGAGGTGGCACCCGAGCACATGCAGTTGTTTGCTGATCAGACTCTTTATGCTTTTCACTGCAAGGGTGCTAAAGATGGAGTAGATTCAATGGAGGACTCATCTAACTTAAACGAAGACACTACATACAACGCTGTAGAAGGAAAGAGCCTCACTTGCACATATTCAATGGTAACTGCTTTCAAGGAATCTGAGATCGTTGGGCGAGTTGATGAAATAAAGGAGATTATTGAACTGATTTCAAAAGGTAGCCAACAACTTGAGAAGATCTCAGTGTGGGGAATGGGTGGTATTGGGAAAACCACTCTAATTCAAAATGTCTACCGAAGCGAAAAGGTTAAGAAGATGTTTGATAAGCATGCATGTGTCACGATCATGCGCCCGTTCAATCTTAATGATCTTCTTATGAGCTTAGTTAGGCAACTAGAAGATTCAAAAACTTCTGGAGGAAAGGAGTTGGTTAGCATTTTAGAAGGAAAGAAATACTTGATTGTTCTTGATGATGTATTATTCACAACAGAATGGGATGCTATAGAATCATATTTCCCAGCAACGGAAACAGGAAGCCGGATCATAATAACCACAAGGCATGAAAGTATTGCTAAGCATTGTTCAGGGGATCAACAAGGAAAAATGTATCAACTCAATCGTCTAGGAGACAACGATGCAAAGAACCTCTTTGCAAAGAAGGTATTTAAGGAGTCAGTAAATTTGGATCAACAAGATCTTGAATTGATCAAAGAAGCGAAACCGATTCTAAAGAAGTGCAATGGACTTCCCCTTGCAATTGTCACCATAGGTGGTTTCTTGGCAAGCCGCCCCAAAACTACTTTGGAGTGGAGAAAATTGAATGAGCATATTAGTGCAGAGTTGGAGACAAACCCAGGGCTTGAGGCCATCAGAGCTGTCCTTAATATAAGCTACGACGGATTACCTTATCACCTCAAGTCTTGCTTCTTGTATCTGTCCATCTTTCCTGAAGATGGCAAGATTAGCAGAAAACGTTTGGTGCGTCGATGGTGTGCAGAGGGTTACTCAAGGGAGCTATGGGACAAATCTGCAGAGGAAATAGCAAACAACTACTTCTTTGAACTCATAGACAGAAGCATGATCCTACCAACTCAAAATTCAACTTACAGCAGTAGAGGGGCTGATTCTTGCCAGATCCATGATATCATGCGTGAGATAGCCATCTTGAAGTCAAAGGAGGAAAACCTTGTTCTTAGACTCGAAGGGGGTCCCAGGCTATACAATCATGACACAGTTCGGCATATTTCCATTACAAACAGCAGCGAGGACTGGGAGACAGATGTCGGTGAATTGAAGACAACAGTAGACATGTCCCGAATAAGATCATTAACAGTATTTGGGATGTGGAGACCTTTTTTTATTTCTGACAAGATGCAGTTACTACAAGTGCTAGACTTGGAAGACACAAACGGTGTATATGATCATCATATTAAGCAAATTGGGAAGCTCCTTCACCTTAGATACCTTTCTCTAAGAGGATGTAGGGACATTACTTACCTGCCTGATTCCTTAGGTAACCTAAGGCAACTGGAGACACTAGATGTCAGAGGTACGTGCATACTCAGGTTGCAAAAGACCATCATTAATCTTCGCAAGCTAAAGTATCTCCGTGCTGTCCCAAATTTATCTGACCCGTATGAAGACATAGCAGAGAAACTACCAGAGCTCATTAGGAACAGGCTATGCATTTCTGCGACTGTGTTGCTGGCGCTTTGCGTGTTATGCTCAGCAAGTGCAATATGTAAGTTTGATGTAGGGATTAGTACCCGTGACCTCTGCACCTTGTGTTGCTGCAGTATTCTCCCTGCCATTGCCATGCGCCTCGACGGGAATGGTGTAGTAGCACCGAGAGGGCTGAGGAGACTGACAGCCCTGCACACGCTAGGTGTGGTGGACATTTCATGGCAGCCATCAATTTTACAAGATATCAAGAGGCTCATCCAGCTGCGCAAACTGGGAGTGAGCGGTGTCAACAAGAAAAACAGCAAAAAGTTTTTATCTGCCCTTGTCGCTCTCAGCCGCCTGGAATCATTGTCACTGATCTCGAAGGGGAAGCCAGGTCTCTGGGGCTGTCTGGATGCTGATGAAAAGTTTTCGCCACCTAAGAATCTCAAGACTCTGAAGCTTCAAGGCAACCTGGTTGGGTTGCCAAAATGGATCGGGCAGCTCAACAATCTCGTGAAGCTGAAGCTATCAGAAACCGGGCTCAAGGATCATGATGCTGCTATACAAGTCCTTGGTAAGCTACGAAACCTGACCATCCTATGCCTGCTGGGCAAGTCATTTCACTCGCTTGAGGGTGGTGAACTCAATTTCTCGGAGGGATCTTTCAAAAGCCTGGTGGTTCTCGAGCTTGACTTGAGTGGGAGCAAATGCGTCAAGTTTCAACAAGGAGCATTCCACAATCTTGAGCTACTGGAGCTTGATTGTGAGCCACGGGAGCTTTCTGCAGGTCATATTGAAGAAATCAAAACTAAGTTCTCTGGGCTAGAATTTCTCCCAAGAATCAAGGAAGTCCGGCTCCAGGGTTATTTTTACGGATCTTGTGACACACGAAAATTGAAGGAGGACTTGCTGGCACAGCTTTCCGAGAACCCAAAGAAACCAATCCTGAAGACTAGCAGGTGA
>Bph1/9-2
ATGGAGGCCACGGCGGTGAGCATTGGCAGGTCCGTGCTGAAGGGAGCGCTTGGCTTCGCCAAATCCACCTTGGTGGAGGAGGTTTCCCTGCAGCTCGGCGTCCAGCGTGACCAGGCGTTCATCAGGGACGAGCTGGAGATGATGAACTCCTTCCTGATGGCCGCCAATGATGAGAAAGATGACAACAAGGTGGTAAGGACCTGGGTGAAGCAGGTCCGCGACGTGGCCTACGACGTTGAGGACTGCCTCCAGGACTTCGCCGTCCGCTTGGGGGGGAAGAGTTCAACCTGGTGGCTCAGCCCTCACACGCTGTGGGAGCGGCGCCGCATCGCCAAGCAGATGAAGGAGCTGAGGGGCAAGGTTGAGGATGTCAGCCAGAGGAACATGCGCTATCAACTCATCAAGGGCTCCAAGCCTACTGTAGCTACCAATGTCACACCCAGCAGCACTGCCCGTGCGACCATGTCTGGCGCGCATGAAGAACGGTGGCAGCATGAGAAGGCAATAGATCATCTGGTTCGGCTGGTCAAAACCAAAGTCGATGAACGTAGAGTGATCGCGGTGTGGGGAACAAGTGGTGATATCAGGGAAATGTCCATCGTTGGAGGGGCCTATGATCATCTCAAGAGAAACAACAAGTTTGAGTGCTATGCCTGGGTTAATTTGATGCATCCTCTGAACCCAACAAAGCTCCTGCAAACCATTGTTAGGCAATTCTATGTAAGATCTCTTCAGGAGGCTGGCAAAGCAACTCCGTCGTGTCAAATTCTGAGTAGCATGTTGATAAAGGAAGATCAGGGTTTGGGGTTTAGGGTTCTGAGGAGCATGCTGATGAAGGAAGATCATTTGAATGATGAGTTCAATAAATATTTGAGTGACAAGTGCTACCTCATTGTGCTTAATGACCTATCGACCGCTGAAGAGTGGAAGCAAATTAAAATGCTCTTCCCAGACAACAAGAAAGGAAGCCGAATCATAGTGTTCACACAACAAGTTGAAGTTGCAAGCTTTTGCGCTAGGACAGAGGAGGTGGCACCCGAGCACATGCAGTTGTTTGCTGATCAGACTCTTTATGCTTTTCACTGCAAGGGTGCTAAAGATGGAGTAGATTCAATGGAGGACTCATCTAACTTAAACGAAGACACTACATACAACGCTGTAGAAGGAAAGAGCCTCACTCGCACATATTCAATGGTAACTGCTTTCAAGGAATCTGAGATCGTTGGGCGAGTTGATGAAATAAAGGAGATTATTGAACTGATTTCAAAAGGTAGCCAACAACTTGAGAAGATCTCAGTGTGGGGAATGGGTGGTATTGGGAAAACCACTCTAATTCAAAATGTCTACCGAAGCGAAAAGGTTAAGAAGATGTTTGATAAGCATGCATGTGTCACGATCATGCGCCCGTTCAATCTTAATGATCTTCTTATGAGCTTAGTTAGGCAACTAGAAGATTCAAAAACTTCTGGAGGAAAGGAGTTGGTTAGCATTTTAGAAGGAAAGAAATACTTGATTGTTCTTGATGATGTATTATTCACAACAGAATGGGATGCTATAGAATCATATTTCCCAGCAACGGAAACAGGAAGCCGGATCATAATAACCACAAGGCATGAAAGTATTGCTAAGCATTGTTCAGGGGATCAACAAGGCAAAATGTATCAACTCAATCGTCTAGGAGACAACGATGCAAAGAACCTCTTTGCAAAGAAGGTATTTAAGGAGTCAGTAAATTTGGATCAACAAGATCTTGAATTGATCAAAGAAGCGAAACCGATTCTAAAGAAGTGCAATGGACTTCCCCTCGCAATTGTCACCATAGGTGGTTTCTTGGCAAGCCGCCCCAAAACTACTTTGGAGTGGAGAAAATTGAATGAGCATATTAGTGCAGAGTTGGAGACAAACCCAGGGCTTGAGGCCATCAGAGCTGTCCTTAATATAAGCTACGATGGATTACCTTATCACCTCAAGTCTTGCTTCTTGTATCTGTCCATCTTTCCTGAAGATGACAAGATTAGCCGGAAACGTTTGGTGCTCCGATGGTGTGCAGAGGGTTACTCAAGGGAGCTATGGGATAAATCTGCAGAGGAAATAGCAAACAACTACTTCTTTGAACTCATAGACAGAAGCATGATCCTACCAACTCAAAAATCAACTTACAGCAATAGAGGAGCTGATTCTTGCCAGGTCCACGATATCATGCGCGAGATAGCCATCTCGAAGTCAAAGGAGGAAAATCTTGTTCTTAGACTCGAAGGGGGTCGTAGGCTACACAATCATGACATAGTTCGACATCTTTCCATTACAAACAGCAGCGAGGACTGGGAGACAGATGTCGGTGAATTGAAGACAACAGTAGACATGTCCCGAATAAGATCATTAACAGTGTTTGGGGAGTGGAGGCCAATTTTCATTTCTGACAAGATGAGGTTGTTGCGTGTGCTCGACTTGGAAGACACAGAAGGTGTACGTAATCACCATATTAAGCAAATAGGGGAGCTTCTTCACCTTAGATACCTTTCTCTAAGAGGATGTACGCACATTGCTTACATGCCTGATTCTTTGGGTAACCTAAGGCAACTGGAGACACTAGATGTCAGAGATACGTTCATACTCAGGTTGCCAAAGACCATCACTAATCTTTGCAAGCTGAAGTATCTCCGTGCAAGTAAAGACCTCAACTTCTATGAAGGCATAAGAGAGAAACTACCAGAGCTCATGAGGAACAGGCTATGCATTTTTACCGCTGCGTTGCTGGGGCTTTGTCTGGCATGCTCAGCTAGTGCGATTGGTAAGTTTGATGAAGAGATTAATACCCGTGATGTCTGCACCATGTGTTGCTGCAGTATTCTCCCTAGCATTGCTATGCGCCTCCAAGGGAATGGTGTAGTAGCACCAAGAGGGCTGAGGATCAGGAGACTGACAGCCCTGCACACGCTAGGTGTGGTGGACATTTCATGGCAGCCATCAATTTTACAAGATATCAAGAGGCTCATCCAGCTGCGCAAATTGGAAGTGACCGGTGTCAACAAGAAAAATAGCAAAAAGCTTTTCTCTGCCCTTGCCGCTCTCAGCCAACTAGAATCATTGTCACTGTTCTCGAAGTGGAAGCCAGGTCTCTGGGGCTGTCTGGATGCTGAAGAAAAGTTTTCGCCACCTAAGAATCTCAAGACTCTGAAGCTTCAAGGCAACCTGGTTGAGCTGCCAAAATGGATCGGGAAGCTCAACAATCTTGTTAAGCTGAAGCTATCAAAATCCAGGCTCAAGGATCATGATGCTGCTATACAAGTCCTTGGTATGCTACCAAACCTGACCATCCTATGCCTGCCGCGCAAGTCATTTCACTCGCTTGAGGGTGGCGAACTCAATTTCTCGGAAGGATCTTTCAAAAGCCTGTTGGTTCTCGAGCTTGACTTCAGTGGGAGCAAAGGTGTTACGTTTCAACAAGGAGCATTCCGCAAACTAGAGCTGTTATTGCTTTCAGTTCATAGTGAAGAAGTTCAAAGTAAATTATCTGGACTAGAATTTCTCCAAAGCATCAAGGAAGTTCAGATCGATGGTTATTGCCCAAACGAGGAAGGATTGAAGAAAGACTTGCTGGTCCAACTTTCTCAAAATCCAAAGAAACCCTTTCTGAAGATCGACGGTTATTTTTAA
>Bph1/9-7
ATGGAGGCCACGGCGGTGAGCATTGGCAGGTCCGTGCTGAAGGGAGCGCTTGGCTTCGCCAAATCCACCTTGGTGGAGGAGGTTTCCCTGCAGCTCGGCGTCCAGCGTGACCAGGCGTTCATCAGGGACGAGCTGGAGATGATGAACTCCTTCCTGATGGCCGCCAATGATGAGAAAGATGACAACAAGGTGGTAAGGACCTGGGTGAAGCAGGTCCGCGACGTGGCCTACGACGTTGAGGACTGCCTCCAGGACTTCGCCGTCCGCTTGGGGGGGAAGAGTTCAACCTGGTGGCTCAGCCCTCACACGCTGTGGGAGCGGCGCCGCATCGCCAAGCAGATGAAGGAGCTGAGGGGCAAGGTTGAGGATGTCAGCCAGAGGAACATGCGCTATCAACTCATCAAGGGCTCCAAGCCTACTGTAGCTACCAATGTCACACCCAGCAGCACTGCCCGTGCGACCATGTCTGGCGCGCAGGAAGAACGGTGGCAGCATGAGAAGGCAATAGATCATCTGGTTCGGCTGGTCAAAACCAAAGTCGATGAACGTAGAGTGATCGCGGTGTGGGGAACAAGTGGTGATATCAGGGAAATGTCCATCGTTGGAGGGGCCTATGATCATCTCAAGAGAAACAACAAGTTTGAGTGCTGTGCCTGGGTTAATTTGATGCATCCTCTGAACCCAACAAAGCTCCTGCAAACCATTGTTAGGCAATTCTATGTAAGATCTCTTCAGGAGGCTGGCAAAGCAACTCCGTCGTGTCAAATTCTGAGTAGCATGTTGATAAAGGAAGATCAGGGTTTGGGGTTTAGGGTTCTGAGGAGCATGCTGATGAAGGAAGATCATTTGAATGATGAGTTCAATAAATATTTGAGTGACAAGTGCTACCTCATTGTGCTTAATGACCTATCGACCGCTGAAGAGTGGAAGCAAATTAAAATGCTCTTCCCAGACAACAAGAAAGGAAGCCGAATCATAGTGTTCACACAACAAGTTGAAGTTGCAAGCTTTTGCGCTAGGACAGAGGAGGTGGCACCCGAGCACATGCAGTTGTTTGCTGATCAGACTCTTTATGCTTTTCACTGCAAGGGTGCTAAAGATGGAGTAGATTCAATGGAGGACTCATCTAACTTAAACGAAGACACTACATACAACGCTGTAGAAGGAAAGAGCCTCACTCACACATATTCAATGGTAACTGCTTTCAAGGAATCTGAGATCGTTGGGCGAGTTGATGAAATAAAGGAGATTATTGAACTGATTTCAAAAGGTAGCCAACAACTTGAGAAGATCTCAGTGTGGGGAATGGGTGGTATTGGGAAAACCACTCTAATTCAAAATGTCTACCGAAGCGAAAAGGTTAAGAAGATGTTTGATAAGCATGCATGTGTCACGATCATGCGCCCGTTCAATCTTAATGATCTTCTTATGAGCTTAGTTAGGCAACTAGAAGATTCAAAAACTTCTGGAGGAAAGGAGTTGGTTAGCATTTTAGAACGAAAGAAATACTTGATTGTTCTTGATGATGTATTATTCACAACAGAATGGGATGCTATAGAATCATATTTCCCAGCAACGGAAACAGGAAGCCGGATCATAATAACCACAAGGCATGAAAGTATTGCTAAGCATTGTTCAGGGGATCAACAAGGAAAAATGTATCAACTCAATCGTCTAGGAGACAACGATGCAAAGAACCTCTTTGCAAAGAAGGTATTTAAGGAGTCAGTAAATTTGGATCAACAAGATCTTGAATTGATCAAAGAAGCGAAACCGATTCTAAAGAAGTGCAATGGACTTCCCCTTGCAATTGTCACCATAGGTGGTTTCTTGGCAAGCCGCCCCAAAACTACTTTGGAGTGGAGAAAATTGAATGAGCATATTAGTGCAGAGTTGGAGACAAACCCAGGGCTTGAGGCCATCAGAGCTGTCCTTAATATAAGCTACGACGGATTACCTTATCACCTCAAGTCTTGCTTCTTGTATCTGTCCATCTTTCCTGAAGATGGCAAGATTAGCAGAAAACGTTTGGTGCGTCGATGGTGTGCAGAGGGTTACTCAAGGGAGCTATGGGACAAATCTGCAGAGGAAATAGCAAACAACTACTTCTTTGAACTCATAGACAGAAGCATGATCCTACCAACTCAAAATTCAACTTACAGCAGTAGAGGGGCTGATTCTTGCCAGATCCATGATATCATGCGTGAGATAGCCATCTTGAAGTCAAAGGAGGAAAACCTTGTTCTTAGACTCGAAGGGGGTCCCAGGCTATACAATCATGACACAGTTCGGCATATTTCCATTACAAACAGCAGCGAGGACTGGGAGACAGATGTCGGTGAATTGAAGACAACAGTAGACATGTCCCGAATAAGATCATTAACAGTATTTGGGATGTGGAGACCTTTTTTTATTTCTGACAAGATGCAGTTACTACAAGTGCTAGACTTGGAAGACACAAAAGGTGTATATGATCATCATATTAAGCAAATTGGGAAGCTCCTTCACCTTAGATACCTTTCTCTAAGAGGATGTAGGAGCATTAATTACCTGCCTGATTCCTTAGGTAACCTAAGGCAACTGGAGACACTAGATGTCAGAGGTACGTGCATACTCAGGTTGCAAAAGACCATCATTAATCTTCGCAAGCTAAAGTATCTCCGTGCTGTCCCAGAGTTATATGACCCGTATGAAGACATAGCAAAGGAACTACCAGAGCTCATTAGGAACAGGCTATGCATTTTTGCGACTGCGTTGCTGGCGCTTTGCGTGTTATGCTCACCAAGTGCAATATGTAAGTTTGATGTAGGGATTAGTACCCGTGAAGTCTGCACCTTGTGTTGCTGCAGTATTCTCCCTGCCATTGCCATGCGCCTCGACGGGAATGGTGTAGTAGCACCGAGAGGGCTGAGGAGACTGACAGCCCTGCACACGCTAGGTGTGGTGGACATTTCATGGCAGCCATCAATTTTACAAGATATCAAGAGCCTCACCCAACTGCGTAAACTGGGAATGACCGGTGTCAACAAGAAAAATAGCAAACACTTTCTCTCTGCCCTTGCCGCTCTCAGCCGCCTGGAATCATTGTCACTGTTCTCGAAGAGAAAGCCAGGTCTCTGGGGCTGTCTGGATGCTGATGAAAAGTTTTCTCCACCTAAGGATCTCAAGACTCTGAAGCTTCAAGGCAACCTGGTTGAGCTGCCAAAATGGATCGGGAAGCTCAACAATCTTGTTAAGCTGAAGCTATCAAAATCCAGGCTCAAGGATCATGATGCTGCTATACATGTCCTTGGTGAGCTACCAAATCTGACCGTCCTATGCCTGTGGAGGAAGTCGTTTCACTCGCTTGAGGGTGGCGAACTCAATTTCTCGGAAGGATCTTTCAAAAGCCTGGTGGTTCTCGAGCTTGACTTCAGTGGGAGCAAAGGTGTTACGTTTCAACAAGGAGCATTCCGCAAACTAGAGCTACTGGAGCTTTCTGATTATATTGAAGAAGTCGAAACTAAGTTCTCTGGGCTAGAATTTCTCCCAAGAATCAAGGAAGTCCGGCTCTACGGATTATATGCCAAACGAAAATTGAAGGAGGACTTGCTGGCACAGCTTTCCGAGAACCCAAAGAAACCAATCCTGAAGACTAGCGAGTGA
>Bph1/9-9
ATGGAGGCCACGGCGGTGAGCATTGGCAGGTCCGTGCTGAAGGGAGCGCTTGGCTTCGCCAAATCCACCTTGGTGGAGGAGGTTTCCCTGCAGCTCGGCGTCCAGCGCGACCAGGCGTTCATCAGGGACGAGCTGGAGATGATGAACTCCTTCCTGATGGCCGCCAATGATGAGAAAGATGACAACAAGGTGGTAAGGACCTGGGTGAAGCAGGTCCGCGACGTGGCCTACGACGTCGAGGACTGCCTCCAGGACTTCGCCGTCCGCTTGGGGGGGAAGAGTTCATCCTGGTGGCTCAGCCCTCACACGCTTTGGGAGCGGCGCCGCATCGCCAAGCAGATGAAGGAGCTGAGGGGCAAGGTTGAGGATGTCAGCCAGAGGAACATGCGCTATCAACTCATCAAGGGCTCCAAGCCTACTGTAGCTACCAATGTCGCACCCAGCAACAGTACTGCCCGTGCGACCATGTCTGGCGCGCATGAAGAACGATGGCAGCATGACAAGGCAGTAGCTGGTCTGGTTCGGCTGGTCAAAACCAAGGTTGATGAATGTAGAGTGATTGCAGTGTGGGGAACAAGTGGTGATCTAAGGGAGACGTCCATCATTAGAGAAGCTTATGATCATATCAAGAGAAGCAAGAAGTTTGAATGCTGTGCCTGGATTGATTTGATGCATCCTCTTAATCCAACGAAATTCCTGCAAACCATTGTTAGGCAGTTGTACATAAGATCTCTTCAGGAGGCTGGTGAAGCAACTCCTGGGTGCCAGCTTCTGAGGAGCATGTTGATGAAGGAAGATCATTTGGATTATGACGACTTCAATAAATATTTGAGTGACAAGGGCTACCTCATTGTGCTGAATGACCTATCAACCACCGAAGAGTGGAAGCAAATCAAAAGGCACTTACCAGATAACAAGAAAGGGAGTCGAATCATAGTGTCCACACATCAAGTCGAAGTTGCAAGCTTATGCGCAGGGACAGAGGAGGTCGCACCAGAGCATGTGCAATTGTTTGCGGATCATGCTCTTTACGCTTTCCACTTCAAGGGTGCTAAAGATGGAATAGATTCAATGGAACACTCGCCTAGCTTACATGAAGACACTAGATATAGCTCTGAAGAAGGAAAGAACCTCACTCGCACGGATACAATGGTAACTTTTTTCAAGGAATCTGAGATCGTTGGGCGAGTTGATGATAGAAACAAAATTATTGAACTGATTTCAAAAGGTAGCCAACAGCTTGAGAAGATCTCAGTGTGGGGAATGGGTGGTATTGGGAAAACCACTCTAATTCAAAATGTCTACCGAAGCGAAAAGGTTAAGAAGATGTTTGATAAGCATGCATGTGTCACGATCATGCGCCCGTTCAATCTTAATGATCTTCTTATGAGCTTAGTTAGGCAACTAGAAGATTCAAAAACTTCTGGAGAAAAGGAGTTGGCTAGCATTTTAGAAGGAAAGAAATACTTGATTGTTCTTGATGATGTATTATTCACAACAGAATGGGATGCTATAGAATCATATTTCCCAGCAACGGAAACAGGAAGCCGGATCATAATAACCACAAGGCATGAAAGTATTGCTAAGCATTGTTCAGGGGATCAACAAGGAAAAATGTATCAACTCAATCGTCTAGGAGACAACGATGCAAAGAACCTCTTTGCAAAGAAGGTATTTAAGGAGTCAGTAAATTTGGATCAACAAGATCTTGAATTGATCAAAGAAGCGAAACCGATTCTAAAGAAGTGCAATGGACTTCCCCTTGCAATTGTCACCATAGGTGGTTTCTTGGCAAGCCGCCCCAAAACTACTTTGGAGTGGAGAAAATTGAATGAGCATATTAGTGCAGAGTTGGAGACAAACCCAGGGCTTGAGGCCATCAGAGCTGTCCTTAATATAAGCTACGACGGATTACCTTATCACCTCAAGTCTTGCTTCTTGTATCTGTCCATCTTTCCTGAAGATGGCAAGATTAGCAGAAAACGTTTGGTGCGTCGATGGTGTGCAGAGGGTTACTCAAGGGAGCTATGGGACAAATCTGCAGAGGAAATAGCAAACAACTACTTCTTTGAACTCATAGACAGAAGCATGATCCTACCAACTCAAAATTCAACTTACAGCAGTAGAGGGGCTGATTCTTGCCAGATCCATGATATCATGCGTGAGATAGCCATCTTGAAGTCAAAGGAGGAAAACCTTGTTCTTAGACTCGAAGGGGGTCCCAGGCTATACAATCATGACACAGTTCGGCATATTTCCATTACAAACATCAGCGAGGACTGGGAGACAGATGTCGATGAATTGAAGACAACAGTAGATATGTCCCGAATAAGATCATTAACAGTATTTGGGATGTGGAGACCTTTTTTTATTTCTGACAAGATGCAGTTACTACAAGTGCTAGACTTGGAAGACACAAAAGGTGTATATGATCATCATATTAAGCAAATTGGGAAGCTCCTTCACCTTAGATACCTTTCTCTAAGAGGATGTGGGAACATTACTTACCTGCCTGATTCCTTAGGTAACCTAAGGCAACTGGAGACACTAGATGTCAGAGGTACGTGCATACTCAGGTTGCAAAAGACCATCATTAATCTTCGCAAGCTAAAGTATCTCCGTGCTGTCCCAGAGTTATCTGACCCGTATGAAGACATAGCAGAGAAACTACCAGAGCTCATTAGGAACAGGCTATGCATTTCTGCGACTGCGTTGCTGGCGCTTTGCGTGTTATGCTCACCAAGTGATCAAGGGATTAGTACCCGTGACCTCTGCACCTTGTGTTGCTGCAGTATTCTCCCTGCCATTGCCATGCGCCTCGACGGGAATGGTGTAGTAGCACCGAGAGGGCTGAGGAGACTGACAGCCCTGCACACGCTAGGTGTGGTGGACATTTCATGGCAGCCATCAATTTTACAAGATATCAAGAGGCTCATCCAGCTGCGCAAACTGGGAGTGAGCGGTGTCAACAAGAAAAACAGCAAAAAGTTTTTATCTGCCCTTGTCGCTCTCAGCCGCCTGGAATCATTGTCACTGATCTCGAAGGGGAAGCCAGGTCTCTGGGGCTGTCTGGATGCTGATGAAAAGTTTTCGCCACCTAAGAATCTCAAGACTCTGAAGCTTCAAGGCAACCTGGTTGAGTTGCCAAAATGGATCGGGCAGCTCAACAATCTCGTGAAGCTGAAGCTATCAGAAACCGGGCTCAAGGATCATGATGCTGCTATACAAGTCCTTGGTAAGCTACGAAACCTGACCATCCTATGCCTGCTGGGCAAGTCATTTCACTCGCTTGAGGGTGGTGAACTCAATTTCTCGGAGGGATCTTTCAAAAGCCTGGTGGTTCTCGAGCTTGACTTCAGTGGGAGCAAATGCGTCAAGTTTCAACAAGGAGCATTCCACAATCTTGAGCTACTGGAGCTTCATTGTGAGCTACTGGAGCTTTCTGGTCATATTGAAGAAGTCGAAACTAAGTTCTCTGGGCTAGAATTTCTCCCAAGAATCAAGGAAGTCCGGCTCCAGGGTTATTTTTACGGATTTTATGACACACGAAAATTGATGGAGGACTTGCTGGCACAGCTTTCCGAGAACCCAAAGAAACCAATCCTGAAGCCTAGCGGGTGA
>Bph14
ATGGCGGAGCTAATGGCCACCATGGTGGTCGGGCCACTGCTGTCCATGGTGAAGGACAAGGCCTCCAGCTACCTCCTGGAGCAGTACAAGGTGATGGAGGGCATGGAGGAGCAGCACGAGATCCTCAAACGCAAGCTGCCAGCCATCCTCGACGTCATCGCCGACGCCGAGGAGCAGGCGGCTAAACACAGGGAAGGGGTGAAAGCATGGCTCGAGGCGCTCCGGAAGGTGGCCTACCAGGCCAATGACGTCTTCGACGAGTTCAAGTACGAGGCACTCCGCCGCAAGGCCAAGGGGCACTACAAGATGCTCAGCAGCATGGTTGTAATCAAGCTCATTCCTACTCACAACCGTATTCTGTTCAGTTATAGGATGGGCAACAAGCTCAGGATGATTCTGAATGCCATTGAAGTTCTAATTGAAGAGATGAATGCCTTTAGGTTTAAATTCCGACCAGAGCCACCAATGTCGTCCATGAAATGGAGGAAGACAGATTCTAAAATCTCCGACCTTTCTTTGGACATTGCCAACAACTCAAGAAAGGAAGATAAACAGGAGATTGTCAGCAGATTGCTTGTTCCAGCCAGCGAAGGGGATCTCACTGTTCTTCCCATTGTAGGAATGGGGGGGATGGGCAAGACCACCTTAGCGCAGCTCATTTACAATGACCCTGACATTCAGAAGCATTTCCAGTTGCTGCTCTGGGTGTGTGTTTCCGACAACTTCGATGTGGATTTGCTGGCTAAAAGCATAGTTGAAGCAGCTCGCAAACAGAAGAATGATAACAGTGGAAGTACTAACAAGTCACCATTGGATGAACTTAAAGAAGTTGTGAGTGGGCAGAGGTACCTCCTCGTTTTGGATGATGTCTGGAACCGTGATGCTCGTAAGTGGGAAGCGCTCAAGTCCTACCTTCAGCACGGTGGCAGCGGTAGCTCAGTTTTGACAACAACTCGTGATCAAGAAGTGGCTCAAGTGATGGCTCCAGCTCAAAAACCTTATGATCTCAAGAGACTGAAGGAAAGCTTCATAGAGGAAATTATCAGGACAAGTGCTTTCAGTTCACAACAAGAAAGGCCTCCTGAGCTTCTCAAAATGGTTGGTGATATTGCCAAGAAATGTTCTGGTTCCCCTTTAGCTGCAACAGCATTGGGCTCTACACTGCGTACGAAGACCACCAAGAAAGAATGGGAGGCTATATTAAGCAGAAGCACAATTTGCGATGAGGAAAATGGAATTTTACCAATACTCAAGCTCAGTTACAATTGCTTGCCATCATATATGCGGCAATGCTTTTCCTTTTGTGCAATTTTCCCCAAGGATCATGAGATTGACGTGGAAATGCTGATCCAGTTATGGATGGCCAATGGTTTTATCCCAGAGCAACAAGGAGAGTGCCCTGAAATCATTGGTAAAAGAATTTTCAGTGAGTTGGTGTCAAGGTCATTTTTTCAGGATGCGAAAGGGATCCCGTTTGAGTTCCATGATATAAAGAACTCTAAGATTACTTGTAAGATCCATGACCTTATGCATGATGTTGCACAATCCTCCATGGGAAAAGAATGCGCTGCTATAGATACAGAAGTTAGTAAAAGTGAGGATTTTCCTTATTCTGCTCGCCATCTATTTTTGTCAGGTGATAGACCAGAAGCTATTCGGACTCCTTCCCCAGAGAAAGGATATCCAGGTATCCAAACATTAATATGTTCACGTTTCAAATATTTGCAGAATGTATCAAAATACAGGTCATTGCGAGTATTAACAACGATGTGGGAAGGTTCATTCCTGATACCAAAATATCATCATCACCTGAGGTATCTTGATCTCTCAGAAAGTGAAATTAAAGCACTTCCTGAAGACATAAGCATCCTATATCATTTGCAAACATTGAACCTTTCCCGTTGTTTATCTCTCCGTCGACTTCCAAAGGGAATGAAGTACATGACCGCCCTCCGTCACTTGTACACTCACGGATGTTGGAGTTTAGGAAGCATGCCTCCTGACCTCGGACACCTCACTTGCCTACAGACGCTTACATGCTTTGTAGCCGGTACTTGCTCTGGCTGCAGTGATTTGGGAGAGCTGCGGCAGTTGGACCTTGGTGGTCGACTAGAGCTAAGAAAACTGGAAAATGTGACAAAAGCTGATGCAAAAGCAGCAAATCTCGGAAAGAAGGAAAAACTGACCAAATTGACCTTAATATGGACTGATCAGGAGTACAAGGAGGCACAGAGTAATAATCATAAAGAGGTGCTGGAAGGTCTCACGCCTCACGAGGGGCTCAAGGTTCTGAGTATATATCACTGTGGGAGCAGTACATGTCCAACTTGGATGAATAAACTGCGGGACATGGTGGGGCTTGAGTTAAATGGTTGCAAAAATCTCGAGAAGCTTCCTCCGTTGTGGCAGCTACCGGCTCTACAAGTTCTTTGCCTGGAAGGACTGGGTAGTTTAAATTGCTTGTTCAACTGTGACACACACACACCCTTCACATTTTGCAGACTGAAGGAGCTAACCTTGTCTGATATGACAAATTTTGAGACATGGTGGGACACAAATGAGGTACAAGGAGAAGAGCTGATGTTTCCTGAGGTTGAAAAGCTGTCAATCGAAAGTTGCCATAGGCTAACTGCCTTGCCAAAAGCATCAAATGCGATTTCAGAATCGTCCGGCGAAGTTAGCACCGTGTGTCGTTCTGCATTTCCAGCATTGAAGGAAATGAAATTATATGATTTGCGTATCTTTCAGAAATGGGAGGCAGTCGATGGAACTCCAAGGGAGGAGGCAACATTTCCTCAGCTTGACAAATTAGAAATCAGACAGTGCCCAGAGCTGACTACTCTACCTGAAGCACCAAAGCTAAGTGACTTAGAGATATCTAAAGGCAATCAACAAATATCCCTACAGGCAGCCAGCAGACATATTACTTCATTGTCCAGTCTCGTTCTGCATTTGTCCACTGATGACACAGAAACAGCATCGGTGGCCAAGCAACAAGATTCGAGTGATTTGGTGATTGAGGATGAGAAATGGAGTCATAAATCTCCCCTGGAACTTATGGTCTTGAGTCGGTGCAACCTTTTATTCTCTCACCCAAGTGCACTGGCTCTGTGGACATGTTTTGCTCAGCTCCTAGATCTGAAAATTCGGTATGTTGATGCGCTTGTCAGCTGGCCAGAAGAGGTGTTCCAGGGCTTAGTTTCCTTGAGGAAGTTAGAGATTTCTGTATGCGAGAATCTGACAGGACACACACAAGCTCGTGGGCAATCTACACCCGCACCAAGTGAACTCCTGCCACGTTTGGAGTCCCTAGAGATAACGTGTTGTGATTCTATTGTGGAGGTCCCCAATCTACCGGCGTCTCTCAAGCTATTAGAAATTAGGGGGTGCCCCGGCCTGGAGTCCATCGTATTCAATCAGCAGCAGGATAGGACGATGTTGGTGAGTGCAGAAAGCTTTGCAGAGCAGGATAAGTCATCGTTAATATCAGGGTCCACAAGCGAGACCAACGATCACGTCCTTCCACGCCTAGAATCTCTTGTAATAAATTGGTGCGATCGTTTGGAGGTTCTCCATCTTCCTCCGTCCATCAAGAAATTGGGTATTTATAGCTGTGAAAAACTTCGGTCCCTCTCAGTAAAGCTGGATGCCGTTCGAGAATTAAGTATCAGACATTGCGGGAGCTTGAAATCACTGGAATCTTGCTTAGGAGAGCTCGCGTCGCTGCAACAACTCAAACTTTTTGATTGCAAGAGCCTGGAATCCTTGCCGAAGGGGCCTCAAGCATACTCATCTCTTACATCTCTTGAAATTCGTGGTTGTTCTGGTATAAAGGTGCTTCCACCGAGCCTACAGCAACGTCTGGATGACATCGAGGACAAAGAACTAGATGCCTGCTATGAAGAGGCAGAAGCAGAACCAAAGTCTCGTCATCGTCAATCTGCAATCAGTAGGCTGATGTGCTTGAAGTAG
>Bs2
ATGGCTCATGCAAGTGTGGCTTCTCTTATGAGAACAATAGAATCTCTCTTGACATTCAATTCGCCGATGCAATCTCTATCCTGTGATCACAGAGAAGAACTTTGCGCTCTTCGTGAAAAAGTTAGTTCCCTGGAAGTATTTGTCAAGAACTTTGAGAAAAACAATGTTTTTGGGGAAATGACGGATTTTGAAGTAGAGGTAAGAGAAGTTGCAAGTGCTGCTGAATACACAATTCAACTGAGACTAACAGGAACTGTACTGGGAGAAAATAAAAGCCAGAAAAAAAAGGCGCGTCGAAGGTTTCGTCAAAGCCTGCAACAAGTAGCAGAGGACATGGATCATATCTGGAAAGAGTCGACAAAGATCCAAGATAAAGGAAAACAAGTATCAAAGGAATCATTGGTTCATGATTTTTCAAGTTCAACAAACGATATTTTGAAGGTTAAGAACAATATGGTTGGACGTGATGATCAAAGGAAACAGTTGTTAGAAGATCTGACTAGAAGCTACTCTGGGGAACCCAAAGTCATCCCGATTGTCGGGATGGGAGGCATAGGTAAAACAACCTTAGCAAAAGAAGTTTACAATGATGAATCAATTCTATGCCGTTTTGATGTTCATGCCTGGGCTACCATATCTCAACAGCACAACAAAAAGGAAATTTTGCTGGGCCTTCTGCATTCCACAATCAAAATGGATGACAGGGTTAAGATGATTGGTGAAGCAGAGCTAGCAGACATGTTACAGAAAAGTTTAAAGAGAAAGAGGTACTTAATTGTCTTGGATGATATCTGGAGTTGTGAAGTGTGGGATGGCGTGAGACGATGCTTTCCAACTGAAGACAATGCAGGGAGTCGAATACTGTTGACTACCCGTAATGATGAAGTAGCTTGTTATGCTGGTGTAGAGAATTTTTCTTTGCGGATGAGCTTCATGGATCAAGATGAGAGTTGGAGTCTTTTCAAAAGTGCAGCATTTTCAAGTGAAGCATTACCATATGAGTTCGAGACTGTTGGAAAGCAAATCGCAGATGAATGTCACGGGTTACCACTAACTATTGTCGTGGTTGCAGGGCTTCTCAAATCTAAAAGGACAATAGAAGATTGGAAAACTGTTGCTAAAGATGTCAAGTCATTCGTCACAAATGATCCTGATGAACGATGTTCACGTGTGCTTGGGTTGAGTTACGATCACTTGACAAGCGATCTAAAAACATGTCTTCTGCATTTCGGAATTTTTCCAGAAGACAGTGATATTCCAGTGAAGAATTTGATGAGATCATGGATGGCTGAGGGGTTCCTGAAGTTGGAAAATGATTTGGAAGGAGAGGTTGAGAAGTGTTTGCAAGAGCTTGTCGATAGATGTCTAGTCCTCGTCAGCAAGAGAAGTCGAGATGGAACAAAAATTAGATCATGTAAGGTTCATGATCTAATATATGACCTGTGCGTGAGAGAAGTTCAAAGGGAGAACATTTTTATCATGAACGACATTGTTCTTGACGTATCATATCCAGAATGTTCATATCTCTGTATGTATAAAATGCAGCCCTTTAAGCGCGTGACTGGTGATGAAATTAATTATTGTCCCTATGGTCTTTATAGGGCTCTTCTTACCCCTGTAAATCGTCAGTTGAGAGATCATGACAACAACAATCTTTTGAAACGAACCCATTCTGTTTTCTCTTTTCATCTTGAGCCTTTATATTATGTTCTCAAATCAGAGGTTGTTCATTTCAAATTACTCAAAGTCTTGGAGCTGAGACACAGACAGATTGATGGTTTCCCTCGAGAGATACTAAGCCTCATCTGGTTGAGGTACCTATCATTGTTCAGCTATGGGAATTTCGATGTACCTCCAGAAATTTGCAGGTTATGGAATCTGCAGACATTCATTGTTCAACGGTTTCGATCAGATATAATAATTTTTGCTGAGGAAATTTGGGAACTAATGCAATTAAGGCATCTTAAACTGCCCAGATTTTATTTGCCAGATTGCCCAAGTGGATCTGTTGACAAAGGAAGGCACTTGGATTTTTCAAACTTACAAACTATTTCTTACTTGTCTCCACGTTGTTGCACGAAGGAGGTTATTATGGGGATTCAGAATGTCAAAAAATTAGGAATCAGTGGAAATAAGGATGACTATAAAAGTTTTCGGGACTCTGGGCTTCCCAACAATCTTGTCTATCTGCAGCAACTTGAAATATTGAGTCTTATATCTGTTGATTATAGCCTTTTGCCAGTGATCATTTCAAGTGCAAAAGCTTTTCCAGCAACGCTCAAGAAGTTGAAGTTGGAAAGAACTTATCTAAGCTGGTCATACTTGGACATCATAGCTGAGTTGCCTAACCTTGAGGTGCTGAAGCTGATGGATGACGCTTGTTGTGGTGAAGAATGGCATCCAATTGTTATGGGATTTAATCGATTGAAGCTTTTGCTAATTAAATATAGTTTTCTCAAGTTCTGGAAAGCCACAAATGACAATTTTCCTGTCCTTGAGCGCCTCATGATTAGAAGTTGCAAAAATTTGAAAGAGATACCCATTGAGTTTGCAGATATACACACACTACAGCTGATTGAGTTAAGAGAGTGTCCTCCCAAACTTGGGGAATCTGCTGCACGAATTCAGAAAGAACAAGAAGACCTCGGAAACAACCCTGTGGATGTTCGTATCTCAAATCCATTGAAGGAGAGTGATTCTGATTCAGAAGAACATTAG
>Bs4
ATGGCATCTTCTTCTTCTTCTTCTGCAAGTAATTCAAAGTATTATCCTCGATGGAAGTACGTTGTTTTTCTAAGTTTCAGAGGTGAAGACACTCGAAAAACATTTACAGGTCACTTATACGAAGGTTTGAGAAATAGAGGAATAAACACATTTCAAGATGATAAAAGACTAGAGCATGGAGATTCAATTCCAAAAGAACTCTTGAGAGCTATAGAAGATTCTCAAGTTGCACTTATCATTTTCTCAAAGAATTATGCTACATCTAGGTGGTGCTTGAATGAACTAGTGAAGATCATGGAATGCAAAGAGGAAGAAAATGGACAAACAGTCATACCGATCTTTTATAATGTGGATCCATCACATGTTCGATACCAAACTGAAAGCTTTGGAGCAGCATTTGCCAAACACGAATCAAAGTATAAGGATGATGTTGAGGGGATGCAGAAGGTGCAAAGATGGAGAACTGCCCTAACTGCTGCCGCAAATCTAAAAGGATATGATATCCGTAACGGGATTGAATCAGAGAATATTCAGCAGATCGTAGATTGCATCTCTTCCAAATTTTGTACGAATGCTTATTCTTTATCTTTTTTGCAAGATATTGTGGGAATAAATGCTCACTTAGAGAAACTAAAATCGAAACTTCAAATAGAAATCAATGATGTTCGGATTTTAGGGATCTGGGGAATAGGCGGAGTCGGTAAAACAAGAATAGCAAAAGCCATTTTTGATACTCTATCTTATCAATTTGAAGCTTCTTGTTTTCTTGCTGATGTTAAAGAATTTGCAAAAAAGAATAAACTGCATTCTTTACAAAATATTCTTCTCTCTGAACTGTTAAGGAAAAAAAATGATTACGTCTACAACAAGTATGATGGAAAGTGTATGATTCCAAACAGACTTTGTTCTTTGAAGGTTCTAATTGTGCTTGATGATATAGATCATGGTGATCAGATGGAGTATTTAGCAGGTGATATTTGTTGGTTTGGTAATGGCAGCAGAGTTATTGTAACAACTAGAAACAAACATTTGATAGAGAAAGATGATGCGATATACGAAGTGTCTACACTGCCTGATCATGAAGCTATGCAATTATTCAATATGCATGCTTTTAAAAAAGAAGTTCCAAATGAGGATTTTAAGGAGTTGGCGTTAGAGATAGTAAATCACGCTAAAGGCCTCCCTTTAGCCCTCAAGGTGTGGGGCTGTTTATTGCATAAAAAAAATCTCTCTTTATGGAAAATAACAGTAGAGCAAATAAAGAAAGACTCTAATTCAGAAATTGTTGAACAACTCAAAATAAGTTATGATGGGTTGGAGTCCGAAGAGCAGGAAATATTTTTAGATATAGCATGTTTCTTCCGCGGAGAGAAAAGAAAAGAGGTCATGCAAATTCTTAAGAGTTGTGACTTTGGAGCTGAATACGGATTGGATGTTCTGATTAATAAATCTCTTGTGTTCATATCTGAAAATGACAGGATTGAAATGCATGATTTGATTAGAGATATGGGTAGATATGTGGTGAAAATGCAAAAGCTTCAGAAAAAACGTAGCAGAATATGGGATGTTGAAGATTTCAAAGAAGTGATGATAGACTATACGGGGACCATGACAGTGGAAGCAATCTGGTTTAGTTGCTTTGAAGAAGTACGTTTTAATAAGGAGGCAATGAAAAAAATGAAAAGGCTTAGGATATTACACATATTTGATGGTTTTGTCAAATTCTTCTCTTCGCCTCCCTCTTCCAATTCCAATGATTCAGAAGAAGAAGATGATTCCTACGACTTAGTCGTAGATCACCATGATGACTCTATTGAGTACCTGTCCAATAACTTGCGTTGGTTAGTCTGGAATCACTATTCTTGGAAGTCATTGCCAGAAAATTTTAAACCAGAAAAGCTTGTTCATCTTGAACTCCGTTGGAGTTCGCTTCATTATTTATGGAAGAAAACAGAGCATTTGCCGTCTCTACGAAAGCTAGATCTCAGCTTATCTAAAAGTCTGGTGCAAACACCAGATTTCACGGGGATGCCAAATTTGGAGTATTTGAATCTGGAGTACTGTAGTAAGCTTGAAGAGGTTCACTATTCCCTAGCATATTGCGAAAAACTCATTGAGTTAAATTTGAGTTGGTGTACAAAGCTTAGGAGATTTCCATATATTAACATGGAATCTCTTGAATCTCTGGATCTACAATATTGCTATGGTATAATGGTGTTTCCAGAAATCATCGGAACGATGAAGCCGGAGTTAATGATTCTCTCAGCAAACACTATGATAACTGAACTACCATCATCTCTTCAGTACCCAACTCATCTCACAGAGCTAGATTTGAGTGGCATGGAAAACCTTGAAGCTCTTCCAAGCAGCATTGTCAAGTTGAAAGATTTGGTGAAGCTAAATGTGTCGTACTGCTTAACGCTTAAAAGCTTGCCTGAAGAGATTGGTGATTTAGAAAACTTGGAGGAACTTGATGCTTCGCGTACTCTAATTTCACAGCCTCCATCTTCCATTGTCCGCTTGAACAAGCTTAAATCCTTGAAGTTAATGAAACGAAACACATTAACAGATGATGTGTGCTTTGTGTTTCCTCCTGTGAATAACGGGTTACTCTCATTGGAAATTCTGGAGCTCGGTTCCTCCAATTTCGAAGATGGAAGAATTCCGGAAGATATTGGATGTTTATCCTCTTTGAAAGAGTTACGTCTCGAGGGAGATAATTTCAATCATTTGCCTCAAAGCATAGCCCAACTTGGTGCACTTCGATTCTTATACATAAAAGATTGCAGGAGTCTTACAAGTCTGCCAGAATTTCCACCGCAATTAGATACAATATTTGCAGATTGGAGCAATGATTTGATCTGTAAGTCACTGTTTCTAAATATCTCATCATTCCAACATAACATCTCTGCTTCAGATTCGTTGTCGTTAAGAGTGTTTACGAGTTTGGGGAGTAGTATCCCAATCTGGTTCCACCATCAGGGAACAGATACAAGTGTTTCAGTCAATTTGCCTGAAAACTGGTATGTATCAGATAACTTCTTGGGATTCGCTGTATGTTACTATGGCAATTTAACTGAGAACACAGCTGAATTGATTATGAGTTCTGCAGGGATGCCATGTATCACCTGGAAACTTTTGTTATCGAATCATTCAGAATGTACATATATTAGGATTCATTTTTTCTTGGTACCTTTTGCTGGCTTATGGGATACATCTAACGCCAATGGTAAAACACCAAATGACTATAAGCACATTATGTTATCTTTTCCTCAAGAATTGAAGGAGTGTGGAGTTCGTTTGTTCTATGAAGATGAATCTGTGCTTGAGACCACCAATGATGAACTTACCATTGGGGTAAGGAGGATCAGATACGACGACGACGATAGTGAACATTATGAGGAGGCTGGTTGTTCCTCTTCTAAGAAACAAAGATCATAA
>CaMi
ATGGAAAAACGAAAAGATATTGAAGAAGCAAACAACTCATTGGTGTTATTTTCTGCTCTTAGCAAGGACATTGCCAATGTTCTAATTTTCCTAGAGAATGAGGAAAATCAAAAAGCTCTTGACAAAGATCAAGTTGAAAAGCTAAAATTGAAAATGGCATTTATTTGTACATATGTTCAGCTTTCTTATTCCGATTTTGAGCAGTTTGAAGATATAATGACTAGAAATAGACAAGAGGTTGAGAATCTGCTTCAATCACTTTTGGATGATGATGTCCTTACTAGCCTCACCAGTAATATGGATGACTGTATCAGCTTGTATCATCGTTCTTATAAATCAGATGCCATCATGATGGATGAGCAATTGGACTTCCTCCTCTTGAATCTGTATCATCTATCCAAGCATCACGCTGAAAAGATATTTCCTGGAGTGACTCAATATGAAGTTCTTCAGAATGTATGTGGCAACATAAGAGATTTCCATGGGTTGATACTGAATGGTTGCATTAAGCATGAGATGGTTGAGAATGTCTTACCTCTGTTTCAACTCATGGCTGAAAGAGTAGGACACTTCCTTTGGGAGGATCAGACTGATGAAGACTCTCGGCTCTCCGAGCTAGATGAGGATGAACACAATGATAGAGACTCTCGACTCTTCCAGCTAACACATCTACTCTTGAAGATTGTTCCAACTGAACTGGAGGTTATGCACATATGTTATACAAATTTGAAAGCTTCAACTTCAGCAGAAGTTGGACGCTTCATTAAGAAGCTCCTGGAAACCTCACCGGATATTCTCAGAGAATATATCATTCAACTACAAGAGCATATGTTAACTGTTATTCCCCCTAGCACTTTAGGGGCTCGAAACATTCATGTCATGATGGAATTCCTATTACTTATTCTTTCTGATATGCCCAAGGACTTTATTCATCATGACAAACTTTTTGATCTCTTGGCTCATGTTGGAACACTTACCAGGGAGGTATCGACTCTTGTACGTGACTTGGAAGAGAAATTAAGGAATAAAGAGGGTAATAACCAAACAAATTGTGCAACCCTAGACTTGCTGGAAAATATTGAACTCCTCAAGAAAGATCTCAAACATGTTTATCTGAAAGCCCCAAATTCATCTCAATGTTGCTTCCCCATGAGTGGTGGACCACTCTTCATGCATCTTCTACACATGCACTTAAATGATTTGCTAGATTCTAATGCTTATTCAATTTCTTTGATAAAGGAAGAAATCGAGTTGGTGAGTCAAGAACTGGAATTCATAAGATCATTCTTTGGGGATGCTGCTGAGCAAGGATTGTATAAAGATATCTGGGCACGTGTTCTGGATGTGGCTTATGAGGCAAAAGATGTCACAGATTCAATTATTGTTCGAGATAATGGTCTCTTACATCTTATTTTCTCACTTCCCATTACCATAAAGAAGATCAAACTTATCAAAGAAGAGATCTCTGCTTTAGATGAGAACATTCCCAAGGACAGAGGTCTAATCGTTGTGAACTCTCCCAAGAAACCAGTTGAGAGAAAGTCATTGGCAACTGATAAAATAATTGTAGGTTTTGAGGAGGAGACAAACTTGATACTTAGAAAGCTCACCAGTGGACCCGCAGATTTAGATGTCATTTCGATCACCGGTATGCCGGGTTCAGGTAAAACTACTTTGGCATACAAAGTATACAATGATAAGTCAGTTTCTAGACATTTTGACCTTCGTGCATGGTGCACGGTCGATCAAGGATATGACGACAAGAAGTTGTTGGATACAATTTTCAGTCAAGTTAGTGGCTCAGATTCAAATTTGAGTGAGAATATTGATGTTGCTGATAAATTGCGGAAACAACTGTTTGGAAAGAGGTATCTTATTGTCTTAGATGATGTGTGGGATACTACTACATTGGATGAGTTGACAAGACCTTTTCCCGAAGCTAAGAAAGGAAGTAGGATTATTTTGACAACTCGAGAAAAGGAAGTGGCTTTGCATGGAAAGCTGAACACTGATCCTCTTGACCTTCGATTGCTAAGACCAGATGAAAGTTGGGAACTTTTAGAGAAAAGGACATTTGGTAATGAGAGTTGCCCTGATGAACTATTAGATGTCGGTAAAGAAATAGCCGAAAATTGTAAAGGGCTTCCTTTGGTGGCTGATCTGATTGCTGGAGTCATTGCTGGGAGGGAAAAGAAAAGGAGTGTGTGGCTTGAAGTTCAAAGTAGTTTGAGTTCTTTTATTTTGAACAGTGAAGTGGAAGTGATGAGAGTTATAGAATTAAGTTATGACCATTTACCACATCACCTCAAGCCATGCTTGCTTCACTTTGCAAGTTGGCCGAAGGACACTCCTTTGACAATCTATTTGTTGACTGTTTATTTGGGTGCTGAAGGATTTGTGGAAAAGACGGAGATGAAGGGTATAGAAGAAGTGGTGAAGATTTATATGGATGATTTAATTTCCAGTAGCTTGGTAATTTGTTTCAATGAGATAGGTGATATACTGAATTTCCAAATTCATGATCTTGTGCATGACTTTTGTTTGATAAAAGCAAGAAAGGAAAATTTGTTTGATCGGATAAGATCAAGTGCTCCATCAGATTTGTTGCCTCGTCAAATTACCATTGATTATGATGAGGAGGAGGAGCACTTTGGGCTTAATTTTGTCATGTTCGATTCAAATAAGAAAAGGCATTCTGGTAAACACCTCTATTCTTTGGGGATAAATGGAGACCAGCTGGATGACAGTGTTTCTGATGCATTTCACCTAAGACACTTGAGGCTTATTAGAGTGTTGGACCTGGAACCCCCTTTAATCATGGTGAATGATTCTTTGCTGAATGAAATATGCATGTTGAATCATTTGAGGTACTTAAGAATTCGGACACAAGTTAAATATCTGCCTTTCTCTTTCTCAAACCTCTGGAATCTAGAAAGTCTGTTTGTGTCTAACAAAGGATCAATCTTGGTACTATTACCGAGAATTTTGGATCTTGTAAAGTTGCGAGTGCTGTCCGTGGGTGCTTGTTCTTTCTTTGATATGGATGCAGATGAATCAATATTGATAGCAAAGGACACAAAGTTAGAGAACTTGAGAATATTAGGGGAACTGTTGATTTCCTATTCGAAAGATACAATGAATATTTTCAAAAGGTTTCCCAATCTTCAGGTGCTTCAGTTTGAACTCAAGGAGTCATGGGATTATTCAACAGAGCAACATTGGTTCCCGAAATTGGATTGCCTAACTGAACTAGAAACACTCTGTGTAGGTTTTAAAAGTTCAAACACAAACCACTGTGGGTCCTCTGTTGCGACAAATCGGCCGTGGGATTTTCACTTCCCTTCAAATTTGAAAGAACTGTTGTTGTATGACTTTCCTCTGACATCCGATTCACTATCAACGATAGCGAGACTGCCCAACCTTGAAAATTTGTCCCTTTATGATACAATCATCCAGGGAGAAGAATGGAACATGGGGGAGGAAGACACTTTTGAGAATCTCAAATTTTTGAACTTGCGTCTACTGACTCTTTCCAAGTGGGAGGTTGGAGAGGAATCCTTCCCCAATCTTGAGAAATTAAAACTGCAGGAATGCGGTAAGCTTGAGGAGATTCCACCTAGTTTTGGAGATATTTATTCATTGAAATTTATCAAAATTGTAAAGAGTCCTCAACTTGAAGATTCTGCTCTCAAGATTAAGAAATACGCTGAAGATATGAGAGGAGGGAACGAGCTTCAGATCCTTGGCCAGGAGGATATCCCCTTATTTAAGTAG
>CaPtr1
ATGGCGGAATCGTTCTTGTTCAATATCATTGAACGAGTTTTGGCTAAAGTTTCTTCAATTGCTGTATATGAGATCAGTCTAGCTTGGAATGTTAAGACAGATCTACGGAAACTCCAAAGCACATTATCCACCATCAAAGCTGTACTTCTAGATGCAAATGAGAAGCAGGCAAAGAACCATGAAGTGAGAGATTGGCTGGAAAAGCTCAGAGATGTTGTTTATGATGTCGATGATTTGATGGATGATTTATCGACACAGCTGTTGCTGCAAATGCATTTCCAGAAAAGCTTTGGGAAGAAGGTAAGAAGATTCTTTTCAAGTTCAAATCCAATTATATATCGATTCAAGATTGGCAGAAGGGTAAAAGAAATCAGGGAGTTACTGAATGAGATTGCAGATGATAGGAAAAGTTTCCACTTCACGGAACATAATTATCTAATTCCAGCTGAGAATACAAGTAGAGAACAAACACACTCCTCCGTGAGGGCCTCGGATATCATTGGTAGAGATGCTGATCAAGAGAACATTGTAAAACAGCTGATAGATTCTCATAATGAGGAAAATATATCTGTGATTCCTATTGTTGGACTTGGAGGACTTGGAAAGACCACACTTGTTAAGTTGGTTTATAACGATAATAGGGTAGTTCAGAATTTTGACCTCAGAATGTGGGTTAGTATTTCAGAAGATTTTAGTCTGAGAAAGATAATTGAGAAAATTCTGAGGTCGGCAACAGGAGAGAGTTTTGACCACCTAGATATGGACCAATTACAAGGCTGTTTGGGCAACGTTTTACGATTGAAAAGATATTTACTTGTGCTGGATGATGTGTGGAATGAAGATCAACACAAGTGGACGGATTTGAGGGAGTTGCTGATGAATTGTGCTAGCGGTAGTAAAATTGTTGTCACTACACGCAGTAAGATGGCTGCTTTGATTACTGGAACAGTTCCACCTTATTATTTGGAAGGTCTTGCTAGTGATGACTGCTTATCTTTATTTCTGAAATGTGCATTCGGAGGGCAGGACAATATGTTTCCTAATCTAGTAGAAATAGGAAAAGAAATTGTGAAAAAGTGTGGAGGAGTGCCTTTGGCTGTGAAAACCTTGGGAAGGTTGTTGTACACGAAAACAGACGAGAATGAATGGTTGCAGATAAGAGATAATGAGATATGGGAAATTGAACAGAAAGAATCTGACATTTTACCAATATTGAGATTGAGCTATGAACAGATGCCATCACATCTAAGACAGTGCTTTGCCTATTGCTCCATGTTATCTAAAGGTCAAGAAATTCCGAGGGAGGACTTCATCAATCGCTGGATTGCTCAAGGATTTATACAGAGTTCAAACAGAAACAGCAAGTTGGAAGATATCGGTAATCAGTACTTTGATGAGTTGCTATCAAGGTTTTGCTTCCTAGATGTGGTACAAGCCTTTGATGGAGAAATATTGGCTTGTAAGATACACAGTCTTGTGCATGATCTTGCACAGTCAGTGGCAGGTGCAGAATGCTTAAATGTGAAACCCAATGCTTTCGTGGTTCCCGAAAGAGTTCGCCACTTATTTTTTCATGCAGAAGATATGTCTGGGAAACACTTCCCCAAATTTTTGCTTCCCTTGCGAAAGTTGAGGTCTTTCTCTTATTCCTTTAACGTTGGACCTGTAAACAAGTTCTTTGTCAAGACAATATTGTCAAATTTCAAACGCCTTCGGATGTTAGTCTTGAGCAATCTAGATCTTGAGGAGTTGCCGACTTCGATAGGCCACTTGAAGGAATTGAGATACCTTAACCTTAGTGGCAGTGGTAACATCAAGTTTCTTCCAAGGTCTATGAGCAAATTAGTAAATCTGCAGACTCTTAACCTCATTAACTGTGAACAGCTTAAGGAGTTGCCGAGAGACTTCGCAAAGTTAATCAGCCTGAAGACCTTGTATTTGACTACACAACAGATATCGGTAGGGATCAAGTGCAAGAATCAACATTCTTTCACTTCTCTTCAATTTTTGCTTCTTTTCAAATGTTGTTTCCCAAAATTGCAGCCAGAACTGGTGCAGCATTTTACTGCACTTCGAGTTTTGCGTATCTATGAATGCCCAAGTTTATGTTCTCTTCCAAGCAGTATTAGATATCTGACTTCACTTGAAAAGCTATGGATCTGGAACTGTGAAGAACTTGATTTGATGGACGGAGAGGGAATGTCAGGCCTTTCGAGTCTTCGATCTTTGCTTCTGATGGGGCTACCTAAGTTGGTAACTCTACCATTGGAACTAAAAGATACCGCTCCTGCAACATCAAAGTACTTCAGAATCGCCGATTGTCCCAACCTGGTAGAGCTTCCAGAGTGGCTGCAGAATTACTCCTCACTTCAGAGACTGTATGTAGAGGATTGCCCTGCTTTGGCGTCGATACCTCCTGGAATCTACAACCACAATGTCAATGTCCATATAATTGACTGTCCATTGCTAAGTGGAGGATGCTAA
>CAR1
ATGGCAGAGGCTATTGTTTCTGTTACAGTGCAGAAGCTAGGACAGTTGCTCTTGGAAGAACCGTTGTTCTTATTTGGTATAGGTGACCAAGTGAAGCAGCTGCAAGACGAATTGAAGCGTTTGAATTGCTTTTTGAAAGATGCAGATGAGAAGCAGCATGAAAGCGAGAGAGTGCGTAACTGGGTTGCAGGCATTAGAGAAGCTTCTTATGATGCAGAGGATATCCTCGAGGCATTTTTCCTCAAAGCAGAATCAAGGAAACAAAAAGGGATGAAAAGGGTGCTTAGGAGGCTTGCTTGCATCTTGAACGAAGCGGTTTCACTTCATAGTGTTGGCTCAGAGATTAGAGAGATCACCTCCAGGCTTTCTAAGATAGCAGCAAGCATGCTAGATTTTGGTATAAAAGAATCTATGGGCAGAGAAGGTTTGAGTTTGTCTGATAGTCTAAGAGAACAGAGGCAATCGTTTCCATATGTTGTTGAGCATAATCTTGTTGGGTTAGAGCAGAGTCTAGAGAAGTTGGTGAATGATTTAGTTTCCGGAGGTGAGAAACTAAGAGTCACGTCCATCTGCGGAATGGGTGGTTTGGGGAAAACAACTTTAGCCAAACAGATTTTCCATCACCATAAAGTGAGGCGTCATTTCGATAGATTTGCTTGGGTATATGTTTCTCAAGACTGTAGACGGAGACATGTTTGGCAAGACATTTTTCTGAATCTCAGCTACAAGGATGAAAATCAGAGAATACTCAGCTTGAGGGATGAACAACTTGGAGAGGAGTTGCATCGGTTCTTGAAAAGGAATAAATGCCTCATTGTGCTTGATGATATCTGGGGCAAAGATGCTTGGGATTGTCTGAAACACGTCTTTCCACATGAAACAGGAAGCGAAATAATCCTCACTACTCGGAACAAGGAAGTCGCTTTATATGCTGATCCCAGGGGTGTGCTTCATGAGCCACAATTGCTAACATGTGAAGAGAGTTGGGAGCTGTTGGAGAAAATTTCATTATCTGGAAGAGAAAATATAGAGCCAATGTTGGTCAAGAAAATGGAGGAGATTGGGAAGCAGATAGTTGTAAGGTGTGGAGGTTTACCTCTAGCTATAACAGTTCTTGGAGGACTTCTGGCAACGAAAAGTACATGGAACGAGTGGCAAAGAGTATGCGAGAACATCAAATCATATGTTTCAAATGGAGGTAGTAGCAATGGAAGTAAGAACATGCTAGTTGCAGATGTTTTGTGCTTGAGTTACGAGTACTTGCCTCCCCATGTAAAGCAATGTTTCCTCTACTTTGCTCATTATCCTGAAGACTATGAGGTTCATGTGGGAACACTAGTTAGTTATTGCATCGCAGAGGGAATGGTTATGCCTGTAAAACACACAGAGGCTGGCACGACAGTGGAAGATGTCGGGCAAGATTATCTTGAGGAATTAGTAAAGAGAAGCATGGTTATGGTTGGGAGGAGGGACATTGTAACTTCGGAAGTCATGACATGCCGTATGCATGACCTCATGAGGGAGGTGTGTTTACAGAAGGCAAAGCAAGAAAGCTTTGTGCAAGTTATTGATTCAAGGGATCAAGATGAAGCTGAGGCTTTTATATCTCTTTCGACCAATACATCTCGTAGAATTTCTGTCCAACTACATGGTGGAGCAGAGGAGCACCATATCAAGAGTCTGTCGCAGGTTTCCTTCAGAAAGATGAAACTTCTTCGAGTTCTAGATCTTGAGGGAGCTCAAATCGAGGGAGGGAAGTTGCCAGACGATGTAGGAGATCTCATCCATTTGAGGAACCTGAGCGTGAGATTGACAAACGTGAAGGAACTTACATCATCTATTGGAAACTTAAAGTTGATGATTACTCTAGACTTGTTCGTGAAAGGGCAACTGTATATTCCAAACCAACTCTGGGATTTTCCTGTTGGAAAGTGCAATCCAAGGGATCTTTTAGCAATGACAAGTCTTAGAAGATTGTCTATCAATCTTTCTTCGCAGAACACAGACTTCGTGGTGGTGTCTTCACTAAGTAAAGTCTTGAAACGTCTCCGTGGCTTGACAATAAACGTTCCATGCGAACCTATGCTTCCACCAGTAGATGTAACACAGTTGGTCTCTGCATTTACTAATCTCTGTGAACTGGAACTGTTCCTTAAACTAGAAAAACTCCCAGGAGAACAGAGTTTCTCCTCTGATCTTGGTGCTCTACGTTTGTGGCAATGCGGATTAGTGGATGACCCGTTTATGGTTCTCGAGAAGCTTCCAAACTTGAAGATTCTCCAACTGTTTGAAGGATCATTTGTAGGTAGTAAGCTTTGTTGTTCCAAGAATCTAGAGAATCTAGAGGAGTGGACTGTAGAAGACGGTGCCATGATGCGTCTTGTCACCGTGGAGCTAAAGTGTTGTAACAAACTGAAGTCAGTTCCTGAAGGAACGAGATTCCTAAAAAATCTACAAGAAGTAGAGATTGGGAACAGGACAAAGGCATTTAAGGACAAGCTAATCTCTGGTGGTGAAGATTTCTACAAGGTTCAACATGTGCCTTGTGTTGTTTTTGAGAACTGTGAACTTTAA
>CcRpp1
ATGGCAGACAGTGTGGTTTCCTTTGTTTTAGATCACTTGTCCCAACTGGTGGAACATGAAGCAAGGTTGCTAAGTGGCGTGGAAGACAAGGTGAAGTCCCTCGAGAGGGAGCTTCAGATGATCAACGTCATCCTAAGAACCACAAACAGCAACAACGACATTCAGAAAACAGTGGTGAGCCAAATCAGAGATGTGGCCCATGAAGCTGAGGATGTCATTGACACGTACGTTGCCAAAGTGGCCCTGCACAACAGGAGAACCATGCTGGGGAGGCTACTCCATGGAGTTGACCAAACAAAGTTGCTCCATGACGTATCCGAGAAAATAGACGAGATCATAACAACTCTCAACCAGATACGTGAAAACAAGATCAAATACAGCGAGTTCCAAGAAAGAAATCATCAATCCATAGCAGAAGAGGAGGAGGAGGAGAAGGAGAGGGAGAGGTTACTTCACAAGCTAAGAAGAAATGTAGAGGAGGAACATGTAGTGGGTTTTATCCGTGGATCTCAAGCAATCATCAAGCTACTCAAGGAAGGTGGCTCACGGCGTAATGTGGTCTCCATCATCGGCATGGGGGGGTTGGGCAAGACCACCCTTGCCCGAAAAGTTTATAATGATAGCAAGGTGAAACAAGGCTTTAGTTGTTGTGTTTGGGTGTACGTGTCAAACGAGTGTAGAGCTAAGGAGCTTTTGCTTAGTCTTCTTAAGCATTTGAGGCCAAACCTCGAAACTGAACTTCAAGAAGAAAACAACAAAGGAAAAAAATTCACTGAAGAACAAGACATTTTTAACTTGAGTGTGGAGGAGCTGAAGAAACTGGTGCGGCAATACTTGGAGAGGAAAACAAGGTATCTGGTGGTCCTCGATGACTTGTGGAAAACACAAGATTGGGACGAGGTGCAAGATGCTTTTCCCGACAACAACAGAGGCAACAGAATATTGATCACTAGTCGTTTGAAAGAGGTGGCCTTGCATACTAGTCTTCATCCTCCATACTACCTTCAATTTCTCAGCCAAGAAGAAAGCTGGGAGCTCTTTCGTAGGAAAGTGTTTAGAGGGGAAGAATGCCCTTTTGAACTAGAGCCTCTAGGCAAACAAATAGTGGCAAGTTGTCGCGGTTTGCCACTCTCTATTGTTGTATTAGCAGGATTGCTAGCCAACAAGGAAAAGTCACACAGGGAATGGTCCAAAGTGGTGGGTCACGTCAACTGGTATCTTACTCAAGACGAGACTCAAGTGAAGGATATAGTTCTGAAGCTCAGTTATGATAACTTGCCAAGAAGATTGAAACCATGCTTTCTATATTTTGGGATATTCCCTGAAGACTTTGAAATCCCTGTTAGGCCATTACTACAACAATGGGTTGCAGAAGGGTTTATACAAGAAACAAGAAATAGAGACCCAGATGATGTGGCAGAAGACTACTTGTACGAGCTCATTGATCGTAGTTTGGTCCAAGTAGCAGCAATAAAGACTAGTGGAGGTGTGAAAACTTGTCACATCCATGATCTTCTCCGAGATCTTTGTGTATCGCAGAGCAAAGGGGACAAGATTTTTGAAGTCTGCTCAGATAATGACATTCAAATTCTAACAAAACCTCGCAGGTTGTCCTTCCATTGTGACATGGGCCACTACATTTCTTCAAGCAACAAAGACCATTCATGTATCCGTTCTTTGTTCTTCTTTGGAATATATTCCAATTTTACTGGGAACGAGTGGGAATGGCTTTTCAAAGGCTTCAAATTGGTTCGAGTGTTAGAGCTTGGAAAAAACCATTGCGCAGGAAAGATCCCATCTAATTTGGGGGACTTTATCCACTTAAGGTATTTGAGAATTGACTCGAATTTTGGTATAATTATTCCAACTTCCATACTTACCCTTCAGAATTTACAAACAGTAGATTTAGGTAATTGGTTTAGGGAAATCCCAATTTGTTTCCCTGCTCAAATGTGGAAGCTCAAACATTTAAGGCACCTGTATGGGCAAGGACCTGTGAAGCTTCAAGGCCACTATTCAGGATCAAATGAGGTTATGTGGAATCTCCGAACCATCTTCCCCATTGATATTGATACACAAACATTGTCTCTGATGAAGAAAGGAAGCTTCCCCAATCTTGTGAAATTGGGGTTGTCAATCAATTCGGACCGCCAAGGTAAGTGGCCAAAGTTGTTGCAGAGCTTACAAGAATTAAGTCATTTGAATATCTTAAAGATTTGCCTCCGAGGGGATTTTGATGCTTCAATAGGCACAGTGTCAAGCATATGGCGGTTTGGTTGTGAGCCACAGGAGCTATTACAAAGCCTAGGGTTGTTGACTCATATAACTACGTTGAAAATCACCAATATCTGCAGCCTTATGATAACGGTTCCTCCAAATGTCACCAAGTTAACATTGCGTGGTATTAGTAGCATCACTAGGGAGGGGCTGAATGCGTTGAGAAATCACACCAAACTCCAAATTTTGAGTCTATATGGAGACTATGGCTCTAACATTAACCTCAATTGTGTTGTAGGCGGCTTTCCACAACTGCAAGTATTGCAATTGAAAAAGTTCACCTCTGTAAATTGGAAATTAGGCAATGGTGCAATGCCACGTCTTCACACTCTAGTCATCATCAACTGTCAAAGTTTAGATGATCTTCCAAATGAATTGTGGTCTCTCACTGCCTTCAGAAAACTGCATGTAAAACAACCCTCACAACCAATGCTTCGTATGCTACGGGATTTGAAAATAAAGGATAGGGTTCAAGTCATAGTCGATGATCATGACAACTAG
>CD3.1
ATGGATCCAATTACCATTGCTGCCGTAGGATGGAGCGTGGCCATGGTTGGTTGGGTCGCCTCGGCCACCATCTCTAAGCTCCTCGCCAAAGGCTTCGATTACCTCGAATATGACACAGCAAAGAAGCTGGCGCAACTTGAGCCAAAAATCTTGGTGCTGGAACGGGTCATGGAAGTTGTCGAGACGAGCCCATACAGGCCTCGTCTAGAGCAGCTGTTCAAGCGGCTTAAATATGCTTTCTATGAAGCCGAAGAAATCTTGGATGCTGTCGAGTATCACTGTCTAGAGAAGCAGATCAAAACAGGGAAACTACAGCCGGGCGGTGGCTCGTCTCTACCTAAAAAGGATCGTCTGAAAAAGAAGGAGAGTCGTATGTCAAATAAGAAGTTGGTAAAGAGCCTAAAGAAGATAGAAAACATTATAAATGAAGCACACCAGATTTTGGAGAAGCTTAACTTGTCAAGCATAAGTGATGGCAATATACGACACACAATGGTTGTCAATCCTACGACTACCGCAGTTTCCCCGCAAAAAGTTTTTGGTCGAGATAATGATCGCGACAAGATCATAGCAATGCTTCATGAAAAGGAAGGTGGTCTTGATCCAAGCACTAGCAAAGGTCTATGTTTTTCTGTAATTGGCATACATGGAGTCAGCGGGTCTGGGAAATCTACCCTTGCACAGTTTGTTTATGCCCACGAGAAAAATGACAAGCAAGACAACAAGGAAGACCATTTCGACCTTGTTATGTGGGTTCATGTCTCTCAGGATTTTAGTGTGTGGGGCATCTTCAAGGAGTTGTATGAGGCAGCTTCAGATCCTAAGGTTCCATGCCCTCAATTTAATAACTTGAATGCCTTGGAAGAAGAACTGGAGAGGAAACTAGATGGAAAGCGATTCCTTCTGGTACTGGATGATGTCTGGTGCAATGCGGATGTTGGTAACCAGGAGCTACCAAAGTTACTTTCTCCACTGAAGAAAGGAAAGAAAGGAAGCAAGATCCTAGTGACAACTCGAAGTAAATATGCACTACCGGATCTATGTCCTGGTGTGAGATATACTGCCATGCCGATAACTGAGGTTGATGATACCGCCTTCTTTGAGTTGTTCATGCATTATGCCCTCGAAGATGGCCAAGATCAAAGCATGTTCCAGAACATTGGGGTTGAGATTGCAAAAAAGCTGAAGGGGTCACCTTTAGCAGCTAGAACAGTGGGTGGAAATTTACGTCGACAGCAAGATGTTGACCATTGGAGAAGAGTCGGAGATCAAGACCTTTTCAAGGTATGGACGGGACCTCTGTGGTGGAGCTACTATCAGCTTGGTGAGCAGGCTAGGCGTTGCTTTGCTTACTGCAGTATTTTTCCTAGGAGACATCGCTTGTACCGTGATGAATTAGTTAGACTCTGGATGGCAGAAGGGTTCATAAGAAACACAGATGAAGGGGCGGATGCTGAAGACGTTGGTCTGGGAATATTTAATGAACTATTGTCGATATCATTTCTTCAACCAGGAGGCCAGGACTGGTACAATCATGGCAAGGAATACTATTTAGTTCATGATTTGCTGTATGATTTAGCAGGGGCAGTAGCTGGAACTGACTGCTTCAGAATTGACAATAACATGATCCAGAAAGGAGAAAGCTGGGCAAAAGATGTTCCCAGAGACGTTCGCCATCTTTTTGTTCAGAGTTATGATGCAGCATTGATTACAGGGAAGATTCTTGTATTGGAAAATTTACACACACTCGTCATTTATAGTGTTGGAGGGGATACAACAGTTGAGGAAATAGTCATCAAGAACATACTCAAGAGTCTGCCTAAACTGCGGGTACTAGCAATAGCTTTATGTCTGGAAAAGGATGGATTTATTTGTAGACCAAATATATTGTCTGTTCCAGAATCTATTAGTCAATTAAAACATCTACGATATCTTGCTTTCCGGACAGATATTGAATGCAGAGTAATTTTACCAAGCAGTCTAAACCAGCTTTACCAGATGCAACTGCTAGATTTTGGTGTCTGCATGAATTTGGTATTTTCCTGTGGTGATCTTATCAACTTGCGGCATGTATGCAGCGGTCCTGGATTGCAATTTTCAAACATCGGTAGGCTTGTCTCACTCCAAACAATCCCAGCATTCAAAGTAAGTCATGAACAAGGACATGAGGCAAAGCAGTTGAGGTACCTAAACAGGCTCAGCGGCGAACTGAGTATATATGGTCTCCAAAGTGTTGAAAGCAGAGAGGAAGCTCTTGCATTCGATCTAGCTGCCAAGAAACGGCTCGCAGAACTAACACTATCATTCGGTGGAAGTTCAGAAGTTGCAGCAGAGGTACTTGAGGGCCTTTGTCCTCCCGTGGGGCTTGTAACACTCGACATCCGTGACTACGATGGTTTGGTATACCCAAAGTGGATGGTGGGCAGGCAAAATGGCGCACCAGAGAAGCTGCAACAACTTGGTCTCTCAGGATGGAGCCAGCCAGGACCTGCTCCTGCACTGAAGGCTTTCAATCATCTTCGTTGCCTCAATCTGATGCACTGCAGCTGGAACGCCTTGCCATGCAATATGGAGCACCTCAGCTCGCTCGAAACAGTAATCATTATTAAATGTTTGAATATCCGGTCGCTTCCAACGCTGCCACAGTCTCTTACGTATTTTTGGCTCCTGAAGTGCGACGATGGGTTCATGGAGTCTTGTCAAACAGTTGGACATCCAAACTGGAAAAAGATTCAACACATCTGCAGGAAATATTTTAGTGAATGA
>CHS1
ATGTCTACTTCTTATTCTTTTTTGTTGGCTGGAAGAGAGTTGGATGTGTTCTTGAGTTTCAGCGGTAAGATAGCTCTTGACGTTGATTTTGGTTATGATTTGTCACGAAATGGTATCAAAGCTTTTAAATCCGAAAGCTGGAAGGAGAGTAGCTTCAAACCAATTGATCTACGAACGCTTGAGGCTTTGACAGAGTCCAAAGTTGCAGTTGTCATGACGTCTGATGAAGAAGTTTCTTCAGTTGGGTTCCTTGAAGAGCTCATTGTAATAATTGAGTTTCAAGAGAAACGTTCACTCACTGTCATACCAGTCTTCCTCACAAAACACCCTTTGGATGTGGAAAAAGTCTCTCAAATATTTCCTGAGAGAGCCAAAATTTGGAGGACTGCAATTGCCAAACTGGACAACATAGCTGCACAGTACTCGTTTTCTCGGAATCTTGCGGTGATGCACGGAACACACCGGATCAAGCAGATTGCTGATGACATTAGGCTTATGTTTCTGTCCTCTGCATCAAGCGATTTCAAAGGCCTTGCAGGAATGGACCGTCACATGAAAGCATTGTATGCGTTGTTGGCTTTAGAATCTGACGAAAAGGTTCGTACCATTGGTATTTGGGGTAGTTCAGGTGTGGGAAAGACAACACTTGCAAGGTACACTTATGCAGAGATCTCTGTTAAATTTCAGGCGCATGTTTTCCTAGAAAACGTCGAAAACATGAAAGAAATGCTTCTACCGTCAGAAAACTTTGAAGGGGAAGATCTTAGAAGTGTGAATCATGAGATGAATGAAATGGCGGAAGCAAAGCAAAAACACCGGAAAGTTCTTTTGATAGCTGATGGTGTGAACAACATTGAACAAGGAAAGTGGATCGCGGAGAACGCCAACTGGTTTGCTCCAGGAAGTAGAGTCATTCTAATCACTCAAGAAAAAAGTTTGCTTGTGCAATCAGGAGTGAATCATGTGTATGAAGTTGGTTCTCTAAGATATGATGAAGCTCTCCAACTCTTCTCACGTTTTGCTTTCAAGCAGCCATATCCTTCTCCTGATTTTGAACGCCTCTCAGTTCGTGCTGTTCAGCTTGCAGGGTTTCTTCCTGTGACCATTAGACTGTTTGGTTCGTTTTTAACTGGTAGAGATAAAGAGGAGTGGGAAGCTACACTGCTTAAACTCAATGCAAAGCAAGGTAAAGACATAAAGGAAGTTTGGAAGATTATGGAAGCATTAGAAGATAAAGATATCGTGGAAGCATCCCAAAGATAA
>CHS3
ATGGAACCACCAGCTGCTCGTGTAACGCCGTCGATTAAGGCCGACTGTAGTCACAGCGTCAACATCATCTGCGAGGAAACAGTACTGCACTCCCTTGTCAGCCACCTCTCGGCCGCTTTACGCCGGGAAGGCATATCTGTGTTTGTGGATGCGTGCGGATTGCAGGAAACCAAGTTCTTCTCCATTAAACAGAATCAGCCGTTGACAGATGGGGCTAGGGTTTTGGTGGTGGTTATTTCCGACGAGGTGGAGTTCTACGATCCTTGGTTTCCTAAGTTCTTAAAGGTTATCCAGGGTTGGCAAAACAACGGCCACGTGGTGGTTCCAGTCTTCTACGGCGTCGATTCGTTGACCCGAGTTTACGGGTGGGCCAATAGTTGGCTGGAGGCCGAAAAATTAACCAGCCACCAATCAAAGATCTTAAGCAATAATGTACTCACGGACTCCGAACTAGTGGAAGAGATCGTCAGAGATGTTTATGGGAAGCTTTATCCTGCAGAACGAGTTGGAATTTACGCGAGGCTACTAGAGATAGAAAAGTTGCTTTACAAGCAACATAGGGACATCCGAAGCATAGGAATTTGGGGTATGCCTGGCATAGGCAAGACGACGCTTGCTAAAGCAGTCTTTAATCACATGTCCACTGATTATGATGCTTCTTGCTTCATCGAGAACTTTGATGAAGCTTTTCATAAGGAGGGACTCCACCGTTTGCTCAAAGAAAGAATTGGTAAAATTCTAAAGGATGAGTTTGACATAGAAAGTTCGTATATTATGAGACCGACCCTCCATAGGGACAAATTATACGATAAAAGGATTCTTGTTGTTTTAGATGATGTGCGCGATTCCCTTGCTGCAGAGTCCTTCCTTAAAAGGCTTGATTGGTTTGGTTCCGGAAGCCTTATAATCATAACCTCCGTTGATAAACAAGTGTTTGCCTTTTGTCAGATCAATCAAATATACACGGTTCAAGGTTTAAATGTGCACGAGGCTCTGCAGCTTTTCTCCCAAAGCGTATTTGGAATAAACGAGCCAGAGCAGAATGACAGGAAACTGTCAATGAAGGTGATTGACTATGTTAATGGAAACCCGTTAGCTCTCAGCATTTACGGCCGAGAGCTAATGGGGAAGAAGTCAGAAATGGAGACTGCATTCTTCGAGCTCAAGCATTGTCCTCCCTTAAAGATTCAGGATGTGCTAAAAAACGCTTATAGTGCACTTAGCGACAATGAGAAGAACATTGTTTTGGACATTGCTTTTTTCTTCAAGGGAGAAACTGTCAATTATGTGATGCAGCTGCTTGAGGAATCTCATTACTTTCCACGTCTTGCAATAGATGTTCTTGTGGACAAGTGTGTGTTAACTATCTCAGAAAACACAGTGCAAATGAATAATTTGATCCAAGACACCTGCCAAGAAATCTTCAATGGAGAAATTGAGACCTGCACCAGAATGTGGGAACCTTCCAGAATCAGATATCTGCTAGAATATGATGAACTTGAAGGAAGTGGAGAAACCAAAGCAATGCCTAAATCTGGTCTGGTCGCTGAACACATCGAAAGCATATTCCTGGACACTTCAAACGTGAAATTTGATGTCAAACACGATGCATTCAAGAATATGTTTAATCTCAAATTCCTAAAGATATACAATTCATGCTCTAAATATATTTCTGGACTCAATTTTCCAAAGGGCCTCGATTCTCTGCCTTATGAGCTAAGGCTCCTCCACTGGGAGAACTACCCTTTGCAATCCTTGCCTCAAGATTTTGACTTTGGACACCTTGTTAAGCTCAGTATGCCTTACAGCCAGCTTCATAAACTCGGGACAAGAGTCAAGGACCTTGTGATGTTAAAGAGGCTCATTCTTTCTCATTCTTTACAGCTAGTTGAATGTGACATACTAATATATGCTCAAAATATCGAGCTAATTGATCTTCAAGGCTGTACAGGATTGCAAAGATTTCCAGACACGAGTCAATTACAGAATCTCCGGGTAGTAAATCTCTCAGGTTGCACAGAGATCAAATGTTTCTCAGGGGTTCCACCAAATATTGAGGAATTACATCTCCAAGGAACTCGTATAAGGGAAATACCAATATTCAATGCGACCCATCCCCCCAAGGTTAAGCTGGACCGGAAAAAGCTTTGGAATCTTCTAGAAAACTTCTCGGATGTTGAGCATATCGATTTGGAGTGTGTAACAAATCTAGCTACAGTTACCTCAAATAATCATGTTATGGGCAAGCTTGTCTGCTTGAATATGAAATATTGTTCCAATTTGCGAGGCCTTCCTGACATGGTCAGTTTAGAATCTCTCAAAGTTCTTTATCTGTCGGGCTGTTCAGAGCTTGAGAAAATTATGGGTTTCCCGAGAAACTTGAAAAAACTATATGTTGGTGGAACCGCCATACGAGAATTGCCACAGCTTCCCAACAGTCTAGAATTCCTGAATGCTCATGGTTGTAAGCATCTGAAGTCAATTAATTTGGATTTTGAGCAGCTTCCTAGGCACTTCATCTTCAGTAATTGTTATAGATTTTCTTCACAAGTGATCGCTGAGTTCGTAGAGAAAGGTCTTGTAGCAAGTTTAGCAAGAGCAAAACAAGAGGAACTCATCAAAGCACCTGAAGTCATCATCTGTATTCCTATGGACACACGGCAGAGATCCTCCTTTCGCTTGCAAGCAGGTCGAAATGCAATGACAGACTTAGTTCCGTGGATGCAAAAACCTATCTCAGGCTTTTCTATGTCAGTTGTAGTATCATTTCAAGATGATTACCACAATGATGTAGGTCTTCGCATTAGGTGTGTAGGTACATGGAAGACCTGGAACAACCAGCCTGATAGAATAGTTGAGAGATTTTTTCAATGTTGGGCTCCTACCGAAGCTCCAAAAGTTGTAGCGGATCACATTTTTGTCTTGTATGATACCAAAATGCATCCTAGTGATAGTGAAGAAAACCACATCAGTATGTGGGCTCATGAAGTCAAATTTGAATTCCACACAGTGAGTGGGGAAAACAATCCTCTAGGTGCTAGTTGCAAGGTGACTGAATGTGGTGTCGAGGTAATTACAGCTGCAACAGGTGATACTAGTGTTAGTGGAATTATAAGAGAAAGTGAAACTATAACTATTATCGAGAAGGAGGATACTATTATTGATGAGGAGGATACTCCTCTTTTGTCCAGAAAGCCAGAGGAAACGAATCGTTCTCGTTCATCTAGCGAATTACAGAAGCTTTCTAGTACGTCAAGTAAGGTAAGATCTAAGGGAAATGTGTTTTGGAAGTGGTTAGGTTGTTTTCCCCTGCAGCCAAAAAACTTGAGATCTAGAAGTAGGCGCACAACAGCGTTAGAAGAAGCGTTAGAAGAAGCATTAAAAGAAAGAGAAAAATTAGAGGACACCAGAGAGTTACAAATAGCATTAATAGAGTCAAAGAAGATAAAAAAAATAAAGCAAGCAGACGAAAGGGATCAAATAAAGCACGCAGACGAAAGGGAACAAAGAAAGCATTCCAAAGATCATGAGGAAGAAGAAATAGAGTCAAATGAGAAAGAAGAAAGAAGGCATTCCAAAGATTATGTGATAGAAGAATTAGTGTTAAAGGGGAAAGGTAAAAGAAAGCAACTGGATGATGATAAAGCCGACGAAAAGGAACAAATAAAGCATTCCAAAGATCATGTGGAAGAAGAAGTGAATCCTCCTCTTAGCAAATGCAAGGATTGCAAATCTGCAATTGAAGATGGAATATCTATCAATGCCTACGGTTCTGTTTGGCATCCTCAATGTTTCTGTTGCCTTCGTTGTCGGGAGCCTATTGCTATGAACGAGATTTCAGACTTAAGAGGAATGTATCACAAACCTTGCTACAAGGAGCTCCGTCATCCGAATTGCTATGTCTGCGAAAAAAAGATTCCTCGTACTGCGGAAGGTTTAAAGTACCATGAGCATCCGTTCTGGATGGAAACATACTGCCCTTCTCATGATGGTGATGGAACTCCCAAATGTTGTAGCTGTGAAAGATTAGAGCATTGCGGAACACAGTATGTAATGCTTGCAGATTTTCGATGGCTATGTCGAGAATGTATGGACAGCGCGATTATGGATTCTGATGAATGCCAACCTTTGCACTTTGAAATCCGTGAATTCTTTGAGGGCTTACACATGAAGATTGAGGAAGAATTTCCTGTTTATTTGGTGGAGAAAAATGCTCTGAATAAAGCTGAGAAGGAAGAGAAGATTGACAAACAGGGGGATCAGTGTCTGATGGTAGTCAGAGGTATTTGCCTATCTGAAGAGCAGATTGTCACAAGTGTCTCACAAGGAGTAAGGAGGATGTTGAATAAGCAGATACTAGATACGGTTACAGAGTCTCAAAGGGTTGTTCGCAAGTGCGAGGTCACTGCAATTCTCATCTTATATGGGCTTCCTAGGTTACTCACAGGATATATCTTGGCCCATGAGATGATGCATGCTTATCTTAGACTCAATGGTTACAGGAATCTTAACATGGTTCTTGAAGAAGGATTATGCCAAGTGTTAGGCTACATGTGGTTGGAGTGTCAGACATACGTTTTTGATACTGCCACAATAGCTTCTTCTTCTTCTTCTTCCCGCACTCCTCTATCTACAACCACATCAAAGAAAGTTGACCCATCTGATTTTGAGAAGAGGCTGGTAAATTTCTGCAAGCATCAGATAGAAACAGATGAGTCACCATTCTTCGGTGACGGGTTCAGGAAAGTTAACAAAATGATGGCCTCAAATAATCACAGCCTTAAGGATACCCTGAAAGAGATCATCAGCATTTCCAAGACTCCACAATATTCAAAGTTATGA
>CNL-11990
ATGGCAGCTTATAGTGCTGTAATTTCTCTTCTTCGAACTCTTGACGAACGAAATATTCATGAACTCTTTCATGATCACACTGCTGAAGCACTCGATTCTCTTCGTGCAATTACTGGATATTTCCAAAAAGTTCTTGATGAATTTGAACCTGGAAAAATCAAATCTTTTGAGGAAAAAATTAGAGTTGCTGCAAGTGAGGCAGAAGATGTTGTTGAGCTGAAAACTCGTCAAATCATCAAAGGCTCAAGTTGGACATTTGGAATTTTACAACACCAGGATTTGCTACCAGTTGTTGAAAAAATGGATACGATAAAGAAACAAGTGATGGAGACTGTTTCACATGATGCTGATCAAGTTCATGAATTAGTTGGGGATTCCTTGATTGACACTTCTTCTACAATTAATCCAATGCGGTCAGATAAATCGGAAGATGATATCGTGCAGGGAATTGATGATGACTTGGAGATCATAGTTAAAAGATTGATAGGACCACCGTCTGATCTAGAGATTGTCACAATAACAGGCATGGGTGGCATTGGCAAAACAACACTCGCTAGAAAAGCTTATGATCATCTCCAAATCAGGTATCACTTTGACATTCTTGCTTGGGTAACAATAACACAAGAATTTCGGAATAGAAATGTCTTGTTAGAAGCTTTACGTTGCATTTTAAAGTCAACAGATAGTTTTAATGCTAAAGATTATGATGATAATGAGTTAGCTGACCTAGTGCAAAAAAAACTAAAGGGTCGAAGATACCTTGTTGTTGTTGATGATATTTGGACTAAAAATGTTTGGGATAGCATAAGAGGAATATTTCCAAATTACAAAAATGGGAGTCGAATCTTATTGACTACTAGGGAAACTGAGGTAGCGATGTATGCAAGTACTTGTAGTCCTCATGAGATGATCCATTTGAGTTTAGAAAATGGTTGGAGGTTACTTTGTGATAAGGTGTTTGGACAAAAATATGAACATCCTCCTGAATTGGATGAAATTGGAAAGGAAATAGTAGAAAAATGTCAAGGACTACCCTTAACAATTTCAGTGATTGCGGGACATCTCTCTAAAGTGGCCAACACATTAGAAGGTTGGAAGGATGTTGCCCGAAACTTAAGTGAAATCATTGCTAGTCATCCAAATCAATGCTTAGGAGTGCTCGGTTTGAGTTACTACCACTTGCCTAATCGCCTCAAGCCTTGCTTTCTTTCTATGAGTAGTTTCCCGGAGGACTTTCAGGTTGATACTCGGAGATTGATCCAATTATGGATTGCAGAAGGTTTCATAAGGACATCCGCTGGAAGTCGTAAAAGCTTGGAGGAAGTGGCAGAACATTATTTGGAAGACCTTATTAGCAGGAACTTGATACAAGCTAGAAAAAGAAGATTCAGTGGTGAGATAAAAGCATGTGGAATACATGATATACTGCGCGAGTTCTGTTTGATTGAAGCTGAAATGACAAATCATATGCATGTTGAGAGAACTCACCTTACTCTTCCAACCCAAAAGAATAATGTTTGTCGCTTCAGTTTTCAAACCGAATCTTATTCAGTTGATGATTGTTATAAGCTAATACCCCCTGTTTCCAGATCTATCTACTTATTTTCGCGATTGAATCTACCTCTTCAACCCTGTATTAGGCTTCACAGGAGATTGCCCATCTACCGTCATGATCCAATAATACATGAATTTTTCTCTCGTTTCAACCTTCTAAGGGTATTGTCCATCTTCAATACAAATGGATATTTCAAGTCATTTCCACTTGTGATTACAAAATTGTTTCATTTGAAATATCTCCAAGTTCGATTTGATGGAGATATTCCTAACTCAATCTCAGATCTTCAGGATTTGCAAACTCTAATTTGTAGTAATTATTCTTTCTATGTAAATTTACCTAGGGAGATATGGATGATGAAGAACTTGAGGTATATATGTATGGGGGGAGTCACTTATTTACCCAGCCCTAGAAGAGGAAGTCTTGTGACACGGATGCCAAATCTTGAGGAACTTTCTGGTGTTTGTTTTACAAGTTGTACAAATGAAGTCTTTTCTGGCATTCCCAATATAAAGAGATTGATCATTCATGTACCTTATTTCAGAAAACAATTCCCCCATCGGAAATTGGATATGTCCAGATTGACAAAACTCGTAGCATTCAAGTTTAAAGGGTCAACTCTTTTTCAATACACCATCAAGGGATTTGGTTTTCCAACATCACTTAGGAGGTTGTCTTTAACTTTGTGTAGTTTTGTTTGGGCAGACATATCACCAATTGTTATGATGTTGCCAAATCTTGAAGAGCTCAAACTTAAACATTGTCAAACCTTGAGTGATGAACAATGTGATGAATGGAGTGATAATTGGGGTTATAATTGGAGATGGACTGATAAATGGAGTGATGACTGGAGATTGAGTGATGAAGGCAAGTTTAAAAGCTTGAAGTTGTTGCAATTGAGTGGCTCAACTCTTACTCATTGGGACGCTAGCAGTGATAACTTCCCAAATCTAAAATGCATTGTTCTGAAGGAATGCCACTGGTTGCGAGAAATTCCAGCAGATTTTTGGGAAATTTCTACATTGGAATTAATTGAGTTACATGATTGCTGCACTAGTGCTGAGGACTCTGCAAAAAATATTGCACAAGAACATGAAGATAACATGGGAAATAATTTCCTTAAGGTCGACATCTATAATTACAGGAACTAA
>CSA1
ATGACAAGCTCCTCCTCCTGGGTGAAAACGGACGGTGAGACACCCCAAGATCAAGTGTTCATTAATTTCCGTGGAGTCGAACTGCGCAAGAACTTCGTCAGTCATCTGGAGAAGGGCTTAAAAAGGAAAGGGATCAATGCCTTCATAGACACAGATGAAGAGATGGGCCAAGAGTTGAGTGTTCTGCTCGAAAGAATAGAAGGTTCGAGGATCGCGCTAGCCATTTTCTCTCCAAGGTACACGGAGTCAAAATGGTGTTTGAAGGAGCTTGCGAAGATGAAAGAAAGAACGGAACAAAAGGAGCTCGTGGTGATTCCAATCTTCTACAAGGTACAGCCCGTCACTGTTAAAGAATTGAAGGGAGACTTCGGGGATAAGTTCAGGGAGCTGGTGAAGTCTACTGACAAGAAGACGAAGAAAGAATGGAAGGAAGCTTTACAATATGTTCCATTTTTAACCGGCATCGTGTTGGATGAGAAAAGCGATGAGGACGAAGTCATCAATATAATTATCCGAAAGGTTAAAGAAATACTAAATAGACGTTCAGAGGGTCCTCCTTCTAAATGTTCTGCACTACCGCCCCAAAGACACCAGAAACGTCATGAAACCTTTTGGGGAATCGAGCTCCGAATTAAGCAACTAGAAGAAAAGTTACGTTTTGGGTCGGACGAAACAACTCGTACCATCGGTGTTGTTGGGATGCCCGGTATAGGTAAAACCACTCTCGCTACGATGCTATATGAGAAGTGGAATGATAGATTCCTGAGACACGTGTTAATCCGTGATATCCATGAAGCTTCAGAGGAAGACGGGTTAAATTACTTGGCCACGAAATTCTTGCAAGGTTTATTGAAAGTTGAGAATGCCAACATCGAGTCCGTACAAGCTGCTCATGAAGCTTACAAAGATCAGTTACTCGAGACCAAAGTCCTTGTTATTCTTGACAATGTCAGTAACAAGGACCAAGTTGATGCTCTTCTTGGCGAACGCAACTGGATTAAGAAAGGAAGCAAGATTCTCATTACTACAAGCGACAAGTCATTGATGATACAAAGTTTGGTCAATGATACTTACGAAGTCCCTCCATTAAGCGACAAAGATGCCATAAAACATTTTATACGTTACGCATTTGATGGTAACGAAGGAGCTGCTCCCGGCCCCGGGCAAGGAAATTTCCCCAAGTTGTCGAAAGATTTCGTGCATTATACTAAAGGAAATCCACTAGCTCTCCAGATGTTGGGTAAGGAGCTTTTGGGGAAAGATGAGAGTCACTGGGGCTTAAAACTAAATGCATTGGATCAACACCATAACAGTCCACCTGGACAAAGCATTTGCAAGATGCTTCAAAGGGTCTGGGAAGGGAGTTATAAAGCACTGAGTCAAAAAGAAAAAGATGCACTTCTTGACATAGCTTGCTTCAGGTCGCAAGATGAGAATTACGTAGCGAGTTTATTGGATTCAGATGGCCCTAGTAATATATTGGAAGATCTCGTGAACAAGTTCATGATTAATATTTATGCTGGCAAAGTAGATATGCATGATACATTGTATATGCTCTCCAAGGAACTTGGTCGAGAAGCTACTGCTACAGATAGAAAGGGGCGGCATAGGTTGTGGCACCATCACACCATAATTGCTGTGCTGGACAAAAACAAGGGAGGTTCTAATATCAGGTCTATTTTCCTTGACTTGTCTGATATTACAAGAAAATGGTGCTTCTATCGCCATGCTTTTGCCATGATGAGGGATCTAAGATATCTCAAAATCTACAGCACTCATTGTCCTCAAGAATGTGAAAGTGACATTAAATTAAACTTCCCCGAAGGACTCCTGCTACCGTTGAATGAGGTGCGATATCTCCACTGGCTGAAATTCCCGTTAAAAGAAGTTCCACAAGATTTCAACCCGGGTAATTTGGTTGACCTTAAGCTTCCTTATAGCGAGATTGAACGAGTTTGGGAAGATAACAAGGATGCACCAAAATTAAAATGGGTAAACTTAAATCACTCAAAGAAGTTGAACACTTTGGCAGGGTTAGGAAAAGCTCAAAATCTTCAAGAGCTAAATCTTGAAGGTTGCACGGCATTGAAAGAGATGCATGTGGATATGGAAAATATGAAGTTTCTTGTTTTCTTGAACCTGAGAGGATGCACAAGTCTCAAGTCTCTTCCAGAGATTCAGTTGATCTCTTTGAAAACTCTCATCCTCAGTGGCTGCTCAAAATTTAAAACCTTTCAGGTTATTTCAGATAAGCTGGAAGCACTATACTTGGATGGAACTGCAATAAAGGAACTTCCTTGTGACATTGGGAGACTCCAAAGACTTGTTATGTTGAACATGAAAGGCTGCAAGAAGCTGAAAAGGCTCCCTGACAGTCTTGGTCAGCTGAAAGCTCTTGAAGAACTTATCCTCTCTGGTTGTTCAAAGCTCAATGAGTTTCCAGAAACTTGGGGAAACATGAGCCGCTTAGAGATCTTGCTTCTGGATGAGACAGCTATAAAAGATATGCCGAAGATACTCTCCGTGCGTCGTTTATGCTTAAACAAGAATGAAAAGATCAGCCGCCTTCCAGATCTCCTCAATAAATTTTCTCAACTTCAATGGCTTCATTTGAAGTATTGTAAGAATCTTACACATGTTCCACAGCTTCCACCAAATCTTCAGTATTTAAACGTTCATGGTTGTAGCTCACTGAAGACAGTTGCAAAACCGCTGGTATGTTCTATACCGATGAAGCATGTCAATTCCTCGTTCATTTTCACTAACTGCAATGAATTGGAACAAGCTGCAAAGGAGGAAATTGTAGTATATGCTGAAAGGAAGTGTCATTTGCTTGCTAGTGCGCTTAAACGATGCGATGAGAGTTGTGTTCCTGAGATTTTGTTCTGCACTAGCTTTCCTGGATGTGAAATGCCTTCATGGTTTAGTCACGATGCAATTGGATCTATGGTGGAGTTTGAATTACCTCCTCACTGGAATCACAATAGGCTTTCTGGGATAGCCCTATGTGTTGTTGTCTCATTCAAGAACTGTAAAAGTCATGCCAACTTGATAGTCAAGTTCTCTTGTGAGCAAAATAACGGAGAGGGCTCTTCCAGCAGCATTACTTGGAAGGTTGGAAGTTTGATTGAACAAGACAACCAAGAAGAAACAGTTGAATCAGATCATGTCTTTATTGGCTACACCAACTGCTTAGACTTCATAAAACTTGTTAAAGGCCAAGGTGGTCCTAAATGTGCTCCGACCAAAGCATCCCTTGAGTTTAGTGTGAGAACTGGTACTGGTGGGGAAGCTACGCTTGAAGTTTTGAAATCCGGTTTCAGTTTTGTGTTTGAACCTGAAGAGAACAGAGTTCCATCCCCAAGGAATGATGATGTAAAAGGTAAAGTAAAAATCAACAAAACTCCAAGTGCTAATGGTTGTTTCAAGGATCAAGCAAAAGGTAATGAATCTCCAAAGGGCCAGTGGCAGACTTACATTGAAAACTCTAGCACTAACATCCCAAGTGAAGCTCATTCTTCCCAAAAAACTGGGTTTAATGGGTTCAACGGGATGTACTCTGTATGCGTGCTTTATGAAATGTATAGCCATTGA
>CW9
ATGGCTGAGACACTTTTGTCATTTGGAGTCGAAAAGCTTTGGGACCTCCTTGTCCGAGAATCTGATCGATTTCAAGGAGTTAAAAAGCAATTTAATGAATTGAGAAGTGATTTAAATAAGTTAAGGTGCTTTTTAGAAGATGCAGATGCCAAGAAACATCAAAGTGCAATGGTGAGTAACACTGTGAAAGAGGTCAAGGAAATTGTTTATGACACAGAAGATATCATTGAAACCTTTCTTCGAAAAAAACAACTCGGAAGAACAAGAGGCATGAAGAAACGTATCAAAGAATTTGCTTGCGTTCTTCCTGATCGCCGGAAAATTGCTATCGATATGGAAGGCCTAAGTAAGAGGATTGCTAAGGTGATCTGCGATATGCAGAGTCTTGGCGTACAACAGGTCATTGTCAATGACGAGTATATGCAGTCTTTACAAGAAAGACAAAAGGAAATGCGGCAAACATTTTCTAATAACAATGAAAGTGTTCTTGTGGGGTTGGAGGAAAATGTTAAGAAATTGGTTGGCCATTTGGTGGAGGTTGAAGATAGCAGTCAAGTAGTTTCTATAACCGGGATGGGCGGTATTGGTAAAACCACCCTTGCAAGACAAGTTTTCAATCATGAGACAGTAAAAAGTCATTTTGCTCAACTCGCGTGGGTATGTGTTTCACAACAGTTTACAAGGAAGTATGTGTGGCAAACAATCTTGCGGAAAGTTGGGCCAGAATATATAAAGTTAGAGATGACGGAAGACGAACTTCAAGAAAAACTCTTTCGCCTATTGGGTACACGAAAGGCTTTGATTGTCCTTGATGATATATGGAGAGAAGAAGATTGGGACATGATAGAACCAATCTTTCCACTGGGAAAAGGCTGGAAAGTATTACTTACTTCTCGTAATGAAGGTGTCGCATTACGAGCAAATCCAAATGGTTTCATCTTTAAACCAGATTGCCTAACTCCTGAAGAGAGTTGGACAATTTTCCGAAGGATAGTTTTTCCGGGAGAAAACACTACAGAATATAAAGTTGATGAAAAAATGGAAGAGCTTGGTAAGCAAATGATCAAACATTGTGGAGGGTTACCGTTGGCTCTTAAGGTGTTAGGCGGGTTGTTAGTTGTGCACTTCACATTGGATGAGTGGAAAAGGATCTATGGGAATATTAAATCTCACATCGTTGGAGGAACTAGCTTCAATGACAAAAATATGAGTTCAGTTTATCATATTTTGCATCTGAGCTTTGAAGAGCTGCCTATATATTTGAAGCACTGCTTCCTCTACCTTGCCCAATTTCCTGAAGATTTTACAATAGATCTGGAAAAGTTATCTTACTACTGGGCCGCAGAAGGAATGCCAAGACCTAGGTATTACGATGGAGCGACTATTCGAAAGGTCGGAGATGGATACATAGAAGAGTTGGTAAAGAGAAACATGGTTATTTCTGAGAGAGACGCTAGAACTAGGAGATTTGAAACATGTCACTTGCATGATATTGTGAGAGAAGTTTGTCTTCTTAAAGCTGAAGAAGAGAACTTGATAGAAACTGAAAACTCTAAATCTCCTAGTAAACCTCGCAGACTTGTCGTAAAAGGGGGTGATAAAACAGATATGGAGGGGAAGCTGAAGAATCCAAAACTTAGATCTCTCTTGTTTATCGAGGAGCTTGGTGGTTATAGGGGATTCGAAGTATGGTTTACGAGGCTACAGTTGATGAGGGTTTTAGATCTCCATGGAGTTGAGTTTGGAGGGGAGTTACCCTCTAGCATCGGACTGCTAATCCACTTGAGATATTTGAGTTTATATCGGGCAAAAGCATCTCATCTACCTTCGTCTATGCAGAATTTGAAGATGCTGCTCTATTTAAACCTATGTGTACAAGAGAGTTGTTACATTTACATTCCCAATTTCTTGAAAGAGATGCTAGAGCTGAAATACCTCTCTCTCCCACTAAGAATGGATGATAAGGTAAAACTAGAATTGGGTAACCTAGTCAACCTGGAGAAGTTGGAAAATTTCTCAACAGAGCATGGGGGAGTGGGGGATCTTCAGTTTATGACCCGGCTTAGAGCCCTCTCTATCTATATCAGAGGCAGGTTGAATATGAAAACTCTATCTTCATCTCTAAGTAAACTGAGAGACTTGGAAAATCTTACTATCTGTTATTACCCGATGTATGCTCCCATGAGTGGTATAGAAGGATTAGTTTTGGACTGCGATCAGCTCAAGCATCTGAATTTGAGAATATATATGCCAAGGTTACCTGATGAACAACATTTTCCTTGGCATCTTCGAAACATATCTCTAGCTGAGTGTTGTTTGAAGGAGGATCCAATGCCGATTTTAGAGAAGCTGCTTCAATTAAACGAGGTCAGTTTATCTCATCAATCTTTCTGTGGGAAGAGAATGGTTTGCTCGGATGGTGGGTTTCCTCAATTGCAAAAGCTCGATTTGTGTGGACTAGAGGAGTGGGAAGAGTGGATAGTCGAAGAAGGCTCCATGCCACGGCTTCATAAGCTGACTATCCGCAACGATCCTAAATTAAAGGAGCTTCCTGATGGGTTGAAATTTATCACTTCCTTGAAAGAAGTGCATGTCATCTTAAATAATTGGGACTTTAAGAAGAAACTGTCCAGGGGAGGAGAAGATTACTACAAAGTCCAACACATTCCTCTTGTTCGATTTCTTTAA
>DAR5
ATGCCGATCTCGGATGTCGCTTCTTTGGTTGGAGGTGCTGCTTTGGGAGCTCCACTTTCTGAGATATTTAAACTGGTAATTGAAGAGGCCAAGAAAGTGAAGGACTTTAAACCATTATCCCAGGATCTCGCTTCGACGATGGAGAGATTGGTTCCGATTTTCAACGAGATCGACATGATGCAACAAGGATCGAACCGAGGTACGAGTGAGCTAAAGGTTCTGACCGAAACGATGGAACGAGCTGGGGAAATGGTTCATAAGTGTTCACGCATCCAGTGGTACAGTATCGCCAAGAAAGCTTTATATACCAGAGAAATAAAAGCAATCAATCAGGATTTTCTCAAGTTCTGTCAGATTGAGTTACAGCTTATTCAGCATAGGAACCAGTTGCAATATATGCGTTCCATGGGCATGGCAAGCGTGAGTACGAAAGCCGACCTACTGAGTGATATTGGGAATGAATTTTCCAAGCTTTGTCTAGTGGCTCAGCCCGAAGTAGTTACTAAATTTTGGTTGAAGAGGCCATTAATGGAGTTAAAGAAGATGCTTTTTGAAGACGGAGTGGTTACCGTCGTGGTCTCTGCTCCTTATGCCCTCGGGAAGACCACGTTGGTTACAAAGCTTTGCCATGATGCAGATGTTAAGGAAAAATTCAAGCAGATCTTCTTTATCTCTGTGTCAAAATTCCCTAACGTGAGGCTCATCGGACACAAGTTACTCGAGCACATTGGTTGTAAAGCAAATGAATATGAGAATGACTTAGATGCAATGCTCTACATTCAACAACTGCTGAAGCAACTTGGACGAAATGGGTCTATATTGTTGGTTTTAGATGATGTTTGGGCTGAGGAAGAGTCCTTGCTACAAAAGTTTCTGATTCAGCTACCTGATTACAAGATTTTGGTGACTTCTCGGTTTGAGTTCACAAGTTTTGGTCCCACTTTTCATTTGAAACCCTTGATAGATGACGAGGTCGAATGCAGAGATGAGATAGAAGAAAATGAAAAGCTTCCAGAGGTGAATCCTCCTCTTAGCATGTGTGGTGGTTGCAACTCTGCGGTTAAACATGAAGAATCTGTGAATATTTTGGGTGTTCTTTGGCATCCTGGATGCTTCTGCTGTCGTTCTTGTGACAAACCAATTGCTATTCATGAGCTCGAGAACCATGTTTCAAACTCAAGAGGCAAGTTTCACAAATCCTGCTATGAACGGTACTGCTATGTCTGCAAAGAGAAGAAGATGAAAACGTACAATATTCATCCGTTTTGGGAGGAAAGATACTGCCCTGTTCATGAAGCTGATGGAACTCCCAAATGCTGCAGTTGCGAAAGGTTAGAGCCTAGGGGAACAAAGTATGGAAAGCTTAGTGATGGTCGATGGCTATGCCTAGAATGTGGGAAATCCGCTATGGATTCTGATGAATGCCAGCCTTTGTACTTTGACATGCGTGATTTCTTCGAAAGCTTAAACATGAAGATTGAGAAAGAATTTCCTTTAATTTTGGTGCGGAAAGAACTGCTCAATAAAAAGGAAGAGAAAATTGACAATCATTATGAGGTGTTAATCAGAGCTTATTGCATGTCTGAACAGAAGATCATGACATATGTCTCAGAGGAGCCAAGGACGGGTCAGAACAAGCAGCTTATAGACATGGATACGGAACCTCAAGGGGTTGTTCATGAGTGCAAGGTCACTGCAATTCTCATCCTATATGGACTTCCTAGATTGCTAACAGGATATATCTTGGCTCACGAGATGATGCATGCTTGGCTTAGACTCAATGGACATATGAACCTGAACAACATTTTGGAAGAAGGAATATGCCAAGTGCTAGGTCACCTGTGGTTGGAGTCTCAGACATACGCCACTGCTGATACTACTGCAGATGCAGCATCAGCTTCTTCTTCTTCTTCCCGCACTCCTCCAGCTGCTAGTGCCTCAAAGAAAGGTGAGTGGTCTGATTTCGACAAGAAACTGGTGGAGTTTTGCAAGAATCAGATAGAAACAGACGAATCACCGGTCTACGGTCTTGGATTCAGGACAGTTAACGAGATGGTGACAAACTCCAGCCTCCAGGAAACCCTCAAGGAGATTCTTCGCCGGAGGTAA
>DES1
ATGGAGATTGCCATGGGGGCTATCGGCCCTCTCCTCCCGAAGCTCGCCGAGCTGCTCGTCGGCGAGCTCACCATGGAGAAACAAGTGAGGAAAGGCATCGTGTCTCTCGTAACAGAGCTGAAATTGATGCATGTTGTCCTTAGCAAGGTGTCAAAAGTGCCTGCGGACCAGCTTGACGAGGGGGTCAAGATCTGGGCAGGAAATGTCAAGGAGTTGTCCTACCAAATGGAGGACATCGTTGATGCTTTCATGGTGCGTGTGGGGAATGATGGCGAGTCCACCAACCCGAGGAACAGAGTCAAGAAGATACTCAAGAAGGTCAAAAGATTATTCAAGAATGGCAAGGATCTCCATCGGATCTCTGATGCTCTAGATGAAGTGGTTCTTCAAGCTAAGCAGTTGGCCGAGCTGCGTCAAAGGTACGAGCAAGAGATGCGGGACACTAGTGCTCATACTAGTGTTGACCCTCGCATGATGGCCTTGTACACAGATGTGACAGAGCTCGTCGGCATTGAAGAAACACGAGACAAGTTGATCAACATGTTGATTGAAGATGATGATTGGTCGAAGTATCCGTTGAAGACGATCTCTATTGTTGGATTTGGTGGGTTAGGCAAGACAACTCTTGCCAAAGCAGCATACGACAAGATCAAAGTGCAATTTGATTGTGGTGCTTTTGTCTCGGTTTCGCAAAACCCTGAAATGAAAAAGGTTTTGAAGGATATTCTCTATGGACTTGACAAGGTCAAGTACGAAAACATACACAATGCAGCGAGGGACGAAAAGTATCTCATTGAAGATATAATTGAATTCCTTAATGAAAAGAGGTACCTCATCGTAGTCGATGATATATGGAATGAAAAAGCATGGGAGTTAATTAAGTGTGCTTTCTCCAAGAAGAGCCCCGGAAGCCGACTAATCACGACAACCCGCAATGTTAGTGTCTCTACAGCATGTTGCTCTTTTGAGGGTGATATTTATAGAATGGAACCCCTTTCTGATGATGTATCAAGAAGACTCTTCTGTAAAAGAGTCTTTTCACAAGAAGAAGGCTGCCCTCGAGAATTGTTGCAAGTATCCGAAGAAATTTTGAAGAAATGTGGTGGTATACCGTTAGCTATTATTACTATAGCAAGTCTTCTAGCTAATAAGGGTCAGATAAAAGCAAAGGATGAATGGTATGCTTTGCTCAGTTCCATTGGTCATGGACTCACAGAAGATCGCAGTTTGGAGCAGATGAAAAAGATATTATTATTCAGCTACTATGATCTACCTTCATATCTAAAACCTTGTCTATTATATCTTAGCATCTTCCCAGAAGATCATGCGATTGTGAGAGGTAGACTGATATGGAGATGGATATCCGAAGGTCTTGTTTACAGTGATAAACAAGAAACTAGCTTATATGAGCTCGGTAATAGTTACTTCACTGAGCTAGTAAATAGAAGTATGGTCCAGCCAATAGGCATTGATGTTGAAGGAAATGTAGAAGGTTGCCGTGTACATGACATGGTGCTTGACCTTATATGCTCATTATCAAGTGAAGAAAACTTTGTCACAATACTAGATGACACCAGAAGAAAAATACCTAACTCAGAGATCAAGGTTCGCAGATTGTCCATTCAAAATACCAAGATAGATGTGGATACCACTAGGATGGAACATATGAGATCTCTTACCATTTTCACAAGTGATGTTGTTGGGAAAGTGTTGGATATTTCAAGTTTTCAAGTTCTGCGCGTGTTGGATTTAGAAGGTTGTAAAAATGTCTCAGATGTTGGGTATGTCGGGAATCTGTTACATTTGAGGTACTTGGGGCTAAAAGATACTCATGTTAAGGACCTTCCCATGGAAATAGGGAAGCTGCAGTTTTTGCTTACCTTGGACTTAAGAGGTTCTAATATAAAAGTACTGCCATCGAGTGTTGTTCAACTAAGACGTCTAATGTGCCTGTATGTTGATTATGATATGAAGCTGTCATCTGGGATAGGTAACCTGACATCCCTAGAAGTGCTAGATGACCTGGGGTTATCTGACGTGGACCTTGATTTTGTGAAAGAATTGGGCCGTCTGACCAAGCTCAGGGTGCTCCGGCTTGACTGCGATGATTTTGATGAGAGCCTGGGTAAAGCTTTGGAGGAATCCATTTGTAATATACACAAACTGGACAGTCTAGATGTATATGTCTCTGATGGACTCATCAATTGCCTGAGCGAAGATTGGGTGCCTCCTCCACAACTCCGTAGATTGGCTTTCCCGGCAATTCAAAGTTGGTTCGAGACATTGCCGTCATGGATTAATCCTTCATCCCTTCCTCTCCTCTCCTATCTGGAGATAACGTTGTTTGAAGTGCGACCGGAGGTCATCCAATTTCTAGGGACTCTACCTGCTCTTGTTTATCTCGAGATACTGGATCATTCTGTGTTCCAAGAAGCGCATGAGGTGGAAGCGCCCGTCCTTTCCTCTAATGTTGCATTATTCCCATGTGCGACAGAGTGCCGCTTCTATGGTATTGGTGCCGTGCCATCTATGTTTCCACGAGGAGCTGCGCCGAGGCTTAAACAGCTTAGGTTCGCTTTACCAGCGAAGTGGGTCTCCCGTGAAAACATTGATTTGGGCATGAGGCACCTTCCTTCCCTCCAGCGAGTCACTGTTACAGTTTCCCAAGGAGAAGCTAACGATCAGGAGGTGGATGAAGCAAAGGCTGCTGTGAGGGCCGCGGTGGAAGACCACCCCAACCGTCCCGTCCTCGAGATTTAA
>Dm1^Uk-3
ATGGCTTCTTCTTCTTCTTCTTCATCTTCTTCGTCTCACATAAGGAGACACCATGTCTTTTCGAGCTTCCACGGTCCAGATGTCCGTAAAGGGTTTCTCAGTCATTTACACAGTGTCTTTGCAAGCAAAGGTATCACGAATTTCAATGATCAGAAGATCGAGAGAGGCCAGACGATCGGACCTGAGCTCATACAAGGGATTAGAGAAGCTAGAGTCTCGATCGTTGTGCTCTCGAAGAAGTACGCTTCTTCCAGCTGGTGTTTAGATGAACTTGTGGAAATCTTGAAGTGCAAAGAAGCTTTGGGGCAGATTGTGATGACGGTTTTTTACGAAGTTGATCCGTCAGATGTTAAGAAACAGAGTGGAGAGTTCGGGGAAGCTTTTGAGAAGACTTGTCAAGGGAAAAATGAGGAGGTGAAGATCCGATGGAGAAATGCTTTGGCACATGTCGCTACCATTGCTGGGGAACACTCTCTTAATTGGGATAATGAAGCAAAGATGATCCAAAAGATTGCTACAGATGTTTCAGACAAACTGAATCTCACACCGTCGAGGGATTTTGAGGGGATGGTAGGGATGGAAGCTCACTTGACAGAATTAAATTCTTTGTTAAGCCTGGAAAGTGATGAAGTCAAGATGATTGGAATTTGGGGTCCTGCAGGGATTGGTAAGACTACCATTGCTAGAACTTTATTCAACAAACTCTCTAGTATTTTTCCGTTTAAATGTTTTATGGAGAACCTCAAGGGAAGTATTAAGGGTGGTGCTGAACATTATTCCAAGTTGAGCTTGCAAAAGCAACTTCTGTCTGAGATTTTGAAGCAAGAGAATATGAAGATACATCATTTAGGCACAATCAAACAATGGCTACACGATCAAAAAGTGCTCATCATTCTTGACGATGTAGATGATCTTGAGCAATTAGAGGTATTGGCTGAAGATCCTTCTTGGTTTGGTTCTGGCAGTCGGATCATCGTTACCACAGAAGATAAGAAGATTTTGAAGGCACATAGGATTCAGGATATCTACCATGTGGATTTTCCATCCGAGGAAGAAGCTCTTGAGATCTTATGTCTCTCTGCATTCAAACAAAGCTCTATACCAGATGGTTTTGAAGAGCTTGCCAATAAAGTAGCTGAGCTTTGCGGCAATCTTCCATTAGGCCTTTCTGTCGTGGGTGCATCTTTGCGTCGGAAGAGCAAGAACGAGTGGGAACGTCTATTATCTAGGATCGAATCTAGTCTTGATAGGGATATCGATGACATATTAAGAATTGGATATGACAGATTGTCAAAGGAAGATCAATCTCTATTCCTTCACATTGCATGCTTCTTCAACTATGCAAAGGTTGATAATGTGACAGCCTTGTTAGCTGACAGTAACTTGGATGTTCGAAATGGTTTCAATATCCTAGCCGATAGATCTCTCGTGCGTATATCTACCTTTGATGTTGGCCAAATAGAGATGCACCATCTACTACAACAATTGGGTAAACAGATAGTTCTTGAACAGTCTAAGGAGCCCGGGAAACGTGAATTTATAATTGAGCCAGAAGAGATTCGTGATGTACTGACAAATGAAACAGGTACTGGATCTGTCAAAGGTATATCATTTGATACTTCCAATATCGGAGAGGTTTCTGTAAGTAAGGGTGCTTTTGAAGGAATGCGTAATCTCCGATTTCTAAGAATCTATAGGGTTTTGGAATATTTCAATTATGAGTTACCTAGTGAAGGTACTTTGCAAATATCAGAAGATATGGAGTATTTACCTCCTCTTAGGTTACTAGATTGGGATCGCTACCCAAGAAAAAGTCTTCCTACAAAATTTCAGCCGGAACGTTTAGTCGAAATTCATATGCCACGCAGCAAGCTCGAGAAGCTCTGGGGAGGAATCCAGCCCCTTCCTAATCTCAAGAGCATAGATCTGAACCGATCCCATAAATTGAAAGAAATCCCAAATCTTTCGAAAGCCACTAATCTCGAGACATTGAACCTTACTCACTGCGAAAATTTGGTGGAACTTCCCTCTTCTATTTCAAATCTACACAAACTGGAGATTCTGAATGTTGAATACTGCTCTATGCTAAAAGTTATTCCCACCAACATCAACTTAGCATCTCTTGAGGAAGTCCAAATGAGTGGTTGCTGGGAATTGAGAACTTTTCCAGATATCTCCAGCAACATCAAGAAACTCAATCTCGAAAATACAATGATCAAAGATGTCCCTCCATCAGTTGGATGTTGGTCTCGTCTTGATCACCTTTACATTCGCAGCAGAAGCCTCAAGAGATTGATGCATGTACCGCCATGTATAACTGTGCTAGTTCTTAGCGGAAGTTATATAGAGAGGATTCCAGAAAGCTTCATAGGTCTCACTCGTCTACATCGGCTGCATGTCAAAAGGTGCATAAAACTCAAGTCAATTCTGGGTCTCCCCTCCTCCCTCCAGTTCCTAGATGCAAATGATTGTGTATCACTCAAGAGAGTACGCTTCTCTTTCCATAACCCAATGGACACACTCGGTTTCAACAACTGTTTGAAACTGGATGAAGAAGCAAAAAGAGGAATCATGCAACGACCAGTGTCCAGGTACATATGCTTACCATGTAAAAAGATCCCTGAAGAGTTCACTCACAAAGCAACAGGGAGATCCATAACCATCCCTCTGTCCCCTGGTACTCTCTCTGCTTCCTCAAGGTTTAAGGCTTCCATTCTCATTTTGCTAGTTGAGAGCTACGAAATTAAAGGTATAAGTTGTAGTATAAGAACCAAAGGAGGTGTTGAAGTTCATTGCTGCGGGCGTGGATATCTGGATAGGGATTTACGGTCAGAACATCTGTTCATATTTCATGATGACTTGTTTCCCCAAGGAAACAAATACCATGAAGTGGATGTGACTATGAGAGAGATTACATTTGAGTTCAGCCACACCAAAATCGGTGACAAGATTATTGAGTGTGGTGTACAGATCATGACAGAGGGAGCTGAGGGTGACAGTAGCAGGGAATTGGACAGCTTTGAAACTGAGAGTAGCAGCAGCCAAGTGGGCAACTTTGAATTTGGAGGCAACAACAATCACCACACAGATGGAAATGGAGATGGAAACTATGAAGCAGAAGGTTCCAAGTTCTCTCAAGATGAAAACATCAAAACCAGCAAACGTACTGGTTTTATGAGTTGGCTTCGGAAGCTTGGTCAGTGA
>Dm2d^Uk-1
ATGGATTCTTCTTTTTTCCTTGTCTTAGTCGCAGCTGCTACAGGCTTCTTCATGCTTTTTAGAAAATTCAGATTCCATCAAGATAACAAAGAAAGTAATTCTTCTTCTTTATCTCTTCCCTCCCCTGCAACTTCTGTGTCTCGAAACTGGAAACACGATGTCTTCCCGAGCTTCCACGGAGCAGATGTCCGAAGAACCTTTCTTAGTCACATCCTCGAATCGTTCAGAAGAAAGGGAATTGACACATTCATTGATAATAATATAGAGAGGAGTAAGTCGATCGGTCCTGAGCTCAAAGAAGCTATCAAAGGATCAAAGATCGCAATCGTTTTGCTCTCAAGAAAATATGCTTCTTCGTCTTGGTGTCTTGATGAGTTGGCCGAGATCATGAAATGCAGGGAAATGGTGGGTCAGATTGTCATGACCATTTTCTATGAAGTGGAGCCAACTGACATAAAGAAACAGACCAGTGAATTTGGAAAAGCCTTCACAAAAACATGTAGAGGTAAAACAAAAGAGCATATTGAGAGATGGAGAAAAGCTTTGGAGGATGTGGCAACAATCGCCGGATATCATTCTCACAAATGGAGCAATGAAGCGGAGATGATCGAAAAGATATCCACTGATGTTTCAAACATTTTGAATTTATCCATACCATCAAGAGATTTCGATGGTTTTGTTGGGATGACACCTCATATGGAAATGATGGAAAAGTATTTACGCCTAGATTTGGATGAAGTAAGGATGGTTGGGATTTGGGGACCGCCTGGGATTGGTAAGACGACCATCGCTACATGTGTGTTTAACCGATTCTCCAGCAGATTCCCATTTGCTGCAATCATTACGGATATCAGAGAATGCTATCCAAGACTTTGTTTGGATGAGCGCAGTGCACAGTTAAAACTACAAGCACAAATGTTGTCTCAGATGATCAATCATAAAGATATCATGATTTCTCATTTAGGAGTGGCACCAGAACGTTTGAAAGACAAGAAAGTGTTTCTCGTTCTTGATGAAGTGGATCACTTAGGACAGTTAGATGCCTTGGCGAAAGATACTCGATGGTTTGGTCCTGGAAGTCGGATTATTATCACAACAGAAGATCTAGGAGTTTTGAAGGCTCATGGGATCAATCATGTTTACAAAGTGGGATATCCATCAAATGACGAGGCTTTTCAAATCTTCTGTATGAATGCCTTTGGTCAGAAACAACCACACGAAGGTTTCGATGAGATTGCTAGGGAAGTTATGGCTTTAGCTGGTGAACTCCCTTTGGGATTGAAGGTTCTAGGCTCTGCTTTGCGGGGGAAGTCCAAGCCAGAGTGGGAAAGAACACTACCAAGGTTAAGAACTAGCCTCGACGGAAAAATCGGGAGCATTATACAGTTCAGTTTCGATGCCTTATGTGAGGAAGATAAATATCTATTTCTTTATATAGCTTGCCTTTTTAACAAGGAATCAACAACCAAAGTGGAAGGGCTTCTTGGAAAGTTCTTGGATGTGAGACAAGGTCTTCACATATTAGCTCAGAAATCTCTCATATCTATTGAATATGGAAATATATACTTTACATTATTAGCTCAGAAATCTGCCTTTGATGGAGAAAGAATACATATGCATACTCTGCTAGAACAATTCGGAAGAGAAACTTCCCGTAAGCAATTCGTTCATCATGGCTATAGGAAACATCAACTTTTGGTTGGTGAAAGGGATATATGTGAAGTGCTCGACGATGATACAACAGATAGTAGGCGTTTTATAGGGATAAATTTGGATTTACGTAATAATGTGGAAGAATTAAATATAAGTGAGAAAGCACTTCAAAGAATCCATGATTTTCAATTCGTTAGAATCAATGATAAGAATCATGCTCAACATGAGAGACTGCAGGCAGTACTGCAAGGTCTGATTTATCAATCTCCACAGATTAGATCACTGCATTGGAAGTGTTACCAGAATATATGTTTGCCTTCTACTTTTAATTCGGAGTTTCTCGTCGAACTAGATATGAGTGACAGCAACCTTCGGAAGCTATGGGAAGGAACTAAACAACTTAGAAATCTCAAGTGGATGGATTTGAGTGATTGTGAAGACTTGAAAGAGCTTCCCAATCTTTCAACTGCAACTAATCTAGAAGAATTAAAGCTTAGAAATTGCTCAAGTTTAGTGGAGCTCCCCTCCTCTATTGAAAAACTCACCAGTCTCCAGAGATTAGATCTCCACAGTTGCTCAAGTCTTGTGGAGCTTCCCTCTTTTGGGAATGCAACTAAACTTGAGAAACTAGATCTTGGAAATTGTAGGAGTCTTGTGAAGCTCCCACCATCTATCAATGCCAATAATCTTCAGGAATTGTCTCTAAGAAATTGTTCACGTGTTGTGAAACTCCCCGCTATCGAGAATGCGACTAAGCTCCGTAAATTGAAGCTCCAAAATTGTTCAAGTCTAATAGAGCTCCCTCTTTCTATTGGAACTGCCACAAATCTGAAGAAATTGAATATTAGCGGATGCTCAAGTCTCGTGAAACTCCCATCCTCTATTGGAGATATGACTAATCTCGAAGTGTTTGATCTATCTAACTGCTCAAATCTGGTGGAACTTCCTTCTTCTATTGGAGATATCACTGATCTCGAAGTGTTTAATCTAGATAACTGCTCAAGTCTGGTGACGCTTCCTTCCTCTATAGGAAACCTTCAAAACTTGTCTGAGTTGTTAATGTGCGGATGCTCAAAGCTAGAGACTCTTCCAATCAACATCAACTTGAAAGCTCTCAGTACACTTGATCTCACAGATTGCTCACAGTTGAAAAGTTTTCCTGAGATCTCCACACACATTGATAGTCTCTCTCTCATTGGAACTGCAATAAAAGAAGTTCCTTTGTCGATCATGTCGTGGTCTCGTCTTGCTGAATTTCAGATATCATACTTTGAAAGCCTCAAGGAATTCCCGCATGCTCTTGACATCATCACAGGGCTGTGGTTGAGCAAGTCTGATATAGAAGAAGTTCCTCCATGGGTCAAGAGAATGTCTCGTTTACATCGTCTTACACTCAACAACTGCAATAATCTGGTATCACTCCCCCAACTTCCAGATTCCCTTGATTACATATATGCAGATAATTGTAAGTCCCTTGAGAGACTGGATTGTTGCTTTAACAATCGATGGATTACTCTCCATTTCCCCAAATGCTTCAAACTAAATCAAGAAGCCAGAGATCTCATCATGCACACATCAACTCGTAGTTTTGCGATGTTTCCAGGTACACAAGTGCATGCCTGCTTCATTCATCGAGCTACTTCTGGGGATTCCTTGAAAATCAAGTTGAAGGAGTCGCCTCTTCCTACAACCTTGAGATTTAAGGCTTGTATCATGCTTGTTAAGGTTAATGAAGAACTGATGAGTTATGATCAGACACCGATATCGATGAGCGTTGGTATTGTCATCAGGGACGAACATAATGATCTCATAGTTCATTGTACACCAAGCGAGCATGAGATATATCCAGTTTTAACAGAGCATATATACACATTTGAACTTGAACTGATGAGTTATGATCAGACTTCCACGGAGCTTGTCTTTGAGTTCATATTAGACAACGAAAGCAATTGGAAGATAGGAGAATGCGGGATACTCCAAATCGTGGAGGTCCCTTGA
>Dm2h^Bla-1
ATGGGTTCTGTAATGAGCTTGGGCTGTTCCAAGAGGAAAGCAACGAGTCAGGATGTTGATTCCGAATCTCGTAAAAGACGAAAGATATGCTCAACAAACGATGCTGAGAATTGCAGATTCATTCAGGATGAGTCATCTTGGAAACATCCATGGAGTTTATGTGTCAACGTGGCAGCCGCAGCTTTTACAAAATTCAGATTCCAACAAGACAACAAATATACTAAATCTTCTGCTTTATCTCTTCCATCTCCTCCAACTTCAGTGTCTCGAATCTGGAAACACCACGTCTTCCCGAGCTTCCACGGGGCAGATGTTCGAAAAACCATTCTTAGTCACATCCTCGAATCGTTCAGAAGAAAGGGAATTGACCCATTTATTGATAATAATATAGAGAGGAGTAAGTCGATCGGTCATGAGCTCAAAGAAGCTATCAAAGGATCAAAGATCGCGATCGTCTTGCTCTCAAAGAACTATGCTTCTTCATCTTGGTGCCTTGATGAATTAGCAGAAATCATGAAGTGTAGGGAATTGTTGGGTCAGATAGTCATGACTATTTTCTATGAAGTGGATCCAACTGACATAAAGAAACAGACCGGTGAATTTGGAAAAGCCTTCACAAAAACATGTAAAGGTAAAACAAAAGAGTATGTTGAGAGATGGAGAAAAGCTTTGGAGGATGTGGCCACAATCGCCGGAGAACATTCTCGCAACTGGAGGAATGAAGCAGACATGATTGAGAAAATAGCCACTGATGTTTCAAACATGTTAAATAGTTTCACACCATCAAGAGATTTCGACGGGTTAGTAGGGATGAGAGCTCATATGGATATGCTGGAACAATTGTTGCGCCTAGATTTGGATGAAGTAAGGATGATCGGGATTTGGGGACCGCCTGGGATTGGTAAGACAACTATCGCCAGATTTCTGTTTAATCAAGTCTCCGACAGATTCCAACTTAGTGCCATCATTGTGAATATCAGAGGAATCTATCCAAGACCTTGTTTCGATGAGTACAGTGCACAATTGCAACTACAAAACCAAATGTTGTCCCAGATGATCAATCATAAAGATATCATGATTTCTCATTTAGGAGTGGCTCAAGAACGGTTGAGAGACAAGAAAGTGTTTCTTGTTCTCGATGAAGTGGATCAATTAGGACAACTAGATGCCTTGGCGAAAGAAACTCGATGGTTTGGTCCTGGAAGTCGGATTATTATCACAACAGAAGATCTAGGAGTTTTGAAGGCTCATGGGATAAATCATGTTTACAAAGTGAAATATCCATCAAATGACGAGGCTTTTCAAATCTTCTGTATGAATGCCTTTGGTCAGAAACAACCACATGAAGGTTTCGATGAGATTGCATGGGAAGTTATGGCTTTAGCTGGTGAACTCCCTTTGGGATTGAAGGTTCTAGGCTCTGCTTTGCGGGGGAAGTCCAAGCCAGAGTGGGAAAGAACACTACCAAGGTTAAAAACTAGCCTCGACGGAAATATCGGGAGCATTATACAGTTCAGTTACGATGGCTTATGTGACGAAGATAAATATCTCCTTCTTTATATAGCCTGCCTTTTTAACTACGAATCAACAACCAAAGTGGAAGAGGTTCTTGCAAACAAGTTCTTGGATGTGAAACAAGGTCTTCACGTATTAGCTCAGAAATCTCTCATATCCATTGATGAGAATTCCTTTTATGGAGACACAATAAATATGCATACTTTGCTCAGACAATTCGGAAGAGAAACTTCTCGTAAGCAATTCGTTTATCATGGCTTTACGAAACGTCAGCTTTTGGTTGGTGAAAGGGATATATGTGAAGTACTTAGTGACGATACAATAGATAGTAGGCGTTTTATAGGGATAACTTTCGATTTATTTGGGACTCAGGATTATTTGAATATAAGTGAGAAAGCTCTTGAAAGAATGAATGATTTTGAATTCGTTAGAATCAATGCTCTCATTCCAACTGAGAGACTGCAGTTAGCACTACAAGATTTGATTTGTCATTCTCCAAAGATTAGATCACTGAAGTGGTATAGTTACCAGAATATATGTTTGCCTTCTACTTTTAATCCGGAGTTTCTCGTCGAACTACATATGAGTTTCAGCAAGCTTCGGAAGCTATGGGAAGGAACTAAACAACTTAGAAATCTCAAGTGGATGGATTTGAGTAATTCTGAAGACTTGAAAGAGCTTCCCAATCTTTCAACTGCAACTAATCTCGAAGAATTAAAGCTTAGAAATTGCTCAAGTTTAGTGGAGCTCCCCTCCTCTATTGAAAAACTCACCAGTCTCCAGATATTAGATCTCCACAGTTGCTCAAGTCTTGTGGAGCTTCCCTCTTTTGGGAATGCAACAAAACTTGAGAAACTAGATCTTGGAAATTGTTCGAGTCTTGTGAAGCTCCCACCATCTATCAATGCGACTAATCTCCGGAAATTGTCTCTAATAAATTGTTCACGTGTTGTGGAGCTCCCCGCTATCGAGAATGCGACTAATCTCCAGGTATTGGATCTCCATAATTGCTCAAGTCTAATAGAGCTCCCTCTTTCTATTGGAACTGCCACAAATCTGAAGGAATTGAATATTAGCGGATGCTCAAGTCTCGTGAAACTCCCATCCTCTATTGGAGATATGACTAATCTCAAAGAGTTTGATCTATCTAACTGCTCAAATCTGGTGGAGCTTCCAATCAACATCAACTTGAAATTTCTCGATACACTTAATCTCGCAGGTTGCTCGCAGTTGAAAAGTTTTCCTGAGATCTCCACAAAGATCTTCACAGATTGCTATCAGAGAATGTCTCGTTTACGTGATCTTAGAATCAACAACTGCAATAATCTGGTATCACTCCCCCAACTTCCAGACTCCCTTTATTACATATATGCAGATAATTGTAAGTCCCTCGAGAGACTGGATTGTTGCTTTAACAATCCAGAGATTAGTCTCAATTTCCCCAAATGCTTCAAACTGAATCAAGAGGCCAGAGATCTCATCATGCACACAACTTGTATAAATGCGACGTTACCCGGGACACAAGTGCCTGCCTGCTTCAATCACAGAGCTACTTCTGGGGATTCATTGAAAATCAAGTTGAAGGAGTCGTCTCTTCCTACAACCTTGAGATTTAAGGCTTGTATCATGCTTGTTAAGGTTAATGAAGAAATGAGTTCTGATCTGAAATCGATGATTTTTGATCCGATGCGTGTAGACATTGTCATCAGGGACGAACAGAATGATCTCAAAGTTCAGTGTACACCAAGCTATCATTTTATAAATCATTTTATCATTTCAACAGAGCATATATACACATTTGAACTTGAAGTAGAGGAGGTGACTTCCACGGAGCTTGTCTTTGAGTTCACACTAGACAAGGAAAGCAATTGGAAACGAAATTGGAAGATAGGAGAATGCGGGATACTCCAAAGAGAAACGAGATCACTTCGCCGGAGCTCTTCGCCGGATCTCTCGCCGGAATCTTCTCGTGTTTCCAGCTGCGACCACTGTTAG
>DM2h^Ler
ATGGGTTCTGCAATGAGCTTGAGCTGTTCCAAGAGGAAAACAACGAGTCAGGATGTTGATTCCGAATCTCGTAAAAGACGAAAGATATGCTCAACAAACGATGCTGAGAATTGCAGATTCATTCAGGATGAGTCATCTTGGAAACATCCATGGAGTTTATGTGTCAACGTGGCAGCCGCAGCTTTTACAAAATTCAGATTCCAACAAGACAACAAATATACTAAATCTTCTGCTTTATCTCTTCCATCTCCTCCAACTTCAGTGTCTCGAATCTGGAAACACCACGTCTTCCCGAGCTTCCACGGGGCAGATGTTCGAAAAACCATTCTTAGTCACATCCTCGAATCGTTCAGAAGAAAGGGAATTGACCCATTTATTGATAATAATATAGAGAGGAGTAAGTCGATCGGTCATGAGCTCAAAGAAGCTATCAAAGGATCAAAGATCGCGATCGTCTTGCTCTCAAAGAACTATGCTTCTTCATCTTGGTGCCTTGATGAATTAGCAGAAATCATGAAGTGTAGGGAATTGTTGGGTCAGATAGTCATGACTATTTTCTATGAAGTGGATCCAACTGACATAAAGAAACAGACCGGTGAATTTGGAAAAGCCTTCACAAAAACATGTAAAGGTAAAACAAAAGAGTATGTTGAGAGATGGAGAAAAGCTTTGGAGGATGTGGCCACAATCGCCGGAGAACATTCTCGCAACTGGAGGAATGAAGCAGACATGATTGAGAAAATAGCCACTGATGTTTCAAACATGTTAAATAGTTTCACACCATCAAGAGATTTCGACGGGTTAGTAGGGATGAGAGCTCATATGGATATGCTGGAACAATTGTTGCGCCTAGATTTGGATGAAGTAAGGATGATCGGGATTTGGGGACCGCCTGGGATTGGTAAGACAACTATCGCCAGATTTCTGTTTAATCAAGTCTCCGACAGATTCCAACTTAGTGCCATCATTGTGAATATCAGAGGAATCTATCCAAGACCTTGTTTCGATGAGTACAGTGCACAATTGCAACTACAAAACCAAATGTTGTCCCAGATGATCAATCATAAAGATATCATGATTTCTCATTTAGGAGTGGCTCAAGAACGGTTGAGAGACAAGAAAGTGTTTCTTGTTCTCGATGAAGTGGATCAATTAGGACAACTAGATGCCTTGGCGAAAGAAACTCGATGGTTTGGTCCTGGAAGTCGGATTATTATCACAACAGAAGATCTAGGAGTTTTGAAGGCTCATGGGATAAATCATGTTTACAAAGTGAAATATCCATCAAATGACGAGGCTTTTCAAATCTTCTGTATGAATGCCTTTGGTCAGAAACAACCACATGAAGGTTTCGATGAGATTGCTAGGGAAGTTATGGCTTTAGCTGGTGAACTCCCTTTGGGATTGAAGGTTCTAGGCTCTGCTTTGCGGGGGAAGTCCAAGCCAGAGTGGGAAAGAACACTACCAAGGTTAAAAACTAGCCTCGACGGAAATATCGGGAGCATTATACAGTTCAGTTACGATGGCTTATGTGACGAAGATAAATATCTATTTCTTTATATAGCCTGCCTTTTTAAAGACGAATTATCAACCAAAGTGGAAGAGGTTCTTGCAAACAAGTTCTTGGATGTGAAACAAGGTCTTCACGTATTAGCTCAGAAATCTCTCATATCCATTGATGAGAATTCCTTTTATGGAGACACAATAAATATGCATACTTTGCTCAGACAATTCGGAAGAGAAACTTCTCGTAAGCAATTCGTTTATCATGGCTTTACGAAACGTCAGCTTTTGGTTGGTGAAAGGGATATATGTGAAGTACTTAGTGACGATACAATAGATAGTAGACGTTTTATAGGGATACATTTGGATTTATATAAGAGTGAGGAAGAATTGAATATAAGTGAGAAAGTACTTGAAAGAGTGCATGATTTTCATTTCGTGAGAATCGATGCTAGTTTTCAACCTGAGAGACTGCAGTTAGCACTACAAGATTTGATTTGTCATTCTCCAAAGATTAGATCACTGAAGTGGTATAGTTACCAGAATATATGTTTGCCTTCTACTTTTAATCCGGAGTTTCTCGTCGAACTACATATGAGTTTCAGCAAGCTTCGGAAGCTATGGGAAGGAACTAAACAACTTAGAAATCTCAAGTGGATGGATTTGAGTAATTCTGAAGACTTGAAAGAGCTTCCCAATCTTTCAACTGCAACTAATCTCGAAGAATTGAAGCTTAGAGATTGCTCAAGTTTAGTGGAGCTCCCCTCCTCTATTGAAAAACTCACCAGTCTCCAGAGATTATATCTCCAAAGGTGCTCAAGTCTTGTGGAGCTTCCCTCTTTTGGGAATGCAACTAAACTTGAGGAACTATATCTTGAAAATTGTTCGAGTCTTGAGAAGCTCCCACCATCTATCAATGCCAATAATCTTCAGCAATTGTCTCTAATAAATTGTTCACGTGTTGTGGAGCTCCCCGCTATTGAGAATGCGACTAATCTCCAGGTATTGGATCTCCATAATTGCTCAAGTCTACTAGAGCTCCCTCCTTCTATTGCATCTGCTACAAATCTGAAGAAATTAGATATTAGCGGATGCTCAAGTCTCGTGAAACTCCCATCCTCTATTGGAGATATGACTAATCTCGATGTGTTAGATCTATCTAACTGCTCAAGTTTAGTGGAGCTTCCAATCAACATCAACTTGAAAAGTTTTCTCGCAGTTAATCTCGCAGGTTGCTCGCAGTTGAAAAGTTTTCCTGAGATCTCCACAAAGATCTTCACAGATTGCTATCAGAGAATGTCTCGTTTACGTGATCTTAGAATCAACAACTGCAATAATCTGGTATCACTCCCCCAACTTCCAGACTCCCTTGCTTACTTATATGCAGATAATTGTAAGTCCCTCGAGAGACTGGATTGTTGCTTTAACAATCCAGAGATTAGTCTCAATTTCCCCAAATGCTTCAAACTGAATCAAGAGGCCAGAGATCTCATCATGCACACAACTTGTATAAATGCGACGTTACCCGGGACACAAGTGCCTGCCTGCTTCAATCACAGAGCTACTTCTGGGGATTCATTGAAAATCAAGTTGAAGGAGTCGTCTCTTCCTACAACCTTGAGATTTAAGGCTTGTATCATGCTTGTTAAGGTTAATGAAGAAATGAGTTCTGATCTGAAATCGATGAGTTTTGATCCGATGCGTGTAGACATTGTCATCAGGGACGAACAGAATGATCTCAAAGTTCAGTGTACACCAAGCTATCATTTTATAAATCATTTTATCATTTCAACAGAGCATATATACACATTTGAACTTGAAGTAGAGGAGGTGACTTCCACGGAGCTTGTCTTTGAGTTCACACTAGACAAGGAAAGCAATTGGAAACGAAATTGGAAGATAGGAGAATGCGGGATACTCCAAAGAGAAACGAGATCACTTCGCCGGAGCTCTTCGCCGGATCTCTCGCCGGAATCTTCTCGTGCGTTCTCTCTCTCTCACTCTCCCCTTCTATCTCTCTGTCTCTTGGATTGGTTAATGATTCAATTTCTCCTAATGGGTTTCAGGTGTTTCCAGCTGCGACCACTGTTAGAGAGGTTTTCTATTTTTATAAGAGAATAA
>Dm2h^Uk-1
ATGGATTCTTCTTTTTTCCTTGTCTTAGTCGCAGCTGCTACAGGCTTCTTCATGCTTTTTAGAAAATTCAGATTCCATCAAGATAACAAAGAAAGTAATTCTTCTTCTTTATCTCGTCCAACTGCTGCAACTTCTGTGTCTCGAAACTGGAAACACGATGTCTTCCCGAGCTTCCACGGAGCAGATGTCCGAAGAACCTTTCTTAGTCACATCCTCGAATCGTTCAGAAGAAAGGGAATTGACACATTCATTGATAATAATATAGAGAGGAGTAAGTCGATCGGTCCTGAGCTCAAAGAAGCTATCAAAGGATCAAAGATCGCAATCGTTTTGCTCTCAAGAAAATATGCTTCTTCGTCATGGTGTCTTGATGAGTTGGCCGAGATCATGAAATGCAGGCAAATGGTGGGTCAGATTGTCATGACCATTTTCTATGAAGTGGATCCAACTGACATAAAGAAACAGACCGGTGAATTTGGAAAAGCCTTCACAAAAACATGTAAAGGTAAACCAAAAGAGCATGTTGAGAGATGGAGAAAAGCTTTGGAGGATGTGGCCACAATCGCCGGATATCATTCTCACAGCTGGAGGAATGAAGCAGACATGATTGAGAAAATATCCACTGATGTTTCAAACATGTTAAATAGTTTCACACCATCAAGAGATTTCGACGGGTTAGTAGGGATGAGAGCTCATATGGATATGCTGGAACAATTGTTGCGCCTAGATTTGGATGAAGTAAGGATGATCGGGATTTGGGGACCGCCTGGGATTGGTAAGACAACTATCGCCAGATTTCTGCTTAACCAAGTCTCCGACAGATTCCAACTTAGTGCAATCATGGTCAATATCAAAGGATGCTATCCAAGACCTTGTTTCGATGAGTACAGTGCACAATTGCAACTACAAAACGAAATGTTGTCCCAGATGATCAATCATAAAGATATCATGATTTCTCATTTAGGAGTGGCTCAAGAACGGTTGAGAGACAAGAAAGTGTTTCTTGTTCTCGATGAAGTGGATCAATTAGGACAACTAGATGCCTTGGCGAAAGAAACTCGATGGTTTGGTCCTGGAAGTCGGATTATTATCACAACAGAAGATCTAGGAGTTTTGAAGGCTCATGGGATCAATCATGTTTACAAAGTGGGATATCCATCAAATGACGAGGCTTTTCAAATCTTCTGTATGAATGCCTTTGGTCAGAAACAACCACATGAAGGTTTCGATGAGATTGCATGGGAAGTTACCTGCCTTGCTGGTAAACTCCCTTTGGGATTGAAGGTTCTAGGCTCGGCTCTGCGGGGAATGTCCAAGACAGAGTGGGAAAGAACACTACCAAGGTTAAAAACTAGCCTCGACGGAAATATCGGGAGCATTATACAGTTCAGTTTCGATGCCTTATGTGACGAAGATAAATATCTATTTCTTTATATAGCTTGCCTTTTTAACAACGAATCAACAACCAAAGTGGAAGAGGTTCTTGCAAACAAGTTCTTGGATGTGGGGCAAGGTATTCACGTGTTAGCTCAAAAATCTCTCATATCCTTTGAGGGAGAAGAAATACAGATGCATACTCTGCTTGTACAGTTCGGAAGAGAAACTTCCCGTAAGCAATTCGTTCATCATGGCTTTACGAAACGTCAGCTTTTGGTTGGTGCAAGGGGTATATGTGAAGTGCTCGACGATGATACAACAGATAGTAGACGTTTTATAGGGATACATTTGGATTTATATAAGAGTGAGGAAGAATTGAATATAAGTGAGAAAGTACTTGAAAGAGTGCATGATTTTCATTTCGTGAGAATCGATGCTAGTTTTCAACCTGAGAGACTGCAACCTGAGAGACTGCAGTTAGCACTACAAGATCTGATTTATCATTCTCCAAAGCTTAGATCACTGAAGTGGTATGGATATCAGAATATATGTTTGCCTTCTACTTTTAATCCGGAGTTTCTCATCGAACTAGATATGCGTTACAGCAAGCTTCAGAAGCTATGGGAAGGAACTAAACAACTTAGAAATCTCAAGTGGATGAATTTGAGTTATTCTAGAGATCTGAAAGAGCTTCCCAATCTTTCAACTGCAACTAATCTCGAAGAATTAAAGCTTAAACATTGCTCAAGTTTAGTGGAGCTCCCCTCCTCTATTGAAAAACTCACCAGTCTCCAGATATTAGATCTCCACAGTTGCTCAAGTCTTGTGGAGCTTCCCTCTTTTGGAAACGCAACTAAACTTGAGAAACTAGATCTTGGAAATTGTTCAAGTCTAATAGAGCTCCCTCTTTCTATTGGAACTGCCACAAATCTGAAGAAATTGAATATTAGCGGATGCTCAAGTCTCGTGAAACTCCCATCCTCAATTGGAGATATGACTGACCTCGAAGTGTTTGATCTATCTAATTGCTCAAATCTGGTGGAGCTTCCTTCTTCTATTGGAAAGCTTCAAAAATTGTATCTGTTGAGAATGTGCGGATGCTCTAAGCTAGAGGCTCTTCCAATCAACATCAACTTGAAAGCTCTCCGTATACTTAATCTCACAGATTGCTCGCGGTTGAAAAGTTTTCCTGAGATCTCCACACACATTAAGTATCTCATGCTCACAGGAACTGCAATAAAAGAAGTTCCTGAGATCTCCTCTTGCTGA
>DM10^Col-0
ATGGCTTCTTCGTCTTCTTCTTCTCGGTCTCGCACCTGGAGATACCGCGTCTTCACGAACTTCCATGGACCTGACGTCCGTAAAACATTCCTCAGCCATTTACGTAAACAGTTTAGCTACAACGGGATTTCGATGTTTAATGATCAAAGTATCGAAAGAAGCCAAACCATCGTCCCTGCTCTCACAGGAGCAATCAAGGAATCGAGGATCTCGATCGTGGTGCTCTCGAAGAACTACGCATCATCGAGGTGGTGTTTGGATGAGCTGCTAGAGATTTTGAAGTGCAGGGAAGATATAGGACAAATAGTGATGACCGTCTTTTACGGAGTAGATCCATCTGATGTCCGTAAACAGACCGGAGAATTTGGGATCGCTTTTAATAAAACTTGTGAAGGGAAGACAAATGAGGAGACACAAAAATGGAGCAAAGCTTTGAACGATGTTGGAAACATTGCTGGAGAGCACTTCTTTAACTGGGATAATGAAGCGAAGATGATTGAGAAGATTGCAAGAGATGTTTCGAACAAACTAAACGCCACAATCTCTTGGGATTTTGAAGACATGGTGGGTATTGAAGCACATTTGCAGAAAATGCAGTCTTTGTTACATTTAGATTATGAGGATGGAGCTATGATTGTAGGAATCTATGGTCCTGCAGGTATTGGTAAGACTACCATTGCCAGAGCTTTACATAGCCGACTCTCTAGCAGTTTTCAGCTTACTTGTTTTATGGAGAATATTAGGGGAAGCTATAATAGTGGTCTTGACGAGTATGGTTTGAAGCTGCGATTACAAGAACAACTTCTTTCCAAAGTTCTAAACCATGATGGTATAAGGATAAACCATTTAGGTGCGATTCCAGAAAGGCTATGTGACCAAAAAGTTCTTATCATTCTTGATGATGTGGACGATTTGCAGCAACTTGAGGCTTTGGCTAATGAAACTAACTGGTTTGGTCCTGGAAGCAGGATTATTGTGACCACGGAGGATCAAGAGCTTTTGGAGCAACATGATGTTAACAAAAAATATCATGTTGATTTTCCAACTAGAGAAGAAGCTTGTAAAATCTTTTGTACATATGCTTTCAGACGGAGCTTTGCACCATATGGTTTTGAAAAGCTTGCTGAAAGAGTAACATGGCTTTGTAGCAACCTTCCTCTAGGTCTCCGTGTCATGGGTTCAACTTTACGCGGAAAGAAAGAAGATGACTGGGAAGGTATATTGCGTAGGCTAGAAAATAGCCTTGATCGAAAGATCGATGGAGTTCTTAGAGTCGGATACGACCATTTATGTGAGGACGATCAGTTTCTATATCTCCTCATTGCATTCTTCTTCAACTACGTCGACGATGATCATGTGAAAGCAATGCTCGTTGAAGATAATTTGGATGTCAAACTCGGGTTGAAAACGCTTGCGTATAAATCTCTCATTCAAATATCGGCGGAAGGGAATATAGTGATGCACAAGTTACTACAACGAGTGGGTAGAGAAGCTATTCAAAGACAAGAGCCCACGAAACGGAGAATCTTGATTGATGCTCGTGAGATTTGCGATGTCCTTCGATATGGGAAAGGTACTAGTAATGTGTCTGGCATATCATTTGATACATCAGATATGAGTGAAGTGACTATAAGTGATGACGCTTTTAAAAGACTGCATGATCTTCGATTCCTCAAAGTTACCAAAAGTAGATATGATGGGAAATATAGAATGCATATACCTGCGGGGATAGAGTTTCCTTGTCTTCTAAGGTTACTACATTGGGAGGCATATCCAAGCAAGTGTCTTCCTCCTACATTTAATCCAGAATTTCTTGTGGAACTCAATATGCAGGGAAGCCAGCTCGAGCACCTCTGGAGTGGAACTCAGTCGCTTAGAAATCTCAAGAATATGGATTTGGGATGGTCCCCGAATTTGAAGGAACTCCCGGATCTTACAAATGCTACAAATCTGGAGGATTTGAATCTAAATAGTTGCGAGAGTTTGGTAGAGATTCCATCCTCTTTTTCGCATCTTCATAAACTAAAGAACTTGTGGATGAGTTACTGCATAAACCTACAAGTCATTCCTGCTCACATGAACTTGGTATCCCTAGAACGCGTCACTATGACAGGATGCTCAAGATTCAGAAAAATTCCAGTAATTTCAACGCACATCAATTATCTGGATATAGCACACAACACGGAGTTCGAAGTTGTGCATGCATCAATTGCTTTGTGGTGTCGTCTCCACTATCTCAATATGAGCTACAATGAAAATTTCATGGGATTAACGCACCTCCCCATGTCTTTAACACAACTCATCCTAAGATATTCCGATATTGAAAGGATTCCTGATTGCATCAAAGCTCTTCATCAGCTGTTTTCACTTGATCTAACTGGCTGCAGAAGACTTGCATCATTGCCAGAGCTCCCTGGTTCGCTCCTTGATCTAGAGGCAGAAGATTGTGAATCACTGGAGACCGTATTTAGCCCTTTACACACGCCAAGAGCGCTCCTCAATTTCACCAACTGCTTCAAATTGGGTGGCCAAGCACGGAGAGCAATTATCCGACGACGATCAGAAATTATCGGGAAGGCTCTCTTACCAGGAAGAGAAGTGCCTGCAGAGTTTGATCACAGAGCTAAAGGTAATTCCTTGACCATTATTCTCAATGGTTACAGGCCTTCTTATGACTTCATCCAATATTTGGTCTGCGTTGTGATTTCCCCTAACCAAGAAATCACAAAAATAAGTGATTCTTCCACCCTATTATGTCACACGAACGGCTACATATTCCCATCTTATGAGGAGGTGTACATAGGCGCTGTCTCAAAATGTCGAAAGGAACATCTATTTATATTTCGCTCTGGCTATTATCTAAACGTCGACCCCTCTGGAGCAAGCAGAGAGATTGTGTTCGAATTCAGCAGCAAATCGCAAGACTTCGACATTATTGAATGTGGTGTCAAGATCTGGACCGCACAAAGCATCGAACGGGGTTACCTAGTGTTTGAAGACGACAATGAGATTAAACACGATGACCATACAAATAGAGTTAGGGGACACTACAAAGCATCAAACGTGGACTACAAGTCTGTATCCAGGAAGCGTCCGAGGAAGACAGATCTGAAGTTGGAAATCCCAAGACGACGTTTTTGA
>DM10^Tuescha9
ATGGCTTCTTCGTCTTCTTCTTCTCGGTCTCGCACCTGGAGATACCGCGTCTTCACGAGCTTCCATGGACCTGACGTCCGTAAAACATTCCTCAGCCATTTACGTAAACAGTTTAGCTACAACGGGATTTCGATGTTTGATGATCAAAGTATTGAGAGAAGCCAAACCATCGTCCCTGCTCTCACAGGAGCAATCAAGGAATCGAGGATCTCGATCGTGGTGCTCTCGAAGAACTACGCATCATCGAGGTGGTGTTTGGATGAGCTGCTAGAGATTTTGAAGTGCAGGGAAGATATAGGACAAATAGTGATGACCGTCTTTTACGGAGTAGATCCATCTGATGTCCGTAAACAGACCGGAGAATTTGGGATCGCTTTTAATAAAACTTGTGAAGGGAAGACAAATGAGGAGACACAAAAATGGAGCAAAGCTTTGAACGATGTTGGAAACATTGCTGGAGAGCACTTCTTTAACTGGGATAATGAAGCGAAGATGATTGAAAAGATTGCAAGAGATGTTTCAAACAAACTAAACGCCACAATCTCTTGGGATTTTGAAGACATGGTGGGTATTGAAGCACATTTGCAGAAAATGCAGTCTTTGTTACATTTAGATTATGAGGATGGAGCTATGATTGTAGGAATCTATGGTCCTGCAGGTATTGGTAAGACTACCATTGCCAGAGCTTTAAATAGCCGACTCTCTAGCAGTTTTCAGCTTACTTGTTTTATGGAGAATATTAGGGGAAGCTATAATAGTGGTCTTGACGAGTATGGTTTGAAGCTGCGATTACAAGAACAACTTCTTTCCAAAGTTCTAAACCATGATGGTATAAGGATAAACCATTTAGGTGCGATTCCAGAAAGGCTATGTGACCAAAAAGTTCTTATCATTCTTGATGATGTGGACGATTTGCAGCAACTTGAGGCTTTGGCTAATGAAACTAACTGGTTTGGTCCTGGAAGCAGGATTATTGTGACCACGGAGGATCAAGAGCTTTTGGAGCAACATGATGTTAACAAAAAATATCATGTTGATTTTCCAACTAGAGAAGAAGCTTGTAAAATCTTTTGTACATATGCTTTCAGACGGAGCTTTGCACCATATGGTTTTGAAAAGCTTGCTGAAAGAGTAACATGGCTTTGTAGCAACCTTCCTCTAGGTCTCCGTGTCATGGGTTCAACTTTACGCGGAAAGAAAGAAGATGACTGGGAAGGTATATTGCGTAGGCTAGAAAATAGCCTTGATCGAAAGATCGATGGAGTTCTTAGAGTCGGATACGACCATTTATGTGAGGACGATCAGTTTCTATATCTCCTCATTGCATTCTTCTTCAACTACGTCGACGATGATCATGTGAAAGCAATGCTCGTTGAAGATAATTTGGATGTCAAACTCGGGTTGAAAACGCTTGCGTATAAATCTCTTATTCAAATATCGGCGGAAGGGAATATAGTGATGCACAAGTTACTACAACGAGTGGGTAGAGAAGCTATTCAAAGACAAGAGCCCACGAAACGGAGAATCTTGATTGATGCTCGTGAGATTTGCGATGTCCTTCGATATGGGAAAGGTACTAGTAATGTGTCTGGCATATCATTTGATACATCAGACATCAGTGAAGTTACTATAAGTGATGACGCTTTTAAAAGACTGCATGATCTTCGATTCCTCAAAGTTACCAAAAGTAGATATGATGGGAAATATAGAATGAATATACCTGCGGAAATAGAGTTTCCTTGTCTTCTAAGGTTACTACATTGGGAGGCATATCCAAGCAAGTGTCTTCCTCCTACATTTAATCCAGAATTTCTTGTGGAACTCAATATGCAGGACAGCCAGCTCGAGCACCTCTGGCGTGGAACTCAGTCGCTTAGAAATCTCAAGAATTTGGATTTGAGAGGGTCCACAAATTTGAAGGAACTCCCGGATCTTACAAATGCTACAAATCTGGAGGATTTGAATCTAAATAGTTGCGAGAGTTTGGTAGAGATTCCATCCTCTTTTTCGCATCTTCATAAACTAAAGAACTTGTGGATGAGTTACTGCATAAACCTACAAGTCATTCCAGCTCACATGAACTTGGTATCCCTAGAACGTGTCACTTTGACAGGATGCTCAAGATTGAGAAACATTCCAGTTATTTCAACGCACATCAGTTATCTGGATATATCAAAGTGTTGGAAGTGA
>DSC1
ATGGAATCATCTTCTCCATCTTCAGCAGAGTTCGATGTGTTTCTCAGTTTCAGAGGCTTTGACACACGCAACAACTTCACCGGTCATCTCCAAAAAGCACTTCGTCTAAGAGGAATCGACTCATTCATCGACGACAGACTCCGTCGAGGAGACAATCTCACTGCGCTTTTCGATAGAATCGAGAAATCCAAGATTGCAATCATCGTCTTCTCCACGAACTATGCAAATTCTGCGTGGTGTCTTCGAGAGTTAGTGAAGATCCTCGAATGTAGGAACAGCAACCAACAGCTAGTGGTACCAATCTTCTACAAAGTTGACAAATCGGACGTCGAGAAACAGAGGAATAGTTTTGCGGTGCCGTTCAAGTTACCAGAATTGACTTTTCCCGGAGTTACGCCGGAAGAAATTTCATCGTGGAAGGCTGCTCTTGCCTCAGCATCCAACATCCTAGGTTATGTAGTCAAGGAAATTAGCACGTCTGAGGCCAAACTTGTTGATGAAATAGCCGTTGACACATTCAAGAAGTTGAATGATTTGGCTCCAAGCGGGAACGAAGGTCTCGTGGGGATAGAATCGCGTCTGAAGAATCTTGAAAAGTTGTTATCATGGGAGGATTTGGATACCGTTCATATCATAGGCATTGTTGGAATGGTTGGGATTGGGAAAACGACTCTTGCTGATTGTTTGTATGGACGTATGCGTGGTCAGTTCGACGGTAGCTGCTTCCTTACTAATATCCGCGAAAATTCAGGTAGAAGCGGGTTAGAATCTTTGCTGCAGAAACTCTTTTCCACTGTACTTAATGATAGAGATTTGGAGATTGGAGCTCCTGGAAATGCACATGAGAGATTTGAGCGGCGGCTTAAGAGCAAGAGGCTACTTATTGTGCTTGATGATGTGAATGATGAAAAGCAAATCAGATATCTTATGGGGCATTGCAAATGGTATCAAGGAGGAAGTAGAATTATCATTACTACTAGAGATAGTAAACTGATTGAGACGATCAAAGGCCGAAAATACGTGCTCCCGAAATTGAATGATAGAGAAGCCTTGAAGCTCTTTAGCTTGAATGCTTTTAGTAACTCTTTCCCTTTGAAAGAGTTCGAAGGTTTGACAAATATGGTTCTTGATTACGCTAAAGGCCACCCTTTGGCTCTTAAGGTGTTAGGATCTGATCTTTGTGAGAGGGATGATCTGTACTGGGAAGCTAAACTGGATAGACTGAAAAGTAGATCACATGGAGATATCTACGAAGTTCTAGAAACAAGCTATGAGGAGCTTACCACTGAACAGAAGAATGTTTTTCTGGATATTGCATGTTTCTTCAGATCAGAGAATGTGGATTACGTGACAAGCCTTCTCAACAGTCATGGTGTGGACGTCTCTGGCGTGGTAAAGGATCTCGTTGACAAATGTCTGATCACTCTTTCTGATAATCGCATCGAGATGCATGACATGTTGCAAACGATGGCCAAGGAGATTAGTTTAAAAGTAGAAACAATAGGTATAAGAGACTGTAGGTGGCTATCACGACATGGTAACCAGTGCCAATGGCATATCAGATTATGGGACAGTGAAGATATTTGTGACCTGCTAACCGAAGGCCTGGGAACTGATAAGATAAGAGGCATTTTTCTCGACACATCAAAACTAAGAGCAATGCGTCTAAGTGCCAAAGCCTTCCAAGGGATGTACAATCTCAAATACTTGAAAATTTATGATTCTCATTGTTCCCGTGGATGCGAAGCAGAGTTTAAACTACACTTGCGGAGGGGACTTAGTTTCCTTCCTAACGAGCTTACATATCTACACTGGCATGGTTATCCACTACAGAGTATCCCTCTAGACTTTGACCCTAAGAATCTTGTAGACCTTAAATTGCCACATAGTCAATTAGAAGAAATTTGGGATGATGAAAAGGATGTTGGAATGCTCAAATGGGTCGACCTTAGTCATTCTATAAATTTACGTCAGTGTTTGGGTTTGGCTAATGCTCATAATCTTGAGAGGTTGAATCTAGAAGGATGTACAAGTTTGAAAAAATTGCCGTCAACGATAAATTGTTTGGAGAAGCTTATATACCTCAATCTCAGGGATTGCACAAGCCTTAGGAGTCTTCCAAAAGGAATCAAAACTCAATCCTTGCAAACTCTTATTCTCAGTGGCTGCTCCAGCTTAAAGAAATTCCCACTGATCTCGGAAAATGTTGAAGTTCTACTTTTAGATGGCACTGTTATAAAGAGCCTTCCCGAATCCATTCAAACCTTTAGAAGACTTGCTTTGCTGAATCTGAAGAACTGCAAAAAGCTGAAGCATCTTTCTTCTGATCTTTATAAGCTGAAATGTCTTCAAGAGCTAATACTCTCAGGTTGCTCACAACTAGAGGTTTTTCCAGAAATTAAGGAAGACATGGAATCTTTGGAGATTTTACTTATGGATGATACATCCATCACAGAGATGCCAAAGATGATGCATTTGAGCAATATCAAGACATTTTCGTTATGTGGTACAAGCAGTCACGTTTCTGTTAGTATGTTCTTCATGCCACCTACATTGGGCTGCTCTCGGTTAACAGATCTTTACCTCTCAAGATGCAGTCTCTACAAACTCCCAGATAATATCGGTGGCCTATCCTCTTTGCAGTCTTTATGCTTAAGCGGAAACAACATCGAGAATCTTCCAGAAAGCTTCAACCAACTTAACAATCTGAAATGGTTTGATCTTAAGTTTTGCAAAATGCTCAAGTCTCTACCAGTCCTTCCACAAAACCTGCAGTATCTGGATGCACACGAATGCGAGTCACTTGAAACTTTGGCAAATCCATTGACGCCTTTGACAGTAGGAGAGAGAATCCATTCTATGTTCATCTTTAGCAACTGTTACAAACTGAACCAAGACGCACAAGCGAGTCTCGTGGGTCATGCTCGAATCAAAAGTCAGTTAATGGCTAATGCTTCTGCAAAACGTTATTATCGGGGATTTGTTCCGGAGCCTCTGGTTGGTATCTGTTACCCGGCCACTGAAATACCGAGTTGGTTCTGCCACCAAAGACTAGGACGTTCACTAGAAATCCCATTGCCTCCGCACTGGTGTGATATTAACTTTGTTGGACTTGCGTTATCTGTAGTTGTCTCATTCAAGGACTATGAAGACAGTGCGAAACGTTTCTCGGTAAAGTGTTGTGGCAACTTCGAGAACAAAGACAGTTCCTTCACGAGATTTGATTTCACTCTCGCAGGCTGGAACGAACCATGTGGATCCCTTAGCCATGAATCAAGAAAGCTCACTTCTGACCACGTTTTCATGGGATACAACAGTTGTTTTCTCGTCAAAAATGTCCATGGAGAGAGTAACAGCTGTTGCTACACAAAGGCTTCGTTCGAATTCTATGTGACAGATGATGAAACAAGGAAGAAGATAGAAACTTGTGAAGTGATAAAATGTGGGATGAGTTTAATGTATGTTCCTGAAGATGATGATTGTATGTTGCTAAAGAAGACAAATATAGTTCAGCTGAGTTTGAAGAGCGGACCAAGTTGTTCCTACGATCTTGATGATGTTATGGATGACGTTAGACCCAAGAGAGGACTTTGCCAGTTTGTTGGTGGTGAAGAACCAGGTTGTAAGAGAAGGAAGGAGGAGAAGATCACAGTGAGATAG
>DSC2
ATGGCTATTGCAGAGGTGATTGGTTTCTTCACACTTGTTTGTGTAATTTGGTATTGGGTTTACAAAAAGCACAAGAATTTGCAGCTGAAGATATGCAGATCATCAATCGAGTCTTCTTCTTCTTCGTCGTCCCTTTCATCTCCTCCATCTCTTTCGTCTCCTATATCTCGAACCTGGACACACCAAGTCTTTCCGAGCTTCCGCGGGGAAGACGTACGGAAAGGGTTTCTTAGTCATATCCAGAAGGAGTTCAAAAGCAAAGGAATCGTTCCCTTTATTGATGACGAAATGAAGAGAGGCGAATCGATCGGTCCGGGGCTGTTTCAGGCCATTAGAGAATCAAAGATAGCAATTGTCTTGCTCTCAAAGAACTACGCTTCGTCTAGCTGGTGCCTCAACGAATTGGTGGAGATTATGAATTGCAGGGAAGAGATTGGTCAAACGGTGATGACTGTTTTCTATCAAGTGGATCCATCTGATGTGAGAAAACAGACCGGAGATTTCGGTAAAGCCTTTAAGAAAACCTGTGTTGGCAAAACACAAGAGGTGAAGCAGAGATGGAGTCGAGCTTTGATGGACGTCGCAAACATACTCGGACAAGATTCTCGCAAATGGGATAAAGAAGCGGACATGATTGTGAAAGTTGCAAAAGATGTATCAGACGTCTTGAGCTATACGCCGTCGAGGGATTTTGATGACTATGTTGGAATCCGTCCTCATATCACAAGAATCAATTCCTTGTTATGCCTAGAGTCTAGTGATGTGAGGATGATAGGGATATTGGGTCCTCCTGGGATTGGCAAGACCACCATTGCACGAGTTTTATATGATCAAATCTCTGAAAAGTTCCAGTTTTCTGCCTTTATAGAGAACATCAGACTAAGCTACTGGAAAGGCTGGCACGATGAGGGTAATTTGGATTTTCCAGTTGAGATCATGACTGGAGACCGGCAAAGGAAGTTGAATTTACAAAGACGGCTTTTGTCTGAGTTATTCAACCAGAAGGATATCCAGGTTCGTCATTTAGGTGCAGTTCAGGAGAGGCTCAGGGACCACAAAGTTCTTGTCATTCTTGATGGCGTCGATCAATTAGAGCAGCTAACTGCATTGGCGAAAGAAACTCAGTGGTTCGGCTATGGAAGTAGGATTATCATCACAACACAAGATCAAAGGCTTTTGAGAGCGCATGAGATCAACCATGTTTACAAGGTGGACCTCCCTGCTACAGATGAAGCTCTCCAGATCTTCTGTCTGTATGCTTTTGGTCAAAAGTTCCCATATGATGGTTTTAAGAAACTTGCTCGGGAGTTTACTGCACTTGCAGGTGAACTTCCTCTAGGTCTAAGAGTTTTGGGATCTTATTTGCGAGGAATGTCCTTGGAGGAGTGGAAAAACGCACTACCACGGTTAAGGACTAGCCTTGACGGTGAAATTGAGAAAACTCTAAGATTTGCCTACAATGTCTTGAGCGATAAAGATAAATCTCTTTTTCTCCATATAGCATGTTTGTTCAACGGCTGTCAAGTTAATCATGTGAAACAGTGGCTTGCTAACAGCAGTTTGGACGTTAACCATGGCTTTGAAGTCTTGAGCAATAAGTCTCTCATATCTACAGATATGGGACTCGTACGGATGCATTCTTTGCTTCAACAACTAGGTGTTGACATTGTCCGTAAACAATCTATTGGAGAGCCTGAAAAACGTCAGTTTTTAGTTGACGTTAATGAGATTTCTGATGTTATCACCGACAATACAGGCACTGGGACTATTCTAGGCATAATGCTTCATGTCTCTAAGATCGAGGATGTATTAGTTATAGAAGAAACGGTGTTTGATAGGATGACTAATCTCCAGTTTTTAATATTGGACGAGTGTTTGAGGGATAAGTTGAACTTACCACTAGGCCTGAATTGTCTACCCCGTAAAATCAGGTTATTGCGTTGGGACTATTGTCCGTTGAGCATTTGGCCCTCTAAGTTCTCTGCAAAGTTTCTCGTTGAGCTTATCATGCGGGCGAACAAATTTGAAAAACTGTGGGAAGGAATTCAGCCACTTAAAAATCTCAAAAGGATGGAGCTGGGTGACGCCAGGAACCTGAAAGAGATTCCAGATCTCTCAAATGCCACTAACCTCGAGTCATTGCTTCTCTCTTTTTGCACTAGTCTGTTGGAAATTCCTTCCTCTATTAGAGGCACCACTAATCTCAAGGAATTGGATCTCGGTGGTTGCGCAAGTCTGGTGAAGCTCTCTTCCTGTATTTGTAATGCCACTAGTCTCGAAGAATTGAATCTTAGTGCTTGCTCAAATTTGGTGGAGCTCCCCTGTGCTCTTCCTGGCGACAGCAATATGAGATCTCTGTCTAAACTTCTTTTGAACGGAAGCTCACGGTTGAAAACTTTTCCAGAGATCTCCACAAACATCCAAGAACTCAATCTGAGTGGTACAGCGATAGAAGAAGTGCCTTCATCGATCAGGTTGTGGTCTCGTCTCGATAAATTAGATATGTCGCGGTGCAAAAACCTGAAGATGTTTCCACCTGTTCCTGATGGAATTTCAGTGCTAAACTTGAGTGAGACAGAAATAGAAGACATTCCTCCGTGGGTCGAGAATCTCTCTCAGCTTCGACACTTCGTTATGATCAGATGCAAGAAGCTGGACAACATCTCATTATCAAGAATTTCCAAGATGGAAGGTGTTCATTGTCTGCAAATTACTCGTGGTGATGAGGATGTCTCTGGTGATTCGATAGTAAACATCAGGTGGTACTCTAACTTCCCAAACCAATGGACTTTACAGTCGGATATGTTACAAATTTGTCTGCCAGAGTTGGTTTATACTTCCCCAGTGTCCCTACACTTCATCAGTAATGAATTCAAGACTATTCCAGATTGCATCAAAAATCTTTCTCAACTACATCAGCTTTCGTTCTATAGATGCCATAAGCTTGTATCGCTGCCGCAACTTTCAGACTGCCTCTCATCTCTAGATGCAGAAAATTGTGTGTCACTTGAGACAATAGATGGCTCCTTTCACAATCCAGATATCCGTCTGAATTTTTTAAACTGCAACAACTTGAATCAAGAAGCAAGAGAACTCATCCAGAAATCGGTTTGCAAACATGCTCTGTTACCTTCTGGAGAAGTTCCTGCATACTTCATTCATCGAGCTATTGGAGATTCCGTAACAATTCATTTGAAAGAGAGGCATCTTCCTCTATATTTGATATTTAAGGCTTCTCTAGTGCTGTTCAATGACGATGAAATCAATTACGATTACGATGATGACGATGATGATGACTATGACGAGGAGGTCATAGTCTATGGTGATTATGATAGTTACCCTCATAGCGATGATTATACCAAACAGGAGACCATGAGGTTATCTTGTCGTGTCGAAGGCAAACAGAATGGCCTCACTATTCAGTATGGATCTAGTGTGCACCTTCTACCAACTCCGCATAGGTATACAGAGCATGTGTATATATTTGAAGCTTCTTTCTCCCTAGGCGAGTGCAACAGTCCTGAAGCAGAAAGCGAGCTTGTCTTTGACTTCAAGGTTCACGATTACTTTTGGGCGATAAAAGAGTGTGGTCTTCGACTCTTGGAGCTCCCTCATGCTCATGGAGACGATTGA
>FB_MR5
ATGGGGGGAGAGGCTTTTCTTGTGGCATTCCTCCAAGTGCTGGTTGACAAGTTGGCGCATCGCGAGGTCTTCAAGTACTTTGGACTTGTAAAGGGCGTAGATCAAAAACTGAAGAAATGGAGTGCCACCTTGTCTGCGATTGGAGCGGTGCTGAATGACGCAGAGGAGAGGCAACTGACGGCTAAGAACAACACACTGAAGCTCTGGCTCGAAGATCTCAGGGACTTGGCTTTTGATGTGGAAGACGTGTTGGACAAATATGCTACTAAAATGTTGAAACGTCAGATACAACATGCTCATTCCCGCACAACAAGCAAACTATGGAACTCAATTCCTGATGGTGTTTTCAACTTCAACATGAACTCGGAAATACAGAAGATTAGTGAGCGATTACAAGAGATATCTGAACAAAAAGACCAGCTTAATTTGAAAATTGATACTGGGGCGTTGACTACAAGGGCACGCCGAAACATATCACCTAGTTCCAGTCAACCAGATGGACCTGTGATTGGAAGGGATGAGGACAAAAGAAAGATTGTTGAGCTGCTGTCGAAACAAGAGCATCGTACTGTCAATTTCGATGTAGTTGCAATTGTTGGTATGGCTGGAGTCGGAAAGACAACACTTGCTGGACAAGTACTCAATGATATGGTTGCAACCCAAACGTTTCAACCAGCTGTTTGGGCATGCGTATCTGACGACTTCAACCTTGAAAGAGTGACAAAGCAAATTCTTGAATCAATCACATCTCGGCAATGCACCACAGAAGATTACAATAAGGTTCAAGATTATCTGCATAAGGAGTTAGCGGGGAAGAAGTTTTTAATTGTTTTAGATGATGTGTGGAAAACGTGTAGCTACGGTGAATGGATGAAGTTGCAGTCCCCTTTTCGTGACGGAGCACAAGGAAGCAAGATAATTGTGACAACACGTGATACAGATGTTTCAAAAATGATGGGAGCTGCCACGCTCGTTCACAATTTGGAGCCTATGGAAAGTAGTGTTTGTTTGCAAGTATTTGAGCAGCATGCATTCTTAAATTCTAATGACGACAAACCACCAAATTACGAGTTACTTAAGGAAAAAATTGCTGCCAAGTGTAGGGGATTGCCTTTGGCCGCAAGGACCCTTGGTGGTGTTCTACTTCGTAAAGATACATACGAATGGGAAGACATATTGAACAACAAACTGTGGAGTCTATCAAATGAGCACGACATACTTCCAGTACTGAGATTAACCTACTTTTATCTTCCTTCACATTTGAAAAGATGCTTTGCCTATTGCTCAATACTTCCAAATGACTATGAATTTGAAGAGAAGCAAATGATCCTTCTATGGATGGCCGAGGGGTTTATTCTTCCACGACCAGAAGATAAGAAGCAAATTGAAGATTTAGGTGCTGATTATTTTCGGGATCTCGTATCAAGGTCATTGTTTCAAAAATCAACCAAATGTATTTCAAAATATGTGATGCATGACCTTATTGGTGATTTAGCACGGTGGGCAGCAGGAGAAATTTGTTTTAGATTGGAGGATAAGCAAAATGATGATGGTGAACAACTTAGATGTTTTCCCAAGGCACGCCATTCGTCTTACATCAGGGGTCTGTCTGATGGGGTCAAAAGATTTGAGGTATTTTCTGAACTGAAATATTTGCGAACCTTCTTGCCACTAAGAAAGGATTCTTTCTGGAATTATTTAAGTCGTCAGGTTGCTTTTGATTTATTGCCGAAATTGCAATATTTGCGGGTGCTCTCTTTCAATTGCTATAAAATAACTGAGCTTCCAGACTCAATCGGTGATTTAAGGTATCTACGGTATCTCGACCTTTCCTACACAGATATAACAAGTTTACCTAAATCAACAAGCACTCTTTACAACTTGCAGACGTTGATATTGGAAGGCTGTTCTAAATTGAAGGCATTGCCTATAGACATGAGTAATCTAGTTAATTTGCGTCATCTCAACAACTCAAATGTATCTTTGTTGGAAGACATGCCTCCACAACTAGGTCGATTGGTGAATCTCCAGTCATTGACTAAGTTTGTGGTGAGTGGTGGTGGTGGTGGTGATCGATCAGGGATACGAGAGCTGGAGTTCCTAATGCATCTCCGAGGAACATTGTGCATCTCAAGATTGGAGAATGTGACTGATGTCGAGGATGCTCAGAGGGCCAACTTAAACTGCAAAGAGAGGCTTGATTCGTTGGTGCTAGAATGGTCTCATTCAAGCGACACAAGAGAAACAGAATCCGCTGTGCTTGACATGTTACAGCCTCATACAAAGCTTAAGGAGCTCACCATCAAGAGTTATGCAGGAAAAGAATTTTCATCATGGGTTGGAGTTCCATTGTTCTCTAATATGGTGCTCGTGCGCTTAGAGGAATGTAACAATTGTCTATCTCTACCACCTCTCGGAAAATTGCCTCATCTCAAAGAACTTTATATTAGAGGAATGAATGCAGTGGAAAGTGTTGGAGCTGAGTTTTATGGAGAGTGCTCCTTGCCTTTTCCGCTATTAGAGACTCTTGAGTTTGTGGATATGCAACATTGGAAAGTATGGCTTCCATTTCAAACGGATCACAGAGGTAGTGTTTTCCCTTGCCTGAAAACACTCTTAGTCAGAAAATGTTCTAAACTGGAGGGTAAGCTGCCAGAGAACCTTGATTCGCTGGCATCGCTTGAAATTGTTAAATGTGAAGAATTATTGGTTTCAATTGCCAATTACAAACAACTTCGTCAGTTAAACATTGACGGTTGTAAAGGGGTGGTGCATACAGCTGCTAAGGTTGAGTTTGAGTTATTAGAGTCCTTGTACCTTTCAAATATTTCGGAGCTGACGTCTCTACAAACAGGAGAATTGTGCAGAAATGGATTAAACATGGTCAGAGATTTGAAGATTAATGGATGTGAGGAGCTGACGTCTTCATTGAAGAATGAGGCAATATTATTGCAACAGTTGATTTCTCTTGGCCGTTTAGAGATTGAAGACAACTCTCTCCTAGTTGAAGAACTAGGAAAAGAAGCAGATGAGTTGTTGCAATTGCAAATATTGGGGTGTAAGCTTGAATTTCTGAAGTTAAAGAAGTGCAAAAATCTTTTGAAGCTACCAGAAGGGTTAAATCAGTTGTCGTCACTTCAAGAGCTTCGCATACATGAATGTTCAAGTCTAGTTTCTTTTCCAGATGTTGGTTTGCCACCTTCTCTTAAAGACATCGAGATTACAGAGTGCCACTCGTTGATATATTTTGCAAAATCCCAGATTCCCCAAAATCTCAGAAGAATACAGATAAGAGATTGCAGAAGTTTGAGATCACTAGTAGACAATGAGGCTGTTGGTTCTTGTTCTTCGTCTTCTCACAATTGTCTTGAGTACTTGAATATCGAGAGATGTCAATCTCTAACGTTGTTATCATTGAGTGACCAGCTTGTCAGGGCACTTAGAGAACTTGACATATATGATTGTGAACAACTGGAGTTTCTCGCACCGGACGGGTTGTTCTGCAACAACACTAATTACTTTCTCGAAAATTTTAGGATACGGAGGTGCCAAAATCTGAAATCCTTACCGAGACTGAGTGGGGGGATAAGGGGCTCTAACCTGAGAGAGATCCGGATCACCGATTGCGACAGATTGGAGGCCTTGCCCGAAGACATGCACAATTTCAACTCTCTTGAGAAATTGATTATCGACTACCGTGAAGGTTTGACTTGCTCCTTTCCCGCCAACCTAACATCACTTATGATTTGGAAGGTCAAGAGCTGTAAGTCATTGTGGGAGTTGGAGTGGGGGTTACACAGACTCACCTCTCTTAGATACTTGTGGATCGGTGGTGAAGACCCGGATATGGTATCGTTTCCACCGGACATGGTCCGAATGGAGACGTTGCTCCCCAAATCTCTCACTGAACTCTCAATTGGTGGCTTCCCGAATCTGAAGAAACTGAGCAGCAAGGGCTTTCAATTCCTAACCTCCCTTGAATCTTTGGAACTCTGGGATTGTCCAAAGCTAGCATCCATTCCAAAGGAGGGACTGCCTCTTTCACTTACGGAACTTTGCATCTATGGGTGTCCTGTTCTAAAAGAGAGATGTCAACCAGGAAAAGGACGCTACTGGCACAAAATATCCCACATCCCTTACATAGATATAGATTGGAAGATGATTTGA
>Fom-1
ATGAGTTTTGATAGTTTCATAAGTTTTAGAGGCAAAGATACTCGTAATACTTTTACAGGGCATTTGTACAAGGAATTGGTTGGATTAGGAATAACCACTTTTATGGATGATAAGAAACTCTTTATTGGAGATAGTCTTAGTGAAAAACTTATTAAAGCAATTGAAAAATCAGATTCCTTCATCGTTGTTTTATCAGAGAACTATGCTTCTTCAAAGTGGTGTTTGAGAGAATTGGCAAAGATAATAGATTGTACGGATGAACAAAAGCATCGAGTACTCCTTCCTGTATTTTACCACGTCAATCCTCATGATGTTCGTCATCAATCAGGGTGTTTCGAGAACAGCTTTCGCTTACACGAAGAACTTCTACGAGAACTTGACCATATGGAAAGAGATAAATACATGGAGGAGGTTCAACAATGGAGGAGGGCTTTCACAAAGGTTGGGGATCTCACTGGAGTAGTTGTAACAAAGGATAGCGTTGAGGTGGATAGCATTGGCAAAATCACAAACCAACTACTTGATATGTTAAAGTTAGTACCTTGGGACGAGCTCACTAAGTTAGTTGATATTGAACGTCAGTTATTCAAGATGGAGAAGCTAAATGATTTGGAGCCAAATGTGGTACGTTTTATAGGGATAATAGGGATGGGCGGAATTGGTAAAACAACCATTGCTGAAGTTTTTTATGACAGAGTTGCACGTACTTTTGGAAAAAATCGTTGTTTCCTTCGCATTTATGAACACACTACTTTACTCTCACTCCAACAACAACTTCTTTCCCAACTTCTTCAAACAAAGGACCTAATTATAAACAATGAGAATGAAGGAGCAAGAATGATTGGGAGTCGTTTGAAAGATAAAAGAGTTCTAATTGTTCTTGATGGGGTGAAAGAAAAAACTCAGTTAGAACAGTTAGTTGGAAATCCTAATTGGTTTGGTTCAGGGTCCAAAATCATCATTACAACCAGAAATAGAGATGTTCTTCGTCAACCAAATTATAAAGATAAAATGGTTGAATACAGTGTGGAGTTTCTTGATACTAAAAGTGCCATGACACTCTTTTGCAAACATGCATTTGGATGTGGGTTTCCCCGTAAGAACTTCAAGGATTTTTCTAAGGAGATTGTAGAAAGGGTTAAAGGACATCCACAAGCTTTGATACAAATTGGGTCGTCTTTATATGATAAAGGTATAGAGATATGGAAAGAAGAATTGAAGAGTCTTGAGGAAGATTACAACAATCGTATATTTAAGACCTTAAAGATAAGTTTTGATGATTTAGGAAAGACAAGCCAAGAAGTTTTTCTTGATTTGGCATGTTTCTTCAATGAGAAGACGAAAGAGAAAGTGATTGAAATACTTAAGAGTTTTGATTACAGACCTCATAGCGAAATACAATTGTTGCAAGATAGATGTCTCATTGAAGTTAGAAGTGACAACACAATACTTATGCCTAAGTGCATTCAAACTATGGGTCAACAAATTGAACGTGAAGCTGATAAACGGAGTAGGATTTGGCTTCCGAAGGATGCCCAGGATGTATTTGATGAACCACATCAGAGAGTAAAGGACATTAAAGGTGTAGTCTTGAAGTTGGAAGAGAAGCAAGATGAAATAGAGTTGGAGGGTAAGGTTTTTGAAGATATGAGAAGCTTAAAAATATTGGAAATTGGGAATGTGGAGGTGAGTGGAGACTTCACACATCTCTCAAAACAATTGAGATTGCTTAATTGGCATAGCTATCCCTCACAATGTTTGCCATTAAGTTTTGAATCAAGATATTTATTTCAACTTCTTTTGCCTCTAAGTCAAACAAGACAACTTTGGAATGGTCAAAAGGAGGGATTTGAGAAATTGAAGGTTATCAATGTTAGCGGTTCGAAGAATTTACGAGAGACTCCTAATTTTACTAAGGTTCCAAATCTTGAAAGTTTGGATCTAAGTAATTGTACAAGATTGTGGAAGATTGATTCTTCCATTAGTCGTCTCAATCGTTTGACATTGTTGGATATAACATGTTGTATCAATCTCAAAAACTTGCCATTTTCTAGAAGCTGCAAAAGCCTCATAACAATAAACTATGTTGGCTCAGGTCTCGAAGAAAAAGGTACATGTAACTTTCATTATGGTAAATAG
>Fom-2
ATGGGTGATTTCCTATGGACTTTTGCTGTGGAAGAAATGTTGAAGAAGGTGTTGAAGGTTGCACGGGAGCAAACTGGCCTAGCATGGGGCTTCCAGAAACATCTCTCCAAGCTCCAAAAATGGCTACTCAAGGCTGAAGCTTTCTTACGCAATATCAACACGAGAAAATTACATCATGATTCTGTGAGGATGTGGGTGGATGATCTTCGGCATCTTGTTTATCAAGCCGATGATCTATTAGACGAAATTGTTTATGAAGATCTTCGACAAAAGGTCCAAACAAGAAAAATGAAGAAGGTGTGTGATTTTTTTTCTCCTTCTACCAATGTTTTGATCTTTCGTCTTAACATGGCAAAAAAAATGATGACTCTTATAGCATTGTTAGAAAAGCATTACCTTGAGGCTGCTCCTTTAGGACTTGTGGGGAATGAAAATGTAAGTCCAGAGATCGATGTTATTAGTCAATATCGAGAGACAATTTCAGAACTCGAAGATCATAAGATTTTGGGGAGGGATGTTGAAGTTGAAAGTATAGTGAAACAAGTGATTGATGCTAGCAATAATCAACTTACATCTATCCTACCCATTGTTGGTATGGGTGGATTAGGAAAAACAACTTTGGCAAAGTTAGTTTTCAAACACGAGTTGGTTAGACAACATTTTGATAAAACTGTATGGGTATGTGTCTCTGAACCATTTATTGTCAACAAGATTTTGTTAGATATTTTACAAAATCTAAAAGGTGGCATTTCTAATGGAGGGGATAGTAAGGAGGTTTTACTTCGTGAACTCCAAAAAGAAATGCTTGGGCAAACATATTTTCTTGTGCTTGACGATGTTTGGAACGAAAATTCTTTTCTATGGGGTGAGTTGAAATATTGTTTGCTCAAGATCACTGGAAACTCTAAAAATAGTATTGTTGTGACTACAAGGAGTGCTGAAGTTACAAAAATCATGGGAACATGTCCTGGTCATCTTTTAAGTAAATTATCTGATGATCATTGTTGGTCCTTGTTTAAAGAAAGTGCAAATGTATATGGACTATCAATGACTTCAAACTTGGGGATTATTCAAAAAGAGTTGGTCAAAAAAATTGGTGGTGTACCATTGGTTGCACGAGTTTTGGGAAGGACAGTAAAGTTTGAAGGAGATGTTGAGAAATGGGAGGAAACATTGAAAAGTGTGCTAAGAATTCCGGTGCAAGAGGAAGATTTTGTTTTATCTATATTAAAATTAAGTGTGGATCGTCTACCATCATCTGCATTAAAGCAATGTTTTTCATATTGTTCAATTTTTCCGAAGGATTTTGTGTTTGAAAAACAAGAACTAATTCAAATGTGGATGGCACAAGGTTTTCTTCAACCACAAGAAGGAAGAAACATGACAATGGAAACTGTAGGAGACATATACTTCAAGATCTTGTTGTCACACTGCTTATTTCAAGATGCCCATGAAACAAGGACAGAAGAATATAAGATGCATGATCTTGTATATGGAACAAGGACAGAAGAATATAAGATGCATGATCTTGTACATGATATTGCAATGGCAATTTCAAGGGATCAAAATTTGCAACTAAATCCTAGCAATATATCGGAGAAGGAACTTCAAAAGAAGGAGATTAAAAATGTTGCATGCAAGCTACGCACGATTGATTTTATTCAAAAGATTCCTCACAATATAGGTCAACTGACATTCTTTGATGTGAAGATAAGAAATTTTGTTTGTTTGCGTATTTTAAAGATATCGAAGATGTCTAGTGAGAAGTTACCGAAGTCAATAGATCAATTGAAACACTTGAGATATCTAGAAATTGCAAGTTATTCAACGAGATTAAAATTTCCAGAGTCTATTGTTTCGCTTCATAATTTGCAAACATTAAAGTTCCTATACTCATTTGTTGAAGAATTTCCAATGAACTTTTCAAATTTGGTAAATTTAAGGCACTTGAAATTATGGCGAAATGTTGACCAAACGCCTCCACATTTAAGTCAATTGACTCAACTTCAAACATTGTCTCATTTTGTAATCGGGTTTGAAGAAGGTTGTAAGATTATTGAATTGGGACCATTGAAAAACTTGCAAGGTAGTTCGAATCTTTTGTGTTTGGAGAAAGTTGAAAGTAAAGAGGAAGCCAAAGGAGCAAACTTGGCAGAAAAGGAGAATTTAAAAGAGCTAAACTTAAGTTGGTCCATGAAAAGAAAAGATAACGACAATTACAATGATTTGGAAGTGTTGGAAGGACTTCAACCAAACCAAAATCTCCAAATATTAAGAATCCACGACTTTACAGAAAGGCGTTTACCTAACAAGATTTTTGTTGAGAATTTAATAGAGATAGGCTTGTATGGTTGTGATAATTGTGAAAAGCTTCCAATGCTTGGACAATTAAACAACTTAAAGAAACTTGAGATTTGCAGCTTCGATGGCGTTCAAATTATAGACAACAAGTTCTATGGTAATGATCCAAACCAAAGAAGGTTCTTCCCAAAGCTTGAGAAATTTGTAATGCAGAATATGATCAACTTAGAGCAATGGGAAGAGGTAATGACAAATGATGCATCATCAAATGTTACAATTTTTCCCAATCTTAAAAGCTTGGAGATAAGTGGATGTCCCAAATTAACAAAAATTCCAAACGGGTTACAATTTTGTAGTTCCATTCGACGTGTGAAAATATACCAATGTTCAAATTTGGGCATAAATATGAGAAATAAGCCGGAATTATGGTATTTACACATTGGTCCGTTAGGCAAGCTACCAGAAGATTTATGTCATCTCATGAATTTGGGGGTAATGACAATTGTTGGAAATATACAGAATTATGATTTTGGCATCCTTCAGCACCTTCCTTCCCTTAAAAAAATTACTTTAGTCGAGGATGAGTTGAGCAATAATAGTGTAACACAAATTCCTCAACAACTTCAACACCTCACTTCCTTGGAATTTCTGTCAATTGAAAATTTTGGAGGCATCGAAGCTTTGCCAGAATGGCTAGGAAACTTGGTATGTTTGCAAACACTCTGTTTTCTTTGTTGCAGAAATTTGAAAAAACTACCTTCTACAGAAGCAATGCTACGTCTCACTAAATTAAATAAATTGTATGCTTGCGAATGTCCAATGCTACTACTCGAAGAAGGTGACCCAGAGCGAGCAAAACTTTCCCACTTTCCAAACGTGTTGGCTCACCGCAACACGTTCGAGAGTTGTAGGTTTTTTTGA
>GbaNA1
ATGGCTGAACTCGTGGGGCAAATCCTTGAGGTTATTAAGTTCATTGGCCGTCCAGCTAGAAAATATCTAAAATATCAAAGGAAATTCACTAAATACGTTGCTGATTTCAAGCAAGCACAAGATGATTTGCTTGCCAAGAATGAAGATATTCAACGGCAATTGGACGACGAATGTGGCTATGGGAAAATGCCAAAGCAAGAAGTTGAAAGATGGCTCAAGAAGGTAGAGGAAAAGCTTGCTCATGCCCAGCATGTTGAAGTCAAAGTCAGTAAAGGTAAATGTCTCTTTCGTTCTTCCTTGGGAAAGCTTGTTGATGAAACGACTCAAGCATTGAAAGAAGTACATGCTGAAGGCCATTTCTCTGGTAGATTGGTTGTTAATGATCATTCTATTGTAGCGGTTAAACTACCTACACAGAATTTAGTAGGTCATCAGGTCAGTGTTAGAGATGAAATATATGGGTATCTGATGGGAGATGATGTTGGAATGATCGGAGTATGCGGGATGGGAGGGATAGGCAAAACGACCATAATGAAGGACGTGTACAATAGGTTAATCCCAGAAGCTAAGTTTAAAAAATTGATATGGATAACAGTATCCCAGAACATCGACATTAGAAGCATACAGATGGACATTGTAAGCCAACTACAAAAGGAATTACCGGATCACGAGAACACAATTGTCAGGGCAGGAAAATTATCAAAAATGTTAAGGGAAATGTTAAGGAAACAAGGGAGATATGCGCTGATACTGGATGATGTGTGGAGCAGTTTTCCTCTTGAGGACATTGGAATCGTTGAGCCAACAAAAGACAATGGATGCAAAGTAGTGTTGACAACACGTTCAGAAGAGGTTATTCGGTCAATGGGATGTACGAAAGTTCAAGTGACTTGTCTTTCTATGCATGAGGCGATAGACTTATTCTTGAGCAAAGTTGGACAAGACATATCGGAAAATCCAACTTTAAAATCATCTATGAGACTTGTTGTGGGGGAATGTGACGGACTTCCTCTTGCACTTGTCACACTAGCTGCTTGTATGAAGGGCATATCCAATCCTCGTGTGTGGAAAAATGCTGTAAATGAATTGAGAGGTTACGTTAGAAACATTCGGGATATGGAAGACAAGGTGTTTGGCTCCTTAAAATTCAGCTATGATCGTCTAAACACAGGAGACCAAGATTGCTTCTCTTATTGTGCATTATATCCTGAGGATCATCAAATCGAAAAAGAAGAGATAATCCAATATTGGATGGAAGAAGGACTTCTAGACGAAATGGGAAGTCGAGAAGCAATGGAAGATAACGGTCACTCCATTTTAGAGAAGTTTGAACAAAACAGTTTGCTTGAAAGGGTTGAGAATAGTGCATATGTAAAGATGCATGATGTTTTCAGAGATATGGCGTTGCATATCAAAAGAAAAAGATTTATGGTAAAGGCGGGTAAGCAGTTGAAAGAGCTACCAAATGAGGAAGAATGGGGTGAAGATTTGGAGAAGGTTTCTTTGATGTACAATTCCATCTCAGCAATTCCTCAACATATGAAGTGTCCAAAATTCCCAAAACTCACAACATTGTTGCTCTCACGTAATTATTTGAGAGAAATTCCAGAGTCTTTCTTTGAGCACTTTCCTAACCTTAAGATTCTTGATCTTTCTCATAATCCTTTTGAGAGTTTGCCTAGCTCTATTTCTGCTTTGGAGAAACTCACGGTATTGTTTCTTATTGGCTGTTACTATTTAGAGAGTTTGCCTTCTGTATTGAAGCTTCAAGCTTTAAAGAAATTGCGCCTTCGAGGAAGTGGAATCAAGGAAATCCCTCAAGGTTTGGAAATGTTGGTAAATCTTAGATATCTTGATCTTTTGGCAATGCATCCAATATTAAGAAATCCAGAACAAATGAGGGAATTTAACAAGTTAGAAGTTTTTGAAGTCTGGTTCTGTAACATGGGTGACTGGAACATGTATGTGGGCCAGAGAAAAAGGCTTCATAAATACTCTATCTTGGTGTGTCCCCTGTACCGAAGTAAAGATATTCCTTCGGCTTCTAGTAAACTGGTTCTATTTGAGAGGATTGAAATTATTATTGGAGATGCAGTCATACTTCCCTATGATATTCAACAATTACATCTGAAGCATTGCTATGGTGCAAGGAGTTTAAATGATATTACATTGAGGGATGCAATTCATTTGAAGGGATGTACAGTGGAGGATTGTTTTGATTTGGAGTCCATATTTTCATCCAAGTGTGATCAGCTTAAAAAACTTGAGTCTCTTACACTGCGAAATTTACCAGATTTGATAGTCCTAGTTGGAGTTGGAGAATCATCATTAAGCACATTTTCCTCCCTCAAAGAGATTACTCTATGTAGTTCTCATAAAATAAAAAAATTGTTTGAAGCTGATCGGGCTCTACACAACCTGGAAAAGATCGAGGTTAACTATTGTTTGCAGTTGGAAGAAATAATAACAGAACCCGAAGGAGAAGGAATGGGTACAAATAATGATTCCATCAAGTACAATTTTCCCAGACTGACGACTTTAATTTTGTCCAATCTACCAAAATTGAAGGGCATTTGTAGTGAAAATGCAGTGATGGTTTGCAATTCTCTCCAAGTCATCGAAATAAGTAATTGTCCCAAGGTAAAGCGGATTCCTCTCTATCTTCCACAGCTTGAGGTTGATGATGAGGGAAAACTATCTCCTTCTAATACTCTCCAGGAAATCCGCGTGCGGACAACAGATTGGTGGGAATCAGTGGAGTGGGAGCACCCTATTCTCAATGTTAAGAATGTTGTTCAACCTTTGCTCAAGTTCTGCAATCGCTACAATTTGGAGTGGAGGCCAGCTGTTGGCTGA
>GhDSC1
ATGGCGTCTTCGTCTGCTCCTCCTCCTCCTCCTCAAGTGAAACATCAAGTTTTCTTGAGCTTCAGAGGTGAAGACACACGCAATAACTTCACCAGTCATCTACTCAAAGCTTTGAAAGACACGGGATTGAATGTCTTCTTCGATGAAGAAAAACTAGAGAAAGGGGAGAAACTTTCAGATGCACTTTCTCAAGCAATTGCAGCCTCAAATCTCTCAATCCTCGTTTTATCTAAAGACTATGCTTCGTCAAAGTCATGCTTAGGTGAACTTTCTGACATTATGGATCGCAAGCGTAAGCCCACTGACAAACATATTGCTCTTCCCATCTTTTACCATGTTGATCCATCCCATGTGCGAAATATAGGTGAGACTTTTAAGACATCCTTTGAAGAACATGAATCAAAGAGGCCAGTTGATGAAGTGAAGCGATGGAAAGTCGCCTTCACTGAAGTCGGTACATTAAAAGGGTGGCATATAGAAGGAGGCAAATTCGATAGATCTGAAACCGAGTACATTAAAGACGTCGTTGAATATGTTTTAAAAAAGTTGAATAGCAATTGCAGAAGTGTTTCTGAAGATTTGGTTGGAATAGATGATCAAAAAAGGATAATTTTGGGGCTGATTGAGCAAGCGGACAGTCGTGTAATAGGACTTTGGGGAATGGGTGGTATTGGCAAAACTACCCTTGCTGATATTGTATATAAGGAAGTCTCTCCAGAGTTTGAAAGTCGTTTCTTTCTGCGAAATGTTAGTAAGAAAATAAAAGACCAGGGGGATGAATCTTTACGAAATGATCTTCTTTCCAAACTATTAAAGGAAAAAGAAATTTGTGTTGATACCCCTTCCATAGGATACCCTTACAATGAGAGGTTGAACAATAAAAGTGTACTTCTTGTCCTTGATGATATTAGTGACCCAGACCAAATAGATTTTATGGGTGTTACACATTTTGGTCCTGGAAGCAAAATCATTGTAACATCCAGAGATAGACAAATACTTAACAATGGAGGAGCTGATAAAATACATGAGGTAAAGAAGTTAAATGCGAATGACTCTCTTCAACTTTTTTCTACATTTGCATTTAAGCAGTTGAATCCTGCAGTTGATTTTCGAGATCTATCACGCAAGTTTGTAAAATATGCCCAGGGTAGTCCACTTGCTCTTAAAGTTTGTGGTTCTACACTATACAAAAAGTCTAGAAAAGAATGGGAAAGCGAGGTGGATAAACTGAGGGAATGTGCGCAACCAAAAATTTTACAGATTTTGGAGAGTAGCTTTAATGGGCTTGATGAGATAGAGAAGAATATATTTCTCGATATTGCAATCTTCTTTAAAGGGGAACGAAGAGAAAATGTAGAAGAAATTCTCAATTGCTGTTATAAGGGTGTAGATGGTGTAATAAGGAGCTTGCTCGACAAGAGCTTACTCGATACCAAAAGTTATTCCGAAATTTCTATGCATGATATGCTTGAAGAGATGGGTAGAGACATTGTTCGTCAAGAATCTAGAAGACCTCAAGAGCAAAGTAGATTATGGAATCCTAAAGACGTAGATCAAGTGCTCAAATATAATAAGGGGACTGATTTAACTAAAGGAATAAAGGTATGCATGTCTCCTACTGATGTTCGACGGATAAACCCTACTGCTTTACAGAACATGCACAATCTTCGATTTATCTACTTTTCTTTGACTAAATGGGTTGGGGGATATGCTTATGACCAAGTTGATGATATTGCATACCTTCCTAATGAGCTAAGGTGTCTTTGTTGGGATTGTTACCCCTTCAAATCTTTATCATCAAATTATAATCCAGAGAATCTTGTCATATTGAGACTACGAGGTAGCAATGTGGAACAACTTTGGGACGAAGATAAGCATCAGGATCTTGTTAATTTAAGGCATATCGATATTTCTTATTGCAAAAAATTAAGAAAGATCCCTAATCTATTACGAGCCATCAACCTTAAAACAGTTATCTGTAGTTGGTGTGATAATTTGGTTGAAATTCCATGCCTCGATCATTTGGAATCTCTAGATGAACTTGAATTTGAGGGATGTTGTAATCTCAAGATGTTTCCCAAGGTCCCAAATATCTTTTCGGTGTTAGATTTGTCGAATACTGGAATAGAAGAAGTGCCTGATTCAATTGGGTATCTCGACATGCTTGAATGTTTGGATTTGTCACACTCAAAAGTCCAAAGTGTATCAAGCAATATTTTAAAGTTAAAAAATCTTGATGATCTGGATCTTAGTTATTCCATGATCACTAAATTCCCGGAAACCCCAAAGAACTTAACGAGCTTAAACTTAAGTGGGACTAAAATTAATGAAGTGTCCTTGTCTTCCAACCCTCTAAGTAATCTTCGGGAGTTGGATATGGGCTTCTCAAGCATTCAAAAGCTACAGTGCAATATCGCCCTCTTTTGTTCAGGAGAGACAACAGGTGGTGCGCCCTCACCAATCTTGAGGTTTAAAAGCCTTGGATGTTTGACAGTGCATGAATGCAACAGTCTTAAATTACTCTCCGAGCTTCCTCCATATCTGTGGCAATTGGATGCGAATTACTGCCTATCATTAGAAGAAGTATCGTTCTCAGCGCAACATCAAGATCTATATGAACTCCATTCTAGTTTTGATAATTTTGACTGCTTCATGTTATTCAGCAATTGCTTCAGCTTGAATCAAGATTCAATTGATAACATTGCGGCAAATGCCATGCTCAAAATTAGATTCCTAGCCAAGAAATGGGTATCAAAGTATCATCTTCGTCCACGAGTTTTTTATTCATATTTCCCGGGAAACGAAATTCCATCAAATAAGTTCGAACATCAGAGCAATCATTCTTCCTTAACCTTGAAGATAGCCCCAAATGGGTGTAGTGGGAGCAGATTCTTGGTTTTTTCCATCTGCCTTGTGGCTGACCTCACTGAACTTCTCTTGGATTGTTCTGAATTTATCTGTGAATGCCAATTGACAGCTGCTAGTGGTGCTCGTCATGAAAAGTTCAAAAGTGTGTGGCAAGGCAAGCAATATCATAGCGCATCGATGGGGTGCATGGGTGACCACGTGTTGATCCTATTTGGTGGTGATATGGTTAAAAAAGACGAGGGTTATGAGCAGGCATCATTTGAATTCTACCTCAAATACTTGGGCGAAGAAAATATGAAGGTGAAGAAATGCGGTGTAGATGTATCTTACGTGGATGAAGAACCTAAGCCCCAATCCACAACATAA
>GmKR3
ATGAAGTTTGGTTCTATATTCCAACAGACCAACCTACATTCCAGCATAATAATACTAAACTTTTTTCTTCGAATGGCTAAAACATGTTCCGGTGCATCCAGATACGATGTGTTCATTAACTTCAGAGGGGAAGACACACGTTTTGCATTTACCGGGCATCTCCACAAAGCTCTTTGTAACAAGGGAATCCGTGCTTTCATGGATGAAAATGACATTAAGAGAGGAGACGAAATAAGAGCAACACTTGAGGAGGCAATTAAAGGGTCGAGGATTGCCATCACTGTGTTCTCTAAAGACTATGCTTCTTCCTCATTTTGCTTAGATGAACTTGCAACCATCCTTGGCTGCTACCGCGAGAAAACTCTGTTGGTTATTCCTGTCTTTTATAAGGTGGATCCTTCTGATGTAAGACGCCTGCAAGGAAGTTATGCAGAAGGATTGGCTAGGCTTGAGGAAAGGTTCCATCCTAACATGGAGAATTGGAAGAAGGCTCTGCAGAAAGTAGCAGAATTGGCTGGGCATCATTTCAAAGATGGAGCTGGATATGAATTCAAGTTTATTAGGAAGATTGTTGATGATGTCTTCGACAAGATTAATAAAGCTGAAGCAAGTATATATGTTGCGGATCACCCGGTTGGATTACACTTAGAAGTGGAAAAAATAAGGAAACTTTTGGAGGCTGGATCTAGTGATGCTATCTCCATGATAGGGATCCACGGAATGGGCGGGGTAGGAAAATCAACACTTGCTCGAGCAGTTTATAATTTGCATACTGATCATTTTGATGATTCGTGTTTCCTACAAAACGTGAGAGAAGAATCAAACAGACACGGGTTAAAACGCCTACAAAGCATCCTTCTTTCACAAATACTTAAGAAGGAAATCAACTTAGCAAGTGAGCAACAAGGCACTTCGATGATAAAAAATAAGCTCAAGGGAAAGAAGGTTCTCTTAGTTCTAGATGATGTTGATGAGCACAAGCAATTACAGGCAATTGTTGGAAAATCTGTTTGGTCTGAGTCTGAGTTTGGCACCAGATTGGTTCTGATCATCACCACTCGGGACAAACAACTCCTAACATCTTATGGGGTCAAAAGAACACATGAGGTGAAAGAATTGAGTAAGAAAGATGCTATTCAATTGCTTAAACGGAAAGCTTTTAAAACATATGATGAAGTTGATCAAAGTTACAATCAGGTCTTGAATGATGTAGTAACTTGGACTTCTGGCCTTCCATTGGCTTTGGAAGTGATAGGTTCGAACCTGTTTGGAAAAAGTATTAAAGAATGGGAATCAGCTATCAAACAATATCAAAGAATTCCCAATAAGGAAATCTTGAAGATACTTAAAGTAAGCTTTGATGCTTTGGAGGAAGAAGAAAAAAGTGTTTTTCTTGACATTACTTGTTGCTTGAAAGGCTATAAATGCAGAGAGATTGAAGATATACTTCACAGTCTTTATGATAACTGCATGAAATACCATATTGGGGTGCTTGTTGACAAGTCTCTCATACAGATTAGTGACGATAGAGTTACATTGCATGACTTGATTGAGAACATGGGTAAAGAAATTGACAGACAGAAATCACCTAAAGAGACAGGGAAGCGGAGGAGATTATGGTTACTAAAAGATATAATTCAAGTCTTAAAAGACAACTCGGGGACCAGTGAAGTTAAAATCATTTGTCTTGATTTCCCCATATCTGACAAACAAGAAACAATAGAATGGAATGGAAATGCCTTCAAGGAGATGAAAAACCTTAAAGCACTTATTATCAGAAACGGTATTTTATCCCAAGGTCCCAATTATCTACCAGAAAGTTTGAGAATATTGGAATGGCACAGACATCCTTCCCATTGTTTACCGTCTGATTTTGATACAACGAATCTTGCCATACGCGACTTGGAATAG
>GmNNL1^HT1
ATGGCACACAGAACAGCACCATCTTGGTCTACCTTCACACTTAAATGGATTTATGATGTCTTCCTCAGTTTTAGAGGTGAAGACACTCGTCAAAAATTCACTGGCAATCTCTACAATTCTCTGTGTGAAAAGGGAGTTCATACTTTCATTGATGATGAAGGGCTTAGAAGAGGGGAAGAAATTACACCAGCTCTTCTCAATGCCATTCAAAATTCAAGGATTGCCATTGTTGTTTTCTCTAAGAACTATGCATCCTCAACTTTTTGTTTGGATGAACTTGTCAAGATCCTTGAGTGCTTGAAGGAAGAAAAAGGTCGATCAGTTTTTCCAATATTTTATGATGTGGATCCATCACATGTTCGGCATCAGAAAGGGACTTATTCAGAAGCATTGGCAAAACATGAAGAAAGGTTCCCAGATGACAGTGACAAAGTGCAAAAATGGAGGAAGGCTTTATATGAAGCAGCCAATCTATCAGGCTGGCATTTCCAACATGGGGAGCTAGAATATAAGTCCATCCGAAAAATTGTTAAAGAGGTCTATAAAAGGATTAGTTGCATTCCTTTACACATTGCTGATAATCCAATTGGGCTAGAGCATGCAGTGCTAGAAGTGAAATCTCTCCTTGGACATGGTTCTGATGTCAACATTATAGGAATTTATGGTATTGGTGGTATCGGTAAAACCACAATTTCTCGTGCCGTGTATAACTTGATTTGTAGTCAATTTGAAGGCACATGTTTTCTCCCTGACATTAGAGAAAAGGCAATCAATAAGCAAGGTCTTGTCCAACTCCAAGAAATGTTACTTTCTGAAGTACTCAAGAAGAAACATATCAAAGTGGGTGATGTTAACAGAGGAATTCCAATAATAAAAAGGAGGCTTGAAAAAAAGAAGGTTCTTCTGGTTTTAGATGATGTTGACAAATTAGAGCAGTTAAAGGTTCTTGCAGGAGAAAGTCGTTGGTTTGGCAATGGAAGTATAATCATTATCACCACAAGAGACAAACACTTGCTAGCGACTCATGGGGTGGTAAAAATATATGATGTTAAACCATTAAATGTTGCAAAGGCTCTTGAATTGTTTAACTGGTGTGCCTTTAAAAATCATAAAGCTGATCCACTTTATGTGAATATTGCTAACCGTGCAGTTTCTTATGCGTGTGGCATTCCATTGGCTCTGGAAGTGATAGGTTCTCATTTATTTGGAAAAAGTTTGAATGAATGTAATTCTGCATTGGATAAATATGAAAGAATTCCTCATGAAAAGATCCATGAAATACTTAAAGTAAGCTATGATGGTTTGGAAGAAAATGAGAAGCAAATTTTCCTTGACATTGCTTGTTTCTTCAATACTTGTGGTGTGGGCTACGTCACATCAGTGCTACGTGCTCATGGTTTTCATGTAAAAGATGGTTTGAGAGTGTTGGTTGACAGATCTCTCTTAAAGATTGATGCTTCTGGTTGTGTGAGAATGCATGATCTAATTCGAGACACAGGCAGAGAAATTGTAAGGCAAGAATCAACAGTTGAGCCTGGCAGACGTAGTAGGTTATGGTTTGAAGAGGACATTGTTCATGTTTTGGAAGAAAATACGGGAACTGATAAAATAGAATTCATAAAGCTTGAAGGGTACAACAACATACAAGTGCAATGGAATGGAAAAGCCTTGAAGGAGATGAAGAACCTGAGGATTTTGATTATTGAAAATACAACCTTTTCTACAGGCCCCGAGCATCTGCCAAATAGTTTGAGAGTGCTAGATTGGAGTTGCTACCCTTCACCATCTTTGCCTGCTGATTTCAATCCTAAACGAGTTGAGCTACTCCTTATGCCTGAAAGTTGCCTTCAAATCTTCCAACCATACAATATGTTTGAATCATTGTCTGTGTTAAGCATTGAAGATTGCCAGTTCTTAACAGATCTACCAAGCCTACGAGAAGTACCACTTTTAGCATATTTGTGTATTGATAATTGCACCAATTTGGTTAAAATTGATGGTTCAATTGGCTTTCTTGATAAGCTCCAACTCTTGAGTGCTAAACGGTGTAGCAAGCTAAAAATTCTAGCACCCTGCGTCATGTTGCCATCTCTTGAAATTTTGGACCTTCGGGGGTGCACATGTCTTGATAGCTTCCCGGAAGTATTGGGAAAGATGGAGAACATAAAAGAAATATATTTAGACGAGACAGCCATAGAGACACTGCCATGTTCAATTGGAAATTTTGTTGGGCTTCAACTTTTGTCCCTGAGGAAATGCGGAAGGCTTCATCAGCTACCAGGTAGTATATGTATATTGCCGAAAGTTAAAGTGATTTTCGGTTTTGGGCATGTGGTATATCGATTTTGGGAAGAGAACCAATATGAACAAGAGTTGAGCTTAGAAGTGTCTCCAAGGTCCATGGTTGTTGTTGATGGTGACCTGGATTTTACATATATTGACATGTATTATCCACACATAAGTCCAAATAATGTCATCCAAGTATGCAGTCCTAATCTGCTCTTGCATCATGATTTCATTTTGTTGTTCAAAAAGCTTGCAAGCAAGGATGGGAGCAGATGCAGGAAATCGTCAATGCATTTCTCGTTTCGAAACAAATTCCCCAAGATTGCGGTATGTTGTTCTGTATTGCCTAGTTTGAAAATTACCATGATATTGATTTTGAAGTTGGGCGTACTCATCAACGGCACTAAGATATTTAGTTCATCATGTAACTACTTATTTACACAAACATGGAACCCAAAACTTTGGTGTGATCTAGAAAGCAAAGCAGAGGGGATGTTTTCAGAGCAAGAATGGAATGAAGCTGAGATTTTGTTTGAGTTGGGATACCCCACACCATGTGCTGGATTAACAATGTCGCTCCACAACTTTGCTGAGGGACGTCTAAATTGGACCCTATTTGGTGTCTACGAGGAGGGAAATAATAAGGAGGATATTAAATTTAAAGATCCCATGTCAACCTTTTCATTCTGTAACATGCTCATGGAACCTCCCTCTTCATTACCTAGTTGTTTGTACTATGTTGTTAAATGA
>Gpa2
ATGGCTTATGCTGCTGTTACTTCCCTTATGAGAACCATACATCAATCAATGGAACTTACTGGATGTGATTTGCAACCGTTTTATGAAAAGCTCAAATCTTTGAGAGCTATTCTGGAGAAATCCTGCAATATAATGGGCGATCATGAGGGGTTAACAATCTTGGAAGTTGAAATCATAGAGGTAGCATACACAACAGAAGATATGGTTGACTCGGAATCAAGAAATGTTTTTTTAGCACGGAATGTGGGGAAAAGAAGCAGGGCTATGTGGGGGATTTTTTTCGTCTTGGAACAAGCACTAGAATGCATTGATTCCACCGTGAAACAGTGGATGGCAACATCGGACAGCATGAAAGATCTAAAACCACAAACTAGCTCACTTGTCAGTTTACCTGAACATGATGTTGAGCAGCCCGAGAATATAATGGTTGGCCGTGAAAATGAATTTGAGATGATGCTGGATCAACTTGCTAGAGGAGGAAGGGAACTAGAAGTTGTCTCAATCGTAGGGATGGGAGGCATCGGGAAAACAACTTTGGCTGCAAAACTCTATAGTGATCCTTACATTATGTCTCGATTTGATATTCGTGCAAAAGCAACTGTTTCACAAGAGTATTGTGTGAGAAATGTACTCCTAGGCCTTCTTTCTTTGACAAGTGATGAACCTGATTATCAGCTAGCGGACCAACTGCAAAAGCATCTGAAAGGCAGGAGATACTTGGTAGTCATTGATGACATATGGACTACAGAAGCTTGGGATGATATAAAACTATGTTTCCCAGACTGCGATAATGGAAGCAGAATACTCCTGACTACTCGGAATGTGGAAGTGGCTGAATATGCTAGCTCAGGTAAGCCTCCTCATCACATGCGCCTCATGAATTTTGACGAAAGTTGGAATTTACTACACAAAAAGATCTTTGAAAAAGAAGGTTCTTATTCTCCTGAATTTGAAAATATTGGGAAACAAATTGCATTAAAATGTGGAGGGTTACCTCTAGCAATTACTTTGATTGCTGGACTTCTCTCCAAAATCAGTAAAACATTGGATGAGTGGCAAAATGTTGCGGAGAATGTACGTTCGGTGGTAAGCACAGATCTTGAAGCAAAATGCATGAGAGTGTTGGCTTTGAGTTACCATCACTTGCCTTCTCACCTAAAACCGTGTTTTCTGTATTTTGCAATTTTCGCAGAGGATGAACGGATTTATGTAAATAAACTTGTTGAGTTATGGGCCGTAGAGGGGTTTTTGAATGAAGAAGAGGGAAAAAGCATAGAAGAGGTGGCAGAAACATGTATAAACGAACTTGTAGATAGAAGTCTAATTTCTATCCACAATGTGAGTTTTGATGGGGAAACACAGAGATGTGGAATGCATGATGTGACCCGTGAACTCTGTTTGAGGGAAGCTCGAAACATGAATTTTGTGAATGTTATCAGAGGAAAGAGTGATCAAAATTCATGTGCACAATCCATGCAGTGTTCCTTTAAGAGTCGAAGTCGGATCAGTATCCATAATGAGGAAGAATTGGTTTGGTGTCGTAACAGCGAGGCTCATTCTATCATCACGTTGTGTATATTCAAATGCGTCACACTGGAATTGTCTTTCAAGCTAGTAAGAGTACTAGATCTTGGTTTGACTACATGCCCAATTTTTCCCAGTGGAGTACTTTCTCTAATTCATTTGAGATACCTATCTTTGCGTTTTAATCCTCGCTTACAGCAGTATCGAGGATCGAAAGAAGCTGTTCCCTCATCAATAATAGACATTCCTCTATCGATATCAAGCCTATGCTATCTGCAAACTTTTAAACTTTACCATCCATTTCCCAATTGTTATCCTTTCATATTACCATCGGAAATTTTGACAATGCCACAATTGAGGAAGCTGTGTATGGGCTGGAATTACTTGCGGAGTCATGAGCCTACAGAGAACAGATTGGTTTTGAAAAGTTTGCAATGCCTCAATGAATTGAATCCTCGGTATTGTACAGGGTCTTTTTTAAGACTATTTCCCAATTTAAAGAAGTTGGAAGTATTTGGCGTCAAAGAGGACTTTCGCAATCACAAGGACCTGTATGATTTTCGCTACTTATATCAGCTCGAGAAATTGGCATTTAGTACTTATTATTCATCTTCTGCTTGCTTTCTAAAAAACACTGCACCTTTAGGTTCTACTCCGCAAGATCCTCTGAGGTTTCAGATGGAAACATTGCACTTAGAGACTCATTCCAGGGCAACTGCACCTCCAACTGATGTTCCAACTTTCCTCTTACCTCCTCCGGATTGTTTTCCACAAAACCTTAAGAGTTTAACTTTTAGCGGAGATTTCTTTTTGGCATGGAAGGATTTGAGCATTGTTGGTAAATTACCCAAACTCGAGGTCCTTCAACTATCACACAATGCCTTCAAAGGCGAGGAGTGGGAAGTAGTTGAGGAAGGGTTTCCTCACTTGAAGTTCTTGTTTCTGGATAGCATATACATTCGGTACTGGAGAGCTAGTAGTGATCACTTTCCATACCTTGAACGACTTTTTCTTAGCGATTGCTTTTATTTGGATTCAATCCCTCGAGATTTTGCAGATATAACCACACTAGCTCTTATTGATATATTTCGCTGCCAACAATCTGTTGGGAATTCCGCCAAGCAAATTCAACAGGACATTCAAGACAACTATGGAAGCTCTATCGAGGTCCATACTCGTTATCTTTATCGAAATGGAGCATTTTTGGTAGTGTGA
>Gro1-4
ATGAATCAGGAAAGTTCATTGCTTCCATCCCCAGATATTATTCGATGGAGTTACGATGTTTTCTTAAGTTTTAGAGGTGAAGATGTACGCAAAACATTTGTTGACCATCTGTACCTTGCTCTGGAACAAAAGTGCATTAATACCTTTAAAGATGACGAGAAACTAGAGAAAGGAAAGTTCATTTCACCGGAACTCGTGAGTTCAATTGAAGAGTCAAGGATAGCTTTGATCATTTTCTCTAAAAACTATGCTAATTCAACATGGTGTTTAGATGAATTGACAAAGATCATGGAGTGCAAGAATGTGAAAGGACAAATTGTTGTTCCGGTGTTCTATGATGTAGATCCATCAACAGTGAGGAAACAAAAATCCATATTTGGAGAAGCATTTAGCAAACATGAAGCCCGGTTCCAGGAGGACAAGGTGCAAAAATGGAGGGCAGCACTGGAGGAAGCAGCTAATATTTCTGGCTGGGATTTGCCAAATACTGCCAATGGACATGAAGCTAGAGTCATGGAGAAAATTGCAGAAGATATAATGGCTAGATTGGGTAGTCAGAGACATGCAAGCAATGCTAGAAATCTTGTTGGAATGGAGTCACACATGCACAAGGTATATAAAATGCTTGGAATCGGGTCTGGTGGAGTTCACTTCCTTGGAATATTGGGAATGAGCGGAGTGGGGAAGACAACTCTAGCGAGAGTTATTTATGATAACATTCGGAGTCAATTTCAAGGTGCATGTTTTCTTCACGAAGTCAGAGACCGTTCAGCAAAACAGGGACTAGAGCGCTTGCAAGAGATACTTCTTTCTGAGATCCTTGTTGTAAAAAAACTAAGGATCAACGATTCATTTGAAGGAGCTAATATGCAAAAACAAAGACTACAGTACAAAAAGGTTCTTCTTGTTCTGGATGATGTTGATCACATAGATCAGTTAAATGCATTAGCCGGGGAGCGTGAATGGTTTGGTGACGGAAGTAGAATCATCATAACAACCAAAGATAAACACTTGCTTGTTAAGTATGAGACTGAAAAGATATACAGAATGAAAACTTTAAACAATTATGAAAGTTTACAACTTTTTAAACAACATGCTTTCAAGAAAAACCGCCCTACCAAAGAATTCGAGGATCTATCAGCTCAAGTGATAAAGCATACCGATGGACTCCCCCTAGCTCTGAAAGTCCTGGGAAGTTTCTTGTATGGAAGAGGTTTGGATGAATGGATAAGTGAAGTGGAGCGTTTGAAACAAATCCCAGAAAATGAAATTTTGAAGAAACTCGAACAAAGTTTCACTGGTCTCCACAATACTGAGCAAAAGATATTCTTAGACATTGCATGTTTCTTTTCAGGGAAGAAGAAAGATTCAGTGACCAGAATACTTGAGAGTTTTCATTTTTGCCCTGTCATTGGGATAAAAGTTCTCATGGAGAAATGTTTGATCACTATATTACAAGGTCGCATTACAATACACCAATTGATCCAAGATATGGGCTGGCACATTGTTCGTCGAGAAGCTACTGACGATCCAAGAATGTGTAGTAGGATGTGGAAGCGCGAAGATATTTGTCCTGTACTTGAAAGAAATTTGGGCACTGACAAGAACGAAGGCATGTCGCTGCACCTGACTAATGAAGAAGAAGTTAATTTTGGTGGCAAGGCCTTCATGCAGATGACCAGACTAAGGTTTCTCAAATTCCGGAATGCATATGTTTGCCAGGGACCTGAATTTCTTCCAGATGAGTTGAGGTGGCTTGATTGGCATGGATATCCTTCAAAAAGTCTGCCAAATAGTTTTAAGGGAGACCAACTTGTTGGTTTGAAATTGAAAAAAAGCCGCATCATACAACTTTGGAAAACCTCAAAGGATCTAGGAAAACTGAAGTACATGAACCTTAGCCATTCACAGAAGCTAATAAGGACGCCAGATTTTTCAGTTACGCCTAACCTTGAAAGACTGGTTCTTGAAGAATGCACTAGTTTGGTAGAAATCAATTTTTCTATTGAAAATCTTGGAAAGCTAGTCTTGCTGAATCTGAAGAACTGCAGAAATTTAAAGACCCTACCGAAGAGAATTCGATTGGAAAAGCTTGAAATTCTCGTTCTTACAGGCTGCTCAAAGTTAAGAACATTCCCAGAAATAGAAGAGAAAATGAATTGTTTAGCAGAACTGTATTTGGGTGCGACTTCTTTGAGTGAACTACCTGCATCAGTTGAGAACCTTTCAGGAGTTGGTGTAATAAATCTAAGTTACTGCAAGCATCTTGAGAGTCTACCTAGCAGTATTTTTAGGTTGAAATGTTTGAAAACACTTGATGTGTCCGGATGCTCAAAACTTAAAAATTTACCAGATGATTTGGGACTTTTGGTTGGTTTAGAGGAGCTCCACTGCACTCACACAGCCATCCAAACAATTCCTTCTTCTATGTCTCTTCTTAAAAACCTTAAGCACTTATCTCTCAGTGGATGTAATGCTTTGAGTTCACAAGTAAGCAGCTCAAGTCATGGCCAGAAGTCTATGGGTGTAAATTTTCAGAATTTGTCAGGTCTTTGTTCATTGATCATGTTGGATCTTAGTGACTGCAACATTTCAGATGGAGGCATTTTAAATAATCTTGGGTTCTTATCGTCTTTGGAGATACTGATTCTCAATGGTAACAATTTTTCCAATATTCCGGCTGCAAGCATAAGTCGTTTCACTCGACTTAAACGCCTTAAATTGCATGGTTGTGGGAGGCTTGAGAGTTTACCGGAACTTCCTCCGAGTATAAAAGGGATATTTGCTAATGAATGCACATCTTTGATGAGTATTGATCAACTAACCAAATATCCAATGTTGAGTGATGCTACATTCAGAAACTGTCGTCAACTCGTAAAAAATAAACAGCACACCTCCATGGTTGATTCATTGTTGAAGCAGATGCTCGAGGCACTATATATGAATGTCAGATTTTGCTTGTACGTCCCTGGTATGGAGATTCCCGAGTGGTTTACATACAAGAGCTGGGGGACTCAATCAATGTCAGTGGCCCTCCCCACAAATTGGTTCACACCCACATTCAGGGGGTTTACTGTTTGTGTTATTTTAGACAAGAAGATGCTTTTCATTTTAGGTCGCTTCAATACTCATAAAGTCTATGGCCTAGAAAATATGATATGGTTAAATCTCAAAAGATATGACGGTTTGCGGCAAAAAATTAGCACATCTTTCGGCCCAATAGGAAGTGAAAAACCTGGTGGTTTAGGTGATACTTTAATAACCCATATAGCATTTGAAAGATCTTGGAAGTTGGAGAATGATCTCGATTACTATCGTAATAACGCCTTTCAGCTTGAATTTAGTGCCTGTGATCATTATCAAAAGGATGTGGTAAAAGGTTTGGGAGTGCGTCTTGTGTATGAGAATTGA
>HcMLA1
ATGGAGGTCGTCACGGGTGCCATGGGCAGCCTGCTCCCCAAGCTGGGCCAACTGCTCCTCGATGAGTACAACTTGCACAAGCGCGTCAAGAAAGATGTCGAGTTCCTCACGAAGGAGCTTGAGAGCATGCACGCTGCCCTCATCAAGGTTGGCAAGGTGCCACGGGACCATCTCGACAGGCAAGTAAAGCTCTGGGCCGACGAGGTCAGAGAGCTCTCCTACAACATGGAGGATGTCGTTGACAAGTTCCTCGTGCGCGTCGACGGCAACTCCGGCAGATTCAAGGAGCTCAAGAACAAGATGATCGGCTTGTTCAAGAAAGGCAAGAATCACCATCGGATAGCTGACGCGATCAAGGAAATCAAGGAGCAACTCCAGGAGGTGGCTGCTAGGCGTGACAGGAACGAGGTACTTGTTCCTAATCCTATGGAACCAATTGCTATCGATCCTTGTCTTCGAGCTTTGTACGCAGAAGCGTCGGAGCTAGTTGGCATATATGGCAAGAGGGATCAGGAGCTCATGAGGTTGCTCTCCATGGAGGGTGATGATGCCTCTGAGAAGAGACTGAAGAAGGTCTCCATTGTTGGATTTGGAGGGTTGGGCAAGACCACTCTTGCAAGAGCAGTATACGACAAGATTAAAGGTGATTTCGATTGTGGGGCATTTGTTCCGGTCGGTCAGAACCCTGACATGAAGAAGGTTTTAAGGGATATCCTCATTGATCTCGGTAACCCTCTCTCGGACCTTGCGATGCTGGATGCCAATCAGCTTATTAAAAAGCTTCGTGATTTTCTAGAGAACAAAAGGTATCTTGTCATAATTGATGATATATGGGATGACAAATTGTGGGAAGCCATCAACTTTGCTTTCTCCAAGAGGAATAATCTAGGCAGTCGGCTAATCATCACAACCCGCATTGTTAGTGTCTCCAATTCATGTTGTTCGTCAGCTCATGATTCAGTTTATCAAATGAAACCTCTTTCTACTGATGACTCCAGAAGGCTCTTCCATAAAAGAATATTTCCGGACGATAGTGGATGTCCAAATGAATTTGAACAAGTGTCAGAAGATTTATTGAAAAAATGTGGTGGGGTACCGCTAGCCATCATTACTATTGCTAGTGCTTTGGCTGGTGGCCAGCAGATGAAACCAAAGTGTGAGTGGGATATTTTACTCCAGTCCCTTGGCTCTGGACTAACAGAAGATAACAGTTTAGAGGAGATGCGGAGGATACTATCTTTCAGCTATTATGATCTACCTTATCATCTGAGAACTTGTCTATTGTACCTATGTATATACCCAGAAGACAGCCAGATTGATAGAGATAGACTGATATGGAAGTGGGTGGCTGAAGGATTTGTCCACTGTGGAAACCAAGGGACTAGCCTATTTTTGCTCGGATTAAACTACTTCAACCAGCTCATTAACAGAAGTATGATCCAGCCAATATATGGTTATGCAGGTGAGGTATATGCTTGTTGTGTACATGATATGGTTCTTGATCTTATCTGCAACTTGTCACATGAAGCAAAGTTTGTTAATGTATTGGATGGCACTGGGGATAGCATGTCCTTACAAGGCAATGTTCGTCGTTTGTCCCTTCAACATAGAAACAAAGATCATCAAGGCACACCTCTCAGAAATTTCAGGGGTATATCACGAGTGAGGTCCATTACTAATTTTGGATCTGCTATTAATATCATGCCAGTCCTGTCAAGGTTTGAAGTTCTGCGTGTACTTGATTTGACGGACTGTAATCTGGGAGAAAGTAGCAGCCTGCAACTTAACCTCAAGGGTTTTGGACACTTAATTCACCTGAGGTACCTTGGTCTAGCAGGTACTGGAATCATGAAACTATCAGCTGAGATAGGAAATCTGCAGTTTTTGGAGGTCTTGGATCTAGGAGGCAACAATGGGCTAGAAGAATTGCCACCCATTGTTTATAATTTGAGAAGATTAATCTACCTAAATGTTCCCTTTATGGTGGTTCCAGCTGGTGTGTTGCAGAATCTGACATCCATAGAAGTGTTGAGGGGAATATTGGTCTCTTTGAACACTGTCGCACAAGAGCTTGGCAACATAGCAATGCTGAGGGAGCTTGAGATTTGCTTCAAGGAGGGTAGTTTGGCTTTGTATGAATGTTTTGTGAAGTCTCTTTGCAGCCTACATCAGATCGAAAGTCTATGTATTGATTGCAATCCCAGAGAAACATCATCTTTTGAACTGATGGATCTCTTGGGAGAACGCTGGGTGCCTCCTGTACATATCCGCAAATTTGACTCAAGCTTTCCCAGCCAACTCTCTGCACTGCGAGGGTGGATAAAGAAAGACCCCTCGCATCTCTCGAACCTCTCCGATTTATTCCTCAGACCAGTGAAGGAAGTGCAGCAGGAGGACGTGGAAATCATTGGGGGGCTGTTGTCCCTTCGCCGTCTCTGGATAAAGAGCACCCACCAAACACAACGGCTGCTAGATGGGTTCCGCTGTCTGTTACGCTTTTCCTTGGATTGTGGATCAGCAGCGCAGATAATGTTTGAACCAGGAGCATTGCCGAGGGTGGAAATAGTTATATTCAGTCTGGGCGTGCGGGTGGCGAAAGAGGATGGTAACTGTCGCTTCGACTTGGGCCTGCAGGGGAACCTGCTCTCCCTTCGGCAACGTGTCTGGGTTAAAATCTATTGTGGTGGAGCGACGGTGGGTGAGGCAAAGGAAGCGGAGGCTGCGGTGCGGCTCGCGCTCGACTCCCATCCCAACCATCCCCCGATTTATATTGAGATGAGGCCGCGTATACAAGAAGATGCGCACGATGACGATTTGTGTAAGGACATGACGGAGAACTGA
>Hero-A
ATGGAAAAAGGAGAAAAACCATTGCTACTATTTGAGGAACAAAAAAAAAGAATCACGAATCTTATTGATGATTTCTTGAATGGTTTGAAGCAAATAATGAACGAAGAAGAAGAATTCATTGCTTCAAAATTGGATGTGATTCAAAAGCTAAGAATGGATCTAAGATTACTTAGAACATTTGTCTTGTTTGGGAATTCGACGAATTTGGATGACTTTTATTACAGGATGAATATTCATATAAACAAATTCAATATACTTACTGAGACCCTTTTCTGTAAAGATGATTTAATCCTAGAGAAATACCACATGGAATGTGTTGCCCCTCTGCTGCTGAAAGAGATAAGAAATTATTTGAGTTTGAAGAATGATTATGTAGCCACGGCGATAGAGATGAAGAAGTTTGAATACCTCATCAGAAATCTCCATGATCTACCAAAGTATTGTTATGATTTGCTTCAACCCCTCATGAGTGAATACAAGATTCTTCGGCAAGTATGCACACATCTCAGAGATTTCTATCAGTTGGAATGCAACAAAACAACAAAAACAGAATTTCTCTATACTCGGTATCAAGTGACAGTTGATAGAGTAACACAATTCTGTTTTGATCTTTGGACTGGAAAGTACAGAAACTATAGATACGAGTATGCCTTCTCTAAATGCTCTTCCAAGATCACTTCTCTACTCATCGACATAATCCCTCTTGAGCTGGAGGTTCTACACATTTCTACTTCTAACCTCATCAAAGAATCAAGGTCAAAAGAACTAGAAGGATTTGTTAAGCAAATCCTAAAAGCATCTCCAAGGATTCTTCAAAAGCATCTCATTCATCTCCAAGGACGCATGGTAGCCGACAGTTACTCTGCAACTCAAAGCATTAATGTCATGATGGAGTTCCTGTTGATCTTTCTCACTGATATACCAAAGCGCTTTATCCATCGTGGCAAATTGAACTCTATGTTGGCACATGTCGGACTACTTACAAGGAAGATATCTATTCTCATGGAGGAGAGCTCTACTATGAATGAAGCAGAGTTTTCAGCTCCATACTTGTTGCATGAAATCGAACGAATGAAGGGAGATATCAAACAGATCATTTTGAAAGCGCCAGAGTCATCCCAACTTTGCTTTCCTATGGATGATGGTTTCCTCTTCATGAATCTTCTACTCCGCCATTTAAATGATTTACTCACTTCCAATTCTTATTCAGTTTCTCTGATAAAAAAAGAAATTGAGATGGTGAAACAAAGCCTTGAATTCCTAACAGCATCTTTCAGGCAAACATTGGATGAGAGCACTAGTGGAGTTGTTAAAGATTGTTGGATGTGTGCTTTGGATGTGGCATATGAGGCAGAACATGTCATTAATTCCATTCTTGTCAGAGATAAAGCTCTCTCGCACCTCCTCTTCTCACTTCCGGATGTCATTGATAAGATCAAGTTTATCGTGGCACAAGTCACCGGCTTACAGCTGGAGGCTAAGAATGGCGATGATCCCCTTGATGCAAAGTCTTCCTACGAGCCAATTGAGTTAACCTCATCATCATTTGTTGAGGTAACAGTAGGTCATGAGGAAGATGAAGCCCGGATCATTGGCCAGCTCCTTGATGAACATGAATCCAAGCTTGATGTCATTTCCATTGTCGGAATGCCAGGAGTCGGTAAAACTACTCTTGCCAATAAAGTGTATAACAATACATTAGTTGCTAGTCATTTCAAGATTCGTGCTAAGTGCACTGTTTCCCAAAACTTTAACAAGTCAAAGGTGTTGCGGGAGATTCTTCAGCAAGTTACTGCCTCGGAGACAAACAGAAGTGAGGATGACCTTGCTGAAAAGCTACGAGTAGCACTACTCGATAAAAGGTACCTCATCGTCTTGGATGATGTGTGGGATATTGCAACAGGGGAGATGTTAATAGCATGTTTTCCAAAGGTTGAGAGAGGAAATAGAGTTATCTTAACTAGCCGAAGTGGTGAGGTAGGTTTGAAAGTTAAATGCCGTAGTGATCCTGTGGACCTCCAAGTTTTAACAGATGAAAAAAGTTGGGAGTTATTCGAAAAAAGGGTATTTAGAGATGAAGGAAGCTGCCCTGCTGAACTGTTGGATATTGGACACCAAATTGTTGAGAAATGTAAAGGGCTTCCTTTGGCTCTTGTTTTGATTGCTGGAGTGATTGTTAGAGGAAGGGAAGGAAAGGAAAAGGAAAAGGAAAAAGATTTTTGGGTTAAGATTCAAAATAATTTGGATTCCTTTACTTCTTCCAACATCAATTCGCAGATTATGAATGTTATGCAATCAAGTTATGACCATTTACCATACCAGCTGAAGCCGTTGTTGCTTTACTTTGCAAGATTGCAAAAGAGCGAACGAACTCCAGTCTCTATGTTGATGCAGTTGTGGATGGCTGAAGGGTTGGTGGATCATGATATTCCATCCAAGTGTAGTTTAGAGGAAGTAACTGAAAGTTACTTGGATGCTTTAATTTCCAGTAGTCTGATAATGGTGGATCATATCCGCTCTGTGAGTAATTGGACGTCTGTAATGATGAGAGCTTGCTATGTGCATGATGTTGTGCATGATTTTTGTTCAGTAAAAGCGGGAAAGGAAAAGTTTTTCAAGTTGATCAATTCAGGTGATCCATTTCATGCTTCTGATTTCTTGCACCATCGACTAACCATTCATACTGACGACAAAAAATGTGTCTTGTTTAATTCTAATAAGTGTTCTGCTGGTAGTAAGCATCTCATATCTTTGGAAGTGAGCAGTTCGCTGGATAACTCCGGGTATATTTTTCACACAAGACACATGAGACTTGTTAGAGTGTTGCAACTGGATGACATTGTTCTGCAACATCATTTAGTGGAAGAAATAGGGTCCCTATTTCATTTGAGGTTCTTAAAGATTTGGACTCGTGATGTAAAAGCTATCCCATTGTCATGGTTGAACCTCCAGAATCTGGAAACTTTGCTGATCAGTGAGGAATTTTCCACCATTGTTTTACTGCCAAGATTATTCAAACTGTCAAAGCTGAAACATGTGAGCATTGACCAGAGTTCTTTCTTTGATAAAGAGGAAGTGGAAGTGGAAGTGGAAGAGGAAGAGGAAGTGGAAGTGGAAGTGGAAGAGGAAGACGAAGACAAAGAGGAAGAGGACACGGACAATATCCAAAGCAGAATATTGGAAGGTGAGAATTCAAAGCTGACAACTTTATCCAAAGTTGATATCTCATATTCCCAAGGAACTAATGATGCTCTAGAGAAGTTCCAAAATCTTGAGCACCTTGATTGCACCATCATTGTACCCGAGTGTCCTCCTAAACACGGCGATTGGTTTCCCAAGTTTGATGTCCTTAATAAACTTCAATCGCTCACTGCAGTATACAAATGGAGTCATTATGGTTATCCCATTATTGAATATCACTTCCCTACCAGCTTGAAAGACTTGCGGTTGCATTCTTTTCCCATCACACCTGCTTTGTTGTCAGTAATCGCGGCATTACCTCAGCTTGAAATTCTGGCGATTTTTTACTCTGATTTCATGGAGGATAAGTGGGATGCAAGTAAGGACATCTATCAAAGTCTTAAAACTTTGAGTTTGTCATATATCAAATTATCAGAATGGGAAGTTGATAGGAGCGAAACTTTTCCCAAGCTTGAGGAATTAATACTAGAACGTTGTTACAAGCTTACGGAGATCCCTTCTGCATTCGAGGATATAGAAACTTTAAAGATCATTCATTTAACTAATATTAAGCGTGAGCTTGGAGATTCAGCCATTGAGATTAAGAAACAGATAGTAGAAATCACAGGAGTGGACAGACTTCAAGTTCATCTATCAGGTTTGTATGAATAA
>HRG1
ATGACATCCATGATAGCTTCTCGCCAACAGAGTCAACGCTCCTGTCCAATATGCGCAACACCTTATTACAACAAAATACTTGATTCTTCTACTATATCTTCTTCATCAGTTCCTTCATCATCTTCGTCCCACAAGTGGACACATCAAGTCTTTCCAAGCTTCCGTGGGGAAGATGTACGTAGAGGTTTTCTCAGTCATATTCACAAGGAGTTTCAAAGAAAGGGAATTACACCATTCATTGATAATGAGATCAAGAGAGGAGAATCCATTGGTCTTGAAATCATACATGCGATTAGAGAATCTAAGATCGCGATTGTCTTGCTCTCTAGGAACTATGCTTCTTCATCTTGGTGTCTTGACGAGTTGGTGGAGATCATGAAATGCAAAGAAGAATTTAGTCAAATAGTGATCCCCATTTTCTATAGAGTGGATCCATCCGATGTTAAGAAGCTCACAGGAAATTTTGGGAATGTCTTCAAAAATAATTGTGTTGGTAAAACTAATGAGGTTATAAGGAAATGGAGACAAGCTCTGGCAAAAATGGGAACAACCACTGGTTACGATTCTCGCAACTGGGATAATGAAGCGACCATGATTGAAAACATTGCCACTGATATTTCGAATATGCTGAATTATTCTACGCCATCACGTGATTTTGACGGTTTAATTGGGATGAGAGCTCATATGAAAGTAATGGAACCGATGTTATGCCTACACTCCGATGAAGTGAGGATGATTGGAATTTGGGGTCCTTCTGGGATCGGGAAAACTACCATTGCTAGAATCTTATTTAGCCAATTTAGCGACAGTTTTGAATTGAGTGTCTTTATGGAGAATGTTAAGGAGTTAATGTATACAAGACCGGTGTGTTCTGATGAATACAGTGCAAAGTTACACTTACAGAAACAGTTCATGTCCCAGATTATCAACCACAAAGATATCGAGATTCCTCACCTAGGAGTTGTAGAAGATAGATTGAAAGACAAGAAAGTGTTTATTGTTCTTGATAATATCGACCAGTCAATACAACTAGATGCTATTGCAAAAGAAAGTCGATGGTTTGGTCATGGAAGTCGGATTATCATCACAACACAAGACCGGAAACTTTTGAAGGCACATGATGGCATCAACCATATTTACAACGTAAATTTTCCATCAGCATATGAAGCTTGCCAAATATTTTGTATGTATGCTTTTGGACAAAAATTTCCTAAAGATGGTTTCGAAGAGCTTGCATGGGAAGTTGCAAAACTTTTAGGTGGACTACCATTGGGTTTAAGAGTTATGGGCTCTCATTTTCGGGGAATGTCTAAACATGAGTGGATAAATGCCCTACCGAGGTTAAGGACTCGCCTTGATGCCAATATTCAAAGCATCTTAAAGTTTAGTTACAATGCCTTGTGTGAAGAAGATAAAGACTTATTTCTTTATATAGCATGCCTTTTCAACAATAAAAGGATTGAAAAAGTGGAAGAGCATCTTGCAGAGAAGTCCCTGAATGTGAAGCAAGGACTTCACGTTTTAACTGAAAAATCTCTCATATCTATTGAAGGGGGAAGAATAAAGATGCATAATTTGCTAGAACAATTGGGTAAAGAAATTGTTCGTCATGGGCTCGGGCATCAACCCATTCGTGAACCTGGGAAACGTCAATTTTTGGTTGATACTAGAGATATTTGTGAACTACTCACTAATGACACGGGTAGTAAAAGTGTTATAGGCATACATTTCTACTCATCCGAGCTCTCAAGCGAATTAAATATAAGTGAGAGAGCTTTTGAAGGAATGCCTAACCTTAAATTCTTAAGATTCTACTACCGCTATGGTGACGAGAGTGATAAATTGTACTTACCACAAGGTTTGAATTATCTATCTCAAAAACTTAAAATACTAGAATGGGATCATTTTCCGTTGACATGTATGCCTTCCAATTTTTGTACGGAGTACCTTGTTGAACTAAACATGCGGTTCAGCAAACTTCATAAGCTGTGGGAAGGAAACCGGCCGCTTGCAAACCTTAACTGGATGTATTTGAATCATTCGAAAATCCTAAAGGAGCTACCTGATCTCTCAACAGCCACGAACCTTCAAGAACTATTTCTCGTTAAATGCTCAAGTTTGGTGGAGCTCCCATCCTCTATCGGAAAAGCCACTAATCTCCAGAAACTGTATCTTAATATGTGCACGAGTTTGGTGGAGCTGCCCTCTTCTATTGGGAACCTTCATAAGTTACAAAAATTGACTTTGAATGGATGCTCAAAGCTAGAGGTTCTTCCAGCTAACATCAACTTGGAATCTCTTGATGAACTTGATCTCACTGATTGCTTGGTGTTGAAAAGATTTCCTGAGATCTCTACAAACATTAAAGTTCTCAAGCTCTTAAGAACTACAATAAAAGAAGTCCCTTCGTCAATTAAGTCATGGCCTCGTCTTCGCGATTTGGAATTGTCATACAATCAAAACCTCAAAGGATTCATGCATGCTCTTGATATCATCACGACGATGTACTTTAACGATATAGAAATGCAAGAAATTCCTTTGTGGGTCAAGAAAATCTCTAGGCTTCAGACACTTATACTCAACGGATGTAAGAAGCTGGTATCACTCCCACAGCTTCCGGATTCCTTATCATACCTAAAGGTAGTAAACTGTGAGTCACTGGAGAGACTTGATTGCTCATTTCATAATCCAAAGATGTCTCTTGGGTTTATTAACTGCCTCAAACTGAATAAAGAAGCAAAGGAACTCATCATCCAGATTACAACAAAGTGTACAGTCTTACCCGGTAGAGAGGTGCCAGTGTACTTCACTCATCGAACTAAAAATGGAAGTTCCTTGAGAGTAAATTTGAATCGAAGGCCTCTTTCTACAGCCTCGAGATTTAAGGCTTGCATCTTGCTGGTTAATAAATATTGCAAGGAGAATGAGGTGAAAGAGGTGTTTGGTAGAAAAATGATGAAGGCATCTTACTGCATCATAGATCTTGGTCTTGATGTTCAGTGCAGACCTACACACCACTTTCTACCTCCCTCTTTAACTGAGCATTTGTACATCTTTGACTTTGAAGCAGATGTGACATCCAACGAGCTTTTCTGTGACTTCCAAGTCGACAGTAACGAAATGGTTATAAAAGAATGTGGGATAATCCAACTTTAA
>Hrt1
ATGGCTGAAGCATTTGTGTCGTTTGGACTTGAGAAGCTTTGGGATCTCCTGAGTCGAGAATCAGAGCGATTGCAGGGAATTGATGAGCAACTTGATGGACTAAAGCGTCAGCTGAGAAGTTTACAGTCGTTGTTGAAAGATGCAGATGCCAAGAAACATGGAAGTGATAGGGTGAGGAACTTCTTGGAAGATGTCAAAGACCTTGTTTTTGATGCTGAGGATATAATTGAATCCTATGTTCTGAACAAACTTAGAGGAGAAGAAAAAGGGATCAAGAAGCATGTGAGACGACTTGCTTGCTTTTTGACGGATCGCCACAAGGTTGCTTCAGATATCGAGGGTATCACTAAGAGGATCTCTGAGGTGATTGGGGAAATGCAGAGTTTAGGGATACAACAACAAATCATTGATGGTGGTCGTTCGCTGTCTCTTCAGGAAAGACAAAGGGTGCAGAGGGAGATCCGACAAACGTATCCTGACAGTTCTGAAAGCGATCTTGTCGGGGTGGAGCAGAGTGTTACAGAATTGGTTTGTCATTTGGTGGAGAATGATGTTCATCAAGTGGTTTCTATAGCTGGGATGGGCGGTATTGGTAAAACCACTCTGGCTAGACAAGTCTTTCATCATGATTTAGTCCGGCGTCACTTTGATGGATTCGCATGGGTCTGTGTTTCGCAACAATTTACACAGAAACATGTTTGGCAGAGGATCTTGCAAGAACTTCAGCCACATGATGGGGATATTTTACAGATGGACGAATCTGCACTTCAGCCTAAACTCTTTCAATTGTTAGAGACCGGTAGATACTTACTTGTCCTCGATGATGTATGGAAAAAAGAAGACTGGGATCGAATAAAAGCAGTGTTTCCACGGAAAAGAGGTTGGAAGATGCTGCTTACTTCTCGAAATGAAGGTGTTGGGATACATGCTGATCCAACATGTTTAACTTTTAGAGCAAGCATCCTTAACCCTGAAGAAAGTTGGAAGCTCTGTGAGAGAATAGTATTCCCTAGGAGAGATGAAACTGAAGTAAGGCTTGATGAAGAAATGGAAGCCATGGGAAAGGAAATGGTCACACATTGTGGAGGACTACCATTAGCTGTTAAAGTGTTGGGAGGCTTGTTAGCTAATAAACATACAGTTCCTGAGTGGAAAAGAGTTTCTGACAATATTGGATCTCAAATAGTAGGAGGATCGTGCTTAGATGACAACAGTCTCAATTCGGTTTACCGAATATTGTCTCTGAGTTATGAAGATTTGCCAACGCATTTAAAGCATCGCTTCCTTTTCCTAGCCCATTTCCCCGAAGATTCCAAGATTACAACGCAGGAGTTGTTCTATTACTGGGCTGCAGAAGGGATTTACGATGGATCAACCATCGAAGATAGTGGAGAATACTACCTAGAAGAGCTAGTGAGGAGAAATTTGGTTATTGCAGACAACAAGTATTTGAGAGTTCACTCTAAATATTGTCAAATGCATGACATGATGAGAGAAGTATGTTTATCTAAAGCCAAAGAAGAGAACTTCCTTCAAATTATCAAAGACCCTACTTCCATCTCTACCATCAATGCTCAATCTCCTCGTAGATCTCGCAGACTCAGCATACATCGTGGTAAAGCCTTTCAAATATTGGGACACAGAAACAATGCAAAGGTGAGATCTCTTATAGTTTCGAGATTCAAGGAGGAAGACTTTTGGATACGATCAGCTTCAGTCTTCCACAACTTAACATTGCTCAGGGTGTTGGATCTTTCTTGGGTAAAGTTTGAAGGAGGGAAATTACCTTCTAGCATTGGAGGGCTCATCCACTTGAGATACTTGAGTTTATACGAGGCTAAGGTATCTCATCTACCTTCTACTATGCGGAACTTAAAGCTTCTGCTCTATTTGGACTTAAGTGTTCATGAGGAGGAACCGATTCACGTGCCAAATGTTTTGAAAGAGATGATAGAGTTGAGGCACATTTCCCTACCTCTAATGGATGATAAAACCAAGTTGGAATTGGGTGATCTAGTGAACCTGGAGTACTTGTTTCGTTTCTCAACGCAACACAGTAGTGTGACAGACCTCCTCCGTATGACTAAGCTCCAGTATCTCGGTGTATCTTTGAGCGAAAGGTGCAATTTTGAAACTCTATCGTCATCTCTCCGTGAATTGCGAAACCTCGAGTCGCTTAATTTCCTTTTTACGCCCGAAACCTATATGGTTGATTATATGGGAGAGTTTGTTCTGGATCATTTTATTCATCTAAAAGAGTTGGGATTGGCAGTACGTATGTCAAAGATTCCTGATCAACATCAATTCCCTCCCCACCTTACCCACATACATCTATTGTTTTGCCGCATGGAAGAGGATCCAATGCCAATTCTAGAAAAGTTGCTTCATTTGAAGTCGGTTCAATTGACAGATGAGGCTTTCGTTGGAAGCAGAATGGTGTGCTCAAAAGGTGGGTTTCCTCAATTATGTGCTCTAGACATATCTAAAGAATCAGAATTGGAAGAGTGGATAGTAGAAGAAGGGTCGATGCCATGTCTTCGTACTTTGACTATACATGATTGCGAAAAGTTGAAGGAACTTCCAGATGGACTCAAGTACATAACATCCTTAAAGGAACTGAAGATTGAAGGAATGAAGAGGGAGTGGAAGGAGAAACTGGTACCAGGTGGAGAAGATTACTACAAAGTCCAACACATTCCCGATGTTCAATTTATCAACTGTGACCAGTAG
>HvPm3
ATGGCGGAGGTGGTGGCCGCCATGGCCATCCGGCCACTGGTGTCCATGCTAATGAGCAAGGCTTCCAGCTCCCTCCTGGACCATTACAAGGTGATGGAGGGAATGGAGGAGCAGCACAAGGTTCTCAAGCGCAAGCTTCCGGCCATCCTCGATGTCATGACCGACGCCGAGGAGCAAGCAACGGAGCATAGAGATGGGGCCAAAGCTTGGCTCCAGGAGCTCAAGACAGTGGCCTATCAGGCAAATGAAGTCTTCGACGAATTCAAGTACGAAGCACTCCGCCGTGAAGCCAGGAAGAAGGGGCACTATAGAGAGCTTGGCTTCGATGTAATTAAACTCTTCCCTACTCATAACCGTTTTGTGTTCCGTCACAGAATGGGTCGCAAGCTTTGCAGGATTCTAAAGGCCATTGAGGTCCTCATAGCAGAGATGCATGCCTTTAGGTTCAAGTACAGACGACAGCCACCGGTGTTCAAGCAGTGGAGGCAGACGGATCATGTTATCATCGACCCACAAGAAATTGCCAGAAGATCCAGAGAGAAAGATAAGAAGAACATTATTGATATACTAGTTGGTGGAGCTGGCAATGCAGATCTCACAGTTGTTCCCGTCGTTGCAATGGGGGGCCTCGGCAAGACCACATTAGCACAACTCATATACAATGAACCTGAAGTTCAGAAGCATTTCCAGTTGCTGATCTGGGTATGTGTCTCTGACACCTTTGATATGAACTCCCTGGCCAAGAGTATAGTTGAAGCATCTCCCAAGAAAAATGATTATACAGATGAGCCACCACTGGATAGACTTCGAAATTTGGTCAGCGGGCAGAGGTATCTTCTTGTATTGGATGATGTCTGGAACAACAGAGACTTCCAAAAGTGGGAAAGACTGAAGGTATGTCTTGAGCATGGTGTCGCAGGTAGTGCAGTGTTGACAACAACTCGTGATATGAAAGTTGCTGAAATAATGGGTGCAGATAGAGCTTACCATCTCAATGCTTTGGGGAATAGCTTCATAAAGGAAATTATTGAGGCTAGAGCATTTAGTTCGGGCAATGAAAAGCCTCCTGAGCTTCTTGAGATGATTTGTGAGATTGTTGAGAGATGTCGTGGCTCTCCATTAGCTGCAACTGCACTGGGCTCTGTACTTCGTACCAAGACCAGCATGGAAGAATGGAAGGCAGTATCATCTAGAAGCAGTATTTGCACTGAGGATACTGGAATTTTACCAATACTCAAGCTTAGCTACAATGATTTGCCAGCACACATGAAGCAGTGCTTTGCTTTTTGTGCCATATTTCCCAAGGATTACAAGATTAATGTGGAGAAGCTTATCCAACTGTGGATCGCAAATGGCTTTATCCCAGAACATGAGGAAGATAGTCTTGAAACCATTGGAAAACATATTTTCAGTGAGCTAGCATCAAGGTCATTCTTTCTGGACATAGAGGAAAGTAAAGATGCCTCGGAGTATTATTCCATAACTACATGTAGGATGCATGATCTTATGCATGATATTGCAATGTCTGTTATGGAAAAGGAATGTATTGTGATAACTATCGAACCAAGTCAAATTGAGTGGCTTCCAGAGACTGCTCGGCATTTATTTTTGTCATGTGAAGAAACAGAAGATATTTTTACTGATTCTGTGGAGAAGACATCCCCTGGTATCCAAACACTGCTATGCAATAATCCTGTGCGGAACTCACTGCAGCATCTTTCAAAATACAGTTCTTTGCATACCTTGAAAATATGTATAAGAACACAAATATTTCTCCTGAAACCAAAGTATCTGCGTCATTTGAGGTACCTTGATCTCTCCAACAGTTATATTGAATCACTTCCTGAAGACATAACCATTCTATATAACCTGCAAACGTTGGACCTTTCCAACTGCTCTGACCTTGATCGTCTTCCAAGTCAAATGAAGGTTATGACTTCCCTCCGTCACCTCTACACTCATGGATGTCCGGAATTGAAGAGCATGCCTCCAGAACTTGGAAAACTCACTAAACTGCAGACACTTACATGTTTTGTAGCAGCAATTCCTGGTCCTGATTGCAGTGATGTTGGAGAGCTGCAGCATTTAGACCTTGGTGGTCAGCTAGAGTTACGGCAGTTAGAGAATATTGATATGGAAGCAGAAACAAAAGTGGCAAATCTTGGACTCGGGAAAAAGAAGGATCTTAGAGAACTGACATTAAGATGGACTTCTGTTTGCTACAGCAAGGTGCTCAACAATTTTGAACCTCATGATGAGCTGCAGGTTCTGAAGATATATTCCTATGGAGGAAAATGCATTGGTATGTTACGAAACATGGTTGAACTCCATATTTTTCGCTGTGAAAGATTGAAATTTTTATTCAGATGCAGCACATCCTTCACTTTTCCAAAACTGAAGGTGCTTAGGCTTGAACATCTGTTGGACTTCGAGAGATGGTGGGAGACCAATGAGAGAAAAGAAGAAGAAATAATATTGCCTGTACTTGAGAAGTTGTTTATTTCTCATTGTGGGAAGCTTTTAGCACTGCCCGGAGCACAACTGTTTCAAGAAAAGTGTGATGGAGGTTATAGATCTGTGCGCTCACCCTTTCCTGCCTTAAAGGAACTTGAAATTATTAACTTGAAGTGCTTTCAGAGATGGGATGCAGTTGAAGGAGAACCAATATTGTTTCCTCGTCTTGAGAAACTATCAATTCAGAAATGCGCGAAGCTGATAGCATTACCTGAAGCTCCATTGCTGCAAGAATCCTGCAGTGGAGGTTGTAGATTGACACGCTCGGCATTTCCTGCCGTAAAGGTACTCGAAATCAAATATTTGGAGAGTTTTCAGAGATGGGATGCTGCTGCTGAAAGAGAAGACATATTATTTCCTCATCTTGAGAAACTATCAGTTCAGAGATGCCCAAAGCTGATAGATTTACCTGAAGCGCCAAAACTTAGTGTATTAGAAATCGAAGATGGCAAGCAAGAGATCTTCCACTGTGTGGACAGGTATTTGTCTTCATTGACTAATCTCAAACTGAAGCTAAAAAACACAGAAACAACATCAGAGGTTGAGTGGTCTTCCATTGTACCGGTGGACAGCAAGGGAAAATGGAACCAGAAATCCCACATTACAGTTATGGTTTTAGGATGCTGCAACTCATTCTTTGGAGCAGGTGCACTAGAGCCATGGGACTATTTTGTACATCTTGAGGAGTTGGAAATTGATAGGTGCGATGTGCTCACCCACTGGCCTGATAAAGTGTTCCAAAGCTTGGTATCCTTAAGAAGATTAAAGATTGTAAACTGCAAAAATCTTACTGGATACTCACAACCTCCTCTTGAGCCAGCAACATCCAGAAGGAGTCAACACCTGCAAGGTCTGGAGTCTCTTTGGTTAGCAGATTGTCCAAGTTTGATAGAGATGTTCAACCTCCCGGCATCTCTCAAGAGAATGGATATTTATCAGTGCCATAAGCTTGAGTCCATATTCGGCAAGCAGCAGGGCATGTCAGAGTTTGTTGAAGGGCCTTCTTGCAGTGAGCCAATCGTGCACGCAACTGTTTCGGAGTTGTCTTCATCACCCGTGAACCACTTGTTTCCATCACTAGAAGATCTGAGTTTATCTCGATGTGATAGTTTACTAGGGGTTCTACATCTTCCACGGTCCTTGAAGACCATATTTATTGGTGGCTGTAGGAATATTCAAGTCCTATCATGTCAGCTGGATGAGATCCATAAACCACAGATCACTACTTCCATAAATGTACTAGAGCCATCAGCAGCAGCAAGAGATCACTCGCTTCCTCCGTGTCTCGAATCTCTAACAATATGGTCCTGTGCCGGCATGTTGGGGATTCTCCATCTGCCCGCCTCCCTCAAGGAACTGTCCATTCAGGACAACAGTCGGTTGACAGTGGGTTGA
>HvRGA1
ATGGAGGTTGCGGTGGTCGTCGGGCCGATAGTGAAGCTCTTGCCAAAGCTCCTATCGGTGATAGATGGGAAACGGAAGCAGCTGGACAGCCTGGAGGTAGACGCCGGATTCATCCGGCGCGACCTGCAGTCGATCCAAGAAATCATTGGCCGCTCGAATGGCAGCAGATCCATCACGGACCTCTGGGTCCGTGATCTCAGGCGCTTGGCGGACGACATGGAAGACTGCATCGACCGCTTCCAGGTCGGGAAGATGAGCAGAATCAGTTTCGTCGGGAAGATCTGCAAACTGAAGAAGAGGTCCAAGGAGACTCTCGAGCAGCTACAGAACTGCATCAGCATCGCGGGCGCCGCCGCACCGGCACCTGACCCCCCCTCTGCACCTGGGGGCACTGATCAGGATCCGGAAGAGCAACTTCTTGGCCTGCTTGCGCGGAGCCAACCGGAGGGGAATCTCAAGGTCATCTCCGTCGCCGGCTTCAGTGGAGTAGGTATGACTCGCCTTGCCCACAAGGTTTACAGTGACAGGGATGTGCGCAGCCAGTTCCCTCTGCACGCCTGGGTTCGTGCAGCACCGGGCATGAGTGTGCTCAAGCTTCTTCAGAAAATACATGACCAACTGATGTTAATCAGTATTACCAAGGATCATGGTGAGACTGCCTCCAACTCCAAAATCATACCACAAATCAACGGAAACGCCCAACATGCTGTGAGTGACCACCCGCTCGCCGGACTACTCAAGACTGGAAGGTATTTAATTGTGATTGATGGCGTGAATACACACGAGTTGTACGACGTACTATCTGCGTTCTCTTGGGCTGATGGAATGGACGGCAGAATTATCATGACGACGACCATTCAACTACCATCAGCGACATGCTGCAAATGTGGCAACGGTTCATCACTTGCTATGGATAGCACAAGCCAAGTTTTCATTGGGGAGCTGACAGAGAGTGGATTTGTGGAATCCTGCCTCCATCTTCGTGATGACACTCTGGCAAGAATGCGCCGCAGCAGCAACGAGATCCTATCCAGCCCCGTTGTCCAGGACTTATTGCTGTATTTCTGCATGTTCCCACGTGATCATCCTGTCAGGAGGAATCCCCTGATAAGGCGATGGCTGGCTGAAGGACTTGTGTTTCCTCAGCCTGAAACAGAGATTTTTTCCCAGGATGTTGCGGTCAAGAATTTGGAGAGCCTCATCAGCCGCAACATCATTCAGCCGATCCAAGTGAGGACCTATGGAAATGTGAAGAAATGCCAAACTTCTGGGATAATGCTCAACTCCATTTCCAGCAAATCCAAGTCACAGAATTTCATCACCATGTTGTGTGCCGGCCAGACAACAGAGAAGAATCTGCCAGGCAAAGAGATTCGCCGGCTTTCCCTCCATCTTAATGGTGCGGCAAATGGGCCACTGAATTTGCCAAAACAGTTATCTCGTCTCCATACTCTGGCAGTATTCCCTGATGATACAAATATCACCAGGCATCAAGCTAATTTGAATTATGCCGAGTATAAGCTACTGCGGGTTTTGGATCTCAAAGAATGTGCTGATGTGAAAGCAGAACATGTAGGGAAAATCTGTGACCTGTTGCTGCTCAAATATCTGAGCCTCGGAGACAGTATTGACAAGGTTCCAAGGAAAATAGTGAAGCTAAAATGGTTAGAGACTCTAGACATGAGGAGAACCCAGGTAGTAATGTTGCCAATTGAAGTCCTCCACCTTCCCGGGTTGAAACACCTCCTTGGAAAGTTTCAGCTACTTGAAGGTGACTGCACACAGAAGAAGCTAGAGAAGCTCTTGTCAGAAGATAGTGAACTGCAGAGGCTTTCCGGATTTGTCACCGACAAAAGCGAAGGGTTTGCACAGCTGATGGGACGCATGGTGAAGTTGAGGAAGGTGAAAATATGGTGTGATTCAAGTGCAGATGTGACGAAACTGGATCATGTGTTAGGAGCCATGAAGAAATTCATTCGCGAAGGCCTGGATATGACACGAGTTGACCGTTCCTTATCTATGGACTTCCAAGGATGCCCAACAGAATGCTCAGAACGATTCATGGATTCTCTGCAAGCTACAGGCCGTCTTACCTCGCTCAAGTTGAGAGGCAAGCTGACGCAGCTCCCTCAGTTCCAGGCAAAGCTGAACTACATTGAGGAGTTGTGCCTCTCAAGAACTAATCTGAGCGGGGACACAATCCTAGATGGCCTGTCTGAACTGAGGATGACACTGAAATATCTGAAGCTGGTAGAAGATAAGCTTGAGCACTTGGTCATAAAACCAGAACATTTCAGAAGCCTGAAGGGGTTATGCCTTGTGGGCGAGCAAAGGATGCAGGACATAACAATCCAAGATGAAGCTATGCCCTACCTTGTGTCACTTCACATACTTTGTGAAGCTCTAGGTAATCTTCCTGGCGTCGACATCACACACATGAAAAGGCTAAAAGAAGTCGCGCTCCATTCTGGAGTAGAAGAGATGATAAAGGATGGATGGCAAACAGCTGCAATGAACCATCCTAATAGGCCCAACGTTTTGTTTATCCACCATGCTAACTCCTCGCCTAGAGACTCTCCGCCGTGCCAAGCAACAGTGGAAATTGCAAATCGGACCAAACCTATTGGGAGAAAATTCACCGCCTCCATCATGGGGGGCATCTTTGCTTGTGCACGGCCAAGATCCTGA
>I2
ATGGAGATTGGCTTAGCAGTTGGTGGTGCATTTCTCTCCTCAGCTTTGAATGTTCTGTTTGATAGGCTTGCTCCTAACGGTGATCTGCTCAACATGTTTCGGAAGCATAAGGATCATGTTAAGCTCTTAAAGAAGCTGAAAATGACTTTGCGTGGTATTCAGATTGTGCTAAGTGATGCAGAGAATAAGCAAGCATCAAATCCATCTGTGAGAGACTGGCTTAATGAGCTTCGAGATGCTGTCGACTCTGCTGAAAATTTAATAGAAGAAGTCAATTATGAAGCTTTGAGGCTTAAGGTGGAAGGTCAGCATCAGAATTTTTCAGAAACAAGCAACCAGCAAGTAAGTGATGATTTTTTCCTTAACATAAAGGACAAGCTGGAAGACACTATTGAAACATTAAAGGATTTGCAAGAGCAAATTGGTCTCCTTGGCTTAAAGGAGTATTTTGATTCCACGAAACTAGAAACTAGAAGACCTTCAACTTCTGTGGATGATGAATCTGATATCTTTGGTAGGCAGAGCGAAATAGAGGATTTGATTGACCGTCTATTGTCTGAAGGTGCAAGTGGGAAAAAGCTGACAGTAGTTCCTATCGTTGGAATGGGCGGCCAGGGCAAGACAACACTTGCTAAAGCCGTATACAATGATGAGAGGGTGAAGAATCATTTTGATTTGAAAGCGTGGTATTGCGTTTCTGAAGGATTTGATGCTTTGAGAATAACAAAAGAATTACTCCAAGAAATTGGCAAATTTGACTCGAAGGATGTCCACAACAATCTTAACCAGCTTCAAGTCAAATTGAAGGAAAGTTTGAAGGGAAAGAAGTTCCTTATTGTTTTGGATGATGTGTGGAATGAAAATTACAACGAGTGGAATGACTTGAGAAATATTTTTGCACAAGGAGATATAGGAAGTAAGATCATTGTGACGACACGCAAAGACAGTGTTGCCTTGATGATGGGAAATGAGCAAATTCGCATGGGCAATTTGTCTACCGAAGCCTCTTGGTCTTTATTTCAAAGACATGCATTTGAAAACATGGATCCTATGGGACATCCGGAACTTGAAGAGGTCGGAAGACAAATTGCAGCCAAGTGCAAAGGACTGCCCTTAGCTCTGAAGACGCTCGCTGGCATGTTACGCTCCAAATCAGAGGTTGAAGAGTGGAAACGTATTTTGAGAAGTGAAATATGGGAGCTGCCACACAATGACATATTACCAGCGTTGATGTTGAGCTACAATGATCTTCCCGCACATTTAAAGCGATGCTTTTCTTTTTGTGCAATATTTCCTAAAGATTATCCATTTAGGAAAGAACAAGTTATTCATCTATGGATTGCCAATGGTCTCGTACCAGTGAAAGATGAAATAAATCAAGATTTAGGCAACCAATACTTTCTAGAGTTGAGATCAAGATCATTATTTGAAAAGGTCCCAAATCCTTCTAAAAGGAACATAGAGGAATTATTCCTTATGCATGACCTTGTCAATGATTTAGCCCAACTTGCATCTTCAAAACTTTGTATCAGGTTAGAAGAGAGCCAAGGATCTCATATGTTGGAACAATGTCGGCACTTATCTTATTCAATAGGATTTAATGGTGAGTTTAAGAAATTGACACCCCTCTACAAATTGGAGCAGTTGAGGACATTGCTTCCGATACGTATTGAATTCAGATTGCACAATCTAAGCAAGAGGGTGTTGCATAACATACTGCCTACACTAAGATCCTTGAGGGCCCTATCATTCTCTCAATACAAGATTAAGGAGTTGCCAAATGACTTGTTTACCAAATTAAAGCTCCTCAGATTTTTGGATATTTCTCGGACATGGATTACAAAGTTGCCGGATTCCATTTGTGGATTATATAACTTGGAGACACTTCTCCTGTCATCTTGTGCTGATCTTGAGGAGCTACCGCTGCAGATGGAGAAGTTGATTAACTTGCGTCATCTTGACGTAAGCAACACTCGGCGCTTGAAGATGCCACTACATCTGAGCAGGTTGAAAAGCCTCCAAGTGTTGGTGGGACCCAAGTTTTTTGTAGATGGTTGGAGAATGGAAGATTTGGGTGAAGCACAAAACTTACATGGATCTCTATCAGTTGTGAAGTTGGAAAATGTGGTTGATAGAAGGGAAGCTGTGAAGGCAAAGATGAGGGAGAAGAATCATGTTGAGCAATTATCATTGGAGTGGAGTGAAAGTAGTATTGCCGACAATTCACAAACAGAAAGTGACATACTTGATGAGCTATGCCCACATAAAAACATCAAAAAAGTCGAAATCAGTGGATATAGAGGGACAAACTTTCCCAATTGGGTAGCTGATCCTTTGTTTCTTAAGCTGGTGAATTTGTCTCTAAGAAACTGCAAGGACTGTTACTCCTTGCCAGCACTAGGACAACTCCCTTGTTTGAAATTCCTTTCCGTTAAAGGGATGCATGGAATAAGAGTGGTGACGGAAGAATTCTATGGCAGATTGTCCTCCAAAAAGCCTTTTAACTCTCTAGAGAAGCTTGAATTTGAAGATATGACGGAGTGGAAGCAATGGCACGCACTAGGAATTGGAGAGTTCCCTACACTTGAGAACCTTTCAATTAAAAATTGCCCTGAGCTCAGTTTGGAGATACCCATCCAATTTTCAAGTTTAAAAAGGTTAGAAGTTAGTGATTGTCCAGTTGTTTTTGATGATGCCCAACTGTTTAGATCCCAACTTGAGGCAATGAAGCAGATTGAGGAAATAGATATATGTGATTGTAACTCTGTTACCTCCTTTCCTTTTAGCATACTGCCAACTACCTTGAAGAGAATACAGATATCTCGTTGCCCAAAATTGAAATTGGAGGCGCCAGTTGGTGAGATGTTTGTGGAGTATTTGAGAGTGAATGATTGTGGTTGTGTAGATGATATATCACCTGAGTTTCTCCCAACAGCACGTCAATTGAGTATTGAAAATTGCCAGAACGTTACTAGGTTTTTGATTCCTACTGCCACTGAAACTCTCCGTATTTCGAATTGTGAGAATGTTGAAAAACTATCGGTGGCATGTGGAGGAGCGGCCCAGATGACGTCACTGAATATTTGGGGATGTAAGAAGCTCAAGTGTCTTCCAGAACTCCTTCCATCTCTCAAGGAACTGCGTCTGTCTGATTGTCCAGAAATAGAAGGAGAATTGCCCTTCAATTTAGAAATACTCCGTATCATATATTGCAAGAAACTGGTGAATGGCCGAAAGGAGTGGCATTTACAGAGACTCACAGAGTTATGGATCGATCATGATGGGAGTGACGAAGATATTGAACATTGGGAGTTGCCTTGTTCTATTCAGAGACTTACCATAAAGAATCTTAAAACATTAAGCAGCCAACATCTCAAAAGCCTCACCTCTCTTCAATATCTATGTATTGAGGGTTATTTATCTCAGATTCAGTCACAAGGCCAGCTTTCCTCCTTTTCTCACCTCACTTCGCTTCAAACTCTACAAATCTGGAATTTCCTTAATCTCCAATCACTTGCTGAATCAGCACTGCCCTCCTCCCTCTCTCACCTGGAGATAGATGATTGCCCTAATCTCCAATCACTCTTCGAATCAGCACTGCCCTCCTCCCTCTCTCAGCTGTTCATCCAGGATTGCCCTAATCTCCAATCCCTTCCATTTAAAGGGATGCCCTCTTCCCTCTCTAAACTATCTATTTTCAATTGCCCATTGCTCACACCACTACTAGAATTTGACAAGGGGGAATACTGGCCACAAATTGCTCATATTCCCATCATAAATATCGATTGGAAATATATTTAA
>KR1
ATGGCTAAGCAATCATCCTCATCTTCCTTTAGTTACAGATTCAGCAACGATGTGTTCCTCAGCTTCCGAGGGGAAGATACTCGTCGCGGTTTTACTGGCAATCTCTATAAAGCTCTCTCTGACAGGGGAATTCACACCTTCATGGATGACAAGAAGATCCCTAGAGGAGACCAAATCACCTCAGGACTTGAGAAGGCAATTGAAGAGTCCAGAATATTCATCATCGTGCTCTCTGAAAACTATGCATCGTCCTCCTTCTGCTTAAACGAACTTGATTACATCCTTAAGTTTATTAAGGGGAAGGGCATATTGATTTTGCCAGTTTTTTATAAGGTTGACCCTTCTGATGTGAGAAACCACACTGGTAGTTTTGGAAAGGCGTTGACTAATCATGAAAAGAAGTTCAAAAGTACTAATGACATGGAGAAGCTGGAAACATGGAAGATGGCTCTGAACAAAGTGGCTAATTTATCTGGTTACCATCATTTCAAACATGGGGAAGAATACGAATATGAATTTATTCAGAGGATTGTTGAGTTGGTCTCTAAGAAGATTAATCGTGCTCCTTTACATGTTGCGGATTATCCAGTTGGACTAGAGTCACGAATACAAGAAGTAAAAGCGCTTCTGGATGTTGGATCTGATGATGTTGTCCACATGCTGGGTATACATGGGCTCGGTGGAGTAGGTAAAACGACACTTGCTGCTGCAGTTTATAATTCCATTGCTGACCATTTTGAAGCTTTGTGTTTCCTTCAAAACGTGAGAGAAACTTCAAAGAAACATGGGTTACAACATCTACAAAGAAACCTTCTTTCTGAAATGGCCGGAGAGGATAAGTTAATAGGTGTCAAACAAGGAATTTCCATAATAGAGCATAGGCTCCGGCAAAAGAAGGTTCTTTTGATTCTCGATGATGTTGACAAAAGGGAACAGCTACAGGCGCTTGCTGGAAGACCTGATTTGTTTGGTCCTGGCAGTAGAGTCATCATCACGACTCGGGACAAACAATTGCTAGCATGTCACGGTGTTGAAAGAACATATGAGGTGAATGAATTGAATGAGGAATATGCTCTTGAGTTACTTAATTGGAAAGCTTTCAAGTTGGAAAAAGTTGATCCATTTTACAAGGATGTTTTGAATCGAGCAGCAACTTATGCTTCAGGCCTTCCATTGGCTTTAGAAGTAATAGGTTCCAACTTATCCGGAAAAAATATAGAACAATGGATATCTGCTTTAGATCGATACAAAAGAATCCCTAATAAAGAGATCCAAGAGATACTTAAAGTGAGTTATGATGCTTTGGAAGAGGATGAGCAAAGTATTTTTCTTGACATTGCTTGTTGCTTCAAAAAATATGATTTGGCAGAGGTCCAAGATATACTTCATGCTCATCATGGCCATTGCATGAAACATCATATTGGAGTGTTGGTTGAAAAATCTCTCATAAAGATTAGTTTGGATGGCTATGTTACACTACATGACTTGATAGAGGACATGGGTAAAGAAATTGTCCGGAAAGAATCTCCCCAAGAGCCTGGGAAACGTAGTAGGTTATGGCTACCTACAGATATAGTTCAAGTTTTAGAAGAGAACAAGGGAACTAGTCATATTGGAATCATATGCATGAATTTCTACTCCTCATTTGAAGAAGTAGAAATACAGTGGGATGGAGATGCCTTCAAAAAGATGAAAAATCTCAAGACACTTATTATCAGAAGTGGTCATTTCTCCAAAGGTCCCAAACATTTTCCTAAGAGTTTAAGAGTATTGGAATGGTGGAGATATCCTTCACATTATTTTCCATATGATTTTCAAATGGAGAAGCTTGCTATATTCAACTTACCCGACTGTGGGTTTACTTCACGTGAGTTGGCTGCCATGTTAAAAAAGAAGTTTGTGAATCTGACAAGTCTAAATTTTGACTCATGTCAACATTTAACACTGATACCTGATGTATCTTGTGTCCCACATTTGCAAAAATTGTCATTTAAAGATTGTGATAATTTATATGCCATTCACCCGTCAGTAGGCTTCTTGGAAAAACTGAGAATCTTGGACGCAGAAGGTTGCTCCAGGCTTAAGAATTTCCCCCCCATCAAGTTGACCTCTCTTGAGCAACTCAAACTTGGGTTTTGTCACAGCCTTGAGAATTTTCCAGAAATATTAGGAAAGATGGAAAACATAACAGAACTTGACTTGGAACAAACTCCTGTAAAAAAATTCCCTCTTTCATTTCAAAATCTTACTCGGCTTGAAACTGTACTTCTGTGTTTCCCTCGAAACCAGGCAAACGGTTGTACTGGCATTTTCCTTTCGAACATTTGCCCGATGCAAGAAAGCCCGGAACTGATCAATGTCATAGGTGTGGGATGGGAAGGGTGTCTATTCCGTAAAGAGGATGAGGGTGCAGAGAATGTGAGCTTAACCACATCTTCAAACGTTCAATTTCTTGATCTCAGAAACTGCAACCTGTCAGATGATTTTTTTCCGATAGCTCTCCCATGCTTTGCTAATGTAATGGAGTTAAACCTATCAGGGAATAATTTCACAGTTATTCCCGAATGCATCAAAGAATGCCGCTTTTTAACAACACTTTACTTGAATTATTGTGAGCGACTTCGAGAAATTAGAGGGATTCCTCCAAACTTGAAATATTTCTATGCAGAAGAATGCCTATCATTGACTTCCTCATGTAGAAGCATGTTACTCAGTCAGGAACTGCATGAGGCTGGAAGAACCTTCTTCTATTTGCCAGGAGCCAAGATTCCAGAGTGGTTTGATTTCCAAACATCGGAATTTCCAATTTCTTTCTGGTTTCGTAACAAATTCCCAGCCATTGCTATTTGTCATATTATCAAACGGGTGGCTGAGTTTTCCTCATCGAGAGGTTGGACATTTAGACCCAACATTAGAACCAAGGTGATCATCAATGGCAATGCAAATTTGTTTAACTCTGTGGTGTTGGGAAGTGATTGTACATGTCTTTTTGATCTGCGGGGTGAAAGAGTAACAGATAATTTAGATGAAGCACTTTTAGAAAATGAATGGAACCATGCAGAAGTTACATGTCCAGGTTTTACTTTTACTTTTGCCCCAACCTTTATAAAAACTGGACTACATGTATTGAAACAGGAAAGTAACATGGAGGATATTCGATTCTCTGATCCTTGTAGAAAAACAAAATTGGATAATGATTTCAATAGTTCAAAACCAAAAAATCAAAGATGGGTGGGCAATGATGTTGCCAAGACACAAGTTGTGCAGCAGCAACAACTTATGGGCTCTTTTTTGTCACGCATGTGGCACTGGGCACTAGTGTTTCTCATTTCTTTCCTAGTGTTTCTCATTTCTTGCCGCCGCAACAATCAATGA
>L
ATGAGTTATTTGAGAGAAGTTGCTACTGCTGTTGCCTTGCTTCTCCCTTTCATTCTTCTCAACAAGTTTTGGAGACCAAATTCCAAAGACTCAATCGTCAACGATGATGACGATTCAACATCTGAAGTTGATGCCATACCCGACTCCACAAATCCCTCTGGTTCATTTCCCTCCGTGGAGTATGACGTGTTTTTGAGTTTCAGGGGTCCAGATACTCGTAAACAGTTCACCGATTTCCTATATCATTTTCTCTGTTACTATAAGATTCACACTTTTAGGGACGACGATGAGCTACGCAAAGGAAAAGAAATAGGGCCCAACCTCCTACGAGCAATTGATCAGTCCAAAATTTACGTCCCGATCATATCGAGCGGATATGCTGATAGTAAGTGGTGTCTTATGGAGCTGGCTGAAATTGTGAGACGTCAAGAGGAGGACCCTCGACGCATCATACTTCCTATTTTTTATATGGTGGATCCAAGTGACGTACGACATCAGACTGGATGTTATAAAAAAGCATTTCGAAAACACGCAAATAAATTTGATGGAGAGACCATACAAAACTGGAAAGATGCTCTAAAGAAGGTCGGAGACTTAAAAGGATGGCACATCGGAAAGGATGACAAGCAGGGAGCTATAGCAGACGAAGTTTCAGCAGATATATGGTCACACATAAGCAAAGAAAATCTCATTTTAGAAACTGATGAGTTGGTTGGAATTGATGATCACATAACAGCCGTATTAGAAAAATTGAGTTTAGACTCTGAAAATGTGACAATGGTCGGCCTTTATGGTATGGGTGGAATAGGCAAGACGACCACTGCAAAGGCGGTTTATAACAAGATTTCTTCTTGTTTCGATCGTTGTTGTTTTATTGACAACATACGTGAAACACAAGATCAGAAGGATGGCGTTGTTGTTTTGCAAAAGAAGCTAGTATCTGAAATTTTGAGGATCGATTCGGGTTCGGTTGGATTTAATAATGATAGTGGCGGACGGAAGACGATAAAGGAGAGAGTTTCGAGGTTCAAAATTCTTGTCGTTCTCGATGATGTGGATGAGAAGTTTAAATTTGAAGATATGTTGGGAAGTCCTAAAGATTTTATTTCTCAAAGTAGATTCATTATTACTTCAAGAAGTATGAGAGTTTTGGGTACTTTGAATGAGAATCAATGCAAGTTGTATGAAGTTGGATCGATGAGCAAACCACGTTCGCTTGAACTCTTCTCCAAGCATGCATTCAAAAAGAATACGCCTCCATCGGATTATGAGACTCTAGCAAATGATGTCGTAGATACTACAGCAGGACTTCCATTGACTCTGAAGGTTATAGGTTCGATTTTATTTAAACAAGAGATTGCGGTTTGGGAAGACACGTTGGAACAATTACGTAAAACACTTAACCTTGATGAGGTTTATGATAGGTTAAAAATAAGTTACGATGCGTTGAAGCCGGAGGCAAAAGAGATTTTCTTGGATATAGCTTGCTTCTTCATCGGAAAAAATAAAGAAAAACCGTATTACATGTGGACCGACTGTAATTTTTATCCAGCAAGTAATATTATTTTTCTCATTCAAAGATGTATGATACAAGTTGGGGATGATGATAAGTTTAAAATGCATGACCAACTTAGAGATATGGGTAGAGAAATTGTGAGACGAGAGGATGTACGGCCGTGGAAGAGAAGTAGAATATGGTCGAGAGAAGAAGGGATTGATCTCTTGCTGAACAAAAAGGGATCAAGTAAAGTAAAAGCAATTAGCATGGTGCCGCCACTGTCACCGGATTTTGTCAAGTATGAGTTTAAGAGCGAATGTTTCTTGAATTTGTCAGAGTTGAGATACCTCCATGCAAGTTCAGCCATGCTTACTGGAGATTTGAACAATCTTCTCCCGAATTTAAAGTGGCTTGAGTTGCCATTTTACTACCATGGAGAGGATGATCCTCCTTTGACCAATTTTACTATGAAAAATCTGATAATTGTTATTCTTGAGCATAGCAGCATAACGGCTGATGATTGGGGAGGTTGGAGTCATATGATGAAGATGGCTGAGAGGCTGAAAGTTGTACGACTTTCTTCAAACGATAGTTCGTCCGAAAAACTTTCTGGCTGTTGGCGCTTCCCCAAAAGCATTGAGGTATTATCCATGATTGCGATAGAAATGGATGAAGTTGATATTGGGGAGTTAAAGAAGCTAAAGACGTTGGTTCTGGAATTATGTAAAATACAAAAGATAAGTGGGGGAACCTTTGGTATGTTGAAGGGACTTCGAGAGCTTTGTCTCGAATTCAACCGGGGGACAAATTTGAGAGAGGTAGTTGCCGATATTGGTCAACTTTCATCTCTCAAAGTCTTGAAAACAACCGGAGCTAAGGAGGTCGAGATTAATGAATTTCCATTAGGTTTGAAGGAGTTATCCACTTCATCTCGGATTCCGAATCTTTCACAGTTGTTGGATTTGGAGGTACTGCGGGTTTATGTTTGCAAGGATGGATTTGACATGCCTCCTGCTAGTCCGAGTGAAGATGAAAGTAGTGTGTGGTGGAAGGTATCCAAGTTGAAGTCTTTGCAACTCCAGAAGACAAGAATCAATGTCAACGTTGTGGATGATGCTTCTTCCGGTGGTCACCTCCCTCGTTACTTACTACCAACATCCCTAACCTCTCTTAACATTGATCGGTGTACAGAACCAACGTGGCTTCCAGGAATAGAGAACTTGGAGAATTTGACTTCGCTGGAAGTCAACGGCATCTTCCAAACTCTTGGAGGTGACTTGGATGGGCTACAAGGGTTGAGATCATTGGAAATTCTTTGGATTCGGAAAGTAAATGGTTTAGCTCGGATCAAAGGGCTTAAGGATCTCTTGTGTTCTTCTACCTGCAAGTTGCGGGAATTTTATATTACAGAATGCCCCGACCTCATTGAGTTACTCCCATGCGAACTCGGCGGCCAAACAGTAGTAGTCCCCTCTATGGCAGAACTGACCATTAGGGATTGTCCACGGCTGGAGGTTGGCCCGATGATAAGATCTCTCCCAAAGTTCCCAATGCTAAAGAAGTTGGACCTCGCGGTGGCAAATATAACTAAAGAGGAGGATCTGGATGCGATTGGATCCCTAGAAGAGTTGGTTAGATTGAAGTTAGTGTTAGACGATACATGTTCCGGTATAGAGAGGATAGCTTCCTTGTCGAAGCTGCAAAAGTTAACTACACTCGTAGTGAAGGTGCCGAGTTTGCGGGAGATTGAAGGGCTTGCAGAGTTGAAGTCTTTACAAAGGTTGATTTTAGTGGGTTGCACGTCGTTGGGGAGACTACCACTGGAGAAGCTGAAGGAGCTAGACATTGGAGGATGCCCTGACCTCGCTGAGTTAGTCCAAACAGTAGTAGCAGTCCCCTCTTTGGTAGAACTGACCATTAGGGATTGTCCACGGCTGGAGGTTGGTCCGATGATACAATCTCTTCCAAAGTTCCCAATGCTAAATAAATTGACGCTCTCGATGGTAAATATCACTAAGGAGGATGAGCTGGAGGTGCTTGGATCCCTAGAAGAGTTGGATAGGTTGGTGTTAAAGTTAGACGATACATGTTCCAGCATAGAGAGGATATCTTCCTTGTCGAAGCTGCAAAAGTTAACTACACTCGTAGTGGAGGTGCCGAGTTTGCGGGAGATTGAAGGGCTTGCAGAGTTGAAGTCTTTACAAAGTTTGGATCTACAAGGATGCACGTCGTTGGAAAGACTGTGGCCTGATCAACAACAGTTGGGTAGTCTGAAGAAGCTGAATGAGATCGACACCCGAGGTTGTAAAAGCTTGAGTGTTGATCATCTCTCTGCACTCAAGACCACTCTACCGGCCAAGGTGATTATAAGTTGGCCCGATCAGCCCTACATACGATGGCAGGAATTAATGTAA
>L1
ATGAGTTATTTGAGAGAAGTTGCTACTGCTGTTGCCTTGCTTCTCCCATTCATTCTTCTCAACAAGTTTTGGAGACCAAATTCCAAAGACTCAATCGTCAACGATGATGACGATTCAACATCTGAAGTTGATGCCATACCCGACTCCACAAATCCCTCTGGTTCATTTCCCTCCGTGGAGTATGAAGTGTTTTTGAGTTTCAGGGGTCCAGATACTCGTGAACAGTTCACCGATTTCCTATATCAGTTTCTCCGTCGCTATAAGATTCACACTTTTAGGGACGACGATGAGCTACGCAAAGGAAAAGAAATAGGGCCCAACCTCCTACGAGCAATTGATCAGTCCAAAATTTACGTCCCGATCATATCGAGCGGATATGCTGATAGTAAGTGGTGTCTTATGGAGCTTGCTGAAATTGTGAGACGTCAAGAGGAGGACCCTCGACGCATCATACTTCCTATTTTTTATATGGTGGATCCAAGTGATGTACGACATCAGACTGGATGTTATAAAAAAGCATTTCGAAAACACGCAAATAAATTTGAAGGAGAGACCATACAAAACTGGAAAGATGCTCTAAAGAAGGTCGGAGACTTAAAAGGATGGCACATCGGACAGAATGACAAGCAGGGAGCTATAGCAGACGAAGTTTCAACAGATATATGGTCACACATAAGCAAGGAAAATCTCATTTTAGAAACTGATGAGTTGGTTGGAATTGATGATCACATAACAGCCGTATTAGAAAAATTGAGTTTAGATTCTGAAAATGTGACAATGGTCGGCCTTTATGGTATGGGTGGAATAGGCAAGACGACCACTGCAAAGGCGGTTTATAACAAGATTTCTTCTTGTTTCGATCGTTGTTGTTTTATTGACAACATACGTGAAACACAAGATCAGAAGGATGGCGTTGTTGTTTTGCAAAAGAAGCTAGTATCTGAAATTTTGAGGATCGATTCGGGTTCGGTTGGATTTATTAATGATAGTGGCGGACGGAAGATGATAAAGGAGAGAGTTTCGAGGTTCAAAATTCTTGTCGTTCTCGATGATGTGGATGAGAAGTTTAAATTTGAAGATATGTTGGGAAATCATAAAGATTTTATTTCTCAAAGTAGATTCATTATTACTTCAAGAAGTGTGAGAGTTTTGAGTACTTTGAATGAGAATCAATGTAAGTTGTATGAAGTTGGATCGCTGAGCAAACCACATTCGCTTGAACTCTTCTCCAAGCATGCATTCAAAAAGAATACGCCTCCATCGTATTATGAGACTCTAGCAAATGACGTCGTATATACTGCAGCAGGACTTCCATTGACTCTGAAGGTTATAGGATCGCTTTTATTTAAACAAGAGATTGCGGTTTGGGAAGACACGTTGGAACAATTACGTAGAACACTTAACCTTGATGAGGTTTATGATAGGCTAAAAATAAGTTATGATGCGTTGAAGCCGGAGGCAAAAGAGATTTTCTTGGATATAGCTTGCTTCTTCATCGGAAAAAATAAAGAAGAACCGTATTACATGTGGACCGACTGCAATTTTTATCCCGCAAGTAATATTACTTTTCTCATTCAAAAATGTATGATACAAGTTGGGGATGATGATAAGTTTAAAATGCATGACCAACTTAGAGATATGGGTAGAGAAATTGTGAGACGAGAGGATGTACGGCCGTGGAAGAGAAGTAGAATATGGTCGAGAGAAGAAGGGATTGATCTCTTGCTGAACAAAAAGGGATCAAGTAAAGTAAAAGCAATTAGCATAACCTGGGGTGTCAAGTATGAGTTTAAGAGCGAATGTTTCTTGAATTTGTCAGAGTTAAGATTCTTTTGTGCAGAATCAAGAATATTGCTTACTGGAGATTTCAACAATCTTCTCCCGAATTTAAAGTGGCTTGAGTTGCCATTTGACTCCCATGGAGAGGATGATCCTCCTTTGACCAATTTTACCATGAAAAATCTGATAATTGTTATTCTTGAGCATAGCCACATAACGGCTGATGATTGGGGAGGTTGGAGTCCTATGATGAAGATGCCTGAGAGGCTGAAAGTTGTACGACTTTCTTCCGACTATATTTTGTCCGGAAGACTTGCTCGCCTTTCTGGCTGTTGGCGCTTCCCCAAAAGCATTGAGGTATTATCCATGATTGGTTGGTGTACAGAACCAACGTGGCTTCCAGGAATAGAGAACTTGGAGAATTTGACTTCGCTGGAAGTCAAGGACATCTTCCAAACTCTTGGAGGTGACTTGGATGGGCTACAAGGGTTGAGATCATTGGAAATTCTTAGGATTCGGAAAGTAAATGGTTTAGCTCGGATCAAAGGGCTTAAGGATCTCTTGTGTTCTTCTACCTGCAAGTTGCGGAAATTAAAGATTAGAGACTGCCCTGACCTCATTGAGTTACTCCCATGCGAACTCGGCGGCCAAACAGTAGTAGTCCCCTCTCTGGCAAAACTGACCATTAGGGATTGTCCACGGCTGGAGGTTGGCCCGATGATAAGATCTCTCCCAAAGTTCCCAATGCTAAAGAAGTTGGACCTCGCGGTGGCAAATATAACTAAAGAGGAGGATCTGGATGCGATTGGATCCCTAGAAGAGTTGGTTAGTTTGGAGTTAAAGTTAGACGATACATCTTCCGGTATAGAGAGGATAGTTTCCTTGTCGAAGCTGCAAAAGTTAACTACACTCGTAGTGAAGGTGCCGAGTTTGCGGGAGATTGAAGGTCTTGCAGAGTTGAAGTCTTTACGAAGTTTGTATCTACAAGGATGCACGTCGTTGGAAAGACTGTGGCCTGATCAACAACAGTTGGGTAGTCTGAAGAACCTGAATGTGCTCGACATCCGAGGTTGTAAAAGCTTGAGTGTTGATCATCTCTCTGCACTCAAGACCACTCTACCGGCCAAGGTGATTATAAGTTGGCCCGATCAGCCCTACATACGATGGTAG
>L2
ATGAGTTATTTGAGAGAAGTTGCTACTGCTGTTGCCTTGCTTCTCCCATTCATTCTTCTCAACAAGTTTTGGAGACCAAATTCCAAAGACTCAATCGTCAACGATGATGACGATTCAACATCTGAAGTTGATGCCATACCCGACTCCACAAATCCCTCTGGTTCATTTCCCTCCGTGGAGTATGAAGTGTTTTTGAGTTTCAGGGGTCCAGATACTCGTGAACAGTTCACCGATTTCCTATATCAGTTTCTCCGTCGCTATAAGATTCACACTTTTAGGGACGACGATGAGCTACGCAAAGGAAAAGAAATAGGGCCCAACCTCCTACGAGCAATTGATCAGTCCAAAATTTACGTCCCGATCATATCGAGCGGATATGCTGATAGTAAGTGGTGTCTTATGGAGCTTGCTGAAATTGTGAGACGTCAAGAGGAGGACCCTCGACGCATCATACTTCCTATTTTTTATATGGTGGATCCAAGTGACGTACGACATCAGACTGGATGTTATAAAAAAGCATTTCGAAAACACGCAAATAAATTTGATGGACAGACCATACAAAACTGGAAAGATGCTCTAAAGAAGGTCGGAGACTTAAAAGGATGGCACATCGGAAAGAATGACAAGCAGGGAGCTATAGCAGACGAAGTTTTAGCAGATATATGGTCACACATAAGCAAGGAAAATCTCATTTTAGAAACCGATGAGTTGGTTGGAATTGATGATCACATAACAGCCGTATTAGAAAAAATGAGTTTAGACTCTGAAAATGTGACAATGGTCGGCCTTTATGGTATGGGTGGAATAGGCAAGACGACCACTGCAAAGGCGGTTTATAACAAGATTTCTTCTTGTTTCGATCGTTGTTGTTTTATTGACAACATACGTGAAACACAAGATCAGAAGGATGGCGTTGTTGTTTTGCAAAAGAAGCTAGTATCTGAAATTTTGAGGATCGATTCGGGTTCGGTTGGATTTAATAATGATAGTGGCGGACGGAAGATGATAAAGGAGAGAGTTTCGAGGTTCAAAATTCTTGTCGTTCTCGATGATGTGGATGAGAAGTTTAAATTTGAAGATATGTTGGGAAGTCCTAAAGATTTTATTTCTCAAAGTAGATTCATTATTACTTCAAGAAGTATGAGAGTTTTGGGTACTTTGAATGAGAATCAATGCAAGTTGTATGAAGTTGGATCGATGAGCAAACCACGTTCGCTTGAACTCTTCTCCAAGCATGCATTCAAAAAGAATACGCCTCCATCGGATTATGAGATTCTAGCAAATGATGTCGTAGATACTACAGCAGGACTTCCATTGACTCTGAAGGTTATAGGTTCGCTTTTATTTAAACAAAAAATTGGGGTTTGGGAAGATACTTTGGAACAATTACGTAAAACACTTAACCTTGATGAGGTTTATGATAGGCTAAAAATAAGTTATGATGCGTTGAAGCCGGAGGCAAAAGAGATTTTCTTGGATATAGCTTGCTTCTTCATCGGAGAAAAGAAAGAAGAACCGTATTACATGTGGACCGACTGTAATTTTTATCCAGCAAGTAATATTACTTTTCTCATTCAAAGATGTATGATACAAGTTGGGAATAATGATGAGTTTAAAATGCACGACCAACTTAGAGATATGGGTAGAGAAATTGTGAGACGAGAGGATGTACGGCCGTGGAAGAGAAGTAGAATATGGTCGGCAGAAGAAGGGATTGATCTCTTGCTGAACAAAAAGGGATCAAGTAAAGTAAAAGCAATTAGCATAATCTGTGGTGCCGACTATGAGTTTAAGAGCGAATGTTTCTTGAATTTGTCAGAGTTGAGATACCTCTATGCAACTTTCGCCATGCTTACTGGAGATTTCAACAATCTTCTCCCGAATTTAAAGTGGCTTGAGTTGCCAGTATACGACCATGGAGAGGATGATCCTCCTTTGACCAATTTTACCATGAAAAATCTGATAATTGTTATTCTTGAGTATAGCCGCATAACGGCTGATGATTGGGGAGGTTGGAGGAATATGATGAAGATGCCTGAGAGGCTGAAAGTTGTACGACTTTCTTCAAACTATAGTTCGTCCGGAAGACTTTTTCGCCTTTCTGGCTGTTGGCGCTTCCCCAAAAGCATTGAGATATTATCCATGACTGAGATAGAAATGGATGAAGTTGATATTGGGGAGTTAAAGAAGCTAAAGACGTTGGTTCTGGGATTATGTAAAATACAAAAGATAAGTGGGGGAACCTTTGGTATGTTGAAGGGGCTCATAGAGCTTGATCTCCTAAGCCTCAAGTGCACAAATTTGAGAGAGGTAGTTGCCGATATTGGTCAGCTGTCGTCTCTCAAAGTCTTGAAAACACTCGAAGTTGAAGAGGTCGAGATTAAGGAATTTCCATCAGGTTTGAAGGAGTTATCCACTTCATCTCGGATTCCGAATCTTTCACAGTTGTTGGATTTGGAGGTACTGGTCGTTTATGATTGCAAGGATGGAATTGACATGCCTCCTGCTAGTCCGAGTGAAGATGAAAGTAGTGTGTGGTGGAAGGTATCCAAGTTGAAGTCTTTGCAACTCGAGAAGACAAGAATCAATGTCAACGTTGTGGATGATGCTTCTTCCGGTGGTCACCTCCCTCGTTACTTACTACCAACATCCCTAACCTCTCTTAAAATTGATCGGTGTACAGAACCAACGTGGCTTCCAGGAATAGAGAACTTGGAGAATTTGACTTCGCTGGAAGTCAACGACATCTTCCAAACTCTTGGAGGTGATTTGGATGGGCTACAAGGGTTGAGATCATTGGAAATTCTTAGGATTCGGAAAGTAAATGGTTTAGCTCGGATCAAAGGGCTTAAGGATCTCTTGTGTTCTTCTACCTGCAAGTTGCGGAAATTATATATTAGAGAATGCCCTGACCTCATTGAGTTACTCCCATGCGAACTCGGCGGCCAAACAGTAGTAGTCCCCTCTATGGCAGAACTGACCATTAGCGATTGTCCACGGCTGGAGGTTGGCCCGATGATAAGATCTCTCCCAAAGTTCCCAATGCTAAAGAAGTTGGACCTCGCGGTGGCAAATATAACTAAAGAGGAGGATCTGGATGCGATTGGATCCCTAGAAGAGTTGGTTAGATTGGAGTTAGTGTTAGACGATACATGTTCCGGTATAGAGAGGATAGCTTCCTTGTCGAAGCTGCAAAAGTTAACTACACTCGTAGTGAAGGTGCCGAGTTTGCGGGAGATTGAAGGGCTTGCAGAGTTGAAGTCTTTACAAAGGTTGATTTTAGTGGGTTGCACGTCGTTGGGGAGACTACCACTGGAGAAGCTGAAGGAGCTAGACATTGGAGGATGCCCTGACCTCGCTGAGTTAGTCCAAACAGTAGTAGCAGTCCCCTCTTTGGTAGAACTGACCATTAGGGATTGTCCACGGCTGGAGGTTGGTCCGATGATACAATCTCTTCCAAAGTTCCCAATGCTAAATAAATTGACGCTCTCGATGGTAAATATCACTAAGGAGGATGAGCTGGCGGTGCTTGGATCCCTAGAAGAGTTGGATAGTTTGGTGTTAAAGTTAGACGATACATGTTCCGGTATAGAGAGGATATCTTTCTTGTCGAAGCTGCAAAAGTTAACTACACTCGTAGTGGAGGTGCCGAGTTTGCGGGAGATTGAAGGGCTTGCAGAGTTGAAGTCTTTACAAAGGTTGATTTTAGTGGGTTGCACGTCGTTGGGGAGACTACCACTGGAGAAGCTGAAGGAGCTAGACATTGGAGGATGCCCTGACCTCGCTGAGTTAGTCCAAACAGTAGTAGCAGTCCCCTCTTTGGTAGAACTGACCATTAGGGATTGTCCACGGCTGGAGGTTGGTCCGATGATACAATCTCTTCCAAAGTTCCCAATGCTAAATAAATTGATGCTCTCGATGGTAAATATCACTAAGGAGGATGAGCTGGCGGTGCTTGGATCCCTAGAAGAGTTGGATAGTTTGGTGTTAAAGTTAGACGATACATGTTCCGGTATAGAGAGGATATCTTTCTTGTCGAAGCTGCAAAAGTTAACTACACTCGTAGTGGAGGTGCCGAGTTTGCGGGAGATTGAAGGGCTTGCAGAGTTGAAGTCTTTACAAAGGTTGACTTTAGAGGGTTGCACGTCGTTGGGGAGACTACGTCTGGAGAAGCTGAAGGAGCTAGACATTGGAGGATGCCCTGACCTCACTGAGTTAGTCCAAACAGTAGTAGCAGTCCCCTCTTTGGTAGAACTGACCATTAGGGATTGTCCACGGCTGGAGGTTGGTCCAATGATACAATCTCTTCCAAACTTCCCAATGCTAAATGAATTGACGCTCTCGATGGTAAATATCACTAAGGAGGATGAGCTGGAGGTGCTTGGATCCCTAGAAGAGTTGCGTAGTTTGTGGTTAAAGTTAGACGATACATGTTCCAGCATAGAGAGGATATCTTCCTTGTCGAAGCTGCAAAAGTTAACTAGACTCAAAGTGGAGGTGCCGAGTTTGCGGGAGATTGAAGGTCTTGCAGAGTTGAAGTCTTTACAAAGTTTGTATCTACAAGGATGCACGTCGTTGGAAAGACTGTGGCCTGATCAACAACAGTTGGGTAGTCTGAAGAACCTGATTGTGATCAACATCCGAGGTTGTAAAAGCTTGAGTGTTGACCATCTCTCTGCACTCAATACCACTCTACCGCCCGATGTGATTATAATATGGCCCGATCAGCCCTACAGCCGCTGGTAG
>L3
ATGAGTTATTTGAGAGAAGTTGCTACTGCTGTTGCCTTGCTTCTCCCTTTCATTCTTCTCAACAAGTTTTGGAGACCAAATTCCAAAGACTCAATCGTCAACGATGATGACGATTCAACATCTGAAGTTGATGCCATACCCGACTCCACAAATCCCTCTGGTTCATTTCCCTCCGTGGAGTATGACGTGTTTTTGAGTTTCAGGGGTCCAGATACTCGTAAACAGTTCACCGATTTCCTATATCATTTTCTCTGTTACTATAAGATTCACACTTTTAGGGACGACGATGAGCTACGCAAAGGAAAAGAAATAGGGCCCAACCTCCTACGAGCAATTGATCAGTCCAAAATTTACGTCCCGATCATATCGAGCGGATATGCTGATAGTAAGTGGTGTCTTATGGAGCTGGCTGAAATTGTGAGACGTCAAGAGGAGGACCCTCGACGCATCATACTTCCTATTTTTTATATGGTGGATCCAAGTGACGTACGACATCAGACTGGATGTTATAAAAAAGCATTTCGAAAACACGCAAATAAATTTGATGGACAGACCATACAAAACTGGAAAGATGCTCTAAAGAAGGTCGGAGACTTAAAAGGATGGCACATCGGAAAGGATGACGAGCAGGGAGCTATAACAGACGAAGTTTTAGCAGATATATGGTCACACATAAGCAAGGAAAATCTCATTTTAGAAACTGATGAGTTGGTTGGAATTGATGATCACATAACAGCCGTATTAGAAAAATTGAGTTTAGACTCTGAAAATGTGACAATGGTCGGCCTTTATGGTATGGGTGGAATAGGCAAGACGACCACTGCAAAGGCGGTTTATAACAAGATTTCTTCTTGTTTCGATCGTTGTTGTTTTATTGACAACATACGTGAAACACAAGATCAGAAGGATGGCGTTGTTGTTTTGCAAAAGAAGCTAGTATCTGAAATTTTGAGGATCGATTCGGGTTCGGTTGGATTTAATAATGATAGTGGCGGACGGAAGATGATAAAGGAGAGAGTTTCGAGGTTCAAAATTCTTGTCGTTCTCGATGATGTGGATGAGAAGTTTAAATTTGAAGATATGTTGGGAAGTCCTAAAGATTTTATTTCTCAAAGTAGATTCATTATTACTTCAAGAAGTATGAGAGTTTTGGGTACTTTGAATGAGAATCAATGCAAGTTGTATGAAGTTGGATCGATGAGCAAACCACATTCGCTTGAACTCTTCTCCAAGCATGCATTCAAAAAGAATACGCCTCCATCGGATTATGAGACTCTAGCAAATGATGTCGTAGATACTACAGCAGGACTTCCATTGACTCTGAAGGTTATAGGTTCGATTTTATTTAAACAAGAGATTGGGGTTTGGAAAGATACGTTGCAACAATTACGTAAAACACTTAACCTTAATGAGGTTTATGATAGGTTAAAAATAAGTTACGATGCGTTGAAGCCGGAGGCAAAAGAGATTTTCTTGGATATAGCTTGCTTCTTCATCGGAAAAAATAAAGAAGTACCGTATTACATGTGGACCGACTGTAATTTTTATCCAGCAAGTAATATTATTTTTCTCATTCAAAGATGTATGATACAAGTTGGGGATGATGATAAGTTTAAAATGCACGACCAACTTAGAGATATGGGTAGAGAAATTGTGAGACGAGAGGATATACGGCCGTGGAAGAGAAGTAGAATATGGTCGAGGGAAGAAGGGATTGATCTCTTGTTGAACAAAAAGGGATCAAGTAAAGTAAAAGCAATTAGCATGGTGCCGCCATGGGTGTCATGGGATAATAATGTCAAGTATGAGTTTAAGAGCGAATGTTTCTTGAATTTGTCAGAGTTGAGATATTTTTATGCATATCCAACAATATTGCTGACCGGAGATTTCAATAATCTTCTCCCGAATTTAAAGTGGCTTGAGTTGCCATTTTACAAACATGGAGAGGATGATCCTCCTTTGACCAATTTTACTTTGAAAAATCTGATAATTGTTATTCTTGAGCATAGCAGCATAACGGCTGATGATTGGGGAGGTTGGAGTCATATGATGAAGATGGCTGAGAGGCTGAAAGTTGTACGACTTTCTTCAAACTATAGTTCGTCCGGAAGACTTTTTCGCCTTTCTGGCTGTTGGCGCTTCCCCAAAAGCATTGAGGTATTATCCATTATTTCGATAGAAATGGATGAAGTTGATATTGGGGAGTTAAAGAAGCTAAAGACGTTGGTTCTGGAATTATGTAAAATACAAAAGATAAGTGGGGGAACCTTTGGTATGTTGAAGGGACTTCGAAAGCTTTGTGTCGGAAACAACTTGGAGGGGACAAATTTGAGAGAGGTAGTTGCCGATATTGGTCAACTTTCATCTCTCAAAGTCTTGAAAACAACCGGAGCTAAGGAGGTCGAGATTAATGAATTTTCATTAGGTTTGAAGAAGTTATCCACTTCATCTCGGATTCCGAATCTTTCACAGTTGTTGGATTTGGAGGTACTGGTCGTTTATGATTGCAAGGATGGAATTGACATGCCTCCTGCTAGTCCGAGTGAAGAAGAAAGTAGTGTGTGGTGGAAGGTATCCAAGTTGAAGTCTTTGATACTCAAGGAGACAAGAATCAATGTCAACGTTGTGGATGATGCTTCTTCCGGTGGTCACCTCCCTCGTTACTTACTACCAACATCCCTAACCTATCTTAAAATTGATCGGTGTACAGAACCAACGTGGCTTCCAGGAATAGAGAACTTGGAGAATTTGACTTCGCTGGAAGTCAACGACATCTTCCAAACTCTTGGAGGTGACTTGGATGGGCTACAAGGGTTGAGATCATTGGAAATTCTTAGGATTCGGAAAGTAAATGGTTTAGCTCGGATCAAAGGGCTTAAGGATCTCTTGTGTTCTTCTACCTGCAAGTTGCGGAAATTTTATATTACAGAATGCCCCGACCTCATTGAGTTACTCCCATGCGAACTCGGCGGCCAAACAGTAGTAGTCCCCTCTTTGGTAGAACTGACCATTAGGGATTGTCCACGGCTGGAGGTTGGCCCGATGATAAGATCACTCCCAAAGTTCCCAATGCTAAAGAAGTTGGACCTCGCGGTGGCAAATATAACTAAAGAGGAGGATCTGGATGCGATTGGATCCCTAGAAGAGTTGGTTAGTTTGGAGTTAAAGTTAGACGATACATCTTCCGGTATAGAGAGGATAGTTTCCTTGTCGAAGCTGCAAAAGTTAACTACACTCAAAGTGGAGGTGCCGAGTTTGCGGGAGATTGAAGAGCTTGCAGAGTTGAAGTCTTTACAAAGGTTGATTTTAGAGGGTTGCACGTCGTTGGGGAGACTACCACTGGAGAAGCTGAAGGAGCTAGACATTGGAGGATGCCCTGACCTCGCTGAGTTAGTCCAAACAGTAGTAGCAGTACCCTCTTTGGTAGAACTGACCATTAGGGATTGTCCACGGCTGGAGGTTGGTCCGATGATACAATCTCTTTCAAAGTTCCCAATGCTAAATAAATTGACGCTCTCGATGGTAAATATCACTAAGGAGGATGAGCTGGAGGTGCTTGGATCCCTAGAAAAGTTGGTTAGTTTGAAGTTAAAGTTAGACGATACATCTTCCGGTATAGAGAGGATATCTTTCTTGTCGAAGCTGCAAAAGTTAACTACACTCATAGTGGAGGTGCCGAGTTTGCGGGAGATTGAAGGTCTTGCAGAGTTGAAGTCTTTATATGACTTGTATCTACAAGGATGCACGTCGTTGGAAAGACTGTGGCCTGATCAACAACAGTTGGGTAGTCTGAAGAACCTGAAGGCGCTCAACATCCGAGGTTGTAAAAGCTTGAGTGTTGACCATCTCTCTGCACTCAAGACCACTCTACCGCCCTATATGGCCATGAAATGGCCCGATTGGTAG
>L4
ATGAGTTATTTGAGAGAAGTTGCTACTGCTGTTGCCTTGCTTCTCCCTTTCATTCTTCTCAACAAGTTTTGGAGACCAAATTCCAAAGACTCAATCGTCAACGATGATGACGATTCAACATCTGAAGTTGATGCCATACCCGACTCCACAAATCCCTCTGGTTCATTTCCCTCCGTGGAGTATGACGTGTTTTTGAGTTTCAGGGGTCCAGATACTCGTAAACAGTTCACCGATTTCCTATATCATTTTCTCTGTTACTATAAGATTCACACTTTTAGGGACGACGATGAGCTACGCAAAGGAAAAGAAATAGGGCCCAACCTCCTACGAGCAATTGATCAGTCCAAAATTTACGTCCCGATCATATCGAGCGGATATGCTGATAGTAAGTGGTGTCTTATGGAGCTGGCTGAAATTGTGAGACGTCAAGAGGAGGACCCTCGACGCATCATACTTCCTATTTTTTATATGGTGGATCCAAGTGACGTACGACATCAGACTGGATGTTATAAAAAAGCATTTCGAAAACACGCAAATAAATTTGATGGACAGACCATACAAAACTGGAAAGATGCTCTAAAGAAGGTCGGAGACTTAAAAGGATGGCACATCGGAAAGGATGACGAGCAGGGAGCTATAACAGACGAAGTTTTAGCAGATATATGGTCACACATAAGCAAGGAAAATCTCATTTTAGAAACTGATGAGTTGGTTGGAATTGATGATCACATAACAGCCGTATTAGAAAAATTGAGTTTAGACTCTGAAAATGTGACAATGGTCGGCCTTTATGGTATGGGTGGAATAGGCAAGACGACCACTGCAAAGGCGGTTTATAACAAGATTTCTTCTTGTTTCGATCGTTGTTGTTTTATTGACAACATACGTGAAACACAAGATCAGAAGGATGGCGTTGTTGTTTTGCAAAAGAAGCTAGTATCTGAAATTTTGAGGATCGATTCGGGTTCGGTTGGATTTAATAATGATAGTGGCGGACGGAAGATGATAAAGGAGAGAGTTTCGAGGTTCAAAATTCTTGTCGTTCTCGATGATGTGGATGAGAAGTTTAAATTTGAAGATATGTTGGGAAGTCCTAAAGATTTTATTTCTCAAAGTAGATTCATTATTACTTCAAGAAGTATGAGAGTTTTGGGTACTTTGAATGAGAATCAATGCAAGTTGTATGAAGTTGGATCGATGAGCAAACCACATTCGCTTGAACTCTTCTCCAAGCATGCATTCAAAAAGAATACGCCTCCATCGGATTATGAGACTCTAGCAAATGATGTCGTAGATACTACAGCAGGACTTCCATTGACTCTGAAGGTTATAGGTTCGATTTTATTTAAACAAGAGATTGGGGTTTGGAAAGATACGTTGCAACAATTACGTAAAACACTTAACCTTGATGAGGTTTATGATAGGTTAAAAATAAGTTACGATGCGTTGAAGCCGGAGGCAAAAGAGATTTTCTTGGATATAGCTTGCTTCTTCATCGGAAAAAATAAAGAAGTACCGTATTACATGTGGACCGACTGTAATTTTTATCCAGCAAGTAATATTATTTTTCTCATTCAAAGATGTATGATACAAGTTGGGGATGATGATAAGTTTAAAATGCACGACCAACTTAGAGATATGGGTAGAGAAATTGTGAGACGAGAGGATATACGGCCGTGGAAGAGAAGTAGAATATGGTCGAGGGAAGAAGGGATTGATCTCTTGTTGAACAAAAAGGGATCAAGTAAAGTAAAAGCAATTAGCATGGTGCCGCCATGGGTGTCATGGGATAATAATGTCAAGTATGAGTTTAAGAGCGAATGTTTCTTGAATTTGTCAGAGTTGAGATATTTTTATGCATATCCAACAATATTGCTGACCGGAGATTTCAATAATCTTCTCCCGAATTTAAAGTGGCTTGAGTTGCCATTTTACAAACATGGAGAGGATGATCCTCCTTTGACCAATTTTACTTTGAAAAATCTGATAATTGTTATTCTTGAGCATAGCAGCATAACGGCTGATGATTGGGGAGGTTGGAGTCATATGATGAAGATGGCTGAGAGGCTGAAAGTTGTACGACTTTCTTCAAACTATAGTTCGTCCGGAAGACTTTTTCGCCTTTCTGGCTGTTGGCGCTTCCCCAAAAGCATTGAGGTATTATCCATTATTTCGATAGAAATGGATGAAGTTGATATTGGGGAGTTAAAGAAGCTAAAGACGTTGGTTCTGGAATTATGTAAAATACAAAAGATAAGTGGGGGAACCTTTGGTATGTTGAAGGGACTTCGAAAGCTTTGTGTCGGAAACAACTTGGAGGGGACAAATTTGAGAGAGGTAGTTGCCGATATTGGTCAACTTTCATCTCTCAAAGTCTTGAAAACAACCGGAGCTAAGGAGGTCGAGATTAATGAATTTTCATTAGGTTTGAAGAAGTTATCCACTTCATCTCGGATTCCGAATCTTTCACAGTTGTTGGATTTGGAGGTACTGGTCGTTTATGATTGCAAGGATGGAATTGACATGCCTCCTGCTAGTCCGAGTGAAGAAGAAAGTAGTGTGTGGTGGAAGGTATCCAAGTTGAAGTCTTTGATACTCAAGGAGACAAGAATCAATGTCAACGTTGTGGATGATGCTTCTTCCGGTGGTCACCTCCCTCGTTACTTACTACCAACATCCCTAACCTATCTTAAAATTGATCGGTGTACAGAACCAACGTGGCTTCCAGGAATAGAGAACTTGGAGAATTTGACTTCGCTGGAAGTCAACGACATCTTCCAAACTCTTGGAGGTGACTTGGATGGGCTACAAGGGTTGAGATCATTGGAAATTCTTAGGATTCGGAAAGTAAATGGTTTAGCTCGGATCAAAGGGCTTAAGGATCTCTTGTGTTCTTCTACCTGCAAGTTGCGGAAATTTTATATTACAGAATGCCCCGACCTCATTGAGTTACTCCCATGCGAACTCGGCGGCCAAACAGTAGTAGTCCCCTCTTTGGTAGAACTGACCATTAGGGATTGTCCACGGCTGGAGGTTGGCCCGATGATAAGATCACTCCCAAAGTTCCCAATGCTAAAGAAGTTGGACCTCGCGGTGGCAAATATAACTAAAGAGGAGGATCTGGATGCGATTGGATCCCTAGAAGAGTTGGTTAGTTTGGAGTTAAAGTTAGACGATACATCTTCCGGTATAGAGAGGATAGTTTCCTTGTCGAAGCTGCAAAAGTTAACTACACTCAAAGTGGAGGTGCCGAGTTTGCGGGAGATTGAAGAGCTTGCAGAGTTGAAGTCTTTACAAAGGTTGATTTTAGAGGGTTGCACGTCGTTGGGGAGACTACCACTGGAGAAGCTGAAGGAGCTAGACATTGGAGGATGCCCTGACCTCGCTGAGTTAGTCCAAACAGTAGTAGCAGTACCCTCTTTGGTAGAACTGACCATTAGGGATTGTCCACGGCTGGAGGTTGGTCCGATGATACAATCTCTTTCAAAGTTCCCAATGCTAAATAAATTGACGCTCTCGATGGTAAATATCACTAAGGAGGATGAGCTGGAGGTGCTTGGATCCCTAGAAAAGTTGGTTAGTTTGAAGTTAAAGTTAGACGATACATCTTCCGGTATAGAGAGGATATCTTTCTTGTCGAAGCTGCAAAAGTTAACTACACTCATAGTGGAGGTGCCGAGTTTGCGGGAGATTGAAGGTCTTGCAGAGTTGAAGTCTTTATATGACTTGTATCTACAAGGATGCACGTCGTTGGAAAGACTGTGGCCTGATCAACAACAGTTGGGTAGTCTGAAGAACCTGAAGGCGCTCAACATCCGAGGTTGTAAAAGCTTGAGTGTTGACCATCTCTCTGCACTCAAGACCACTCTACCGCCCTATATGGCCATGAAATGGCCCGATTGGTAG
>L5
ATGAGTTATTTGAGAGAAGTTGCTACTGCTGTTGCCTTGCTTCTCCCATTCATTCTTCTCAACAAGTTTTGGAGACCAAATTCCAAAGACTCAATCGTCAACGATGATGACGATTCAACATCTGAAGTTGATGCCATACCCGACTCCACAAATCCCTCTGGTTCATTTCCCTCCGTGGAGTATGAAGTGTTTTTGAGTTTCAGGGGTCCTGATACTCGTGAACAGTTCACCGATTTCCTATATCATTTTCTCTGTCGCTATAAGATTCACACTTTTAGGGACGACGATGAGCTACGCAAAGGAGAAGAAATAGGGCCCAACCTCCTACGAGCAATTGATCAGTCCAAAATTTACGTCCCGATCATATCGAGCGGATATGCTGATAGTAAGTGGTGTCTTATGGAGCTTGCTGAAATTGTGAGACGTCAAGAGGAGGACCCTCGACGCATCATACTTCCTATTTTTTATATGGTGGATCCAAGTGACGTACGACATCAGACTGGATGTTATAAAAAAGCATTTCGAAAACACGCAAATAAATTTGATGGACAGACCATACAAAACTGGAAAGATGCTCTAAAGAAGGTCGGAGACTTAAAAGGATGGCACATCGGAAAGAATGACAAGCAGGGAGCTATAGCAGACGAAGTTTTAGCAGATATATGGTCACACATAAGCAAGGAAAATCTCATTTTAGAAACCGATGAGTTGGTTGGAATTGATGATCACATAACAGCCGTATTAGAAAAATTGAGTTTAGACTCTGAAAATGTGACAATGGTCGGCCTTTATGGTATGGGTGGAATAGGCAAGACGACCACTGCAAAGGCGGTTTATAACAAGATTTCTTCTTGTTTCGATCGTTGTTGTTTTATTGACAACATACGTGAAACACAAGATCAGAAGGATGGCGTTGTTGTTTTGCAAAAGAAGCTAGTATATGAAATTTTGAGGATCGATTCGGGTTCGGTTGGATTTAATAATGATAGTGGCGGACGGAAGATGATAAAGGAGAGAGTTTCGAGGTTCAAAATTCTTGTCGTTCTCGATGATGTGGATGAGAAGTTTAAATTTGAAGATATGTTGGGAAGTCCTAAAGATTTTATTTCTCAAAGTAGATTCATTATTACTTCAAGAAGTATGAGAGTTTTGGGTACTTTGAATGAGAATCAATGCAAGTTGTATGAAGTTGGATCGATGAGCAAACCACGTTCGCTTGAACTCTTCTCCAAGCATGCATTCAAAAAGAATACGCCTCCATCGGATTATGAGACTCTAGCAAATGATGTCGTAGATACTACAGCAGGACTTCCATTGACTCTGAAGGTTATAGGTTCGATTTTATTTAAACAAGAGATTGGGGTTTGGAAAGATACGTTGCAACAATTACGTAAAACACTTAACCTTGATGAGGTTTATGATAGGTTAAAAATAAGTTACGATGCGTTGAAGCCGGAGGCAAAAGAGATTTTCTTGGATATAGCTTGCTTCTTCATCGGAAAAAATAAAGAAGTACCGTATTACATGTGGACCGACTGTAATTTTTATCCAGCAAGTAATATTATTTTTCTCATTCAAAGATGTATGATACAAGTTGGGGATGATGATAAGTTTAAAATGCACGACCAACTTAGAGATATGGGTAGAGAAATTGTGAGACGAGAGGATATACGGCCGTGGAAGAGAAGTAGAATATGGTCGAGGGAAGAAGGGATTGATCTCTTGTTGAACAAAAAGGGATCAAGTATAGTAAAAGCAATTAGCATGGTGCCGCCATGGGTGTCATGGGATAATAATGTCAAGTATGAGTTTAAGAGCGAATGTTTCTTGAATTTGTCAGAGTTGAGATATTTTTATGCAGATCCAACAATATTGCTGACCGGAGATTTCAATAATCTTCTCCCGAATTTAAAGTGGCTTGAGTTGCCATTTTACAAACATGGAGAGGATGATCCTCCTTTGACCAATTTTACTTTGAAAAATCTGATAATTGTTATTCTTGAGCATAGCAGCATAACGGCTGATGATTGGGGAGGTTGGAGTCATATGATGAAGATGGCTGAGAGGCTGAAAGTTGTACGACTTTCTTCAAACTATAGTTCGTCCGGAAGACTTTTTCGCCATTCTGGCTGTTGGCGCTTCCCCAAAAGCATTGAGGTATTATCCATGTTTGGGATGAAAATGGAGGAAGTTGATATTGGGGAGTTAAAGAAGCTAAAGACGTTGCATCTGAGCTTCTGTGAAATACAAAAGATAAGTGGGGGAACCTTTGGTATGTTGAAGGGACTTCGAGAGCTTTGTCTCGGAAACAAATTGGTGGGGACAAATTTGAGAGAGGTAGTTGCCGATATTGGTCAACTTTCATCTCTCAAAGTCTTGGAAACAACCGGAGCTAAGGAGGTCGAGATTAATGAATTTCCATTAGGTTTGAAGAAGTTATCCACTTCATCTCGGATTCCGAATCTTTCACAGTTGTTGGATTTGGAGGTACTGGTCGTTTATGATTGCAAGGATGGATTTGACATGCCTCCTGCTAGTCCGAGTGAAGATGAAAGTAGTGTGTGGTGGAAGGTATCCAAGTTGAAGTCTTTGCGACTCGAGAACACAAGAATCAATGTCAACGTTGTGGATGATGCTTCTTCCGGTGGTCACCTCCCTCGTTACTTACTACCAACATCCCTAACCTATCTTAAAATTTATCAGTGTACAGAACCAACGTGGCTTCCAGGAATAGAGAACTTGGAGAATTTGACTTCGCTGGAAGTCAACGACATCTTCCAAACTCTTGGAGGTGACTTGGATGGGCTACAAGGGTTGAGATCATTGGAAATTCTTAGGATTCGGAAAGTAAATGGTTTAGCTCGGATCAAAGGGCTTAAGGATCTCTTGTGTTCTTCTACCTGCAAGTTGCGGAAATTAAAGATTAGAGACTGCCCTGACCTCATTGAGTTACTCCCATGCGAACTCGGCGGCCAAACAGTAGTAGTCCCCTCTATGGCAGAACTGACCATTAGGGATTGTCCACGGCTGGAGGTTGGCCCGATGATAAGATCTCTCCCAAAGTTCCCAATGCTAAAGAACTTGGACCTCGCGGTGGCAAATATAACTAAAGAGGAGGATCTGGATGCGATTGGATCCCTAGAAGAGTTGGTTAGTTTGGAGTTAAAGTTAGACGATACATCTTCCGGTATAGAGAGGATAGTTTCCTTGTCGAAGCTGCAAAAGTTAACTACACTCGTAGTGAAGGTGCCGAGTTTGCGGGAGATTGAAGGGCTTGCAGAGTTGAAGTCTTTACAAAGGTTGACTTTAGAGGGTTGCACGTCGTTGGGGAGACTACGTCTGGAGAAGCTGAAGGAGCTAGACATTGGAGGATGCCCTGACCTCACTGAGTTAGTCCAAACAGTAGTAGCAGTCCCCTCTTTGGTAGAACTGACCATTAGGGATTGTCCACGGCTGGAGGTTGGTCCAATGATACAATCTCTTCCAAACTTCCCAATGCTAAATGAATTGACGCTCTCGATGGTAAATATCACTAAGGAGGATGAGCTGGAGGTGCTTGGATCCCTAGAAGAGTTGCGTAGTTTGGAGTTAAAGTTAGACGATACATGTTCCAGCATAGAGAGGATATCTTCCTTGTCGAAGCTGCAAAAGTTAACTACACTCGAAGTGGAGGTGCCGAGTTTGCGGGAGATTGAAGGTCTTGCAGAGTTGAAGTCTTTATATGAATTGTATCTACAAGGATGCACGTCGTTGGAAAGACTGTGGCCTGATCAACAACAGTTGGGTAGTCTGGAGAACCTGAATGAGATCAACATCCGAGGTTGTAAAAGCTTGAGTGTTGATCATCTCTCTGCACTCAAGACCACTCCACCGCCCAGGGCGAGGATAACATGGCCCGATCAGCCCTACAGATGA
>L6
ATGAGTTATTTGAGAGAAGTTGCTACTGCTGTTGCCTTGCTTCTCCCTTTCATTCTTCTCAACAAGTTTTGGAGACCAAATTCCAAAGACTCAATCGTCAACGATGATGACGATTCAACATCTGAAGTTGATGCCATATCCGACTCCACAAATCCCTCTGGTTCATTTCCCTCCGTGGAGTATGAAGTGTTTTTGAGTTTCAGGGGTCCAGATACTCGTGAACAGTTCACCGATTTCCTATATCAGTCTCTCCGTCGCTATAAGATTCACACTTTTAGGGACGACGATGAGCTACTCAAAGGAAAAGAAATAGGGCCCAACCTCCTACGAGCAATTGATCAGTCCAAAATTTACGTCCCGATCATATCGAGCGGATATGCTGATAGTAAGTGGTGTCTTATGGAGCTTGCTGAAATTGTGAGACGTCAAGAGGAGGACCCTCGACGCATCATACTTCCTATTTTTTATATGGTGGATCCAAGTGACGTACGACATCAGACTGGATGTTATAAAAAAGCATTTCGAAAACACGCAAATAAATTTGATGGACAGACCATACAAAACTGGAAAGATGCTCTAAAGAAGGTCGGAGACTTAAAAGGATGGCACATCGGAAAGAATGACAAGCAGGGAGCTATAGCAGACAAAGTATCAGCAGATATATGGTCACACATAAGCAAGGAAAATCTCATTTTAGAAACCGATGAGTTGGTTGGAATTGATGATCACATAACAGCCGTATTAGAAAAATTGAGTTTAGACTCTGAAAATGTGACAATGGTCGGCCTTTATGGTATGGGTGGAATAGGCAAGACGACCACTGCAAAGGCGGTTTATAACAAGATTTCTTCTTGTTTCGATTGTTGTTGTTTTATTGACAACATACGTGAAACACAAGAGAAGGATGGCGTTGTTGTTTTGCAAAAGAAGCTAGTATCTGAAATTTTGAGGATCGATTCGGGTTCGGTTGGATTTAATAATGATAGTGGCGGACGGAAGACGATAAAGGAGAGAGTTTCGAGGTTCAAAATTCTTGTCGTTCTCGATGATGTGGATGAGAAGTTTAAATTTGAAGATATGTTGGGAAGTCCTAAAGATTTTATTTCTCAAAGTAGATTCATTATTACTTCAAGAAGTATGAGAGTTTTGGGTACTTTGAATGAGAATCAATGCAAGTTGTATGAAGTTGGATCGATGAGCAAACCACGTTCGCTTGAACTCTTCTCCAAGCATGCATTCAAAAAGAATACGCCTCCATCGTATTATGAGACTCTAGCAAATGACGTCGTAGATACTACAGCAGGACTTCCATTGACTCTGAAGGTTATAGGATCGCTTTTATTTAAACAAGAGATTGCGGTTTGGGAAGACACGTTGGAACAATTACGTAGAACACTTAACCTTGATGAGGTTTATGATAGGCTAAAAATAAGTTATGATGCGTTGAACCCGGAGGCAAAAGAGATTTTCTTGGATATAGCTTGCTTCTTCATCGGACAAAATAAAGAAGAACCGTATTACATGTGGACCGACTGTAATTTTTATCCAGCAAGTAATATTATTTTTCTCATTCAAAGATGTATGATACAAGTTGGGGATGATGATGAGTTTAAAATGCACGACCAACTTAGAGATATGGGTAGAGAAATTGTGAGACGAGAGGATGTACTGCCGTGGAAGAGAAGTAGAATATGGTCGGCAGAAGAAGGGATTGATCTCTTGCTGAACAAAAAGGGATCAAGTAAAGTAAAAGCAATTAGCATACCCTGGGGTGTCAAGTATGAGTTTAAGAGCGAATGTTTCTTGAATTTGTCAGAGTTGAGATACCTCCATGCAAGGGAAGCCATGCTTACCGGAGATTTCAACAATCTTCTCCCGAATTTAAAGTGGCTTGAGTTGCCATTTTACAAACATGGAGAGGATGATCCTCCTTTGACCAATTATACCATGAAAAATCTGATAATTGTTATTCTTGAGCATAGCCACATAACGGCTGATGATTGGGGAGGTTGGAGGCATATGATGAAGATGGCTGAGAGGCTGAAAGTTGTACGACTTGCTTCAAACTATAGTTTGTACGGAAGACGTGTTCGCCTTTCTGACTGTTGGCGCTTCCCCAAAAGCATTGAGGTATTATCCATGACTGCGATAGAAATGGATGAAGTTGATATTGGGGAGTTAAAGAAGCTAAAGACGTTGGTTCTGAAATTCTGTCCAATACAAAAGATAAGTGGGGGAACCTTTGGTATGTTGAAGGGACTTCGAGAGCTTTGTCTCGAATTCAACTGGGGGACAAATTTGAGAGAGGTAGTTGCCGATATTGGTCAACTTTCATCTCTCAAAGTCTTGAAAACAACCGGAGCTAAGGAGGTCGAGATTAATGAATTTCCATTAGGTTTGAAGGAGTTATCCACTTCATCTCGGATTCCGAATCTTTCACAGTTGTTGGATTTGGAGGTACTGAAGGTTTATGATTGCAAGGATGGATTTGACATGCCTCCTGCTAGTCCGAGTGAAGATGAAAGTAGTGTGTGGTGGAAGGTATCCAAGTTGAAGTCTTTGCAACTCGAGAAGACAAGAATCAATGTCAACGTTGTGGATGATGCTTCTTCCGGTGGTCACCTCCCTCGTTACTTACTACCAACATCCCTAACCTATCTTAAAATTTATCAGTGTACAGAACCAACGTGGCTTCCAGGAATAGAGAACTTGGAGAATTTGACTTCGCTGGAAGTCAACGACATCTTCCAAACTCTTGGAGGTGACTTGGATGGGCTACAAGGGTTGAGATCATTGGAAATTCTTAGGATTCGGAAAGTAAATGGTTTAGCTCGGATCAAAGGGCTTAAGGATCTCTTGTGTTCTTCTACCTGCAAGTTGCGGAAATTTTATATTACAGAATGCCCCGACCTCATTGAGTTACTCCCATGCGAACTCGGCGGCCAAACAGTAGTAGTCCCCTCTATGGCAGAACTGACCATTAGGGATTGTCCACGGCTGGAGGTTGGCCCGATGATAAGATCACTCCCAAAGTTCCCAATGCTAAAGAAGTTGGACCTCGCGGTGGCAAATATAACTAAAGAGGAGGATCTGGATGCGATTGGATCCCTAGAAGAGTTGGTTAGTTTGGAGTTAGAGTTAGACGATACATCTTCCGGTATAGAGAGGATAGTTTCCTCTTCGAAGCTGCAAAAGTTAACTACACTCGTAGTGAAGGTGCCGAGTTTGCGGGAGATTGAAGGGCTTGAAGAGTTGAAGTCTTTACAAGATTTGTATCTAGAGGGTTGCACGTCGTTGGGGAGACTACCACTGGAGAAGCTGAAGGAGCTAGACATTGGAGGATGCCCTGACCTCACTGAGTTAGTCCAAACAGTAGTAGCAGTCCCCTCTTTGAGAGGACTGACCATTAGGGATTGTCCACGGCTGGAGGTTGGTCCAATGATACAATCTCTTCCAAAGTTCCCAATGCTAAATGAATTGACGCTCTCGATGGTAAATATCACTAAGGAGGATGAGCTGGAGGTGCTTGGATCCCTAGAAGAGTTGGATAGTTTGGAGTTAACGTTAGACGATACATGTTCCAGCATAGAGAGGATATCTTTCTTGTCGAAGCTGCAAAAGTTAACTACACTCATAGTGGAGGTGCCGAGTTTGCGGGAGATTGAAGGTCTTGCAGAGTTGAAGTCTTTACGAATTTTGTATCTAGAAGGATGCACGTCGTTGGAAAGACTGTGGCCTGATCAACAACAGTTGGGTAGTCTGAAGAACCTGAATGTGCTCGACATCCAAGGTTGTAAAAGCTTGAGTGTTGACCATCTCTCTGCACTCAAGACCACTCTACCGCCCAGGGCGAGGATAACATGGCCCGATCAGCCCTACAGATGA
>L7
ATGAGTTATTTGAGAGAAGTTGCTACTGCTGTTGCCTTGCTTCTCCCTTTCATTCTTCTCAACAAGTTTTGGAGACCAAATTCCAAAGACTCAATCGTCAACGATGATGACGATTCAACATCTGAAGTTGATGCCATACCCGACTCCACAAATCCCTCTGGTTCATTTCCCTCCGTGGAGTATGACGTGTTTTTGAGTTTCAGGGGTCCAGATACTCGTAAACAGTTCACCGATTTCCTATATCATTTTCTCTGTTACTATAAGATTCACACTTTTAGGGACGACGATGAGCTACGCAAAGGAAAAGAAATAGGGCCCAACCTCCTACGAGCAATTGATCAGTCCAAAATTTACGTCCCGATCATATCGAGCGGATATGCTGATAGTAAGTGGTGTCTTATGGAGCTGGCTGAAATTGTGAGACGTCAAGAGGAGGACCCTCGACGCATCATACTTCCTATTTTTTATATGGTGGATCCAAGTGACGTACGACATCAGACTGGATGTTATAAAAAAGCATTTCGAAAACACGCAAATAAATTTGATGGACAGACCATACAAAACTGGAAAGATGCTCTAAAGAAGGTCGAAGACTTAAAAGGATGGCACATCGGAAAGGATGACGAGCAGGGAGCTATAGCAGACAAAGTATCAGCAGATATATGGTCACACATAAGCAAGGAAAATCTCATTTTAGAAACCGATGAGTTGGTTGGAATTGATGATCACATAACAGCCGTATTAGAAAAATTGAGTTTAGACTCTGAAAATGTGACAATGGTCGGCCTTTATGGTATGGGTGGAATAGGCAAGACGACCACTGCAAAGGCGGTTTATAACAAGATTTCTTCTTGTTTCGATTGTTGTTGTTTTATTGACAACATACGTGAAACACAAGAGAAGGATGGCGTTGTTGTTTTGCAAAAGAAGCTAGTATCTGAAATTTTGAGGATCGATTCGGGTTCGGTTGGATTTAATAATGATAGTGGCGGACGGAAGACGATAAAGGAGAGAGTTTCGAGGTTCAAAATTCTTGTCGTTCTCGATGATGTGGATGAGAAGTTTAAATTTGAAGATATGTTGGGAAGTCCTAAAGATTTTATTTCTCAAAGTAGATTCATTATTACTTCAAGAAGTATGAGAGTTTTGGGTACTTTGAATGAGAATCAATGCAAGTTGTATGAAGTTGGATCGATGAGCAAACCACGTTCGCTTGAACTCTTCTCCAAGCATGCATTCAAAAAGAATACGCCTCCATCGTATTATGAGACTCTAGCAAATGACGTCGTAGATACTACAGCAGGACTTCCATTGACTCTGAAGGTTATAGGATCGCTTTTATTTAAACAAGAGATTGCGGTTTGGGAAGACACGTTGGAACAATTACGTAGAACACTTAACCTTGATGAGGTTTATGATAGGCTAAAAATAAGTTATGATGCGTTGAACCCGGAGGCAAAAGAGATTTTCTTGGATATAGCTTGCTTCTTCATCGGACAAAATAAAGAAGAACCGTATTACATGTGGACCGACTGTAATTTTTATCCAGCAAGTAATATTATTTTTCTCATTCAAAGATGTATGATACAAGTTGGGGATGATGATGAGTTTAAAATGCACGACCAACTTAGAGATATGGGTAGAGAAATTGTGAGACGAGAGGATGTACTGCCGTGGAAGAGAAGTAGAATATGGTCGGCAGAAGAAGGGATTGATCTCTTGCTGAACAAAAAGGGATCAAGTAAAGTAAAAGCAATTAGCATACCCTGGGGTGTCAAGTATGAGTTTAAGAGCGAATGTTTCTTGAATTTGTCAGAGTTGAGATACCTCCATGCAAGGGAAGCCATGCTTACCGGAGATTTCAACAATCTTCTCCCGAATTTAAAGTGGCTTGAGTTGCCATTTTACAAACATGGAGAGGATGATCCTCCTTTGACCAATTATACCATGAAAAATCTGATAATTGTTATTCTTGAGCATAGCCACATAACGGCTGATGATTGGGGAGGTTGGAGGCATATGATGAAGATGGCTGAGAGGCTGAAAGTTGTACGACTTGCTTCAAACTATAGTTTGTACGGAAGACGTGTTCGCCTTTCTGACTGTTGGCGCTTCCCTAAAAGCATTGAGGTATTATCCATGACTGCGATAGAAATGGATGAAGTTGATATTGGGGAGTTAAAGAAGCTAAAGACGTTGGTTCTGAAATTCTGTCCAATACAAAAGATAAGTGGGGGAACCTTTGGTATGTTGAAGGGACTTCGAGAGCTTTGTCTCGAATTCAACTGGGGGACAAATTTGAGAGAGGTAGTTGCCGATATTGGTCAACTTTCATCTCTCAAAGTCTTGAAAACAACCGGAGCTAAGGAGGTCGAGATTAATGAATTTCCATTAGGTTTGAAGGAGTTATCCACTTCATCTCGGATTCCGAATCTTTCACAGTTGTTGGATTTGGAGGTACTGAAGGTTTATGATTGCAAGGATGGATTTGACATGCCTCCTGCTAGTCCGAGTGAAGATGAAAGTAGTGTGTGGTGGAAGGTATCCAAGTTGAAGTCTTTGCAACTCGAGAAGACAAGAATCAATGTCAACGTTGTGGATGATGCTTCTTCCGGTGGTCACCTCCCTCGTTACTTACTACCAACATCCCTAACCTATCTTAAAATTTATCAGTGTACAGAACCAACGTGGCTTCCAGGAATAGAGAACTTGGAGAATTTGACTTCGCTGGAAGTCAACGACATCTTCCAAACTCTTGGAGGTGACTTGGATGGGCTACAAGGGTTGAGATCATTGGAAATTCTTAGGATTCGGAAAGTAAATGGTTTAGCTCGGATCAAAGGGCTTAAGGATCTCTTGTGTTCTTCTACCTGCAAGTTGCGGAAATTTTATATTACAGAATGCCCCGACCTCATTGAGTTACTCCCATGCGAACTCGGCGGCCAAACAGTAGTAGTCCCCTCTATGGCAGAACTGACCATTAGGGATTGTCCACGGCTGGAGGTTGGCCCGATGATAAGATCACTCCCAAAGTTCCCAATGCTAAAGAAGTTGGACCTCGCGGTGGCAAATATAACTAAAGAGGAGGATCTGGATGCGATTGGATCCCTAGAAGAGTTGGTTAGTTTGGAGTTAGAGTTAGACGATACATCTTCCGGTATAGAGAGGATAGTTTCCTCTTCGAAGCTGCAAAAGTTAACTACACTCGTAGTGAAGGTGCCGAGTTTGCGGGAGATTGAAGGGCTTGAAGAGTTGAAGTCTTTACAAGATTTGTATCTAGAGGGTTGCACGTCGTTGGGGAGACTACCACTGGAGAAGCTGAAGGAGCTAGACATTGGAGGATGCCCTGACCTCACTGAGTTAGTCCAAACAGTAGTAGCAGTCCCCTCTTTGAGAGGACTGACCATTAGGGATTGTCCACGGCTGGAGGTTGGTCCAATGATACAATCTCTTCCAAAGTTCCCAATGCTAAATGAATTGACGCTCTCGATGGTAAATATCACTAAGGAGGATGAGCTGGAGGTGCTTGGATCCCTAGAAGAGTTGGATAGTTTGGAGTTAACGTTAGACGATACATGTTCCAGCATAGAGAGGATATCTTTCTTGTCGAAGCTGCAAAAGTTAACTACACTCATAGTGGAGGTGCCGAGTTTGCGGGAGATTGAAGGTCTTGCAGAGTTGAAGTCTTTACGAATTTTGTATCTAGAAGGATGCACGTCGTTGGAAAGACTGTGGCCTGATCAACAACAGTTGGGTAGTCTGAAGAACCTGAATGTGCTCGACATCCAAGGTTGTAAAAGCTTGAGTGTTGACCATCTCTCTGCACTCAAGACCACTCTACCGCCCAGGGCGAGGATAACATGGCCCGATCAGCCCTACAGATGA
>L8
ATGAGTTATTTGAGAGAAGTTGCTACTGCTGTTGCCTTGCTTCTCCCATTCATTCTTCTCAACAAGTTTTGGAGACCAAATTCCAAAGACTCAATCGTCAACGATGATGACGATTCAACATCTGAAGTTGATGCCATACCCGACTCCACAAATCCCTCTGGTTCATTTCCCTCCGTGGAGTATGAAGTGTTTTTGAGTTTCAGGGGTCCAGATACTCGTGAACAGTTCACCGATTTCCTATATCAGTTTCTCCGTCGCTATAAGATTCACACTTTTAGGGACGACGATGAGCTACGCAAAGGAAAAGAAATAGGGCCCAACCTCCTACGAGCAATTGATCAGTCCAAAATTTACGTCCCGATCATATCGAGCGGATATGCTGATAGTAAGTGGTGTCTTATGGAGCTTGCTGAAATTGTGAGACGTCAAGAGGAGGACCCTCGACGCATCATACTTCCTATTTTTTATATGGTGGATCCAAGTGATGTACGACATCAGACTGGATGTTATAAAAAAGCATTTCGAAAACACGCAAATAAATTTGAAGGAGAGACCATACAAAACTGGAAAGATGCTCTAAAGAAGGTCGGAGACTTAAAAGGATGGCACATCGGACAGAATGACAAGCAGGGAGCTATAGCAGACGAAGTTTCAACAGATATATGGTCACACATAAGCAAGGAAAATCTCATTTTAGAAACTGATGAGTTGGTTGGAATTGATGATCACATAACAGCCGTATTAGAAAAATTGAGTTTAGACTCTGAAAATGTGACAATGGTCGGCCTTTATGGTATGGGTGGAATAGGCAAGACGACCACTGCAAAGGCGGTTTATAACAAGATTTCTTCTTGTTTCGATCGTTGTTGTTTTATTGACAACATACGTGAAACACAAGATCAGAAGGATGGCGTTGTTGTGTTGCAAAAGAAGCTAGTATCTGAAATTTTGAGGATCGATTCGGGTTCGGTTGGATTTAATAATGATAGTGGCGGACGGAAGATGATAAAGGAGAGAGTTTCGAGGTTCAAAATTCTTGTCGTTCTCGATGATGTGGATGAAAAGTTTAAATTTGAAGATATGTTGGGAAGTCCTAAAGATTTTATTTCTCAAAGTAGATTCATTATTACTTCAAGAAGTATGAGAGTTTTGGGTACTTTGAATGAGAATCAATGCAAGTTGTATGAAGTTGGATCGATGAGCAAACCACGTTCGCTTGAACTCTTCTCCAAGCATGCATTCAAAAAGAATACGCCTCCATCGGATTATGAGACTCTAGCAAATGATGTCGTAGATACTACAGCAGGACTTCCATTGACTCTGAAGGTTATAGGTTCGCTTTTATTTAAACAAGAAATTGGGGTTTGGGAAGATACTTTGGAACAATTATGTAAAACACTTAACCTTGATGAGGTTTATGATAGGCTAAAAATAAGTTACGATGCGTTGAAGCCGGAGGCAAAAGAGATTTTCTTGGATATAGCTTGCTTCTTCATCGGAAAAAATAAAGAAGAACCGTATTACATGTGGACCGACTGTAATTTTTATCCAGCAAGTAATATTACTTTTCTCATTCAAAGATGTATGATACAAGTTGGGGATGATGATGAGTTTGAAATGCACGACCAACTTAGAGATATGGGTAGAGAAATTGTGAGACGAGAGGATGTACGGCCGTGGAAGAGAAGTAGAATATGGTCGAGAGAAGGAGGGATTGATCTCTTGCGGAACAAAAAGGGATCAAGTAAAGTAAAAGCAATTAGCATAACCTGGGGTGTCAAGTATGAGTTTAAGAGCGAATGTTTCTTGAATTTGTCAGAGTTGAGATACCTCCATGCAAGTTCATCCATGCTTACTGGAGATTTCAACAATCTTCTCCCGAATTTAAAGTGGCTTGAGCTAGACATTGGAGGATGCCCTGACCTCACTGAGTTAGTCCAAACAGTAGTAGCAGTCCCCTCTTTGAGAAGACTGACCATTAGGGATTCATGGCTGGAGGTTGGTCCAATGATACAATCTCTTCCAAACTTCCCAATGCTAGATGAATTGACGCTCTCGATGGTAATTATCACTGAGGATGATCTGGATGTGATTGGATCCCTAGAAGAGTTGGTTAGATTGGAGTTAGTGTTAGACGATACATCTTCCGGTATAGAGAGGATAGCTTCCTTGTCGAAGCTGCAAAAGTTAACTACACTCATAGTGGAGGTGCCGAGTTTGCGGGAGATTGAAGGTCTTGCAGAGTTGAAGTCTTTACAACGTTTGTATCTACAAGGATGCACGTCGTTGGAAAGACTGTGGCCTGATCAACAACAGTTGGGTGGTCTGGAGAACCTGAATGAGATCAACATCCGAGGTTGTAAAAGCTTGAGTGTTGATCATCTCTCTGCACTCAAGACCACTCTACCGCCCAGGGCGAGGATAACATGGCCCGATCAGCCCTACAGATGA
>L9
ATGAGTTATTTGAGAGAAGTTGCTACTGCTGTTGCCTTGCTTCTCCCTTTCATTCTTCTCAACAAGTTTTGGAGACCAAATTCCAAAGACTCAATCGTCAACGATGATGACGATTCAACATCTGAAGTTGATGCCATATCCGACTCCACAAATCCCTCTGGTTCATTTCCCTCCGTGGAGTATGAAGTGTTTTTGAGTTTCAGGGGTCCAGATACTCGTGAACAGTTCACCGATTTCCTATATCATTTTCTCTGTCGCTATAAGATTCACACTTTTAGGGACGACGATGAGCTACGCAAAGGAAAAGAAATAGGGCCCAACCTCCTACGAGCAATTGATCAGTCCAAAATTTACGTCCCGATCATATCGAGCGGATATGCTGATAGTAAGTGGTGTCTTATGGAGCTTGCTGAAATTGTGAGACGTCAAGAGGAGGACCCTCGACGCATCATACTTCCTATTTTTTATATGGTGGATCCAAGTGACGTACGACATCAGACTGGATGTTATAAAAAAGCATTTCGAAAACACGCAAATAAATTTAATGGAGAGACCATACAAAACTGGAAAGATGCTCTAAAGAAGGTCGGAGACTTAAAAGGATGGCACATCGGAAAGGATGACAAGCAGGGAGCTATAGCAGACGAAGTTTTAGCAGATATATGGTCACACATAAGCAAGGAAAATCTCATTTTAGAAACCGATGAGTTGGTTGGAATTGATGATCACATAACAGCCGTATTAGAAAAATTGAGTTTAGACTCTGAAAATGTGACAATGGTCGGCCTTTATGGTATGGGTGGAATAGGCAAGACGACCACTGCAAAGGCGGTTTATAACAAGATTTCTTCTTGTTTCGATTGTTGTTGTTTTATTGACAACATACGTGAAACACAAGATCAGAAGGATGGCGTTGTTGTTTTGCAAAAGAAGCTAGTATCTGAAATTTTGAGGATCGATTCGGGTTCGGTTGGATTTATTAATGATAGTGGCGGACGGAAGATGATAAAGGAGAGAGTTTCGAGGTTCAAAATTCTTGTCGTTCTCGATGATGTGGATGAGAAGTTTAAATTTGAAGATATGTTGGGAAATCATAAAGATTTTATTTCTCAAAGTAGATTCATTATTACTTCAAGAAGTGTGAGAGTTTTGAGTACTTTGAATGAGAATCAATGTAAGTTGTATGAAGTTGGATCGCTGAGCAAACCACATTCGCTTGAACTCTTCTCCAAGCATGCATTCAAAAAGAATACGCCTCCATCGTATTATGAGACTCTAGCAAATGACGTCGTATATACTGCAGCAGGACTTCCATTGACTCTGAAGGTTATAGGATCGCTTTTATTTAAACAAGAGATTGCGGTTTGGGAAGACACGTTGGAACAATTACGTAGAACACTTAACCTTGATGAGGTTTATGATAGGCTAAAAATAAGTTATGATGCGTTGAAGCCGGAGGCAAAAGAGATTTTCTTGGATATAGCTTGCTTCTTCATCGGAAAAAATAAAGAAGAACCGTATTACATGTGGACCGACTGCAATTTTTATCCCGCAAGTAATATTACTTTTCTCATTCAAAAATGTATGATACAAGTTGGGGATGATGATAAGTTTAAAATGCATGACCAACTTAGAGATATGGGTAGAGAAATTGTGAGACGAGAGGATGTACGGCCGTGGAAGAGAAGTAGAATATGGTCGAGAGAAGAAGGGATTGATCTCTTGCTGAACAAAAAGGGATCAAGTAAAGTAAAAGCAATTAGCATAACCCGGGGTGTCAAGTATGAGTTTAAGAGCGAATGTTTCTTGAATTTGTCAGAGTTGAGATACCTCCATGCAAGTTCATCCATGCTTACTGGAGATTTCAACAATCTTCTCCCGAATTTAAAGTGGCTTGAGTTGCCATTTTACTACAATGGAAAGGATGATCCTTCTTTGACCAATTTTACTATGAAAAATCTGATAATTGTTATTCTTGAGGATAGCATAATAACGGCTGATTATTGGGGAGGTTGGAGTCATATGATGAAGATGGCTGAGAGGCTGAAAGTTGTACGACTTTCTTCCAACTATATTTTGACCGGAAGACTTTCTTGCTTTTCTGGCTGTTGGCGCTTCCCCAAAAGCATTGAGGTATTATCCATGATTGCGATAGAAATGGTTGAAGTTGATATTGGGGAGTTAAAGAAGCTAAAGACGTTGGTTCTGGAATCATGTAAAATACAAAAGATAAGTGGGGGAACCTTTGGTATGTTGAAGGGGCTCATAGAGCTTAATCTCCAAAGCCTCAAGTGCACAAATTTGAGAGAGGTAGTTGCCGATATTGGTCAGCTGTCGTCTCTCAAAGTCTTGAAAACACCCGGAGTTGAAGAGGTCGAGATTAAGGAATTTCCATCAGGTTTGAAGGAGTTATCCACTTCATCTCGGATTCCGAATCTTTCACAGTTGTTGGATTTGGAGGTACTGGTCGTTAATGATTGCAAGGATGGAATTGACATGCCTCCTGCTAGTCCGAGTGAAGATGAAAGTAGTGTGTGGTGGAAGGTATCCAAGTTGAAGTCTTTGCTACTCGTGAAGACAAGAATCAATGTCAACGTTGTGGATGATGCTTCTTCCGGTGGTCACCTCCCTCGTTACTTACTACCAACATCCCTAACCTCTCTTAAAATTGGTTGGTGTACAGAACCAACGTGGCTTCCAGGAATAGAGAACTTGGAGAATTTGACTTCGCTGGAAGTCAACGACATCTTCCAAACTCTTGGAGGTGATTTGGATGGGCTACAAGGGTTGAGATCATTGGAAATTCTTAGGATTCGGACAGTAAATGGTTTAGCTCGGATCAAAGGGCTTAAGGATCTCTTGTGTTCTTCTACCTGCAAGTTGCGGAAATTATATATTAGAGAATGCCCTGACCTCATTGAGTTACTCCCATGCGAACTCGGCGGCCAAACAGTAGTAGTCCCCTCTCTGGCAAAACTGACCATTAGGGATTGTCCACGGCTGGAGGTTGGCCCGATGATAAGATCTCTCCCAAAGTTCCCAATGCTAAAGAAGTTGGACCTCGCGGTGGCAAATATAACTAAAGAGGAGGATCTGGATGCGATTGGATCCCTAGAAGAGTTGGTTAGTTTGGAGTTAAAGTTAGACGATACATCTTCCGGTATAGAGAGGATAGTTTCCTTGTCGAAGCTGCAAAAGTTAACTACACTCGTAGTGAAGGTGCCGAGTTTGCGGGAGATTGAAGGGCTTGAAGAGTTGAAGTCTTTACAAGATTTGTATCTAGAGGGTTGCACGTCGTTGGGGAGACTACGTCTGGAGAAGCTGAAGGAGCTAGACATTGGAGGATGCCCTGACCTCACTGAGTTAGTCCAAACAGTAGTAGCAGTCCCCTCTTTGAGAGGACTGACCATTAGGGATTGTCCACGGCTGGAGGTTGGTCCAATGATACAATCTCTTCCAAACTTCCCAATGCTAGATGAATTGACGCTCTCGATGGTAATTATCACTGAGGATGATCTGGATGTGATTGGATCCCTAGAAGAGTTGGGTAGATTGGAGTTAGTGTTAGACGATACATCTTCCGGTATAGAGAGGATAGCTTCCTTGTCGAAGCTGCAAAAGTTAACTACACTCATAGTGGAGGTGCCGAGTTTGCGGGAGATTGAAGGTCTTGCAGAGTTGAAGTCTTTACAACGTTTGTATCTACAAAGATGCACGTCGTTGGAAAGACTGTGGCCTGATCAACAACAGTTGGGTAGTCTGGAGAAGCTGTATGAGATCAACATCCGAGGTTGTAAAAGCTTGAGTGTTGACCATCTCTCTGCACTCAAGACCACTCTACCGCCCGATGTGAGGATAATATGGCCCGATTGGTAG
>L10
ATGAGTTATTTGAGAGAAGTTGCTACTGCTGTTGCCTTGCTTCTCCCTTTCATTCTTCTCAACAAGTTTTGGAGACCAAATTCCAAAGACTCAATCGTCAACGATGATGACGATTCAACATCTGAAGTTGATGCCATACCCGACTCCACAAATCCCTCTGGTTCATTTCCCTCCGTGGAGTATGACGTGTTTTTGAGTTTCAGGGGTCCAGATACTCGTAAACAGTTCACCGATTTCCTATATCATTTTCTCTGTTACTATAAGATTCACACTTTTAGGGACGACGATGAGCTACGCAAAGGAAAAGAAATAGGGCCCAACCTCCTACGAGCAATTGATCAGTCCAAAATTTACGTCCCGATCATATCGAGCGGATATGCTGATAGTAAGTGGTGTCTTATGGAGCTGGCTGAAATTGTGAGACGTCAAGAGGAGGACCCTCGACGCATCATACTTCCTATTTTTTATATGGTGGATCCAAGTGACGTACGACATCAGACTGGATGTTATAAAAAAGCATTTCGAAAACACGCAAATAAATTTGATGGACAGACCATACAAAACTGGAAAGATGCTCTAAAGAAGGTCGGAGACTTAAAAGGATGGCACATCGGAAAGGATGACGAGCAGGGAGCTATAACAGACGAAGTTTTAGCAGATATATGGTCACACATAAGCAAGGAAAATCTCATTTTAGAAACTGATGAGTTGGTTGGAATTGATGATCACATAACAGCCGTATTAGAAAAATTGAGTTTAGACTCTGAAAATGTGACAATGGTCGGCCTTTATGGTATGGGTGGAATAGGCAAGACGACCACTGCAAAGGCGGTTTATAACAAGATTTCTTCTTGTTTCGATCGTTGTTGTTTTATTGACAACATACGTGAAACACAAGATCAGAAGGATGGCGTTGTTGTTTTGCAAAAGAAGCTAGTATCTGAAATTTTGAGGATCGATTCGGGTTCGGTTGGATTTAATAATGATAGTGGCGGACGGAAGATGATAAAGGAGAGAGTTTCGAGGTTCAAAATTCTTGTCGTTCTCGATGATGTGGATGAGAAGTTTAAATTTGAAGATATGTTGGGAAGTCCTAAAGATTTTATTTCTCAAAGTAGATTCATTATTACTTCAAGAAGTATGAGAGTTTTGGGTACTTTGAATGAGAATCAATGCAAGTTGTATGAAGTTGGATCGATGAGCAAACCACATTCGCTTGAACTCTTCTCCAAGCATGCATTCAAAAAGAATACGCCTCCATCGGATTATGAGACTCTAGCAAATGATGTCGTAGATACTACAGCAGGACTTCCATTGACTCTGAAGGTTATAGGTTCGATTTTATTTAAACAAGAGATTGGGGTTTGGAAAGATACGTTGCAACAATTACGTAAAACACTTAACCTTAATGAGGTTTATGATAGGTTAAAAATAAGTTACGATGCGTTGAAGCCGGAGGCAAAAGAGATTTTCTTGGATATAGCTTGCTTCTTCATCGGAAAAAATAAAGAAGTACCGTATTACATGTGGACCGACTGTAATTTTTATCCAGCAAGTAATATTATTTTTCTCATTCAAAGATGTATGATACAAGTTGGGGATGATGATAAGTTTAAAATGCACGACCAACTTAGAGATATGGGTAGAGAAATTGTGAGACGAGAGGATATACGGCCGTGGAAGAGAAGTAGAATATGGTCGAGGGAAGAAGGGATTGATCTCTTGTTGAACAAAAAGGGATCAAGTAAAGTAAAAGCAATTAGCATGGTGCCGCCATGGGTGTCATGGGATAATAATGTCAAGTATGAGTTTAAGAGCGAATGTTTCTTGAATTTGTCAGAGTTGAGATATTTTTATGCATATCCAACAATATTGCTGACCGGAGATTTCAATAATCTTCTCCCGAATTTAAAGTGGCTTGAGTTGCCATTTTACAAACATGGAGAGGATGATCCTCCTTTGACCAATTTTACTTTGAAAAATCTGATAATTGTTATTCTTGAGCATAGCAGCATAACGGCTGATGATTGGGGAGGTTGGAGTCATATGATGAAGATGGCTGAGAGGCTGAAAGTTGTACGACTTTCTTCAAACTATAGTTCGTCCGGAAGACTTTTTCGCCTTTCTGGCTGTTGGCGCTTCCCCAAAAGCATTGAGGTATTATCCATTATTTCGATAGAAATGGATGAAGTTGATATTGGGGAGTTAAAGAAGCTAAAGACGTTGGTTCTGGAATTATGTAAAATACAAAAGATAAGTGGGGGAACCTTTGGTATGTTGAAGGGACTTCGAAAGCTTTGTGTCGGAAACAACTTGGAGGGGACAAATTTGAGAGAGGTAGTTGCCGATATTGGTCAACTTTCATCTCTCAAAGTCTTGAAAACAACCGGAGCTAAGGAGGTCGAGATTAATGAATTTTCATTAGGTTTGAAGAAGTTATCCACTTCATCTCGGATTCCGAATCTTTCACAGTTGTTGGATTTGGAGGTACTGGTCGTTTATGATTGCAAGGATGGAATTGACATGCCTCCTGCTAGTCCGAGTGAAGAAGAAAGTAGTGTGTGGTGGAAGGTATCCAAGTTGAAGTCTTTGATACTCAAGGAGACAAGAATCAATGTCAACGTTGTGGATGATGCTTCTTCCGGTGGTCACCTCCCTCGTTACTTACTACCAACATCCCTAACCTATCTTAAAATTGATCGGTGTACAGAACCAACGTGGCTTCCAGGAATAGAGAACTTGGAGAATTTGACTTCGCTGGAAGTCAACGACATCTTCCAAACTCTTGGAGGTGACTTGGATGGGCTACAAGGGTTGAGATCATTGGAAATTCTTAGGATTCGGAAAGTAAATGGTTTAGCTCGGATCAAAGGGCTTAAGGATCTCTTGTGTTCTTCTACCTGCAAGTTGCGGAAATTTTATATTACAGAATGCCCCGACCTCATTGAGTTACTCCCATGCGAACTCGGCGGCCAAACAGTAGTAGTCCCCTCTTTGGTAGAACTGACCATTAGGGATTGTCCACGGCTGGAGGTTGGCCCGATGATAAGATCACTCCCAAAGTTCCCAATGCTAAAGAAGTTGGACCTCGCGGTGGCAAATATAACTAAAGAGGAGGATCTGGATGCGATTGGATCCCTAGAAGAGTTGGTTAGTTTGGAGTTAAAGTTAGACGATACATCTTCCGGTATAGAGAGGATAGTTTCCTTGTCGAAGCTGCAAAAGTTAACTACACTCAAAGTGGAGGTGCCGAGTTTGCGGGAGATTGAAGAGCTTGCAGAGTTGAAGTCTTTACAAAGGTTGATTTTAGAGGGTTGCACGTCGTTGGGGAGACTACCACTGGAGAAGCTGAAGGAGCTAGACATTGGAGGATGCCCTGACCTCGCTGAGTTAGTCCAAACAGTAGTAGCAGTACCCTCTTTGGTAGAACTGACCATTAGGGATTGTCCACGGCTGGAGGTTGGTCCGATGATACAATCTCTTTCAAAGTTCCCAATGCTAAATAAATTGACGCTCTCGATGGTAAATATCACTAAGGAGGATGAGCTGGAGGTGCTTGGATCCCTAGAAAAGTTGGTTAGTTTGAAGTTAAAGTTAGACGATACATCTTCCGGTATAGAGAGGATATCTTTCTTGTCGAAGCTGCAAAAGTTAACTACACTCATAGTGGAGGTGCCGAGTTTGCGGGAGATTGAAGGTCTTGCAGAGTTGAAGTCTTTATATGACTTGTATCTACAAGGATGCACGTCGTTGGAAAGACTGTGGCCTGATCAACAACAGTTGGGTAGTCTGAAGAACCTGAAGGCGCTCAACATCCGAGGTTGTAAAAGCTTGAGTGTTGACCATCTCTCTGCACTCAAGACCACTCTACCGCCCTATATGGCCATGAAATGGCCCGATTGGTAG
>L11
ATGAGTTATTTGAGAGAAGTTGCTACTGCTGTTGCCTTGCTTCTCCCTTTCATTCTTCTCAACAAGTTTTGGAGACCAAATTCCAAAGACTCAATCGTCAACGATGATGACGATTCAACATCTGAAGTTGATGCCATATCCGACTCCACAAATCCCTCTGGTTCATTTCCCTCCGTGGAGTATGAAGTGTTTTTGAGTTTCAGGGGTCCAGATACTCGTGAACAGTTCACCGATTTCCTATATCAGTCTCTCCGTCGCTATAAGATTCACACTTTTAGGGACGACGATGAGCTACTCAAAGGAAAAGAAATAGGGCCCAACCTCCTACGAGCAATTGATCAGTCCAAAATTTACGTCCCGATCATATCGAGCGGATATGCTGATAGTAAGTGGTGTCTTATGGAGCTTGCTGAAATTGTGAGACGTCAAGAGGAGGACCCTCGACGCATCATACTTCCTATTTTTTATATGGTGGATCCAAGTGACGTACGACATCAGACTGGATGTTATAAAAAAGCATTTCGAAAACACGCAAATAAATTTGATGGACAGACCATACAAAACTGGAAAGATGCTCTAAAGAAGGTCGGAGACTTAAAAGGATGGCACATCGGAAAGAATGACAAGCAGGGAGCTATAGCAGACAAAGTATCAGCAGATATATGGTCACACATAAGCAAGGAAAATCTCATTTTAGAAACCGATGAGTTGGTTGGAATTGATGATCACATAACAGCCGTATTAGAAAAATTGAGTTTAGACTCTGAAAATGTGACAATGGTCGGCCTTTATGGTATGGGTGGAATAGGCAAGACGACCACTGCAAAGGCGGTTTATAACAAGATTTCTTCTTGTTTCGATTGTTGTTGTTTTATTGACAACATACGTGAAACACAAGAGAAGGATGGCGTTGTTGTTTTGCAAAAGAAGCTAGTATCTGAAATTTTGAGGATCGATTCGGGTTCGGTTGGATTTAATAATGATAGTGGCGGACGGAAGACGATAAAGGAGAGAGTTTCGAGGTTCAAAATTCTTGTCGTTCTCGATGATGTGGATGAGAAGTTTAAATTTGAAGATATGTTGGGAAGTCCTAAAGATTTTATTTCTCAAAGTAGATTCATTATTACTTCAAGAAGTATGAGAGTTTTGGGTACTTTGAATGAGAATCAATGCAAGTTGTATGAAGTTGGATCGATGAGCAAACCACGTTCGCTTGAACTCTTCTCCAAGCATGCATTCAAAAAGAATACGCCTCCATCGTATTATGAGACTCTAGCAAATGACGTCGTAGATACTACAGCAGGACTTCCATTGACTCTGAAGGTTATAGGATCGCTTTTATTTAAACAAGAGATTGCGGTTTGGGAAGACACGTTGGAACAATTACGTAGAACACTTAACCTTGATGAGGTTTATGATAGGCTAAAAATAAGTTATGATGCGTTGAACCCGGAGGCAAAAGAGATTTTCTTGGATATAGCTTGCTTCTTCATCGGACAAAATAAAGAAGAACCGTATTACATGTGGACCGACTGTAATTTTTATCCAGCAAGTAATATTATTTTTCTCATTCAAAGATGTATGATACAAGTTGGGGATGATGATGAGTTTAAAATGCACGACCAACTTAGAGATATGGGTAGAGAAATTGTGAGACGAGAGGATGTACTGCCGTGGAAGAGAAGTAGAATATGGTCGGCAGAAGAAGGGATTGATCTCTTGCTGAACAAAAAGGGATCAAGTAAAGTAAAAGCAATTAGCATACCCTGGGGTGTCAAGTATGAGTTTAAGAGCGAATGTTTCTTGAATTTGTCAGAGTTGAGATACCTCCATGCAAGTGAAGCCATGCTTACCGGAGATTTCAACAATCTTCTCCCGAATTTAAAGTGGCTTGAGTTGCCATTTTACAAACATGGAGAGGATGATCCTCCTTTGACCAATTTTACCATGAAAAATCTGATAATTGTTATTCTTGAGCATAGCCACATAACGGCTGATGATTGGGGAGGTTGGAGGCATATGATGAAGATGGCTGAGAGGCTGAAAGTTGTACGACTTGCTTCAAACTATAGTTTGTACGGAAGACGTGTTCGCCTTTCTGACTGTTGGCGCTTCCCCAAAAGCATTGAGGTATTATCCATGACTGCGATAGAAATGGATGAAGTTGATATTGGGGAGTTAAAGAAGCTAAAGACGTTGGTTCTGAAATTCTGTCTAATACAAAAGATAAGTGGGGGAACCTTTGGTATGTTGAAGGGACTTCGAGAGCTTTGTCTCGAATTCAACTGGGGGACAAATTTGAGAGAGGTAGTTGCCGATATTGGTCAACTTTCATCTCTCAAAGTCTTGAAAACAACCGGAGCTAAGGAGGTCGAGATTAATGAATTTCCATTAGGTTTGAAGGAGTTATCCACTTCATCTCGGATTCCGAATCTTTCACAGTTGTTGGATTTGGAGGTACTGGCCGTTTATGATTGCAAGGATGGATTTGACATGCCTCCTGCTAGTCCGAGTGAAGATGAAAGTAGCGTGTGGTGGAAGGTATCCAAGTTGAAGTCTTTGCAACTCGAGAAGACAAGAATCAATGTCAACGTTGTGGATGATGCTTCTTCCGGTGGTCACCTCCCTCGTTACTTACTACCAACATCCCTAACCTATCTTAAAATTTATCAGTGTACAGAACCAACGTGGCTTCCAGGAATAGAGAACTTGGAGAATTTGACTTCGCTGGAAGTCAAGGACATCTTCCAAACTCTTGGAGGTGACTTGGATGGGCTACAAGGGTTGAGATCATTGGAAATTCTTAGGATTCGGAAAGTAAATGGTTTAGCTCGGATCAAAGGGCTTAAGGATCTCTTGTGTTCTTCTACCTGCAAGTTGCGGAAATTATATATTAGAGAATGCCCCGACCTCATTGAGTTACTCCCATGCGAACTCCGCGGCCAAACAGTAGTAGTCCCCTCTATGGCAGACCTGACCATTAGGGATTGTCCACGGCTGGAGGTTGGCCCGATGATAAGATCTCTCCCAAAGTTCCCAATGCTAAAGAAGTTGGACCTCGCGGTGGCAAATATAACTAAAGAGGAGGATCTGGATGCGATTGGATCCCTAGAAGAGTTGGTTAGTTTGGAGTTAAAGTTAGACGATACATCTTCCGGTATAGAGAGGATAGTTTCCTTGTCGAAGCTGCAAAAGTTAACTACACTCGTAGTGAAGGTGCCGAGTTTGCGGGAGATTGAAGGGCTTGAAGAGTTGAAGTCTTTACAAAGGTTGTTTTTAGTGGGTTGCACGTCGTTGGGGAGACTACCACTGGAGAAGCTGAAGGAGCTAGACATTGGAGGATGCCCTGACCTCACTGAGTTAGTCCAAACAGTAGTAGCAGTCCCCTCTTTGGTAGAACTGACCATTTGGGATTGTCCACGGCTGGAGGTTGGTCCAATGATACAATCTCTTCCAAACTTCCCAATGCTAAATGAATTGACGCTCTCGATGGTAAATATCACTAAGGAGGATGAGCTGGCGGTGCTTGGATCCCTAGAAGAGTTGGATAGTTTGGTGTTAAAGTTAGACGATACATGTTCCAGCATCGAGAGGATATCTTCCTTGTCGAAGCTGCAAAAGTTAACTAGACTCAAAGTGGAGGTGCCGAGTTTGCGGGAGATTGAAGGTCTTGCAGAGTTGAAGTCTTTATATGAATTGTATCTACAAGGATGCACGTCGTTGGAAAGACTGTGGCCTGATCAACAACAGTTGGGTAGTCTGGAGAACCTGAATGAGATCAACATCCGAGGTTGTAAAAGCTTGAGTGTTGATCATCTCTCTGCACTCAAGACCACTCCACCGCCCAGGGCGAGGATAACATGGCCCGATCAGCCCTACAGATGA
>L^1
GGTGGTGCATTTCTGTCTTCAGCTTTGAATGTTCTCTTTGATAGGCTTGCTCCTCATGGTGATCTGCTCAATATGTTTCAGAAGAATAAGAATGATGTTCGACTCTTAAAGAAGCTGAAAATGACTTTGGTTGGCCTTCAGGTTGTGTTAAGTGATGCAGAGAATAAACAGGCATCAAATCAACACGTGAGCCAGTGGTTTAATGAACTTCGAGGTGCTGTGGATGGCGCTGAAAACTTAATGGAACTAGTCAATTATGAGGCTTTGAGGCTTAAGGTAGAAGGTCGGCATCAAAATCTTGCAGAAACAAGCAACCAGCAAGTAAGTGACCTCAAACTGAACTTGAGTGATGATTATTTTCTCGACATAAAGGAGAAGTTGGAAGAAACCATTGAAACATTGGAGGATTTGCAAAAGCAAATCGGTGACCTTGGCTTACAGAAGCATTTAGATTTGGGTAAGAAACTAGAAACTAGAACACCTTCAACTTCTTTGGTCGATGAATCTAAAATCCTTGGTAGAATGATTGAAAAAGAGCGATTGATTGACCGTTTATTGTCAAGTGATTCAAATGGAGAAAATCTGACTGTTGTCCCTATTGTTGGAATGGGGGGCGTGGGCAAGACAACACTTGCTAAAATTGTTTACAACGATAAGAAGGTGAAAGATCATTTTGACTTGAAAGCTTGGTTTTGTGTTTCGGAGGCATATGATTCTTTCAGAATAACAAAAGGATTACTTCAAGAAATTGGATCATTCGACTTAAAGGATGACAACAATCTGAATCAGCTACAGGTAAAATTGAAGGAAAGCCTAAAGGGAAAAAGATTTCTTGTTGTCCTTGATGACTTGTGGAATGATGACTCTGATGAGTGGGATGACTTGAAAAATCTTTTTGTACAAGGAGCTATGGGAAGTAAGATCCTTGTGACGACACGTAAGGAGGATGTTGCCTTGATGATGGGTAATGGGGCAATCAATGTGGAGACTCTGTCTGATGAAGTCTCTTGGGATCTATTCAAACAGCATTCATTAAAAAACAGGGATCCGGAGGAACATCCAGAACTTGAAGAGGTTGGAAAGCAAATTGCAGACAAGTGCAAAGGATTGCCTTTAGCTCTAAAGGCACTTGCTGGTATTTTATGCCGCAAATCAGAGGTGTACGAGTGGAAAAACGTCTTAAGAAGTGAAATATGGGAGCTTCCAAGGCGTAAGAATGGTATATTACCAGAGTTGATGTTGAGCTACAATGATCTTCCTGCACATTTGAAACGATGTTTTGCTTTTTGTGCAATATATCCCAAAGATTATCAATTTTGCAAAGAGCAAGTTATTCACCTGTGGATTGCTAATGGTCTGGTACAACAGTTGCATTCTGGTAACCAATACTTTAATGAGTTGAGATCAAGATCATTGTTCGAAAGGGTCCCAGAGTCTTCTGAAAGATACGGTGGGAAATTCTTAATGCATGATCTTGTCAATGATTTGGCCCAAATTGCATCTTCAAAACTTTGTGTCAGGTTGGAAGAGTGCCAAGGATCTCATATATTGGAACAAAGTCGGCACACGTCGTATTCAATGGGCAGAGATGGTGACTTTGAGAAATTGAAACCGCTCTCTAAGTCAGAGCAGCTGAGGACATTGCTTCCAATCTCTATCCAGTTCCTTTACCGCCCTAAACTAAGCAAGAGGGTGCTGCATAACATATTGCCAAGACTAACTTACTTAAGGGCATTATCATTGTCATGTTATGCGATTGTGGAGCTTCCAAAAGATTTGTTTATCAAATTTAAGCTCCTGAGATTTTTGGACCTTTCTCGGACAGAGATTACAAAATTGCCCGATTCTATCTGTGCGTTGTATAACTTGGAGACACTTCTCCTGTCATCTTGTGATGATCTTGAGGAGCTACCGCTGCAGATGGAGAAGTTGATCAACTTGCGGCACCTTGACATCAGCAACACTTCTCGCTTGAAGATGCCGCTACATCTGAGCAAGTTGAAAAGCCTCCAAGTGCTAGTGGGAGCCAAGTTTCTACTAGGTGGCCCCTGTGGTTGGAGAATGGAAGATTTGGGTGAAGCACATTACATGTATGGATCTCTATCAATTTTAGAATTGCAAAATGTGGTTGATAGAAGGGAAGCTCAGAAGGCGAAGATGAGGGATAAGAAGAAGAATCATGTTGAGAAGTTATCGTTGGAGTGGAGTGGAAGTGATGCGGACAATTCACAAACCGAAAGAGACATACTTGATGAGCTACGTCCACACACAAAAATAAAAGAAGTCGAAATCTCCGGATATAGAGGGACACGATTTCCAAATTGGCTAGCTGATGATTCGTTTCTTAAGCTGCTAGTACAATTGTCTCTTAGCAACTGCAAGGACTGTTTTTCCTTGCCAGCGCTAGGACAACTTCCTTGTTTGAAATTCCTTTCCATTAGAAAGATGCATCGAATAACAGAGGTGACGGAAGAATTCTATGGTAGTCCGTCCTCTGAAAAGCCTTTTAACTCTCTTGAGAAGCTTGAATTTGCAGAGATGCCTGAGTGGAAGCAGTGGCACGTACTAGGGAACGGAGAGTTTCCTGCACTTCGGGACCTTTCAATTGAAGATTGCCCCAAGTTGGTTGGAAATTTCCTCAAGAATCTTTGTTCTCTGACGAAATTGAGAATCTCAATATGTCCTGACCTCAATTTGGAGACACCCATCCAACTTTCAAGTCTAAAATGGTTTGAAGTTTCTGGTTCTTCTAAGGCTGGATTTATTTTTGATGAAGCTGAACTGTTCACCTTAAATATTTTGAATTGCAACTCTCTTACCTCCTTGCCTACTAGCACTCTGCCGAGTACGTTGAAGACAATATGGATATGTCGTTGCCGGAAATTGAAATTGGAGGCACCAGATAGTATTAGGATGATTTCTGACATGTTTCTGGAGGAATTGAGACTGGAGGAATGTGATTCTATATCATCACCTGAGTTGGTCCCAAGAGCACGCACTTTGACTGTGAAGAGGTGCCAAAACCTTACTAGGTTTTTGATTCCTAATGGGACTGAAAGACTCGATATTTGGGGTTGTGAGAATCTTGAAATATTTTCGGTGGTATGTGGGACCCAGATGACGTTTTTGAATATCCACTCTTGCGCAAAGCTGAAGCGGCTGCCAGAATGTATGCAGGAACTCCTTCCATCTCTTAAGGAACTGCATCTGGGGAATTGTCCAGAAATAGAGTCCTTTCCTGATGGAGGATTGCCCTTCAATTTACAACTCCTCGTGATCAACTATTGCGAGAAACTGGTGAACGGTCGAAAGGAGTGGCGTCTACATAGACTCCATTCTCTCAGAGAGTTGTTCATCAACCACGATGGCAGTGACGAAGAGATTGTTGGTGGTGAGAATTGGGAGTTGCCTTGCTCTATTCAAAGGCTTGTCATAGTCAATCTGAAAACATTAAGCAGCCAACTTCTCAAAAGCCTCACCTCTCTTGAATCTCTAGATATTCGTAAATTACCTCAAATTCAGTCACTGCTGGAACAAGGGCTTCCCTCCTCTTTTTCTAAGCTATATTTATACAGCCATGATGAGCTCCATTCACTACAAGGTCTTCAGCACCTCAATTCGGTTCAAAGTCTATTGATCTGGAATTGCCCTAATCTCCAATCTCTTGCAGAATCAGCGCTGCCCTCCTCCCTCTCTAAGTTGACCATCAGGGATTGCCCTAATCTCCAATCCCTTCCCAAATCAGCATTTCCCTCCTTCCTCTCTGAGCTGACCATTGAGAATTGCCCTAATCTCCAATCCCTTCCAGTAAAAGGGATGCCCTCTTCCCTCTCTATACTATCTATTTACAAATGCCCATTTCTCGAACCACTCCTAGAATTTGACAAGGGGGAGTACTGGCCAGAAATTGCTCATATTCCTAAAATATATATTGGTCGCACTATG
>L^1a
GGTGGTGCATTTCTGTCTTCAGCTTTGAATGTTCTCTTTGATAGGCTTGCTCCTCATGGTGATCTGCTCAATATGTTTCAGAAGAATAAGAATGATGTTCGACTCTTAAAGAAGCTGAAAATGACTTTGGTTGGCCTTCAGGTTGTGTTAAGTGATGCAGAGAATAAACAGGCATCAAATCAACACGTGAGCCAGTGGTTTAATGAACTTCGAGGTGCTGTGGATGGCGCTGAAAACTTAATGGAACTAGTCAATTATGAGGCTTTGAGGCTTAAGGTGGAAGGTCGGCATCAAAATCTTGCAGAAACAAGCAACCAGCAAGTAAGTGACCTCAAACTGAACTTGAGTGATGATTATTTTCTCGACATAAAGGAGAAGTTGGAAGAAACCATTGAAACATTGGAGGATTTGCAAAAGCAAATCGGTGACCTTGGCTTACAGAAGCATTTAGATTTGGGTAAGAAACTAGAAACTAGAACACCTTCAACTTCTTTGGTCGATGAATCTAAAATCCTTGGTAGAATGATTGAAAAAGAGCGATTGATTGACCGTTTATTGTCAAGTGATTCAAATGGAGAAAATCTGACTGTTGTCCCTATTGTTGGAATGGGGGGCGTGGGCAAGACAACACTTGCTAAAATTGTTTACAACGATAAGAAGGTGAAAGATCATTTTGACTTGAAAGCTTGGTTTTGTGTTTCGGAGGCATATGATTCTTTCAGAATAACAAAAGGATTACTTCAAGAAATTGGATCATTCGACTTAAAGGATGACAACAATCTGAATCAGCTACAGGTAAAATTGAAGGAAAGCCTAAAGGGAAAAAGATTTCTTGTTGTCCTTGATGACTTGTGGAATGATGACTGTGATGAGTGGGATGACTTGAAAAATCTTTTTGTACAAGGAGCTATGGGAAGTAAGATCCTTGTGACGACACGTAAGGAGGATGTTGCCTTGATGATGGGTAATGGGGCAATCAATGTGGAGACTCTGTCTGATGAAGTCTCTTGGGATCTATTCAAACAGCATTCATTAAAAAACAGGGATCCGGAGGAACATCTAGAACTTGAAGAGGTTGGAAAGCAAATTGCAGACAAGTGCAAAGGATTGCCTTTAGCTCTAAAGGCACTTGCTGGTATTTTATGCCGCAAATCAGAGGTGTACGAGTGGAAAAACGTCTTAAGAAGTGAAATATGGGAGCTTCCAAGGCGTAAGAATGGTATATTACCAGAGTTGATGTTGAGCTACACTGATCTTCCTGCACATTTGAAACGATGTTTTGCTTTTTGTGCAATATATCCCAAAGATTATCAATTTTGCAAAGAGCAAGTTATTCACCTGTGGATTGCTAATGGTCTGGTACAACAGTTGCATTCTGGTAACCAATACTTTAATGAGTTGAGATCAAGATCATTGTTCGAAAGGGTCCCAGAGTCTTCTGAAAGATACGGTGGGAAATTCTTAATGCATGATCTTGTCAATGATTTGGCCCAAATTGCATCTTCAAAACTTTGTGTCAGGTTGGAAGAGTGCCAAGGATCTCATATATTGGAACAAAGTCGGCACACGTCGTATTCAATGGGCAGAGATGGTGACTTTGAGAAATTGAAACCGCTCTCTAAGTCAGAGCAGCTGAGGACATTGCTTCCAATCTCTATCCAGTTCCTTTACCGCCCTAAACTAAGCAAGAGGGTGCTGCATAACATATTGCCAAGACTAACTTACTTAAGGGCATTATCATTGTCATGTTATGCGATTGTGGAGCTTCCAAAAGATTTGTTTATCAAATTTAAGCTCCTGAGATTTTTGGACCTTTCTCGGACAGAGATTACAAAATTGCCCGATTCTATCTGTGCGTTGTATAACTTGGAGACACTTCTCCTGTCATCTTGTGATGATCTTGAGGAGCTACCGCTGCAGATGGAGAAGTTGATCAACTTGCGGCACCTTGACATCAGCAACACTTCTCGCTTGAAGATGCCGCTACATCTGAGCAAGTTGAAAAGCCTCCAAGTGCTAGTGGGAGCCAAGTTTCTACTAGGTGGCCCCTGTGGTTGGAGAATGGAAGATTTGGGTGAAGCACATTACATGTATGGATCTCTATCAATTTTAGAATTGCAAAATGTGGTTGATAGAAGGGAAGCTCAGAAGGCGAAGATGAGGGATAAGAAGAAGAATCATGTTGAGAAGTTATCGTTGGAGTGGAGTGGAAGTGATGCGGACAATTCACAAACCGAAAGAGACATACTTGATGAGCTACGTCCACACACAAAAATAAAAGAAGTCGAAATCTCCGGATATAGAGGGACACGATTTCCAAATTGGCTAGCTGATGATTCGTTTCTTAAGCTGCTAGTACAATTGTCTCTTAGCAACTGCAAGGACTGTTTTTCCTTGCCAGCGCTAGGACAACTTCCTTGTTTGAAATTCCTTTCCATTAGAAAGATGCATCGAATAACAGAGGTGACGGAAGAATTCTATGGTAGTCCGTCCTCTGAAAAGCCTTTTAACTCTCTTGAGAAGCTTGAATTTGCAGAGATGCCTGAGTGGAAGCAGTGGCACGTACTAGGGAACGGAGAGTTTCCTGCACTTCGGGACCTTTCAATTGAAGATTGCCCCAAGTTGGTTGGAAATTTCCTCAAGAATCTTTGTTCTCTGACGAAATTGAGAATCTCAATATGTCCTGAACTCAATTTGGAGACACCCATCCAACTTTCAAGTCTAAAATGGTTTGAAGTTTCTGGTTCTTCTAAGGCTGGATTTATTTTTGATGAAGCTGAACTGTTCACCTTAAATATTTTGAATTGCAACTCTCTTACCTCCTTGCCTACTAGCACTCTGCCGAGTACGTTGAAGACAATATGGATATGTCGTTGCCGGAAATTGAAATTGGAGGCACCAGATAGTAGTAGGATGATTTCTGACATGTTTCTGGAGGAATTGAGACTGGAGGAATGTGATTCTATATCATCACCTGAGTTGGTCCCAAGAGCACGCACTTTGACTGTGAAGAGGTGCCAAAACCTTACTAGGTTTTTGATTCCTAATGGGACTGAAAGACTCGATATTTGGGGTTGTGAGAATCTTGAAATATTTTCGGTGGTATGTGGGACCCAGATGACGTTTTTGAATATCCACTCTTGCGCAAAGCTGAAGCGGCTGCCAGAATGTATGCAGGAACTCCTTCCATCTCTTAAGGAACTGCATCTGGGGAATTGTCCAGAAATAGAGTCCTTTCCTGATGGAGGATTGCCCTTCAATTTACAACTCCTCGTGATCAACTATTGCGAGAAACTGGTGAACGGTCGAAAGGAGTGGCGTCTACATAGACTCCATTCTCTCAGAGAGTTGTTCATCAACCACGATGGCAGTGACGAAGAGATTGTTGGTGGTGAGAATTGGGAGTTGCCTTGCTCTATTCAAAGGCTTGTCATAGTCAATCTGAAAACATTAAGCAGCCAACTTCTCAAAAGCCTCACCTCTCTTGAATCTCTAGATATTCGTAAATTACCTCAAATTCAGTCACTGCTGGAACAAGGGCTTCCCTCCTCTTTTTCTAAGCTATATTTATACAGCCATGATGAGCTCCATTCACTACAAGGTCTTCAGCACCTCAATTCGGTTCAAAGTCTATTGATCTGGAATTGCCCTAATCTCCAATCTCTTGCAGAATCAGCGCTGCCCTCCTCCCTCTCTAAGTTGACCATCAGGGATTGCCCTAATCTCCAATCCCTTCCCAAATCAGCATTTCCCTCCTCCCTCTCTGAGCTGACCATTGAGAATTGCCCTAATCTCCAATCCCTTCCAGTAAAAGGGATGCCCTCTTCCCTCTCTATACTATCTATTTACAAATGCCCATTTCTCGAACCACTCCTAGAATTTGACAAGGGGGAGTACTGGCCAGAAATTGCTCATATTCCTAAAATATATATTGGTCGCACTATG
>L^1c
GGTGGTGCATTTCTGTCTTCAGCTTTGAATGTTCTCTTTGATAGGCTTGCTCCTCATGGTGATCTGCTCAACATGTTTCAGAAGAATAAGAATGATGTTCGACTCTTAAAGAAGCTGAAAATGACTTTGGTTGGCCTTCAGGTTGTGTTAAGTGATGCAGAGAATAAACAGGCATCAAATCAACACGTGAGCCAGTGGTTTAATGAACTTCGAGGTGCTGTGGATGGCGCTGAAAACTTAATGGAACTAGTCAATTATGAGGCTTTGAGGCGTAAGGTGGAAGGTCGGCATCAAAATCTTGCAGAAACAAGCAACCAACAAGTAAGTGACCGCAAACTGAACTTGAGTGATGATTATTTTCTCGACATAAAGGAGAAGTTGGAAGAAACCATTGAAACATTGGAGGATTTGCAAAAGCAAATCGGTGACCTTGGCTTACAGAAGCATTTAGATTTGGGTAAGAAACTAGAAACTAGAACACCTTCAACTTCTTTGGTCGATGAATCTAAAATCCTTGGTAGAATGATTGAAAAAGAGCGATTGATTGACCGTTTATTGTCAAGTGATTCAAATGGAGAAAATCTGACTGTTGTCCCTATTGTTGGAATGGGGGGCGTGGGCAAGACAACACTTGCTAAAATTGTTTACAACGATAAGAAGGTGAAAGATCATTTTGACTTGAAAGCTTGGTTTTGTGTTTCAGAGGCATATGATGCTTTCAGAATAACAAAAGGATTACTTCAAGAAATTGGATCATTCGACCTAAAGGATGACAACAATCTTAATCAGCTACAGGTAAAATTGAAGGAAAGCCTAAAGGGAAAAAGATTTCTTGTTGTCCTTGATGACTTGTGGAATGATGACTGTGATGAGTGGGATGACTTGAAAAATCTTTTTGTACAAGGAGCTATGGGAAGTAAGATCCTTGTGACGACACGTAAGGAGGATGTTGCCTTGATGATGGGTAATGGGGCAATCAATGTGGAGACTCTGTCTGATGAAGTCTCTTGGGATCTATTCAAACAGCATTCATTAAAAAACAGGGATCCGGAGGAACATCCAGAACTTGAAGAGGTTGGAAAGCGAATTGCAGACAAGTGCAAAGGATTGCCTTTAGCTCTAAAGGCACTTGCTGGTATTTTATGCCGCAAATCAGAAGTGTACGAGTGGAAAAACGTCTTAAGAAGTGAAATATGGGAGCTGCCAAGGCGTAAGAATGGTATATTACCAGAGTTGATGTTGAGCTACAATGATCTTCCTGCACATTTGAAGCAATGTTTTGCTTTTTGTGCAATATATCCCAAAGATTATAAATTTTGCAAAGAGCAAGTTATTCACCTGTGGATTGCTAATGGTCTGGTACAACAGTTGCATTCTGGTAACCAATACTTTAATGAGTTGAGATCAAGATCATTGTTCGAAAGGGTCCCAGAGTCTTCTGAAAGATACGGTGGGAAATTCTTAATGCATGATCTTGTCAATGATTTGGCCCAAATTGCATCTTCAAAACTTTGTGTCAGGTTGGAAGAGTGCCAAGGATCTCATATATTGGAACAAAGTCGGCACACATCGTATTCAATGGGCAGAGATGGTGACTTTGAGAAATTGAAACCGCTCTCTAAGTCAGAGCAGCTGAGGACATTGCTTCCAATCTCTATCCAGTTCCTTTACCGCCCTAAACTAAGCAAGAGGGTGCTGCATAACATATTGCCAAGACTAACTTACTTAAGGGCATTATCATTGTCATGTTATGCGATTGTGGAGCTTCCAAAAGATTTGTTTATCAAATTTAAGCTCCTGAGATTTTTGGACCTTTCTCAAACAGAGATTACAAAATTGCCCGATTCTATCTGTGCGTTGTATAACTTGGAGACACTTCTCCTGTCATCTTGTGATGATCTTGAGGAGCTACCGCTGCAGATGGAGAAGTTGATCAACTTGCGGCACCTTGACATCAGCAACACTTCTCGCTTGAAGATGCCGCTACATCTGAGCAAGTTGAAAAGCCTCCAAGTGCTAGTGGGAGCCAAGTTTCTACTAGGTGGCCCCTGTGGTTGGAGAATGGAAGATTTGGGTGAAGCACATTACATGTATGGATCTCTATCAATTTTAGAATTGCAAAATGTGGTTGATAGAAGGGAAGCTCAGAAGGCGAAGATGAGGGATAAGAAGAAGAATCATGTTGAGAAGTTATCGTTGGAGTGGAGTGGAAGTGATGCGGACAATTCACAAACCGAAAGAGACATACTTGATGAGCTACGTCCACACACAAAAATAAAAGAAGTCGAAATCTCCGGATATAGAGGGACACAATTTCCAAATTGGCTAGCTGATGATTCGTTTCTTAAGCTGCTAGTACAATTGTCTCTTAGCAACTGCAAGGACTGTTTTTCCTTGCCAGCGCTAGGACAACTTCCTTGTTTGAAATTCCTTTCCATTAGAAAGATGCATCGAATAACAGAGGTGACGGAAGAATTCTATGGTAGTCCGTCCTCTGAAAAGCCTTTTAACTCTCTTGAGAAGCTTGAATTTGCAGAGATGCCTGAGTGGAAGCAGTGGCACGTACTAGGGATCGGAGAGTTTCCTGCACTTCGGGACCTTTCAATTGAAGATTGCCCCAAGTTGGTTGGAAATTTCCTCGAGAATCTTTGTTCTCTGACGAAATTGAGAATCTCAATATGTCCCGAACTCAATTTGGAGACACCCATCCAACTTTCAAGTCTAAAATGGTTTGAAGTTTCTGGTTCTTCTAAGGCTGGATTTATTTTTGATGAAGCTGAACTGTTCACCTTAAATATTTTGAATTGCAACTCTCTTACCTCCTTGCCTATTAGCACTCTGCCGAGTACGTTGAAGACAATATGGATATGTCGTTGCCGGAAATTGAAATTGGAGGCACCAGATAGTAGTAGGATGATTTCAGACATGTTTCTGGAGGAATTGAGACTGGAGGAATGTGATTCTATATCATCACCTGAGTTGGTCCCAAGAGCACGCACTTTGACTGTGAAGAGGTGCCAAAACCTTACTAGGTTTTTGATTCCTAATGGGACTGAAAGACTCGATATTTGGGGTTGTGAGAATCTTGAAATACTACTTTCTTCGGTGGCATGTGGGACCCAGATGACGTCATTGTTTATTGAAGATTGCAAAAAGCTGAAGCGGCTGCCAGAACGTATGCAAGAACTCCTTCCATCTCTTAAGGAATTGCATCTATGGAATTGTCCAGAAATAGAGTCCTTTCCTGATGGAGGATTGCCCTTCAATTTACAACTCCTCGTGATCAACTATTGTGAGAAACTGGTGAACGGTCGAAAGGAGTGGCGTCTACAGAGACTCCATTCTCTCAGAGAGTTGTTCATCAACCACGATGGCAGTGACGAAGAGATTGTTGGTGGTGAGAATTGGGAGTTGCCTTTCTCTATTCAAAGGCTTACCATAGACAATCTGAAAACATTAAGCAGCCAACTTCTCAAATGCCTCACCTCTCTTGAATCTCTAGATTTTCGTAAATTACCTCAAATTCGGTCACTGCTGGAACAAGGGCTTCCCTCCTCTTTTTCTAAGCTATATTTATACAGCCATGATGAGCTCCATTCACTACAAGGTCTTCAGCACCTCAATTCGGTTCAAAGTCTATTGATCTGGAATTGCCCTAATCTCCAATCTCTTGCAGAATCAGCGCTGCCCTCCTGCCTCTCTAAGTTGACCATCAGGGATTGCCCTAATCTCCAATCCCTTCCCAAATCAGCATTTCCCTCCTCCCTCTCTGAGCTGACCATCGAGAATTGCCCTAATCTCCAATCCCTTCCAGTAAAAGGGATGCCCTCTTCCCTCTCTATACTATCTATTTACAAATGCCCATTTCTCGAACCACTCCTAGAATTTGACAAGGGGGAGTACTGGCCAAAAATTGCTCATATTCCTGAAATATATATCGGTCGCACTATG
>L^2
GGTGGTGCATTTCTGTCTTCAGCTTTGAATGTTCTCTTTGATAGGCTTGCTCCTCATGGTGATCTGCTCAACATGTTTCAGAAGAATAAGAATGATGTTCGACTCTTAAAGAAGCTGAAAATGACTTTGGTTGGCCTTCAGGTTGTGTTAAGTGATGCAGAGAATAAACAGGCATCAAATCAACACGTGAGCCAGTGGTTTAATGAACTTCGAGGTGCTGTGGATGGCGCTGAAAACTTAATGGAACTAGTCAATTATGAGGCTTTGAGGCTTAAGGTGGAAGGTCGGCATCAAAATCTTGCAGAAACAAGCAACCAACAAGTAAGTGACCGCAAACTGAACTTGAGTGATGATTATTTTCTCGACATAAAGGAGAAGTTGGAAGAAACCATTGAAACATTGGAGGATTTGCAAAAGCAAATCGGTGACCTTGGCTTACAGAAGCATTTAGATTTGGGTAAGAAACTAGAAACTAGAACACCTTCAACTTCTTTGGTCGATGAATCTAAAATCCTTGGTAGAATGATTGAAAAAGAGCGATTGATTGACCGTTTATTGTCAAGTGATTCAAATGGAGAAAATCTGACTGTTGTCCCTATTGTTGGAATGGGGGGCGTGGGCAAGACAACACTTGCTAAAATTGTTTACAACGATAAGAAGGTGAAAGATCATTTTGACTTGAAAGCTTGGTTTTGTGTTTCAGAGGCATATGATGCTTTCAGAATAACAAAAGGATTACTTCAAGAAATTGGATCATTCGACCTAAAGGATGACAACAATCTTAATCAGCTACAGGTAAAATTGAAGGAAAGCCTAAAGGGAAAAAGATTTCTTGTTGTCCTTGATGACTTGTGGAATGATGACTGTGATGAGTGGGATGACTTGAAAAATCTTTTTGTACAAGGAGCTATGGGAAGTAAGATCCTTGTGACGACACGTAAGGAGGATGTTGCCTTGATGATGGGTAATGGGGCAATCAATGTGGAGACTCTGTCTGATGAAGTCTCTTGGGATCTATTCAAACAGCATTCATTAAAAAACAGGGATCCGGAGGAACATCCAGAACTTGAAGAGGTTGGAAAGCGAATTGCAGACAAGTGCAAAGGATTGCCTTTAGCTCTAAAGGCACTTGCTGGTATTTTATGCCGCAAATCAGAGGTGTACGAGTGGAAAAACGTCTTAAGAAGTGAAATATGGGAGCTGCCAAGGCGTAAGAATGGTATATTACCAGAGTTGATGTTGAGCTACAATGATCTTCCTGCACATTTGAAGCAATGTTTTGCTTTTTGTGCAATATATCCCAAAGATTATAAATTTTGCAAAGAGCAAGTTATTCACCTGTGGATTGCTAATGGTCTGGTACAACAGTTGCATTCTGGTAACCAATACTTTAATGAGTTGAGATCAAGATCATTGTTCGAAAGGGTCCCAGAGTCTTCTGAAAGATACGGTGGGAAATTCTTAATGCATGATCTTGTCAATGATTTGGCCCAAATTGCATCTTCAAAACTTTGTGTCAGGTTGGAAGAGTGCCAAGGATCTCATATATTGGAACAAAGTCGGCACGCATCTTATTCAATGGGCAGAGATGGTGACTTTGAGAAATTGAAACCGCTCTCTAAGTCAGAGCAGCTGAGGACATTGCTTCCAATATCTATCCAGTTCCTTTACCGCCCTAAACTAAGCAAGAGGGTGCTGCATAACATATTGCCAAGACTAACTTACTTAAGGGCATTATCATTGTCATGTTATGCGATTGTGGAGCTTCCAAAAGATTTGTTTATCAAATTTAAGCTCCTGAGATTTTTGGACCTTTCTCGGACAGAGATTACAAAATTGCCCGATTCTATCTGTGCGTTGTATAACTTGGAGACACTTCTCCTGTCATCTTGTGATGATCTTGAGGAGCTACCGCTGCAGATGGAGAAGTTGATCAACTTGCGGCACCTTGACATCAGCAACACTTCTCGCTTGAAGATGCCGCTACATCTGAGCAAGTTGAAAAGCCTCCAAGTGCTAGTGGGAGCCAAGTTTCTACTAGGTGGCCCCTGTGGTTGGAGAATGGAAGATTTGGGTGAAGCATATTACATGTATGGATCTCTATCAATTTTAGAATTGCAAAATGTGGTTGATAGAAGGGAAGCTCAGAAGGCGAAGATGAGGGATAAGAAGAAGAATCATGTTGAGAAGTTATCGTTGGAGTGGAGTGGAAGTGATGCGGACAATTCACAAACCGAAAGAGACATACTTGATGAGCTACGTCCACACACAAAAATAAAAGAAGTCGAAATCTCCGGATATAGAGGGACACAATTTCCAAATTGGCTAGCTGATGATTCGTTTCTTAAGCTGCTAGTACAATTGTCTCTTAGCAACTGCAAGGACTGTTTTTCCTTGCCAGCGCTAGGACAACTTCCTTGTTTGAAATTCCTTTCCATTAGAAACATGCATCGAATAACAGAGGTGACGGAAGAATTCTATGGTAGTCCGTCCTCTGAAAAGCCTTTTAACTCTCTTGAGAAGCTTGAATTTGCAGAGATGCCTGAGTGGAAGCAGTGGCACGTACTAGGGATCGGAGAGTTTCCTGCACTTCGGGACCTTTCAATTGAAGATTGCCCCAAGTTGGTTGGAAATTTCCTCGAGAATCTTTGTTCTCTGACGAAATTGAGAATCTCAATATGTCCTGAACTCAATTTGGAGACACCCATCCAACTTTCAAGTCTAAAATGGTTTGAAGTTTCTGGTTCTTCTAAGGCTGGATTTATTTTTGATGAAGCTGAACTGTTCACCTTAAATATTTTGAATTGCAACTCTCTTACCTCCTTGCCTACTAGCACTCTGCCGAGTACGTTGAAGACAATATGGATATGTCGTTGCCGGAAATTGAAATTGGAGGCACCAGATAGTAGTAGGATGATTTCAGACATGTTTCTGGAGGAATTGAGACTGGAGGAATGTGATTCTATATCATCACCTGAGTTGGTCCCAAGAGCACGCACTTTGACTGTGAAGAGGTGCCAAAACCTTACTAGGTTTTTGATTCCTAATGGGACTGAAAGACTCGATATTTGGGGTTGTGAGAATGTTGAAATATTTTCGGTGGCATGTGGGACCCAGATGACGTTTTTGAATATCCACTCTTGCGCAAAGCTGAAGCGGCTGCCAGAACGTATGCAAGAACTCCTTCCATCTCTTAAGGAATTGCATCTGTGGAATTGTCCAGAAATAGAGTCCTTTCCTGATGGAGGATTGCCCTTCAATTTACAACTCCTCGTGATCAACTATTGTGAGAAACTGGTGAACGGTCGAAAGGAGTGGCGTCTACAGAGACTCCATTCTCTCAGAGAGTTGTTCATCAACCACGATGGCAGTGACGAAGAGATTGTTGGTGGTGAGAATTGGGAGTTGCCTTTCTCTATTCAAAGGCTTACCATAGACAATCTGAAAACATTAAGCAGCCAACTTCTCAAATGCCTCACCTCTCTTGAATCTCTAGATTTTCGTAATTTACCTCAAATTCGGTCACTGCTGGAACAAGGGCTTCCCTCCTCTTTTTCTAAGCTATATTTATACAGCCATGATGAGCTCCATTCACTACAAGGTCTTCAGCACCTCAATTCGGTTCAAAGTCTATTGATCTGGAATTGCCCTAATCTCCAATCTCTTGCAGAATCAGCGCTGCCCTCCTGCCTCTCTAAGTTGACCATCAGGGATTGCCCTAATCTCCAATCCCTTCCCAAATCAGCATTTCCCTCCTCCCTCTCTGAGCTGACCATCGAGAATTGCCCTAATCTCCAATCCCTTCCAGTAAAAGGGATGCCCTCTTCCCTCTCTATACTATCTATTTACAAATGCCCATTTCTTGAACCACTCCTAGAATTTGACAAGGGGGAGTACTGGCCAGAAATTGCTCATATTCCTGAAATATATATCGGTCGCACTATG
>L^2b
GGTGGTGCATTTCTGTCTTCAGCTTTGAATGTTCTCTTTGATAGGCTTGCTCCTCATGGTGATCTGCTCAACATGTTTCAGAAGAATAAGAATGATGTTCGACTCTTAAAGAAGCTGAAAATGACTTTGGTCGGCCTTCAGGTTGTGTTAAGTGATGCAGAGAATAAGCAGGCATCAAATCAACACGTGAGCCAGTGGCTTAATGAACTTCGAGGTGCTGTGGACGGTGCTGAAAACTTAATGGAACAAGTCAATTATGAGGCTTTGAGGCTTAAGGTGGAAGGTCGGCATCAAAATCTTGCAGAAACAAACAACCAGCAAGTAAGTGACCTCAAACTGAACTTGAGTGATGATTATTTTCTCGACATAAAGGAGAAGTTGGAAGAAACCATTGAAACATTGGAGGATTTGCAAAAGCAAATCGGTGACCTTGGCTTACAGAAGCATTTAGATTTGGGTAAGAAACTAGAAAGTAGAACACCTTCAACTTCTTTGGTCGATGAATCTAAAATCCTTGGTAGAATGATTGAAAAAGAGAGATTGATTGACCGTTTATTGTCAAGTGATTCAAATGGAGAAAATCTGACTGTTGTCCCTATTGTTGGAATGGGGGGCGTGGGCAAGACAACACTTGCTAAAATTGTTTACAACGATAAGAAGGTGAAAGATCATTTTGGCTTGAAAGCTTGGTTTTGTGTTTCGGAGGCATATGATGCTTTCAGAATAACAAAAGGATTACTTCAAGAAATTGGATCATTCGACTTAAAGGATGACAACAATCTTAATCAGCTACAGGTAAAATTGAAGGAAAGCCTAAAGGGAAAAAGATTTCTTGTTGTCCTTGATGACTTGTGGAATGATGACTGTGATGAGTGGGATGACTTGAAAAATCTTTTTGTACAAGGAGCTATGGGAAGTAAGATCCTTGTGACGACACGTAAGGAGGATGTTGCCTTGATGATGGGTAATGGGGCAATCAATGTGAAGACTCTGTCTGATGAAGTCTCTTGGGATCTATTCAAACAGCATTCATTAAAAAACAGGGATCCGGAGGAACATCCAGAACTTGAAGAGGTTGGAAAGCAAATTGCAGACAAGTGCAAAGGATTGCCTTTAGCTCTAAAGGCACTTGCTGGTATTTTATGCCGCAAATCAGAGGTGTACGAGTGGAAAAACGTCTTAAGAAGTGAAATATGGGAGCTGCCAAGGCGTAAGAATGGTATATTACCAGAGTTGATGATGAGCTACAATGATCTTCCTGCACATTTGAAGCGATGTTTTGCTTTTTGTGCAATATATCCCAAAGATTATAAATTTTGCAAAGAGCAAGTTATTCACCTGTGGATTGCTAATGGTCTGGTACAACAGTTGCATTCTGGTAACCAATACTTTAATGAGTTGAGATCAAGATCATTGTTTGAAAGGGTCCCAGAGTCTTCTGAAAGATACGGAGGGAAATTCTTAATGCATGATCTTGTCAATGATTTGGCCCAAATTGCATCTTCAAAACTTTGTGTCAGGTTGGAAGAGTGCCAAGGATCTCATATATTGGAACAAAGTCGGCACACGTCGTATTCAATGGGGAGAGATGGTGACTTTGAGAAATTGAAACCGCTCTCTAAGTCAGAGCAGCTGAGGACATTGCTTCCAATCTCTATCCAGTTCCTTTACCGCCCTAAACTAAGCAAGAGGGTGCTGCATAACATATTGCCAAGACTAACTTACTTAAGGGCATTATCATTGTCATGTTATGCGATTGTGGAGCTTCCAAAAGATTTGTTTATCAAATTTAAGCTCCTGAGATTTTTGGACCTTTCTCGGACAGAGATTACAAAATTGCCCGATTCTATCTGTGCGTTGTATAACTTGGAGACACTTCTCCTGTCATCTTGTGATGATCTTGAGGAGCTACCGCTTCAGATGGAGAAGTTGATCAACTTGCGGCACCTTGACATCAGCAACACTTCTCGCTTGAAGATGCCGCTACATCTGAGCAAGTTGAAAAGCCTCCAAGTGCTAGTGGGAGCCAAGTTTCTACTAGGTGGCCCCTGTGGTTGGAGAATGGAAGATTTGGGTGAAGCACATTACATGTATGGATCTCTATCAATTTTAGAATTGCAAAATGTGGTTGATAGAAGGGAAGCTCAGAAGGCGAAGATGAGGGATAAGAAGAAGAATCATGTTGAGAAGTTATCGTTGGAGTGGAGTGGAAGTGATGCGGACAATTCACAAACCGAAAGAGACATACTTGATGAGCTACGTCCACACACAAAAATAAAAGAAGTCGAAATCTCCGGATATAGAGGGACACAATTTCCAAATTGGCTAGCTGATGATTCGTTTCTTAAGCTGCTAGTACAATTGTCTCTTAGCAACTGCAAGGACTGTTTTTCCTTGCCGGCACTAGGACAGCTTCCTTGTTTGAAATTCCTTTCCATTAGAAAGATGCATCGAATAACAGAGGTGATGGAAGAATTCTATGGTAGTCCGTCCTCTGAAAAGCCTTTTAACTCTCTTGAGAAGCTTGAATTTGCAGAGATGCCTGAGTGGAAGCAGTGGCACGTACTAGGGAACGGAGAGTTTCCTGCACTTCGGGACCTTTCAATTGAAGATTGCCCCAAGTTGGTTGGAAATTTCCTCGAGAATCTTTGTTCTCTGACGAAATTGAGAATCTCAATATGTCCTGAACTCAATTTGGAGACACCCATCCAACTTTCAAGTCTAAAATGGTTTGAAGTTTCTGGTTCTTTTAAGGCTGGATTTATTTTTGATGAAGCTGAACTGTTCACCTTAAATATTTTGAATTGCAACTCTCTTACCTCCTTGCCTACTAGCACTCTGCCGAGTACGTTGAAGACAATATGGATATGTCGTTGCCGGAAATTGAAATTGGCGGCACCAGATAGTAGTAGGATGATTTCTGACATGTTTCTGGAGGAATTGAGACTGGAGGAATGTGATTCTGTATCATCAACTGAGTTGGTCCCAAGAGCACGCACTTTGACTGTGAAGAGGTGCCAAAACCTTACTAGGTTTTTGATTCCTAATGGGACTGAAAGACTCGATATTTGGGGTTGTGAGAATCTTGAAATATTTTCGGTGGCATGTGGGACCCAGATGACGTTTTTGAATATCCACTCTTGTGCAAAGCTGAAGCGGCTGCCAGAATGTATGCAGGAACTCCTTCCATCTCTTAAGGAACTGCATCTGTGGAATTGTCCAGAAATAGAATCCTTTCCTGATGGAGGATTGCCCTTCAATTTACAACTCCTCGTGATCAACTATTGCGAGAAACTGGTGAACAGTCGAAAGGAGTGGCGTCTACAGAGACTCCATTCTCTCAGAGAGTTGTTCATCCACCACGATGGCAGTGACGAAGAGATTGTTGGTGGTGAGAATTGGGAGTTGCCTTTCTCTATTCAAAGGCTTACCATAGACAATCTGAAAACATTAAGCAGCCAACTTCTCAAAAGCCTCACCTCTCTTGAATCTCTAGATTTTCGTAATTTACCTCAAATTCGGTCACTGCTAGAACAAGGGCTTCCCTCCTCTTTTTCTAAGCTATATTTATACAGCCATGATGAGCTCCATTCTCTACAAGGTCTTCAGCACCTCAATTCGGTTCAAAGTCTATTGATCTGGAATTGCCCTAATCTCCAATCTCTTGCAGAATCAGCGTTGCCCTCCTCCCTCTCTAAGTTGACCATCAGGGATTGCCCTAATCTCCAATCCCTTCCCAAATCAGCATTTCCCTCCTCCCTCTCTGAGCTGACCATCGAGAATTGCCCTAATCTCCAATCCCTTCCAGTAAAAGGGATGCCCTCTTCCCTCTCTATACTATCTATTTGCAAATGCCCATTTCTCGAACCACTCCTAGAATTTGACAAGGGGGAGTACTGGCCAGAAATTGCTCATATTCCTGAAATATATATCGGTCGCACTATG
>L^3
ATGGAGATTGGCTTAGCAGTTGGTGGTGCATTTCTGTCTTCAGCTTTGAATGTTCTCTTTGATAGGCTTGCTCCTCATGGTGATCTGCTCAACATGTTTCAGAAGAATAAGAATGATGTTCGACTCTTAAAGAAGCTGAAAATGACTTTGGTTGGCCTTCAGGTTGTGTTAAGTGATGCAGAGAATAAACAGGCATCAAATCAACACGTGAGCCAGTGGTTTAATGAACTTCGAGGTGCTGTGGATGGCGCTGAAAACTTAATGGAACTAGTCAATTATGAGGCTTTGAGGCGTAAGGTGGAAGGTCGGCATCAAAATCTTGCAGAAACAAGCAACCAACAAGTAAGTGACCGCAAACTGAACTTGAGTGATGATTATTTTCTCGACATAAAGGAGAAGTTGGAAGAAACCATTGAAACATTGGAGGATTTGCAAAAGCAAATCGGTGACCTTGGCTTACAGAAGCATTTAGATTTGGGTAAGAAACTAGAAACTAGAACACCTTCAACTTCTTTGGTCGATGAATCTAAAATCCTTGGTAGAATGATTGAAAAAGAGCGATTGATTGACCGTTTATTGTCAAGTGATTCAAATGGAGAAAATCTGACTGTTGTCCCTATTGTTGGAATGGGGGGCGTGGGCAAGACAACACTTGCTAAAATTGTTTACAACGATAAGAAGGTGAAAGATCATTTTGACTTGAAAGCTTGGTTTTGTGTTTCAGAGGCATATGATGCTTTCAGAATAACAAAAGGATTACTTCAAGAAATTGGATCATTCGACCTAAAGGATGACAACAATCTTAATCAGCTACAGGTAAAATTGAAGGAAAGCCTAAAGGGAAAAAGATTTCTTGTTGTCCTTGATGACTTGTGGAATGATGACTGTGATGAGTGGGATGACTTGAAAAATCTTTTTGTACAAGGAGCTATGGGAAGTAAGATCCTTGTGACGACACGTAAGGAGGATGTTGCCTTGATGATGGGTAATGGGGCAATCAATGTGGAGACTCTGTCTGATGAAGTCTCTTGGGATCTATTCAAACAGCATTCATTAAAAAACAGGGATCCGGAGGAACATCCAGAACTTGAAGAGGTTGGAAAGCGAATTGCAGACAAGTGCAAAGGATTGCCTTTAGCTCTAAAGGCACTTGCTGGTATTTTATGCCGCAAATCAGAAGTGTACGAGTGGAAAAACGTCTTAAGAAGTGAAATATGGGAGCTGCCAAGGCGTAAGAATGGTATATTACCAGAGTTGATGTTGAGCTACAATGATCTTCCTGCACATTTGAAGCAATGTTTTGCTTTTTGTGCAATATATCCCAAAGATTATAAATTTTGCAAAGAGCAAGTTATTCACCTGTGGATTGCTAATGGTCTGGTACAACAGTTGCATTCTGGTAACCAATACTTTAATGAGTTGAGATCAAGATCATTGTTCGAAAGGGTCCCAGAGTCTTCTGAAAGATACGGTGGGAAATTCTTAATGCATGATCTTGTCAATGATTTGGCCCAAATTGCATCTTCAAAACTTTGTGTCAGGTTGGAAGAGTGCCAAGGATCTCATATATTGGAACAAAGTCGGCACACATCGTATTCAATGGGCAGAGATGGTGACTTTGAGAAATTGAAACCGCTCTCTAAGTCAGAGCAGCTGAGGACATTGCTTCCAATCTCTATCCAGTTCCTTTACCGCCCTAAACTAAGCAAGAGGGTGCTGCATAACATATTGCCAAGACTAACTTACTTAAGGGCATTATCATTGTCATGTTATGCGATTGTGGAGCTTCCAAAAGATTTGTTTATCAAATTTAAGCTCCTGAGATTTTTGGACCTTTCTCAAACAGAGATTACAAAATTGCCCGATTCTATCTGTGCGTTGTATAACTTGGAGACACTTCTCCTGTCATCTTGTGATGATCTTGAGGAGCTACCGCTGCAGATGGAGAAGTTGATCAACTTGCGGCACCTTGACATCAGCAACACTTCTCGCTTGAAGATGCCGCTACATCTGAGCAAGTTGAAAAGCCTCCAAGTGCTAGTGGGAGCCAAGTTTCTACTAGGTGGCCCCTGTGGTTGGAGAATGGAAGATTTGGGTGAAGCACATTACATGTATGGATCTCTATCAATTTTAGAATTGCAAAATGTGGTTGATAGAAGGGAAGCTCAGAAGGCGAAGATGAGGGATAAGAAGAAGAATCATGTTGAGAAGTTATCGTTGGAGTGGAGTGGAAGTGATGCGGACAATTCACAAACCGAAAGAGACATACTTGATGAGCTACGTCCACACACAAAAATAAAAGAAGTCGAAATCTCCGGATATAGAGGGACACAATTTCCAAATTGGCTAGCTGATGATTCGTTTCTTAAGCTGCTAGTACAATTGTCTCTTAGCAACTGCAAGGACTGTTTTTCCTTGCCAGCGCTAGGACAACTTCCTTGTTTGAAATTCCTTTCCATTAGAAAGATGCATCGAATAACAGAGGTGACGGAAGAATTCTATGGTAGTCCGTCCTCTGAAAAGCCTTTTAACTCTCTTGAGAAGCTTGAATTTGCAGAGATGCCTGAGTGGAAGCAGTGGCACGTACTAGGGATCGGAGAGTTTCCTGCACTTCGGGACCTTTCAATTGAAGATTGCCCCAAGTTGGTTGGAAATTTCCTCGAGAATCTTTGTTCTCTGACGAAATTGAGAATCTCAATATGTCCCGAACTCAATTTGGAGACACCCATCCAACTTTCAAGTCTAAAATGGTTTGAAGTTTCTGGTTCTTCTAAGGCTGGATTTATTTTTGATGAAGCTGAACTGTTCACCTTAAATATTTTGAATTGCAACTCTCTTACCTCCTTGCCTATTAGCACTCTGCCGAGTACGTTGAAGACAATATGGATATGTCGTTGCCGGAAATTGAAATTGGAGGCACCAGATAGTAGTAGGATGATTTCAGACATGTTTCTGGAGGAATTGAGACTGGAGGAATGTGATTCTATATCATCACCTGAGTTGGTCCCAAGAGCACGCACTTTGACTGTGAAGAGGTGCCAAAACCTTACTAGGTTTTTGATTCCTAATGGGACTGAAAGACTCGATATTTGGGGTTGTGAGAATCTTGAAATATTTTCGGTGGTATGTGGGACCCAGATGACGTTTTTGAATATCCACTCTTGCGCAAAGCTGAAGCGGCTGCCAGAATGTATGCAGGAACTCCTTCCATCTCTTAAGGAACTGCATCTGTGGAATTGTCCAGAAATAGAGTCCTTTCCTGATGGAGGATTGCCCTTCAATTTACAACTCCTCGTGATCAACTATTGCGAGAAACTGGTGAACGGTCGAAAGGAGTGGCGTCTACAGAGACTCCATTCTCTCAGAGAGTTGTTCATCAACCACGATGGCAGTGACGAAGAGATTGTTGGTGGTGAGAATTGGGAGTTGCCTTGCTCTATTCAAAGGCTTGTCATAGTCAATCTGAAAACATTAAGCAGCCAACTTCTCAAAAGCCTCACCTCTCTTGAATCTCTAGATATTCGTAATTTACCTCAAATTCGGTCACTGCTGGAACAAGGGCTTCCCTCCTCTTTTTCTAAGCTATATTTATACAGCCATGATGAGCTCCATTCACTACAAGGTCTTCAGCACCTCAATTCGGTTCAAAGTCTATTGATCTGGAATTGCCCTAATCTCCAATCTCTTGCAGAATCAGCGCTGCCCTCCTGCCTCTCTAAGTTGACCATCAGGGATTGCCCTAATCTCCAATCCCTTCCCAAATCAGCATTTCCCTCCTCCCTCTCTGAGCTGACCATCGAGAATTGCCCTAATCTCCAATCCCTTCCAGTAAAAGGGATGCCCTCTTCCCTCTCTATACTATCTATTTACAAATGCCCATTTCTCGAACCACTCCTAGAATTTGACAAGGGGGAGTACTGGCCAAAAATTGCTCATATTCCTGAAATATATATCGGTCGCACTATGTTTGACTGTGAATGCCTGTGA
>L^4
GGTGGTGCATTTCTGTCTTCAGCTTTGAATGTTCTCTTTGATAGGCTTGCTCCTCATGGTGATCTGCTCAACATGTTTCAGAAGAATAAGAATGATGTTCGACTCTTAAAGAAGCTGAAAATGACTTTGGTCGGCCTTCAGGTTGTGTTAAGTGATGCAGAGAATAAGCAGGCATCAAATCAACATGTGAGCCAGTGGCTTAATGAACTTCGAGGTGCTGTGGACGGTGCTGAAAACTTAATGGAACAAGTCAATTATGAGGCTTTGAGGCTTAAGGTGGAAGGTCGGCATCAAAATCTTGCAGAAACAAACAACCAGCAAGTAAGTGACCTCAAACTGAACTTGAGTGATGATTATTTTCTCGACATAAAGGAGAAGTTGGAAGAAACCATTGAAACATTGGAGGATTTGCAAAAGCAAATCGGTGACCTTGGCTTACAGAAGCATTTAGATTTGGGTAAGAAACTAGAAACTAGAACACCTTCAACTTCTTTGGTCGATGAATCTAAAATCCTTGGTAGAATGATTGAAAAAGAGAGATTGATTGACCGTTTATTGTCAAGTGATTCAAATGGAGAAAATCTGACTGTTGTCCCTATTGTTGGAATGGGGGGCGTGGGCAAGACAACACTTGCTAAAATTGTTTACAACGATAAGAAGGTGAAAGATCATTTTGGCTTGAAAGCTTGGTTTTGTGTTTCGGAGGCATATGATGCTTTCAGAATAACAAAAGGATTACTTCAAGAAATTGGATCATTCGACTTAAAGGATGACAACAATCTTAATCAGCTACAGGTAAAATTGAAGGAAAGCCTAAAGGGAAAAAGATTTCTTGTTGTCCTTGATGACTTGTGGAATGATGACTGTGATGAGTGGGATGACTTGAAAAATCTTTTTGTACAAGGAGCTATGGGAAGTAAGATCCTTGTGACGACACGTAAGGAGGATGTTGCCTTGATGATGGGTAATGGGGCAATCAATGTGAAGACTCTGTCTGATGAAGTCTCTTGGGATCTATTCAAACAGCATTCATTAAAAAACAGGGATCCGGAGGAACATCCAGAACTTGAAGAGGTTGGAAAGCAAATTGCAGACAAGTGCAAAGGATTGCCTTTAGCTCTAAAGGCACTTGCTGGTATTTTATGCCGCAAATCAGAGGTGTACGAGTGGAAAAACGTCTTAAGAAGTGAAATATGGGAGCTGCCAAGGCGTAAGAATGGTATATTACCAGAGTTGATGATGAGCTACAATGATCTTCCTGCACATTTGAAGCGATGTTTTGCTTTTTGTGCAATATATCCCAAAGATTATAAATTTTGCAAAGAGCAAGTTATTCACCTGTGGATTGCTAATGGTCTGGTACAACAGTTGCATTCTGGTAACCAATACTTTAATGAGTTGAGATCAAGATCATTGTTCGAAAGGGTCCCAGAGTCTTCTGAAAGATACGGAGGGAAATTCTTAATGCATGATCTTGTCAATGATTTGGCCCAAATTGCATCTTCAAAACTTTGTGTCAGGTTGGAAGAGTGCCAAGGATCTCATATATTGGAACAAAGTCGGCACACGTCGTATTCAATGGGGAGAGATGGTGACTTTGAGAAATTGAAACCGCTCTCTAAGTCAGAGCAGCTGAGGACATTGCTTCCAATCTCTATCCAGTTCCTTTACCGCCCTAAACTAAGCAAGAGGGTGCTGCATAACATATTGCCAAGACTAACTTACTTAAGGGCATTATCATTGTCATGTTATGCGATTGTGGAGCTTCCAAAAGATTTGTTTATCAAATTTAAGCTCCTGAGATTTTTGGACCTTTCTCGGACAGAGATTACAAAATTGCCCGATTCTATCTGTGCGTTGTATAACTTGGAGACACTTCTCCTGTCATCTTGTGATGATCTTGAGGAGCTACCGCTTCAGATGGAGAAGTTGATCAACTTGCGGCACCTTGACATCAGCAACACTTCTCGCTTGAAGATGCCGCTACATCTGAGCAAGTTGAAAAGCCTCCAAGTGCTAGTGGGAGCCAAGTTTCTACTAGGTGGCCCCTGTGGTTGGAGAATGGAAGATTTGGGTGAAGCACATTACATGTATGGATCTCTATCAATTTTAGAATTGCAAAATGTGGTTGATAGAAGGGAAGCTCAGAAGGCGAAGATGAGGGATAAGAAGAAGAATCATGTTGAGAAGTTATCGTTGGAGTGGAGTGGAAGTGATGCGGACAATTCACAAACCGAAAGAGACATACTTGATGAGCTACGTCCACACACAAAAATAAAAGAAGTCGAAATCTCCGGATATAGAGGGACACAGTTTCCAAATTGGCTAGCTGATGATTCGTTTCTTAAGCTGCTAGTACAATTGTCTCTTAGCAACTGCAAGGACTGTTTTTCCTTGCCAGCACTAGGACAGCTTCCTTGTTTGAAATTCCTTTCCATTAGAAAGATGCATCGAATAACAGAGGTGATGGAAGAATTCTATGGTAGTCCGTCCTCTGAAAAGCCTTTTAACACTCTTGAGAAGCTTGAATTTGCAGAGATGCCTGAGTGGAAGCAGTGGCACGTACTAGGGAACGGAGAGTTTCCTGCACTTCGGGACCTTTCAATTGAAGATTGCCCCAAGTTGGTTGGAAATTTCCTCGAGAATCTTTGTTCTCTGACGAAATTGAGAATCTCAATATGTCCTGAACTCAATTTGGAGACACCCATCCAACTTTCAAGTCTAAAATGGTTTGAAGTTTCTGGTTCTTTTAAGGCTGGATTTATTTTTGATGAAGCTGAACTGTTCACCTTAAATATTTTGAATTGCAACTCTCTTACCTCCTTGCCTACTAGCACTCTGCCGAGTACGTTGAAGACAATATGGATATGTCGTTGCCGGAAATTGAAATTGGAGGCACCAGATAGTAGTAGGATGATTTCTGACATGTTTCTGGAGGAATTGAGACTGGAGGAATGTGATTCTGTATCATCAACTGAGTTGGTCCCAAGAGCACGCACTTTGACTGTGAAGAGGTGCCAAAACCTTACTAGGTTTTTGATTCCTAATGGGACTGAAAGACTCGATATTTGGGGTTGTGAGAATCTTGAAATATTTTCGGTGGCATGTGGGACCCAGATGACGTTTTTGAATATCCACTCTTGCGCAAAGCTGAAGCGGCTGCCAGAATGTATGCAGGAACTCCTTCCATCTCTTAAGGAACTGCATCTGTGGAATTGTCCAGAAATAGAATCCTTTCCTGATGGAGGATTGCCCTTCAATTTACAACTCCTCGTGATCAACTATTGCGAGAAACTGGTGAACAGTCGAAAGGAGTGGCGTCTACAGAGACTCCATTCTCTCAGAGAGTTGTTCATCCGCCACGATGGCAGTGACGAAGAGATTGTTGGTGGTGAGAATTGGGAGTTGCCTTTCTCTATTCAAAGGCTTACCATAGACAATCTGAAAACATTAAGCAGCCAACTTCTCAAAAGCCTCACCTCTCTTGAAACTCTAGATTTTCGTAATTTACCTCAAATTCGGTCACTGCTAGAACAAGGGCTTCCCTCCTCTTTTTCTAAGCTATATTTATACAGCCATGATGAGCTCCATTCACTACAAGGTCTTCAGCACCTCAATTCGGTTCAAAGTCTATTGATCTGGAATTGCCCTAATCTCCAATCTCTTGCAGAATCAGCGTTGCCCTCCTCCCTCTCTAAGTTGACCATCAGGGATTGCCCTAATCTCCAATCCCTTCCCAAATCAGCATTTCCCTCCTCCCTCTCTGAGCTGACCATCGAGAATTGCCCTAATCTCCAATCCCTTCCAGTAAAAGGGATGCCCTCTTCCCTCTCTATACTATCTATTTGCAAATGCCCATTTCTCGAACCACTCCTAGAATTTGACAAGGGGGAGTACTGGCCAGAAATTGCTCATATTCCTGAAATATATATCGGTCGCACTATG
>LAZ5
ATGGCAGCATCTTCCGAAATACTCCCGGAGTCGTGGCAAGTGTTCATCAATTTCCGAGGAGCAGATTTGCGCAACGGTTTCATCAGCCATCTGGCGGGAGCTTTGACCTCAGCTGGAATCACATACTACATCGACACGGAAGAAGTCCCGAGCGAAGATCTCACTGTCCTTTTCAAGAGGATAGAGGAATCGGAAATCGCACTGTCCATCTTCTCGAGCAATTATGCTGAGTCAAAATGGTGTTTGGACGAGCTCGTGAAGATCATGGAACAAGTAAAGAAAGGAAAGCTCAGAATCATGCCCGTCTTCTTCAACGTGAAGCCAGAGGAGGTGAGAGAGCAGAACGGAGAGTTCGGACTTAAGCTTTACGGAGAAGGTAAAAGCAAACGACCCAACATACCTAATTGGGAGAACGCTTTGCGGTCTGTCCCAAGCAAGATAGGCTTGAATTTGGCGAATTTTAGAAACGAGAAGGAACTCCTTGACAAGATCATTGACTCCATCAAAAAAGTACTTGCCCGAATTACACGAGCAAGCAGAGTAGCAGAATCTCTAAACGGGATCTCAAAAGACTCAGAGGCAAAGAATGTAGACACATTTTCGCCAAACTCCAGTGATTTTCCATCTACTTCCATTGACGACGACCTCAGTATCAACTCGCCTCAGTACCAAGCCACAATTCCCCCCGCAAGCAGGGAAGGTGAACGTCTCAACACGATCTCTACTGTAAGTTCAACTGGTAGTATTGAACATCCTCCACCCAACTACGGAATAGAACCACGCCTTAAGGAGATGGAAGAAAAGTTAGATTTTGATAGCCTCGAAACTAAAACTGTTGGAATTGTTGGGATGCCTGGGATTGGTAAAACCACTCTTGCAGAAACGTTGTATAGAAAGTGGGAACACAAGTTTGAGAGGAGTATGTTTTTCCCAGATGCCAGTAAGATGGCGAATGAACACGGAATGTGTTGGCTGCAGAAGAGATTATTGGAAGAGCTGTTGAAGGATACTAATCTCAACATAGGATATACAACGAATGAACATGAGTTTTGTAAGGATGTTCTTCTCCTAAAGAAAGTTTTTCTTGTCATAGATAATGTTAGTAGCGAGGAACAGATCGAAACTCTTTTTGGTAAATGGAATTGGATTAAAAATGGAAGCAAGATTGTTATTACGTCAAGTGATGAGTCAATGCTCAAGGGTTTCGTTAAAGATACTTATGTAGTCCCAAGTTTGAACAGCAGAGACAGTCTACTGTGGTTTACTAATCATGCATTTGGTTTGGATGATGCCCAGGGAAACTTGGTAAAGTTGTCCAAACACTTTCTGAATTATGCCAAAGGCAACCCACTAGCCCTCGGAGCTTTTGGTGTAGAACTTTGTGGGAAAGACAAGGCTGATTGGGAAAAGAGAATAAAAACATTGACACTAATTTCCAATAAGATGATCCAAGATGTCTTGAGAAGAAGGTATGATGAACTCACAGAGAGGCAGAAAGATATTTTTCTTGACGTCGCATGTTTCTTCAAATCAGAGAATGAAAGTTATGTACGACACGTGGTGAATTCATGTGATTCTGAGTCTACTAAGAGTTGGGATGAAATAACAGATCTCAAAGGAAAGTTTCTTGTCAATATTTCTGGTGGTCGAGTTGAGATGCATGATATACTATGCACATTCGCCAAGGAACTTGCTTCACAAGCATTGACTGAAGATACAAGGGTTCATCTCAGGCTGTGGAACTATCAAGATATCATGTGGTTTCTCAACAATGAATTGGAAATGGAAAATGTCAGAGGTATTTTCTTAGACATGTCTAAAGTTCCGGAGGAAATGACATTTGATGGTAACATCTTTAGCAATATGTGCAATCTTCGATATCTCAAAATATACAGTTCTGTTTGCCATAAGGAAGGCGAAGGTATCTTCAAATTTGACACAGTTAGGGAAATTCAGTTACCATTAGACAAGGTACGCTATCTCCACTGGATGAAATATCCATGGGAGAAACTTCCATCAGACTTCAACCCGGAGAATCTCGTTGATCTTGAACTGCCTTATAGCTCCATTAAGAAAGTTTGGGAGGGTGTTAAGGATACCCCGATACTAAAGTGGGCCAATCTAAGCTATTCAAGTAAGTTGACTAACCTTTTAGGGTTGTCAAATGCTAAAAATCTTGAAAGATTGAATCTTGAAGGTTGCACAAGTTTGCTTAAACTGCCCCAAGAGATGGAGAACATGAAAAGTCTTGTCTTCCTGAACATGAGACGTTGCACTAGTCTCACATGTCTTCAAAGTATTAAAGTGAGCTCTCTGAAAATTCTCATACTCAGTGACTGCTCAAAACTTGAGGAATTTGAGGTGATTTCGGAAAATCTGGAAGAATTATATTTAGATGGAACTGCAATAAAGGGACTTCCTCCAGCGGCCGGGGATCTGACGAGACTTGTCGTCTTAAATATGGAAGGCTGTACAGAACTGGAGAGTCTTCCCAAACGTCTTGGAAAACAGAAAGCTCTTCAAGAACTGGTACTCTCTGGATGTTCAAAGCTCGAGAGCGTTCCAACGGACGTAAAAGACATGAAACATCTACGGCTCTTATTGCTTGACGGCACAAGAATCAGAAAGATCCCGAAGATAAAGTCGCTAAAGTGTTTGTGCTTAAGTAGAAATATTGCAATGGTCAATCTACAAGATAATCTCAAAGATTTCTCTAATCTGAAATGTCTTGTCATGAAGAACTGCGAGAATCTCAGATATCTTCCTTCGCTTCCAAAATGTCTTGAGTACCTAAACGTATATGGTTGTGAAAGACTAGAATCAGTTGAGAATCCACTGGTTGCTGATAGGTTAACGTTATTCCTTGATAGATCTGAGGAATTACGTTCCACTTTCTTGTTCACTAATTGCCACAATCTGTTTCAAGATGCAAAGGACTCAATCTCAACCTACGCGAAATGGAAATGCCACCGACTTGCAGTTGAATGCTACGAACAGGACATAGTTTCTGGAGCTTTTTTCAACACTTGCTATCCTGGATATATAGTCCCTTCGTGGTTCGATCACCAAGCAGTTGGATCAGTCTTAGAGCCAAGGCTGGAACCACATTGGTATAACACTATGCTTTCTGGGATAGCTCTATGTGCAGTTGTATCATTCCATGAGAACCAAGATCCGATCATCGGCAGTTTCTCAGTAAAATGCACATTGCAATTTGAAAACGAAGATGGGTCTCTTCGCTTTGATTGTGATATCGGATGTTTGAACGAACCAGGAATGATTGAGGCAGACCATGTTTTTATCGGCTATGTCACTTGCTCACGTTTGAAAGATCACCACTCTATACCTATTCATCACCCTACAACTGTAAAAATGCAGTTCCACTTGACTGATGCTTGTAAAAGTAAAGTGGTGGATTGTGGGTTCCGTTTGATGTACACCCAGAGCCGTGGCTGTTTGTTAGAGGAAGAAGTCAACGCCAACTTCACTAAATTATACTTGGGTTTATTGTAA
>LH
ATGAGTTATTTGAGAGAAGTTGCTACTGCTGTTGCCTTGCTTCTCCCATTCATTCTTCTCAACAAGTTTTGGAGACCAAATTCCAAAGACTCAATCGTCAACGATGATGACGATTCAACATCTGAAGTTGATGCCATACCCGACTCCACAAATCCCTCTGGTTCATTTCCCTCCGTGGAGTATGAAGTGTTTTTGAGTTTCAGGGGTCCAGATACTCGTGAACAGTTCACCGATTTCCTATATCATTTTCTCTGTCGCTATAAGATTCACACTTTTAGGGACGACGATGAGCTACGCAAAGGAGAAGAAATAGGGCCCAACCTCCTACGAGCAATTGATCAGTCCAAAATTTACGTCCCGATCATATCGAGCGGATATGCTGATAGTAAGTGGTGTCTTATGGAGCTTGCTGAAATTGTGAGACGTCAAGAGGAGGACCCTCGACGCATCATACTTCCTATTTTTTATATGGTGGATCCAAGTGACGTACGACATCAGACTGGATGTTATAAAAAAGCATTTCGAAAACACGCAAATAAATTTGATGGACAGACCATACAAAACTGGAAAGATGCTCTAAAGAAGGTCGGAGACTTAAAAGGATGGCACATCGGAAAGAATGACAAGCAGGGAGCTATAGCAGACGAAGTTTTAGCAGATATATGGTCACACATAAGCAAGGAAAATCTCATTTTAGAAACCGATGAGTTGGTTGGAATTGATGATCACATAACAGCCGTATTAGAAAAATTGAGTTTAGACTCTGAAAATGTGACAATGGTCGGCCTTTATGGTATGGGTGGAATAGGCAAGACGACCACTGCAAAGGCGGTTTATAACAAGATTTCTTCTTGTTTCGATCGTTGTTGTTTTATTGACAACATACGTGAAACACAAGATCAGAAGGATGGCGTTGTTGTTTTGCAAAAGAAGCTAGTATATGAAATTTTGAGGATCGATTCGGGTTCGGTTGGATTTAATAATGATAGTGGCGGACGGAAGATGATAAAGGAGAGAGTTTCGAGGTTCAAAATTCTTGTCGTTCTCGATGATGTGGATGAAAAGTTTAAATTTGAAGATATGTTGGGAAGTCCTAAAGATTTTATTTCTCAAAGTAGATTCATTATTACTTCAAGAAGTATGAGAGTTTTGGGTACTTTGAATGAGAATCAATGCAAGTTGTATGAAGTTGGATCGATGAGCAAACCACGTTCGCTTGAACTCTTCTCCAAGCATGCATTCAAAAAGAATACGCCTCCATCGGATTATGAGACTCTAGCAAATGATGTCGTAGATACTACAGCAGGACTTCCATTGACTCTGAAGGTTATAGGTTCGCTTTTATTTAAACAAGAAATTGGGGTTTGGGAAGATACTTTGGAACAATTATGTAAAACACTTAACCTTGATGAGGTTTATGATAGGCTAAAAATAAGTTACGATGCGTTGAAGCCGGAGGCAAAAGAGATTTTCTTGGATATAGCTTGCTTCTTCATCGGAAAAAATAAAGAAGAACCGTATTACATGTGGACCGACTGTAATTTTTATCCAGCAAGTAATATTACTTTTCTCATTCAAAGATGTATGATACAAGTTGGGGATGATGATGAGTTTGAAATGCACGACCAACTTAGAGATATGGGTAGAGAAATTGTGAGACGAGAGGATGTACGGCCGTGGAAGAGAAGTAGAATATGGTCGAGAGAAGAAGGGATTGATCTCTTGCGGAACAAAAAGGGATCAAGTAAAGTAAAAGCAATTAGCATAACCTGGGGTGTCAAGTATGAGTTTAAGAGCGAATGTTTCTTGAATTTGTCAGAGTTGAGATACCTCCATGCAAGTTCATCCATGCTTACTGGAGATTTCAACAATCTTCTCCCGAATTTAAAGTGGCTTGAGTTGCCATTTTACTACAATGGAAAGGATGATCCTTCTTTGACCAATTTTACTATGAAAAATCTGATAATTGTTATTCTTGAGCATAGCAGCATAACGGCTGATGATTGGGGAGGTTGGAGTCATATGATGAAGATGCCTGAGAGGCTGAAAGTTGTACGACTTTCTTCCGACTATATTTTGTCCGGAAGACCTGCTCCCCTTTCTGGCTGTTGGCGCTTCCCCAAAAGCATTGAGGTATTATCCATGATTGCGATAGAAATGGTTGGAGTTGATATTGGGGAGTTAAAGAAGCTAAAGACGTTGGTTCTGAGATCATGTAAAATACAAAAGATAAGTGGGGGAACCTTTGGTATGTTGAAGGGACTTCGAGAGCTTTGTCTCGGAAACAACTTGGATACAAATTTGAGAGAGGCAGTTGCCGATATTGGTCAACTTTCTTCTCTCGAAGTCTTGAAAACAATCGGAGCTAAGGGGGTCGAGATTAATGAATTTCCATTAGGTTTGAAGGAGTTATCCACTTCATCTCGGATTCCGAATCTTTCACAGTTGTTGGATTTGGAGGTACTGAAGGTTTATGATTGCAAGGATGGAATTGGCATGCCTCCTGCTAGTCCGAGTGAAGATGAAAGTAGCGTGTGGTGGAAGGTATCCAAGTTGAAGTCTTTGCTACTCGAGAACACAAGAATCAATTTCAACGTTGTGGATGATGCTTCTTCCGGTGGTCACCTCCCTCGTTACTTACTACCAACATCCCTAACCTCTCTTAAAATTGATTGGTGTACAGAACCAACGTGGCTTCCAGGAATAGAGAACTTGGAGAATTTGACTTCGCTGGAAGTCAACGACATCTTCCAAACTCTTGGAGGTGATTTGGATGGGCTACAAGGGTTGAGATCATTGGAAATTCTTAGGATTCGGAAAGTAAATGGTTTAGCTCGGATCAAAGGGCTTAAGGATCTCTTGTGTTCTTCTACCTGCAAGTTGCGGAAATTATATATTAGAGAATGCCCTGACCTCATTGAGTTACTCCCATGCGAACTCGGCGGCCAAACAGTAGTAGTCCCCTCTCTGGCAAAACTGACCATTAGGGATTGTCCACGGCTGGAGGTTGGCCCGATGATAAGATCTCTCCCAAAGTTCCCAATGCTAAAGAAGTTGGACCTCGCGGTGGCAAATATAACTAAAGAGGAGGATCTGGATGCGATTGGATCCCTAGAAGAGTTGGTTAGTTTGGAGTTAAAGTTAGACGATACATCTTCCGGTATAGAGAGGATAGTTTCCTTGTCGAAGCTGCAAAAGTTAACTACACTCGTAGTGAAGGTGCCGAGTTTGCGGGAGATTGAAGGGCTTGAAGAGTTGAAGTCTTTACAAGATTTGTATCTAGAGGGTTGCACGTCGTTGGGGAGACTACGTCTGGAGAAGCTGAAGGAGCTAGACATTGGAGGATGCCCTGACCTCACTGAGTTAGTCCAAACAGTAGTAGCAGTCCCCTCTTTGAGAGGACTGACCATTAGGGATTGTCCACGGCTGGAGGTTGGTCCAATGATACAATCTCTTCCAAACTTCCCAATGCTAGATGAATTGACGCTCTCGATGGTAATTATCACTGAGGATGATCTGGATGTGATTGGATCCCTAGAAGAGTTGGTTAGATTGGAGTTAGTGTTAGACGATACATCTTCCGGTATAGAGAGGATAGCTTCCTTGTCGAAGCTGCAAAAGTTAACTACACTCATAGTGGAGGTGCCGAGTTTGCGGGAGATTGAAGGTCTTGCAGAGTTGAAGTCTTTACAACGTTTGTATCTACAAGGATGCACGTCGTTGGAAAGACTGTGGCCTGATCAACAACAGTTGGGTGGTCTGGAGAACCTGAATGAGATCAACATCCGAGGTTGTAAAAGCTTGAGTGTTGATCATCTCTCTGCACTCAAGACCACTCTACCGCCCAGGGCGAGGATAACATGGCCCGATCAGCCCTACAGATGA
>LOV1
ATGGCTGAAGGAGTTGTGTTGTTTGGAGTTCATAAGCTTTGGGAGCTTCTGAATCGAGAATCTGCGCGATTGAATGGAATTGGTGAACAAGTTGATGGACTAAAGCGTCAGCTGGGAAGGTTACAGTCATTGCTGAAAGATGCCGATGCCAAGAAACATGAAAGTGAAAGGGTGAGAAACTTTCTGGAAGATGTCAGGGACATTGTTTATGATGCTGAGGATATAATCGAATCCTTTCTTCTGAACGAATTTAGAACAAAAGAAAAAGGGATCAAGAAGCATGCGAGAAGACTTGCTTGCTTCTTAGTGGATCGCCGGAAATTTGCTTCAGATATCAAAGGCATAACTAAGAAGATTTCCGAGGTGATTGGGGGAATGAAGAGTTTAGGAATACAAGAGATTATCGATGGTGCTAGTTCGATGTCGCTGCAAGAAAGACAAAGGGAGCAAAAGGAGATCCGGCAAACGTTTGCTAACAGTTCTGAAAGCGACCTTGTGGGGGTGGAACAGAGTGTTGAAGCATTGGCTGGTCATTTGGTGGAGAATGATAACATTCAAGTGGTTTCTATATCTGGGATGGGTGGTATTGGTAAAACCACTCTCGCAAGACAAGTCTTTCATCATGACATGGTACAACGCCATTTTGATGGATTCGCATGGGTCTTTGTTTCGCAACAGTTTACGCAGAAGCATGTTTGGCAGAGGATCTGGCAAGAACTTCAACCACAAAATGGGGACATTTCACATATGGACGAGCATATACTCCAGGGTAAACTCTTTAAATTGTTAGAAACCGGTAGATATTTGGTTGTTCTTGATGACGTATGGAAAGAAGAAGACTGGGACCGAATTAAAGCAGTGTTTCCGCGGAAAAGAGGTTGGAAGATGCTTCTCACTTCTCGCAATGAAGGTGTTGGAATACATGCAGATCCAAAAAGTTTTGGCTTTAAAACAAGAATCCTTACTCCTGAAGAAAGTTGGAAGCTATGTGAGAAGATAGTGTTTCATAGGAGAGACGAAACTGGTACACTTTCAGAAGTAAGGGTTGATGAAGATATGGAAGCCATGGGAAAGGAAATGGTCACGTGTTGTGGAGGACTACCATTGGCCGTTAAAGTTTTGGGAGGCTTATTAGCTACGAAACATACAGTTCCCGAGTGGAAAAGAGTATATGACAATATTGGACCCCATCTCGCAGGAAGATCTAGCTTAGATGACAATCTCAATTCGATTTATCGAGTATTGTCTCTGAGCTATGAAGATTTGCCAATGTGTTTAAAGCATTGCTTCCTTTACCTAGCCCATTTTCCCGAATATTACGAAATACATGTGAAGAGATTGTTCAATTATTTAGCGGCAGAAGGAATAATAACGTCATCTGACGATGGAACAACCATCCAAGATAAGGGAGAAGACTACCTAGAAGAGCTAGCGAGGAGAAATATGATTACTATCGACAAAAACTATATGTTTTTGAGAAAGAAACATTGTCAAATGCATGACATGATGAGAGAAGTATGTTTATCAAAAGCCAAAGAGGAGAACTTCCTAGAAATCTTCAAAGTCTCTACAGCCACCTCTGCCATCAATGCTCGATCTCTTAGCAAATCTCGCAGACTCTCCGTACATGGTGGTAATGCCCTTCAAAGTTTGGGACAAACAATCAATAAAAAAGTCAGATCTCTTTTGTATTTTGCTTTCGAGGATGAGTTTTGTATACTAGAGTCAACAACCCCATGCTTCCGAAGTTTACCATTGCTTAGGGTGTTGGATCTTTCTCGGGTAAAGTTTGAAGGAGGGAAGTTACCTTCCAGCATTGGAGATCTCATCCACTTGAGATTCTTGAGCTTACACCGGGCATGGATATCTCATCTACCTTCTTCTCTGCGGAATCTTAAGCTTCTGCTCTATTTGAACTTGGGCTTCAATGGGATGGTTCATGTGCCAAATGTTTTGAAAGAGATGCAAGAACTGAGGTACCTTCAGTTACCTATGTCAATGCATGATAAAACAAAGTTGGAATTGAGTGACCTAGTGAACCTGGAGTCTTTGATGAATTTTTCAACAAAGTACGCTAGTGTGATGGACCTCCTCCATATGACTAAGCTAAGGGAGCTCAGTCTATTTATTACTGACGGGTCTAGTGACACTCTATCGTCATCTCTTGGTCAATTGAGATCCCTGGAGGTGCTTCATTTATATGATAGGCAAGAACCTCGTGTAGCTTATCATGGGGGAGAAATTGTTCTGAATTGTATTCACCTAAAGGAATTAGAGTTGGCGATACATATGCCAAGGTTTCCTGATCAATATCTATTCCATCCCCACCTTTCACACATATATCTATGGTGTTGCAGCATGGAGGAGGATCCAATCCCGATTCTTGAAAGGCTGCTGCATTTGAAGTCAGTTATATTAACATTTGGTGCTTTCGTCGGAAGGAGAATGGTGTGCTCAAAAGGCGGTTTTCCTCAATTATGTTTTTTAAAACTAGAAGAACTAGAGGAGTTGGAAGAGTGGATAGTAGAAGAAGGGTCGATGCCACTTCTTCGTGCTTTGACTATATGTAATTGCAGAAAGTTGAAGCTTCCGGGTGGGATCAATTACATAACCTCCTTAAAGGAATTGACAATTGTAGGAATGAAGTGGAAGGAGAAACTGGTACCGGGTGGAGAAGATTACTACAAAGTCCAAAACATTCCCAATGTTCAATTTATCAACTGTGACGAATAA
>Lr1
ATGGCGGCGGCTCTCGGCTCGGCGGCCACGCTCCTCGGCAAGGTGTTCACTATGCTGTCCGCCGCCCCGGTGGCGGCGTACGTGGACAGCCTGGAGCTCGGCCACAACTCCCAGCAGATCAGGGCCAAGCTCGCGCACACGCGAGGCCTGCTGCACAACGCCCAAGCCCAGGTGAGCGACGTCGGCCACAACCCTGGACTGCAGGAGCTGCTGCCGGCGCTGAGCAGGAACGCCGACGAGGCGGAGGATCTGCTGGATGAGCTCCACTACTTCCAGATCCATGACAGGCTCCACGCCACCAACTACGCCGCCACCCAGGCCAATTTTCTCCGTCATGCTCGCAATGCTCTCCGCCACACTGCCACCAGCAGCTGGGCCGCATGCTTTTCTTGTTCCTCTGCACAAGATGATAGTGATTCTACCAGTGGGGATGATGAGTTACGTTTCCACCGAGTGATCTTCTCCAGAAAATTCAAGTCGGTGTTACAGGACATGCAGACGCACTGTGATTCCGTCTCTGATTTGCTCGGCACTATCCCAACCAGCAGCATGCCAGTTGCTGTACACCGGCCGCAGATTGGATCCACAATTATACAAGATACATTGTATGGCAGGAGACACACTTTTGAGGAAACTGTCAACCGTATCTTCAGCTGCAAACACCCTGTTTCTGTTCTTCCTATAGTTGGTCCAGGGGGTATTGGAAAGACAACTTTTGCTCAACATCTGTATAATGATGCAAGGACTGAAGAGCACTTCCAAGTCAGGGTCTGGGTGTGTGTATCCACTGATTTCAATGTGCTTAAGCTCACCAGGGAGATCCTTGCCTGCATACCTGCAACTGAAGAAGGAGGAAGCAGCAGTGTTGCAAATGAAACAACCAATTTAGATCATCTTCAGAGATCCATTGTGCGCCGTCTCAAGTCCAAGAGGTTTCTAATTGTCTTGGACGATATATGGAAATGTGACAGTCAGGATCAGTGGAAAACCTTGTTAGCTCCCTTCACAAAGGGGGAAACCAAAGGAAGCATGCTACTTGTCACAACTCGATTTCCAAAGCTAGCACAAATGATGGAAACAATTGATCCACTAGAGCTGCTAGGTTTGGAGTCTAATGACTTCTTCACATTCTTTGAAGCATGTATATTTGGTGAAGACAACAAGCCAGAGCATTTCGAAGATGAGTTAGCTGGTATTGCACAAAAAATTGCAGACAAGCTAAAGGGTTCCCCGCTGGCAGCCAAAACAGTTGGTAGACTATTGCACAAGGACCTTTCTCAGAAACATTGGAATGGAGTTCTTGAAAAGCATCAGTGGCTAAAGCAGCAAAATAATGATGATATCATGCCATCTTTAAAAATTAGCTATGATTGCCTCCCTTTTGATCTGAAGAAATGTTTTTCCTATTGTGGCCTTTTCCCCGAAGATCATTGGTTTACTTCTTCAGAAATCAATCATTTCTGGGTTGCAGTAGGCATCATAGACTCTGATCACCAAGCCGATAGGAATTACCTGGAAGAGCTAGTGGACAATGGTTTTCTCATGAAGAAGAAAGAGTATTATTTGGATGATCGATGCAAACAAAAGGAATTTGATTGCTATGTAATGCATGATTTAATGCATGAGCTATCTAAGAGTGTTTCTGCACAAGAATGCCTCAATATAAGTGGCTTTGATTTCAGAGCTGATGCCATCCCGCAATCTGTTCGACACTTATCTATCAACATAGAAGACAGATATGATGCAAATTTTGAGGAAGAAATGTCTAAACTAAGGGAGAAGATAGACATTGCTAATGTGCGGACTTTGATGATTTTTAGAGAATATGAAGAAGAAAGAACCGCCAAGATATTGAAAGATAGCTTCAAGGAAATAAATAGTCTGCGTGTCCTATTTATAGTGGTGAAGTCTGCACAATCTTTTCCGGATATGTTTTCAAAACTTATCCACCTCCAGTACCTCAAAATTAGTTCACCTCACATTGACGGGGAAATGAGGTTACCTAGTACACTATCAAGATTTTATCACTTGAAATTCCTGGACCTAGATGATTGGCGTGGTAGTTCTGATTTGCCTGAAGACTTTAGCCACCTTGAGAATTTACATGATTTCCGTGCTGAAAGTAAACTCCACTCCAATATTCGCAATGTTGGAAAGATGAAGCATCTACAGAGGCTAGAAGAATTCCATGTTAAGAAGGAGAGCATGGGATTTGAACTGTCAGAACTTGGGCCATTGACAGAGCTTGAAGGAGGACTGACTGTACGTGGTCTTGAACACGTGGCAACCAAGGAGGAAGCTACTGCAGCCAAACTGATGTTGAAAAGGAATCTGAAGCAGTTGGAATTACTCTGGGACAGAGACCTTGGTGGACCAACTACAGATGCTGATATTCTTGATGCTCTTCAACCACACTCTAATCTTAGAGTACTTGCAATTGTAAATCATGGTGGTACCGTTGGTCCTAGCTGGTTGTGTCTTGACATCTGGTTAACAAGTTTAGAGACTCTCACTCTAGCAGGCGTATGTTGGAGCACTCTCCCGCCTTTTGCGAAGCTACCAAATCTCAAGGGACTCAAACTGATGAGAATTTCTGGAATGCATCAGTTTGGGTCTCTATGTGGTGGCACTCCAGGGAAATGTTTTATGCGCTTGAAGACAGTTGAGTTTTATGAGATGCCAGAACTTGCTGAATGGGTTGTGGAATCTAATTGCCATTCCTTTCCAAGTCTTGAAGAAATCAGATGCAGAAATTGTCCCAACCTCCGTGTGATGCCCTTCTCGGAGGTATCTTTCACCAATTTGCGCACACTTTTTGTTTCCAGGTGCCCCAAGATGTCTCTGCCCTCCATGCCTCACACCTCCACACTGACAGATCTGAATGTTGGAATAGGTGATTCAGAAGGGTTGCATTATGATGGAAAGAAATTGATTGTTATAGGGTATGGCGGTGCTTTGGCCTCCCACAATCTGGATACAGTAGAAGATATGATTGTCGAAAGATGCGACGGTTTGTTCCCTGAAGATTTGGATGGCAGTTTTGTCTTCCGTTCAGTTAAGAATCTCACATTACATGTATCTCGTCTTACCAGCAGCAAATCATCATCGTCAAAAGTGTTAAACTGTTTCCCAGCTCTTTCTGTGTTGGTGATAGTTGGCTATGAGGAATGTGTAATGCAGTTCCCATCATCCAGCTCACTGCAGAAACTTACCTTCTCAGGCTGCCGGGGCCTGGTTCTTGTGCCTGAGGAGAAGGAGAATGGAGGAGGAATTCAGGAGGACAACTCATTGCTCCAATCATTAACAATAGTGGGATGTGGCAAACTCTTCTCTCGTTGGCCCATGGGAATGGGAGAATCAGAGACCATTTGCCCTTTCCCTGCTTCCCTGAAGAAACTTGATGTTTTCCAAGAGCCAAGCATGAAGTCAATGGCTCTGCTCTCAAACCTCACGTCTCTCACCACTCTACAGCTAAACTACTGCAGTAATTTAACAGTGGATGGATTCAATCCTCTCATCGCAGTCAACCTCATAGAGCTGCAAGTGCATAGGTGCAACACCTTAGCAGCAGATATGCTCTCAGAGGCGGCCTCTCACTCTCAGAGGGCCAAATTATTGCCTGCAGGTTACATCTCTAGATTGGAGAAACTCAATGTGGATAACAACTGTGGATTGCTTGTTGCTCCTATTTGCAACCTCCTCGCCCCGGCCCTCCACACACTTGTATTCTGGATTGATGAAACGATGGAAAGCTTGACGGAAGAGCAAGAGAAAGCGCTGCAGCTCCTCACCTCCCTCCAGAATCTAACATTTTTCAGATGCAGGGGTCTACAGTCCCTTCCTCAAGGGTTGCATCGCCTTTCTTCTCTCAAGGAGTTATGTGTCCGTGGGTGTCTAAAAATCCAATCGTTGCCCAAGGAGGGCCTCCCGCTTTCGCTGAGAAGACTAAAGATGAATTGGCGCAGCGCTGAGATAAACGAGCAAATTGAGAAAATCAAAAGAAGCAACCCAGATTTATCCGTCTCGTATTGCTAA
>Lr10
ATGGCACCATGTCTGGTGAGCGCATCTACGGGAGCAATGGGTTCCCTCCTGACAAAGTTGGAAACCATGCTAGATGACGAATACATCCTGCTCAATGTTCGCCGCGACATCAAGTTCGTCATACATGAGCTTGCTATGTGGCAATCATTTCTCCTCGATGTGGCGGACACGGAGGAACCTGGACAGCATGACAAGAGTTGTGCTGACTTAGTGCGGGAGCTCTCATATGATATTGAGGACAAGATTGACAACTCCATGTCACTTATGCTCCATCACGCCTGTCCCAAGAGTGGCATCAAGAAGCACATGAGCAAATTCAAGAACTTGTTACCTGTCAAGATCCCGTATCAGATAGCCAAAGATATAAAAGACATCAAGAGCCAAATCTTGGAGGTCAGTAATAGATGTGAAAGATACAGGTTTGAGGATGTCTGCCTCGCAAGAACAGAATTCGTTGACCCTAGATTGTGCACTGTCGATACATGTGCAGCCGACCTTGTAGGCATTGATGGTCCGAAACATGAGCTTGTTAAGTGGCTAAGAAACGGGGAGGATGAATCGGTGCATCAACAGAAGGTTGTCTCTATTGTTGGTTGTGCGGGATTAGGGAAGACGACTCTTGCCAAACAGGTCTACGACGAGCTTAGAATAAACTTTGAATATCGGGCTTTTGTATCAATTTCACGAAGCCCTAATATGGCAACCATTTTAAAATGTGTACTGTCTCAATTCCACGCTCAAGATTATTCTTCCGATGAAAGCGAGATTCCAAAACTCGTCGATCAAATCAGAGATCTCCTACAAGATAAAAGGTACTTTGTGATAATCGATGATATATGGGATATGAAGACATGGGATGTTTTGAAATGTGCGTTATGCAAGAATAGTTGTGGCAGTGTAATAATGACCACAACACGTATTTATGATGTAGCTAAATCATGTTGCTCTTCTAACGGGGATCTTGTCTACAATATCCAACCACTTAGTGTTGCTGACTCGGAGGAGCTATTTTTGAACCGAGTATTTGGTCACGAAAAGGGATTTCCCCCTGAATTGAAAGAAGTCTCGAAGGATGTCTTAAGAAAATGTGGTGGTTTACCACTGGCCATCAATGCCATATCTAGCTTGCTGGCTGCTGAGAAAATCGAAGAGTGGGATCGCGTGGGACTCTCTAATGTCTTTGCACAAGGAGAAAAATCTGACATTGATGCTATGAAATACAAATTATCTCTGTGTTATTTTGACCTTCCCCTCCATCTAAGAAGTTGTTTATTGTATTTGATTATGTTTCCTGAAGATTGTTTGATTGAAAAGGAGCGGTTAGTACACAGATGGATTTCAGAGGGCTTCATTCGCAATGAAGATGGGGAAGATCTTGTTGAAGTAGGAGAGAGATATTTATATGAGCTTGTTAACAGAAGTTTAATAGAATCAGTGGGCGTGCCATATGATGGTAAGGCACGGTTCTACAGAGTCCACAATGTTATCCTTGATTTCCTCATGATAAAGTCCATGGAAGAGAATTTTTGTACTTTGACAAGTAATCAATCAAGGCTAGATTACAAAGTACGTCGTCTCTCTCTGTTTGCAAATAAAGATCCATCATGTATCGCACAACTGGATTTATCGCATGCTCGATCTCTCGGTGCTTCTGGGCATCTTGGGCAATTAATTTCCTCTGTGAAGTCAAATGCTCTGCGTGTGCTCGACGTACAAGATTGCTCGGAGTTGGGGAATCATCATGTCAAAGATATTGGAAGAAATCCTCTATTAAGGTACTTGAACATCTCTGGAACAGATGTAACTGAGCTTCCCATACAGATTGGAGATATGGGGTTCCTAGAAACACTTGATGCATCATTTACGGAATTAGTTGAGATGCCTGGATCCATTACTCGTCTAAGACAACTGCAGCGTCTGTTTGTTTCAGATGAAACTAAATTGCCTGATGAGATTGGAAATATGAAGAGGTTGCAAGAGCTTGGTGATATAAATGCCTTCAAGCAATCCGTTAACTTTCTGAATGAGCTGGGCAAATTAACGGGTTTGCGTAAGCTGGGAATTATTTGGGACACCAATGATATTCTTAAATCTGGCAAGGGAAGTTCCAAGGAAAAAAGGTTGGTGTCCTCCCTCTCTAAATTGGATGCAGGCAGACTTAGCAACCTCTATGTTACATTTTATTTGAGAGAAAAGGATGGCTTCATAGGACATCCGTTCTTGCCTGCTCTCAATAGCATCCGAGAGGTCTATCTCCGCCGTGGACGCATGTGTTGGATGAACAAATGGCTGCTTTCACTTGCCAACCTAGAAAAATTATATATCAGTGGTGGGGATGAGATAGAGCAAGATGATCTGCGTACAGTTGGAAGCATACCAACTCTGGTTGAATTCAAGCTTTACTCTGGCTGCTTAGGGCCTATCATCATAAGTTCAGGATTTGAACAGTTAGAAAGGCTCGAGTTGAAGTTCAGTTTTTCGCAGCTGACGTTTGAAGTGGGCGCTATGCCTAACCTGAAGAAACTTGATCTCCATGTTTATTTATCAAAGTTCAAATCTGCTGGTGCTGGTTTTGATTTTGGCATCCAGCATCTCTCCAGCCTTGCTTGCGTTTCTATTGTCATATTTTGCGAGGGCGTCAGTGCTGCCTATGTGGAGGCAGCGGAGGGAGCTTTCAAGAGCATGGTCAATGCACACCCCAACCCCAACCGGCCCATGCTGGAAATGACTAGAGAATCTGCGGACTTCATGTCACAGGATGAGTGA
>Lr13_ha
ATGGCCATGATCTTACCAGCCCTTCCTGTAGCTGTTGAGGTAATTTCCAGTGTCAATGCATTGAACGAATTCGTCGGCTGGGCGACACCACACATGAAAGCGGCCATACGTTATGCACGGAACATTCCACGGTCACCAGATGAAGAGAACACAGCTGCACAACGCCAGATTCAAGAGAAAATTGAGCAGCTAGGCGATAAGCTTGGGAGGCTGAAGACTCGTATTTGGAAGCTGAAGACAACTATGCCCAAGATGCTTGACCTCATTGACAGGGTTGAGTGGCAAAGCCACAAGGAACAAGCCACTGTTCTACTCCCGGAGATCAAGGATGCAGTGTACGATGCAGAGGATCTGCTTGATGAGTTTGATTATTATGCGCTCAAGTTGAAGGTTGAGTGCAACAAAAATTTGGGGCAAGATCACTTGCATAATGCCTTCATGGAATTCTTAAACACTATAGACTGTGATGAGCCCAATAATTACACCACGAAAGTCAATGATATTCAAGAAAGACTAGATCATCTGAATCAACAGTCCAAAGATATGGGCTTGCACAAAGCAGAGCTGAGGTTTGATAAATCAGTTAGGCCAGAAACGAGTTCTTTCGTTAATGAGACAAAAATATTTGGTCGTAAAAAAGAATTGAAATCTTTGATGGAGAAGCTGGGAGTTAAAATTCCAGTTAAAAGTACAGGGAAGAGAAAATTGGCCGAAGGTAGTGCAAGAATGGAAGAATTACCTGTGTTGCCAATAGGTAATGCAAGAATGACAGAATTGTCTGTGTTGCCAATAGTCGGCATGGGAGGTATGGGAAAGACAACAATGGCTCAACAAATCTGCAGTGATTCAAAGGTGAAGAAGCACTTTGATCTCATAATTTGGACATGTGCTTCAGATGATTTTGACAAAAAAAGATTAACCAAAGAGATTCTAGAACACCTGGGACAAGATACATCATCCAATAACCTGAATTTTCTTATGACAAAACTACAAGATTGTGTCAGGTCCAAAAAGTTCTTACTTGTTGTTGATGACATTTGGGATGGTATCTTGAAGGATGATGGGGCGGGATGGAGGGAGTTTTGTGCACCTCTGCAAAATGGTTCTGAAGGAAGTAGGATTTTGGTCACTACTAGATTTGCCGAGGTTGCTAAAGTAATTAGCCCCACGTATCACTATGAGTTACCTTGCTTAAAAGGTGACGTATTCTGGAAGTTCTTCAAATTATGTGCATTTGGATCCACGAGTTCTGTCGACAACCGTGAGTCACTAGAGTGCATTGGGAAGAATATACTTCCAAAGTTGAAGGGCAACCCATTGGCTGCCAAGACTATTGGACGTTTGTTGAGGATGGACCTAAGTACAACACATTGGGAAAATATAATGGAAAGTGAACTCTGGCAAGTAGAACAAACGGAGAATGACATTTTGCCGGCCCTTCGACTGAGCTATATGTACCTTCCTCAGAACCTGAAAAGATGCTTCTCAATCTGTGCAATGTATCCCAAGGATCACAAATTTGAGATGCGTTTTTTAGCTGATATTTGGACTGCACATGGATATGCGGAGAATCCCCAAAAAGCATCACTCTACTTTAATGCCCTTGCAAATCGGTCATTCTTTCAGAAAGCATCTACATACAGTTCTATGTATGTAATTCATGATCTGATGCATGATACGGCAAAGCTTGTCTCAAAGGATGAGTGCTTCATCATAAAGCATCCGCGTGACATAGATAGAGTCCCTTCAACTGTCCGTCATCTGTCAATATTTGGAAACGGAGATATTGATTGTTCTGAACTGAAGAAAATATGTAACAGCAAAAAAATAAGGACCCTGGTATGTGATGATAAATTTAACAGCGGAGCAGATTTTGCTGGCGTGATTGACTCTTGGTTCAAGGAACTGTTGAAAATCCGTGTACTGAAGTTTAGAGTTGGCAAAGTAAGGAAGTTACCCGAGAGCATGGGCAACTCAAAGCATCTGCGTTACTTTTGTTTACTGGGGCCTTCCAACTTCGGCACCCTACCTTCAACGGTTTGTCGTCTGCATAAGCTCAGAATTATAGAGCGTGCCGGTGGTGTCATTAAAAGGTTTCCGACAGGCTTCAGTGACCTCATCAGCTTGCAGAGAATTAATTCAAAGGGGTTCACTTATGACAGGGACCAATCTGACAAACTCTGCCTAGAATGGTCCTTTGAGGTTGGAGCACCTAGTAGTGAGACGGTGAGAATGATGGAAAACCAGATGGAAGAATTACCTCACTGGAATATCCAACATTTGCATGTAGAGAATTACGAAGGTGAATCTTGTCCTAGTTGGCTCAAGCCCAACCTCCTGCCAGGGTTACGCTCGCTTAAATTTCGTAGGTGTGGCAAAATCAAGAGCATACCATTTTTTGTCCCGTCAGAGGAGTCACGCGATAATGCACAAGGACCAGACAACCTTAATCGTCTTGAAGAGTTAGTCGTGGATGCTTGTTATGAAATCAATTGGCAAGGCTCGATAGTCTTACCTACTTCTCTTAGGAAGCTAACACTTTCGGCCTCAGGCTGTTCCATGGATAACCTTGTGAGCTGCTTCCGTGACCTCACCTCCCTCACTCATATGGAAATAAGGTTCGGCAGATCATTGACATCCATCCCCCTCGATGTGTGGAGTAGCAACCTTCCATCCCTGGAGGATCTATCAATTATGGATTGCTACCGCCTTGCATCAATAAGCGCCTCTGGAGCAAGCAGCAGCAGCGGTGTTAAAGGATTCTCAGCCCTTGCTAAGATAGAATTTTACGAATGTGGCGCATTACTGAGCCTTGATGAATTGCTGACGCCAGACTATCTACCTGCCGTGAAGACGATTTCTGTTACACACTGTGAAGCGTTGGCATCCGTGTCTGTCGACAGGCTCCACGGCCTGGAGAACCTGGAAATTGGACGTTGCCACAACTGTAGAATATTGTCAGTGCCGTCCTCTCTTAAGCAGCTCGACTTGTATAGTTCTGACGGCATAGAATTCATCGACCTCAGCAATAGCCAGTCTCGGAGTTCTTCAGCACTGAAGGTACTTAGCATTACGGGCTGTCCAAGCCTCAGGTCCATCGGTGGTGAAGCAGCTATTGCTGAAATAATGAATGTTGGTATAACCGGGTGTCCCAACCTCACGGAGATACAACAGCCACTCGAGCGCGGGACGGGGAGGTGGTGGCCACGGGCTGATTAA
>Lr13_hb
ATGGCCATGATCTTACCAGCCCTTCCTGTAGCTGTTGAGGTAATTTCCAGTGTCAATGCATTGAACGAATTCGTCGGCTGGGCGACACCACACATGAAAGCGGCCATACGTTATGCACGGAACATTCCACGGTCACCAGATGAAGAGAACACAGCTGCACAACGCCAGATTCAAGAGAAAATTGAGCAGCTAGGCGATAAGCTTGGGAGGCTGAAGACTCGTATTTGGAAGCTGAAGACAACTATGCCCAAGATGCTTGACCTCATTGACAGGGTTGAGTGGCAAAGCCACAAGGAACAAGCCACTGTTCTACTCCCGGAGATCAAGGATGCAGTGTACGATGCAGAGGATCTGCTTGATGAGTTTGATTATTATGCGCTCAAGTTGAAGGTTGAGTGCAACAAAAATTTGGGGCAAGATCACTTGCATAATGCCTTCATGGAATTCTTAAACACTATAGACTGTGATGAGCCCAATAATTACACCACGAAAGTCAATGATATTCAAGAAAGACTAGATCATCTGAATCAACAGTCCAAAGATATGGGCTTGCACAAAGCAGAGCTGAGGTTTGATAAATCAGTTAGGCCAGAAACGAGTTCTTTCGTTAATGAGACAAAAATATTTGGTCGTAAAAAAGAATTGAAATCTTTGATGGAGAAGCTGGGAGTTAAAATTCCAGTTAAAAGTACAGGGAAGAGAAAATTGGCCGAAGGTAGTGCAAGAATGGAAGAATTACCTGTGTTGCCAATAGGTAATGCAAGAATGACAGAATTGTCTGTGTTGCCAATAGTCGGCATGGGAGGTATGGGAAAGACAACAATGGCTCAACAAATCTGCAGTGATTCAAAGGTGAAGAAGCACTTTGATCTCATAATTTGGACATGTGCTTCAGATGATTTTGACAAAAAAAGATTAACCAAAGAGATTCTAGAACACCTGGGACAAGATACATCATCCAATAACCTGAATTTTCTTATGACAAAACTACAAGATTGTGTCAGGTCCAAAAAGTTCTTACTTGTTGTTGATGACATGTGGGATGGTATCTTGAAGGATGATGGGGCGGGATGGAGGGAGTTTTGTGCACCTCTGCAAAATGGTTCTGAAGGAAGTAGGATTTTGGTCACTACTAGATTTGCCGAGGTTGCTAAAGTAATTAGCCCCACGTATCACTATGAGTTACCTTGCTTAAAAGGTGACGTATTCTGGAAGTTCTTCAAATTATGTGCATTTGGATCCACGAGTTCTGTCGACAACCGTGAGTCACTAGAGTGCATTGGGAAGAATATACTTCCAAAGTTGAAGGGCAACCCATTGGCTGCCAAGACTATTGGACGTTTGTTGAGGATGGACCTAAGTACAACACATTGGGAAAATATAATGGAAAGTGAACTCTGGCAAGTAGAACAAACGGAGAATGACATTTTGCCGGCCCTTCGACTGAGCTATATGTACCTTCCTCAGAACCTGAAAAGATGCTTCTCAATCTGTGCAATGTATCCCAAGGATCACAAATTTGAGATGCGTTTTTTAGCTGATATTTGGACTGCACATGGATATGCGGAGAATCCCCAAAAAGCATCACTCTACTTTAATGCCCTTGCAAATCGGTCATTCTTTCAGAAAGCATCTACATACAGTTCTATGTATGTAATTCATGATCTGATGCATGATACGGCACAGCTTGTCTCAAAGGATGAGTGCTTCATCATAAAGCATCCGCGTGACATAGATAGAGTCCCTTCAACTGTCCGTCATCTGTCAATATTTGGAAACGGAGATATTGATTGTTCTGAACTGAAGAAAATATGTAACAGCAAAAAAATAAGGACCCTGGTATGTGATGATAAATTTAACAGCGGAGCAGATTTTGCTGGCGTGATTGACTCTTGGTTCAAGGAACTGTTGAAAATCCGTGTACTGAAGTTTAGAGTTGGCAAAGTAAGGAAGTTACCCGAGAGCATGGGCAACTCAAAGCATCTGCGTTACTTTTGTTTACTGGGGCCTTCCAACTTCGGCACCCTACCTTCAACGGTTTGTCGTCTGCATAAGCTCAGAATTATAGAGCGTGCCGGTGGTGTCATTAAAAGGTTTCCGACAGGCTTCAGTGACCTCATCAGCTTGCAGAGAATTAATTCAAAGGGGTTCACTTATGACAGGGACCAATCTGACAAACTCTGCCTAGAATGGTCCTTTGAGGTTGGAGCACCTAGTAGTGAGACGGTGAGAATGATGGAAAACCAGATGGAAGAATTACCTCACTGGAATATCCAACATTTGCATGTAGAGAATTACGAAGGTGAATCTTGTCCTAGTTGGCTCAAGCCCAACCTCCTGCCAGGGTTACGCTCGCTTAAATTTCGTAGGTGTGGCAAAATCAAGAGCATACCATTTTTTGTCCCGTCAGAGGAGTCACGCGATAATGCACAAGGACCAGACAACCTTAATCGTCTTGAAGAGTTAGTCGTGGATGCTTGTTATGAAATCAATTGGCAAGGCTCGATAGTCTTACCTACTTCTCTTAGGAAGCTAACACTTTCGGCCTCAGGCTGTTCCATGGATAACCTTGTGAGCTGCTTCCGTGACCTCACCTCCCTCACTCATATGGAAATAAGGTTCGGCAGATCATTGACATCCATCCCCCTCGATGTGTGGAGTAGCAACCTTCCATCCCTGGAGGATCTATCAATTATGGATTGCTACCGCCTTGCATCAATAAGCGCCTCTGGAGCAAGCAGCAGCAGCGGTGTTAAAGGATTCTCAGCCCTTGCTAAGATAGAATTTTACGAATGTGGCGCATTACTGAGCCTTGATGAATTGCTGACGCCAGACTATCTACCTGCCGTGAAGACGATTTCTGTTACACACTGTGAAGCGTTGGCATCCGTGTCTGTCGACAGGCTCCACGGCCTGGAGAACCTGGAAATTGGACGTTGCCACAACTGTAGAATATTGTCAGTGCCGTCCTCTCTTAAGCAGCTCGACTTGTATAGTTCTGACGGCATAGAATTCATCGACCTCAGCAATAGCCAGTCTCGGAGTTCTTCAGCACTGAAGGTACTTAGCATTACGGGCTGTCCAAGCCTCAGGTCCATCGGTGGTGAAGCAGCTATTGCTGAAATAATGAATGTTGGTATAACCGGGTGTCCCAACCTCACGGAGATACAACAGCCACTCGAGCGCGGGACGGGGAGGTGGTGGCCACGGGCTGATTAA
>Lr21
ATGGCTACTGCTTGGGACGTTGCCTCTGTTGGTTGGTCCATGGTCGTGTTGGGCTGGTTGGTGTCGCCTGTCATCACCTTGATCCTGCCCAAGATCCTTTCCCGCCTGGGTTTCGATGCGGCACAGAAGCTCCAGGGGCTAGTGATCAGCATCATGCCCGAGATGGAGAACACGCTGCGGGCCGTAGATCAGGAGAGGATGATGCTGAGAGGAAAGAAATCAAACTCCGATGTGGCCGCACTGGACAAGATGGCCGCCATGCTGAGGCACGCTCGGGAGGATGCAGAGGACATCTTCGATGATGCTCATGAGAAGATCTGCGTCGGAGACTTCCTCTACGGCGTCGTGCAATCCTTCCTCGACGGGATTGCACGCATCATTCGGAGCAGATGGGCTTGGCTAATGCAGTGGGCACGGAGGAGCTCTTTGTGTCGTTTCCTTGAGCACGCTTCCGGTGAGGCCGTCACTATCGGTGTTGCCGCCTCAAATGAGCCCGGTCATGTGACTATAAATGTTGCGGCGCCCTCTGGCGGCGAGTCTATTCCGGTAACTACCAGTGCTGCAGCCTCACACGAACCAACAGCTCCATCCTCCGATTCCTTGGGGCGGTGTCTCTCTTGCTTTTCCAGCTCCTTCAACTTCGTCAAGTACTATTGTACATCCAGCTTCAACTGGTTACGCTTTTACCGAGATTGGTCCTATGAGGTGGTTGGTGTCACAACTTATCAGGAGAATGCCACTGCATTGGATGTTGTCCTTACTGCTATCTCAAGATGGAACTTGAATAAAAGAATAGAGAAGGTACAAAGTACCATCAGCGAAGTGACGAAGTCACCGCTCTTGGGCACGGCAAGCAAGAGTGCACCAGACGATATTGCTAACAAGAATAGGAGTAGAATTAGAACTGCTAGCAAGCGGAAGGTATTTGGTCGAGAGGGGCTGCGTGATCATATCATGGTAAGGCTTCGTGAGATACCAGAGCATGATGCAGCAAGCTCAAGTGCTGATCCATGTTACTCAGTGATTGGTATATATGGTGTTGCTGGGTCTGGGAAGACCACGTTTGCAGGATATATTCAAGATTACATAAAGGAGGAATGCAAGGATGAGAAACTTTTCGACACCATCATGTGCATTCATGTGACTGAAACTTTCAGTGTGGATGATATATTTCATGAAATGCTGAAGTATATTACCGGAGATAGTCACTCCAATATTTCAGATCGTGGGGCTCTAGATAAGAAGTTGAAGGAAGCATTGTGTGGCAAACGTTTCTTCTTGATATTGGATGATCTCTGGGTGAAAAACAAGAATGACCAACACCTAGAGGAGCTAATCTCTCCACTCAATGTTGGGCTGAAAGGAAGCAAAATCCTGGTGACGGCTCGAACAAAAGAAGCAGCTGGAGCTCTGGGTGCCGATAAATTTATTGAAATGCCTGATTTGGATGAGGATCAGTACTTGGCGATGTTTATGCATTATGCGCTAAGTGGTACAAGAGTTGCCCTTCAAGAATTTGAACAAGTTGGGAGAGAGATTGCCAAAAAACTACACCGATCACCTATTGCAGCAGTAACAGTTGCAGGACGGCTTGGGGCAAACCCAAATATCAGTTTTTGGAAAAATGTTGCAAAGCTTGACATGTTGAATTACACCATGGATGCTCTTTGGTGGAGCTATCAGCAGCTTGATCCGGACATTAGGCGATGCTTTGAATTCTGCAGTATTTTCCCCAGAAAATTCAAACTGGAAAAAGACCAATTAGTCCGCCTGTGGACAGCACAAGGATTTGTAAAGACCAGTTGTGCAACGGAGGAGATGGAAGATGTTGCCGAGGGCTACATTCAAGAGTTAGTGTCATGCTCATTTCTGCAAGAAAAAGGAACTGGTTCTGGCGTTGATCATTTTACAATTCATGATCTGTTGCATGATTTATTAGTCAAGGTTGCTGGAAATGATTGCTTCAGAATCGAGAATAGATGGAGTAAACAAGGAGAATGCCAAGAAGATGTCCCTCGAGATGTCCGTCATCTTTTTGTTCAGAAGTATGATGGGGAATTGATTACCAGGAAGATCCTTGGATTGGAAAATTTACGCACTCTCATTATTTGTGTTGTCGAAGAGAATAGACCAGTTGAGGAAAAGGTCATTGAGAGTATGTGCGTGAGGCTGCTGAAGTTGCGGGTACTGGCCATTGCTTTCAACAAAAAATGCCGTTCAACCAGCAATCCCAGTGATAAGTTCTTGGTCCCAGAATCCATTACTCAGTTAAAGCACCTCCGCTATCTAGCTTTCCGGAAAAGTGACAACTGCAAGGTTATTTTGCCAAGTGCACTAGCTAAACTTCTCCATATCCAGCTGCTAGATTTTGGTCTTGGCAAAATTTCGGATTTTACCTGTGCTGCTGACCTTATCAACTTGCGGCACATATTCTGCTGGGATGTGAGCTTTCCTAACATAGGCACGCTGAGCTCACTTCAAAGAATACCCTTCTTCAGGCTAAGGAATGAACAGGGTTATGAGATAAAACAACTTAGGGACCTGAACAAGATTCGTGGCATGCTGGTGGTCAATGGCTTTGAAAATGTTAAAAGCAAGGAGGAAGCTCTTGAAGCCAATCTAGCTGCCAAGGAAAGGCTCACGGAACTGATACTATGTTTTTTGACTTCCCATACACGGGGCAATGGCAATGCGGAAGTTGCAGCAGAGGTGCTTGAGGGCCTGTGCCCTCCCGTGGGGCTAGAAGCACTGCTCATCTATGACTACAACGGCTCAAGGTACCCAGATTGGATGGTGGGTAAGCTGACCGGTGGCCCAAAGAACCTGAAACTACTTGAAATCTATGGCTGCAGCCGACTGGGACCTGGCCCTCAACTTGAGGCTTTCCCTCATCTTCGTATGCTCAACCTTGAGGACTGCAGCTGGGACGCCTTACCAGGCAACTTGGAGCACCTCACTTCGCTCAAGGCACTGAAGATCGAGCATTGCATGAATATCCGGTCGCTTCCAACACTGCCCCAGTCTCTGAAGCTGTTCATACTTCGGTGCTGCGATGTTGAGCTCATGAAGAGTTGTGAAACAGAAGGAGATCCAAACTGGCATAAGATAAAGCACATCCCCGATAAAATGGTTTCAGGCCAACCTCACAGCATCTACCACATCAGGAGAATGTTCCGAGTGTCGGCCCCAGTCCCGACGCTGAGTACTTCCGGTGACGGCGACACGACCGACGAACGAAGATGA
>Lr22a
ATGGCGGAGGCTGCTCTTCTTCTTGTCACGACAAAGATTGGAAAAGCTGTGGCAACAGAAACACTGCACTATGCTAGACCATGGCTAACAAAAAAAGCTGGGTCTATTGCAGAGCTCCCAACCAACATGACACTGATAAAGAATGACCTCGAGGTTATACAAGCATTTATCAAGGATACTGGCGGCAAGGGTTTGATAGATGGAGTCACCGAAACATGGATAGGGCAAGTCCGAAGATTGGCGTATGATATGGAAGACATTGTGGATCAATATATGTATGTTGTTGGTAAACACCATCAGAAAGGATCAAAGTGGAGTTATGTGAAGAAAATTGTGAAGAAACCCCAGTACCTGTTTACACTAGATCAAATTGCTACTGCCCTTGAGAGAATAAACCAAGCGCTTATACGTCTTAAAGAAAACAAAGACTGGACTCAACCAATAGCTGGTGTGGGCGATGTTTATGCAACAAATTATGACAGCCAACAGCAACTATATCTTCCTGGACATGATTACTCAATCTCTGATGATGAACTTGTAGGAATTGATAAAAATAGAGACATCTTGATGGGGTCACTGAATTTGGAAAAATCTCTAGATCTGCAAACCATTGCCTTGTGGGGTATGGGTGGTATCGGGAAAAGCACTCTTGTCAATAACGTGTTTAGAAATGAAGCATCCAACTTTGAATGCCGTGTATGGGTTTCCGTCTCTCAGTCCTATAAGCTAGATGATATTTGGAGAATAATGCTGAAAGAAATCTATTCTAAAGACCAGAAAGCATTTGATGGTGAGAAGCTGACTTGTGCAGAGCTACAAGATGAATTGAAGGAAACCCTGAAGACAAAGCGGTACTTGATCATATTGGATGATGTCTGGACAGCTGAAGCTTTTAGAAAAATTAAAGGGGTTCTCGTCGACACAAAGATGGGAAGCAGAATAATAATCACAACAAGATTTGATGAAGTAGCTTCACAAGCTGATGATGGATACAAGATCAAAGTTGAGCCTCTTGAGAAGGAGGATGCATGGCGTCTATTTTGCAGGAAGGCGTTTCCGAGAACTGAAAATCACATCTGCCCATTAGCATTACGGAAATGTGGTGAATCCATAGTGGAGAAGTGTGATGGTTTACCATTAGCCCTTGTGTCCATAGGGAGCATATTATCTCTTAAGGAGCAGAATGATACAGAGTGGGGACTATTTGAAGCACAACTTATTTCCGAGCTAAACAACAATTCGGACCTGAAGCATGTGGTGAAAATTCTAAATCTAAGCTACAAATACTTGCCTGACGATTTGAAGAGTTGTTTCTTGTATTGTGCCATGTTCCCAGAAGACCACATGATCCATAGAAAAAGATTGATCAGACTGTGGGTTGCAGAAGGGTTTATTAAACAAAATGGAAATTGCAGTTTAGAAGATGTTGCTGAAGGTTACCTGAGAGAGCTCGTTCGACGAAGCATGCTTCATGTGGTAGAGAGGAACAGTTTTAACAGGATCAAGTGTGTTCGAATGCATGATCTTGTGCGGGAACTAGCCATTTTCCAATCCAAGAGAGAGAGTTTCGGTACAACTTATGATGATAGTCATGGGGTGATGCAGGTGGATTCTCGTCGCATGTCGGTGCTCCAATGCAAAAATGACACTCAACCAAGCGTAGGTCAATGCAGGCTTCGTACCTTCATAGCATTCAACACTAGTATGGGATCCTTTCCATGGTTTAGCTCAGAATCGAAGTACCTTGCTGTGTTGGAGCTATCAGGATTACCTATTGAGACTGTTCCAAATTCAATTGGGGAGCTATTCAACCTTAGGTATTTGGGCCTCAACGAAACCAAGGTGAAGGTACTCCCGAAATCTGTTGTGAACCTTCACAACTTAGAAACATTGAGTCTTCGATGTGCAGACTGTCTGAATCTCCCACGAGGGTCTAAAAAGTTGAAGAGCTTGCGGCACATTATAATGGTTAAATTGCTGGACCATACTTGGTTGAGTTTCAAAAGTTTTGAATCTATGGAGCCTTTTGATGGATTGTGGAGTTTCAAGAACTTGCAAACTCTAGGTGCAGTTCGAGCTAGTAAAGCTTTCGTTGCAAAACTAGCAAGTTTATCTCAGCTGAGGACCCTTAGCATTAGTGGGGTAAGGGGCATCCACTGTGCACAATTGTGTGACTCTTTATCAAAAATAGACCAGCTCTCGGCATTAGAAATAACAGCCAGCGATGAAGATGAGGTGCTCCAGCTTGAAACTTTGACATTGTCAAACGGCCTTAGAAAGCTCTGTCTGTACGGCCGATTTTCCGAAGGAACTTTTAAGTCTCCATTTTTCTCAAGCAACGGAGATGTCCTTCACGAAATATCTCTACGTTGGTCCCAGCTCTCAGAGAACCCAGTGCCGCGCCTCTCTGAGTTGTCAAACTTGACCGCAATAGTTCTAAGCAAAGCGTATACTGGACAGGAGATAAACTTCCAGCCAGTGTGGTTCCCAAATGTGAAGAGTCTTTCCTTGTGGGATTTGCCACATGTCAACCAAATATGCATACACGAGGGAGCTTTGGTCCGCCTTGAAGAACTTGTGATCCGAAACCTGGCCGAACTGCGGGACATCCCTGGGCTGGGACATCTGAAATCCCTCAAAGATACACAGTTTATTGACATGCATCCTGATTTCGTAAGTAATCTTCAAGCGGAAAAACTAGAGCATATCCCGATATCCTACTACAGGACAGTACGGTAA
>Lr22a_sus
ATGGCGGAGGCTGCTCTTCTTCTTGTCACGACAAAGATTGGAAAAGCTGTGGCAACAGAAACACTGCACTATGCTAGACCATGGCTAACAAAAAAAGCTGGGTCTATTGCAGAGCTCCCAACCAACATGACACTGATAAAGAATGACCTCGAGGTTATACAAGCATTTATCAAGGATACTGGCGGCAAGGGTTTGATAGATGGAGTCACCGAAACATGGATAGGGCAAGTCCGAAGATTGGCGTATGATATGGAAGACATTGTGGATCAATATATGTATGTTGTTGGTAAACACCATCAGAAAGGATCAAAGTGGAGTTATGTGAAGAAAATTGTGAAGAAACCCCAGTACCTGTTTACACTAGATGAAATTGCTACTGCCCTTGAGAGAATAAACCAAGCGCTTATACGTCTTAAACAAAACAAAGACTGGACTCAACCAATAGCTGGTGTGGGCGATGTTTATGCAACAAATTATGACAGCCAACAGCAACTATATCTTCCTGGACATGATTACTCAATCTCTGATGATGAACTTGTAGGAATTGATAAAAATAGAGACATCTTGATGGGGTCACTGAATTTGGAAAAATCTCTAGATCTGCAAACCATTGCCTTGTGGGGTATGGGTGGTATCGGGAAAAGCACTCTTGTCAATAACGTGTTTAGAAATGAAGCATCCAACTTTGAATGCCGTGTATGGGTTTCCGTCTCTCAGTCCTATAAGCTAGATGATATTTGGAGAATAATGCTGAAAGAAATCTATTCTAAAGACCAGAAAGCATTTGATGGTGAGAAGCTGACTTGTGCAGAGCTACAAGATGAATTGAAGGAAACCCTGAAGACAAAGCGGTACTTGATCATATTGGATGATGTCTGGACAGCTGAAGCTTTTAGAAAAATTAAAGGGGTTCTCGTCGACACAAAGATGGGAAGCAGAATAATAATCACAACAAGATTTGATGAAGTAGCTTCACAAGCTGATGATGGATACAAGATCAAAGTTGAGCCTCTTGAGAAGGAGGATGCATGGCGTCTATTTTGCAGGAAGGCGTTTCCGAGAACTGAAAATCACATCTGCCCATTAGCATTACGGAAATGTGGTGAATCCATAGTGGAGAAGTGTGATGGTTTACCATTAGCCCTTGTGTCCATAGGGAGCATATTATCTCTTAAGGAGCAGAATGATACAGAGTGGGGACTATTTGAAGCACAACTTATTTCCGAGCTAAACAACAATTCGGACCTGAAGCATGTGGTGAAAATTCTAAATCTAAGCTACAAATACTTGCCTGACGATTTGAAGAGTTGTTTCTTGTATTGTGCCATGTTCCCAGAAGACCACATGATCCATAGAAAAAGATTGATCAGACTGTGGGTTGCAGAAGGGTTTATTAAACAAAATGGAAATTGCAGTTTAGAAGATGTTGCTGAAGGTTACCTGAGAGAGCTCGTTCGACGAAGCATGCTTCATGTGGTAGAGAGGAACAGTTTTAACAGGATCAAGTGTGTTCGAATGCATGATCTTGTGCGGGAACTAGCCATTTTCCAATCCAAGAGAGAGAGTTTCGGTACAACTTATGATGATAGTCATGGGGTGATGCAGGTGGATTCTCGTCGCATGTCGGTGCTCCAATGCAAAAATGACACTCAACCAAGCGTAGGTCAATGCAGGCTTCGTACCTTCATAGCATTCAACACTAGTATGGGATCCTTTCCATGGTTTAGCTCAGAATCGAAGTACCTTGCTGTGTTGGAGCTATCAGGATTACCTATTGAGACTGTTCCAAATTCAATTGGGGAGCTATTCAACCTTAGGTATTTGGGCCTCAACGAAACCAAGGTGAAGGTACTCCCGAAATCTGTTGTGAACCTTCACAACTTAGAAACATTGAGTCTTCGAGGTGCAGACTGTCTGTATCTCCCACGAGGGTCTAAAAAGTTGAAGAGCTTGCGGCACATTATAATGGGTAAATTGCTGGACCAAAGTTGGTTGAGTTTCAAAAGTTTTGAATGTATGGAGCCTTTTAATGGATTGTGGAGTTTCAAGAACTTGCAAACTCTAGGTGCAGTTCGAGCTAGTAAAGCTTTCGTTGCAAAACTAGCAAGTTTATCTCAGCTGAGGACCCTTAGCATTAGTGGGGTAAGGGGCATCCATTGTGCACAATTGTGTGACTCTCTGTCAAAGATGCATCAGCTCTCAGTGTTAGAAATAATAGCCATCAATGAAGATGAGGTACTCCAGCTTGAAATTTTAACTTTGTCAAACCGTCTTAGAAAGCTCTGTCTGTACGGCCGATTTTCCGAAGGAACTTTTAAGTCTCCATTTTTCTCAAGCAACGGAGATGTCCTTCACAAAATATCTCTACGTTGGTCCCAGCTCTCAGAGAACCCAGTGCCGCGCCTCTCTGAGTTGTCAAACTTGACCGAAATAGTTCTAAGCAAAGCGTATACTGGACAGGAGATAAACTTCCAGCCAGTGTGGTTCCCAAATGTGAAGATTCTTTTCTTGCTCAATTTGCCACATGTCAACCAAATATGCATACACGAGGGAGCTTTGGTCCGCCTTGAAGAACTTGTGATCCGAAACCTGGCCGAACTGCGGGACATCCCTGGGCTGGGACATCTGAAATCCCTCAAAGATACACAGTTTATTGACATGCATCCTGATTTCGTAAGTAATCTTCAAGCAGAAAAACTAGAGCATATCCCGATATCCTACTACAGGACAGTACGGTAA
>M
ATGAGTTATTTGAGAGACGTTGCTACTGCGGTTGCCTTGCTTCTTGACAATTTGTGCTGTGGGAGACCAAATCTCAACAATGACAACGAGGATACCATTCAGCAAACAGATTCAACTTCTCCTGTTGTTGATCCCTCTAGTTCATCCCAGTCAATGGATTCAACATCTGTAGTTGATGCCATATCGGACTCCACAAATCCCTCTGCTTCATTTCCCTCCGTGGAGTATGACGTGTTTTTGAGTTTCAGGGGTCCAGATACTCGTTATCAAATCACCGACATCCTCTATCGTTTTCTTTGTCGCTCAAAGATCCACACGTTTAAAGACGATGATGAGCTTCATAAGGGAGAAGAGATAAAGGTCAACCTCCTCAGAGCAATCGACCAGTCGAAAATTTATGTTCCCATCATATCGAGGGGTTATGCCGATAGTAAATGGTGTCTCATGGAGCTTGCAAAAATTGTTCGGCATCAAAAGCTGGACACTCGACAGATTATAATTCCTATTTTTTATATGGTGGATCCAAAAGATGTGAGACATCAGACTGGACCTTATCGAAAGGCATTTCAAAAACACTCAACTAGATATGATGAAATGACCATACGAAGCTGGAAGAATGCTCTAAATGAGGTTGGAGCTTTAAAAGGATGGCACGTGAAAAACAATGACGAGCAAGGAGCTATAGCAGATGAAGTTTCTGCAAATATATGGTCACATATAAGCAAGGAAAATTTCATTTTAGAAACTGATGAGTTGGTTGGAATTGATGATCACGTAGAAGTTATATTAGAAATGTTGAGTCTAGACTCTAAAAGTGTGACAATGGTCGGTCTTTATGGTATGGGCGGAATAGGCAAGACAACTACTGCAAAGGCGGTTTATAACAAGATTTCTTCTCATTTTGATCGATGTTGTTTCGTTGATAATGTACGAGCAATGCAAGAGCAGAAGGATGGCATTTTTATTTTGCAAAAGAAGCTGGTATCTGAAATTTTGAGGATGGATTCTGTTGGATTTACTAATGATAGTGGCGGAAGGAAGATGATAAAGGAGAGAGTTTCGAAGTCCAAAATTCTTGTCGTTCTCGATGATGTTGATGAGAAGTTTAAATTTGAAGATATACTCGGCTGTCCTAAAGATTTTGATTCTGGGACTAGATTCATCATTACTTCAAGAAATCAAAATGTCTTGAGTCGTTTGAATGAGAATCAATGCAAGTTGTATGAAGTTGGATCGATGAGCGAACAACATTCGCTCGAACTCTTCTCCAAACACGCATTCAAAAAGAATACGCCTCCATCGGATTATGAGACTCTAGCAAATGATATCGTATCGACTACAGGAGGACTTCCATTGACTTTGAAGGTTACAGGTTCATTTTTATTCAGACAAGAGATTGGGGTTTGGGAAGATACGTTGGAACAGTTACGTAAAACACTTGACCTTGATGAGGTTTATGATAGGCTAAAAATAAGTTACGATGCCTTGAAGGCGGAGGCAAAAGAGATTTTCTTGGATATAGCCTGCTTCTTCATCGGCCGAAATAAAGAAATGCCGTATTACATGTGGAGCGAGTGCAAATTTTATCCTAAAAGTAATATTATTTTTCTCATTCAAAGATGTATGATACAAGTTGGGGATGATGGGGTGTTAGAAATGCACGACCAACTTAGAGATATGGGTAGAGAAATTGTGAGACGAGAGGATGTGCAACGGCCGTGGAAGAGAAGTAGGATATGGTCGAGAGAAGAAGGAATTGATCTTTTGTTGAACAAAAAGGGATCAAGTCAAGTAAAAGCAATTAGCATACCCAACAATATGCTATATGCTTGGGAGTCGGGTGTCAAGTATGAGTTTAAAAGCGAATGTTTCTTGAATTTGTCAGAGTTGAGATTATTTTTTGTAGGATCAACCACATTGCTTACCGGAGATTTCAATAATCTTCTCCCGAATTTGAAGTGGCTTGACTTGCCACGTTACGCACATGGACTGTATGATCCTCCTGTGACCAATTTTACTATGAAAAAATTGGTAATTCTTGTTTCGACCAATAGCAAAACAGAGTGGAGCCATATGATTAAGATGGCTCCGAGGCTGAAAGTTGTACGACTTTATTCCGACTATGGGGTCTCCCAAAGACTTTCTTTCTGTTGGCGCTTCCCCAAAAGCATTGAGGTATTATCCATGTCTGGGATAGAAATCAAGGAAGTTGATATTGGGGAGTTAAAGAACCTAAAGACGTTGGATCTGACCTCATGTCGAATACAAAAGATAAGTGGGGGAACCTTTGGTATGTTGAAGGGACTCATAGAGCTTCGTCTCGACTCCATCAAGTGTACAAATTTGAGAGAAGTAGTTGCCGATATTGGACAACTTTCGTCTCTCAAAGTCTTGAAAACAGAAGGAGCTCAGGAGGTCCAGTTTGAATTTCCATTAGCTTTGAAGGAGTTATCCACTTCATCTCGGATACCGAATCTTTCACAGTTGTTGGATTTGGAGGTACTGAAGGTTTATGGTTGCAACGATGGATTCGACATCCCTCCTGCTAAGAGTACTGAAGATGAAGGTAGCGTGTGGTGGAAGGCATCCAAGTTGAAGTCTTTGAAACTCTATCGCACAAGAATCAATATAAACGTTGTGGATGCTTCTTCCGGTGGTCGTTATTTACTACCATCGTCGCTAACCTCTCTCGAAATTTATTGGTGTAAAGAACCAACGTGGCTTCCAGGAATAGAGAACTTGGAGAATTTGACTTCGCTGGTAGTCGACGATGTCGACATCTTCCAAACTCTTGGAGGTGATTTGGATGGGCTACAAGGGTTGAGATCGTTGGAAACTCTTACTATTACGGAAGTAAATGGTTTAACTCGGATCAAAGGGCTTATGGATCTCTTGTGTTCTTCTACCTGCAAGTTGGAGAAATTAGAGATTAAAGCATGCCATGACCTCACTGAGATACTCCCATGCGAACTCCACGACCAAACAGTAGTAGTCCCCTCTTTTGAAAAACTGACCATTAGGGATTGTCCACGGCTGGAGGTTGGTCCGATGATACGATCTCTCCCAAAGTTCCCAATGCTAAAGAAGTTGGACCTTGCGGTGGCAAATATAACTAAAGAGGAGGATCTGGATGTGATTGGATCCTTACAAGAGTTGGTTGATTTACGGATAGAGTTAGATGATACATCTTCCGGTATAGAGAGGATAGCTTCCTTGTCGAAGCTGAAAAAGTTAACTACACTCAGAGTGAAGGTGCCGAGTTTGCGGGAGATTGAAGAGCTTGCAGCGTTGAAGTCTTTACAAAGGTTGATTTTAGAGGGTTGCACGTCGTTGGAGAGACTACGTCTGGAGAAGCTGAAGGAGCCAGACATTGGAGGATGCCCTGACCTCACTGAGTTAGTCCAAACAGTAGTAGTATGCCCCTCTTTGGTAGAACTGACCATTAGGGATTGTCCACGGCTGGAGGTTGGTCCGATGATTCGATCTCTCCCAAAGTTCCCAATGCTAAAGAAGTTGGACCTCGCGGTGGCAAATATAATTGAGGAGGATCTGGATGTGATTGGATCCCTAGAAGAGTTGGTTATTTTGTCGTTAAAGTTAGATGATACATCTTCTTCCAGCATAGAGAGGATATCTTTCTTGTCAAAGCTGCAAAAGTTATTTAGACTCAGAGTGAAGGTGTCGAGTTTGCGGGAGATTGAAGGGCTTGCAGAGTTGAAGTCTTTACAACTTTTGTTTCTAAAGGGATGCACGTCGTTGGAGAGACTATGGCCTGATGAACAGCAACTCGATAATAATAAGAGTATGCGGATAGACATCCGAGGATGCAAAAGCTTGAGTGTAGATCATCTCTCTGCACTCAAGAGCACTCTACCGCCCAATGTAAAGATAAGATGGCCGGACGAGAAATATAAGTGA
>Ma
ATGGCTGATCCCATGACCACCCAAACCTCCTCAGCTTTGCCTCCTCCTCCGACCCGCCCACTGGAATATGAGGTGTTCCTCAGTTTTCGAGGTTTTGACACTCGAAAAGGTTTTACTGACCATTTGTACAAGGCTTTGATTCGGAACGGAATCCACACTTTCAGGGATGATGAACAACTGAAGAGTGGAAAACCCATTTCGAAGGAACTCTTCAAAGCAATTGAAGAATCGAAAATTTCAGTCATCATTCTTTCGACAAACTATGCGACCTCCACATGGTGTCTGGATGAACTTGCGAAAATGGTCGAACTGGCAAACAATGAGTCCAGATCGATTTTGCCCGTGTTCTACAACGTGACGCCATCTGAAGTACGAGAGCAAACTGGAGATCATTTTCAAGAGGCATTTGCTCAACATGATAAAGATTTCGAAGGTGAGCCAGGAAAGGTGGCAAGGTGGAAGAACTCTCTCACTGCAATAGCCGAACTCGAAGCCGAAGGATTTGATCTGACAAATTTTAGATACGAGACAGATATGATTGAAAAGATAGTTGAACGTATTTTTGGTGTTTTGATTAAAACATTCTCAAATGATGATTTAAAGGACTTTGTTGGAATGGATCGTGTAAATGAAATTAAATCCAAAATGAGTTTGTGTATGGGTTCAGAAGAAGTTCGTGTAATAGGGATTTGTGGGATGCCAGGGATTGGTAAGAGTACTGTTGCAAAAGCTCTTTCTCAAAGAATTCACAGTCAATTTGATGCTATCAGTTTCATTTCTAAGGTTGGAGAGATATCTAAAAAAAAAGGCTTATTTCATATCAAAAAACAACTTTGTGATCACTTGTTGGATAAGAAAGTAACCACAAAGGATGTCGATGATGTGATATGTAAGAGATTGCGTGACAAACGGGTGCTTATAATTCTTGACAACGTGGATGAATTAGAACAAATAGAAGCTGTGGCTGGAAGTGACGGTGCAGGCTTATCCAATCGGTTTGGTAAGGGAAGTAGAATCATCGTAACCACAACAGATGAAAGGTTGTTGATAGATTATAACCCAGAAATATACACAATTGAGAAACTTACTCCGGATCAAGCTCTTCTTCTCTTCTGTCGGAAAGCCCTCAAAACAGACCATCCCACGGATGCTTTTAAGAAGTTGTCTAACGAATTTGTAGATTACATTGATGGTCATCCATTGGCTCTTGAAGTTTTTGGTCACTCATTATGGAAAAGAGAAGAAGATTATTGGTCTACCAAATTGAAGTCTTTAAAAGATAAAGGCTACTCTGGTGAGAAGAAAATTATTGGTGTTCTTAAAGCAAGTTTTGATGGATTAGAGAATCAAGAACAGCAGGACATGTTTCTGGACACTGCATGTTTCTTCAAAGGCGAGGATGTATGTCGTCTAGAAAAGATATTTGAAAGTTGTGGCTACTATCCAGGCATCAATATAACCATCCTTTGTGAGAAATCTTTAGTAAGCATCGTAGGGGGAAGATTGTGGATGCATGATTTACTACAGAAAATGGGCAGAGGACTTGTTCTAGGAGAATCCAAAAAGGAAGGAGAACGCAGCAGATTGTGGCATCATACAGATGCCCTTCCTGTACTGAAGAAAAACAAGGGGACAGATGCTGTCCAAGGTATTTTCCTAAGCTCGCCTCAGCCAGACAAAGTACACTTGAAGAAAGATCCATTCTCAAACATGGACAATCTAAGATTGTTGAAGATTTACAATGTGGAATTTTCTGGATCCCTTGAATATCTTTCAGATGAGTTAAGCTTATTGGAATGGCACAAATGTCCTTTAAAATCTCTGCCTTCAAGTTTCGAACCCGACAAACTTGTTGAACTGAACTTGTCTGAAAGCGAAATAGAGGAATTATGGGAGGAAATTGAGAGACCCTTGGAAAAGCTGGCGGTATTAAACCTTAGTGATTGTCAAAAGTTGATCAAGACCCCTGACTTCGACAAAGTCCCAAACCTTGAGCAGCTAATCCTTAAAGGTTGTACAAGCTTGTCTGCGGTTCCCGATGATATCAACTTGAGATCTCTCACAAATTTCATTCTTTCGGGATGTTCCAAACTCAAAAAGCTTCCAGAGATTGGGGAGGACATGAAACAATTAAGGAAGCTTCATTTAGATGGGACAGCAATAGAAGAGCTACCAACATCAATCAAGCATTTGACTGGCCTTATTCTGCTCAATCTTAGAGACTGCAAGAACCTTTTGAGTTTGCCGGACGTCATTTGTACTAGTTTGACATCACTTCAAATACTCAACGTCTCAGGTTGTTCCAATCTTAATGAGTTACCAGAAAATTTAGGGAGTTTAGAATGTCTACAGGAGCTCTATGCAAGCAGGACAGCTATACAAGAGCTACCAACATCAATCAAGCATTTGACTGACCTTACTCTGCTCAATCTCAGAGAATGCAAGAACCTTTTGACTCTGCCAGATGTCATTTGTACTAATTTGACATCACTTCAAATTCTCAACCTCTCAGGATGTTCGAATCTTAATGAGCTACCAGAGAACTTGGGGAGTTTAGAATGTTTACAGGAGCTATATGCTAGCGGGACTGCTATAAGCCAAATACCTGAAAGCATCTCTCAGCTTTCTCAGCTTGGAGAACTTGTTTTGGATGGTTGTAGCAAGCTTCAATCATTGCCACGACTTCCATTTAGTATAAGAGCTGTAAGTGTACATAATTGTCCTCTCCTGCAGGGAGCACATTCAAATAAAATAACAGTGTGGCCTTCAGCTGCTGCCGGATTTAGTTTTCTAAATCGCCAAAGACATGACGACATAGCTCAGGCATTTTGGTTACCTGATAAACATCTATTGTGGCCATTCTATCAAACATTCTTTGAGGATGCCATTCGGCGTGATGAAAGGTTTGAATATGGTTATCGATCGAATGAAATTCCAGCATGGTTGAGCCGTCGGAGTACTGAATCCACCATAACAATCCCGCTGCCTCATGATGTAGATGGTAAGAGTAAATGGATAAAACTTGCTCTGTGCTTTATTTGTGAAGCAGCCCAGAAGCATGATAGTTTGGAAGATGTACCAGAATTTGATGAGGAATTGGGATTAAAATTCACTCGCAATCACCGTATTGAACTCTGTACAACTGAAGATCCTCATGAACGTCTCCTTGCGCTTGATTACCGTGATTGCAATTTCGCTGGACCATTTATACATTGGTGCTTTATACCACAGAGTGACCTTGCAGAAAGTTCAAATAAACGCTTGATCCAAGCTACAATTACACCTGATAGCCCAGGGACAAGGGTTACAGGGTGCGGGGTGAGTCTCATATACTTGGAAGATGTGCCCAAATTTGTCCGGAAATTGAATAAACACTATAGTTATTGCTATCATGGCTATCAGCCTGAACAAGAAGAAGATGGTATGAGAAGTATTCTGTCGACAAGCGGGATTCAAACTGAACAAGAAGAAGTACAGGAACAAGAAACTACTACTTCAACCCGGATTGTAGGTCAATTGAGAAGAAACGTGGAGTCATTGCTTGAAAAACTATTTGAGGGATTACAGCAGGGCCTTCCGAATCTCTATGATTATGGTTTTATTTTTTGTCTACGAGAAAGATTACCGTGGTTTAGTGAACAAAGCAGTACGTCTTCATGCACAGTAAACTTACGTCTTCCTCCAAATCTGCACAACAATGAGAAATGGGCAGGACTTTCTCTCTACGTTGTCTGTGCTCTGCCTCCAGGACTTCCGCTTTTTCGCACTTTCTATGAGTGTCACTTGTATACACCTATTGAGGCTGTGGGCCATGAGCAACTGATGCATCGCCTAATGTTATCTTCCTCCTGGGATGACAATGTGGGGTCACATCGACTCCTCATTATTCATATACCACGAGTACGCTTTCCGGAACGTCTTAATCGCTGCCATTTCATTCAGGCTTTATTTGGATGTAGAACTCCAGGTGTGGAGGTTAAAATGTGTGGGATGCGTCTAGTATACAACCAAGATTTGAAAGGGTTGATCCAAACAATTTCCCATTGCACCAATGATCGGCCTGCTTACTACGGAACTGGTGATTTTACAGAAACCAAGAAATATAAGGGAATTAGTTTGGGAGCTACAAGTTTGCTAACGAATCTGGTTGAAGCAGCCAAATCCAGCGAGCACAGCTCTGTCAGCGAAGTTTGTCCTCCTTTCATGCCTATAGATTTCCGTCCAGAACCTTATTCTGCTGAGTACTCCCAACATGAAAGAAAAACAACACCAATTCATCCACTACAGTACTTTGGCAATGCCTTTTATCCTACCAACAAAATGAGCTCAGATCAGAATCAGCTCCTAGACTTTGAACAGGACTTGAAATATAATTCTTGTTTCCCTCCAAATGAGATTGTAGAGTGGTTCGGGCATCAAAGCAGTGGCCCCTCTGTAAAAATCCCTCTACCATCAAATCTATGTGAAGACACCAACTGGATAGGACTGGCTTTATGTGCATACTTTTCAGTCCTTGACCACTCAACTATTGACCTTGAGAATTTGAATCCTGAAATTTCTCACAACCTTACATGTCTATTGGAAACTGATGAAAGTTGTCTGGAATCCCTCCATGGCTATAGCACCAACAGTCAAGAATTCAAGTGGTTGTATCGTATGGGAGGATTCATTTGGCTGTCCTATATACCACGATGCTGGTTTTCAGATCAGTTGAAAGAACGAGGCCACCTGGAGGCTTCAATTGGAAGCGATCATGGAAGCTTGGGTGTGCATAGGTGTGGGCTTCGTCTTATATATCTGGAAGATGAGGAAGGGCTTAAGGAGACCATAATGCACTGCATGACCTCCTTGTCAGATATTAATCAAGGAAAAGATGAGCAATACCAGAACTGCGAGGCAGGATCATCTAGTATAACTGGCAGCAACATTGTAAATCCTGTAAATCCCCATCTTGAAAGATCAGAGGAGCCCAATGATAAGAAATGGAACTTTGGTTGTCACACTATGTATAATTCTTGTTTCCCTTCAAGCATCACTCTGGAGTGGTTTGGGGATCAAAGCAGTGGCTCCTCGATAAGAGTCCCACTACCACCACATTTATATAGAGCCACTAATTGGATAGGATTGGCTTTATGCACATCCTTTTCAATCGTGGATAATCCAACTGCTGACCTAGACAATTTGAATCCAGAAATTTCTCACCACTTAATATGTCACTTGGAGTCGGACAGAGGTACAATAGAACCTCTCCATGACTACTGCACCACCAACGAAGAATTCCAATGGTTGCCTTTTGGAGGATTCATTTGGGTATCCTACATACCACGAGCGTGGTTTTCAGATCAGTTGAATGAATGTGATGTCCTGGAGGCTTCATTTGCAAGCGATCATGAAGCATTTACTGTGCACGAGTGTGGGCTACGTCTTGTATATCAGCATGACGAGGAAGAGATTAAGCAGACCATATTGCACTATATGACGTCGTTGTCAGATAAGAAAGGAAAAAATAAGCAATGCCCCATGGGTGACACGGGATCATCTAGTAGGCCTAGCAGCTATATTGTGAAACCTCATCTCGAAAGATTAGGAAGGCCTAGTGATGAGAAATGGGACTTTGATCGTCACTCCATGTATAACTCATGTTTCCCTTCAAGCATAACTCTAGAGTGGTTCGGCCATCAAAGCAATGACTCCTCGGCAACAATCTCGCTACCACATAATCTAAACTTAGACAGCAATTGGATAGGATTAGCTGTATGTGCATACTTTTCAGTCCTGGAGCATCCAACTGTCGACATTGACAATTTGGATATTCCAGCAATTTCTCACCACCTTATATGTAATTTGGAATCAGATAGAGACAGTCTAGAATCTTTGCATGACTACTGCACCACAAAGGAAGAATTCCTATGGTTGCATCTCGGAGGATTCGTTTGGGTATCCTATATACCACGAGCGTGGTTTTCAGATCAGTTGAATGAATGCGGTGTACTAGAGGCTTCAATTGCAAGCGATCATGAGGCCTTTAGTGTGCAAAAGTGTGGGCTCCGTCTTGTATATCAGCATGATGAGGAAGAGTTTAAGCAGACCATATCTCGTTCTCAGATAAGAAAGGGAAAAATAAGCAACACCCTCACTGCCCGCTGA
>Mal-R
ATGGCTGGTGTCACATCACAGGCAGCGGCGGTGTTCTCCCTGGTGAATGAAATCTTTAACCGGTCCATCAATTTGATCGTCGCGGAACTCCGGTTGCAGTTGAATGCGAGAGCCGAGCTGAACAATCTGCAGAGAACACTATTGAGGACTCACTCTCTGCTCGAGGAGGCAAAGGCGAGGCGGATGACTGACAAGTCTCTCGTGCTGTGGCTGATGGAGCTCAAGGAATGGGCCTACGACGCCGACGACATCCTCGACGAGTACGAGGCCGCAGCAATCCGACTGAAGGTAACACGCTCGACCTTCAAACGTCTTATCGATCATGTGATTATAAATGTTCCATTAGCGCACAAAGTAGCAGACATCAGGAAAAGGTTGAACGGGGTCACTCTTGAGAGGGAGCTAAATCTGGGTGCGCTGGAAGGGTCGCAGCCGCTTGATTCCACGAAAAGAGGTGTGACCACTTCTCTTCTGACTGAATCTTGTATTGTCGGGCGAGCTCAAGATAAGGAGAATTTGATTCGGTTGCTGTTGGAGCCCAGCGATGGGGCGGTTCCTGTTGTTCCTATAGTTGGATTAGGAGGGGCAGGGAAGACGACTCTGTCTCAGCTTATCTTTAATGACAAGAGAGTGGAGGAGCATTTCCCATTGAGAATGTGGGTGTGTGTGTCTGACGATTTTGATGTGAAGAGAATTACTAGAGAGATCACAGAGTACGCCACCAACGGAAGGTTCATGGATCTCACCAACTTGAATATGCTTCAAGTTAATCTGAAAGAGGAGATAAGGGGGACGACATTTTTGCTTGTGCTGGATGATGTGTGGAACGAAGACCCCGTGAAGTGGGAAAGCCTGTTAGCCCCATTAGATGCCGGAGGACGGGGAAGCGTGGTCATTGTGACGACACAGAGCAAAAAGGTCGCCGATGTCACCGGCACGATGGAGCCATACGTTCTCGAGGAGTTAACGGAGGATGACAGTTGGTCACTCATCGAGAGTCACTCCTTCAGGGAGGCGAGCTGCTCTAGTACAAATCCTAGAATGGAAGAGATCGGGAGGAAGATAGCCAAGAAGATCAGTGGCCTACCTTACGGAGCAACAGCAATGGGGAGATATCTAAGATCTAAGCACGGAGAAAGCAGCTGGAGAGAAGTCTTGGAAACTGAGACTTGGGAGATGCCACCGGCTGCAAGTGATGTGTTATCCGCTCTAAGGAGAAGTTACGACAATCTACCCCCTCAGCTGAAGCTCTGTTTTGCCTTCTGTGCTCTGTTTACAAAGGGCTACAGGTTTCGAAAGGATACACTGATCCACATGTGGATAGCTCAAAATTTGATTCAATCAACAGAGTCGAAAAGATCGGAGGACATGGCAGAAGAATGCTTTGATGATTTGGTGTGCAGATTCTTCTTTCGGTACTCCTGGGGCAACTATGTGATGAATGACTCAGTCCATGACCTCGCTCGATGGGTTTCATTGGATGAATATTTTCGAGCAGATGAAGACTCACCATTGCATATTTCAAAGCCAATTCGTCATTTGTCATGGTGCAGTGAAAGAATAACCAATGTTCTTGAGGATAATAACACTGGTGGAGATGCTGTCAATCCGCTCAGCAGTTTGCGCACTCTCCTTTTCTTAGGCCAATCTGAGTTCCGGTCGTATCATCTTCTTGATAGAATGTTCAGGATGTTGAGCCGAATCCGTGTTTTGGATTTCAGCAACTGCGTCATAAGAAATTTGCCTTCTTCGGTTGGAAATCTGAAACATCTGCGTTACCTGGGCCTGTCTAATACGAGAATTCAAAGGTTGCCGGAGTCTGTAACACGTCTTTGCCTCCTTCAGACATTGCTACTAGAGGGCTGTGAACTGTGCAGGTTACCAAGAAGCATGAGCAGGCTCGTCAAACTGAGGCAGCTCAAAGCAAATCCAGATGTAATTGCCGACATAGCCAAAGTCGGGAGATTGATCGAACTTCAAGAGCTGAAAGCCTATAATGTTGACAAGAAAAAAGGACATGGGATTGCAGAGCTAAGTGCAATGAATCAGCTTCACGGTGATCTTTCCATTAGAAACCTTCAAAATGTAGAGAAAACGCGAGAGTCTCGGAAGGCGAGGTTGGACGAGAAACAGAAGCTTAAGCTCTTGGATCTGCGATGGGCTGACGGTAGGGGTGCCGGAGAATGTGATCGTGACAGGAAAGTTCTTAAAGGCCTCCGACCACATCCAAACCTGAGAGAATTGAGTATCAAATACTACGGAGGCACTTCATCTCCGAGTTGGATGACGGATCAGTATCTGCCCAACATGGAAACGATTCGCCTGCGTAGCTGCGCAAGGTTGACGGAACTCCCATGTCTCGGTCAGCTGCATATCCTTAGACATTTGCACATCGATGGGATGTCCCAAGTGAGACAAATTAATCTGCAATTTTATGGCACCGGAGAAGTTTCAGGTTTTCCATTGCTGGAGCTCCTGAACATACGTCGCATGCCCAGTCTGGAGGAATGGTCGGAACCACGGAGAAACTGTTGCTACTTCCCTCGCCTCCATAAACTGCTGATCGAGGATTGTCCCAGGCTCAGGAATCTGCCCTCCCTCCCACCAACACTGGAAGAACTAAGGATATCAAGAACAGGACTAGTTGATCTTCCAGGATTCCATGGAAACGGTGATGTGACGACGAATGTTTCCCTTTCTTCTTTGCATGTTTCGGAGTGTCGAGAACTGAGATCCCTAAGCGAAGGATTGTTGCAGCACAACCTCGTCGCCCTCAAGACAGCGGCATTTACCGATTGTGATTCTCTTGAGTTTTTGCCGGCGGAAGGATTCAGAACAGCCATTTCACTTGAATCATTGATAATGACTAATTGTCCACTGCCTTGCAGTTTTCTTTTGCCTTCCTCTCTCGAGCATCTAAAGTTGCAGCCATGCCTCTATCCAAACAACAATGAGGATTCACTGTCAACATGCTTCGAGAACCTCACATCTCTTTCCTTCTTGGACATCAAAGATTGTCCAAATCTGTCATCATTTCCACCGGGTCCTCTATGTCAGCTATCAGCACTCCAACATTTGTCCCTCGTCAATTGCCAGAGGCTACAATCTATTGGCTTCCAGGCACTCACCTCCCTCGAAAGCTTGACAATTCAGAACTGCCCTCGCCTCACCATGTCACACAGTTTGGTTGAGGTGAATAACTCTTCCGATACAGGGCTCGCGTTTAATATCACTCGATGGATGCGCAGACGAACAGGTGACGACGGCTTGATGCTCAGACACCGAGCACAAAATGATTCATTTTTCGGGGGACTTCTGCAACACCTCACCTTCCTCCAGTTTCTAAAGATCTGCCAGTGTCCACAACTCGTAACCTTCACCGGCGAAGAGGAAGAGAAGTGGAGAAACCTTACTTCTCTTCAAATTCTGCACATCGTTGATTGTCCAAACCTGGAGGTACTGCCTGCAAACTTGCAAAGCCTCTGCTCCCTCAGCACCTTGTACATCGTCAGATGCCCAAGAATCCATGCGTTTCCTCCCGGAGGTGTCAGCATGTCCCTGGCACATTTGGTCATCCATGAATGCCCTCAGCTGTGTCAGCGATGTGATCCACCGGGAGGTGATGATTGGCCCTTAATAGCTAATGTACCAAGAATATGTCTTGGAAGGACTCATCCATGTCGCTGTAGCACCACCTGA
>MdNLR16
ATGTCAATGGCTGCTTCTTCTTCTTCCTCTTCCTCGTGGAAGTACGACGTCTTCCTGAATTTCAGAGGCGAAGACACTCGCAAGATCTTCGTCGGCCATCTCTACAGAGCTCTGGATCAGAAAGCAATCAACACCTTCATCGACGCGGAAAAGCTCAGAAAAGGCAACGACCTTTCGGAACTCCTTTCAGCCATCGAAGAGTCAAGGATTTCGATCGTGGTTTTCTCCCAGAACTACGCTTCTTCGACGTGGTGCTTGAAAGAACTGGTCAAAATCCTGGCGTGCATGGATACAAAGAATCAGATAGTGGTGCCGATCTTCTACCAAGTCGATCCATCTGAAGTTCGTAAGCTCAAGAGAAGTTTTGCAGAAGCTTTTGCTCAACACGAACGCGAATCGAACGCCGAAATGGAAGAGGTGAAGAGCTGGAGGTCCGCACTAACCAGAGCCACCAATTTATCCGGATGGGATTCGCGAAAATACGAGGATGATGCCAAGCTTATTGAGGAAATTGTGGTTGACATATTTAAGAGATTGATCCATGTCTCCTCAAGCAAAGATAATGGCTTGGTTGGAATGGATTACCACATAGATAAAGTGAATTCACTGTTACGTCCTGGGGTGAATGATGTTTTCACTGTTGGAATATGGGGTATGGGAGGTATAGGCAAAACCACCATCGCTCGCGCTGTTTATGATGAAATCGCTTGTCAATTTGAAGCTTGCTGCTTTCTCGAAAATATCAAGGAAGGCTTCTCGAAAAATGGTGCAGCACATATGCAGGAAGTGCTTCTTTCTAGAATCTTGAAGGAAAAGGTGCAGAGTTTAGGCACGTTGGATCGAGGTTCCAGAGTGATAATGGAAAGGCTACAAAGGAAAAAAGTGTTCATTGTTCTTGATGACGTTGATGAATTATCCCAAATCGAAGCCTTACTTGGAGAGCAGCATTCATTTGGCGGTGGAAGTCGGGTCATTATAACAACTAGAGATAAACAATTATTAAGTGGAGCTGGTGCTGTATATGAGCCCGAGAACTTAAGGGAGCCAGAAGCTCTTAAACTCTTCAAGCAGTATGCCTTCAGAACAAACCAACCCACCAGAGTTTATGATCAGCTCTCAAGGGATGTCATACAATATGCTCAAGGTCTGCCTTTAGCACTCAAAGTGTTGGGAGCTTTTCTTGATAACAAAACATTGCCCGAGTGGGAAGATGTGTTAGAAAAAATAAGGAAGATCCCGCAAAGGGGAATTCATAATGTGCTTAAAACAAGCTTCGATGGACTGGATGATTCAGAGAAGAATGTCTTTCTAGATATTGCATGTTTCTTGAAAGGAATGGATATAGACATGGCAAAAAAAATTCTGGACAGTTGTGGCTTCTATCCCCATACTGGAATAAGAGTTCTAATTGATCGAGCTCTAATATCTGTCTCAGAGTGGGGGACACTGGAGATGCATGATTTACTAGAGGAAATGGGTCGGGAAATCGTTCGCCAAGAATCTATCAAAGAGCCTGGAGAAAGAAGTAGGTTGTGGAGTTATGAAGATGTTCATCATGTGCTGACTAAAAATACAGCTACAGAAGCAGTTGAAACCATAATCCTGGATTCGGCAATCTTGAAAGAGGGATGCTCAAATACTGAAGCTTTTGTTAGTATGACAAAACTAAGACTGCTCATGATCGGTGATGACGCTGATATTTACACCAAGCATTTTTACAAATATCATCTTGCAGTCAGGGATTCATTTGGCCATCAAACTCCAAGTGATTGCTTCATAGAACACTGGATTGCGGACTTAAAGTTCCAATCTTCTCAATTGAGGTGCCTCATCTGGCGTGATTGCCCCCTAAAGTCTTGGCCATCCAACTTTCAGTTCAAGAATCTTGTAAACCTTGACATGAGCTATAGTTGCATCGAACAACTTTGGAAAGGAGCTGAGCCTCTGGAAAAGTTGAAATTCATCAATTTATGTCATTGTCAATACCTTAAGAAAACCCCTGACTTCACAAGGGCTACAAGTCTTGAGGAACTGAGATTCGAAAATTGTACAAGGTTATGTGAGGTTGACCCATCCATTTCAGCTTTGAAAAACCTTGCTATATTGAGTCTAACTTGGTGCATTGATCTTAAGATTCTTCCGAGCATCACTGGTATGAAGTCTCTTAAAACCATTCGTCTTTCCGGTTGCTCAAGCCTTGAGAAGTTTCCTGAGATTTCAGATGTTATGGAGAAGCTATCAGAGTTATATTTAGGTGGGACTGCAATTAAAGAACTGCCTTCATCAATTAATAAACTCACGGGCCTTGCTACTTTGGACCTACGAGGCTGTCGAGAACTCAAGAGCCTGCCGAGCAGCATTCATATGGGATCTCTTCAAACCTTTAATCTTTCTGGTTGCTCAAACCTTGAGATGTTTCCAGTGATTTCAGAAGTTATGGAGGAGCTATCAGAGCTTCATTTAGATGGGATTGCAATTAAAGAACTGCCTTCGTCAATTAATAAACTCACGGGCCTTACTGTTTTGGACCTATCTGGGTGTCAAGAACTCAAGAGCCTGCCGAGCAGCATTCATATGAGATCTCTTCAAACCCTTAATCTTTCTGGTTGCTCAAACCTTGAGAAGAAGTTTCCTGAGATTTCAGATGTTATGGAGAAGCTATCAGAGTTATATTTAGGTGGGACTGCAATTAAAGAACTGTCTTCGTCAATTAATAAACTCACGGGTCTTCCTGCTTTGGACCTACGTGGCTGTCAAGAACTCAAGAGCCTGCCGAGGAGCATTCATATGAGATCTCTTCAAACCCTTAATCTTTCTGGTTGCTCAAACCTTGAGAAGTTTCCTGAGATTTCAGATGTTATGGAGAAGTTATCAGAGTTATATTTAGGTGGGACTGCAATTAAAGAACTGTCTTCATCAATTAATAAACTCACGGGCCTTGCTACTTTGGACCTACGAGGCTGTCGAGAACTCAAGAGCCTGCCGAGCAGCATTCATATGGGATCTCTTCAAACCCTTAATCTTTCTGGTTGCTCAAACCTTGGGAAGTTTACAGAAATTTCAGATGTTATGGAGAAGCTATCAGAGTTATATTTAGCTGGGACTGCAATTAAAGAACTGTCTTCGTCAATTAATAAACTCACGGGCCTTACTGTTTTGGACCTATCTGGGTGTCAAGAACTCAAGAGCCTGCCGAGCAGCATTCATATGAGATCTCTTCAAACCCTTAATCTTTCTGGTTGCTCAAACCTTGAGAAGTTTCCAGAGATTTCAGATGTTATGGAGAAGCTATCAGAGTTATATTTAGATGGGACTGCAATTAAAGAACTGCCTTCGTCAATTAATAAACTCACGGGCCTTACTGTTTTGGACCTATATGGGTGTCAAGAACTCAAGAGCTTGCCGAGCAGCATTCGTGTGGGATCTCTTCATACCCTTTTTCTTTCAGGCTGCTCAAAACTTGAGAAGTTTCATGAGATTTCAGATGTTGTGGAGGAGCTATCAGAGCTTCATTTAGATGGGACTGCAATTAAAGAATTGCCTTCGTCAATTAATAAACTCACAGGTCTTCTTACTTTGGACCTACGAGGCTGTTCGAGAACTCAAGAGCCTGCCGAGCAGCATTCATATGGGATCTCTTCAAACTCTTAA
>Mi-1
ATGGAAAAACGAAAAGATATTGAAGAAGCAAACAACTCATTGGTGTTATTTTCTGCTCTTAGCAAGGACATTGCCAATGTTCTAATTTTCCTAGAGAATGAGGAAAATCAAAAAGCTCTTGACAAAGATCAAGTTGAAAAGCTAAAATTGAAAATGGCATTTATTTGTACATATGTTCAGCTTTCTTATTCCGATTTTGAGCAGTTTGAAGATATAATGACTAGAAATAGACAAGAGGTTGAGAATCTGCTTCAATCACTTTTGGATGATGATGTCCTTACTAGCCTCACCAGTAATATGGATGACTGTATCAGCTTGTATCATCGTTCTTATAAATCAGATGCCATCATGATGGATGAGCAATTGGACTTCCTCCTCTTGAATCTGTATCATCTATCCAAGCATCACGCTGAAAAGATATTTCCTGGAGTGACTCAATATGAAGTTCTTCAGAATGTATGTGGCAACATAAGAGATTTCCATGGGTTGATACTGAATGGTTGCATTAAGCATGAGATGGTTGAGAATGTCTTACCTCTGTTTCAACTCATGGCTGAAAGAGTAGGACACTTCCTTTGGGAGGATCAGACTGATGAAGACTCTCGGCTCTCCGAGCTAGATGAGGATGAACACAATGATAGAGACTCTCGACTCTTCCAGCTAACACATCTACTCTTGAAGATTGTTCCAACTGAACTGGAGGTTATGCACATATGTTATACAAATTTGAAAGCTTCAACTTCAGCAGAAGTTGGACGCTTCATTAAGAAGCTCCTGGAAACCTCACCGGATATTCTCAGAGAATATATCATTCAACTACAAGAGCATATGTTAACTGTTATTCCCCCTAGCACTTTAGGGGCTCGAAACATTCATGTCATGATGGAATTCCTATTACTTATTCTTTCTGATATGCCCAAGGACTTTATTCATCATGACAAACTTTTTGATCTCTTGGCTCATGTTGGAACACTTACCAGGGAGGTATCGACTCTTGTACGTGACTTGGAAGAGAAATTAAGGAATAAAGAGGGTAATAACCAAACAAATTGTGCAACCCTAGACTTGCTGGAAAATATTGAACTCCTCAAGAAAGATCTCAAACATGTTTATCTGAAAGCCCCAAATTCATCTCAATGTTGCTTCCCCATGAGTGATGGACCACTCTTCATGCATCTTCTACACATGCACTTAAATGATTTGCTAGATTCTAATGCTTATTCAATTTCTTTGATAAAGGAAGAAATCGAGTTGGTGAGTCAAGAACTGGAATTCATAAGATCATTCTTTGGGGATGCTGCTGAGCAAGGATTGTATAAAGATATCTGGGCACGTGTTCTAGATGTGGCTTATGAGGCAAAAGATGTCATAGATTCAATTATTGTTCGAGATAATGGTCTCTTACATCTTATTTTCTCACTTCCCATTACCATAAAGAAGATCAAACTTATCAAAGAAGAGATCTCTGCTTTAGATGAGAACATTCCCAAGGACAGAGGTCTAATCGTTGTGAACTCTCCCAAGAAACCAGTTGAGAGAAAGTCATTGACAACTGATAAAATAATTGTAGGTTTTGAGGAGGAGACAAACTTGATACTTAGAAAGCTCACCAGTGGACCCGCAGATTTAGATGTCATTTCGATCACCGGTATGCCGGGTTCAGGTAAAACTACTTTGGCATACAAAGTATACAATGATAAGTCAGTTTCTAGACATTTTGACCTTCGTGCATGGTGCACGGTCGATCAAGGATATGACGACAAGAAGTTGTTGGATACAATTTTCAGTCAAGTTAGTGGCTCAGATTCAAATTTGAGTGAGAATATTGATGTTGCTGATAAATTGCGGAAACAACTGTTTGGAAAGAGGTATCTTATTGTCTTAGATGATGTGTGGGATACTACTACATTGGATGAGTTGACAAGACCTTTTCCTGAAGCTAAGAAAGGAAGTAGGATTATTTTGACAACTCGAGAAAAGGAAGTGGCTTTGCATGGAAAGCTGAACACTGATCCTCTTGACCTTCGATTGCTAAGACCAGATGAAAGTTGGGAACTTTTAGAGAAAAGGACATTTGGTAATGAGAGTTGCCCTGATGAACTATTAGATGTCGGTAAAGAAATAGCCGAAAATTGTAAAGGGCTTCCTTTGGTGGCTGATCTGATTGCTGGAGTCATTGCTGGGAGGGAAAAGAAAAGGAGTGTGTGGCTTGAAGTTCAAAGTAGTTTGAGTTCTTTTATTTTGAACAGTGAAGTGGAAGTGATGAAAGTTATAGAATTAAGTTATGACCATTTACCACATCACCTCAAGCCATGCTTGCTTCACTTTGCAAGTTGGCCGAAGGACACTCCTTTGACAATCTATTTGTTGACTGTTTATTTGGGTGCTGAAGGATTTGTGGAAAAGACGGAGATGAAGGGTATAGAAGAAGTGGTGAAGATTTATATGGATGATTTAATTTCCAGTAGCTTGGTAATTTGTTTCAATGAGATAGGTGATATACTGAATTTCCAAATTCATGATCTTGTGCATGACTTTTGTTTGATAAAAGCAAGAAAGGAAAATTTGTTTGATCGGATAAGATCAAGTGCTCCATCAGATTTGTTGCCTCGTCAAATTACCATTGATTATGATGAGGAGGAGGAGCACTTTGGGCTTAATTTTGTCATGTTCGATTCAAATAAGAAAAGGCATTCTGGTAAACACCTCTATTCTTTGAGGATAAATGGAGACCAGCTGGATGACAGTGTTTCTGATGCATTTCACCTAAGACACTTGAGGCTTATTAGAGTGTTGGACCTGGAACCCTCTTTAATCATGGTGAATGATTCTTTGCTGAATGAAATATGCATGTTGAATCATTTGAGGTACTTAAGAATTCGGACACAAGTTAAATATCTGCCTTTCTCTTTCTCAAACCTCTGGAATCTAGAAAGTCTGTTTGTGTCTAACAAAGGATCAATCTTGGTACTATTACCGAGAATTTTGGATCTTGTAAAGTTGCGAGTGCTGTCCGTGGGTGCTTGTTCTTTCTTTGATATGGATGCAGATGAATCAATATTGATAGCAAAGGACACAAAGTTAGAGAACTTGAGAATATTAGGGGAACTGTTGATTTCCTATTCGAAAGATACAATGAATATTTTCAAAAGGTTTCCCAATCTTCAGGTGCTTCAGTTTGAACTCAAGGAGTCATGGGATTATTCAACAGAGCAACATTGGTTCCCGAAATTGGATTGCCTAACTGAACTAGAAACACTCTGTGTAGGTTTTAAAAGTTCAAACACAAACCACTGTGGGTCCTCTGTTGCGACAAATCGGCCGTGGGATTTTCACTTCCCTTCAAATTTGAAAGAACTGTTGTTGTATGACTTTCCTCTGACATCCGATTCACTATCAACAATAGCGAGACTGCCCAACCTTGAAAATTTGTCCCTTTATGATACAATCATCCAGGGAGAAGAATGGAACATGGGGGAGGAAGACACTTTTGAGAATCTCAAATTTTTGAACTTGCGTCTACTGACTCTTTCCAAGTGGGAGGTTGGAGAGGAATCCTTCCCCAATCTTGAGAAATTAAAACTGCAGGAATGTGGTAAGCTTGAGGAGATTCCACCTAGTTTTGGAGATATTTATTCATTGAAATTTATCAAAATTGTAAAGAGTCCTCAACTTGAAGATTCTGCTCTCAAGATTAAGAAATACGCTGAAGATATGAGAGGAGGGAACGAGCTTCAGATCCTTGGCCAGAAGAATATCCCCTTATTTAAGTAG
>MLA1
ATGGATATTGTCACCGGTGCCATTTCCAACCTGATTCCCAAGTTGGGGGAGCTGCTCACGGAGGAGTTCAAGCTGCACAAGGGTGTCAAGAAAAATATTGAGGACCTCGGGAAGGAGCTTGAGAGCATGAACGCTGCCCTCATCAAGATTGGTGAGGTGCCGAGGGAGCAGCTCGACAGCCAAGACAAGCTCTGGGCCGATGAAGTCAGAGAGCTCTCCTACGTCATTGAGGATGTCGTCGACAAGTTCCTCGTACAGGTTGATGGCATTCAGTTTGATGATAACAACAACAAATTTAAGGGGTTCATGAAGAGGACGACCGAGTTGTTGAAGAAAGTCAAGCATAAGCATGGGATAGCTCACGCGATCAAGGACATCCAAGAGCAACTCCAAAAGGTGGCTGATAGGCGTGACAGGAACAAGGTATTTGTTCCTCATCCTACGAGAACAATTGCTATTGACCCTTGCCTTCGAGCTTTGTATGCTGAAGCGACAGAGCTAGTTGGCATATATGGAAAGAGGGATCAAGACCTCATGAGGTTGCTTTCCATGGAGGGCGATGATGCCTCTAATAAGAGACTGAAGAAGGTCTCCATTGTTGGATTTGGAGGGTTGGGCAAGACCACTCTTGCTAGAGCGGTATACGAGAAGATTAAAGGTGATTTCGATTGTCGGGCTTTTGTTCCGGTCGGTCAGAACCCTCACATGAAGAAGGTTTTAAGGGATATCCTCATTGATCTCGGAAATCCTCACTCAGATCTTGCGATGCTGGATGCCAATCAGCTTATTAAAAAACTTCGTGAATTTCTAGAGAACAAAAGGTATCTTGTCATAATTGATGATATATGGGATGAAAAATTATGGGAAGGCATCAACTTTGCTTTCTCCAATAGGAATAATCTAGGCAGTCGGCTAATCACCACAACCCGCATTGTCAGTGTCTCTAATTCATGTTGCTCATCACATGGTGATTCGGTTTATCAAATGGAACCACTTTCTGTTGATGACTCCAGAATACTCTTCTGGAAAAGAATATTTCCAGATGAGAATGGATGTCTAAATGAATTTGAACAAGTGTCGAGAGATATTCTAAAGAAATGTGGTGGGGTACCACTAGCCATAATTACCATAGCTAGTGCTTTGGCCGGTGACCAGAAGATGAAACCAAAGTGTGAGTGGGATATTCTCCTTCAGTCCCTTGGCTCTGGACTAACAGAAGATAACAGTTTAGAGGAGATGCGGAGAATACTCTCTTTCAGCTATTCTAATCTACCTTCTCATCTGAAAACTTGTCTACTGTATCTATGTATATATCCAGAAGATAGCAAGATTCATAGAGATGAACTGATATGGAAGTGGGTGGCCGAAGGATTTGTCCACCATGAAAACCAAGGAAATAGCTTGTATTTGCTCGGATTAAATTACTTCAACCAGCTCATTAATAGAAGTATGATCCAGCCCATATATGGTTTTAATGACGAGGTATATGTATGTCGTGTACATGATATGGTTCTGGACCTTATCTGCAACTTGTCACGTGAAGCAAAATTTGTGAATCTATTGGATGGCAGTGGGAATAGCATGTCTTCACAGGGTAATTGTCGCCGTCTGTCCCTTCAAAAAAGAAATGAAGATCATCAAGCCAAACCTATCACAGATATCAAGAGTATGTCACGAGTGAGGTCAATTACTATCTTTCCACCTGCTATTGAAGTCATGCCATCTCTTTCAAGGTTTGACGTTTTACGTGTACTTGATCTGTCACGATGTAATCTTGGGGAGAATAGCAGCCTGCAGCTTAACCTGAAGGATGTTGGACATTTAACTCACCTAAGGTACCTTGGTCTAGAAGGTACCAACATCAGTAAGCTCCCTGCTGAGATAGGAAAACTGCAGTTTTTGGAGGTGTTGGATCTTGGAAACAATCATAATCTAAAGGAATTGCCGTCCACTGTTTGTAATTTCAGAAGATTAATCTACCTAAATTTATTTGGGTGTCCGGTGGTTCCTCCAGTTGGTGTGTTGCAAAATCTGACATCCATAGAAGTGTTGAGGGGGATCTTGGTCTCTGTGAACATTATTGCACAAGAGCTTGGCAACCTGGAAAGGCTGAGGGTGCTTGATATTTGCTTCAGGGATGGTAGTTTGGATTTGTATAAAGATTTCGTGAAGTCTCTGTGCAACCTACATCACATCGAAAGTCTACGTATTGAGTGCAATTCCAGAGAAACATCATCTTTTGAACTGGTGGATCTCTTGGGAGAACGCTGGGTGCCTCCTGTACATTTCCGTGAATTTGTGTCATCCATGCCTAGCCAACTCTCTGCACTGCGAGGGTGGATAAAGAGAGACCCCTCCCATCTCTCGAACCTCTCCGAGTTAATCCTCTCGTCAGTGAAGGACGTGCAGCAGGATGACGTGGAAATCATTGGGGGGTTGTTGTGCCTTCGTCGTCTCTTTATAATAACGAGCACCGACCAAACGCAACGGCTGCTAGTCATCCGTGCAGATGGGTTCCGCTGTACGGTTGACTTTCGATTGGATTGTGGATCTGCCACGCAGATATTGTTTGAACCAGGAGCTTTGCCAAGGGCGGTAAGAGTTTGGTTCAGCCTTGGCGTGCGGGTGACGAAAGAGGATGGTAACCGTGGCTTCGACTTGGGCCTGCAGGGGAACCTGTTCTCCCTTCGAGAGTTTGTCTCTGTTTATATGTATTGTGGTGGAGCGAGGGTTGGGGAGGCAAAGGAAGCGGAGGCTGCGGTGAGGCGTGCCCTGGAAGCTCATCCCAGCCATCCCCGGATTTATATTCAGATGAGGCCGCATATAGCAAAAGGTGCTCATGATGACGATTTGTGTGAGGACGAGGAGGAGAACTGA
>MLA2
ATGGATATTTTCACCGGTGCCATTTCCAACCTGATTCCCAAGTTGGGGGAGCTGCTCACGGAGGAGTTCAAGCTGCACAAGGGTGTCAAGAAAAATATTGAGGACCTCGGGAAGGAGCTTGAGAGCATGAACGCTGCCCTCATCAAGATTGGTGAGGTGCCGAGGGAGCAGCTCGACAGCCAAGACAAGCTCTGGGCCGATGAGGTCAGAGAGCTCTCCTACGTCATTGAGGATGTCGTCGACAAGTTCCTCGTACAGGTTGATGGCATTCAGTCTGATGATAATAACAACAATTTTGAGGGGCTCATGAAGAGGACGACCGAGTTGTTGAAGAAAGTCAAGCATAAGCATGGGATAGCTCACGCGATCAAGGACATCCAAGAGCAACTCCAAAAGGTGGCTGATAGGCGTGACAGGAACAAGGTATTTGTTCCTCATCCTACGAGACCAATTGCTATTGACCCTTGCCTTCGAGCTTTGTATGCTGAAGTGACAGAGCTAGTTGGCATATATGGAAAGAGGGATCAAGACCTCATGAGGTTGCTTTCCATGGAGGGCGATGATGCCTCTAATAAGAGACTGAAGAAGGTCTCCATTGTTGGATTTGGAGGATTGGGCAAGACCACTCTTGCTAGAGCGGTATACGAGAAGATTAAAGGTGATTTCGATTGTCGGGCATTTGTTCCGGTCGGTCAGAACCCTGACATGAAGAAGGTTTTAAGGGATATCCTCATTGATCTCGGAAATCCTCACTCAGATCTTGCGATGCTGGATGCCAATCAGCTTATTAAAAAGCTTCATGAATTTCTAGAGAACAAAAGGTATCTTGTCATAATTGATGATATATGGGATGAAAAATTATGGGAAGGCATCAACTTTGCTTTCTCCAATAGGAATAATCTAGGCAGTCGGCTAATCACCACAACCCGCATTGTTAGTGTCTCTAATTCATGTTGCTCATCAAACGGTGATTCAGTTTATCAAATGGAACCGCTTTCTGTTGATGACTCCAGAATGCTCTTCTACAAAAGAATATTTCCTGATGAGAATGCATGTATAAATGAATTTGAACAAGTATCCAGAGATATTCTAAAAAAATGTGGTGGGGTACCACTAGCCATAATTACTATAGCTAGTGCTTTGGCTGGTGACCAGAAGATGAAACCAAAATGTGAGTGGGATATTCTCCTTCGGTCCCTTGGCTCTGGACTAACAGAAGATAACAGTTTAGAGGAGATGCGGAGAATACTCTCTTTCAGCTATTCTAATCTACCTTCGCATCTGAAAACTTGTCTACTGTATCTATGTGTATATCCAGAAGATAGTATGATTTCTAGAGATAAACTGATATGGAAGTGGGTGGCCGAAGGATTTGTCCACCATGAAAATCAAGGAAATAGCCTGTATTTGCTCGGATTAAATTACTTCAACCAGCTCATTAATAGAAGTATGATCCAGCCCATATATGGTTTTAATGGCGAGGTATATGCATGTCGTGTACATGATATGGTTCTGGACCTTATCTGCAACTTGTCACGTGAAGCAAAGTTTGTGAATCTATTGGATGGCACTGGGAATAGCATGTCTTCACAGAGTAATTGTCGCCGTTTGTCCCTTCAGAAAAGAAATGAAGATCATCAAGCCAAGCCTCTCACAGATATCAAGAGTATGTCACGGATGAGGTCAATTACTATCTTTCCACCTGCTATTAAACTCATGCCATCTCTTTCAAGGTTTGAGGTTTTACGTGTACTTGATTTGTCGGGATGTAATCTTGGGGGGAATAGCAACCTGCAGCTTAACCTCAAGGATGTTGGACATTTAATTCACCTAAGGTACCTTGGTCTAGCAGATACCCAAATCAGTAAGCTCCCTGCTGAGATAGGAAAACTGCAGTTTTTGGAGGTGTTGGATCTTGGAAACAATCATAATCTAAAGGAATTGCCGTCCACTATTCGTAATTTCAGAAGATTAATCTACCTAAATTTAGTTGGCTGTCAGGTGGTTCCTCCAGTGGGTGTGTTGCAAAATCTGACATCCATAGAAGTGTTGAGGGGGATCTTGGTCTATCTGAACATTATTGCAGAAGAGCTTGGCAACCTGGAAAGGGTGAGGGATCTTGAGATTCGCATCAATGATGGTAGTTTGGATTCGTATGAAGGTTTGGTGAATTCTCTGTGCAACCTACATCACATCGAAAGTCTAAATATTCGTTGCAATCCCGGAGAAACATCATCTTTTGAACTGATGGATCTCTTGGAAGAACGTTGGGTGCCGCCTGTACATCTCCGTGAATTGAAGTCATCCATGCCCAGCCAACTCTCTGCACTGGGAGGGTGGATAAAGAGAGACCCCTCCCATCTCTCGAACCTCTCCGAGTTAATCCTCACATCAGTGAAGGACGTGCAGCAGGATGACGTGGAAATCATTGGTGGGTTGTCGTCCCTTCGCCGTCTCCGCATAACGAGCACCCACCAAACGCAACGGCTGCTAGTCATCCATGCAGATGGGTTCCGCTGTATTGTTTACTTTCAATTGGATTGTGGATCTGCCACGCAGATATTGTTTGAGCCTGGAGCTTTGCCGAGGGCGGAAGTAGTTGCGTTCAGCCTGGCCGTGCGGGTGGCAAAAGAGGATGGTAACTGTGGTTTCGACTTGGGCCTGCAGGGGAACCTGTTCTCCCTTCGACAGTTTGTCTCTGTTATTATCTATTGTGGTGGAGCGAGGGTTGGGGAGGCAAAGGAAGCGGAGGCTGCTGTGAGGCGTGCCCTCGACGCCCATCCCAACCATCCCCAGATTGCAATTTTCATGCACCCGCCTATAGCAGAAGGTGCTCAAGATGACGATTTAATGTGA
>MLA3
ATGGATATTGTCACCGGTGCCATTTCCAACCTGATTCCCAAGTTGGGGGAGCTACTCACGGAGGAGTTCAAGCTGCACAAGGGTGTCAAGAAAAATATTGAGGACCTCGGGAAGGAGCTTGAGAGCATGAACGCTGCCCTCATCAAGATTGGTGAGGTGCCGAGGGAGCAGCTCGACAGCCAAGACAAGCTCTGGGCCGATGAGGTCAGAGAGCTCTCCTACGTCATTGAGGATGTCGTCGACAAGTTCCTCGTACAGGTTGATGGCATTAAGTCTGATGATAACAACAACAAATTTAAGGGGCTCATGAAGAGGACTACCGAGTTGTTGAAGAAAGTCAAGCATAAGCATGGGATAGCTCACGCGATCAAGGACATCCAAGAGCAACTCCAAAAGGTGGCTGATAGGCGTGACAGGAACAAGGTATTTGTTCCTCATCCTACGAGAACAATTGCTATTGACCCTTGCCTTCGAGCTTTGTATGCTGAAGCGACAGAGCTAGTTGGCATATATGGAAAGAGGGATCAAGACCTCATGAGGTTGCTTTCCATGGAGGGCGATGATGCCTCTAATAAGAGACTGAAGAAGGTCTCCATTGTTGGATTTGGAGGGTTGGGCAAGACCACTCTTGCTAGAGCGGTATACGAGAAGATTAAAGGTGATTTCGATTGTCGGGCATTTGTTCCGGTCGGTCAGAACCCTGACATGAAGAAGGTTTTAAGGGATATCCTCATTGATCTCGGAAATCCTCACTCAGATCTTGCGATGCTGGATGCCAATCAGCTTATTAAAAAGCTTCATGAATTTCTAGAGAACAAAAGGTATCTTGTCATAATTGATGATATATGGGATGAAAAATTGTGGGAAGGCATCAACTTTGCTTTCTCCAATAGGAATAATCTAGGCAGTCGGCTAATCACCACAACCCGCATTGTCAGTGTCTCTAATTCATGTTGCTCATCAGATGGTGATTCAGTTTATCAAATGGAACCGCTTTCTGTTGATGACTCCAGAATGCTCTTCTACAAAAGAATATTTCCTGATGAGAATGCATGTATAAATGAATTTGAACAAGTATCCAGAGATATTCTAAAGAAATGTGGTGGGGTACCACTAGCCATAATTACTATAGCTAGTGCTTTGGCTGGTGACCAGAAGATGAAACCAAAATGTGAGTGGGATATTCTCCTTCGGTCCCTTGGCTCTGGACTAACAGAAGATAACAGTTTAGAGGAGATGCGGAGAATACTCTCTTTCAGCTATTCTAATCTACCTTCGAATCTGAAAACTTGTCTACTGTATCTATGTGTATATCCAGAAGATAGTATGATTTCTAGAGATAAACTGATATGGAAGTGGGTGGCCGAAGGATTTGTCCACCATGAAAATCAAGGAAATAGCCTGTATTTGCTCGGATTAAATTACTTCAACCAGCTCATTAATAGAAGTATGATCCAGCCAATATATAATTATAGCGGCGAGGCATATGCTTGCCGTGTACATGATATGGTTCTGGACCTTATCTGCAACTTGTCAAATGAAGCAAAGTTTGTGAATCTATTGGATGGCACTGGGAATAGCATGTCTTCACAGAGTAATTGTCGCCGTTTGTCCCTTCAGAAAAGAAATGAAGATCATCAAGCCAGGCCTTTCACAGATATCAAGAGTATGTCACGAGTGAGGTCAATTACTATCTTTCCATCTGCTATTGAAGTCATGCCATCTCTTTCAAGGTTTGACGTTTTACGTGTACTTGATCTGTCACGATGTAATCTTGGGGAGAATAGCAGCATGCAGCTTAACCTCAAGGGTGTTGGACATTTAACTCACCTAAGGTACCTTGGTCTAGAAGGTACCAACATCAGTAAGCTCCCTGCTGAGATAGGAAAACTGCAGTTTTTGGAGGTGTTGGATCTTGAAAACAATCATAATCTAAAGGAATTGCCGTCCACAGTTTGTAATTTCAGAAGATTAATCTACCTAAATTTAGTTGGCTGTCAGGTGGTTCCTTCAGTTGGTGTGTTGCAAAATCTGACATCCATAGAAGTGTTGAGTGGTATCTTGGTCTCTCTGAACATTATTGCACAAGAGCTTGGCAACTTGAAAAGGCTGAGGGAGCTTAACATTCTCTTCAATGATGGTAGTTTGGATTTGTATGAAGGTTTTGTGAAGTCTCTTTGCAACCTACATCACATCGAAAGCCTAATCATTGGTTGCAATTCTAGAGAAACATCATCTTTTGAACTGATGGATCTCCTGGGGGAACGCTGGGTGCCTCCTGTACATCTCCGTAAATTTGTGTCTTGGATACCCAGCCAACTCTCTGCACTGCGAGGGTGGATAAAGAGAGACCCCTCCCATCTCTCGAACCTCTCCGACTTATTCCTCGGGCGAGTGAAGGAGGTGCAGCAGGATGACGTGGACATCATTGGGGGGCTGTCGTCCCTTCGTTGTCTCTGGATAAAAACGAGCACCCACCAAACGCAACGGCTGCTAGTCATCCGTGCAGATGGGTTCCGCTGTATGGTTGACTTTTATTTGGATTGTGGATCTGCCACGCAGATATTGTTTGAGCCTGGAGCTCTGCCGACGGGGGAAGCAGTTAGGTTCAGCCTTGGCGTGCGGGTGGCGAAAGAGGATGGCAACGGTGGTTTCGATTTGGGCCTGCAGGGGAACCTGCTCTCCCTTCGGCGGGATTATTCTGTTTTTATCTATTGTGGTGGAGCGACAGTTGGGGAGGCAAAGGAAGCGGAGGCTGTGGTGAGGCGAGCCTTGAAAGCTGACCCGCACGTATATTATATTAGCATTCAGATGAGGCCACGTATAGCAAAAGGTGCTCATGATGACGATTTGTGTGAGGAGTGGACTGATTTCTGA
>MLA6
ATGGATATTGTCACCGGTGCCATTTCCAACCTGATTCCCAAGTTGGGGGAGCTGCTCACGGAGGAGTTCAAGCTGCACAAGGGTGTCAAGAAAAATATTGAGGACCTCGGGAAGGAGCTTGAGAGCATGAACGCTGCCCTCATCAAGATTGGTGAGGTGCCGAGGGAGCAGCTCGACAGCCAAGACAAGCTCTGGGCCGATGAGGTCAGAGAGCTCTCCTACGTCATTGAGGATGTCGTCGACAAATTCCTCGTACAGGTTGATGGCATTCAGTCTGATGATAACAACAACAAATTTAAGGGGCTCATGAAGAGGACGACCGAGTTGTTGAAGAAAGTCAAGCATAAGCATGGGATAGCTCACGCGATCAAGGACATCCAAGAGCAACTCCAAAAGGTGGCTGATAGGCGTGACAGGAACAAGGTATTTGTTCCTCATCCTACGAGACCAATTGCTATTGACCCTTGCCTTCGAGCTTTGTATGCTGAAGCGACAGAGCTAGTTGGCATATATGGAAAGAGGGATCAAGACCTCATGAGGTTGCTTTCCATGGAGGGCGATGATGCCTCTAATAAGAGACTGAAGAAGGTCTCCATTGTTGGATTTGGAGGGTTGGGCAAGACCACTCTTGCTAGAGCGGTATACGAGAAGATTAAAGGTGATTTTGATTGTCGGGCATTTGTTCCGGTCGGTCAGAACCCTGACATGAAGAAGGTTTTAAGGGATATCCTCATTGATCTCGGAAATCCTCACTCAGATCTTGCGATGCTGGATGCCAATCAGCTTATTAAAAAGCTTCATGAATTTCTAGAGAACAAAAGGTATCTTGTCATAATTGATGATATATGGGATGAAAAATTGTGGGAAGGCATCAACTTTGCTTTCTCCAATAGGAATAATCTAGGCAGTCGACTAATCACCACAACCCGCATTGTCAGTGTCTCTAATTCATGTTGCTCATCAGATGGTGATTCAGTTTATCAAATGGAACCGCTTTCTGTTGATGACTCTAGAATGCTCTTCTCCAAAAGAATATTTCCTGATGAGAATGGATGTATAAATGAATTTGAACAAGTATCCAGAGATATTCTAAAGAAATGTGGTGGGGTACCACTAGCCATAATTACTATAGCTAGTGCTTTGGCTGGTGACCAGAAGATGAAACCAAAATGTGAGTGGGATATTCTCCTTCGGTCCCTTGGCTCTGGACTAACAGAAGATAACAGTTTAGAGGAGATGCGGAGAATACTCTCTTTCAGCTATTCTAATCTACCTTCGCATCTGAAAACTTGTCTACTGTATCTATGTGTATATCCAGAAGATAGTATGATTTCTAGAGATAAACTGATATGGAAGTGGGTGGCTGAAGGATTTGTCCACCATGAAAATCAAGGAAATAGCCTGTATTTGCTCGGATTAAATTACTTCAACCAGCTCATTAATAGAAGTATGATCCAGCCAATATATAATTATAGCGGCGAGGCATATGCTTGCCGTGTACATGATATGGTTCTGGACCTTATCTGCAACTTGTCATATGAAGCAAAGTTTGTGAATCTATTGGATGGCACTGGGAATAGCATGTCTTCACAGAGTAATTGTCGCCGTTTGTCCCTTCAAAAAAGAAATGAAGATCATCAAGTCAGGCCTTTCACAGATATCAAGAGTATGTCACGAGTGAGGTCAATTACTATCTTTCCATCTGCTATTGAAGTCATGCCATCTCTTTCAAGGTTTGACGTTTTACGTGTACTTGATCTGTCACGATGTAATCTTGGGGAGAATAGCAGCCTGCAGCTTAACCTCAAGGATGTTGGACATTTAACTCACCTAAGGTACCTTGGTCTAGAAGGTACCAACATCAGTAAGCTCCCTGCTGAGATAGGAAAACTGCAGTTTTTGGAGGTGTTGGATCTTGGAAACAATCGTAATATAAAGGAATTGCCGTCCACAGTTTGTAATTTCAGAAGATTAATCTACCTAAATTTAGTTGGCTGTCAGGTGGTTCCTCCAGTTGGTTTGTTGCAAAATCTAACAGCCATAGAAGTGTTGAGGGGTATCTTGGTCTCTCTGAACATTATTGCACAAGAGCTTGGCAAGTTGAAAAGTATGAGGGAGCTTGAGATTCGCTTCAATGATGGTAGTTTGGATTTGTATGAAGGTTTCGTGAAGTCTCTTTGCAACTTACATCACATAGAAAGCCTAATCATTGGTTGCAATTCTAGAGAAACATCATCTTTTGAAGTGATGGATCTCTTGGGAGAACGGTGGGTGCCTCCTGTACATCTCCGTGAATTTGAGTCGTCCATGCCTAGCCAACTCTCTGCACTGCGAGGGTGGATAAAGAGAGACCCCTCCCATCTCTCAAACCTCTCCGACTTAGTCCTGCCAGTGAAGGAAGTGCAACAGGATGACGTGGAAATCATTGGGGGGTTGCTGGCCCTTCGCCGTCTCTGGATAAAGAGCAACCACCAAACACAACGGCTGCTAGTCATCCCTGTAGATGGGTTCCACTGTATTGTTGACTTTCAGTTGGACTGTGGATCTGCCACGCAGATATTGTTTGAGCCTGGAGCTTTGCCGAGGGCAGAATCAGTTGTGATCAGTCTGGGCGTGCGGGTGGCGAAAGAGGATGGTAACCGTGGCTTCGACTTGGGCCTGCAAGGGAACTTGCTATCCCTTCGGCGGCATGTCTTTGTTCTTATCTATTGTGGTGGAGCGAGGGTTGGGGAGGCAAAGGAAGCGAAGGCTGCGCTGAGGCGTGCCCAGGAAGCTCATCCCGACCATCTCCGGATTTATATTGACATGAGGCCGTGTATAGCAGAAGGTGCTCATGATGACGATTTGTGTGAGGGCGAGGAGGAGAACTAA
>MLA7
[truncated: 1,110,142 more chars]
