# Supplementary material for: RefPlantNLR is a comprehensive collection of experimentally validated plant disease resistance proteins from the NLR family
Source: PLoS Biol. 2021 Oct 20;19(10):e3001124. doi: 10.1371/journal.pbio.3001124 (PMC8559963; doi:10.1371/journal.pbio.3001124)
Supplement: S3 Dataset — This file contains 377 genomic loci containing the gene models of 396 RefPlantNLR entries. (GB) [file pbio.3001124.s015.gb]

LOCUS       AT5G66890               1529 bp    DNA     linear   UNA 30-JUL-2003
DEFINITION  Leucine-rich repeat (LRR) family protein.
ACCESSION   836823
KEYWORDS    .
SOURCE      Arabidopsis thaliana (thale cress)
  ORGANISM  Arabidopsis thaliana
            Eukaryota; Viridiplantae; Streptophyta; Embryophyta; Tracheophyta;
            Spermatophyta; Magnoliopsida; eudicotyledons; Gunneridae;
            Pentapetalae; rosids; malvids; Brassicales; Brassicaceae;
            Camelineae; Arabidopsis.
FEATURES             Location/Qualifiers
     source          1..1529
                     /organism="Arabidopsis thaliana"
                     /mol_type="genomic DNA"
                     /db_xref="taxon:3702"
                     /chromosome=5
                     /ecotype="Columbia"
                     /label="source Arabidopsis thaliana"
     gene            <1..>28
                     /gene="SNRK2.3"
                     /locus_tag="AT5G66880"
                     /gene_synonym="SNRK2-3; SRK2I; SUCROSE NONFERMENTING 1
                     (SNF1)-RELATED PROTEIN KINASE 2-3; sucrose nonfermenting
                     1(SNF1)-related protein kinase 2.3"
                     /note="encodes a member of SNF1-related protein kinases
                     (SnRK2) whose activity is activated by ionic (salt) and
                     non-ionic (mannitol) osmotic stress. Enzyme involved in
                     the ABA signaling during seed germination, dormancy and
                     seedling growth."
                     /db_xref="Araport:AT5G66880"
                     /db_xref="GeneID:836822"
                     /db_xref="TAIR:AT5G66880"
                     /label="SNRK2.3 gene"
     mRNA            <1..28
                     /gene="SNRK2.3"
                     /locus_tag="AT5G66880"
                     /gene_synonym="SNRK2-3; SRK2I; SUCROSE NONFERMENTING 1
                     (SNF1)-RELATED PROTEIN KINASE 2-3; sucrose nonfermenting
                     1(SNF1)-related protein kinase 2.3"
                     /product="sucrose nonfermenting 1(SNF1)-related protein
                     kinase 2.3"
                     /inference="Similar to RNA sequence,
                     EST:INSD:EL297162.1,INSD:AV790678.1,INSD:BP582112.1,
                     INSD:AV825234.1,INSD:BP847258.1,INSD:BU636398.1,
                     INSD:DR375251.1,INSD:ES059354.1,INSD:EL007258.1,
                     INSD:BP576846.1,INSD:EH875333.1,INSD:DR232397.1,
                     INSD:BP565074.1,INSD:T44099.1,INSD:DR232402.1,
                     INSD:DR232391.1,INSD:EH951817.1,INSD:DR232398.1,
                     INSD:DR232390.1,INSD:ES076472.1,INSD:ES132128.1,
                     INSD:EH821661.1,INSD:BP577353.1,INSD:EH854448.1,
                     INSD:DR232400.1,INSD:AV520659.1,INSD:EH969309.1,
                     INSD:BP620418.1,INSD:AV559791.1,INSD:ES049031.1,
                     INSD:BP868278.1,INSD:BP811047.1,INSD:DR232395.1,
                     INSD:ES129556.1,INSD:BP605991.1,INSD:DR232393.1,
                     INSD:ES167767.1,INSD:DR232396.1,INSD:DR232392.1,
                     INSD:DR232401.1,INSD:EH815593.1,INSD:EH982241.1,
                     INSD:BP572093.1,INSD:BP665384.1,INSD:ES044046.1,
                     INSD:BP669468.1,INSD:BP578115.1"
                     /inference="similar to RNA sequence,
                     mRNA:INSD:BT002082.1,INSD:L05562.1,INSD:BX830791.1,
                     INSD:AY093098.1"
                     /transcript_id="NM_001345807.1"
                     /db_xref="GeneID:836822"
                     /db_xref="TAIR:AT5G66880"
                     /db_xref="Araport:AT5G66880"
                     /transcription="AACGGATAAATACAGAGAATTTAGAGAAAAAAGTTTCTTAGG
                     AAGCAACATCAATCATCAAAACGCGGCGGCTCTTGTCGTATCAAAGCAACTGAACGTT
                     GTCGTTTTGGGACAATCCTTATCTCTTGGGGCAACCAATTATTGCCTTTTTTCTTCCT
                     CTCTTTCCTTATTCGTTCTCTTCTTGAAGATATTTTTCCATTTATTTTCTCGAATCTT
                     CTTCTTCTTCCTAGATTCCAGCGACTTAACAACAACAACAACAACATATTCTCTGCTG
                     GGTATTAGATTCGAATTTCTCTTTTTGTGATCAGAAATGGATCGAGCTCCGGTGACCA
                     CAGGACCGTTGGATATGCCGATTATGCACGACAGTGATCGATATGACTTCGTTAAGGA
                     TATTGGTTCTGGTAATTTCGGTGTTGCTCGTCTTATGAGAGATAAACTCACTAAAGAG
                     CTTGTTGCTGTCAAGTACATCGAGAGAGGAGACAAGATTGATGAAAATGTTCAAAGGG
                     AGATCATTAACCACAGGTCACTAAGGCATCCTAATATTGTCAGATTTAAAGAGGTCAT
                     TTTGACGCCGACTCATCTGGCTATCATAATGGAATATGCTTCTGGCGGTGAACTTTAC
                     GAGCGGATTTGCAATGCAGGACGGTTTAGTGAAGATGAGGCTCGGTTCTTCTTTCAGC
                     AGCTTCTATCTGGAGTCAGTTATTGTCATTCGATGCAAATTTGCCATCGTGACCTGAA
                     GCTAGAGAATACATTGTTGGATGGAAGTCCTGCTCCTCGATTAAAAATTTGTGATTTT
                     GGATATTCAAAGTCTTCTGTTCTTCATTCACAACCAAAGTCAACTGTTGGTACTCCTG
                     CATACATCGCTCCAGAGGTACTGCTTCGTCAGGAATATGATGGCAAGATTGCAGATGT
                     ATGGTCATGTGGTGTGACCTTATACGTCATGTTGGTTGGAGCGTATCCGTTCGAAGAT
                     CCAGAAGAGCCAAGAGACTATCGGAAAACAATACAGAGAATCCTTAGCGTTAAATACT
                     CAATCCCTGATGACATACGGATATCACCTGAATGCTGTCATCTTATTTCAAGAATCTT
                     CGTGGCTGATCCCGCTACCAGAATAAGCATACCAGAGATCAAAACCCATAGTTGGTTC
                     TTGAAGAATCTCCCTGCTGATCTAATGAACGAGAGCAACACAGGAAGCCAGTTCCAGG
                     AGCCTGAACAACCAATGCAAAGCCTTGACACAATCATGCAAATCATCTCTGAAGCCAC
                     AATTCCCGCTGTTCGAAACCGTTGCCTAGACGATTTCATGACTGACAATCTTGATCTT
                     GACGATGACATGGATGACTTTGACTCTGAATCTGAAATCGACATTGACAGTAGCGGAG
                     AGATAGTTTACGCTCTCTAATAAAAAGCCTTTTTTAACAACCAAAACACTTCTCTATC
                     TGTTCTAAGACCAGTAGTGTTCTGATCCTCTGGTTTCAAATTCTACCAATTTTTGTAT
                     TGTCTCTGTTTGTTTCTTGTTTTCTTCATGCACACATATATCATATATGTAATGTAAA
                     ATATCATCTGTGTATATTATATATATATTCCAATGTCACACAAAAGCAAATTAACAGT
                     TAAAACAGTTGAAGCAAGTTGAGGTTA"
                     /label="SNRK2.3 mRNA"
     gene            complement(<1..1529)
                     /locus_tag="AT5G66890"
                     /gene_synonym="MUD21.15; MUD21_15"
                     /db_xref="Araport:AT5G66890"
                     /db_xref="GeneID:836823"
                     /db_xref="TAIR:AT5G66890"
                     /label="gene"
     mRNA            join(complement(1238..1529),complement(915..1132),
                     complement(<1..827))
                     /locus_tag="AT5G66890"
                     /gene_synonym="MUD21.15; MUD21_15"
                     /product="Leucine-rich repeat (LRR) family protein"
                     /inference="Similar to RNA sequence,
                     EST:INSD:AV790678.1,INSD:DR375251.1"
                     /transcript_id="NM_126088.2"
                     /db_xref="GeneID:836823"
                     /db_xref="TAIR:AT5G66890"
                     /db_xref="Araport:AT5G66890"
                     /transcription="AAAGAGTCGGTCAATAGATTAAAATTTCTCTCAAATTGCTTG
                     GTTTTCATCTTAATTCATAATTCTCCTCTCCCTTCATAGGAACCATTATGAATTCGAA
                     TTCGATTCAAAGCTTTGATGCCTTGCCCCACAATCTTCGAGAGTGTTTCTTGGACATG
                     GCCTCATTTCTTGAAGACCAAAGGATAATAGCTTCCACTATAATTGACTTATGGTCTG
                     CATCATACGGTAAAGAGGGTATGAATAACCTCCAAGATCTTGCCTCTCGCAATCTCCT
                     TAAACTTCTTCCTATTGGGAGAAATGAGTATGAAGATGGTTTCTACAATGAGTTATTG
                     GTTAAACAAGACAACGTCCTTAGAGAATTTGCTATAAATCAATGCCTAAAAGAGTCGT
                     CTTCGATTTTCGAAAGGAAAAGATTAAACTTGGAGATACAAGATAACAAATTCCCAAA
                     CTGGTGTTTAAATCCAAAACAACCTATTGTTATTAATGCATCTCTCTTTTCTATCTCT
                     ACTGATGATTCATTTGCATCAAGTTGGTTTGAAATGGATTGTCCAAATGTTGAAGCTT
                     TAGTTCTTAATATCTCTTCATCAAACTATGCATTACCAAACTTCATTGCTACTATGAA
                     GGAATTGAAGGTTGTGATTATCATAAATCACGGTCTTGAGCCTGCAAAGTTGACTAAC
                     TTGTCTTGTCTCAGCTCGTTACCAAACCTGAAACGGATCAGATTCGAGAAAGTTTCAA
                     TCAGTTTGCTTGACATTCCCAAACTTGGTCTCAAGAGTCTTGAGAAGTTGTCCTTATG
                     GTTTTGTCACGTTGTTGATGCTCTCAACGAATTAGAAGATGTTTCTGAAACTTTACAA
                     AGTCTACAGGAAATCGAGATTGACTATTGCTACAATCTTGATGAATTACCATATTGGA
                     TCTCTCAAGTTGTTTCATTGAAGAAGCTTAGTGTCACAAATTGTAACAAGCTTTGCAG
                     AGTCATAGAAGCTATAGGTGACTTAAGGGACCTTGAAACGCTGAGACTGAGTTCTTGT
                     GCTAGTCTCTTAGAGCTACCTGAAACGATTGACAGACTCGACAATTTGCGGTTTCTTG
                     ATGTTTCTGGTGGCTTCCAACTGAAAAACCTGCCTCTAGAAATTGGAAAGCTCAAGAA
                     GCTTGAGAAGATTTCGATGAAAGATTGTTATCGATGCGAGTTACCGGATTCTGTGAAG
                     AATCTAGAGAATCTGGAAGTGAAATGCGACGAAGATACTGCGTTCTTGTGGAAAATAT
                     TGAAACCAGAAATGAAGAATCTGACGATCACAGAGGAAAAAACAGAACATAACCTCAA
                     CTTGCTTCAACTGTTTTAA"
                     /label="Leucine-rich repeat (LRR) family protein mRNA"
     CDS             join(complement(1238..1440),complement(915..1132),
                     complement(1..827))
                     /locus_tag="AT5G66890"
                     /gene_synonym="MUD21.15; MUD21_15"
                     /inference="Similar to RNA sequence,
                     EST:INSD:AV790678.1,INSD:DR375251.1"
                     /note="Leucine-rich repeat (LRR) family protein; BEST
                     Arabidopsis thaliana protein match is: Disease resistance
                     protein (CC-NBS-LRR class) family (TAIR:AT5G66900.1); Has
                     1807 Blast hits to 1807 proteins in 277 species: Archae -
                     0; Bacteria - 0; Metazoa - 736; Fungi - 347; Plants - 385;
                     Viruses - 0; Other Eukaryotes - 339 (source: NCBI BLink)."
                     /codon_start=1
                     /transl_table=1
                     /product="Leucine-rich repeat (LRR) family protein"
                     /protein_id="NP_201490.1"
                     /db_xref="GI:15240125"
                     /db_xref="GeneID:836823"
                     /db_xref="TAIR:AT5G66890"
                     /db_xref="Araport:AT5G66890"
                     /translation="MNSNSIQSFDALPHNLRECFLDMASFLEDQRIIASTIIDLWSAS
                     YGKEGMNNLQDLASRNLLKLLPIGRNEYEDGFYNELLVKQDNVLREFAINQCLKESSS
                     IFERKRLNLEIQDNKFPNWCLNPKQPIVINASLFSISTDDSFASSWFEMDCPNVEALV
                     LNISSSNYALPNFIATMKELKVVIIINHGLEPAKLTNLSCLSSLPNLKRIRFEKVSIS
                     LLDIPKLGLKSLEKLSLWFCHVVDALNELEDVSETLQSLQEIEIDYCYNLDELPYWIS
                     QVVSLKKLSVTNCNKLCRVIEAIGDLRDLETLRLSSCASLLELPETIDRLDNLRFLDV
                     SGGFQLKNLPLEIGKLKKLEKISMKDCYRCELPDSVKNLENLEVKCDEDTAFLWKILK
                     PEMKNLTITEEKTEHNLNLLQLF"
                     /label="Leucine-rich repeat (LRR) family protein CDS"
ORIGIN      
        1 ttaaaacagt tgaagcaagt tgaggttatg ttctgttttt tcctctgtga tcgtcagatt
       61 cttcatttct ggtttcaata ttttccacaa gaacgcagta tcttcgtcgc atttcacttc
      121 cagattctct agattcttca cagaatccgg taactcgcat cgataacaat ctttcatcga
      181 aatcttctca agcttcttga gctttccaat ttctagaggc aggtttttca gttggaagcc
      241 accagaaaca tcaagaaacc gcaaattgtc gagtctgtca atcgtttcag gtagctctaa
      301 gagactagca caagaactca gtctcagcgt ttcaaggtcc cttaagtcac ctatagcttc
      361 tatgactctg caaagcttgt tacaatttgt gacactaagc ttcttcaatg aaacaacttg
      421 agagatccaa tatggtaatt catcaagatt gtagcaatag tcaatctcga tttcctgtag
      481 actttgtaaa gtttcagaaa catcttctaa ttcgttgaga gcatcaacaa cgtgacaaaa
      541 ccataaggac aacttctcaa gactcttgag accaagtttg ggaatgtcaa gcaaactgat
      601 tgaaactttc tcgaatctga tccgtttcag gtttggtaac gagctgagac aagacaagtt
      661 agtcaacttt gcaggctcaa gaccgtgatt tatgataatc acaaccttca attccttcat
      721 agtagcaatg aagtttggta atgcatagtt tgatgaagag atattaagaa ctaaagcttc
      781 aacatttgga caatccattt caaaccaact tgatgcaaat gaatcatctg taaacaaaaa
      841 agaagaagat caatcatatg aagtaaatat gattaaaggg tgtatgaaac agagcaaaga
      901 aataattata ttaccagtag agatagaaaa gagagatgca ttaataacaa taggttgttt
      961 tggatttaaa caccagtttg ggaatttgtt atcttgtatc tccaagttta atcttttcct
     1021 ttcgaaaatc gaagacgact cttttaggca ttgatttata gcaaattctc taaggacgtt
     1081 gtcttgttta accaataact cattgtagaa accatcttca tactcatttc tcctatatta
     1141 aagcaaataa ataaaggaaa gttgggaaaa atatggtgaa accgttttct ataggcttta
     1201 gggttaagaa ttggtagatg aatggaaagt aacataccca ataggaagaa gtttaaggag
     1261 attgcgagag gcaagatctt ggaggttatt cataccctct ttaccgtatg atgcagacca
     1321 taagtcaatt atagtggaag ctattatcct ttggtcttca agaaatgagg ccatgtccaa
     1381 gaaacactct cgaagattgt ggggcaaggc atcaaagctt tgaatcgaat tcgaattcat
     1441 aatggttcct atgaagggag aggagaatta tgaattaaga tgaaaaccaa gcaatttgag
     1501 agaaatttta atctattgac cgactcttt
//
LOCUS       GmNNL1^HT1              3616 bp    DNA     linear   UNA 26-OCT-2011
DEFINITION  LOC100797941: TMV resistance protein N.
ACCESSION   100797941
KEYWORDS    .
SOURCE      Glycine max (soybean)
  ORGANISM  Glycine max
            Eukaryota; Viridiplantae; Streptophyta; Embryophyta; Tracheophyta;
            Spermatophyta; Magnoliopsida; eudicotyledons; Gunneridae;
            Pentapetalae; rosids; fabids; Fabales; Fabaceae; Papilionoideae; 50
            kb inversion clade; NPAAA clade; indigoferoid/millettioid clade;
            Phaseoleae; Glycine; Glycine subgen. Soja.
FEATURES             Location/Qualifiers
     CDS             join(1..497,742..1840,2029..2301,2410..3576)
                     /gene="LOC100797941"
                     /note="Derived by automated computational analysis using
                     gene prediction method: Gnomon."
                     /codon_start=1
                     /transl_table=1
                     /product="TMV resistance protein N"
                     /protein_id="XP_006574772.1"
                     /db_xref="GI:571439156"
                     /db_xref="GeneID:100797941"
                     /Original_Translation="MAHRTAPSWSTFTLKWIYDVFLSFRGEDTRQKFTG
                     NLYNSLCEKGVHTFIDDEGLRRGEEITPALLNAIQNSRIAIVVFSKNYASSTFCLDKL
                     VKILECLKEEKGRSVFPIFYDVDPSHVRHQKGTYSEALAKHEERFPDDSDKVQKWRKA
                     LYEAANLSGWHFQHGELEYKSIRKIVKEVYKRISCIPLHIADNPIGLEHAVLEVKSLL
                     GHGSDVNIIGIYGIGGIGKTTISRAVYNLICSQFEGTCFLLDIREKAINKQGLVQLQE
                     MLLSEVLKKKHIKVGDVNRGIPIIKRRLEKKKVLLVLDDVDKLEQLKVLAGESRWFGN
                     GSIIIITTRDKHLLATHGVVKIYDVKPLNVAKALELFNWCAFKNHKADPLYVNIANRA
                     VSYACGIPLALEVIGSHLFGKTKSLWAMGYECNSALDKYERIPHEKIHEILKVSYDGL
                     EENEKQIFLDIACFFNTCGVGYVTSVLRAHGFHVKDGLRVLVDRSLLKIDASGCVRMH
                     DLIRDTGREIVRQESTVEPGRRSRLWFEEDIVHVLEENTGTDKIEFIKLEGYNNIQVQ
                     WNGKALKEMKNLRILIIENTTFSTGPEHLPNSLRVLDWSCYPSPSLPADFNPKRVELL
                     LMPESCLQIFQPYNMFESLSVLSIEDCQFLTDLPSLREVPLLAYLCIDNCTNLVKIDG
                     SIGFLDKLQLLSAKRCSKLKILAPCVMLPSLEILDLRGCTCLDSFPEVLGKMENIKEI
                     YLDETAIETLPCSIGNFVGLQLLSLRKCGRLHQLPGSICILPKVKVIFGFGHVVYRFW
                     EENQYEQELSLEVSPRSMVVVDGDLDFTYIDMYYPHISPNNVIQVCSPNLLLHHDFIL
                     LFKKLASKDGSRCRKSSMHFSFRNKFPKIAVCCSVLPSLKITMILILKLGVLINGTKI
                     FSSSCNYLFTQTWNPKLWCDLESKAEGMFSEQEWNEAEILFELGYPTPCAGLTMSLHN
                     FAEGRLNWTLFGVYEEGNNKEDIKFKDPMSTFSFCNMLMEPPSSLPSCLYYVVK"
                     /modified_by="jkourelis"
                     /label="LOC100797941 CDS"
     gene            1..3616
                     /gene="LOC100797941"
                     /note="Derived by automated computational analysis using
                     gene prediction method: Gnomon."
                     /db_xref="GeneID:100797941"
                     /label="LOC100797941 gene"
     mRNA            join(1..497,742..1840,2029..2301,2410..3616)
                     /gene="LOC100797941"
                     /product="TMV resistance protein N"
                     /note="Derived by automated computational analysis using
                     gene prediction method: Gnomon. Supporting evidence
                     includes similarity to: 7 Proteins, and 33% coverage of
                     the annotated genomic feature by RNAseq alignments"
                     /transcript_id="XM_006574709.3"
                     /db_xref="GeneID:100797941"
                     /transcription="ATGGCACACAGAACAGCACCATCTTGGTCTACCTTCACACTT
                     AAATGGATTTATGATGTCTTCCTCAGTTTTAGAGGTGAAGACACTCGTCAAAAATTCA
                     CTGGCAATCTCTACAATTCTCTGTGTGAAAAGGGAGTTCATACTTTCATTGATGATGA
                     AGGGCTTAGAAGAGGGGAAGAAATTACACCAGCTCTTCTCAATGCCATTCAAAATTCA
                     AGGATTGCCATTGTTGTTTTCTCTAAGAACTATGCATCCTCAACTTTTTGTTTGGATA
                     AACTTGTCAAGATCCTTGAGTGCTTGAAGGAAGAAAAAGGTCGATCAGTTTTTCCAAT
                     ATTTTATGATGTGGATCCATCACATGTTCGGCATCAGAAAGGGACTTATTCAGAAGCA
                     TTGGCAAAACATGAAGAAAGGTTCCCAGATGACAGTGACAAAGTGCAAAAATGGAGGA
                     AGGCTTTATATGAAGCAGCCAATCTATCAGGCTGGCATTTCCAACATGGGGAGCTAGA
                     ATATAAGTCCATCCGAAAAATTGTTAAAGAGGTCTATAAAAGGATTAGTTGCATTCCT
                     TTACACATTGCTGATAATCCAATTGGGCTAGAGCATGCAGTGCTAGAAGTGAAATCTC
                     TCCTTGGACATGGTTCTGATGTCAACATTATAGGAATTTATGGTATTGGTGGTATCGG
                     TAAAACCACAATTTCTCGTGCCGTGTATAACTTGATTTGTAGTCAATTTGAAGGCACA
                     TGTTTTCTCCTTGACATTAGAGAAAAGGCAATCAATAAGCAAGGTCTTGTCCAACTCC
                     AAGAAATGTTACTTTCTGAAGTACTCAAGAAGAAACATATCAAAGTGGGTGATGTTAA
                     CAGAGGAATTCCAATAATAAAAAGGAGGCTTGAAAAAAAGAAGGTTCTTCTGGTTTTA
                     GATGATGTTGACAAATTAGAGCAGTTAAAGGTTCTTGCAGGAGAAAGTCGTTGGTTTG
                     GCAATGGAAGTATAATCATTATCACCACAAGAGACAAACACTTGCTAGCGACTCATGG
                     GGTGGTAAAAATATATGATGTTAAACCATTAAATGTTGCAAAGGCTCTTGAATTGTTT
                     AACTGGTGTGCCTTTAAAAATCATAAAGCTGATCCACTTTATGTGAATATTGCTAACC
                     GTGCAGTTTCTTATGCGTGTGGCATTCCATTGGCTCTGGAAGTGATAGGTTCTCATTT
                     ATTTGGAAAAACGAAGAGCCTCTGGGCAATGGGGTACGAATGTAATTCTGCATTGGAT
                     AAATATGAAAGAATTCCTCATGAAAAGATCCATGAAATACTTAAAGTAAGCTATGATG
                     GTTTGGAAGAAAATGAGAAGCAAATTTTCCTTGACATTGCTTGTTTCTTCAATACTTG
                     TGGTGTGGGCTACGTCACATCAGTGCTACGTGCTCATGGTTTTCATGTAAAAGATGGT
                     TTGAGAGTGTTGGTTGACAGATCTCTCTTAAAGATTGATGCTTCTGGTTGTGTGAGAA
                     TGCATGATCTAATTCGAGACACAGGCAGAGAAATTGTAAGGCAAGAATCAACAGTTGA
                     GCCTGGCAGACGTAGTAGGTTATGGTTTGAAGAGGACATTGTTCATGTTTTGGAAGAA
                     AATACGGGAACTGATAAAATAGAATTCATAAAGCTTGAAGGGTACAACAACATACAAG
                     TGCAATGGAATGGAAAAGCCTTGAAGGAGATGAAGAACCTGAGGATTTTGATTATTGA
                     AAATACAACCTTTTCTACAGGCCCCGAGCATCTGCCAAATAGTTTGAGAGTGCTAGAT
                     TGGAGTTGCTACCCTTCACCATCTTTGCCTGCTGATTTCAATCCTAAACGAGTTGAGC
                     TACTCCTTATGCCTGAAAGTTGCCTTCAAATCTTCCAACCATACAATATGTTTGAATC
                     ATTGTCTGTGTTAAGCATTGAAGATTGCCAGTTCTTAACAGATCTACCAAGCCTACGA
                     GAAGTACCACTTTTAGCATATTTGTGTATTGATAATTGCACCAATTTGGTTAAAATTG
                     ATGGTTCAATTGGCTTTCTTGATAAGCTCCAACTCTTGAGTGCTAAACGGTGTAGCAA
                     GCTAAAAATTCTAGCACCCTGCGTCATGTTGCCATCTCTTGAAATTTTGGACCTTCGG
                     GGGTGCACATGTCTTGATAGCTTCCCGGAAGTATTGGGAAAGATGGAGAACATAAAAG
                     AAATATATTTAGACGAGACAGCCATAGAGACACTGCCATGTTCAATTGGAAATTTTGT
                     TGGGCTTCAACTTTTGTCCCTGAGGAAATGCGGAAGGCTTCATCAGCTACCAGGTAGT
                     ATATGTATATTGCCGAAAGTTAAAGTGATTTTCGGTTTTGGGCATGTGGTATATCGAT
                     TTTGGGAAGAGAACCAATATGAACAAGAGTTGAGCTTAGAAGTGTCTCCAAGGTCCAT
                     GGTTGTTGTTGATGGTGACCTGGATTTTACATATATTGACATGTATTATCCACACATA
                     AGTCCAAATAATGTCATCCAAGTATGCAGTCCTAATCTGCTCTTGCATCATGATTTCA
                     TTTTGTTGTTCAAAAAGCTTGCAAGCAAGGATGGGAGCAGATGCAGGAAATCGTCAAT
                     GCATTTCTCGTTTCGAAACAAATTCCCCAAGATTGCGGTATGTTGTTCTGTATTGCCT
                     AGTTTGAAAATTACCATGATATTGATTTTGAAGTTGGGCGTACTCATCAACGGCACTA
                     AGATATTTAGTTCATCATGTAACTACTTATTTACACAAACATGGAACCCAAAACTTTG
                     GTGTGATCTAGAAAGCAAAGCAGAGGGGATGTTTTCAGAGCAAGAATGGAATGAAGCT
                     GAGATTTTGTTTGAGTTGGGATACCCCACACCATGTGCTGGATTAACAATGTCGCTCC
                     ACAACTTTGCTGAGGGACGTCTAAATTGGACCCTATTTGGTGTCTACGAGGAGGGAAA
                     TAATAAGGAGGATATTAAATTTAAAGATCCCATGTCAACCTTTTCATTCTGTAACATG
                     CTCATGGAACCTCCCTCTTCATTACCTAGTTGTTTGTACTATGTTGTTAAATGAAAAA
                     GAGGTAGCGATCGATGGAATGGAGAGAAATTGAGTG"
                     /modified_by="jkourelis"
                     /label="LOC100797941 mRNA"
     source          complement(1..3616)
                     /organism="Glycine max"
                     /mol_type="genomic DNA"
                     /cultivar="Williams 82"
                     /db_xref="taxon:3847"
                     /chromosome=2
                     /tissue_type="callus"
                     /label="source Glycine max"
     misc_feature    274
                     /Original_Bases="A"
                     /label="A"
                     /note="Geneious type: Editing History Replacement"
     misc_feature    993
                     /Original_Bases="T"
                     /label="T"
                     /note="Geneious type: Editing History Replacement"
     misc_feature    1484^1485
                     /Original_Bases="AGGGCGAGCCCTGGTGCAGCGGTAAAGTTGTGCCTTGGTGA
                     CTTGTTGGTCATGGGTTCGAATCCGGAAACAGCCTCTTTGCATATGCAAGGGTAAGAC
                     TGCGTACAATATCCCTCCCTCATACCTTCGCATAGCGAAGAGCCTCTGGGCAATGGGG
                     TACGAATGTAATTCTGCATTGG"
                     /label="AGGGCGAGCCCTGGTGCAGCGGTAAAGTTGTGCCTTGGTGACTTGTTGGT
                     CATGGGTTCGAATCCGGAAACAGCCTCTTTGCATATGCAAGGGTAAGACTGCGTACAA
                     TATCCCTCCCTCATACCTTCGCATAGCGAAGAGCCTCTGGGCAATGGGGTACGAATGT
                     AATTCTGCATTGG"
                     /note="Geneious type: Editing History Deletion"
ORIGIN      
        1 atggcacaca gaacagcacc atcttggtct accttcacac ttaaatggat ttatgatgtc
       61 ttcctcagtt ttagaggtga agacactcgt caaaaattca ctggcaatct ctacaattct
      121 ctgtgtgaaa agggagttca tactttcatt gatgatgaag ggcttagaag aggggaagaa
      181 attacaccag ctcttctcaa tgccattcaa aattcaagga ttgccattgt tgttttctct
      241 aagaactatg catcctcaac tttttgtttg gatgaacttg tcaagatcct tgagtgcttg
      301 aaggaagaaa aaggtcgatc agtttttcca atattttatg atgtggatcc atcacatgtt
      361 cggcatcaga aagggactta ttcagaagca ttggcaaaac atgaagaaag gttcccagat
      421 gacagtgaca aagtgcaaaa atggaggaag gctttatatg aagcagccaa tctatcaggc
      481 tggcatttcc aacatgggta ttctatactt cctttttatt gtatgtgtta taaactgatc
      541 tctttttaca tttgcctaat aattttcata ttaattactc acaaagaaag aaagcatagt
      601 aaatcacatt gatctatctt gaacggtgaa atttaagaaa tggagacaat aaatttatga
      661 gattaattct gattgaaatg agtaaactaa acacaaattt gaagctttag tttcaattca
      721 catgttttat acaatgggca gggagctaga atataagtcc atccgaaaaa ttgttaaaga
      781 ggtctataaa aggattagtt gcattccttt acacattgct gataatccaa ttgggctaga
      841 gcatgcagtg ctagaagtga aatctctcct tggacatggt tctgatgtca acattatagg
      901 aatttatggt attggtggta tcggtaaaac cacaatttct cgtgccgtgt ataacttgat
      961 ttgtagtcaa tttgaaggca catgttttct ccctgacatt agagaaaagg caatcaataa
     1021 gcaaggtctt gtccaactcc aagaaatgtt actttctgaa gtactcaaga agaaacatat
     1081 caaagtgggt gatgttaaca gaggaattcc aataataaaa aggaggcttg aaaaaaagaa
     1141 ggttcttctg gttttagatg atgttgacaa attagagcag ttaaaggttc ttgcaggaga
     1201 aagtcgttgg tttggcaatg gaagtataat cattatcacc acaagagaca aacacttgct
     1261 agcgactcat ggggtggtaa aaatatatga tgttaaacca ttaaatgttg caaaggctct
     1321 tgaattgttt aactggtgtg cctttaaaaa tcataaagct gatccacttt atgtgaatat
     1381 tgctaaccgt gcagtttctt atgcgtgtgg cattccattg gctctggaag tgataggttc
     1441 tcatttattt ggaaaaagtt tgaatgaatg taattctgca ttggataaat atgaaagaat
     1501 tcctcatgaa aagatccatg aaatacttaa agtaagctat gatggtttgg aagaaaatga
     1561 gaagcaaatt ttccttgaca ttgcttgttt cttcaatact tgtggtgtgg gctacgtcac
     1621 atcagtgcta cgtgctcatg gttttcatgt aaaagatggt ttgagagtgt tggttgacag
     1681 atctctctta aagattgatg cttctggttg tgtgagaatg catgatctaa ttcgagacac
     1741 aggcagagaa attgtaaggc aagaatcaac agttgagcct ggcagacgta gtaggttatg
     1801 gtttgaagag gacattgttc atgttttgga agaaaatacg gtatgttaga aattacgaac
     1861 atctctatgc tatttctttg cttttcattc ctttattaaa ataacaattt tactgaatac
     1921 atgataattt ttgggattct ttcccctgtt atctatttaa tttttatatg atgatgagat
     1981 tgctaatgtg cacatttttg tggctaaatt gtgctttggg catggaaggg aactgataaa
     2041 atagaattca taaagcttga agggtacaac aacatacaag tgcaatggaa tggaaaagcc
     2101 ttgaaggaga tgaagaacct gaggattttg attattgaaa atacaacctt ttctacaggc
     2161 cccgagcatc tgccaaatag tttgagagtg ctagattgga gttgctaccc ttcaccatct
     2221 ttgcctgctg atttcaatcc taaacgagtt gagctactcc ttatgcctga aagttgcctt
     2281 caaatcttcc aaccatacaa tgtatgtatc agtttcgaag ttattatttt taacatgaat
     2341 ttctacttta aaaaaaaaaa aaaacacgca cctcacacac aacttgagtc attgtctttt
     2401 aatttgcaga tgtttgaatc attgtctgtg ttaagcattg aagattgcca gttcttaaca
     2461 gatctaccaa gcctacgaga agtaccactt ttagcatatt tgtgtattga taattgcacc
     2521 aatttggtta aaattgatgg ttcaattggc tttcttgata agctccaact cttgagtgct
     2581 aaacggtgta gcaagctaaa aattctagca ccctgcgtca tgttgccatc tcttgaaatt
     2641 ttggaccttc gggggtgcac atgtcttgat agcttcccgg aagtattggg aaagatggag
     2701 aacataaaag aaatatattt agacgagaca gccatagaga cactgccatg ttcaattgga
     2761 aattttgttg ggcttcaact tttgtccctg aggaaatgcg gaaggcttca tcagctacca
     2821 ggtagtatat gtatattgcc gaaagttaaa gtgattttcg gttttgggca tgtggtatat
     2881 cgattttggg aagagaacca atatgaacaa gagttgagct tagaagtgtc tccaaggtcc
     2941 atggttgttg ttgatggtga cctggatttt acatatattg acatgtatta tccacacata
     3001 agtccaaata atgtcatcca agtatgcagt cctaatctgc tcttgcatca tgatttcatt
     3061 ttgttgttca aaaagcttgc aagcaaggat gggagcagat gcaggaaatc gtcaatgcat
     3121 ttctcgtttc gaaacaaatt ccccaagatt gcggtatgtt gttctgtatt gcctagtttg
     3181 aaaattacca tgatattgat tttgaagttg ggcgtactca tcaacggcac taagatattt
     3241 agttcatcat gtaactactt atttacacaa acatggaacc caaaactttg gtgtgatcta
     3301 gaaagcaaag cagaggggat gttttcagag caagaatgga atgaagctga gattttgttt
     3361 gagttgggat accccacacc atgtgctgga ttaacaatgt cgctccacaa ctttgctgag
     3421 ggacgtctaa attggaccct atttggtgtc tacgaggagg gaaataataa ggaggatatt
     3481 aaatttaaag atcccatgtc aaccttttca ttctgtaaca tgctcatgga acctccctct
     3541 tcattaccta gttgtttgta ctatgttgtt aaatgaaaaa gaggtagcga tcgatggaat
     3601 ggagagaaat tgagtg
//
LOCUS       KY825225                3513 bp ds-DNA     linear   PLN 16-JUN-2021
DEFINITION  Triticum turgidum subsp. durum haplotype R1 Sr13 (Sr13) gene,
            complete cds.
ACCESSION   KY825225
VERSION     KY825225.1  GI:1246952066
KEYWORDS    .
SOURCE      Triticum turgidum subsp. durum (durum wheat)
  ORGANISM  Triticum turgidum subsp. durum
            Eukaryota; Viridiplantae; Streptophyta; Embryophyta; Tracheophyta;
            Spermatophyta; Magnoliopsida; Liliopsida; Poales; Poaceae; BOP
            clade; Pooideae; Triticodae; Triticeae; Triticinae; Triticum.
REFERENCE   1  (bases 1 to 3513)
  AUTHORS   Zhang,W., Chen,S., Rouse,M.N., Abate,Z., Nirmala,J. and
            Dubcovsky,J.
  TITLE     Identification and characterization of Sr13, a tetraploid wheat
            gene that confers resistance to the Ug99 stem rust race group
  JOURNAL   Unpublished
REFERENCE   2  (bases 1 to 3513)
  AUTHORS   Zhang,W., Chen,S. and Dubcovsky,J.
  TITLE     Direct Submission
  JOURNAL   Submitted (27-MAR-2017) Plant Sciences, University of California,
            One Shields Av., Davis, CA 95616, USA
COMMENT     ##Assembly-Data-START##
            Sequencing Technology :: Sanger dideoxy sequencing
            ##Assembly-Data-END##
FEATURES             Location/Qualifiers
     source          1..3513
                     /organism="Triticum turgidum subsp. durum"
                     /mol_type="genomic DNA"
                     /cultivar="Kronos"
                     /sub_species="durum"
                     /db_xref="taxon:4567"
                     /chromosome="6A"
                     /map="6AL"
                     /haplotype="R1"
     gene            <1..>3513
                     /gene="Sr13"
     mRNA            join(<1..833,1409..3366,3458..>3513)
                     /gene="Sr13"
                     /product="Sr13"
                     /transcription="ATGGAGGCAGCTCTGGTGACTGTGGCCACGGGGGTCCTCAAA
                     CCTGTCCTGGGGAAGCTGGCCACCCTGCTCGGCGACGAGTACAAGCGTTTTAAGGGTG
                     TGCGCAAGGAGATCAGGTCTCTCACTCATGAACTCGCCGCCATGGAGGCTTTTCTCCT
                     CAAGATGTCGGAGGAGGAGGAGGATCTCAATGTGCAGGATAAAGTTTGGATGAATGAG
                     GTGCGGGAATTGTCCTATGACATGGAGGATGCCATCGATGACTTCATGCAAAGCGTTG
                     GTGACAAAGAAGAAAAGCCGGATGGCTTCATTGACAAGATCAAGAGCTCGCTAGGAAA
                     GTTGGGAAATATGAAGGCTCGTCATCGAATTGGCAAGGAGATACAGGATCTGAAGAAA
                     CAAATCATTGAGGTGGGCGACAGGAATGCAAGGTACAAGGGACGTGAGATCTTCTCCA
                     AGGCCGTTAATGTGACCGTTGACCCTAGAGCTCTTGCTATCTTTGAGCATGCCTCAAA
                     GCTCGTCGGAATTGATGAGCCCAAGGCTGAGCTGATCAAGTTGTTAACTGACAAGGAT
                     GGAGTTGCATCAACACAACAACAAGTGAAGATGGTCTCCATTGTTGGATCGGGAGGAA
                     TGGGCAAAACAACTCTTGCAAACCAAGTGTATCAAGAGCTGAAAGAGAAATTCAAGTG
                     TAAGGCTTTCATTTCAGTGTCACGAAATCCAGATATGACAAATATCTTGAGAACCCTC
                     CTTAGTGAAGTTGGGTGTCAAGATTATGCTGACACTGAAGCAGGGAGCATACAACAAC
                     TAATAAGAAAGATTACCGACTACCTAGCAGAAAAAAGGTATATTATAGTGATTGACGA
                     CATATGGGATGTTAAAACATGGGACGTTATTAAGTGCGCATTCCCCATGACCAGATGC
                     GGTGGTGTAATAATCACCACTACACGGCTGAGTGATGTTGCACGTTCGTGTCATTCAT
                     CAATCGGTGGCCATATTTATAATATAAGGCCTCTTAATATGGAGCACTCAAGACAACT
                     ATTCCATAGAAGATTATTCAGCTCCGAAGAAGATTGCCCTTCATCGCTCGTGAAAGTT
                     TCTAATCAAATCTTGGAAAAATGTGATGGGTTGCCTTTGGCAATCATTGCTATAGCTG
                     GTTTGTTGGCTAACACAGGAAGATCAGAGCATCTATGGAACCAAGTGAAAGATTCAAT
                     TGGTCGTGCACTTGAAAGGAATCCTAATGTCGAAGTAATGATAAAGATATTGTCACTT
                     AGTTACTTTGATCTTCCTCCTCATCTGAAAACATGTCTCTTGTATCTCAGTATATTTC
                     CGGAAGATTCTATTATTGAGAAGAAAACACTAATATCAAGATGGATTGCCGAAGGATT
                     CATTCAGAAAGAAGGTATATATACTGCATATGAGGTAGGAGTGAGGTGTTTTAATGAG
                     CTCATCAATAGGAGTTTGATCCAACCTGTGAAGAAAGACGATTATAGGGGGAAGAGTT
                     GTCGAGTTCACGACATAATTCTTGATTTCATAGTATCCAAGTCCATTGAAGAGAACTT
                     TGTTACTTTTGCTGGTGTCCCCAGTTTAACTACCGTGACACAAGGCAAAGTCCGCCGT
                     CTCTCCATGCAAGTTGAAGGGAAAGGGGATTCTATCTTGCCAATGAGCCCGATATTGT
                     CTCATGTCCGATCATTTAATGTGTTCAGGAATAGGGTGAATATCCATTCGACGATGGA
                     GTTCAGACATTTGCGTGTTGTGGACTTTAATGACAGTCTACTGGAAAACCACCATCTT
                     GCAAATGTAGGGAGGCTGCTTCAGCTAAGGTACCTCAGCATTTACATGACAGCAGTAA
                     GCGAGCTCCCGGAACAAATCGGACACCTACAATGCTTAGAGATGTTGGACATCAGGTA
                     TACAATGGTGTCCGAGTTGCCAGCCAGTATTGTCAATCTTGGCAAACTGGCACACTTA
                     CTTCTTCGCTCAGAAGACACATGTGTTAAGTTTCCCGATGGAATTGCGAAGATGCAAG
                     CACTAGAGACTTTGGATGAGGTTGACGCCAGCAAGCAGTCATATAACTTTCTGCAAGG
                     GCTTGGTCGGCTAAAGAATCTGAGGAAGCTGCACATTGATTATCATGATGTTGCCCAG
                     GAAGACAAGGAAGTTATTGCTTCTTCTCTCGGTAAACTATGCACACAAAACCTTTGTT
                     CTCTAACTATGCGGGGGAATGATGATGATGACTTCTTGCTGAATACATGGTGCACTTC
                     TCCGCCGCTTAACCTCCGAAAACTTCTCATATGGGGTTGTATATTCCCAAAGGTTCCG
                     CATTGGGTAGGATCACTCGTCAACCTACAGAAGTTACGCTTGCATGTGGGGAAAGAAA
                     TCCGGCATGAAGATATCTGCATCCTTGGAGCCTTACCCGCTCTGCTCACTCTGGGTCT
                     AAAAGGAATGCAAAAACAGCCTTCTTGTGAAGATGGAAGGCTGGCAGTTAGTGGTGAA
                     GCTGGGTTCCGATGCCTGAGGAAGTTTAAATACTGGAGGTGGGGAGATAGGATGGATC
                     TTATGTTTACGGCGAAATGTATGCCCAAGCTAGAAAAACTGAAGATTATATTTTACCG
                     GCATGCCCAAGATGAGGCTCCCATCATTCCTGCTTTCGATTTCGGGATCGAAAACCTG
                     TCCCGCCTCACTACTTTCAAATGTCACCTAGGTTGTAGGCCTATGGCAACGAGAACTT
                     TTGATGCTGTAAAGGCTTCTCTGGACAGAGTAGTCAGAGCACATCCCAACCACCTTAC
                     TGTAATCTTCAGTTATCCTCTGCGTACGTCGGACATGACATATACATTCCATGATTGC
                     TACATGCGGTCTCAAGACTAA"
     CDS             join(1..833,1409..3366,3458..3513)
                     /gene="Sr13"
                     /note="CC-NBS-LRR resistance protein; R1 resistant;
                     confers resistance to stem rust race Ug99"
                     /codon_start=1
                     /transl_table=1
                     /product="Sr13"
                     /protein_id="ATE88460.1"
                     /db_xref="GI:1246952067"
                     /translation="MEAALVTVATGVLKPVLGKLATLLGDEYKRFKGVRKEIRSLTHE
                     LAAMEAFLLKMSEEEEDLNVQDKVWMNEVRELSYDMEDAIDDFMQSVGDKEEKPDGFI
                     DKIKSSLGKLGNMKARHRIGKEIQDLKKQIIEVGDRNARYKGREIFSKAVNVTVDPRA
                     LAIFEHASKLVGIDEPKAELIKLLTDKDGVASTQQQVKMVSIVGSGGMGKTTLANQVY
                     QELKEKFKCKAFISVSRNPDMTNILRTLLSEVGCQDYADTEAGSIQQLIRKITDYLAE
                     KRYIIVIDDIWDVKTWDVIKCAFPMTRCGGVIITTTRLSDVARSCHSSIGGHIYNIRP
                     LNMEHSRQLFHRRLFSSEEDCPSSLVKVSNQILEKCDGLPLAIIAIAGLLANTGRSEH
                     LWNQVKDSIGRALERNPNVEVMIKILSLSYFDLPPHLKTCLLYLSIFPEDSIIEKKTL
                     ISRWIAEGFIQKEGIYTAYEVGVRCFNELINRSLIQPVKKDDYRGKSCRVHDIILDFI
                     VSKSIEENFVTFAGVPSLTTVTQGKVRRLSMQVEGKGDSILPMSPILSHVRSFNVFRN
                     RVNIHSTMEFRHLRVVDFNDSLLENHHLANVGRLLQLRYLSIYMTAVSELPEQIGHLQ
                     CLEMLDIRYTMVSELPASIVNLGKLAHLLLRSEDTCVKFPDGIAKMQALETLDEVDAS
                     KQSYNFLQGLGRLKNLRKLHIDYHDVAQEDKEVIASSLGKLCTQNLCSLTMRGNDDDD
                     FLLNTWCTSPPLNLRKLLIWGCIFPKVPHWVGSLVNLQKLRLHVGKEIRHEDICILGA
                     LPALLTLGLKGMQKQPSCEDGRLAVSGEAGFRCLRKFKYWRWGDRMDLMFTAKCMPKL
                     EKLKIIFYRHAQDEAPIIPAFDFGIENLSRLTTFKCHLGCRPMATRTFDAVKASLDRV
                     VRAHPNHLTVIFSYPLRTSDMTYTFHDCYMRSQD"
ORIGIN      
        1 atggaggcag ctctggtgac tgtggccacg ggggtcctca aacctgtcct ggggaagctg
       61 gccaccctgc tcggcgacga gtacaagcgt tttaagggtg tgcgcaagga gatcaggtct
      121 ctcactcatg aactcgccgc catggaggct tttctcctca agatgtcgga ggaggaggag
      181 gatctcaatg tgcaggataa agtttggatg aatgaggtgc gggaattgtc ctatgacatg
      241 gaggatgcca tcgatgactt catgcaaagc gttggtgaca aagaagaaaa gccggatggc
      301 ttcattgaca agatcaagag ctcgctagga aagttgggaa atatgaaggc tcgtcatcga
      361 attggcaagg agatacagga tctgaagaaa caaatcattg aggtgggcga caggaatgca
      421 aggtacaagg gacgtgagat cttctccaag gccgttaatg tgaccgttga ccctagagct
      481 cttgctatct ttgagcatgc ctcaaagctc gtcggaattg atgagcccaa ggctgagctg
      541 atcaagttgt taactgacaa ggatggagtt gcatcaacac aacaacaagt gaagatggtc
      601 tccattgttg gatcgggagg aatgggcaaa acaactcttg caaaccaagt gtatcaagag
      661 ctgaaagaga aattcaagtg taaggctttc atttcagtgt cacgaaatcc agatatgaca
      721 aatatcttga gaaccctcct tagtgaagtt gggtgtcaag attatgctga cactgaagca
      781 gggagcatac aacaactaat aagaaagatt accgactacc tagcagaaaa aaggtactat
      841 tatatttctt taaatttact tctcacccat agaaagttac atcaagaatt ctcacataga
      901 aaaatacact cctaattaag aatcaaaata agcaattata tactttttag gagaaaatta
      961 attgccaaat gtatggaagc acttatttgc attactttac tagttaacta ggttgttgca
     1021 tttgtaggga aaataagtct tatataagta tgcatataga ctaaaagaca gccttttccg
     1081 caataaagaa atagcatcaa tcttcaatca agcaagtatg ctacacgata tgtaccactc
     1141 caagtgctta gagctctttt gctcttatat agcttatcta ggaaaacata tttatttgat
     1201 aagcacatgt ttatatgagt agaaacagta tataggtgtt ttctggccat gtggccctgt
     1261 ttaagttgca tagtacccta gagccgatac atttatcttt tgcatgttgc caatgagaac
     1321 acagaaattt ctctttcttc ttattttgct tgtacgcttc gttttaacac atcacactaa
     1381 ctaatactac taaaaaaatc atgtgcaggt atattatagt gattgacgac atatgggatg
     1441 ttaaaacatg ggacgttatt aagtgcgcat tccccatgac cagatgcggt ggtgtaataa
     1501 tcaccactac acggctgagt gatgttgcac gttcgtgtca ttcatcaatc ggtggccata
     1561 tttataatat aaggcctctt aatatggagc actcaagaca actattccat agaagattat
     1621 tcagctccga agaagattgc ccttcatcgc tcgtgaaagt ttctaatcaa atcttggaaa
     1681 aatgtgatgg gttgcctttg gcaatcattg ctatagctgg tttgttggct aacacaggaa
     1741 gatcagagca tctatggaac caagtgaaag attcaattgg tcgtgcactt gaaaggaatc
     1801 ctaatgtcga agtaatgata aagatattgt cacttagtta ctttgatctt cctcctcatc
     1861 tgaaaacatg tctcttgtat ctcagtatat ttccggaaga ttctattatt gagaagaaaa
     1921 cactaatatc aagatggatt gccgaaggat tcattcagaa agaaggtata tatactgcat
     1981 atgaggtagg agtgaggtgt tttaatgagc tcatcaatag gagtttgatc caacctgtga
     2041 agaaagacga ttataggggg aagagttgtc gagttcacga cataattctt gatttcatag
     2101 tatccaagtc cattgaagag aactttgtta cttttgctgg tgtccccagt ttaactaccg
     2161 tgacacaagg caaagtccgc cgtctctcca tgcaagttga agggaaaggg gattctatct
     2221 tgccaatgag cccgatattg tctcatgtcc gatcatttaa tgtgttcagg aatagggtga
     2281 atatccattc gacgatggag ttcagacatt tgcgtgttgt ggactttaat gacagtctac
     2341 tggaaaacca ccatcttgca aatgtaggga ggctgcttca gctaaggtac ctcagcattt
     2401 acatgacagc agtaagcgag ctcccggaac aaatcggaca cctacaatgc ttagagatgt
     2461 tggacatcag gtatacaatg gtgtccgagt tgccagccag tattgtcaat cttggcaaac
     2521 tggcacactt acttcttcgc tcagaagaca catgtgttaa gtttcccgat ggaattgcga
     2581 agatgcaagc actagagact ttggatgagg ttgacgccag caagcagtca tataactttc
     2641 tgcaagggct tggtcggcta aagaatctga ggaagctgca cattgattat catgatgttg
     2701 cccaggaaga caaggaagtt attgcttctt ctctcggtaa actatgcaca caaaaccttt
     2761 gttctctaac tatgcggggg aatgatgatg atgacttctt gctgaataca tggtgcactt
     2821 ctccgccgct taacctccga aaacttctca tatggggttg tatattccca aaggttccgc
     2881 attgggtagg atcactcgtc aacctacaga agttacgctt gcatgtgggg aaagaaatcc
     2941 ggcatgaaga tatctgcatc cttggagcct tacccgctct gctcactctg ggtctaaaag
     3001 gaatgcaaaa acagccttct tgtgaagatg gaaggctggc agttagtggt gaagctgggt
     3061 tccgatgcct gaggaagttt aaatactgga ggtggggaga taggatggat cttatgttta
     3121 cggcgaaatg tatgcccaag ctagaaaaac tgaagattat attttaccgg catgcccaag
     3181 atgaggctcc catcattcct gctttcgatt tcgggatcga aaacctgtcc cgcctcacta
     3241 ctttcaaatg tcacctaggt tgtaggccta tggcaacgag aacttttgat gctgtaaagg
     3301 cttctctgga cagagtagtc agagcacatc ccaaccacct tactgtaatc ttcagttatc
     3361 ctctgcgtac gtgattacct tctcaagatt tattatctat acgactagta caaacgtact
     3421 gacaacctct cttaattccc ttgccctgta ttttcaggta cgtcggacat gacatataca
     3481 ttccatgatt gctacatgcg gtctcaagac taa
//
LOCUS       KY825226                3513 bp ds-DNA     linear   PLN 16-JUN-2021
DEFINITION  Triticum turgidum subsp. durum haplotype R2 Sr13 (Sr13) gene,
            complete cds.
ACCESSION   KY825226
VERSION     KY825226.1  GI:1246952068
KEYWORDS    .
SOURCE      Triticum turgidum subsp. durum (durum wheat)
  ORGANISM  Triticum turgidum subsp. durum
            Eukaryota; Viridiplantae; Streptophyta; Embryophyta; Tracheophyta;
            Spermatophyta; Magnoliopsida; Liliopsida; Poales; Poaceae; BOP
            clade; Pooideae; Triticodae; Triticeae; Triticinae; Triticum.
REFERENCE   1  (bases 1 to 3513)
  AUTHORS   Zhang,W., Chen,S., Rouse,M.N., Abate,Z., Nirmala,J. and
            Dubcovsky,J.
  TITLE     Identification and characterization of Sr13, a tetraploid wheat
            gene that confers resistance to the Ug99 stem rust race group
  JOURNAL   Unpublished
REFERENCE   2  (bases 1 to 3513)
  AUTHORS   Zhang,W., Chen,S. and Dubcovsky,J.
  TITLE     Direct Submission
  JOURNAL   Submitted (27-MAR-2017) Plant Sciences, University of California,
            One Shields Av., Davis, CA 95616, USA
COMMENT     ##Assembly-Data-START##
            Sequencing Technology :: Sanger dideoxy sequencing
            ##Assembly-Data-END##
FEATURES             Location/Qualifiers
     source          1..3513
                     /organism="Triticum turgidum subsp. durum"
                     /mol_type="genomic DNA"
                     /cultivar="Kofa"
                     /sub_species="durum"
                     /db_xref="taxon:4567"
                     /chromosome="6A"
                     /map="6AL"
                     /haplotype="R2"
     gene            <1..>3513
                     /gene="Sr13"
     mRNA            join(<1..833,1409..3366,3458..>3513)
                     /gene="Sr13"
                     /product="Sr13"
                     /transcription="ATGGAGGCAGCTCTGGTGACTGTGGCCACGGGGGTCCTCAAA
                     CCTGTCCTGGGGAAGCTGGCCACCCTGCTCGGCGACGAGTACAAGCGTTTTAAGGGTG
                     TGCGCAAGGAGATCAGGTCTCTCACTCATGAACTCGCCGCCATGGAGGCTTTTCTCCT
                     CAAGATGTCGGAGGAGGAGGAGGATCTCAATGTGCAGGATAAAGTTTGGATGAATGAG
                     GTGCGGGAATTGTCCTATGACATGGAGGATGCCATCGATGACTTCATGCAAAGCGTTG
                     GTGACAAAGAAGAAAAGCCGGATGGCTTCATTGACAAGATCAAGAGCTCGCTAGGAAA
                     GTTGGGAAATATGAAGGCTCGTCATCGAATTGGCAAGGAGATACAGGATCTGAAGAAA
                     CAAATCATTGAGGTGGGCGACAGGAATGCAAGGTACAAGGGACGTGAGATCTTCTCCA
                     AGGCCGTTAATGTGACCGTTGACCCTAGAGCTCTTGCTATCTTTGAGCATGCCTCAAA
                     GCTCGTCGGAATTGATGAGCCCAAGGCTGAGCTGATCAAGTTGTTAACTGACAAGGAT
                     GGAGTTGCATCAACACAACAACAAGTGAAGATGGTCTCCATTGTTGGATCGGGAGGAA
                     TGGGCAAAACAACTCTTGCAAACCAAGTGTATCAAGAGCTGAAAGAGAAATTCAAGTG
                     TAAGGCTTTCATTTCAGTGTCACGAAATCCAGATATGACAAATATCTTGAGAACCCTC
                     CTTAGTGAAGTTGGGTGTCAAGATTATGCTGACACTGAAGCAGGGAGCATACAACAAC
                     TAATAAGAAAGATTACCGACTACCTAGCAGAAAAAAGGTATATTATAGTGATTGACGA
                     CATATGGGATGTTAAAACATGGGACGTTATTAAGTGCGCATTCCCCATGACCAGATGC
                     GGTGGTGTAATAATCACCACTACACGGCTGAGTGATGTTGCACGTTCGTGTCATTCAT
                     CAATCGGTGGCCATATTTATAATATAAGGCCTCTTAATATGGAGCACTCAAGACAACT
                     ATTCCATAGAAGATTATTCAGCTCCGAAGAAGATTGCCCTTCATCGCTCGTGAAAGTT
                     TCTAATCAAATCTTGGAAAAATGTGATGGGTTGCCTTTGGCAATCATTGCTATAGCTG
                     GTTTGTTGGCTAACACAGGAAGATCAGAGCATCTATGGAACCAAGTGAAAGATTCAAT
                     TGGTCGTGCACTTGAAAGGAATCCTAATGTCGAAGTAATGATAAAGATATTGTCACTT
                     AGTTACTTTGATCTTCCTCCTCATCTGAAAACATGTCTCTTGTATCTCAGTATATTTC
                     CGGAAGATTCTATTATTGAGAAGAAAACACTAATATCAAGATGGATTGCCGAAGGATT
                     CATTCAGAAAGAAGGTATATATACTGCATATGAGGTAGGAGTGAGGTGTTTTAATGAG
                     CTCATCAATAGGAGTTTGATCCAACCTGTGAAGAAAGACGATTATAGGGGGAAGAGTT
                     GTCGAGTTCACGACATAATTCTTGATTTCATAGTATCCAAGTCCATTGAAGAGAACTT
                     TGTTACTTTTGCTGGTGTCCCCAGTTTAACTACCGTGACACAAGGCAAAGTCCGCCGT
                     CTCTCCATGCAAGTTGAAGGGAAAGGGGATTCTATCTTGCCAATGAGCCCGATATTGT
                     CTCATGTCCGATCATTTAATGTGTTCAGGAATAGGGTGAATATCCATTCGACGATGGA
                     GTTCAGACATTTGCGTGTTGTGGACTTTAATGACAGTCTACTGGAAAACCACCATCTT
                     GCAAATGTAGGGAGGCTGCTTCAGCTAAGGTACCTCAGCATTTACATGACAGCAGTAA
                     GCGAGCTCCCGGAACAAATCGGACACCTACAATGCTTAGAGATGTTGGACATCAGGTA
                     TACAATGGTGTCCGAGTTGCCAGCCAGTATTGTCAATCTTGGCAAACTGGCACACTTA
                     CTTCTTGGCTCAGAAGACACATGTGTTAAGTTTCCCGATGGAATTGCGAAGATGCAAG
                     CACTAGAGACTTTGGATGAGGTTGACGCCAGCAAGCAGTCATATAACTTTCTGCAAGG
                     GCTTGGTCGGCTAAAGAATCTGAGGAAGCTGCACATTGATTATCATGATGTTGCCCAG
                     GAAGACAAGGAAGTTATTGCTTCTTCTCTCGGTAAACTATGCACACAAAACCTTTGTT
                     CTCTAACTATGCGGGGGAATGATGATGATGACTTCTTGCTGAATACATGGTGCACTTC
                     TCCGCCGCTTAACCTCCGAAAACTTGTCATATGGGGTTGTATATTCCCAAAGGTTCCG
                     CATTGGGTAGGATCACTCGTCAACCTACAGAAGTTACGCTTGCATGTGGGGAAAGAAA
                     TCCGGCATGAAGATATCTGCATCCTTGGAGCCTTACCCGCTCTGCTCACTCTGGGTCT
                     AAAAGGAATGCAAAAACAGCCTTCTTGTGAAGATGGAAGGCTGGCAGTTAGTGGTGAA
                     GCTGGGTTCCGATGCCTGAGGAAGTTTAAATACTGGAGGTGGGGAGATAGGATGGATC
                     TTATGTTTACGGCGAAATGTATGCCCAAGCTAGAAAAACTGAAGATTATATTTTACCG
                     GCATGCCCAAGATGAGGCTCCCATCATTCCTGCTTTCGATTTCGGGATCGAAAACCTG
                     TCCCGCCTCACTACTTTCAAATGTCACCTAGGTTGTAGGCCTATGGCAACGAGAACTT
                     TTGATGCTGTAAAGGCTTCTCTGGACAGAGTAGTCAGAGCACATCCCAACCACCTTAC
                     TGTAATCTTCAGTTATCCTCTGCGTAAGTCGGACATGACATATACATTCCATGATTGC
                     TACATGCGGTCTCAAGACTAA"
     CDS             join(1..833,1409..3366,3458..3513)
                     /gene="Sr13"
                     /note="CC-NBS-LRR; resistant allele; confers resistance to
                     wheat stem rust race Ug99"
                     /codon_start=1
                     /transl_table=1
                     /product="Sr13"
                     /protein_id="ATE88461.1"
                     /db_xref="GI:1246952069"
                     /translation="MEAALVTVATGVLKPVLGKLATLLGDEYKRFKGVRKEIRSLTHE
                     LAAMEAFLLKMSEEEEDLNVQDKVWMNEVRELSYDMEDAIDDFMQSVGDKEEKPDGFI
                     DKIKSSLGKLGNMKARHRIGKEIQDLKKQIIEVGDRNARYKGREIFSKAVNVTVDPRA
                     LAIFEHASKLVGIDEPKAELIKLLTDKDGVASTQQQVKMVSIVGSGGMGKTTLANQVY
                     QELKEKFKCKAFISVSRNPDMTNILRTLLSEVGCQDYADTEAGSIQQLIRKITDYLAE
                     KRYIIVIDDIWDVKTWDVIKCAFPMTRCGGVIITTTRLSDVARSCHSSIGGHIYNIRP
                     LNMEHSRQLFHRRLFSSEEDCPSSLVKVSNQILEKCDGLPLAIIAIAGLLANTGRSEH
                     LWNQVKDSIGRALERNPNVEVMIKILSLSYFDLPPHLKTCLLYLSIFPEDSIIEKKTL
                     ISRWIAEGFIQKEGIYTAYEVGVRCFNELINRSLIQPVKKDDYRGKSCRVHDIILDFI
                     VSKSIEENFVTFAGVPSLTTVTQGKVRRLSMQVEGKGDSILPMSPILSHVRSFNVFRN
                     RVNIHSTMEFRHLRVVDFNDSLLENHHLANVGRLLQLRYLSIYMTAVSELPEQIGHLQ
                     CLEMLDIRYTMVSELPASIVNLGKLAHLLLGSEDTCVKFPDGIAKMQALETLDEVDAS
                     KQSYNFLQGLGRLKNLRKLHIDYHDVAQEDKEVIASSLGKLCTQNLCSLTMRGNDDDD
                     FLLNTWCTSPPLNLRKLVIWGCIFPKVPHWVGSLVNLQKLRLHVGKEIRHEDICILGA
                     LPALLTLGLKGMQKQPSCEDGRLAVSGEAGFRCLRKFKYWRWGDRMDLMFTAKCMPKL
                     EKLKIIFYRHAQDEAPIIPAFDFGIENLSRLTTFKCHLGCRPMATRTFDAVKASLDRV
                     VRAHPNHLTVIFSYPLRKSDMTYTFHDCYMRSQD"
ORIGIN      
        1 atggaggcag ctctggtgac tgtggccacg ggggtcctca aacctgtcct ggggaagctg
       61 gccaccctgc tcggcgacga gtacaagcgt tttaagggtg tgcgcaagga gatcaggtct
      121 ctcactcatg aactcgccgc catggaggct tttctcctca agatgtcgga ggaggaggag
      181 gatctcaatg tgcaggataa agtttggatg aatgaggtgc gggaattgtc ctatgacatg
      241 gaggatgcca tcgatgactt catgcaaagc gttggtgaca aagaagaaaa gccggatggc
      301 ttcattgaca agatcaagag ctcgctagga aagttgggaa atatgaaggc tcgtcatcga
      361 attggcaagg agatacagga tctgaagaaa caaatcattg aggtgggcga caggaatgca
      421 aggtacaagg gacgtgagat cttctccaag gccgttaatg tgaccgttga ccctagagct
      481 cttgctatct ttgagcatgc ctcaaagctc gtcggaattg atgagcccaa ggctgagctg
      541 atcaagttgt taactgacaa ggatggagtt gcatcaacac aacaacaagt gaagatggtc
      601 tccattgttg gatcgggagg aatgggcaaa acaactcttg caaaccaagt gtatcaagag
      661 ctgaaagaga aattcaagtg taaggctttc atttcagtgt cacgaaatcc agatatgaca
      721 aatatcttga gaaccctcct tagtgaagtt gggtgtcaag attatgctga cactgaagca
      781 gggagcatac aacaactaat aagaaagatt accgactacc tagcagaaaa aaggtactat
      841 tatatttctt taaatttact tctcacccat agaaagttac atcaagaatt ctcacataga
      901 aaaatacact cctaattaag aatcaaaata agcaattata tactttttag gagaaaatta
      961 attgccaaat gtatggaagc acttatttgc attactttac tagttaacta ggttgttgca
     1021 tttgtaggga aaataagtct tatataagta tgcatataga ctaaaagaca gccttttccg
     1081 caataaagaa atagcatcaa tcttcaatca agcaagtatg ctacacgata tgtaccactc
     1141 caagtgctta gagctctttt gctcttatat agcttatcta ggaaaacata tttatttgat
     1201 aagcacatgt ttatatgagt agaaacagta tataggtgtt ttctggccat gtggccctgt
     1261 ttaagttgca tagtacccta gagccgatac atttatcttt tgcatgttgc caatgagaac
     1321 acagaaattt ctctttcttc ttattttgct tgtacgcttc gttttaacac atcacactaa
     1381 ctaatactac taaaaaaatc atgtgcaggt atattatagt gattgacgac atatgggatg
     1441 ttaaaacatg ggacgttatt aagtgcgcat tccccatgac cagatgcggt ggtgtaataa
     1501 tcaccactac acggctgagt gatgttgcac gttcgtgtca ttcatcaatc ggtggccata
     1561 tttataatat aaggcctctt aatatggagc actcaagaca actattccat agaagattat
     1621 tcagctccga agaagattgc ccttcatcgc tcgtgaaagt ttctaatcaa atcttggaaa
     1681 aatgtgatgg gttgcctttg gcaatcattg ctatagctgg tttgttggct aacacaggaa
     1741 gatcagagca tctatggaac caagtgaaag attcaattgg tcgtgcactt gaaaggaatc
     1801 ctaatgtcga agtaatgata aagatattgt cacttagtta ctttgatctt cctcctcatc
     1861 tgaaaacatg tctcttgtat ctcagtatat ttccggaaga ttctattatt gagaagaaaa
     1921 cactaatatc aagatggatt gccgaaggat tcattcagaa agaaggtata tatactgcat
     1981 atgaggtagg agtgaggtgt tttaatgagc tcatcaatag gagtttgatc caacctgtga
     2041 agaaagacga ttataggggg aagagttgtc gagttcacga cataattctt gatttcatag
     2101 tatccaagtc cattgaagag aactttgtta cttttgctgg tgtccccagt ttaactaccg
     2161 tgacacaagg caaagtccgc cgtctctcca tgcaagttga agggaaaggg gattctatct
     2221 tgccaatgag cccgatattg tctcatgtcc gatcatttaa tgtgttcagg aatagggtga
     2281 atatccattc gacgatggag ttcagacatt tgcgtgttgt ggactttaat gacagtctac
     2341 tggaaaacca ccatcttgca aatgtaggga ggctgcttca gctaaggtac ctcagcattt
     2401 acatgacagc agtaagcgag ctcccggaac aaatcggaca cctacaatgc ttagagatgt
     2461 tggacatcag gtatacaatg gtgtccgagt tgccagccag tattgtcaat cttggcaaac
     2521 tggcacactt acttcttggc tcagaagaca catgtgttaa gtttcccgat ggaattgcga
     2581 agatgcaagc actagagact ttggatgagg ttgacgccag caagcagtca tataactttc
     2641 tgcaagggct tggtcggcta aagaatctga ggaagctgca cattgattat catgatgttg
     2701 cccaggaaga caaggaagtt attgcttctt ctctcggtaa actatgcaca caaaaccttt
     2761 gttctctaac tatgcggggg aatgatgatg atgacttctt gctgaataca tggtgcactt
     2821 ctccgccgct taacctccga aaacttgtca tatggggttg tatattccca aaggttccgc
     2881 attgggtagg atcactcgtc aacctacaga agttacgctt gcatgtgggg aaagaaatcc
     2941 ggcatgaaga tatctgcatc cttggagcct tacccgctct gctcactctg ggtctaaaag
     3001 gaatgcaaaa acagccttct tgtgaagatg gaaggctggc agttagtggt gaagctgggt
     3061 tccgatgcct gaggaagttt aaatactgga ggtggggaga taggatggat cttatgttta
     3121 cggcgaaatg tatgcccaag ctagaaaaac tgaagattat attttaccgg catgcccaag
     3181 atgaggctcc catcattcct gctttcgatt tcgggatcga aaacctgtcc cgcctcacta
     3241 ctttcaaatg tcacctaggt tgtaggccta tggcaacgag aacttttgat gctgtaaagg
     3301 cttctctgga cagagtagtc agagcacatc ccaaccacct tactgtaatc ttcagttatc
     3361 ctctgcgtac gtgattacct tctcaagatt tattatctat acgactagta caaacgtact
     3421 gacaacctct cttaattccc ttgccctgta ttttcaggta agtcggacat gacatataca
     3481 ttccatgatt gctacatgcg gtctcaagac taa
//
LOCUS       LOC114825104            4161 bp    DNA     linear   UNA 03-MAY-2019
DEFINITION  LOC114825104: TMV resistance protein N-like.
ACCESSION   114825104
KEYWORDS    .
SOURCE      Malus domestica (apple)
  ORGANISM  Malus domestica
            Eukaryota; Viridiplantae; Streptophyta; Embryophyta; Tracheophyta;
            Spermatophyta; Magnoliopsida; eudicotyledons; Gunneridae;
            Pentapetalae; rosids; fabids; Rosales; Rosaceae; Amygdaloideae;
            Maleae; Malus.
FEATURES             Location/Qualifiers
     source          1..4161
                     /organism="Malus domestica"
                     /mol_type="genomic DNA"
                     /cultivar="Golden Delicious"
                     /isolate="X9273 #13"
                     /db_xref="taxon:3750"
                     /chromosome=1
                     /tissue_type="leaf"
                     /dev_stage="adult"
                     /country="France: Angers"
                     /collection_date="Apr-2015"
                     /collected_by="Jean-Marc Celton"
                     /genotype="X9273"
                     /label="source Malus domestica"
     gene            1..4161
                     /gene="LOC114825104"
                     /note="Derived by automated computational analysis using
                     gene prediction method: Gnomon."
                     /db_xref="GeneID:114825104"
                     /label="LOC114825104 gene"
     mRNA            join(1..534,627..1716,1865..2230,2313..4161)
                     /gene="LOC114825104"
                     /product="TMV resistance protein N-like"
                     /note="Derived by automated computational analysis using
                     gene prediction method: Gnomon. Supporting evidence
                     includes similarity to: 18 Proteins, and 99% coverage of
                     the annotated genomic feature by RNAseq alignments,
                     including 92 samples with support for all annotated
                     introns"
                     /transcript_id="XM_029103454.1"
                     /db_xref="GeneID:114825104"
                     /transcription="CGGAAACGAAAAAGGCCCCAAAAAACAGAGATTAGGCCCCAA
                     AAAACAGATGTCAATGGCTGCTTCTTCTTCTTCCTCTTCCTCGTGGAAGTACGACGTC
                     TTCCTGAATTTCAGAGGCGAAGACACTCGCAAGATCTTCGTCGGCCATCTCTACAGAG
                     CTCTGGATCAGAAAGCAATCAACACCTTCATCGACGCGGAAAAGCTCAGAAAAGGCAA
                     CGACCTTTCGGAACTCCTTTCAGCCATCGAAGAGTCAAGGATTTCGATCGTGGTTTTC
                     TCCCAGAACTACGCTTCTTCGACGTGGTGCTTGAAAGAACTGGTCAAAATCCTGGCGT
                     GCATGGATACAAAGAATCAGATAGTGGTGCCGATCTTCTACCAAGTCGATCCATCTGA
                     AGTTCGTAAGCTCAAGAGAAGTTTTGCAGAAGCTTTTGCTCAACACGAACGCGAATCG
                     AACGCCGAAATGGAAGAGGTGAAGAGCTGGAGGTCCGCACTAACCAGAGCCACCAATT
                     TATCCGGATGGGATTCGCGAAAATACGAGGATGATGCCAAGCTTATTGAGGAAATTGT
                     GGTTGACATATTTAAGAGATTGATCCATGTCTCCTCAAGCAAAGATAATGGCTTGGTT
                     GGAATGGATTACCACATAGATAAAGTGAATTCACTGTTACGTCCTGGGGTGAATGATG
                     TTTTCACTGTTGGAATATGGGGTATGGGAGGTATAGGCAAAACCACCATCGCTCGCGC
                     TGTTTATGATGAAATCGCTTGTCAATTTGAAGCTTGCTGCTTTCTCGAAAATATCAAG
                     GAAGGCTTCTCGAAAAATGGTGCAGCACATATGCAGGAAGTGCTTCTTTCTAGAATCT
                     TGAAGGAAAAGGTGCAGAGTTTAGGCACGTTGGATCGAGGTTCCAGAGTGATAATGGA
                     AAGGCTACAAAGGAAAAAAGTGTTCATTGTTCTTGATGACGTTGATGAATTATCCCAA
                     ATCGAAGCCTTACTTGGAGAGCAGCATTCATTTGGCGGTGGAAGTCGGGTCATTATAA
                     CAACTAGAGATAAACAATTATTAAGTGGAGCTGGTGCTGTATATGAGCCCGAGAACTT
                     AAGGGAGCCAGAAGCTCTTAAACTCTTCAAGCAGTATGCCTTCAGAACAAACCAACCC
                     ACCAGAGTTTATGATCAGCTCTCAAGGGATGTCATACAATATGCTCAAGGTCTGCCTT
                     TAGCACTCAAAGTGTTGGGAGCTTTTCTTGATAACAAAACATTGCCCGAGTGGGAAGA
                     TGTGTTAGAAAAAATAAGGAAGATCCCGCAAAGGGGAATTCATAATGTGCTTAAAACA
                     AGCTTCGATGGACTGGATGATTCAGAGAAGAATGTCTTTCTAGATATTGCATGTTTCT
                     TGAAAGGAATGGATATAGACATGGCAAAAAAAATTCTGGACAGTTGTGGCTTCTATCC
                     CCATACTGGAATAAGAGTTCTAATTGATCGAGCTCTAATATCTGTCTCAGAGTGGGGG
                     ACACTGGAGATGCATGATTTACTAGAGGAAATGGGTCGGGAAATCGTTCGCCAAGAAT
                     CTATCAAAGAGCCTGGAGAAAGAAGTAGGTTGTGGAGTTATGAAGATGTTCATCATGT
                     GCTGACTAAAAATACAGCTACAGAAGCAGTTGAAACCATAATCCTGGATTCGGCAATC
                     TTGAAAGAGGGATGCTCAAATACTGAAGCTTTTGTTAGTATGACAAAACTAAGACTGC
                     TCATGATCGGTGATGACGCTGATATTTACACCAAGCATTTTTACAAATATCATCTTGC
                     AGTCAGGGATTCATTTGGCCATCAAACTCCAAGTGATTGCTTCATAGAACACTGGATT
                     GCGGACTTAAAGTTCCAATCTTCTCAATTGAGGTGCCTCATCTGGCGTGATTGCCCCC
                     TAAAGTCTTGGCCATCCAACTTTCAGTTCAAGAATCTTGTAAACCTTGACATGAGCTA
                     TAGTTGCATCGAACAACTTTGGAAAGGAGCTGAGCCTCTGGAAAAGTTGAAATTCATC
                     AATTTATGTCATTGTCAATACCTTAAGAAAACCCCTGACTTCACAAGGGCTACAAGTC
                     TTGAGGAACTGAGATTCGAAAATTGTACAAGGTTATGTGAGGTTGACCCATCCATTTC
                     AGCTTTGAAAAACCTTGCTATATTGAGTCTAACTTGGTGCATTGATCTTAAGATTCTT
                     CCGAGCATCACTGGTATGAAGTCTCTTAAAACCATTCGTCTTTCCGGTTGCTCAAGCC
                     TTGAGAAGTTTCCTGAGATTTCAGATGTTATGGAGAAGCTATCAGAGTTATATTTAGG
                     TGGGACTGCAATTAAAGAACTGCCTTCATCAATTAATAAACTCACGGGCCTTGCTACT
                     TTGGACCTACGAGGCTGTCGAGAACTCAAGAGCCTGCCGAGCAGCATTCATATGGGAT
                     CTCTTCAAACCTTTAATCTTTCTGGTTGCTCAAACCTTGAGATGTTTCCAGTGATTTC
                     AGAAGTTATGGAGGAGCTATCAGAGCTTCATTTAGATGGGATTGCAATTAAAGAACTG
                     CCTTCGTCAATTAATAAACTCACGGGCCTTACTGTTTTGGACCTATCTGGGTGTCAAG
                     AACTCAAGAGCCTGCCGAGCAGCATTCATATGAGATCTCTTCAAACCCTTAATCTTTC
                     TGGTTGCTCAAACCTTGAGAAGAAGTTTCCTGAGATTTCAGATGTTATGGAGAAGCTA
                     TCAGAGTTATATTTAGGTGGGACTGCAATTAAAGAACTGTCTTCGTCAATTAATAAAC
                     TCACGGGTCTTCCTGCTTTGGACCTACGTGGCTGTCAAGAACTCAAGAGCCTGCCGAG
                     GAGCATTCATATGAGATCTCTTCAAACCCTTAATCTTTCTGGTTGCTCAAACCTTGAG
                     AAGTTTCCTGAGATTTCAGATGTTATGGAGAAGTTATCAGAGTTATATTTAGGTGGGA
                     CTGCAATTAAAGAACTGTCTTCATCAATTAATAAACTCACGGGCCTTGCTACTTTGGA
                     CCTACGAGGCTGTCGAGAACTCAAGAGCCTGCCGAGCAGCATTCATATGGGATCTCTT
                     CAAACCCTTAATCTTTCTGGTTGCTCAAACCTTGGGAAGTTTACAGAAATTTCAGATG
                     TTATGGAGAAGCTATCAGAGTTATATTTAGCTGGGACTGCAATTAAAGAACTGTCTTC
                     GTCAATTAATAAACTCACGGGCCTTACTGTTTTGGACCTATCTGGGTGTCAAGAACTC
                     AAGAGCCTGCCGAGCAGCATTCATATGAGATCTCTTCAAACCCTTAATCTTTCTGGTT
                     GCTCAAACCTTGAGAAGTTTCCAGAGATTTCAGATGTTATGGAGAAGCTATCAGAGTT
                     ATATTTAGATGGGACTGCAATTAAAGAACTGCCTTCGTCAATTAATAAACTCACGGGC
                     CTTACTGTTTTGGACCTATATGGGTGTCAAGAACTCAAGAGCTTGCCGAGCAGCATTC
                     GTGTGGGATCTCTTCATACCCTTTTTCTTTCAGGCTGCTCAAAACTTGAGAAGTTTCA
                     TGAGATTTCAGATGTTGTGGAGGAGCTATCAGAGCTTCATTTAGATGGGACTGCAATT
                     AAAGAATTGCCTTCGTCAATTAATAAACTCACAGGTCTTCTTACTTTGGACCTACGAG
                     GCTGTTCGAGAACTCAAGAGCCTGCCGAGCAGCATTCATATGGGATCTCTTCAAACTC
                     TTAATCTTTCTGGTTGCTCAAACCTTGAGAAGTTTACAGAGATTTCAGATGTTATGGA
                     GAAGCTATCAGAGTTATATTTAGCTGGGACTGCAATTAAAGAACTGTCTTCGTCAATT
                     AATAAACTCACGGGCCTTATTACTTTG"
                     /label="LOC114825104 mRNA"
     CDS             join(50..534,627..1716,1865..2230,2313..4022)
                     /gene="LOC114825104"
                     /note="Derived by automated computational analysis using
                     gene prediction method: Gnomon."
                     /codon_start=1
                     /transl_table=1
                     /product="TMV resistance protein N-like"
                     /protein_id="XP_028959287.1"
                     /db_xref="GI:1632168864"
                     /db_xref="GeneID:114825104"
                     /translation="MSMAASSSSSSSWKYDVFLNFRGEDTRKIFVGHLYRALDQKAIN
                     TFIDAEKLRKGNDLSELLSAIEESRISIVVFSQNYASSTWCLKELVKILACMDTKNQI
                     VVPIFYQVDPSEVRKLKRSFAEAFAQHERESNAEMEEVKSWRSALTRATNLSGWDSRK
                     YEDDAKLIEEIVVDIFKRLIHVSSSKDNGLVGMDYHIDKVNSLLRPGVNDVFTVGIWG
                     MGGIGKTTIARAVYDEIACQFEACCFLENIKEGFSKNGAAHMQEVLLSRILKEKVQSL
                     GTLDRGSRVIMERLQRKKVFIVLDDVDELSQIEALLGEQHSFGGGSRVIITTRDKQLL
                     SGAGAVYEPENLREPEALKLFKQYAFRTNQPTRVYDQLSRDVIQYAQGLPLALKVLGA
                     FLDNKTLPEWEDVLEKIRKIPQRGIHNVLKTSFDGLDDSEKNVFLDIACFLKGMDIDM
                     AKKILDSCGFYPHTGIRVLIDRALISVSEWGTLEMHDLLEEMGREIVRQESIKEPGER
                     SRLWSYEDVHHVLTKNTATEAVETIILDSAILKEGCSNTEAFVSMTKLRLLMIGDDAD
                     IYTKHFYKYHLAVRDSFGHQTPSDCFIEHWIADLKFQSSQLRCLIWRDCPLKSWPSNF
                     QFKNLVNLDMSYSCIEQLWKGAEPLEKLKFINLCHCQYLKKTPDFTRATSLEELRFEN
                     CTRLCEVDPSISALKNLAILSLTWCIDLKILPSITGMKSLKTIRLSGCSSLEKFPEIS
                     DVMEKLSELYLGGTAIKELPSSINKLTGLATLDLRGCRELKSLPSSIHMGSLQTFNLS
                     GCSNLEMFPVISEVMEELSELHLDGIAIKELPSSINKLTGLTVLDLSGCQELKSLPSS
                     IHMRSLQTLNLSGCSNLEKKFPEISDVMEKLSELYLGGTAIKELSSSINKLTGLPALD
                     LRGCQELKSLPRSIHMRSLQTLNLSGCSNLEKFPEISDVMEKLSELYLGGTAIKELSS
                     SINKLTGLATLDLRGCRELKSLPSSIHMGSLQTLNLSGCSNLGKFTEISDVMEKLSEL
                     YLAGTAIKELSSSINKLTGLTVLDLSGCQELKSLPSSIHMRSLQTLNLSGCSNLEKFP
                     EISDVMEKLSELYLDGTAIKELPSSINKLTGLTVLDLYGCQELKSLPSSIRVGSLHTL
                     FLSGCSKLEKFHEISDVVEELSELHLDGTAIKELPSSINKLTGLLTLDLRGCSRTQEP
                     AEQHSYGISSNS"
                     /label="LOC114825104 CDS"
ORIGIN      
        1 cggaaacgaa aaaggcccca aaaaacagag attaggcccc aaaaaacaga tgtcaatggc
       61 tgcttcttct tcttcctctt cctcgtggaa gtacgacgtc ttcctgaatt tcagaggcga
      121 agacactcgc aagatcttcg tcggccatct ctacagagct ctggatcaga aagcaatcaa
      181 caccttcatc gacgcggaaa agctcagaaa aggcaacgac ctttcggaac tcctttcagc
      241 catcgaagag tcaaggattt cgatcgtggt tttctcccag aactacgctt cttcgacgtg
      301 gtgcttgaaa gaactggtca aaatcctggc gtgcatggat acaaagaatc agatagtggt
      361 gccgatcttc taccaagtcg atccatctga agttcgtaag ctcaagagaa gttttgcaga
      421 agcttttgct caacacgaac gcgaatcgaa cgccgaaatg gaagaggtga agagctggag
      481 gtccgcacta accagagcca ccaatttatc cggatgggat tcgcgaaaat acgagtaatt
      541 actgttcaat tatattctta attactattg aattgggatt tttaaagcat ctagtttaat
      601 tcggtgctgt ttttcatatt tcacagggat gatgccaagc ttattgagga aattgtggtt
      661 gacatattta agagattgat ccatgtctcc tcaagcaaag ataatggctt ggttggaatg
      721 gattaccaca tagataaagt gaattcactg ttacgtcctg gggtgaatga tgttttcact
      781 gttggaatat ggggtatggg aggtataggc aaaaccacca tcgctcgcgc tgtttatgat
      841 gaaatcgctt gtcaatttga agcttgctgc tttctcgaaa atatcaagga aggcttctcg
      901 aaaaatggtg cagcacatat gcaggaagtg cttctttcta gaatcttgaa ggaaaaggtg
      961 cagagtttag gcacgttgga tcgaggttcc agagtgataa tggaaaggct acaaaggaaa
     1021 aaagtgttca ttgttcttga tgacgttgat gaattatccc aaatcgaagc cttacttgga
     1081 gagcagcatt catttggcgg tggaagtcgg gtcattataa caactagaga taaacaatta
     1141 ttaagtggag ctggtgctgt atatgagccc gagaacttaa gggagccaga agctcttaaa
     1201 ctcttcaagc agtatgcctt cagaacaaac caacccacca gagtttatga tcagctctca
     1261 agggatgtca tacaatatgc tcaaggtctg cctttagcac tcaaagtgtt gggagctttt
     1321 cttgataaca aaacattgcc cgagtgggaa gatgtgttag aaaaaataag gaagatcccg
     1381 caaaggggaa ttcataatgt gcttaaaaca agcttcgatg gactggatga ttcagagaag
     1441 aatgtctttc tagatattgc atgtttcttg aaaggaatgg atatagacat ggcaaaaaaa
     1501 attctggaca gttgtggctt ctatccccat actggaataa gagttctaat tgatcgagct
     1561 ctaatatctg tctcagagtg ggggacactg gagatgcatg atttactaga ggaaatgggt
     1621 cgggaaatcg ttcgccaaga atctatcaaa gagcctggag aaagaagtag gttgtggagt
     1681 tatgaagatg ttcatcatgt gctgactaaa aatacagtga gatatctttt tcttatgcaa
     1741 tgtttagtag aaaacttcag cttttgacca aaatctattt tatagcaaac atgcattgtt
     1801 tataatattc aataaggttg tcagtgtttt ccttcacttt aaattacatt gttggtttat
     1861 ccaggctaca gaagcagttg aaaccataat cctggattcg gcaatcttga aagagggatg
     1921 ctcaaatact gaagcttttg ttagtatgac aaaactaaga ctgctcatga tcggtgatga
     1981 cgctgatatt tacaccaagc atttttacaa atatcatctt gcagtcaggg attcatttgg
     2041 ccatcaaact ccaagtgatt gcttcataga acactggatt gcggacttaa agttccaatc
     2101 ttctcaattg aggtgcctca tctggcgtga ttgcccccta aagtcttggc catccaactt
     2161 tcagttcaag aatcttgtaa accttgacat gagctatagt tgcatcgaac aactttggaa
     2221 aggagctgag gtacgatttt tcatttacgt aaatttatta ttttcaaagt ttaggttctg
     2281 agttgtgcat gttttcttgg actttttaac agcctctgga aaagttgaaa ttcatcaatt
     2341 tatgtcattg tcaatacctt aagaaaaccc ctgacttcac aagggctaca agtcttgagg
     2401 aactgagatt cgaaaattgt acaaggttat gtgaggttga cccatccatt tcagctttga
     2461 aaaaccttgc tatattgagt ctaacttggt gcattgatct taagattctt ccgagcatca
     2521 ctggtatgaa gtctcttaaa accattcgtc tttccggttg ctcaagcctt gagaagtttc
     2581 ctgagatttc agatgttatg gagaagctat cagagttata tttaggtggg actgcaatta
     2641 aagaactgcc ttcatcaatt aataaactca cgggccttgc tactttggac ctacgaggct
     2701 gtcgagaact caagagcctg ccgagcagca ttcatatggg atctcttcaa acctttaatc
     2761 tttctggttg ctcaaacctt gagatgtttc cagtgatttc agaagttatg gaggagctat
     2821 cagagcttca tttagatggg attgcaatta aagaactgcc ttcgtcaatt aataaactca
     2881 cgggccttac tgttttggac ctatctgggt gtcaagaact caagagcctg ccgagcagca
     2941 ttcatatgag atctcttcaa acccttaatc tttctggttg ctcaaacctt gagaagaagt
     3001 ttcctgagat ttcagatgtt atggagaagc tatcagagtt atatttaggt gggactgcaa
     3061 ttaaagaact gtcttcgtca attaataaac tcacgggtct tcctgctttg gacctacgtg
     3121 gctgtcaaga actcaagagc ctgccgagga gcattcatat gagatctctt caaaccctta
     3181 atctttctgg ttgctcaaac cttgagaagt ttcctgagat ttcagatgtt atggagaagt
     3241 tatcagagtt atatttaggt gggactgcaa ttaaagaact gtcttcatca attaataaac
     3301 tcacgggcct tgctactttg gacctacgag gctgtcgaga actcaagagc ctgccgagca
     3361 gcattcatat gggatctctt caaaccctta atctttctgg ttgctcaaac cttgggaagt
     3421 ttacagaaat ttcagatgtt atggagaagc tatcagagtt atatttagct gggactgcaa
     3481 ttaaagaact gtcttcgtca attaataaac tcacgggcct tactgttttg gacctatctg
     3541 ggtgtcaaga actcaagagc ctgccgagca gcattcatat gagatctctt caaaccctta
     3601 atctttctgg ttgctcaaac cttgagaagt ttccagagat ttcagatgtt atggagaagc
     3661 tatcagagtt atatttagat gggactgcaa ttaaagaact gccttcgtca attaataaac
     3721 tcacgggcct tactgttttg gacctatatg ggtgtcaaga actcaagagc ttgccgagca
     3781 gcattcgtgt gggatctctt catacccttt ttctttcagg ctgctcaaaa cttgagaagt
     3841 ttcatgagat ttcagatgtt gtggaggagc tatcagagct tcatttagat gggactgcaa
     3901 ttaaagaatt gccttcgtca attaataaac tcacaggtct tcttactttg gacctacgag
     3961 gctgttcgag aactcaagag cctgccgagc agcattcata tgggatctct tcaaactctt
     4021 aatctttctg gttgctcaaa ccttgagaag tttacagaga tttcagatgt tatggagaag
     4081 ctatcagagt tatatttagc tgggactgca attaaagaac tgtcttcgtc aattaataaa
     4141 ctcacgggcc ttattacttt g
//
LOCUS       MK791522                3998 bp ds-DNA     linear   PLN 05-NOV-2019
DEFINITION  Arachis hypogaea cultivar VG 9514 R protein gene, complete cds.
ACCESSION   MK791522
VERSION     MK791522.1  GI:1771412921
KEYWORDS    .
SOURCE      Arachis hypogaea (peanut)
  ORGANISM  Arachis hypogaea
            Eukaryota; Viridiplantae; Streptophyta; Embryophyta; Tracheophyta;
            Spermatophyta; Magnoliopsida; eudicotyledons; Gunneridae;
            Pentapetalae; rosids; fabids; Fabales; Fabaceae; Papilionoideae; 50
            kb inversion clade; dalbergioids sensu lato; Dalbergieae;
            Pterocarpus clade; Arachis.
REFERENCE   1  (bases 1 to 3998)
  AUTHORS   Mondal,S.
  TITLE     Direct Submission
  JOURNAL   Submitted (12-APR-2019) Nuclear Agriculture and Biotechnology
            Division, Bhabha Atomic Research Centre, Trombay, Mumbai,
            Maharastra 400085, India
COMMENT     ##Assembly-Data-START##
            Sequencing Technology :: Sanger dideoxy sequencing
            ##Assembly-Data-END##
FEATURES             Location/Qualifiers
     source          1..3998
                     /organism="Arachis hypogaea"
                     /mol_type="genomic DNA"
                     /cultivar="VG 9514"
                     /db_xref="taxon:3818"
     mRNA            join(<32..102,250..873,1043..1980,2059..2156,2243..2560,
                     2641..2778,2968..3393,3473..>3925)
                     /product="R protein"
                     /transcription="ATGGTATTTCCGGGAATTGAAATTCCAAGAGAGAGAGACTTG
                     CATTGGGTCCCAAAGAAGACAAAGTTTTGGTACAATATTTGTCTTTGTCTCAATTACT
                     ACGATGCTTCCTTCCTCCAAAAAGGACTTTCAATCCAACTTCTCAGAATATTTCTTCT
                     CTGCACACAGTCTCTTCCAATCTTCACTTCAACTTCGTCAATGGAGTGCAGGAGCATC
                     CAAAGCATGGCATCAAGCAGCACAAGACCCAAATATGACGTGTTTGTGAGCTTCAGAG
                     GTGAGGACGTACGCAACACCTTCGCTGATCATCTATTTGCAGCTTTCCGTAGAAACGG
                     AATAGTTGCATTCAGGGACGATAGGAATCTGTTGCAAGGACAGCACATCTCCACTGAG
                     CTGGTGCAAGCAATTGAAGGATCTCAGGTTCTCATTGTCATCTTCTCTAAAAACTATG
                     CTACCTCTTCATGGTGCTTGCAGGAACTCGCTAAGATGCTTGATTGCAGCAATACGAT
                     AACAGAACCAAATCTGTTGCCTATTTTCTACGATGTGACTCCGTCTGAGGTGCGTAAA
                     CAGACCGGAAACTATGGGAAAGCCTTGGCTGAGCATGAAGAAAGATTCAAAGATAACT
                     CAAACATGGTGCAACAGTGGAGGGAATCTCTGCTGCAAGTGGCCAATCTCTCTGGTTG
                     GGATATACAAAATAAGCAGGAGAATGGAGAGATTGAAAAAATTGTTAAAAGGGTTAGA
                     AGCAAATTAGGTTGCAAATCGGTAAGTATGGATGGGTTGGTTGGGATGCAATCTCGTG
                     TGGAAGAATTGGAAAACCTGATTGATTTCAACTCCGATAATGAAGTTCGGGTTGTAGG
                     CGTTTGTGGCATGGGTGGGATAGGAAAGTCAACACTTGCTAGGGTCGTGTATGGTAGA
                     AACCTTCATAAATATGGTGCTCATTGTTTTGTTGACGATATAAGCAAAGTTTTTCGTG
                     GAGTTGGTCTACTTTCTCTACAAAAGCAACTTGTTTGTCAAATTACAAATGGAGAGAT
                     CCAAGATATATACAATCAAATCCAGGCTGAGAGTTTGATAAAAATTATGCTACACTCT
                     CAAAAGGCTCTGATTGTTCTAGATAATGCCGATGATGTTGAACAGTTAGAGAAGCTTG
                     GCGTGACTCGTGATTGTCTATGTCCAGGAAGCAGAATTGTAGTAACTTCTAGAGATCA
                     ACATGTCTTGAACTCTTTTGGGCTAGATGAAATATACAAAGTTCAACTCTTGAATAAG
                     GATGAAGCTCATCAATTGTTTTGTGAAAAAGCTTTTAATGAAAATATAATTATGAGTT
                     GTGACGAGATTAGCAGAGAGTACAAAAAGTTGACGGATCTTGCACTTAAATATGCTCA
                     AGGCCTTCCCTTGGCAATCAAAGTTTTGGGGTCATATCTACGCGGTCGAGATATCTCT
                     GTATGGAGAAGTGCCTTGGATAGACTGAAAGATAATCCAAAGAAGGAAATCGCAGATG
                     TGCTTCAACTTAGTTTTGATGGATTGGAACCCCTCGAAAAGGAAATATTTTTGGATAT
                     CGCTTGTTTCTTTAACCACCAAATGGATTATCGTGTGGAAGATATGTTGTACTGTCGT
                     GGTCTTCATCCAAAGATTGGAATAAGCAGGAGAATAGTTCGGCAGAGTGCTCCAAATG
                     AGCCATGGAAGTGGAGTAGGATATGGTGCAAAGAGGATTTTCAACGTATTATGTTTGG
                     AAATACGGTAATTGATGATGTTAAGGCCGTGCAATTGGTGGGATCATACCATGAAAGA
                     AATATGACATTAAGAGCAGAAACATTATCAAGAATGAGACGACTTGAATTTCTCAAAA
                     TATATAATGTTAGTTTTTCTGGAAGTTTTAATAGCATTTCTAGCGAATTGCGATATCT
                     TGAGTGGATAGAGTATCCGTTTACGTATTTTCCATCATGTTGTAAGCTATCCAAGCTT
                     TCGAAATTAGTCTTGCAAGGGAGCAACATGAAGCAACCATGGGATGGCACAATGGTAC
                     TAGTAATAAATAAAATAAGCTTCACTTATTTTGAAGAATTGGATCTCTCTAACTCCGA
                     AAATCTTGTGAAGACTCCAAACCTTAGCCAGGCTCCAAATCTTGAGCGGCTGTTCCTT
                     ATAAGATGTAGAAAGCTTAAGCACATACATCCATCAACTGGAGACCTAAGAAAACTTC
                     TTAGGTTACCATTCCATTTCTTCAATTATTCTAAAAGTAGATACAACCATGTGTTCCA
                     CCTGTGGAGGCTTTCTGTGGCTCGCTTAAGCTGCGTGTATGATCTTGACCTAAGTGAT
                     TGTAATCTGCATACTATCCCTGAGGCCATATCATCCTTACATTATTTAGAGATCTTAT
                     ATTTCAGGGGAAACAATATAGTTAGAGTACCTGATTTCATAAACAAGCTTCCCAGACT
                     GAGAGTGTTGGAGTTAGATAACTGCGAACGGCTAATGTATGTAGATGAGTTCCCATTG
                     CCATTACCCTATCCAACGGCAGAGCGAACAAAAGTTGTGAAAATGGGACACTTGAGTA
                     TGTTGAACTGCCCGAAAATAGTAGAGAAGGAAAGGTTGAGTGGAATGGGTAGTTCATG
                     GATGAGAGAGTACATTAAGGTACACAATGAATCCACTTATTTACTTGGCATTGTAATT
                     CCAGGGAGTGGAGGTCCAATTCCAAGGTGGTTTAAGGATCAGAATAAGGGGGCGGATA
                     ATTCAATGTGGATAGAATCATTTCCGAATGCCAATGACAACAATTGGATTGGCATTGC
                     CCTTTGTGCCCACATTCTTGTTCAATTTGAACAATCCGTCTTCATTGAGCTCTACTTT
                     TACGACCAAACAGGAAAAGTCAATCTCAAGCACCATGTTGATTGGCTTGAAAAGGACG
                     AGGAGGTGAGGGGTGAATTGGTTCAGCTCTGCCTATTCTATTTTTCTCGCCAACTACT
                     CATTTGGGATGGAAAGCAGCATGATCTTGATGGATCCCGCTTTGAATTCAAAGTAGTT
                     AACGACGGCTATGTGGAAGTGAAGAAGTGGGGAATGCGTGTGATACTGAACCAGGATA
                     TGGAGTAA"
     CDS             join(32..102,250..873,1043..1980,2059..2156,2243..2560,
                     2641..2778,2968..3393,3473..3925)
                     /note="disease resistance protein; contains TIR-NB-LRR
                     domains"
                     /codon_start=1
                     /transl_table=1
                     /product="R protein"
                     /protein_id="QFX67452.1"
                     /db_xref="GI:1771412922"
                     /translation="MVFPGIEIPRERDLHWVPKKTKFWYNICLCLNYYDASFLQKGLS
                     IQLLRIFLLCTQSLPIFTSTSSMECRSIQSMASSSTRPKYDVFVSFRGEDVRNTFADH
                     LFAAFRRNGIVAFRDDRNLLQGQHISTELVQAIEGSQVLIVIFSKNYATSSWCLQELA
                     KMLDCSNTITEPNLLPIFYDVTPSEVRKQTGNYGKALAEHEERFKDNSNMVQQWRESL
                     LQVANLSGWDIQNKQENGEIEKIVKRVRSKLGCKSVSMDGLVGMQSRVEELENLIDFN
                     SDNEVRVVGVCGMGGIGKSTLARVVYGRNLHKYGAHCFVDDISKVFRGVGLLSLQKQL
                     VCQITNGEIQDIYNQIQAESLIKIMLHSQKALIVLDNADDVEQLEKLGVTRDCLCPGS
                     RIVVTSRDQHVLNSFGLDEIYKVQLLNKDEAHQLFCEKAFNENIIMSCDEISREYKKL
                     TDLALKYAQGLPLAIKVLGSYLRGRDISVWRSALDRLKDNPKKEIADVLQLSFDGLEP
                     LEKEIFLDIACFFNHQMDYRVEDMLYCRGLHPKIGISRRIVRQSAPNEPWKWSRIWCK
                     EDFQRIMFGNTVIDDVKAVQLVGSYHERNMTLRAETLSRMRRLEFLKIYNVSFSGSFN
                     SISSELRYLEWIEYPFTYFPSCCKLSKLSKLVLQGSNMKQPWDGTMVLVINKISFTYF
                     EELDLSNSENLVKTPNLSQAPNLERLFLIRCRKLKHIHPSTGDLRKLLRLPFHFFNYS
                     KSRYNHVFHLWRLSVARLSCVYDLDLSDCNLHTIPEAISSLHYLEILYFRGNNIVRVP
                     DFINKLPRLRVLELDNCERLMYVDEFPLPLPYPTAERTKVVKMGHLSMLNCPKIVEKE
                     RLSGMGSSWMREYIKVHNESTYLLGIVIPGSGGPIPRWFKDQNKGADNSMWIESFPNA
                     NDNNWIGIALCAHILVQFEQSVFIELYFYDQTGKVNLKHHVDWLEKDEEVRGELVQLC
                     LFYFSRQLLIWDGKQHDLDGSRFEFKVVNDGYVEVKKWGMRVILNQDME"
ORIGIN      
        1 ggtatacaag gaattcactc ctcacatttc tatggtattt ccgggaattg aaattccaag
       61 agagagagac ttgcattggg tcccaaagaa gacaaagttt tggtgagcct ctgcttttgc
      121 agaatatatt ttcaacatta taccccacaa aaataattat taccattgtg ataatgaaaa
      181 aatatgaaat aaactagact tgttttgtta caggagtcaa ggggaatatg acttgattgg
      241 cctttaaagg tacaatattt gtctttgtct caattactac gatgcttcct tcctccaaaa
      301 aggactttca atccaacttc tcagaatatt tcttctctgc acacagtctc ttccaatctt
      361 cacttcaact tcgtcaatgg agtgcaggag catccaaagc atggcatcaa gcagcacaag
      421 acccaaatat gacgtgtttg tgagcttcag aggtgaggac gtacgcaaca ccttcgctga
      481 tcatctattt gcagctttcc gtagaaacgg aatagttgca ttcagggacg ataggaatct
      541 gttgcaagga cagcacatct ccactgagct ggtgcaagca attgaaggat ctcaggttct
      601 cattgtcatc ttctctaaaa actatgctac ctcttcatgg tgcttgcagg aactcgctaa
      661 gatgcttgat tgcagcaata cgataacaga accaaatctg ttgcctattt tctacgatgt
      721 gactccgtct gaggtgcgta aacagaccgg aaactatggg aaagccttgg ctgagcatga
      781 agaaagattc aaagataact caaacatggt gcaacagtgg agggaatctc tgctgcaagt
      841 ggccaatctc tctggttggg atatacaaaa taagtaagta atctttccta aattccatta
      901 ctatctttgt caaatagatt atctatgcat gaataagttg attaaacaaa atcaccttgt
      961 attgctctcg ttttctcttt gttttaggtt gtcttatata agaaaatgag cttacaagtt
     1021 cattttctct ttgttctttc aggcaggaga atggagagat tgaaaaaatt gttaaaaggg
     1081 ttagaagcaa attaggttgc aaatcggtaa gtatggatgg gttggttggg atgcaatctc
     1141 gtgtggaaga attggaaaac ctgattgatt tcaactccga taatgaagtt cgggttgtag
     1201 gcgtttgtgg catgggtggg ataggaaagt caacacttgc tagggtcgtg tatggtagaa
     1261 accttcataa atatggtgct cattgttttg ttgacgatat aagcaaagtt tttcgtggag
     1321 ttggtctact ttctctacaa aagcaacttg tttgtcaaat tacaaatgga gagatccaag
     1381 atatatacaa tcaaatccag gctgagagtt tgataaaaat tatgctacac tctcaaaagg
     1441 ctctgattgt tctagataat gccgatgatg ttgaacagtt agagaagctt ggcgtgactc
     1501 gtgattgtct atgtccagga agcagaattg tagtaacttc tagagatcaa catgtcttga
     1561 actcttttgg gctagatgaa atatacaaag ttcaactctt gaataaggat gaagctcatc
     1621 aattgttttg tgaaaaagct tttaatgaaa atataattat gagttgtgac gagattagca
     1681 gagagtacaa aaagttgacg gatcttgcac ttaaatatgc tcaaggcctt cccttggcaa
     1741 tcaaagtttt ggggtcatat ctacgcggtc gagatatctc tgtatggaga agtgccttgg
     1801 atagactgaa agataatcca aagaaggaaa tcgcagatgt gcttcaactt agttttgatg
     1861 gattggaacc cctcgaaaag gaaatatttt tggatatcgc ttgtttcttt aaccaccaaa
     1921 tggattatcg tgtggaagat atgttgtact gtcgtggtct tcatccaaag attggaataa
     1981 gtgtactcat cgataaatca ttaataacaa ttactgaaat ggacaatatt agaatgcatg
     2041 acctgttgca agagttaggc aggagaatag ttcggcagag tgctccaaat gagccatgga
     2101 agtggagtag gatatggtgc aaagaggatt ttcaacgtat tatgtttgga aatacggtat
     2161 gcagttttaa aatattttca attttataga gttaataggt aattgaagta gtctaatatt
     2221 tttgtggctt ttttgtattt aggtaattga tgatgttaag gccgtgcaat tggtgggatc
     2281 ataccatgaa agaaatatga cattaagagc agaaacatta tcaagaatga gacgacttga
     2341 atttctcaaa atatataatg ttagtttttc tggaagtttt aatagcattt ctagcgaatt
     2401 gcgatatctt gagtggatag agtatccgtt tacgtatttt ccatcatgtt gtaagctatc
     2461 caagctttcg aaattagtct tgcaagggag caacatgaag caaccatggg atggcacaat
     2521 ggtactagta ataaataaaa taagcttcac ttattttgaa gttatcaaac aaataagtga
     2581 aagtgtaatt aatgatgttt gttttttcta actgtgcaac agtgtctgga caacttgaag
     2641 gaattggatc tctctaactc cgaaaatctt gtgaagactc caaaccttag ccaggctcca
     2701 aatcttgagc ggctgttcct tataagatgt agaaagctta agcacataca tccatcaact
     2761 ggagacctaa gaaaacttgt tgagttagat ttgagtgggt gcacaagttt aatgagtttt
     2821 cccatcactg tattcggtat atcttcacta aaatttgttt atctgagagg gtgctcaaga
     2881 ttatttggtg ggaaatggtt ggaaaatgga agtgagagta gtatccaatg ccaatcgaca
     2941 gtatggtcca cttttaaaag gcttaagctt aggttaccat tccatttctt caattattct
     3001 aaaagtagat acaaccatgt gttccacctg tggaggcttt ctgtggctcg cttaagctgc
     3061 gtgtatgatc ttgacctaag tgattgtaat ctgcatacta tccctgaggc catatcatcc
     3121 ttacattatt tagagatctt atatttcagg ggaaacaata tagttagagt acctgatttc
     3181 ataaacaagc ttcccagact gagagtgttg gagttagata actgcgaacg gctaatgtat
     3241 gtagatgagt tcccattgcc attaccctat ccaacggcag agcgaacaaa agttgtgaaa
     3301 atgggacact tgagtatgtt gaactgcccg aaaatagtag agaaggaaag gttgagtgga
     3361 atgggtagtt catggatgag agagtacatt aaggtgcgtg cgtattgttg ttgccattat
     3421 tgctgctctt gtttatctaa tgattagggt tgtttgtgtt ttgtggtgac aggtacacaa
     3481 tgaatccact tatttacttg gcattgtaat tccagggagt ggaggtccaa ttccaaggtg
     3541 gtttaaggat cagaataagg gggcggataa ttcaatgtgg atagaatcat ttccgaatgc
     3601 caatgacaac aattggattg gcattgccct ttgtgcccac attcttgttc aatttgaaca
     3661 atccgtcttc attgagctct acttttacga ccaaacagga aaagtcaatc tcaagcacca
     3721 tgttgattgg cttgaaaagg acgaggaggt gaggggtgaa ttggttcagc tctgcctatt
     3781 ctatttttct cgccaactac tcatttggga tggaaagcag catgatcttg atggatcccg
     3841 ctttgaattc aaagtagtta acgacggcta tgtggaagtg aagaagtggg gaatgcgtgt
     3901 gatactgaac caggatatgg agtaacccaa ctgtggaaga tattgattta gtttgattat
     3961 tgaccaactc acaggtattc tttcatcatc tcaatgtc
//
LOCUS       MK791523                3998 bp ds-DNA     linear   PLN 05-NOV-2019
DEFINITION  Arachis hypogaea cultivar TAG 24 R protein gene, complete cds.
ACCESSION   MK791523
VERSION     MK791523.1  GI:1771412923
KEYWORDS    .
SOURCE      Arachis hypogaea (peanut)
  ORGANISM  Arachis hypogaea
            Eukaryota; Viridiplantae; Streptophyta; Embryophyta; Tracheophyta;
            Spermatophyta; Magnoliopsida; eudicotyledons; Gunneridae;
            Pentapetalae; rosids; fabids; Fabales; Fabaceae; Papilionoideae; 50
            kb inversion clade; dalbergioids sensu lato; Dalbergieae;
            Pterocarpus clade; Arachis.
REFERENCE   1  (bases 1 to 3998)
  AUTHORS   Mondal,S.
  TITLE     Direct Submission
  JOURNAL   Submitted (12-APR-2019) Nuclear Agriculture and Biotechnology
            Division, Bhabha Atomic Research Centre, Trombay, Mumbai,
            Maharastra 400085, India
COMMENT     ##Assembly-Data-START##
            Sequencing Technology :: Sanger dideoxy sequencing
            ##Assembly-Data-END##
FEATURES             Location/Qualifiers
     source          1..3998
                     /organism="Arachis hypogaea"
                     /mol_type="genomic DNA"
                     /cultivar="TAG 24"
                     /db_xref="taxon:3818"
     mRNA            join(<32..102,250..873,1043..1980,2059..2156,2243..2560,
                     2641..2783,2973..3393,3473..>3925)
                     /product="R protein"
                     /transcription="ATGGTATTTCCGGGAATTGAAATTCCAAGAGAGAGAGACTTG
                     CATTGGGTCCCAAAGAAGACAAAGTTTTGGTACAATATTTGTCTTTGTCTCAATTACT
                     ACGATGCTTCCTTCCTCCAAAAAGGACTTTCAATCCAACTTCTCAGAATATTTCTTCT
                     CTGCACACAGTCTCTTCCAATCTTCACTTCAACTTCGTCAATGGAGTGCAGGAGCATC
                     CAAAGCATGGCATCAAGCAGCACAAGACCCAAATATGACGTGTTTGTGAGCTTCAGAG
                     GTGAGGACGTACGCAACACCTTCGCTGATCATCTATTTGCAGCTTTCCGTAGAAACGG
                     AATAGTTGCATTCAGGGACGATAGGAATCTGTTGCAAGGACAGCACATCTCCACTGAG
                     CTGGTGCAAGCAATTGAAGGATCTCAGGTTCTCATTGTCATCTTCTCTAAAAACTATG
                     CTACCTCTTCATGGTGCTTGCAGGAACTCGCTAAGATGCTTGATTGCAGCAATACGAT
                     AACAGAACCAAATCTGTTGCCTATTTTCTACGATGTGACTCCGTCTGAGGTGCGTAAA
                     CAGACCGGAAACTATGGGAAAGCCTTGGCTGAGCATGAAGAAAGATTCAAAGATAACT
                     CAAACATGGTGCAACAGTGGAGGGAATCTCTGCTGCAAGTGGCCAATCTCTCTGGTTG
                     GGATATACAAAATAAGCAGGAGAATGGAGAGATTGAAAAAATTGTTAAAAGGGTAAGA
                     AGCAAACTAGGTTGCAATTTGTCAAGTGTGGATGGGTTGGTTGGGATGCAATCTCGTG
                     TGGAACAATTGGAAAACCTGATTGATTTCAACTCCGATAATGAAGTTCGGGTTGTAGG
                     CGTTTGTGGCATGGGTGGGATAGGAAAGTCAACACTTGCTAGGGTGGTGTATGGTAGA
                     AACCTTCATAAATTTGGTGCTCATTGTTTTGTTGACGATATAAGCAAAGTTTTTCGTG
                     GAGTTGGTCTACTTTCTCTACAAAAGCAACTTGTTTGTCAAATTACAAATGGAGAGAT
                     CCAAGATATATACAATCATTACGAGGCTAATAGTTTGATAAAAACTATGCTACGCTGT
                     CAAAAGGCTCTGATTGTTCTAGATAATGCTGATGATGTTGAACAGTTAGAGAACCTTG
                     GCGTGACTCGTGATTGTCTATATCCAGGAAGCAGAATTGTAGTAACTTCTAGAGATCA
                     ACATGTCTTGAACTCTTTTGGGCTAGATCAAACATACAAAGTTCAACTCTTGAATGAG
                     GATGAAGCTCATCAATTGTTCTGTGAAAAAGCTTTTAATGATAATATAATTATAAGTT
                     GTGACGAGATTAGCAGAGAGTACAAAAAGTTGACGGATCTTGCACTTGAATATGCTCA
                     AGGCCTTCCCTTGGCGATCAAAGTTTTGGGGTCATATCTACGCGGTCGAGATATCTCT
                     GTATGGAGAAGTGCCTTAGATAGACTGAAAAATAATCCAAAGAAGGAAATCGCAGATG
                     TGCTTCAACTTAGTTTTGATGGATTGGAACCCATGGAAAAGGAAATATTTTTGGACAT
                     TGCTTGTTTCTTTAACCACCAAATGGATTGGATTGTGGAAGACATGTTGTACTGTCGT
                     GGTCTTCATCCAAAGATTGGAATAAGCATGAGAATAGTTCGGCAAAGTGCTCCAAATG
                     AGCCATGGAAGTGGAGTAGGATATGGAGCAAAGAGGATTTTCAACGTATTATGTTTGG
                     AAATACGGTAACTGATGATGTTAAGGCCGTGCAATTGGAGGGATCATATGAAGAAAGA
                     AATATGACATTAAGAGCAGAAACATTATCAAGAATGAGACGACTTGAATTTCTCAAAA
                     TAAAAAAAGTTAGTTTTTCTGGAAGTTTTAATAGCATTTCTAGCGAATTGCGATATCT
                     TGAGTGGGAAGAGTATCCGTTTACGTATTTTTCATCATGTTGTAAGCTATCCAAGCTT
                     TCGAAATTAGTCTTGCAAAACAGCAACATCAAGCAACTATGGGATGGCACAATGGTAC
                     TACTAATAAATAAAATAAGCTTCACTTATTTTGAAGAATTGAATCTCTCTGACTCCGA
                     AAATCTTGTGAAGCCTCCAAACCTTAGCCAGGCTCCAAATCTTGAGCGGCTGTTCCTT
                     ATAAGATGTAGGAAGCTTAAGCACATACATCCATCAATTGGAGACCTAAGAAAGCTTC
                     TTCGGTTACCATTCCATTTCTTCAATTCTTCTAAAAGTAGATACAACCGTGTGTTCCA
                     TCTGTGGAGGCTTTCTGTGGCTCGCTTAAGCTGCGTGTATTATCTTGACCTAAGTTGT
                     TGTAATCTGCATACTATCCCTGAGGCCATATCATCCTTACATTATTTAGAGATCTTAG
                     TTTTTTGGGGAAACAATATAGTTAGAGTACCTGATTTCATAAATAAGCTTCCCAGACT
                     GAGAGTGTTGGACTTAGATAACTGCAAACGGCTAATGTATGTAGATGAGTTCCCATTA
                     CCGTTACACTATCCAGCGGCAGAGCTAACAAAACTTGCGAAATGGAGAGAATTGAGGA
                     TGTGGAACTGCCCGAAAATAGTAGAGAAGGAAAGGTTGAGTGGAATGGAAAGTTCATG
                     GATGAGAGAGTACATTAAGGTACACAATGAATCCACTGATAAACTTGCTATTGTAATT
                     CCAGGAGGTGGAGTTCCAATTCCAAGGTGGTTTAAGGATCAGAATAAGGGGGCGGATA
                     ATTCAATGTGGATAGAATCATTTCTGAATGCCAATGACAACAATTGGATTGGCATTGC
                     CCTTTGTGCCCAGTTTGTCGTTCAATTTGCACCATTCCTCTTCATTGAGCTCTCCTTT
                     TACGACCAAACAGGAAAAGCCAATCTCAATCACCTTGTTGTTTCGCTTCGAAACGAGG
                     AGGAGGTGAGGGGTGAATTGGTTCACTTCTGCCTATTCTATTTTTCTCGCCAACAACT
                     CATTCGGGATGGAAAGCAGCATGATCTTCATGGATCCCGCTTTGAATTCAAAGAAGTT
                     AACCACCGCTATGTGGAAGTGAAGAAGTGGGGAATGCGTGTGATACTGGACCAGGATA
                     TGGAGTAA"
     CDS             join(32..102,250..873,1043..1980,2059..2156,2243..2560,
                     2641..2783,2973..3393,3473..3925)
                     /note="disease resistance protein; contains TIR-NB-LRR
                     domains"
                     /codon_start=1
                     /transl_table=1
                     /product="R protein"
                     /protein_id="QFX67453.1"
                     /db_xref="GI:1771412924"
                     /translation="MVFPGIEIPRERDLHWVPKKTKFWYNICLCLNYYDASFLQKGLS
                     IQLLRIFLLCTQSLPIFTSTSSMECRSIQSMASSSTRPKYDVFVSFRGEDVRNTFADH
                     LFAAFRRNGIVAFRDDRNLLQGQHISTELVQAIEGSQVLIVIFSKNYATSSWCLQELA
                     KMLDCSNTITEPNLLPIFYDVTPSEVRKQTGNYGKALAEHEERFKDNSNMVQQWRESL
                     LQVANLSGWDIQNKQENGEIEKIVKRVRSKLGCNLSSVDGLVGMQSRVEQLENLIDFN
                     SDNEVRVVGVCGMGGIGKSTLARVVYGRNLHKFGAHCFVDDISKVFRGVGLLSLQKQL
                     VCQITNGEIQDIYNHYEANSLIKTMLRCQKALIVLDNADDVEQLENLGVTRDCLYPGS
                     RIVVTSRDQHVLNSFGLDQTYKVQLLNEDEAHQLFCEKAFNDNIIISCDEISREYKKL
                     TDLALEYAQGLPLAIKVLGSYLRGRDISVWRSALDRLKNNPKKEIADVLQLSFDGLEP
                     MEKEIFLDIACFFNHQMDWIVEDMLYCRGLHPKIGISMRIVRQSAPNEPWKWSRIWSK
                     EDFQRIMFGNTVTDDVKAVQLEGSYEERNMTLRAETLSRMRRLEFLKIKKVSFSGSFN
                     SISSELRYLEWEEYPFTYFSSCCKLSKLSKLVLQNSNIKQLWDGTMVLLINKISFTYF
                     EELNLSDSENLVKPPNLSQAPNLERLFLIRCRKLKHIHPSIGDLRKLLRLPFHFFNSS
                     KSRYNRVFHLWRLSVARLSCVYYLDLSCCNLHTIPEAISSLHYLEILVFWGNNIVRVP
                     DFINKLPRLRVLDLDNCKRLMYVDEFPLPLHYPAAELTKLAKWRELRMWNCPKIVEKE
                     RLSGMESSWMREYIKVHNESTDKLAIVIPGGGVPIPRWFKDQNKGADNSMWIESFLNA
                     NDNNWIGIALCAQFVVQFAPFLFIELSFYDQTGKANLNHLVVSLRNEEEVRGELVHFC
                     LFYFSRQQLIRDGKQHDLHGSRFEFKEVNHRYVEVKKWGMRVILDQDME"
ORIGIN      
        1 ggtatacaag gaattcactc ctcacatttc tatggtattt ccgggaattg aaattccaag
       61 agagagagac ttgcattggg tcccaaagaa gacaaagttt tggtgagcct ctgcttttgc
      121 agaatatatt ttcaacatta taccccacaa aaataattat taccattgtg ataatgaaaa
      181 aatatgaaat aaactagact tgttttgtta caggagtcaa ggggaatatg acttgattgg
      241 cctttaaagg tacaatattt gtctttgtct caattactac gatgcttcct tcctccaaaa
      301 aggactttca atccaacttc tcagaatatt tcttctctgc acacagtctc ttccaatctt
      361 cacttcaact tcgtcaatgg agtgcaggag catccaaagc atggcatcaa gcagcacaag
      421 acccaaatat gacgtgtttg tgagcttcag aggtgaggac gtacgcaaca ccttcgctga
      481 tcatctattt gcagctttcc gtagaaacgg aatagttgca ttcagggacg ataggaatct
      541 gttgcaagga cagcacatct ccactgagct ggtgcaagca attgaaggat ctcaggttct
      601 cattgtcatc ttctctaaaa actatgctac ctcttcatgg tgcttgcagg aactcgctaa
      661 gatgcttgat tgcagcaata cgataacaga accaaatctg ttgcctattt tctacgatgt
      721 gactccgtct gaggtgcgta aacagaccgg aaactatggg aaagccttgg ctgagcatga
      781 agaaagattc aaagataact caaacatggt gcaacagtgg agggaatctc tgctgcaagt
      841 ggccaatctc tctggttggg atatacaaaa taagtaagta atctttccta aattccatta
      901 ctatctttgt gaaatagatt atctatacat gaataagttg attaaacaaa atcacctttt
      961 attgctctcg ttttctcttt gttttaggtt gtcttatata agaaaatgag cttacaagtt
     1021 cattttctct ttgttctttc aggcaggaga atggagagat tgaaaaaatt gttaaaaggg
     1081 taagaagcaa actaggttgc aatttgtcaa gtgtggatgg gttggttggg atgcaatctc
     1141 gtgtggaaca attggaaaac ctgattgatt tcaactccga taatgaagtt cgggttgtag
     1201 gcgtttgtgg catgggtggg ataggaaagt caacacttgc tagggtggtg tatggtagaa
     1261 accttcataa atttggtgct cattgttttg ttgacgatat aagcaaagtt tttcgtggag
     1321 ttggtctact ttctctacaa aagcaacttg tttgtcaaat tacaaatgga gagatccaag
     1381 atatatacaa tcattacgag gctaatagtt tgataaaaac tatgctacgc tgtcaaaagg
     1441 ctctgattgt tctagataat gctgatgatg ttgaacagtt agagaacctt ggcgtgactc
     1501 gtgattgtct atatccagga agcagaattg tagtaacttc tagagatcaa catgtcttga
     1561 actcttttgg gctagatcaa acatacaaag ttcaactctt gaatgaggat gaagctcatc
     1621 aattgttctg tgaaaaagct tttaatgata atataattat aagttgtgac gagattagca
     1681 gagagtacaa aaagttgacg gatcttgcac ttgaatatgc tcaaggcctt cccttggcga
     1741 tcaaagtttt ggggtcatat ctacgcggtc gagatatctc tgtatggaga agtgccttag
     1801 atagactgaa aaataatcca aagaaggaaa tcgcagatgt gcttcaactt agttttgatg
     1861 gattggaacc catggaaaag gaaatatttt tggacattgc ttgtttcttt aaccaccaaa
     1921 tggattggat tgtggaagac atgttgtact gtcgtggtct tcatccaaag attggaataa
     1981 gtgtacttac ggataaatca ttaataacaa ttgatgaatg tggcgatatt agaatgcatg
     2041 acctgttgcg agagttaggc atgagaatag ttcggcaaag tgctccaaat gagccatgga
     2101 agtggagtag gatatggagc aaagaggatt ttcaacgtat tatgtttgga aatacggtat
     2161 acagttttaa aattttttca attttataga gttaataggt aattgaagta atctaatatt
     2221 tttgtggctt ttttgtattt aggtaactga tgatgttaag gccgtgcaat tggagggatc
     2281 atatgaagaa agaaatatga cattaagagc agaaacatta tcaagaatga gacgacttga
     2341 atttctcaaa ataaaaaaag ttagtttttc tggaagtttt aatagcattt ctagcgaatt
     2401 gcgatatctt gagtgggaag agtatccgtt tacgtatttt tcatcatgtt gtaagctatc
     2461 caagctttcg aaattagtct tgcaaaacag caacatcaag caactatggg atggcacaat
     2521 ggtactacta ataaataaaa taagcttcac ttattttgaa gttatcaaac aaataagtga
     2581 aagtgtaatt aatgatgttt gttttttcta actgtgcaac agtgtctgga caatttgaag
     2641 gaattgaatc tctctgactc cgaaaatctt gtgaagcctc caaaccttag ccaggctcca
     2701 aatcttgagc ggctgttcct tataagatgt aggaagctta agcacataca tccatcaatt
     2761 ggagacctaa gaaagcttct tcggttagat ttgagggagt gcacaagttt aatgagtttt
     2821 cccatcactg tattcggtat atcttcacta aaagaggtta atctgagcgg gtgctcaaga
     2881 ttatttggtg ggacagagtt ggagaatgga agtgagagtg gtatccaatg tcaatcgaca
     2941 atatggtcca cttttaaaag gcttaagctt aggttaccat tccatttctt caattcttct
     3001 aaaagtagat acaaccgtgt gttccatctg tggaggcttt ctgtggctcg cttaagctgc
     3061 gtgtattatc ttgacctaag ttgttgtaat ctgcatacta tccctgaggc catatcatcc
     3121 ttacattatt tagagatctt agttttttgg ggaaacaata tagttagagt acctgatttc
     3181 ataaataagc ttcccagact gagagtgttg gacttagata actgcaaacg gctaatgtat
     3241 gtagatgagt tcccattacc gttacactat ccagcggcag agctaacaaa acttgcgaaa
     3301 tggagagaat tgaggatgtg gaactgcccg aaaatagtag agaaggaaag gttgagtgga
     3361 atggaaagtt catggatgag agagtacatt aaggtgcgtg cgtattgttg ttgccattat
     3421 tgctgctctt gtttatctaa tgattagggt tgtttgtgtt ttgtggttac aggtacacaa
     3481 tgaatccact gataaacttg ctattgtaat tccaggaggt ggagttccaa ttccaaggtg
     3541 gtttaaggat cagaataagg gggcggataa ttcaatgtgg atagaatcat ttctgaatgc
     3601 caatgacaac aattggattg gcattgccct ttgtgcccag tttgtcgttc aatttgcacc
     3661 attcctcttc attgagctct ccttttacga ccaaacagga aaagccaatc tcaatcacct
     3721 tgttgtttcg cttcgaaacg aggaggaggt gaggggtgaa ttggttcact tctgcctatt
     3781 ctatttttct cgccaacaac tcattcggga tggaaagcag catgatcttc atggatcccg
     3841 ctttgaattc aaagaagtta accaccgcta tgtggaagtg aagaagtggg gaatgcgtgt
     3901 gatactggac caggatatgg agtaacccaa ctgtggaaga tattgattta gtttgactat
     3961 tgcccaactc acaggtattc tttcatcatc tcaatgtc
//
LOCUS       MN531843                7246 bp ds-DNA     linear   PLN 16-JUN-2021
DEFINITION  Thinopyrum obtusiflorum wheat stem rust immune receptor (Sr26)
            gene, complete cds.
ACCESSION   MN531843
VERSION     MN531843.1  GI:1860211356
KEYWORDS    .
SOURCE      Thinopyrum obtusiflorum
  ORGANISM  Thinopyrum obtusiflorum
            Eukaryota; Viridiplantae; Streptophyta; Embryophyta; Tracheophyta;
            Spermatophyta; Magnoliopsida; Liliopsida; Poales; Poaceae; BOP
            clade; Pooideae; Triticodae; Triticeae; Triticinae; Thinopyrum.
REFERENCE   1  (bases 1 to 7246)
  AUTHORS   Zhang,J., Hewitt,T.C., Boshoff,W.H.P., Dundas,I., Upadhyaya,N.,
            Li,J., Patpour,M., Chandramohan,S., Pretorius,Z.A., Hovmoller,M.,
            Park,R.F., Mago,R., Periyannan,S., Bhatt,D., Hoxha,S.,
            Chakraborty,S., Luo,M., Dodds,P., Steuernagel,B., Wulff,B.B.H.,
            Ayliffe,M., McIntosh,R.A., Zhang,P. and Lagudah,E.S.
  TITLE     The wheat stem rust resistance genes Sr26 and Sr61 derived from
            tall wheat grass are present in a recombined gene stack and encode
            unrelated NLR genes
  JOURNAL   Nat Commun (2021) In press
  REMARK    Publication Status: Available-Online prior to print
REFERENCE   2  (bases 1 to 7246)
  AUTHORS   Zhang,J.
  TITLE     Direct Submission
  JOURNAL   Submitted (30-SEP-2019) Agriculture and Food, Commonwealth
            Scientific and Industrial Research Organization (CSIRO), GPO Box
            1700, Canberra, ACT 2600, Australia
COMMENT     ##Assembly-Data-START##
            Sequencing Technology :: Sanger dideoxy sequencing
            ##Assembly-Data-END##
FEATURES             Location/Qualifiers
     source          1..7246
                     /organism="Thinopyrum obtusiflorum"
                     /mol_type="genomic DNA"
                     /db_xref="taxon:4589"
     gene            <918..>6983
                     /gene="Sr26"
     mRNA            join(<918..1729,4988..>6983)
                     /gene="Sr26"
                     /product="wheat stem rust immune receptor"
                     /transcription="ATGGAGGCGGCCCTGGTGAGTGCAGCGACGGGAGCCTTGAAA
                     CCTGTCCTGGAGAAGCTAGGCGCTCTAGTGGGCGATAAGTACAAGAGGTTCAAGGGTG
                     TGCGTGGGGAGATCAAATCGCTCACTCATGAACTAGCCACGATGGATGCATTTCTTCT
                     AAAGATGTCGGATGAGGAGGATCCTGATGCTCAGGATAAGGCGTGGATGAATGAGGTG
                     CGGGAGCTCTCCTATGACATGGAGGACTCCATCGACGACTTCATGCAGAGTGTTGACG
                     CCGAAGATACAAAGCCAGATGGCTTCTTGGAGAAGATGAAGAACTTGTTGGGGAAGAT
                     AAAGGCTCGGCGCCGGATCGGCAACGAGGTACAAGATCTAAAGAAGCAAATTATTGAG
                     GTGGCCCAGAGGAATGAAAGGTACAAGGCCCGTGAGGCCTTCTCCAAGAAAGAAAATG
                     CAACCATCGACCCCAGAGCTCTTGCCATCTTTCAGCATGCCTCCGAGCTTGTCGGAAT
                     TGATGAACCCAAGGCTGAGCTAATTAAACTGTTGACACAAGGTGAGTCAACACGAGAC
                     AAAATGAACTTGGTATCCATTGTTGGATCTGGGGGAATGGGAAAGACAACTCTTGCAA
                     ACCAAGTGTATCAAGATCTCAAAGGAAAATTCAAATGTCGGGTCTTCCTATCAGTGTC
                     TAGGAATCCAGACATGATGAATATCTTTAGGACTATTCTTAGTCAAGTTAGTGGCCAA
                     CGTTACGGTGACACTGAAGCAGGAAGTATACAACAACTCATCATCAAGATTGCCGAAT
                     TCCTATTAGACAAAAGATATTTTGTTGTTCTTGACGATATTTGGGATGTGGTTACATG
                     GCATACTATTAAGCATGCATTTCCTATGAGAAGTTCTGGCAGTATCATAATCACCACT
                     ACCCGTATAAATGAAGTTGCTAAATCATGTTGTTCAACACCATTCAGTGGAGATATTT
                     ATTGCATAAGGCCTCTTGATATGGTGCACTCTAGGAAGTTATTTTACACAAGACTATT
                     CAACTCAGAAGAAAATTGCCCCTCACACCTTAAAAAAGTTTCTGAGGATATTTTGAAA
                     AAATGTGATGGGTTGCCATTGGCAATCATTGCTATATCTGGTTTGTTGGCTAATACTG
                     AAAGGACAGAGGGGCCATGGAAACAAGTCAAAGATTCAATTGGTCGAGCACTTCAAAG
                     AAATACCATTGTTCAAGAAATGATGAAGATATTGTCACTTAGTTACTTTGATCTGCCT
                     GCTCATCTTAAATCTTGTCTTTTATGTTTGAGTATATTCCCTGAAGATTCTGTTATCA
                     AGAAGAAAGTTTTGATAAAGAGGTGGATTGCTGAAAGATTAATTCATACAGAAGCCGG
                     ATATAGTATAACATATGAGTTTGGTGAAAGGTGTTTTAATGAGCTCGTCAATAGGAGT
                     TTGATCCAACCTGGGGAAACCAACAGATATGGTATGGTAAAGTATTGTCGAGTTCATG
                     ACACAATTCTTGATTTCATCATATCCAAATCCATCGAAGAAAACTTTGTTACTTTGGT
                     AGGTGTTCCTGGTTTGACTGTTGGCACACAAAGCAAAGTTCGTCGGCTGTCCCTGCAA
                     GCCAGCAAGCAAAAAGAATTGATAGTGCCAAAAGGCTTGGTGTTGTCTCATGTCCGAT
                     CACTTGATGTGTTCGGGATATCAGTGAAAATCCCTTCTATGGATAAGTTCAGGCATTT
                     GCGTTTTCTGGACTTTGAAGATTGCGACCAACTGGAGAACCATCATCTTGAAAATATA
                     GGGAAGTTGTTTCAGCTGAGGTACCTGAGCCTCCTAAGAGCGGAGAAAGTAAGTAAGC
                     TCCCAGAACAGATAGGACACCTATGGTGCTTAGAGATACTGGATTTAAGAGACACCTC
                     TGTTTGTGAGTTACCAGCATCTATTGTCAATCTCAAGAGATTGGTGCGTCTATTAGTA
                     AATAAGAATGTTACACTTCCTTGTGGAATTTCCAAGCTGCAAGCACTGGAGAAATTGA
                     AGATTGTGAGTGTCTATAGCCAGTCATTTAACTTCCTGCAAGAATTTGAGCAGCTGCA
                     GAGTCTGAAGGCATTGACCCTTGATTTTGAGGATTATAGTTCTGCTGATCGAGTGAAC
                     GCTGAAAGAGAGTCCAAGAAAGATATTATTGTCGCTTCCCTTAAAAACCTAGGGAACC
                     TTCTCTCTCTAACTGTTTGGGATGGCCCCGAATTAGTAGGGGAATCTCTGTGCCCTGT
                     GCCACTTAGCCTCCGGAAGCTTATGGCCTGGTATTCGAGTATTCCCCATGTTCCAAAG
                     TGGGTGGGATCCCTTGTCAACCTCCAGGAGTTATGCCTTGAATTGGTCGGAGCTCAGA
                     AAGATTTCTATATCCTTGGAGGCTTACCTGTTCTGCGTTATCTGGTTCTGCGAATTGT
                     TGAAAGGGAAGTTCCGAGGGTCATAGTCTCTGGCGAAGTTGGATTCCCATGCTTGAGG
                     ATATTTAAATATTATATTTGGTATGCTGGGATCCATTTGTCGTTTGCGGCTGGAGCCA
                     TGCCAAAGTTAGAAGACCTCTCGATAATATTTGACGCAACAAAAACCGAGTCTCTCGG
                     TACTAGCGGTGCTTTTGATCTCGGAATCGAAAATCTCCCCAGCCTCGTTACCCTCGAC
                     TGTAAAGCGCGGGGAGACGATGAAAGCAGAGCTAAGGCTGCAAAGGCTGCCCTTCGGG
                     AAGCAGCGGACGCACATCCCAACCACCCTAGCCTAAAGTTTTCAGAGGTCTCCGTTAG
                     ATGGGACAGGGATCCAGTGATGCTGGAACGGAGGTACTAA"
     CDS             join(918..1729,4988..6983)
                     /gene="Sr26"
                     /codon_start=1
                     /transl_table=1
                     /product="wheat stem rust immune receptor"
                     /protein_id="QKW90242.1"
                     /db_xref="GI:1860211357"
                     /translation="MEAALVSAATGALKPVLEKLGALVGDKYKRFKGVRGEIKSLTHE
                     LATMDAFLLKMSDEEDPDAQDKAWMNEVRELSYDMEDSIDDFMQSVDAEDTKPDGFLE
                     KMKNLLGKIKARRRIGNEVQDLKKQIIEVAQRNERYKAREAFSKKENATIDPRALAIF
                     QHASELVGIDEPKAELIKLLTQGESTRDKMNLVSIVGSGGMGKTTLANQVYQDLKGKF
                     KCRVFLSVSRNPDMMNIFRTILSQVSGQRYGDTEAGSIQQLIIKIAEFLLDKRYFVVL
                     DDIWDVVTWHTIKHAFPMRSSGSIIITTTRINEVAKSCCSTPFSGDIYCIRPLDMVHS
                     RKLFYTRLFNSEENCPSHLKKVSEDILKKCDGLPLAIIAISGLLANTERTEGPWKQVK
                     DSIGRALQRNTIVQEMMKILSLSYFDLPAHLKSCLLCLSIFPEDSVIKKKVLIKRWIA
                     ERLIHTEAGYSITYEFGERCFNELVNRSLIQPGETNRYGMVKYCRVHDTILDFIISKS
                     IEENFVTLVGVPGLTVGTQSKVRRLSLQASKQKELIVPKGLVLSHVRSLDVFGISVKI
                     PSMDKFRHLRFLDFEDCDQLENHHLENIGKLFQLRYLSLLRAEKVSKLPEQIGHLWCL
                     EILDLRDTSVCELPASIVNLKRLVRLLVNKNVTLPCGISKLQALEKLKIVSVYSQSFN
                     FLQEFEQLQSLKALTLDFEDYSSADRVNAERESKKDIIVASLKNLGNLLSLTVWDGPE
                     LVGESLCPVPLSLRKLMAWYSSIPHVPKWVGSLVNLQELCLELVGAQKDFYILGGLPV
                     LRYLVLRIVEREVPRVIVSGEVGFPCLRIFKYYIWYAGIHLSFAAGAMPKLEDLSIIF
                     DATKTESLGTSGAFDLGIENLPSLVTLDCKARGDDESRAKAAKAALREAADAHPNHPS
                     LKFSEVSVRWDRDPVMLERRY"
ORIGIN      
        1 catgggcgcg gaccacctgc gcctggtcca ccaaagccgt ggccacgcct ccctcttctc
       61 tatctctcct gcgccacgag aggacaggag agactgcggc ggtgctgtcc cgtcccatcg
      121 ggctttaaag ctgtcgtctc gtcctcatct ggtagtactg tattattcaa ttattggcct
      181 ccaagttggc cgaaggtgcg ctccaagagg caaccttctc tctgtacaag accaagaggc
      241 agacgacgtc gagcgcacgc ggagagtaga gtcaaccttc tctcacaaag gagcaaccaa
      301 ctgctgaaag ctggatcgga tcctcggaat cgttcccgtg aattgaagct aggagaccaa
      361 gctccgtcaa gttcgtcatc caccttcaca agggcatctc caggttagtt cttcaagcca
      421 gatcttgcta gctagctagc ttcagttggc atctcgtgat gcggcggcat gattaagcgt
      481 tcattataga ggtaattcca tgttttacct cctcttttcg gatgaagaga gcttgtggtg
      541 agcagatcta gctacgtacc agaagaactg ttgaccaact tggtactccc tccgttccaa
      601 aattgatgac ctatacaaag ttgggtcatc aattttggaa cggagggagt acctagcaac
      661 gagcatctga gcttaattac caatttcggg ataagaaaaa cttgtcttta gctatgcaag
      721 ttgagcgcaa agattaattg tttaattacg gccggcgatg taactatgct accttttccc
      781 cgcaaaaaag ctatcctagc ttcgctaagc tgtaagccga gagagtacca tcattcagtc
      841 tagctactct gttttcgcct tcatatgcac aaaactaact gacaaagcgt acgtctcagg
      901 tagcaccgct cgcaaccatg gaggcggccc tggtgagtgc agcgacggga gccttgaaac
      961 ctgtcctgga gaagctaggc gctctagtgg gcgataagta caagaggttc aagggtgtgc
     1021 gtggggagat caaatcgctc actcatgaac tagccacgat ggatgcattt cttctaaaga
     1081 tgtcggatga ggaggatcct gatgctcagg ataaggcgtg gatgaatgag gtgcgggagc
     1141 tctcctatga catggaggac tccatcgacg acttcatgca gagtgttgac gccgaagata
     1201 caaagccaga tggcttcttg gagaagatga agaacttgtt ggggaagata aaggctcggc
     1261 gccggatcgg caacgaggta caagatctaa agaagcaaat tattgaggtg gcccagagga
     1321 atgaaaggta caaggcccgt gaggccttct ccaagaaaga aaatgcaacc atcgacccca
     1381 gagctcttgc catctttcag catgcctccg agcttgtcgg aattgatgaa cccaaggctg
     1441 agctaattaa actgttgaca caaggtgagt caacacgaga caaaatgaac ttggtatcca
     1501 ttgttggatc tgggggaatg ggaaagacaa ctcttgcaaa ccaagtgtat caagatctca
     1561 aaggaaaatt caaatgtcgg gtcttcctat cagtgtctag gaatccagac atgatgaata
     1621 tctttaggac tattcttagt caagttagtg gccaacgtta cggtgacact gaagcaggaa
     1681 gtatacaaca actcatcatc aagattgccg aattcctatt agacaaaagg tacaatttca
     1741 gttttaactt ctcatccttg agtatatagt taataaattt atttaaatat tacacatcaa
     1801 aaccatacta tgtttttgta taataaaatt agttccatgt acttttttgt ccaattcttt
     1861 tttctcatta gttggtacaa aaagttatgg tcacatgttt gtagtcatgt tcatgttgat
     1921 gccaagtaaa taaaaataga gagagtagca aaaaccacaa catatgacat agccttagag
     1981 caactataat agggtgctta tagtcgaaaa atacatggat gaaccctccc tagtacatat
     2041 gaacccactt cggaaaacat atttgtaaat gcgaaaacat tctgaaaaaa gattgcatgg
     2101 gtacatctac atgttctatg tgcgtgcgaa agtttcgtgg aaaaacaact ttttttcttg
     2161 cctgtgcaaa aaagacgaaa aaattgtgtt gtgaaacgct atttaggagc attgaaattt
     2221 gccttttttt gcggagacaa aacaaaaaaa cattttttca caaaactttg tgcctcacag
     2281 atatttttgc gaacatgtat gtgtgacatt ttgttttgaa ttttttcaaa ttttaaaaca
     2341 cgttgaaaat gtatttttga aaagtgggat catacgtacc tgggttcagg acatgctgac
     2401 tctattgtct atattgtcgg ggcgatagac cccgggtagc ctcatccgga ccttaggaca
     2461 tttcaagaca tcggggctag caaagcccct caggccttcc ggacgcacag ccggttcctt
     2521 gggccggcta ggaccaagtg gccggcttcc agaagacggc gcacccttag aaggcggctt
     2581 tggggggagg ccggctccca gcagacggcc cctcctcccc tcggagtctg cattcacctg
     2641 ctccgactag acatggcgtg gctacagtat gagctgaccc agcggccacc cacccgcctg
     2701 gcgcgggact gtagccatgc gacccctgac gcggccctcg tcagcaaggg tcacgctacc
     2761 gccaaaggca gtcagtacgg cccgcaggcg gcgggcccta cctgtcagcg ggctcccaga
     2821 agacggcgcc cccttagaag acgccttcag gggcgggccg gcttccagct ggcggccttt
     2881 ccctcccctc ggagtccgca ctcacccact acgacatgac ggagcgtggc tgcagtatgc
     2941 gctgaccaag cggccaccaa cccgcctgac gtgggactgt agccatacga ctcctgacgc
     3001 ggcctccgtc atcaagtaca gagctacagc aaaaggcaat cagcgtggcc cgcaggcggc
     3061 gggccctacc tatcggccgg attctcggca gccggcgggg ccctccagag gcgggcccca
     3121 gcagccggcg gagaacccgg cgaccctagc cactgacgtc cgggtcctac acccggccgt
     3181 attaccattg tacccctggg gggttggcct ataaagcccc ccagggctca cccatgcaaa
     3241 gggttcagcc ttcattccca cactccacca tagctaggag aagagagcag ccctgccctt
     3301 cttcttcctc tagcaacaca gctcaaggag caaccttgta tactcttgat catagtcatc
     3361 atgcggagac cccgcagagc aggattaggg gtgttatctc tccggagagc cccgaacctg
     3421 ggtacgtctc gtgtgcgatc gagctcgtgc tcactcccgc ttccagggcc cgacgacgtc
     3481 ctcttggctc cacccatgat aagccacccc ctggcatctg acgtgagatt accacgacat
     3541 atatggaggg gatagacaat gaaaaatgag gagagtgagc tctcctgcaa gagcctacct
     3601 ttacacgttc tggaagcaaa atataatact ccctccgtct gagtttattt gtcgcttaaa
     3661 cggatatatc tagtactgaa atacatttag atacatccat ttaagcgaca actaattctg
     3721 gacagatgta gtatctaata gccaatatca tcatatgtac tatgagcaag tataacaata
     3781 gagacaattg ctggctatat ctcattagca tgtcatatat ggttagtcta acaaaccacg
     3841 tatataatag ttagctataa aaataattgc cccattaata tctaacctat cttactctga
     3901 atatttcttg gagctcatac tataactagc gataaatcta caatttgcta cccttcttcc
     3961 tccgccaact tagcacaaat atgatgtgta aacttctata ggccgcttac atattttact
     4021 atacttgctc taatagacat gcttttaggg agtagatcaa gtagctaacc tcgacccatt
     4081 attctaacac taacaccact cacattttat aatgcgcgaa aagttcattt tcctgcctat
     4141 attagttatt gacttggctc acttctcttc gttaagtttt ttgggcttcc gtgatatcct
     4201 aaaccatttt tcggagtact ttatctcatg atcagttttg gacaagccat gccatgcgcg
     4261 tcatcttctt ctaagctccc ttcaattatc agacatacca gatcctccat gcatccatat
     4321 ggacatgttc tccttcctct tctctcccgc cctttccact aaacactgct atacttgtct
     4381 acggggatcg gttgtcatga gatccccaag gcctcggccg ctgtctcgac ctcgtgcaat
     4441 cgtgtgcatc actgacaatg tagtcgctca aatgaaaaaa aaatagtttg gagttaagtg
     4501 gtcccataaa ttgtgtagag ggaatgcaag gcaaaaagtt attttatagt agaaatgaac
     4561 ttttccatat agcagtatgt agcttttctt gatttaaaat cataggatgt ttggatctac
     4621 acctagctag actcttcttt taattccagg atcaccctga taaacatccc ttgtagacta
     4681 gttaaatatg tgaattcatc ataatgattt ggtcaatctc ttgttcagtc acccttgata
     4741 ttttctatgg tcatggccct gtttaagctg ttatgtatca ccgaattctc ataatctgtg
     4801 gaactaatta gcatgtactc ttttctatgg tcatggccct atttagcagt tgtgcaagat
     4861 ttcttactta gaagtatatt tttatgttgc cactgtgaac atgtttatag atttatatat
     4921 ttgtctatct tcttgtacac tctttatatc attaccacac tgatatcagc catgtatgct
     4981 tgtgcagata ttttgttgtt cttgacgata tttgggatgt ggttacatgg catactatta
     5041 agcatgcatt tcctatgaga agttctggca gtatcataat caccactacc cgtataaatg
     5101 aagttgctaa atcatgttgt tcaacaccat tcagtggaga tatttattgc ataaggcctc
     5161 ttgatatggt gcactctagg aagttatttt acacaagact attcaactca gaagaaaatt
     5221 gcccctcaca ccttaaaaaa gtttctgagg atattttgaa aaaatgtgat gggttgccat
     5281 tggcaatcat tgctatatct ggtttgttgg ctaatactga aaggacagag gggccatgga
     5341 aacaagtcaa agattcaatt ggtcgagcac ttcaaagaaa taccattgtt caagaaatga
     5401 tgaagatatt gtcacttagt tactttgatc tgcctgctca tcttaaatct tgtcttttat
     5461 gtttgagtat attccctgaa gattctgtta tcaagaagaa agttttgata aagaggtgga
     5521 ttgctgaaag attaattcat acagaagccg gatatagtat aacatatgag tttggtgaaa
     5581 ggtgttttaa tgagctcgtc aataggagtt tgatccaacc tggggaaacc aacagatatg
     5641 gtatggtaaa gtattgtcga gttcatgaca caattcttga tttcatcata tccaaatcca
     5701 tcgaagaaaa ctttgttact ttggtaggtg ttcctggttt gactgttggc acacaaagca
     5761 aagttcgtcg gctgtccctg caagccagca agcaaaaaga attgatagtg ccaaaaggct
     5821 tggtgttgtc tcatgtccga tcacttgatg tgttcgggat atcagtgaaa atcccttcta
     5881 tggataagtt caggcatttg cgttttctgg actttgaaga ttgcgaccaa ctggagaacc
     5941 atcatcttga aaatataggg aagttgtttc agctgaggta cctgagcctc ctaagagcgg
     6001 agaaagtaag taagctccca gaacagatag gacacctatg gtgcttagag atactggatt
     6061 taagagacac ctctgtttgt gagttaccag catctattgt caatctcaag agattggtgc
     6121 gtctattagt aaataagaat gttacacttc cttgtggaat ttccaagctg caagcactgg
     6181 agaaattgaa gattgtgagt gtctatagcc agtcatttaa cttcctgcaa gaatttgagc
     6241 agctgcagag tctgaaggca ttgacccttg attttgagga ttatagttct gctgatcgag
     6301 tgaacgctga aagagagtcc aagaaagata ttattgtcgc ttcccttaaa aacctaggga
     6361 accttctctc tctaactgtt tgggatggcc ccgaattagt aggggaatct ctgtgccctg
     6421 tgccacttag cctccggaag cttatggcct ggtattcgag tattccccat gttccaaagt
     6481 gggtgggatc ccttgtcaac ctccaggagt tatgccttga attggtcgga gctcagaaag
     6541 atttctatat ccttggaggc ttacctgttc tgcgttatct ggttctgcga attgttgaaa
     6601 gggaagttcc gagggtcata gtctctggcg aagttggatt cccatgcttg aggatattta
     6661 aatattatat ttggtatgct gggatccatt tgtcgtttgc ggctggagcc atgccaaagt
     6721 tagaagacct ctcgataata tttgacgcaa caaaaaccga gtctctcggt actagcggtg
     6781 cttttgatct cggaatcgaa aatctcccca gcctcgttac cctcgactgt aaagcgcggg
     6841 gagacgatga aagcagagct aaggctgcaa aggctgccct tcgggaagca gcggacgcac
     6901 atcccaacca ccctagccta aagttttcag aggtctccgt tagatgggac agggatccag
     6961 tgatgctgga acggaggtac taaatttttc tcccacaaaa ggccatgtac ttctttaatt
     7021 cacaagattt atgtatcgaa actgctatgt agacgatgga tgtgtgcacg acactgggac
     7081 gattggcagt ccagccgctg atatgcgctg gatagtatgc atggacggct tgatatgtgc
     7141 tgtcgtgcac aagtcgtccg gacggcgtcg tgtgtatagc accgctgtgt atgcatctcc
     7201 ctcattgcct catatcatcg gatgtctgtc tttttcagag ataagc
//
LOCUS       MN531844                3519 bp ds-DNA     linear   PLN 16-JUN-2021
DEFINITION  Thinopyrum obtusiflorum wheat stem rust immune receptor (Sr61)
            gene, complete cds.
ACCESSION   MN531844
VERSION     MN531844.1  GI:1860211358
KEYWORDS    .
SOURCE      Thinopyrum obtusiflorum
  ORGANISM  Thinopyrum obtusiflorum
            Eukaryota; Viridiplantae; Streptophyta; Embryophyta; Tracheophyta;
            Spermatophyta; Magnoliopsida; Liliopsida; Poales; Poaceae; BOP
            clade; Pooideae; Triticodae; Triticeae; Triticinae; Thinopyrum.
REFERENCE   1  (bases 1 to 3519)
  AUTHORS   Zhang,J., Hewitt,T.C., Boshoff,W.H.P., Dundas,I., Upadhyaya,N.,
            Li,J., Patpour,M., Chandramohan,S., Pretorius,Z.A., Hovmoller,M.,
            Park,R.F., Mago,R., Periyannan,S., Bhatt,D., Hoxha,S.,
            Chakraborty,S., Luo,M., Dodds,P., Steuernagel,B., Wulff,B.B.H.,
            Ayliffe,M., McIntosh,R.A., Zhang,P. and Lagudah,E.S.
  TITLE     The wheat stem rust resistance genes Sr26 and Sr61 derived from
            tall wheat grass are present in a recombined gene stack and encode
            unrelated NLR genes
  JOURNAL   Nat Commun (2021) In press
  REMARK    Publication Status: Available-Online prior to print
REFERENCE   2  (bases 1 to 3519)
  AUTHORS   Zhang,J.
  TITLE     Direct Submission
  JOURNAL   Submitted (30-SEP-2019) Agriculture and Food, Commonwealth
            Scientific and Industrial Research Organization (CSIRO), GPO Box
            1700, Canberra, ACT 2600, Australia
COMMENT     ##Assembly-Data-START##
            Sequencing Technology :: Sanger dideoxy sequencing
            ##Assembly-Data-END##
FEATURES             Location/Qualifiers
     source          1..3519
                     /organism="Thinopyrum obtusiflorum"
                     /mol_type="genomic DNA"
                     /db_xref="taxon:4589"
     gene            <355..>3452
                     /gene="Sr61"
     mRNA            join(<355..1148,1604..>3452)
                     /gene="Sr61"
                     /product="wheat stem rust immune receptor"
                     /transcription="ATGGTCGGAATAATGGTGAGCGCTTCTACTGGTGCCATGAAC
                     TCCCTGCTGGGTAAGTTGACCGCCCTCATGGGGGAGGAGTTTGCTAAGCTGAAAAACA
                     TGCGAAAGGAGGTGCAGTTCATTAGGGATGAGCTTGGCAGCATGAAGGATGCTCTAGA
                     GAGGCTTGCAGATGTGGACGAGCTAGATCCACAAACCAAGAGCTGGAGAAACACACTG
                     AGGGAGATCTCTTATGATATCGAGGACATCATTGATGACTTCATGCAAAACATTGGGG
                     AGAAAGACAAGAACTCCGGGTTTATCCATAAGACCATTCGACGTCTCAGAACTTTGAG
                     ATGCCGTCACCGGATTGTGGGCCAGATTCAAGAGATAAAGAAACTTGTCCATGAGACA
                     AGCGGTCGTCGCAAAAGATATGCGCTTCATACTATTATCCCACCATCGAACAATGATG
                     TTGCCATTGACCCACGAGTTATAACACTTTATGGAATGGCGGCTAACCTTGTTGGCAT
                     GGAGGGGTCAAAGAATGAGCTTGTTAATTGGCTAGAAGACAAGGATAAGCAGTTGAAG
                     GTGGTATCAATTGTGGGATTTGGAGGTCTAGGTAAAACAACACTTGCCAATGAGGTGT
                     ACCATATGCTCAGGCCAGGATCTACCTTTAGTGCATTTGTGCCAGTTTCTCAAAAACC
                     TAACATTCTAAATCTTCTTCGTAGTTTACTATCCCAACTTGGGATAGAGCCAACTATT
                     TATGCTTGCGTGTCAGACCTTATCGACAAGCTTAGAGAACGTCTCCAAACTAAGAGGT
                     ACTTGATTATAATTGATGATCTATGGGATGTATCAGCCTGGAATATTATTAAATGTGC
                     ACTCCCAGATAATGATTGTGGCAGCAGAGTAGTAGTAACTACAAGAATTCAAGAAGTG
                     GCTACAGCATGTTGCTCCCATCGCCGTGATTACATTTTACAAATGAAGCCCCTTAGCG
                     ACGAAGATTCAAAAAGGTTGTTTTATGGCAGGATATTTGGCTCCACAGAAGCTTGCCC
                     TCGGCACCTTAGAGACGTTTCACTTGAAGTTCTAAAAAAATGTGGTGGTTTGCCTCTT
                     GCAATTACTAGTATAGCTAGCATGCTTGCCACCGAAGGTTTCGAACAAAAGGAAAGGT
                     GGAAGGATGTACGAAATTCTTTGGGTTCAGGAACAAATGGCACGTTGAATGGGGTGCG
                     GCAAATCTTAAACCTCAGCTACAAAGATCTTCCTTGTTACCTAAAGACATGCTTCTTG
                     TATCTTGGTATGTATCCTGAGGACTACACCATAAAGAGGTCTGATCTAGAATGCCAAT
                     GGATGGCAGAAGGCTTTGTTAGTAAAGAAAATGGACATAGTGTGGAGAAAACTGCAAG
                     AAGTTATTTCAACGAGCTTGTCAATAGGAGCCTTATTCAACCCGTAGAATTTGACAAT
                     ACGGGATCTGTGACACAATGTAGAGTACATGATATGATGCTTGATCTTATCATGCTCA
                     AGTCTGTAGAAGAGAATTTTCTCACGGTAGTGGATGACACAAAGGACATTACGGGATT
                     GGATTACAAGGCTCGTCGGCTGTCTATCCGCTTGGATGGTGCCAGTAATGATCTAACA
                     ACATTACTGAATAACATTAGTATGTCACATGTTCGGTCGGTTATGTTCTTTGGGAGCT
                     CTCAGAATACACCTCCTCTATCAAAGTTCAAGTTCCTCCGAGTTCTTTTTATTAACCT
                     CCATCGTGCTACAATTGACCTCACTGGACTGTGCAAATTATATCAGTTGAGGTATTTA
                     TGGATTAGTGACACTTGTCATTACCAAGTACCAACACGGATTAGAGAGTTACAACACT
                     TGGAAACACTGAATGTTAAAAGAGGGCTGCCTGATGGGATTGGCAACATGAAATCCCT
                     ACGATATCTACGTGCATTTGATTTACGGTTGAACACCCTAGACAATATCAAGAGCCTT
                     GGAGAGCTGACCAATCTGAGATGTTTATTTCTTGAAGACAGATTTTCATTAAGTTGTC
                     GGAAGAAAGGCATGGATGCTCTATGCTTTTCCTTGGGAAGGCTTTGTAGCCTAGAGAC
                     CCTGTCTGTCAATCTCAGCGAATGCATAGATGACTTGATGCTCTGTTTTCCTCCCTCA
                     ACTCCCTACCACCTTGAGAGACTCCTTGTGTCATCGAATTGTTGGTTTTCTAAGGTCC
                     CTACCTGGATGGGAGAACTATGTTACCTGCGAGAGTTACAATGTCATCTTGATGAATG
                     GCTAAATGATGGCGTCGGTATCCTTGCAGAGCTGCCTGCCCTCACTGACCTCGATTTA
                     GTAATCCAAAGACTACGACACAAAAAGATTGTCATCTACAAGAAAGCATTCCCTGCTC
                     TAAGGCGTTTTGAACTTGTATTAAGCGACCCCTCGTACCTAACCTTCCGGGCCGGTGC
                     AATGCCCAAGCTCCAAAGGCTGAAGCTAACGTTTGAGTGCTATGAATGGGGGAACCAT
                     GGGGTCGCACCTACCGGCATCGGGTACTTATTAGCACTTGAAGATTTGTCTGCAGTTA
                     TCATCTGTCAAACTGCTGAAGCTGATACGGAATGGGCAGAGTCTGCCTTGAGGGACGC
                     TATTGCCAGGCATCCAAGGTGTCCTCGTCTTCAAATATCAAGCGGCTAG"
     CDS             join(355..1148,1604..3452)
                     /gene="Sr61"
                     /codon_start=1
                     /transl_table=1
                     /product="wheat stem rust immune receptor"
                     /protein_id="QKW90243.1"
                     /db_xref="GI:1860211359"
                     /translation="MVGIMVSASTGAMNSLLGKLTALMGEEFAKLKNMRKEVQFIRDE
                     LGSMKDALERLADVDELDPQTKSWRNTLREISYDIEDIIDDFMQNIGEKDKNSGFIHK
                     TIRRLRTLRCRHRIVGQIQEIKKLVHETSGRRKRYALHTIIPPSNNDVAIDPRVITLY
                     GMAANLVGMEGSKNELVNWLEDKDKQLKVVSIVGFGGLGKTTLANEVYHMLRPGSTFS
                     AFVPVSQKPNILNLLRSLLSQLGIEPTIYACVSDLIDKLRERLQTKRYLIIIDDLWDV
                     SAWNIIKCALPDNDCGSRVVVTTRIQEVATACCSHRRDYILQMKPLSDEDSKRLFYGR
                     IFGSTEACPRHLRDVSLEVLKKCGGLPLAITSIASMLATEGFEQKERWKDVRNSLGSG
                     TNGTLNGVRQILNLSYKDLPCYLKTCFLYLGMYPEDYTIKRSDLECQWMAEGFVSKEN
                     GHSVEKTARSYFNELVNRSLIQPVEFDNTGSVTQCRVHDMMLDLIMLKSVEENFLTVV
                     DDTKDITGLDYKARRLSIRLDGASNDLTTLLNNISMSHVRSVMFFGSSQNTPPLSKFK
                     FLRVLFINLHRATIDLTGLCKLYQLRYLWISDTCHYQVPTRIRELQHLETLNVKRGLP
                     DGIGNMKSLRYLRAFDLRLNTLDNIKSLGELTNLRCLFLEDRFSLSCRKKGMDALCFS
                     LGRLCSLETLSVNLSECIDDLMLCFPPSTPYHLERLLVSSNCWFSKVPTWMGELCYLR
                     ELQCHLDEWLNDGVGILAELPALTDLDLVIQRLRHKKIVIYKKAFPALRRFELVLSDP
                     SYLTFRAGAMPKLQRLKLTFECYEWGNHGVAPTGIGYLLALEDLSAVIICQTAEADTE
                     WAESALRDAIARHPRCPRLQISSG"
ORIGIN      
        1 atcaaatata ataaatcata tgtgtattca gttttagttc ccatattatt aatgtaaata
       61 ttcatgttcc aaacattcaa atttcgttga aatatattgc agtcaattcc cttgcaacgt
      121 gcggggtatc atctagtgtt ttccaatgga ggaacagtag aaatatcttt tggaatgtgt
      181 tatgctttct ttctattaaa aaatccttcg attccagcct gctatccaac acaaagtctg
      241 gcctatataa tgtgcatatt gcaggtaact cacaagcata actaggaggc caagataaac
      301 attctttttc cctcaaaaat agggaaacca agataaatag ttatccagca agagatggtc
      361 ggaataatgg tgagcgcttc tactggtgcc atgaactccc tgctgggtaa gttgaccgcc
      421 ctcatggggg aggagtttgc taagctgaaa aacatgcgaa aggaggtgca gttcattagg
      481 gatgagcttg gcagcatgaa ggatgctcta gagaggcttg cagatgtgga cgagctagat
      541 ccacaaacca agagctggag aaacacactg agggagatct cttatgatat cgaggacatc
      601 attgatgact tcatgcaaaa cattggggag aaagacaaga actccgggtt tatccataag
      661 accattcgac gtctcagaac tttgagatgc cgtcaccgga ttgtgggcca gattcaagag
      721 ataaagaaac ttgtccatga gacaagcggt cgtcgcaaaa gatatgcgct tcatactatt
      781 atcccaccat cgaacaatga tgttgccatt gacccacgag ttataacact ttatggaatg
      841 gcggctaacc ttgttggcat ggaggggtca aagaatgagc ttgttaattg gctagaagac
      901 aaggataagc agttgaaggt ggtatcaatt gtgggatttg gaggtctagg taaaacaaca
      961 cttgccaatg aggtgtacca tatgctcagg ccaggatcta cctttagtgc atttgtgcca
     1021 gtttctcaaa aacctaacat tctaaatctt cttcgtagtt tactatccca acttgggata
     1081 gagccaacta tttatgcttg cgtgtcagac cttatcgaca agcttagaga acgtctccaa
     1141 actaagaggt acatattctt gcttcatgtc attctgtttg ctgttgtgtt tgatgatcag
     1201 atttttatca gagatatcta tgttgtgtat atgcttaatt aattctaaga aaaggaaata
     1261 tgttgcatca gtacagactt gggaggaatt catttgagac taataaacaa aaaaaaaaga
     1321 taggcatcta ttagttgcat ttaacatacc tctacgagaa aatctgctta gtttcaaact
     1381 ttgaattttc tgctaggttt cttatgagca agtaactttt tcctaaacaa aatgtgttaa
     1441 ctaattttat ttgtgtatta tgagtttttg ctttaataaa tctagtttat tagcaatcag
     1501 tagctgatta atgatctatt ttttctattc aaccacatct aatatttgat taattggtga
     1561 atttctgcta ccttggacgt aacattatgc taaatgttgg caggtacttg attataattg
     1621 atgatctatg ggatgtatca gcctggaata ttattaaatg tgcactccca gataatgatt
     1681 gtggcagcag agtagtagta actacaagaa ttcaagaagt ggctacagca tgttgctccc
     1741 atcgccgtga ttacatttta caaatgaagc cccttagcga cgaagattca aaaaggttgt
     1801 tttatggcag gatatttggc tccacagaag cttgccctcg gcaccttaga gacgtttcac
     1861 ttgaagttct aaaaaaatgt ggtggtttgc ctcttgcaat tactagtata gctagcatgc
     1921 ttgccaccga aggtttcgaa caaaaggaaa ggtggaagga tgtacgaaat tctttgggtt
     1981 caggaacaaa tggcacgttg aatggggtgc ggcaaatctt aaacctcagc tacaaagatc
     2041 ttccttgtta cctaaagaca tgcttcttgt atcttggtat gtatcctgag gactacacca
     2101 taaagaggtc tgatctagaa tgccaatgga tggcagaagg ctttgttagt aaagaaaatg
     2161 gacatagtgt ggagaaaact gcaagaagtt atttcaacga gcttgtcaat aggagcctta
     2221 ttcaacccgt agaatttgac aatacgggat ctgtgacaca atgtagagta catgatatga
     2281 tgcttgatct tatcatgctc aagtctgtag aagagaattt tctcacggta gtggatgaca
     2341 caaaggacat tacgggattg gattacaagg ctcgtcggct gtctatccgc ttggatggtg
     2401 ccagtaatga tctaacaaca ttactgaata acattagtat gtcacatgtt cggtcggtta
     2461 tgttctttgg gagctctcag aatacacctc ctctatcaaa gttcaagttc ctccgagttc
     2521 tttttattaa cctccatcgt gctacaattg acctcactgg actgtgcaaa ttatatcagt
     2581 tgaggtattt atggattagt gacacttgtc attaccaagt accaacacgg attagagagt
     2641 tacaacactt ggaaacactg aatgttaaaa gagggctgcc tgatgggatt ggcaacatga
     2701 aatccctacg atatctacgt gcatttgatt tacggttgaa caccctagac aatatcaaga
     2761 gccttggaga gctgaccaat ctgagatgtt tatttcttga agacagattt tcattaagtt
     2821 gtcggaagaa aggcatggat gctctatgct tttccttggg aaggctttgt agcctagaga
     2881 ccctgtctgt caatctcagc gaatgcatag atgacttgat gctctgtttt cctccctcaa
     2941 ctccctacca ccttgagaga ctccttgtgt catcgaattg ttggttttct aaggtcccta
     3001 cctggatggg agaactatgt tacctgcgag agttacaatg tcatcttgat gaatggctaa
     3061 atgatggcgt cggtatcctt gcagagctgc ctgccctcac tgacctcgat ttagtaatcc
     3121 aaagactacg acacaaaaag attgtcatct acaagaaagc attccctgct ctaaggcgtt
     3181 ttgaacttgt attaagcgac ccctcgtacc taaccttccg ggccggtgca atgcccaagc
     3241 tccaaaggct gaagctaacg tttgagtgct atgaatgggg gaaccatggg gtcgcaccta
     3301 ccggcatcgg gtacttatta gcacttgaag atttgtctgc agttatcatc tgtcaaactg
     3361 ctgaagctga tacggaatgg gcagagtctg ccttgaggga cgctattgcc aggcatccaa
     3421 ggtgtcctcg tcttcaaata tcaagcggct agtatgtgca aaatttctcc ctcacttcct
     3481 ccatcctccc tcccaccatg cttgtttgtt tcgtagagc
//
LOCUS       MW033594                3513 bp ds-DNA     linear   PLN 16-JUN-2021
DEFINITION  Triticum turgidum subsp. durum cultivar CAT-A1 Sr13 (Sr13) gene,
            Sr13d allele, complete cds.
ACCESSION   MW033594
VERSION     MW033594.1  GI:1956558029
KEYWORDS    .
SOURCE      Triticum turgidum subsp. durum (durum wheat)
  ORGANISM  Triticum turgidum subsp. durum
            Eukaryota; Viridiplantae; Streptophyta; Embryophyta; Tracheophyta;
            Spermatophyta; Magnoliopsida; Liliopsida; Poales; Poaceae; BOP
            clade; Pooideae; Triticodae; Triticeae; Triticinae; Triticum.
REFERENCE   1  (bases 1 to 3513)
  AUTHORS   Gill,B.K., Klindworth,D.L., Rouse,M.N., Zhang,J., Zhang,Q.,
            Sharma,J.S., Chu,C., Long,Y., Chao,S., Olivera,P.D., Friesen,T.L.,
            Zhong,S., Jin,Y., Faris,J.D., Fiedler,J.D., Elias,E.M., Liu,S.,
            Cai,X. and Xu,S.S.
  TITLE     Function and evolution of allelic variation of Sr13 conferring
            resistance to stem rust in tetraploid wheat (Triticum turgidum L.)
  JOURNAL   Unpublished
REFERENCE   2  (bases 1 to 3513)
  AUTHORS   Xu,S.S., Klindworth,D. and Chu,C.
  TITLE     Direct Submission
  JOURNAL   Submitted (23-SEP-2020) Northern Crop Science Laboratory, USDA-ARS,
            1616 Albrecht Blvd. North, Fargo, ND 58102, USA
COMMENT     ##Assembly-Data-START##
            Sequencing Technology :: Sanger dideoxy sequencing
            ##Assembly-Data-END##
FEATURES             Location/Qualifiers
     source          1..3513
                     /organism="Triticum turgidum subsp. durum"
                     /mol_type="genomic DNA"
                     /cultivar="CAT-A1"
                     /sub_species="durum"
                     /db_xref="taxon:4567"
     gene            <1..>3513
                     /gene="Sr13"
                     /allele="Sr13d"
     mRNA            join(<1..833,1409..3366,3458..>3513)
                     /gene="Sr13"
                     /allele="Sr13d"
                     /product="Sr13"
                     /transcription="ATGGAGGCAGCTCTGGTGACTGTGGCCACGGGGGTCCTCAAA
                     CCTGTCCTGGGGAAGCTGGCCACCCTGCTCGGCGACGAGTACAAGCGTTTTAAGGGTG
                     TGCGCAAGGAGATCAGGTCTCTCACTCATGAACTCGCCGCCATGGAGGCTTTTCTCCT
                     CAAGATGTCGGAGGAGGAGGAGGATCTCAATGTGCAGGATAAAGTTTGGATGAATGAG
                     GTGCGGGAATTGTCCTATGACATGGAGGATGCCATCGATGACTTCATGCAAAGCGTTG
                     GTGACAAAGAAGAAAAGCCGGATGGCTTCATTGACAAGATCAAGAGCTCGCTAGGAAA
                     GTTGGGAAATATGAAGGCTCGTCATCGAATTGGCAAGGAGATACAGGATCTGAAGAAA
                     CAAATCATTGAGGTGGGCGACAGGAATGCAAGGTACAAGGGACGTGAGATCTTCTCCA
                     AGGCCGTTAATGTGACCGTTGACCCTAGAGCTCTTGCTATCTTTGAGCATGCCTCAAA
                     GCTCGTCGGAATTGATGAGCCCAAGGCTGAGCTGATCAAGTTGTTAACTGACAAGGAT
                     GGAGTTGCATCAACACAACAACAAGTGAAGATGGTCTCCATTGTTGGATCGGGAGGAA
                     TGGGCAAAACAACTCTTGCAAACCAAGTGTATCAAGAGCTGAAAGAGAAATTCAAGTG
                     TAAGGCTTTCATTTCAGTGTCACGAAATCCAGATATGACAAATATCTTGAGAACCCTC
                     CTTAGTGAAGTTGGGTGTCAAGATTATGCTGACACTGAAGCAGGGAGCATACAACAAC
                     TAATAAGAAAGATTACCGACTACCTAGCAGAAAAAAGGTATATTATAGTGATTGACGA
                     CATATGGGATGTTAAAACATGGGACGTTATTAAGTGCGCATTCCCCATGACCAGATGC
                     GGTGGTGTAATAATCACCACTACACGGCTGAGTGATGTTGCACGTTCGTGTCATTCAT
                     CAATCGGTGGCCATATTTATAATATAAGGCCTCTTAATATGGAGCACTCAAGACAACT
                     ATTCCATAGAAGATTATTCAGCTCCGAAGAAGATTGCCCTTCATCGCTCGTGAAAGTT
                     TCTAATCAAATCTTGGAAAAATGTGATGGGTTGCCTTTGGCAATCATTGCTATAGCTG
                     GTTTGTTGGCTAACACAGGAAGATCAGAGCATCTATGGAACCAAGTGAAAGATTCAAT
                     TGGTCGTGCACTTGAAAGGAATCCTAATGTCGAAGTAATGATAAAGATATTGTCACTT
                     AGTTACTTTGATCTTCCTCCTCATCTGAAAACATGTCTCTTGTATCTCAGTATATTTC
                     CGGAAGATTCTATTATTGAGAAGAAAACACTAATATCAAGATGGATTGCCGAAGGATT
                     CATTCAGAAAGAAGGTATATATACTGCATATGAGGTAGGAGTGAGGTGTTTTAATGAG
                     CTCATCAATAGGAGTTTGATCCAACCTGTGAAGAAAGACGATTATAGGGGGAAGAGTT
                     GTCGAGTTCACGACATAATTCTTGATTTCATAGTATCCAAGTCCATTGAAGAGAACTT
                     TGTTACTTTTGCTGGTGTCCCCAGTTTAACTACCGTGACACAAGGCAAAGTCCGCCGT
                     CTCTCCATGCAAGTTGAAGGGAAAGGGGATTCTATCTTGCCAATGAGCCCGATATTGT
                     CTCATGTCCGATCATTTAATGTGTTCAGGAATAGGGTGAATATCCATTCGACGATGGA
                     GTTCAGACATTTGCGTGTTGTGGACTTTAATGACAGTCTACTGGAAAACCACCATCTT
                     GCAAATGTAGGGAGGCTGCTTCAGCTAAGGTACCTCAGCATTTACATGACAGCAGTAA
                     GCGAGCTCCCGGAACAAATCGGACACCTACAATGCTTAGAGATGTTGGACATCAGGTA
                     TACAATGGTGTCCGAGTTGCCAGCCAGTATTGTCAATCTTGGCAAACTGGCACACTTA
                     CTTCTTGGCTCAGAAGACACATGTGTTAAGTTTCCCGATGGAATTGCGAAGATGCAAG
                     CACTAGAGACTTTGGATGAGGTTGACGCCAGCAAGCAGTCATATAACTTTCTGCAAGG
                     GCTTGGTCGGCTAAAGAATCTGAGGAAGCTGCACATTGATTATCATGATGTTGCCCAG
                     GAAGACAAGGAAGTTATTGCTTCTTCTCTCGGTAAACTATGCACACAAAACCTTTGTT
                     CTCTAACTATGCGGGGGAATGATGATGATGACTTCTTGCTGAATACATGGTGCACTTC
                     TCCGCCGCTTAACCTCCGAAAACTTGTCATATGGGGTTGTATATTCCCAAAGGTTCCG
                     CATTGGGTAGGATCACTCGTCAACCTACAGAAGTTACGCTTGCATGTGGGGAAAGAAA
                     TCCGGCATGAAGATATCTGCATCCTTGGAGCCTTACCCGCTCTGCTCACTCTGGGTCT
                     AAAAGGAATGCAAAAACAGCCTTCTTGTGAAGATGGAAGGCTGGCAGTTAGTGGTGAA
                     GCTGGGTTCCGATGCCTGAGGAAGTTTAAATACTGGAGGTGGGGAGATAGGATGGATC
                     TTATGTTTACGGCGAAATGTATGCCCAAGCTAGAAAAACTGAAGATTATATTTTACCG
                     GCATGCCCAAGATGAGGCTCCCATCATTCCTGCTTTCGATTTCGGGATCGAAAACCTG
                     TCCCGCCTCACTACTTTCAAATGTCACCTAGGTTGTAGGCCTATGGCAACGAGAACTT
                     TTGATGCTGTAAAGGCTTCTCTGGACAGAGTAGTCAGAGCACATCCCAACCACCTTAC
                     TGTAATCTTCAGTTATCCTCTGCGTACGTCGGACATGACATATACATTCCATGATTGC
                     TACATGCGGTCTCAAGACTAA"
     CDS             join(1..833,1409..3366,3458..3513)
                     /gene="Sr13"
                     /allele="Sr13d"
                     /note="stem rust resistance; CC-NBS-LRR resistance
                     protein"
                     /codon_start=1
                     /transl_table=1
                     /product="Sr13"
                     /protein_id="QQP18374.1"
                     /db_xref="GI:1956558030"
                     /translation="MEAALVTVATGVLKPVLGKLATLLGDEYKRFKGVRKEIRSLTHE
                     LAAMEAFLLKMSEEEEDLNVQDKVWMNEVRELSYDMEDAIDDFMQSVGDKEEKPDGFI
                     DKIKSSLGKLGNMKARHRIGKEIQDLKKQIIEVGDRNARYKGREIFSKAVNVTVDPRA
                     LAIFEHASKLVGIDEPKAELIKLLTDKDGVASTQQQVKMVSIVGSGGMGKTTLANQVY
                     QELKEKFKCKAFISVSRNPDMTNILRTLLSEVGCQDYADTEAGSIQQLIRKITDYLAE
                     KRYIIVIDDIWDVKTWDVIKCAFPMTRCGGVIITTTRLSDVARSCHSSIGGHIYNIRP
                     LNMEHSRQLFHRRLFSSEEDCPSSLVKVSNQILEKCDGLPLAIIAIAGLLANTGRSEH
                     LWNQVKDSIGRALERNPNVEVMIKILSLSYFDLPPHLKTCLLYLSIFPEDSIIEKKTL
                     ISRWIAEGFIQKEGIYTAYEVGVRCFNELINRSLIQPVKKDDYRGKSCRVHDIILDFI
                     VSKSIEENFVTFAGVPSLTTVTQGKVRRLSMQVEGKGDSILPMSPILSHVRSFNVFRN
                     RVNIHSTMEFRHLRVVDFNDSLLENHHLANVGRLLQLRYLSIYMTAVSELPEQIGHLQ
                     CLEMLDIRYTMVSELPASIVNLGKLAHLLLGSEDTCVKFPDGIAKMQALETLDEVDAS
                     KQSYNFLQGLGRLKNLRKLHIDYHDVAQEDKEVIASSLGKLCTQNLCSLTMRGNDDDD
                     FLLNTWCTSPPLNLRKLVIWGCIFPKVPHWVGSLVNLQKLRLHVGKEIRHEDICILGA
                     LPALLTLGLKGMQKQPSCEDGRLAVSGEAGFRCLRKFKYWRWGDRMDLMFTAKCMPKL
                     EKLKIIFYRHAQDEAPIIPAFDFGIENLSRLTTFKCHLGCRPMATRTFDAVKASLDRV
                     VRAHPNHLTVIFSYPLRTSDMTYTFHDCYMRSQD"
ORIGIN      
        1 atggaggcag ctctggtgac tgtggccacg ggggtcctca aacctgtcct ggggaagctg
       61 gccaccctgc tcggcgacga gtacaagcgt tttaagggtg tgcgcaagga gatcaggtct
      121 ctcactcatg aactcgccgc catggaggct tttctcctca agatgtcgga ggaggaggag
      181 gatctcaatg tgcaggataa agtttggatg aatgaggtgc gggaattgtc ctatgacatg
      241 gaggatgcca tcgatgactt catgcaaagc gttggtgaca aagaagaaaa gccggatggc
      301 ttcattgaca agatcaagag ctcgctagga aagttgggaa atatgaaggc tcgtcatcga
      361 attggcaagg agatacagga tctgaagaaa caaatcattg aggtgggcga caggaatgca
      421 aggtacaagg gacgtgagat cttctccaag gccgttaatg tgaccgttga ccctagagct
      481 cttgctatct ttgagcatgc ctcaaagctc gtcggaattg atgagcccaa ggctgagctg
      541 atcaagttgt taactgacaa ggatggagtt gcatcaacac aacaacaagt gaagatggtc
      601 tccattgttg gatcgggagg aatgggcaaa acaactcttg caaaccaagt gtatcaagag
      661 ctgaaagaga aattcaagtg taaggctttc atttcagtgt cacgaaatcc agatatgaca
      721 aatatcttga gaaccctcct tagtgaagtt gggtgtcaag attatgctga cactgaagca
      781 gggagcatac aacaactaat aagaaagatt accgactacc tagcagaaaa aaggtactat
      841 tatatttctt taaatttact tctcacccat agaaagttac atcaagaatt ctcacataga
      901 aaaatacact cctaattaag aatcaaaata agcaattata tactttttag gagaaaatta
      961 attgccaaat gtatggaagc acttatttgc attactttac tagttaacta ggttgttgca
     1021 tttgtaggga aaataagtct tatataagta tgcatataga ctaaaagaca gccttttccg
     1081 caataaagaa atagcatcaa tcttcaatca agcaagtatg ctacacgata tgtaccactc
     1141 caagtgctta gagctctttt gctcttatat agcttatcta ggaaaacata tttatttgat
     1201 aagcacatgt ttatatgagt agaaacagta tataggtgtt ttctggccat gtggccctgt
     1261 ttaagttgca tagtacccta gagccgatac atttatcttt tgcatgttgc caatgagaac
     1321 acagaaattt ctctttcttc ttattttgct tgtacgcttc gttttaacac atcacactaa
     1381 ctaatactac taaaaaaatc atgtgcaggt atattatagt gattgacgac atatgggatg
     1441 ttaaaacatg ggacgttatt aagtgcgcat tccccatgac cagatgcggt ggtgtaataa
     1501 tcaccactac acggctgagt gatgttgcac gttcgtgtca ttcatcaatc ggtggccata
     1561 tttataatat aaggcctctt aatatggagc actcaagaca actattccat agaagattat
     1621 tcagctccga agaagattgc ccttcatcgc tcgtgaaagt ttctaatcaa atcttggaaa
     1681 aatgtgatgg gttgcctttg gcaatcattg ctatagctgg tttgttggct aacacaggaa
     1741 gatcagagca tctatggaac caagtgaaag attcaattgg tcgtgcactt gaaaggaatc
     1801 ctaatgtcga agtaatgata aagatattgt cacttagtta ctttgatctt cctcctcatc
     1861 tgaaaacatg tctcttgtat ctcagtatat ttccggaaga ttctattatt gagaagaaaa
     1921 cactaatatc aagatggatt gccgaaggat tcattcagaa agaaggtata tatactgcat
     1981 atgaggtagg agtgaggtgt tttaatgagc tcatcaatag gagtttgatc caacctgtga
     2041 agaaagacga ttataggggg aagagttgtc gagttcacga cataattctt gatttcatag
     2101 tatccaagtc cattgaagag aactttgtta cttttgctgg tgtccccagt ttaactaccg
     2161 tgacacaagg caaagtccgc cgtctctcca tgcaagttga agggaaaggg gattctatct
     2221 tgccaatgag cccgatattg tctcatgtcc gatcatttaa tgtgttcagg aatagggtga
     2281 atatccattc gacgatggag ttcagacatt tgcgtgttgt ggactttaat gacagtctac
     2341 tggaaaacca ccatcttgca aatgtaggga ggctgcttca gctaaggtac ctcagcattt
     2401 acatgacagc agtaagcgag ctcccggaac aaatcggaca cctacaatgc ttagagatgt
     2461 tggacatcag gtatacaatg gtgtccgagt tgccagccag tattgtcaat cttggcaaac
     2521 tggcacactt acttcttggc tcagaagaca catgtgttaa gtttcccgat ggaattgcga
     2581 agatgcaagc actagagact ttggatgagg ttgacgccag caagcagtca tataactttc
     2641 tgcaagggct tggtcggcta aagaatctga ggaagctgca cattgattat catgatgttg
     2701 cccaggaaga caaggaagtt attgcttctt ctctcggtaa actatgcaca caaaaccttt
     2761 gttctctaac tatgcggggg aatgatgatg atgacttctt gctgaataca tggtgcactt
     2821 ctccgccgct taacctccga aaacttgtca tatggggttg tatattccca aaggttccgc
     2881 attgggtagg atcactcgtc aacctacaga agttacgctt gcatgtgggg aaagaaatcc
     2941 ggcatgaaga tatctgcatc cttggagcct tacccgctct gctcactctg ggtctaaaag
     3001 gaatgcaaaa acagccttct tgtgaagatg gaaggctggc agttagtggt gaagctgggt
     3061 tccgatgcct gaggaagttt aaatactgga ggtggggaga taggatggat cttatgttta
     3121 cggcgaaatg tatgcccaag ctagaaaaac tgaagattat attttaccgg catgcccaag
     3181 atgaggctcc catcattcct gctttcgatt tcgggatcga aaacctgtcc cgcctcacta
     3241 ctttcaaatg tcacctaggt tgtaggccta tggcaacgag aacttttgat gctgtaaagg
     3301 cttctctgga cagagtagtc agagcacatc ccaaccacct tactgtaatc ttcagttatc
     3361 ctctgcgtac gtgattacct tctcaagatt tattatctat acgactagta caaacgtact
     3421 gacaacctct cttaattccc ttgccctgta ttttcaggta cgtcggacat gacatataca
     3481 ttccatgatt gctacatgcg gtctcaagac taa
//
LOCUS       MW383255              177687 bp    DNA     linear   UNA 16-JUN-2021
DEFINITION  Solanum chacoense hypothetical protein, RGA-B1-1, hypothetical
            protein, RGA-B1-2, hypothetical protein, reverse transcriptase,
            hypothetical protein, RGA-B2-1 (RGA-B2-1), hypothetical protein
            (RGA-B2-1), and RGA-B2-2 (RGA-B2-2) genes, Rpi-chc1.1 (Rpi-chc1)
            gene, Rpi-chc1.1 allele, and hypothetical protein gene, complete
            cds, *** SEQUENCING IN PROGRESS ***.
ACCESSION   MW383255
VERSION     MW383255.1
KEYWORDS    .
SOURCE      Solanum chacoense (Chaco potato)
  ORGANISM  Solanum chacoense
            Eukaryota; Viridiplantae; Streptophyta; Embryophyta; Tracheophyta;
            Spermatophyta; Magnoliopsida; eudicotyledons; Gunneridae;
            Pentapetalae; asterids; lamiids; Solanales; Solanaceae;
            Solanoideae; Solaneae; Solanum.
FEATURES             Location/Qualifiers
     source          1..177687
                     /organism="Solanum chacoense"
                     /mol_type="genomic DNA"
                     /db_xref="taxon:4108"
                     /note="CGN 24852; PI 653755; BGRC 63055; GLKS 4994;
                     genotype: 543-5"
                     /label="source Solanum chacoense"
     mRNA            join(<340..972,1136..1282,1808..1936,2057..>2305)
                     /product="hypothetical protein"
                     /transcription="ATGTTGTATTGTTTTCAGGTTGGAAACTTCAGTACTAGATTC
                     TCTTTGCCATCCTTTCTAAAACGTGTAAAGAAGTTGACAGATAGTCAAAAAGATTCCA
                     TAAGTAGGACTGGATTTGGAAATTTGCTCCTCATTCAAACTCAAATGCTTTCCAAAAA
                     CTTATTAGTTGAATTGATGGAAAGATGGGATTATGAGAAACGTGCTTTTGTACTTCCT
                     CCAGGTGAGATAACCATATCTCTCCTGGATGTTGCGTTAATTTTGGGATTACGAGTTA
                     CAGGAAATTCTGTTCTTTTACGAGAAGATACACCTTTCTTAGATCTAGAAAGAGAATA
                     TAATGTTGCCCTGTGGAATAGAAAAATCACGGTTGCATCATTAGAGCAAAGACTTGAT
                     TCCCTTGCTGAGACCAACAATGAAGATTTTGTGAGGTCTTTCTTGTTATACATGTTTG
                     GTACTTTTCTGTTTCCAAATACAAATGGCAAAATTGATTCTCGCTATGTATATCTTCT
                     CCGAGATATTGATAAAGTGAACAGTTTTGCTTGGGGAGCAGCTGTTCTTGCAGATGTA
                     TTTCACTGGTTGTGCAGGAGAAAGAAAGAAAAATTACAATATGTTGGAGGTTGTCTTA
                     TTTTTCTTCAAATATGGTGCTATGAACACATTGACATTGCTCGTCCACGTTTACTGAA
                     CTACCGCTCTACGTTCCCCCGTATCTGCAATTGGGAAAGTACTAAATCTCATCATAGA
                     CAATGGTTCACAACAAAATTCAAAGAACTAGAGACTAATCAGATAATTTGGAACCTTG
                     AACCGACTTCTGATGAGTCCAACAGTGACATAATCAAAGAGTTGATAGTGGCAGAAAA
                     GAGAACATGGCCTGACCTGAACACACGATCTTCAGTGGATACTCCGCCTCATATTGAC
                     CATACTGTGAAAAGTGGATATCAGTCGATGGGTCATTTGATCGTTCACCTGGAAGCTG
                     AATCAGAGAGTGAAAGTAACAGACCAGCATACGGAATGCAAAATATTTCTTCTGATGC
                     AGTTAGTTTGCGTGAAACTGTATCAGGATCTTCTGCATGCCACTATTTGGATAAAGAA
                     AAAGAACTCACAGACCGTTCACAAACTTCAGGAGCAAATGTGGCTATATTAATCAGTA
                     GTGATGTGAGCTGA"
                     /label="hypothetical protein mRNA"
     CDS             join(340..972,1136..1282,1808..1936,2057..2305)
                     /note="plant mobile domain"
                     /codon_start=1
                     /transl_table=1
                     /product="hypothetical protein"
                     /protein_id="QVT92255.1"
                     /db_xref="GI:2044648642"
                     /translation="MLYCFQVGNFSTRFSLPSFLKRVKKLTDSQKDSISRTGFGNLLL
                     IQTQMLSKNLLVELMERWDYEKRAFVLPPGEITISLLDVALILGLRVTGNSVLLREDT
                     PFLDLEREYNVALWNRKITVASLEQRLDSLAETNNEDFVRSFLLYMFGTFLFPNTNGK
                     IDSRYVYLLRDIDKVNSFAWGAAVLADVFHWLCRRKKEKLQYVGGCLIFLQIWCYEHI
                     DIARPRLLNYRSTFPRICNWESTKSHHRQWFTTKFKELETNQIIWNLEPTSDESNSDI
                     IKELIVAEKRTWPDLNTRSSVDTPPHIDHTVKSGYQSMGHLIVHLEAESESESNRPAY
                     GMQNISSDAVSLRETVSGSSACHYLDKEKELTDRSQTSGANVAILISSDVS"
                     /label="hypothetical protein CDS"
     mRNA            join(complement(10076..>10333),complement(6851..7089),
                     complement(6677..6734),complement(6275..6358),
                     complement(4574..4757),complement(4217..4467),
                     complement(<3185..3817))
                     /product="hypothetical protein"
                     /transcription="ATGGAAGAAAACGCAGCAGCTTTTCATACTGCTTTAAATGCG
                     GCACAGGCGTTAGGAAGGGGTTTTGATGTGAATTATGATACAAGATTGCTTTACTGTA
                     AAGGGGTGGCTGGGTCTAGGGTTGTAGAGATTGATGAAGACCATACAAGGGATCTTTC
                     TTTATATGATAACCTAGTCTTGCCTAATGTTTCAAGGGATATTAAGAACTTTCAGGAG
                     CCCGGCGGTCGTGATGGCTCTAGTGTTTGCAATTATAATGAGATGGTGGAATATTTTA
                     ACAGAAAGGGTAGTATTCCAGGCCATGCTCCTCTTGGTAGCTTTAATGTAGCATTCAG
                     TTTCACTGGTGCAAAGCATTTTGATGCTACCACTACAAAGACACTTTGTATGGATGGA
                     TATTTCATACCACTTGCTAGGCTTCAACTTATGAACTCACCGTTAGTATTACAGGAAA
                     GTGTTAAAAGAGCTGTCCCAGCATCATGGGACCCACCCGCATTAGCAAGCTTCATTGA
                     AAATTTTGGGACTCACATAATTACATCTGTAACTATTGGTGGTAAAGATTCTAGCGAT
                     CCGTCAATATTCAATAGCCAAGGGATATTTCCCCAGCCTACTAATGCTCCATATAATG
                     CTGGAAACGGCAAAGAGGATGTCACGGTCATTTTTAGAAGAAGAGGAGGAGATGATCT
                     GGAACAAAGCCACAGCCAATGGGCAAAAACTGTCAGATCTTCTCCAGATGTCATTGAG
                     ATGTCATTCTACCCTATAACTCTTCTAATTGAAGGAATCAAAGGCAAGGAGCATTTGG
                     AGCGTGCTATAAGTCTTTATCTCGAATACAAGCCTCAAATTGAAGAGCTGAGATATTT
                     CCTAGAGTTTCAGGTCCCAAGGGTATGGGCCCCTGTACAGGACAGATTTCCAGGCCAA
                     CAACGGAAGGAACCTGTTTGCCCGCATCTGCAGTTCAGCATGATGGGACAAAAGCTCT
                     ATGTTAGCCAACAACAAGTATGCCGATTTCTGAATTTGGAAATAGAGTTTTTATCAAA
                     TATTAATTTAATTTATACTGATGGAGAAAATAATAAGTTTTGTCCTGTGTCAGTGGGG
                     CGTAAGCCTGTGACTGGCATGCGGCTAACTCTTGAAGGTTCCAAGTCAAATCGATTAT
                     GCATCTATCTTCAACATCTGACTAACCTTCCAAAGATCCTTCTGCCATGTTGGGACGC
                     TCATGTAGCAATTGGCGCTCCAAAGTGGCAGGGCCCTGAAGAGCAAGATAGTAGGTGG
                     TTTGAGCCAGTGAAATGGAAGAACTTTTCTCATGTTAGTACTGCACCAATTGAGTGTC
                     CTGAAACTTTTATAGGTGATGATCACTCTGGTGTGTACATAGTGACAGGAGCACAGCT
                     TGGGGTCTGGGACTTTGGAACAAGAAATGTGTTGTATATGAAGCTTCTGTATTCAAGG
                     CTACCAGGATGCACTATACGAAGATCACTGTGGGACCATACCCCGAATGATAAGTCGA
                     ACAAAAAGGTCAATTGTGAGAATAACATTGGCGATGCAAGTTCTGTTATAGGGGAGAA
                     TATTATAGGCAATAAGTTGGCCAAGTTTGTTGACATGACTGAGATGAGTAAGGGGCCT
                     CAAGATCCTCCTGGCCACTGGTTAGTAACAGGTGGAAAACTTGGTGTCGAAAAGGGGA
                     GAATTGTTTTGAGATTGAAGTATTCCTTGTTAAATTATTAG"
                     /label="hypothetical protein mRNA"
     CDS             join(complement(10076..10333),complement(6851..7089),
                     complement(6677..6734),complement(6275..6358),
                     complement(4574..4757),complement(4217..4467),
                     complement(3185..3817))
                     /note="MAC/Perforin domain"
                     /codon_start=1
                     /transl_table=1
                     /product="hypothetical protein"
                     /protein_id="QVT92256.1"
                     /db_xref="GI:2044648643"
                     /translation="MEENAAAFHTALNAAQALGRGFDVNYDTRLLYCKGVAGSRVVEI
                     DEDHTRDLSLYDNLVLPNVSRDIKNFQEPGGRDGSSVCNYNEMVEYFNRKGSIPGHAP
                     LGSFNVAFSFTGAKHFDATTTKTLCMDGYFIPLARLQLMNSPLVLQESVKRAVPASWD
                     PPALASFIENFGTHIITSVTIGGKDSSDPSIFNSQGIFPQPTNAPYNAGNGKEDVTVI
                     FRRRGGDDLEQSHSQWAKTVRSSPDVIEMSFYPITLLIEGIKGKEHLERAISLYLEYK
                     PQIEELRYFLEFQVPRVWAPVQDRFPGQQRKEPVCPHLQFSMMGQKLYVSQQQVCRFL
                     NLEIEFLSNINLIYTDGENNKFCPVSVGRKPVTGMRLTLEGSKSNRLCIYLQHLTNLP
                     KILLPCWDAHVAIGAPKWQGPEEQDSRWFEPVKWKNFSHVSTAPIECPETFIGDDHSG
                     VYIVTGAQLGVWDFGTRNVLYMKLLYSRLPGCTIRRSLWDHTPNDKSNKKVNCENNIG
                     DASSVIGENIIGNKLAKFVDMTEMSKGPQDPPGHWLVTGGKLGVEKGRIVLRLKYSLL
                     NY"
                     /label="hypothetical protein CDS"
     mRNA            <13961..>17764
                     /product="RGA-B1-1"
                     /transcription="ATGGCCGATCCTGTAATTGGTGCTACTGTTCAAGTTTTGCTT
                     GATAAGTTGCTTTCTCTCACTATTGAGGAATTCAGTAGCTCAAGGGACTGCAACAAAG
                     ATCTTGAAATGTTGACACAAAATGTATCCTTGATCCAAGCTTTCATTCATGATGCCGA
                     AAGACGACAAGTTGAGGATAAGGCTGTGAAACTATGGCTCAACAGGCTTGACAGAGCT
                     GCTGAAAATGCTGAATATGTGTTTGACAAATTCAGGTATGAATCTCTCAAAAGACAAG
                     TGAAGATCAGAAACAATCCAATGAGAAAGGTCAGTGATTTCTTTTCTCATACAGCTTT
                     TAAGAACAAAATGTCTCGAAAAATCAACAACATTAATGAGGAGTTGAGGGCTATCAAT
                     AAGGTAGCCAAAACCCTTGGGCTCCAAGCACTCATGGTTCCTCCTCAGAAAATACTCC
                     CAATTCGAGAAACAGATTCCATAGTAGTTGCTTCGTATGTTGTTGGCAGAGACAATGA
                     TGTTGCTGAAATAAAGAGGAAGATGTTGAACATTAGAGATGATGTTGTTCTGTGCACC
                     ATTCCCATAGTGGGTATGGGGGGTTTAGGGAAAACAACTGTGGCCAAGATAATTTTCA
                     ATGATGAACAGATCGAGAAGCACTTTGAAAAGAGAGTATGGTTATGTCTACCTGAAAT
                     GTCAGAAATTAAGAGCTTTCTTGAACTGATCCTCGAATCATTGACTGAGAGGAAACTT
                     GAGGTCCAGAGTAGAGATATAATAGTCAAGAAGCTCCGAGATGAACTGGCAGGAAGAA
                     AGTATTTGCTTGTCCTGGATGATTTGTGGCATGTTGACCCAACATTGTGGGATGAGTT
                     TGTGGAAACCTTGCGAGGAATAAATACATCCCGAGGAAACATCATTCTCGTGACTACT
                     CGTATGGAATTGGTGGCATCCACAGTAGCAGCAGTACTAGGTCCTCATATGTTGGAAA
                     AATTAGCAAAAGATCATTGTTGGTCCATTTTCAAACAAAGAGCGTTTGTTGATGGAAA
                     AATTCCAGAGGAAATAGTGAGAATGGAGAAAAGGATTGTTGAAATGTGTCAAGGTCTA
                     CCATTGGCTGCAAGTGTGTTGGGAGGCCTCTTACGCAGTAAGGAAAAACATGAATGGC
                     AGGCAATTCTTGATGGAAACCCCCTTGTTGCAGGTGAAAATGATAACGGAGAAAAGAG
                     CATAAAGAAAATCCTAAAACTCAGCTATGATTATCTACCATCTCCACAACTGAAAAAA
                     TGCTTTGCTTACTTTGCAATGTTTCCAAAAGATTTTGAGTTTGAAAAGGAACAACTTA
                     TCCAACTCTGGATGGCTGAAGGCTTTCTCCATCCATGCCAAGAGACCACTGTGATGGA
                     AGATGTTGGGCATAGGTTTTTTCAAATCTTGTTGAAAAATTCCTTGCTTCAAGATGTT
                     GAGTTAGATGAGCACGACAATATAACACATTGTAAGATGCACGACCTTGTGCATGATT
                     TGGCTGGAGATATCTTAAAATCTAAACTATTTGATCCGAAGGGCAACGATGGAGAAAA
                     ACTTTCTCAAGTTCGATACTTTGGATGTGAGTCACCAGGGGATCAAATAGATAAGATA
                     TATGAGCCAAAACGTTTGTGCACACTGTTTTGGAGAAACAATTATATATCGGAAGATA
                     TGCTATTGAGCTTTAAGCTCTTGAGAGTTTTAGATTTGTCCAGTTCAGGAATCAACGA
                     GTTGTCCACCAAAATCGGGAACCTGATATACTTGAGATATCTTGATCTCTCGAACACT
                     GAGATCACAGCCTTGCCCAGCTCCATTTGCGAGCTCTATAATTTGCAAACATTTAGAG
                     TCATCAACTGCTTTTCACTCCAGGAACTTCCATATGAGATGAGAAATATGATAAGTTT
                     GAGACACATATATTACACTTTTGTTGACGAAACAAGTGGGCATTGGGGAGAATGGTGT
                     ATTCGCAATGAACATTTTCAGATGCCACTTAATATGGGGCAATTGACTAGTCTTCAAA
                     CCCTCCAGTTTTTCAAGGTAGGTTTACAGAAAGGTCGTCAAATAGAAGAATTAGGTCA
                     TTTAAAAAACCTAAGAGGTGAATTGAGGATCAATGGTCTCCAATTGGTCTGTGATAAA
                     GAAGAGGCTCGAACAGCATATTTACAGGAGAAACCAAACATCTGCAAGCTGGCATATT
                     TATGGTCCCATGATGAATCAGAAGGCTGTGAGATCAATGATGAGCATGTGTTGGATGG
                     TCTTCAACCGCATCCTAACTTGAAAACCTTAGAAGTGTGGAACTATTTGGGGACTAAA
                     TTTCCTTCATGGTTCAGTGAAGAATTGATACCAAATTTGGTCAAGTTGATATTAAGTG
                     GTTGCAAAAGGTGTAAAGAAATTCCATCTCTTGGTCAACTGAAGTTCCTTCGGCATCT
                     TGAACTGGTAGGATTCCATGAGTTGGAATGCATTGGACCTGCTTTATATGGTGTTGAG
                     ATTAGCAATATTGGATCAAGCAGCATTATCCAAGTGTTCCCGTCATTGAAAGAACTAG
                     TATTGGAGGATATGAGTAGCCTTATTGAGTGGAAGGGAGCTGAAGTTGGAGTAAGAAT
                     GTCTCCTGGGCTTGAGAAGTTGCGGATTACAGACTGTCCATTGTTAAAAAGTATTCCG
                     AATCAATTCGAAATCCTGCGTGAATTAAGAATTGAAGGAGTTGACAGTGAAATGCCAT
                     TGTTGAACTTGTGCAGCAACTTGACATCTCTTGTGCATCTTTCTGTTAGTAATGTGAA
                     AGAGCTCACTTGTCTTCCAGATGAGATGCTACGCAGCAACGTTTCTCTTCAACACCTA
                     TCGGTCTTCGAGTGTGGAGAGTTTCGTGAATTGCCACAAAGCTTGTACAATCTCCATT
                     CTCTTAAGAGATTAGTGATTGCCTGCTGCACCAATTTCAGTTCTCTTCCTGTTCCCAG
                     TGGGGATAACAATTTGACTTCCCTCCAATTATTGCAATTAATGAATTGTGATGGATTG
                     ATCAGTTTACCAATTGGAATGCTAGATCAATGCCGGTCTCTAAAGTTTTTGAGTGTCA
                     GAGGCTGTAACAACTTGGTTTCATTCCCTTTACATGTGTGGGAAATGCATTCACTTTT
                     ACATTTGTGTATATCACTATGTCCCAAATTGATTAGTGTACCCGAAGTGGGCCTTCAC
                     CGTCTCACTGGGTTATGGGGATTGGAAATTGGTCCTTTCTCAGAGATGGTGGATTTTG
                     ATGCATTCCAATTGATTTTTAATGGCATTCAGCAGCTGTTGTCCCTTCGTGCTCTGAC
                     GGTGTACGGACATGGCCACTGGGATTCTCTGCCCTATCAGCTTATGCAACTCTCTGAC
                     CTAAGAGAGATCGTAATAGGTGATTTTGGAATTGAGGCTCTTCCTCCTAGCCTTGACA
                     ACCTTACTTCTCTTGAAAGCTTAATGCTAAGTGGGTGCAAACGGCTACAACATCTGAA
                     CTTCTCAGATGCCATGCCCAAATTACGGCATCTGTGGATACATGGTTGTCCATTGTTA
                     GAAGCTCTATCGGATGGGCTCGGAAACCTTGTTTCTTTGCAAGAGTTACATTTACAGA
                     ACTGTGAAAAACTAGAGAATCTGCCATCCCGAGATGCCATGCGACGCCTCACTAAATT
                     ATGGAACCTGCAAATTAGAGGCTGCCCAAAGTTAGGAGAAAGTTGCACCAACTCCCAG
                     CGGTCCAAGATTTCCCATATTTCAAATATTGAAGTAGGTGGGAGGATAATTGACGACA
                     GACGTAAGTCTCTGTTTCTCTTTCACTTTCTAAGTCGCTCGCATTTTTAA"
                     /label="RGA-B1-1 mRNA"
     CDS             13961..17764
                     /note="NB-ARC domain; clade CNL16"
                     /codon_start=1
                     /transl_table=1
                     /product="RGA-B1-1"
                     /protein_id="QVT92257.1"
                     /db_xref="GI:2044648644"
                     /translation="MADPVIGATVQVLLDKLLSLTIEEFSSSRDCNKDLEMLTQNVSL
                     IQAFIHDAERRQVEDKAVKLWLNRLDRAAENAEYVFDKFRYESLKRQVKIRNNPMRKV
                     SDFFSHTAFKNKMSRKINNINEELRAINKVAKTLGLQALMVPPQKILPIRETDSIVVA
                     SYVVGRDNDVAEIKRKMLNIRDDVVLCTIPIVGMGGLGKTTVAKIIFNDEQIEKHFEK
                     RVWLCLPEMSEIKSFLELILESLTERKLEVQSRDIIVKKLRDELAGRKYLLVLDDLWH
                     VDPTLWDEFVETLRGINTSRGNIILVTTRMELVASTVAAVLGPHMLEKLAKDHCWSIF
                     KQRAFVDGKIPEEIVRMEKRIVEMCQGLPLAASVLGGLLRSKEKHEWQAILDGNPLVA
                     GENDNGEKSIKKILKLSYDYLPSPQLKKCFAYFAMFPKDFEFEKEQLIQLWMAEGFLH
                     PCQETTVMEDVGHRFFQILLKNSLLQDVELDEHDNITHCKMHDLVHDLAGDILKSKLF
                     DPKGNDGEKLSQVRYFGCESPGDQIDKIYEPKRLCTLFWRNNYISEDMLLSFKLLRVL
                     DLSSSGINELSTKIGNLIYLRYLDLSNTEITALPSSICELYNLQTFRVINCFSLQELP
                     YEMRNMISLRHIYYTFVDETSGHWGEWCIRNEHFQMPLNMGQLTSLQTLQFFKVGLQK
                     GRQIEELGHLKNLRGELRINGLQLVCDKEEARTAYLQEKPNICKLAYLWSHDESEGCE
                     INDEHVLDGLQPHPNLKTLEVWNYLGTKFPSWFSEELIPNLVKLILSGCKRCKEIPSL
                     GQLKFLRHLELVGFHELECIGPALYGVEISNIGSSSIIQVFPSLKELVLEDMSSLIEW
                     KGAEVGVRMSPGLEKLRITDCPLLKSIPNQFEILRELRIEGVDSEMPLLNLCSNLTSL
                     VHLSVSNVKELTCLPDEMLRSNVSLQHLSVFECGEFRELPQSLYNLHSLKRLVIACCT
                     NFSSLPVPSGDNNLTSLQLLQLMNCDGLISLPIGMLDQCRSLKFLSVRGCNNLVSFPL
                     HVWEMHSLLHLCISLCPKLISVPEVGLHRLTGLWGLEIGPFSEMVDFDAFQLIFNGIQ
                     QLLSLRALTVYGHGHWDSLPYQLMQLSDLREIVIGDFGIEALPPSLDNLTSLESLMLS
                     GCKRLQHLNFSDAMPKLRHLWIHGCPLLEALSDGLGNLVSLQELHLQNCEKLENLPSR
                     DAMRRLTKLWNLQIRGCPKLGESCTNSQRSKISHISNIEVGGRIIDDRRKSLFLFHFL
                     SRSHF"
                     /label="RGA-B1-1 CDS"
     mRNA            <20703..>21404
                     /product="hypothetical protein"
                     /transcription="ATGCCTTCACTTTCATGTTTGGAAATATCACAATGTCCCAAA
                     TTGATTAGTGTACCCGAAGTGGGCATTCACCGTCTCACTGGGTTAAGGGGATTGGAAA
                     TTGGTCCTTTCTCAGAGATGGTGGATTTTGATGCATTCCAATTGATTTTTAACGGCAT
                     TCAGCAGTTGTTGTCCCTTTGTGATCTGGCGGTGTACGGACGTGGGCACTGGGATTCT
                     CTGCCCTATCAGATTATGCAACTCTCTGACCTAAGAGAGATCACAATAGCTGATTTCG
                     GAATTGAGGCTCTTCCTCCTAGACTTGACAACCTTACTTCTCTTGAAAGATTATCGCT
                     AGCGGGGTGCAAACGGCTACAACATCTGAACTTCTCAGATGCCATGCCCAAATTATGG
                     CTTCTGTGGATAAGTGATTGTCCATTGTTAGAAGCTCTGTCGGATGGGCTCGGCAACC
                     TTGTTTCTTTGGAAGACTTATATATAGGGAACTGCAAAAAATTAGAGCATCTTCCATC
                     CCGAGATGCCATGCAACACCTCACTAAATTACGGAACCTGAGAATTGAAGGCTGCCCA
                     AAGTTAGAAGAAAATTGCACCAACTCCCAGTGGTCCAAGATTTCTCATATTCCAAGAA
                     TTAACGTAGATGGGAGGATAATTAAGGACAGACGTAAGTCTTGCTTTCTCTTTCACTT
                     TCTGAGTCTCTCGCATTTTTAA"
                     /label="hypothetical protein mRNA"
     CDS             20703..21404
                     /note="leucine rich repeats"
                     /codon_start=1
                     /transl_table=1
                     /product="hypothetical protein"
                     /protein_id="QVT92265.1"
                     /db_xref="GI:2044648652"
                     /translation="MPSLSCLEISQCPKLISVPEVGIHRLTGLRGLEIGPFSEMVDFD
                     AFQLIFNGIQQLLSLCDLAVYGRGHWDSLPYQIMQLSDLREITIADFGIEALPPRLDN
                     LTSLERLSLAGCKRLQHLNFSDAMPKLWLLWISDCPLLEALSDGLGNLVSLEDLYIGN
                     CKKLEHLPSRDAMQHLTKLRNLRIEGCPKLEENCTNSQWSKISHIPRINVDGRIIKDR
                     RKSCFLFHFLSLSHF"
                     /label="hypothetical protein CDS"
     mRNA            <26516..>30319
                     /product="RGA-B1-2"
                     /transcription="ATGGCAGATCCTGTAATTGGTGCTACTGTTCAAGTTTTGCTT
                     GAAAAGCTGATTTCTCTCACTATTGAGGAATTCAGTAGCTCAAGGGACTGTAATAAAG
                     ATCTTAGAATGTTGACACAAAATGTATCCATGATACAAGCTTTCATTCATGATGGTGA
                     AAGACGACAAGTTGAGGATCAGTCTGTGAAACTATGGTTCACGAGGCTTGAGAGAGCT
                     GCTGAAAATGCTGAAAATGTGTTTGACAAATACAGGTATGAATCTCTCAAAAGACAAG
                     TGAAGATCAGAAACAATCCAATGAGAAAGGTCAGTGATTTCTTTTCTCATACAGCTTT
                     TAAGAACAAAATGTCTCGAAAAATCAATAACATTAATGAAGAGTTGAGGGTTATCAAT
                     AAGGTAGCCAAAAACCTTAGTCTCCAATCACTCATGGTTCCTCCTCGGAAAATACTAC
                     CGATTCGAGAAACAGATTCCATAGTAGCTGCATCGTATGTTGTTGGCAGAGACAAGGA
                     TGTTGCTGAAATAAAGGAGAAGATATTCACCATAAGAGAGGATATTGATCTGTGCACC
                     ATTCCCATAGTGGGCATGGGAGGTTTAGGGAAAACAACTGTGGCCAAGAGAATTTTCA
                     ATGATGAACAGATCGAGAAGCACTTTGAAAAGAGAGTATGGTTATGTCTACCTGAAAT
                     GTCAGAAATTAAGAGCTTTCTTGAACTGATCCTCGAATCATTGACTGAGAGGAAACTT
                     GAGGTCCAGAGTAGAGATATAATAGTTAAGAAGCTCCGAGATGAACTGGCAGGAAAAA
                     AGTATTTGATTGTCCTGGATGATTTGTGGAGTGTTGACCCAACATTGTGGGATGAGTT
                     TGTGGACACCTTGAGAGGAATAAATACATCCCGAGGAAACTTCATTCTTGTGACTACT
                     CGTATGGAATTGGTGGCATCCACTGTAGCAGCAGTACCAGGTCCTCATAAATTGGAAA
                     AATTAGCAGAAGATCATTGTTGGTCCATTTTCAAACAAAGAGCGTTTGTTGATGGGAA
                     AATTCCAGAGGAAATAGTGAGAATGGAGAAAAGGATTGTTGAAATGTGCCAAGGTCTA
                     CCATTGGCTGCAAGTGTGTTGGGAGGCCTCTTACTCAGAAAGGAAAAACATGAATGGC
                     AGGCAATTCTTGACGGAAACCCCCTTGTTGCAGGTGAAAATGATAACGGAGTAAAGAG
                     CATAAAGAAAATCCTAAAACTCAGCTATGATTATCTACCATCTCCACAACTGAAAAAA
                     TGCTTTGCTTACTTTGCATTGTTTCCAAAAGATTTTGAGTTTGAAAAGGAACAACTTA
                     TCCAACTCTGGATGGCAGAAGGCTTTCTCCATCCATGTCAAGAGATCCCTGTGATGGA
                     AGACGTTGGGCACAGGTTTTTTCAAATCTTGTTGCAAAATTCCTTGCTACAAGATGTT
                     GAGTTAGATGAGCACAACAATATAACACATTGTAAGATGCACGATCTTGTGCATGATT
                     TGGCTGGAGAAATCTTAAAATGTAAACTATTTGATCCGAAGGGCGACGATGGAGAAAA
                     ACTTTCTCAAGTTCGATACTTTGGATGTGAGTCACCAATGGATCAAATAGGTAAGATA
                     TATGCGCCAGAACGTTTGTGCACACTGTTTTGGAGAGACAATTATATATGGGAAGATA
                     TGCTATTGAGCTTTAAGTTCTTGAGAGTTTTAGATTTGTCCAGTTCAGGAATCAATGA
                     GGTGTCGGCCAAAATTGGGAAGCTGATATACTTGAGATATCTTGATCTCTCAAACACT
                     AATATCACAGCCTTGCCCAACTCCATTTGCGAGCTCTATAGTTTGCAAACATTTAGAG
                     TCATCAACTGCTTTTCACTCAAGGAACTTCCATATGAGATGGGAAATATGATAAGTTT
                     GAGACACATATATTACAGTTCTATTAACAAAAGAAATCGGCATTGGGGAGGATGGTGT
                     ATTCGCAATGAACATTTTCAGATGCCACTTAATATGGGGCAATTGACTTGTCTTCAAA
                     CCCTCCAGTTTTTCAAGGTAGGTTTAGAGAAAGGTCATCAAATAGAAGAATTAGGTCA
                     TTTGAAAAACCTAAAAGGTAAATTGAGGATCAATGGTCTCCAATTTGTCTGTGATAAA
                     GAAGAGGCTCGAACAGCATATTTACAGGAGAAACCAAACATCTGCGAGCTGGTATATT
                     TATGGTCCCATGTTGAATCAGAAGGCTGTGAGATCAATGATGAGCATGTATTGGATGG
                     TCTTCAACCGCATCCTAACTTGAAAACCTTGGCGGTAGGGAACTATTTAGGGACTAAA
                     TTTCCTTCATGGTTCAGTGAGGAGTCGCTACCAAATTTGGTCAAGTTGAAATTAATTG
                     GTTGCAAAAGGTGCAAAGAAATTCCATCCCTTGGCCAACTGAAATTCCTTCGGCATCT
                     TGAGCTGGTAGGATTCCATGAGTTGGAATGCATTGGACCTGCTTTATATGGTGTTGAG
                     ATTAGCAATATTGGATCAAACAGCATTGTCCAAGTGTTCCCGTCATTGAAAGAACTAG
                     TATTGGAGGATATGCGTAGCCTTATTGAGTGGAAGGGAGATGAAGTTGGAGTAAGAAT
                     GTCTCCCGGGCTTGAGAAGTTGCGGATTACAGACTGTCCATTGTTAAAAAGTATTCCG
                     AATCAATTTGAAATCCTCCGTGACTTAGAAATTAGAGGAGTTGACAGTGAAATGCCAT
                     TGTTGAACTTGTGCAGCAACTTGACATCTCTTGTGTCTCTTGATGTTTGTAATGTGAA
                     AGAGCTCACTTTTCTTCCAGATGAGATGCTACGCAACAACGTTTCTCTTCAACACCTA
                     TCGGTCTTCCACTGTGGAGAGTTTCGTGAATTGCCACAAAGCTTGTACAATCTCCATT
                     CTCTTAAGATATTAGTGATTCACAACTGCACCAGTTTCAGTTCTCTTCCTGTTCCCAA
                     GGGAGACAACTATTTGACTTCCCTCCAATTATTTCAGTTATATAATTGTGATGGATTG
                     ATCAGTTTACCAATTGGAATGCTAGATCAATGCCGGTCTCTAGATTTTTTCTCTGTCA
                     GATGCTGTAACAACTTTGTTTCATTCCCGTTACATGTGTGGGAAATGCCTTCACTTTC
                     ATATTTTGATATATCACAGTGTCCCAAATTGATTAGTGTACCCGAAGTGGGCCTTCAC
                     CGTCTCACTGGGTTATGGTATTTGGGAATCGGTCCTTTCTCAGAGATGGTGGATTTTG
                     ATGCATTCCAATTGATTTTTAATGGCATTCAGCAGTTGTTGTCCCTTCGTGATCTGGC
                     GGTGTACGGACGTGGGCACTGGGATTCTCTGCCCTATCAGATTATGCAACTCTCTGAC
                     CTAAGAGAGATCACAATAGCTGATTTCGGAATTGAGGCTCTTCCTCCTAGACTTGTCA
                     ACCTTACTTCTCTTGAAAGTTTGACGCTAGTGAGGTGCAAACGGCTACAACATCTGAA
                     CTTCTCAGATGCCATGCCCAAATTACGGCTTCTGTGGATAGGTGATTGTCCATTGTTA
                     GAAGCTCTGTCGGATGGGATCGGCAACCTTGTTTCTTTGGAAGAATTATATTTACAGG
                     ACTGCGAAAAACTAGAGCATCTGCCATCCCGAGATGCCATGCGACGCCTCACTAAATT
                     ATGGAACCTGGAAATTAAAGGCTGCCCAAAGTTAGAAGAAAGTTGCACCAACTCCCAG
                     TGGTCCAAGATTTCCCATATTCCAAATATTGAAGTAGGTGGGAGGATAATTAAGGACA
                     GATGTAAGTCTCGGTTTCTCTTTCACTTTCTGAGTCGCTCGCATTTTTAA"
                     /label="RGA-B1-2 mRNA"
     CDS             26516..30319
                     /note="NB-ARC domain; clade CNL16"
                     /codon_start=1
                     /transl_table=1
                     /product="RGA-B1-2"
                     /protein_id="QVT92260.1"
                     /db_xref="GI:2044648647"
                     /translation="MADPVIGATVQVLLEKLISLTIEEFSSSRDCNKDLRMLTQNVSM
                     IQAFIHDGERRQVEDQSVKLWFTRLERAAENAENVFDKYRYESLKRQVKIRNNPMRKV
                     SDFFSHTAFKNKMSRKINNINEELRVINKVAKNLSLQSLMVPPRKILPIRETDSIVAA
                     SYVVGRDKDVAEIKEKIFTIREDIDLCTIPIVGMGGLGKTTVAKRIFNDEQIEKHFEK
                     RVWLCLPEMSEIKSFLELILESLTERKLEVQSRDIIVKKLRDELAGKKYLIVLDDLWS
                     VDPTLWDEFVDTLRGINTSRGNFILVTTRMELVASTVAAVPGPHKLEKLAEDHCWSIF
                     KQRAFVDGKIPEEIVRMEKRIVEMCQGLPLAASVLGGLLLRKEKHEWQAILDGNPLVA
                     GENDNGVKSIKKILKLSYDYLPSPQLKKCFAYFALFPKDFEFEKEQLIQLWMAEGFLH
                     PCQEIPVMEDVGHRFFQILLQNSLLQDVELDEHNNITHCKMHDLVHDLAGEILKCKLF
                     DPKGDDGEKLSQVRYFGCESPMDQIGKIYAPERLCTLFWRDNYIWEDMLLSFKFLRVL
                     DLSSSGINEVSAKIGKLIYLRYLDLSNTNITALPNSICELYSLQTFRVINCFSLKELP
                     YEMGNMISLRHIYYSSINKRNRHWGGWCIRNEHFQMPLNMGQLTCLQTLQFFKVGLEK
                     GHQIEELGHLKNLKGKLRINGLQFVCDKEEARTAYLQEKPNICELVYLWSHVESEGCE
                     INDEHVLDGLQPHPNLKTLAVGNYLGTKFPSWFSEESLPNLVKLKLIGCKRCKEIPSL
                     GQLKFLRHLELVGFHELECIGPALYGVEISNIGSNSIVQVFPSLKELVLEDMRSLIEW
                     KGDEVGVRMSPGLEKLRITDCPLLKSIPNQFEILRDLEIRGVDSEMPLLNLCSNLTSL
                     VSLDVCNVKELTFLPDEMLRNNVSLQHLSVFHCGEFRELPQSLYNLHSLKILVIHNCT
                     SFSSLPVPKGDNYLTSLQLFQLYNCDGLISLPIGMLDQCRSLDFFSVRCCNNFVSFPL
                     HVWEMPSLSYFDISQCPKLISVPEVGLHRLTGLWYLGIGPFSEMVDFDAFQLIFNGIQ
                     QLLSLRDLAVYGRGHWDSLPYQIMQLSDLREITIADFGIEALPPRLVNLTSLESLTLV
                     RCKRLQHLNFSDAMPKLRLLWIGDCPLLEALSDGIGNLVSLEELYLQDCEKLEHLPSR
                     DAMRRLTKLWNLEIKGCPKLEESCTNSQWSKISHIPNIEVGGRIIKDRCKSRFLFHFL
                     SRSHF"
                     /label="RGA-B1-2 CDS"
     mRNA            join(complement(42079..>42290),complement(<41127..41814))
                     /product="hypothetical protein"
                     /transcription="ATGGCCCTCAATTTCTTTGCAAGTGGGGAAATCCTTTATAAG
                     AGGACTCCAGATTTAGGTCTTCTCAGATGTGTCGATGCTAGTGAAGCTGCAAAGTTTC
                     TGGAACAAATACATGCTGGAGCCTGTGGTTCTCACATGAATGGACACGCTTTGGCAAG
                     GAAGATCCTCCGAGCCAAATATTTTTGGATGACTATGGAACACGATTGTTGCAGGTTT
                     GGAGTACCAGAATCCATCATTACTGATAATGGAGTGAATCTTAACAGTCACTTGATGA
                     GAGAGATATGTGAACAATTCAAGATTACTCACCGGAATTCCACCGCCTATCGTCCCCA
                     AATGAACGGAGCTGTAGAAGCCGCCAACAAGAACATAAAGAAGATTTTGAGGAAGATG
                     ATTGAAAATCGCAAAGGTTGGCACGAGATGTTGCCATATGCTTTGTTGGGTTACAGAA
                     CGACTGTCAGAACATCAGTCGAAGCAACTCCATATTTGTTGGTGTATGGGACAGAAGC
                     AGTTATATCTGCCGAAGTTGAAATACCTTCATTGAGAATCATCCAAGAAGCTGAATTA
                     AGTGATGTTGAATGGGTTCGCAAGCGGATTGACCAACTAACATTGATTGACGAGAAGA
                     GAATGACTGCCGTTTGTCATGGTCAACTGTATCGACAGAGAATGACTTGTGCTTTTCA
                     CAAAAAAGTAAGATCCAGGACATTTAAAGTTGGTCAATTAGTTCTTAAGCGCATTTTC
                     CCTCATCAGGATGAATATAAAGGGAAATTTGCACCAAATTGGCAAGGACCCTACGTGG
                     TTCGCAAAGTGTTATCCGGAGGTGCCCTAATCTTGTCGGAGATGGATGGCACTAAATG
                     GCCGAAACCGATCAACTCAGATGCTGTCAAGAGATACTACGTGTAA"
                     /label="hypothetical protein mRNA"
     CDS             join(complement(42079..42290),complement(41127..41814))
                     /note="integrase core domain"
                     /codon_start=1
                     /transl_table=1
                     /product="hypothetical protein"
                     /protein_id="QVT92262.1"
                     /db_xref="GI:2044648649"
                     /translation="MALNFFASGEILYKRTPDLGLLRCVDASEAAKFLEQIHAGACGS
                     HMNGHALARKILRAKYFWMTMEHDCCRFGVPESIITDNGVNLNSHLMREICEQFKITH
                     RNSTAYRPQMNGAVEAANKNIKKILRKMIENRKGWHEMLPYALLGYRTTVRTSVEATP
                     YLLVYGTEAVISAEVEIPSLRIIQEAELSDVEWVRKRIDQLTLIDEKRMTAVCHGQLY
                     RQRMTCAFHKKVRSRTFKVGQLVLKRIFPHQDEYKGKFAPNWQGPYVVRKVLSGGALI
                     LSEMDGTKWPKPINSDAVKRYYV"
                     /label="hypothetical protein CDS"
     mRNA            join(complement(58732..>59630),complement(57870..58391),
                     complement(56796..57782),complement(55431..56529),
                     complement(54569..55074),complement(<50828..50957))
                     /product="reverse transcriptase"
                     /transcription="ATGAATGAGTTGAACTGCATTCCTGAGGTTGCCGGGTTGAGT
                     TACGAAGACCTGTGCATTCATCCGAATTTGGACCTCCCGGAAGGGTTCAAGGTGCCAA
                     AATTCGAAATTTTCGGAGGAACGGGGAACCGCTTAGCACACCTGAGGGCCTACTGTGA
                     CCAACTCGTGGGAGTTGGGAGAAATGAAGCTTTGTTAATGCGGCTTTTTAGCCGAAGT
                     CTGAGCGGAGAAACTCTAGAATGGTTTACGTCCCATAAAACGAGACAGTGGTCTAGCT
                     GGAACGCTTTGGCTAAGGACTTCATAGAACGATTCGCCTACAATGTGGAGATCGTTCA
                     TGATCGTTACTCCTTGGAGAAGATGAAACAGAAGCCGACCGAAAGCTATAGAGAATTC
                     GCATATAGATGGCGGAAGGAGGCAGCTAGAGTTAGACCTTCTATGTCAGAAAAGGAAA
                     TTGTTGAAGTGTTTGTGCGGGTGCAAGAGCCCGAATATTATGACAGAATCATGTTGCT
                     CGTTGGAGAAAAATTTGTTGAGATAGTCAAGGTAGTTGAGACTATCGAAGATGGATTG
                     AGAACCGGGAAGATTGCCCGTGTTGCTGCCTCGCCTGGATCTTCGGGTTTGTTGAAGA
                     AGAAAAAAGAGGATGTGTCCTCTATCTCCTATGAGGGGAAGAAGACCCCAAGGAAAAC
                     CTCATCATACCAAGGTCGTTCTCGACCTTCACAGAGTTCGTACCTGGCTCATTATACA
                     CAGGCTGATTACCAAAATAATCATCCCCCCAGTTATCAAAATACCCCTCCTCCCATTT
                     ACCAAACTCCCCCTCCAATTTACCAAACTCCACCTCATCACTATCGAAACGTCGCCCT
                     CAACTGTGCCAATGTTCAGACAAGTTACCAAACTCCTCCCCCGACTGTTGGTCATGAT
                     ACCGAGGACTGTATCAACCTGAAGCATAAGATCCAAGACCTAATTGACCAGAACGTGG
                     TCTCTCTTCAGACAGTCGCGCCCAATGTCAATAGCAATCCTTTGCCAAATCATGGAGG
                     CGCTACTATCAATATGATAGAGACAGATGATGACTGGTGCGTGGCGAAGACAATAGTT
                     TCGATTGCTCCTGATGAACTGGAAAGGGCTGTAGCTTCGTTGAGCATCAGACAGAAGA
                     AAGAGTTTGTGATTTTGACACCCGAGAAGGCTGTAGCCTTGGTGCCACGGAAAACTCT
                     TACCCAACCAAAGTTTGTGATTGAAACGGCGGCCACCCAAGGTATGACCAGATCCGGC
                     AGGTGCTACACACCTGAAGAGTTAGCTCAAGGGGGGCAGAAGAAGGATCAGACTAAAA
                     GGCCGATTAGTGAAGCTGAAGCCGAAGAGTTCTGGAGGAAGATGCAGCCGAAAGATTA
                     TTCAATTGTGAAGCATTTGGAGAAGACACCAGCTCAGATTTCTGTCGACAATCTAGCA
                     GCCATGATACACCAGGTCATTCGGGGACATCAAATCAGCTTTTGTGAAGAAGAGCTGC
                     CCTTTGAAGGGAGGATGCATAACAAAGCTATGCACGTCACCATCAAGTGCCGGGAAAA
                     AGTTATAAATCGTGTTTTGGTCAACGATGGGTCCGGTCTCAACATATGTCCGCTTTCG
                     ACTCTCAAGCAGCTGAAATTCGACTTGGGAAAGGTTCAACAAAACCAGGTCAATGTGA
                     GAGCTTTTGATGAAGTGCAAAGAGACACGATAGGGGCAGTAAATTTAGATGTTCAGAT
                     GGGGCCTGCAGAATTCAATGTGGAGTTTCAGGTGTTGGACATCAATACCAGCTACAAT
                     TTGCTTCTAGGAAGGCCGTTTATCCACATGGCTGGGGCTGTGCCTTCTACCCTTCACC
                     AACTGATGAAATTTGTTTGGAAGGACCAAGAATTGGTCATTCATGGTGAAGGGAGTCA
                     TTCTGATGGGTATGCGCCGATCGTTCACAAGGTTTCCCGAGGTTGTGATTTCTACACG
                     GTGGAGCTGGTAAATGCCACCGATGATGATTTGGCTCCGCAGCCTCCTATGCCTGTCG
                     TGTACAAAATGATTGCTACTGTCATGCTCCAGAATGGTTTCGAACCAGGTTTCGGGTT
                     GGGGAAGTATTTCCAAGGAATTGTCGAGCCTGTCCAAATCCCCGCCAAAGGAGCGAAG
                     TTTGGTTTGGGATATATCCCAACAGATGACGAAGCAGAGATGAAGAACAAGAATGTTA
                     ATCAAGCATTGGCCAAGCCAATTCCTCATCTATACCAATCATTTCCGGTACGAGAAAG
                     TATCAGCGATGGTGGTCTCGGGGAAGGAATCTGGGGCCTATTTGAGGAGATTGATACG
                     GTCATCGAGGAAGAGGCTGGAACATCAGGCATCCGTGATGCAGAACCTGAGGAGCAAT
                     TGCAGAATTGGACCTCCACACCACTCCTGATTTCCCGCTCATTTAGTAATATTAATTT
                     AAAACCTGCCAATGTCATGTCATGTCATGAACCGAGTGAACAAAATGAAGTAGGTGAT
                     GAAGAAGGTGAGGAATACGAAGAAGAAAATGAGGTACCCGAACATGTCGCCGAAGAAT
                     TTCGACAATTCGTGAATCAACACAAACCAAATCTTGAAGAAACTGAAACTGTGAATCT
                     CGGAGATGAGGAATGCGTCAAAGAAGTCAAAATCAGTGTCCATCTGACTGAAGCCCAA
                     AGAAGAGACATGGTTCATTTGCTCTGGGAATACATTGATGTATTTGCCTGGTCTTATA
                     GAGATATGCCAGGATTGAGTACGAATATGGTGTCCCACAAGTTGCCAATCAATCCAGA
                     TTTCAGTCCAGTAAAACAAAAGACTTGGAAGTTTAAGCCTGAGTTGAGTTTAAAGATC
                     AAAGATGAGATTACAAAGCAGATCGAGTCCCAAGTAGTGGAAGTGACGCAGTATCCGA
                     CTTGGTTAGCTAATGTTGTTCCGGTTGCCAAGAAAGACGAAAAAATCAGAATTTGTGT
                     TGACTATAAAGATCTCAACAAAGCTAGCACGAAAGATAATTTTTCATTGCCAAACATT
                     CACATCCTCATTGATAACTGCGCTAAGCATGAGATGCAGTCATTTGTGGATTCTTATG
                     CAGGTTATCACCAGATCCTGATGGACGAAGAAGATGCAGAAAAGACAGCTTTCATCAC
                     GCCTTGGGGTGTATATCATTATCGGGTGATGCCTTTTGGTCTCAAGAATGCCGGTTCT
                     ACTTATATGAGGGCCATGACAACCATCTTTCACGATATGATTCACAAAGAGATCGAAG
                     TGTATGTAGATGATGTCATAATTAAGTCCCGCAAGAGTTCGGATCACTTGACTAACTT
                     GAGAAAATTCTTTGATCGTCTGCGTCGATACAATTTGAAGTTAAATCCCGCTAAATAT
                     GTTTTTGGGGTGCCAGCTGGCAAGTTGTTGGGATTTATAGTCAGCAGAAGGGGCATTG
                     AGCTTGACCCTTCCAAGATCAAGGCGATCCAAGAATTACCTCCTCCGAAGACCAAGAA
                     AAAAGTGATGAGTTTCTTAGGAAGGTTCTCAATCCACCGTGGTGATGGATCCATTGAA
                     GTATATTTTCCAGAAAGCAATGCCGACCGGAAGTTGGCTAAATGGCAAATGCTTTTGA
                     GTGAGTTTGACATTGTGTATGTGACACAAAAGGCGATAAAAGCACAAGTCTTGGCTGA
                     TCATCTTGTGGAGAATCCAGTTGATGAAGAGTATGAACCGCTCAAGACTTATTTTCTC
                     GATGAAGAAGTAACGTTTGTGGGTGAAGATATTTCTGAAGCATATCCTGGTTGGAGAG
                     TGTTCTTTGATGGAGCGGCGAATCATCAAGGGAAAGGAATCAGAGCGGTCTTAGTGTC
                     AGAAACCGGTCAGCACTATCCTATGGCGGCTAAACTCCGATTTGAATGCACGAACAAC
                     GTGGTTGAATATGAAGCTTGCATCCTCGGTCTGAAGATGGCAATTGATATAAATGTTC
                     ATGAGTTGCTGGTTATTGGAGATTCAGATTTGCTGATTCATCAGGTTCAAGGGGAATG
                     GGCCGTGAAAAACCCAAAGATCACACCAGACTTGATGTTGAGAGCCGTCTGGCTTATG
                     ATGATGAAGTCGTATGACCAGTTGGTATCTCCGTTTGTTTTCGAAGATATAATGGCAT
                     ATGACGTCTCTAGTTGTTTTCAGAGACTTGATGATGAATGA"
                     /label="reverse transcriptase mRNA"
     CDS             join(complement(58732..59630),complement(57870..58391),
                     complement(56796..57782),complement(55431..56529),
                     complement(54569..55074),complement(50828..50957))
                     /note="RNA-dependent DNA polymerase"
                     /codon_start=1
                     /transl_table=1
                     /product="reverse transcriptase"
                     /protein_id="QVT92263.1"
                     /db_xref="GI:2044648650"
                     /translation="MNELNCIPEVAGLSYEDLCIHPNLDLPEGFKVPKFEIFGGTGNR
                     LAHLRAYCDQLVGVGRNEALLMRLFSRSLSGETLEWFTSHKTRQWSSWNALAKDFIER
                     FAYNVEIVHDRYSLEKMKQKPTESYREFAYRWRKEAARVRPSMSEKEIVEVFVRVQEP
                     EYYDRIMLLVGEKFVEIVKVVETIEDGLRTGKIARVAASPGSSGLLKKKKEDVSSISY
                     EGKKTPRKTSSYQGRSRPSQSSYLAHYTQADYQNNHPPSYQNTPPPIYQTPPPIYQTP
                     PHHYRNVALNCANVQTSYQTPPPTVGHDTEDCINLKHKIQDLIDQNVVSLQTVAPNVN
                     SNPLPNHGGATINMIETDDDWCVAKTIVSIAPDELERAVASLSIRQKKEFVILTPEKA
                     VALVPRKTLTQPKFVIETAATQGMTRSGRCYTPEELAQGGQKKDQTKRPISEAEAEEF
                     WRKMQPKDYSIVKHLEKTPAQISVDNLAAMIHQVIRGHQISFCEEELPFEGRMHNKAM
                     HVTIKCREKVINRVLVNDGSGLNICPLSTLKQLKFDLGKVQQNQVNVRAFDEVQRDTI
                     GAVNLDVQMGPAEFNVEFQVLDINTSYNLLLGRPFIHMAGAVPSTLHQLMKFVWKDQE
                     LVIHGEGSHSDGYAPIVHKVSRGCDFYTVELVNATDDDLAPQPPMPVVYKMIATVMLQ
                     NGFEPGFGLGKYFQGIVEPVQIPAKGAKFGLGYIPTDDEAEMKNKNVNQALAKPIPHL
                     YQSFPVRESISDGGLGEGIWGLFEEIDTVIEEEAGTSGIRDAEPEEQLQNWTSTPLLI
                     SRSFSNINLKPANVMSCHEPSEQNEVGDEEGEEYEEENEVPEHVAEEFRQFVNQHKPN
                     LEETETVNLGDEECVKEVKISVHLTEAQRRDMVHLLWEYIDVFAWSYRDMPGLSTNMV
                     SHKLPINPDFSPVKQKTWKFKPELSLKIKDEITKQIESQVVEVTQYPTWLANVVPVAK
                     KDEKIRICVDYKDLNKASTKDNFSLPNIHILIDNCAKHEMQSFVDSYAGYHQILMDEE
                     DAEKTAFITPWGVYHYRVMPFGLKNAGSTYMRAMTTIFHDMIHKEIEVYVDDVIIKSR
                     KSSDHLTNLRKFFDRLRRYNLKLNPAKYVFGVPAGKLLGFIVSRRGIELDPSKIKAIQ
                     ELPPPKTKKKVMSFLGRFSIHRGDGSIEVYFPESNADRKLAKWQMLLSEFDIVYVTQK
                     AIKAQVLADHLVENPVDEEYEPLKTYFLDEEVTFVGEDISEAYPGWRVFFDGAANHQG
                     KGIRAVLVSETGQHYPMAAKLRFECTNNVVEYEACILGLKMAIDINVHELLVIGDSDL
                     LIHQVQGEWAVKNPKITPDLMLRAVWLMMMKSYDQLVSPFVFEDIMAYDVSSCFQRLD
                     DE"
                     /label="reverse transcriptase CDS"
     mRNA            join(complement(62384..>63249),complement(<61828..62287))
                     /product="hypothetical protein"
                     /transcription="ATGGTAAAGTTTTGGGACAGCGACAATATGGTATTTCGGCTC
                     GGGGAAGTGGAAATGACGCCGACTATTGAAGAAGTCCTGACAAGTTACGAAAGTATTG
                     GCATGTGCAACAAAAGGAGGTTCCAACCCGATACAGATCTCCTTTTCCCAAAAACATG
                     GGATTTTGCTGAAATTAAAGAAAAATTGTCACTCGTCAAAGCTGATTGGATGGACAAG
                     CTGCCCGGGCCAAACATTTCGCTTCGAAAGCTTTATTACCAATTCGGACGTGCAAGAG
                     CCTTTGAAAAGTTCAAAGAAGAGTTTGTCTCAGAAGAGAAATGGAAGGAGACACGTTC
                     TCTTGCCTTTGCGATATGCCTACTTGGGACGATGGTATTTCCCCAGGGACCAAACTAT
                     ACTATCCATCCGAATGTAGTAATGGTCACTCATGCTATCTTTTATGGGGTGGGCTACG
                     GGTCAGCAACTAAGTACTACACTTTGGCACCCATGATTTTGGCCGACATTTATAGGGC
                     TTTGGACAAGTGTCAAAGCGGAGAGCGTTTCTTTCAGGGATGCAACCTGATACTTCAG
                     TGGTGGATGATGAGGCACTTGATCAAATCACATAATCCAGAAGAACTAGATCCGTTGA
                     GACGATCGGACCAATTTGCAGGTCATGATTGGTGGATGTACCATAATCATTGTAACAA
                     AACTGGAGGTTTAAAATTCTGGTATCCAAGACTTCAAGGGCTAAGAGAGGAAAATGTG
                     CAGTGGCTGATAGAAAGTCTGGTGGTGACAAAGCAAATGGTGATTCGAGCAGAAAAGA
                     CCCCTTACTTGATATTTGCCGGGTTAAGAGGGACTAGACCATATGCTCCCGGTCGAGT
                     CCTTAGACAGCTAACATGGAAGACCCGAAGGGTTTTGGGTGAGCCGGTACCAAACAGA
                     TTCCGTCCAGAATGTTCTAAGGATTACAAAGAATGGTTGAAGAAGAGCCTCGCCGGTA
                     CTATCGAGCATGGTCCAAATGTTCCCCATATTATTGCAGATGTTGGGGCCAAGCATCA
                     AATTCGACTTCATCGACTCCAAGAGAAGTATGACAAGAATGAGTTGGACCATCAACGT
                     CGACATTCAGAGGACGCCAAGGTCATAGCTCAGTTGAAGCAGGAGCTACGAAGAGCCA
                     GGCAATGTATGTCAGAACTAGATGATAGCATGGAGCAACAGATTCAGTCGGTCGAAAG
                     GTTCAGACATTTAGAAGGGGGTCGGTTGGCAAGAGATCACCTATGGGCGAACATATAT
                     GCTATGTGGGAAGAGGTCGGCATCGCCAAGAGGGCCAGACTTGGTGAAGGATCAGGAG
                     GAGCTTGA"
                     /label="hypothetical protein mRNA"
     CDS             join(complement(62384..63249),complement(61828..62287))
                     /note="plant mobile domain"
                     /codon_start=1
                     /transl_table=1
                     /product="hypothetical protein"
                     /protein_id="QVT92264.1"
                     /db_xref="GI:2044648651"
                     /translation="MVKFWDSDNMVFRLGEVEMTPTIEEVLTSYESIGMCNKRRFQPD
                     TDLLFPKTWDFAEIKEKLSLVKADWMDKLPGPNISLRKLYYQFGRARAFEKFKEEFVS
                     EEKWKETRSLAFAICLLGTMVFPQGPNYTIHPNVVMVTHAIFYGVGYGSATKYYTLAP
                     MILADIYRALDKCQSGERFFQGCNLILQWWMMRHLIKSHNPEELDPLRRSDQFAGHDW
                     WMYHNHCNKTGGLKFWYPRLQGLREENVQWLIESLVVTKQMVIRAEKTPYLIFAGLRG
                     TRPYAPGRVLRQLTWKTRRVLGEPVPNRFRPECSKDYKEWLKKSLAGTIEHGPNVPHI
                     IADVGAKHQIRLHRLQEKYDKNELDHQRRHSEDAKVIAQLKQELRRARQCMSELDDSM
                     EQQIQSVERFRHLEGGRLARDHLWANIYAMWEEVGIAKRARLGEGSGGA"
                     /label="hypothetical protein CDS"
     gene            97367..105156
                     /gene="RGA-B2-1"
                     /label="RGA-B2-1 gene"
     mRNA            <98778..>102584
                     /gene="RGA-B2-1"
                     /product="RGA-B2-1"
                     /transcription="ATGGCCGATCCTGTAATTGGTGCTACTGTTCAAGTTTTGCTT
                     GAAAAGCTGCTTTCTCTTACTATTGAGGAATTCAATAGCTCAAGGGACTGTAATAAAG
                     ATCTTGGAATGTTGACACAAAATGTATCCATGATACAAGCTTTCATTCATGATGCTGA
                     AAGACGACAAGTTGAGGATCAGGCTGTGAAACTATGGCTCAACAGGCTTGAGAGAGCT
                     GCTGAAAATGCTGAAAATGTGTTTGACAAATTCAGGTATGAATCTCTCAAAAGACAAG
                     TGAAGATCCGAAACAATCCAATGAGAAAGGTCAGTGATTTCTTTTCTCATACAGCTTT
                     TAAGAACAAAATGTCTCGAAAAGTCAACAACATTAATGAAGAGTTGAGGGGTATCAAT
                     ATGCTAGCCAAAGACCTTGGTCTCCAATCATTCATGGTTCCTCCTCGGAAAATACTTC
                     CAATTCGAGAAACAGATTCCATAGTAGTTGCTTCGTATATTGTTGGCAGAGAGAAGGA
                     TGTTGCTGAAATAAAAGAGAAGATATTGACCATAAGAGAGGATATTGATCTATGCACC
                     ATTCCCATAGTGGGCATGGGAGGTTTAGGGAAAACAACTGTGGCCAAGAGAATTTTCA
                     ATGATGAACAGATCGAGAAACACTTTGAAAAGAGAGTATGGTTATGTCAACCTGAAAT
                     GTCAGAAACAAAGAGCTTTCTTGAACTGATCCTCGAATCATTGACAGAGAGGAAAGTT
                     GAGGTCCTGAGCAGAGATATAATAGTCAAGAAGCTCCGAGATGAACTGGCAGGAAGAA
                     AGTATTTGCTTGTTCTGGATGATTTGTGGGGTGTTGACTCTACATTGTGGGATGAGTT
                     TGTGGACACCTTGCGAGGAATAAATACATCCCGAGGAAACTTCATTCTTGTAACTACT
                     CGTATGGAATTGGTGGCATCCACAGTAGCAGCAGTACTAGGTCCTCATAAGTTGGAAA
                     AATTATCTGAAGATCATTGTTGGTCCATTTTCAAACAAAGAGCGTTTGTTGATGGGAA
                     AATTCCAGAGGAAATAGTAAGCATGGAGAAAAGGATTGTTGAGATGTGCCAAGGTCTA
                     CCATTGGCTGCAAGTGTGTTGGGAGGCCTCTTACGCAGTAAGGGAAAACATGAATGGC
                     AGGCAATTCTTGATGGCAACCCCCTTGTTGCAGGTGAAAATGATAACGGAGAAAAGAG
                     CATAAAGAAAATCCTAAAACTCAGCTATGATTATCTACCATCTCCACAACTGAAAAAA
                     TGCTTTGCTTACTTTGCAATGTTTCCAAAAGATTTTGAGTTTGAAAAGGAACAACTTA
                     TCCAACTCTGGATGGCAGAAGGCTTTCTCCATCCATGTCAAGAGACCACTGTGATGGA
                     AGGCATTGGGCACAGGTTTTTTCAAATCTTGTTGCAAAATTCCTTGCTACAAGATGTT
                     GAGTTAGATGAGCACAACAATATAACACATTGTAAGATGCACGATCTTGTGCATGATT
                     TGGCTGGAGATATCTTAAAATCTAAACTATTTGATCCGAAGGGCAACGATGGAGAAAA
                     ACTTTCTCAAGTTCGATACTTTGGATGTGAGTCACCAATGGATCAAATAGATAAGATA
                     TATGAGCCAGAACGTTTGTGCACACTGTTTTGGAGAAACAATTATATATGGGAAGATA
                     TGCTGTTGAGCTTTAAGTTCTTGAGAGTTTTAGATTTGTCCAGTTCAGGAATCAAGGA
                     GTTGTCGGCCAAAATAGGGATGCTGATATACTTGAGATATCTTGATCTCTCCAACACT
                     AAGATCACAGCCTTGCCCAACTCCATTTGCAAGCTCTATAATTTGCAAACATTTAGAG
                     TCATTAACTGCCATTCACTCAAAGAACTTCCATATGAGATGGGAAATATGATAAGTTT
                     GAGACACATATATTACACTTCTGTTGACAAAGGAAATCAGCATTGGGGAGGATGGTGT
                     ATTCTCAATGAACATTTTCAGATGCCACTTAATATGGGGCAATTGACTAGTCTTCAAA
                     CCCTCCAGTTTTTCAAGGTAGGTTTAGAGAAAGGTCGTCAAATAGAAGAATTAGGTCA
                     TTTGAAAAACCTAAGAGGTGAATTGAGGATCAATGGTCTCCAATTGGTCTGTGATAAA
                     GAAGAGGCTCGAACAACATATTTACAGGAGAAACCAAACATCTGCAAGCTGGCATATT
                     TATGGTCCCATGATGATTCAGAAGGCCGTGAGATCAATGATGAACCTGTGTTGGATGG
                     TCTTCAACCGCATCCTAACTTGAAAACCTTATCAGTAGTGAACTATTTAGGGACTAAA
                     TTTCCTTCATGGTTCAGTGAAGTGTCGCTACCAAATTTGGTTAAGTTGAAATTAAGTG
                     GTAGCAAAAGGTGCAAAGAAATTCCATCCCTTGGCCAACTGAAATTCCTTCGGCATCT
                     TGAGCTGATAGGATTCCATGAGTTGGAATGCATTGGACCTGCTTTATATGGTGTTGAG
                     GTTAGCAATATTGGATCAAACAGCATTATCCAAGTGTTCCCGTCATTGAAAGAACTAG
                     TATTGGAGGATATGCGTAGCCTTATTGAGTGGAAGGGAGATGAAGTTGGAGTAAGAAT
                     GTCTGCCGGGCTTGAGAAGTTGCGGATTACAGACTGTCCATTGTTAAAAAGTATTCCG
                     AATCAATTTGAAATCCTCCGTGACTTAGAAATTACAGGAGTTGACAGTGAAATGCCAT
                     TGTTGAACTTGTGCAGCAACTTGACATCTCTTGTGTATCTTGAAGTTTGTAAGGTGAA
                     AGAGCTCACTTGTCTTCCAGATGAGATGCTACGTAACAATGTTTCTCTTCAACAGATA
                     TTAATTTTCGGCTGCGGAAAGTTTCGTGAATTGCCACAAAGCTTGTACAATCTCCATT
                     CTCTTAGGATATTAGAGATTATCTGCTGCACCAATTTCAGTTCTCTTCCTGTTCCCTG
                     TGGAGACAACTATTTGACTTCCCTCCAAATCTTTCAGTTAACGGATTGTGATGGATTG
                     ATCAGTTTACCAATTGGAATGCTAGATCAATGCCGGTCTCTAGAGCTTTTGAATGTCA
                     TCTGCTGTGACAACTTGGTTTCCTTGCCTTTACATGTGTGGGAAATGCCTTCACTTTC
                     ACGTTTGAATATATCACAATGTCCCAAATTGATTAGTGTACCCGAAGTGGGCCTTCAC
                     CGTTTCGCTGGGTTACAGACATTGAAAATTGGTCCTTTCTCAGAGATGGTGGATTTTG
                     ATGCATTCCAATTGATTTTTAACGGCATTCAGCAGTTGTTGTCCCTTTGTGATCTGGC
                     GGTGTACGGACGTGGGCACTGGGATTCTCTGCCCTATCAGATTATGCAACTCTCTGAC
                     CTAAGAGAGATCACAATAGCTGATTTCGGAATTGAGGCTCTTCCTCCTAGACTTGACA
                     ACCTTACTTCTCTTGAAAGATTATCGCTAGCGGGGTGCAAATGGCTACAACATCTGAA
                     CTTCTCAGATGCCATGCCCAAATTACGGCTTCTGTGGATAAGTGATTGTCCATTGTTA
                     GAAGCTCTGTCGGATGGGCTCGGAAACCTTGTTTCTTTGCAAGAGTTATATTTACAGA
                     ACTGTGAAAAACTAGAGCATCTTCCATCCCGAGATGCCATGCGACGCCTCACTAAATT
                     ATGGAACCTGAGAATTATTGAAGGCTGCCCAAAGTTAGAAGAAAGTTGCACCAACTCC
                     CAATGGTCCAAGATTTCCCATATTCCAAATATTGAAGTAGGTGGGAGGATAATTAAGG
                     ACAGACGTAAGTCTCCGTTTCTCTTTCACTTTCTTAGTCACTCACATTTTTAA"
                     /label="RGA-B2-1 mRNA"
     CDS             98778..102584
                     /gene="RGA-B2-1"
                     /note="NB-ARC domain; clade CNL16"
                     /codon_start=1
                     /transl_table=1
                     /product="RGA-B2-1"
                     /protein_id="QVT92259.1"
                     /db_xref="GI:2044648646"
                     /translation="MADPVIGATVQVLLEKLLSLTIEEFNSSRDCNKDLGMLTQNVSM
                     IQAFIHDAERRQVEDQAVKLWLNRLERAAENAENVFDKFRYESLKRQVKIRNNPMRKV
                     SDFFSHTAFKNKMSRKVNNINEELRGINMLAKDLGLQSFMVPPRKILPIRETDSIVVA
                     SYIVGREKDVAEIKEKILTIREDIDLCTIPIVGMGGLGKTTVAKRIFNDEQIEKHFEK
                     RVWLCQPEMSETKSFLELILESLTERKVEVLSRDIIVKKLRDELAGRKYLLVLDDLWG
                     VDSTLWDEFVDTLRGINTSRGNFILVTTRMELVASTVAAVLGPHKLEKLSEDHCWSIF
                     KQRAFVDGKIPEEIVSMEKRIVEMCQGLPLAASVLGGLLRSKGKHEWQAILDGNPLVA
                     GENDNGEKSIKKILKLSYDYLPSPQLKKCFAYFAMFPKDFEFEKEQLIQLWMAEGFLH
                     PCQETTVMEGIGHRFFQILLQNSLLQDVELDEHNNITHCKMHDLVHDLAGDILKSKLF
                     DPKGNDGEKLSQVRYFGCESPMDQIDKIYEPERLCTLFWRNNYIWEDMLLSFKFLRVL
                     DLSSSGIKELSAKIGMLIYLRYLDLSNTKITALPNSICKLYNLQTFRVINCHSLKELP
                     YEMGNMISLRHIYYTSVDKGNQHWGGWCILNEHFQMPLNMGQLTSLQTLQFFKVGLEK
                     GRQIEELGHLKNLRGELRINGLQLVCDKEEARTTYLQEKPNICKLAYLWSHDDSEGRE
                     INDEPVLDGLQPHPNLKTLSVVNYLGTKFPSWFSEVSLPNLVKLKLSGSKRCKEIPSL
                     GQLKFLRHLELIGFHELECIGPALYGVEVSNIGSNSIIQVFPSLKELVLEDMRSLIEW
                     KGDEVGVRMSAGLEKLRITDCPLLKSIPNQFEILRDLEITGVDSEMPLLNLCSNLTSL
                     VYLEVCKVKELTCLPDEMLRNNVSLQQILIFGCGKFRELPQSLYNLHSLRILEIICCT
                     NFSSLPVPCGDNYLTSLQIFQLTDCDGLISLPIGMLDQCRSLELLNVICCDNLVSLPL
                     HVWEMPSLSRLNISQCPKLISVPEVGLHRFAGLQTLKIGPFSEMVDFDAFQLIFNGIQ
                     QLLSLCDLAVYGRGHWDSLPYQIMQLSDLREITIADFGIEALPPRLDNLTSLERLSLA
                     GCKWLQHLNFSDAMPKLRLLWISDCPLLEALSDGLGNLVSLQELYLQNCEKLEHLPSR
                     DAMRRLTKLWNLRIIEGCPKLEESCTNSQWSKISHIPNIEVGGRIIKDRRKSPFLFHF
                     LSHSHF"
                     /label="RGA-B2-1 CDS"
     mRNA            <104433..>104861
                     /gene="RGA-B2-1"
                     /product="hypothetical protein"
                     /transcription="ATGGGCCTCGTCGAAATGCAACTCTCTGACCTAAGAGAGATC
                     GAAATAGCTGATTTCGGAATTGAGGCTTTTCCTCCTAGACTTGACAACCTTATTTCTC
                     TTGAAAGATTGACGCTAGTGAGGTGCAAACGGCTACAACATCTGAACTTCTCAGATGC
                     CATGCCCAAATTACAGGATCTGTGGATAAATGATTGTCCATTATTAGAAGCTCTGTTG
                     GATGGGCTCAGAAACCTTGTTTCTTTGCAAGAGTTACATTTACGGAACTATGAAAAAC
                     TAGAGCATCTTCCATCCCGAGATGCCATGCGACGCCTCACTAAATTATGGAAACTGGA
                     TATTATAGGCTGCCCAAAGTTACAAGAAAGTTGCACCAACTCCCAGTGGTCCAAGATT
                     TCCCATATTCCAAGAATTGAAGTAGTGTTGAATGAGTAG"
                     /label="RGA-B2-1 mRNA"
     CDS             104433..104861
                     /gene="RGA-B2-1"
                     /note="leucine rich repeats"
                     /codon_start=1
                     /transl_table=1
                     /product="hypothetical protein"
                     /protein_id="QVT92266.1"
                     /db_xref="GI:2044648653"
                     /translation="MGLVEMQLSDLREIEIADFGIEAFPPRLDNLISLERLTLVRCKR
                     LQHLNFSDAMPKLQDLWINDCPLLEALLDGLRNLVSLQELHLRNYEKLEHLPSRDAMR
                     RLTKLWKLDIIGCPKLQESCTNSQWSKISHIPRIEVVLNE"
                     /label="RGA-B2-1 CDS"
     gene            129322..136893
                     /gene="RGA-B2-2"
                     /note="pseudogene"
                     /label="RGA-B2-2 gene"
     mRNA            join(<130732..131908,132022..132306,132523..>134534)
                     /gene="RGA-B2-2"
                     /product="RGA-B2-2"
                     /transcription="ATGGCCGATCCTGTAATTGGTGCTACTGTTCAAGTTTTGCTT
                     GAAAAGCTGCTTTCTCTCACTACTGAGGAATTCAGTAGCTCAAGGGACTGTAATAAAG
                     ATCTTAGAATGTTGACACAAAATGTATCCATGATACAAGCTTTCATTCATGATGCTGA
                     AAGACGACAAGTTGAGGATCAGTCTATGAAACTATGGTTCACGAGGCTTGAGAGAGCT
                     GCTGAAAATGCTGAAAATGTCTTTGACAAATTCAGGTATGAATCTCTCAAAAGACAAG
                     TGAAGATCCGAAACAATCCAATGAGAAAGGTCAGTGATTTCTTTTCTCATACAGCTTT
                     TAAGAACAAAATGTCTCGAAAAATCAACAACATTAATGAAGAGTTGAGAGCTATCAAT
                     ACGGTAGCCAAAAACCTTGGTCTCCAATCACTCATGGTTCCTCCTCGGAAAATACTAC
                     CAATTCAAGAAACAGATTCCATAGTAGTTGCTTCGTATGTTGTTGGCAGAGACAATGA
                     TGTTGCTGAAATAAAGGAGAAGATATTGACCATAAGAGAGGATATTGATCTGTGCACC
                     ATTCCCATAGTGGGCATAGGGGGTTTAGGGAAAACAACTGTGGCCAAGAGAATTTTCA
                     ATGATGAACAGATCGAGAAGCACTTTGAAAAGAGAGTATGGTTATGTCTACCTGAAAT
                     GTCAGAAATTAAGAGCTTTCTTGAACTGATCCTCGAATCATTGACAAAGAGGAAAGTT
                     GAGGTCCAGGGCAGAGATATAATAGCCAAAAAGCTCCAAGATGAACTGGCAGGAAGAA
                     AGTATTTGCTTGTCCTGGATGATTTGTGGCGTGTTGACCCAACATTGTGGGATGAGTT
                     TGTGGACACCTTGCGAGGAATAAATACATCCCGAGGAAACTTCATTCTTGTAACTACT
                     CGTATGAAATTGGTGGCATCCACAGTAGCAACAGTACTAGGTCCTCATATGTTGGAAA
                     AATTATCAGAAGATCATTGTTGGTCCATTTTCAAACAAAGAGCGTTTGTTGATGGTAA
                     AATTCCAGAGGAAATAGTAAGCATGGAGAAAAGGATTGTTGAAATGTGCCAAGGTCTA
                     CTATTGGCTGCAAGTGTGCTGGGAGGCCTCTTACGCAGTAAGGAAAAACATGAATGGC
                     AGGCAATTCTTGATGGAAACCCCCTTGTTGCAGATTTTGAGTTTGAAAAGGAACAACT
                     TATCCAACTTTGGATGGCAGAAGGCTTTCTCCATCCATGCCAAGAGATCCCTGCGATG
                     GAAGACGTTGGGCACTGGTTTTTTCAAATCTTGTTGCAACATTCCTTGCTACAAGATG
                     TTGAGTTAGATGAGCAAAACAATATAACACATTGTAAGATGCACGATCTTGTGCATGA
                     TTTGGCTGGAGATATCTTAAAATCTAAACTATTTGATCCGAAGGGCGACGATGGAGAA
                     AACCTTTCTCAAGTTCGATACTTTGGATTCTTGCCCAACTCCATTTGCGAGCTCTATA
                     ATTTGCAAACATTTAGAGTGAATGACTGCTTTTCACTCAGGGAACTTCCATATGAGAT
                     GGGAAATATGATAAGCTTGAGACACATATATTTCACTTCTGTTGACAAAAGAACTCTG
                     CATTGGGGAGCATGGTGTATTCACTATAACAATTTTCAGATGCCACTTAATATGGGGC
                     AATTGACTAGTCTTCAAACCCTCCAGTTTTTCAAGGTAGGTTTAGAGAAAGGTCGTCA
                     AATTGAAGAATTAGGTCATTTGAAAAACCTAAGAGGTGAATTGAGGTTCAAAGGTCTT
                     CAATTGGTCTGTGATAAAGAAGAGGCTCGAACAGCATATTTACAGGAGAAACCAAACA
                     TCTGCAAGCTGGCATATTTATGGTCCCATGATGAATTAGAAGGCTGTGAGATCAATGA
                     TGAGCATGTGTTGGATGGTCTTCAACCACATCCTAACTTGAAATCCTTAGCAGTTGTG
                     GGCTTTTTAGGGACTAAATTTCCTTCATGGTTCATTGAAGAGTCGCTACCAAATTTGG
                     TCAAGTTGAAATTAAGTGGTTGCAAAAAGTGCAAAGAAATTCCATCCCTTGGCCAACT
                     GAAATTCCTTCGGCATCTTGAGCTGGTAGGATTCCATGAGTTGGAATGCATTGGACCT
                     GCTTTATATGGTGTTGAGATTAGCAATATTGGATCAAGCAGCATTATCCAAGTATTCC
                     CGTCATTGAAAGAACTAGTATTGGAGGATATGCATAGCCTTATTGAGTGGAAGGGAGA
                     TGAAGTTGGAGTAAGAATGTCTCCCGGTCTTGAGAAGTTGCGGATTACAGACTGTCCA
                     TTGTTAAAAAGTATTCCGAATCAATTTGAAATCCTCCGTGAATTAGAAATTACAGGAG
                     TTGACAGTGAAATGCCATTGTTCAACTTGTGCAGCAACTTGACATCTCTTGTGAATCT
                     TTCTGTTTGTAATGTCAAAAAGCTCACTTGTCTTCCAGATGAGATGCTACGCAACAAC
                     GTTTCTCTTCAATACCTATCGGTCACTGACTGCGAAGAGTTTCGTGAATTGCCACAAA
                     GCTTGTACAATCTCCATTCTCTTAAGAGATTAAGGATTCACAGCTGCACCAATTTCAG
                     TTCTCTTCCTGTCCCCAATGGAGACAACTATTTGACTTCCCTCCAATTATTGATGTTA
                     TGTAATTGTGATGGATTGATCAGCTTACCAATTGGAATGCTAGATCAATGCCGGTCTC
                     TAGAGATTTTGAGTGTCAGCTGCTGTGACAATTTGGTTTCCTTCCCTTTACATGTGTG
                     GGAAATGCCTTCACTTTTATACTTGGAAATATCACGATGTCCCAAATTGATTAGTGTA
                     CCCGAAGTGGGCCTTCACCGTCTCACTGGGTTATGGAAATTGGAAATTGGTCCTTTCT
                     CAGAGATGGTGGATTTTGATGCATTCCAATTGATTTTTAATGGCATTCAGCAGCTGTT
                     GTCCCTTCGTGATCTGGAAGTGTACGGACGTGGGCACTGGGATTCTCTGCCCTATCAG
                     CTTATGCAACTCTCTGACCTAATAGCGATCAAAATAGCTGATTTCGGAATTGAGGCTC
                     TTCCTCCTAGACTTGACAACCTTACTTCTCTTGAAAGATTAACATTAAAGGGGTGCAA
                     ATGGCTACAACAGCTGAACTTCTCAAATGTCATGCCCAAATTATGGCTTCTGTGGATA
                     AATGATTGTCCATTGTTAGAAGCTCTGTCAGATGGGCTCGGCAACCCTGTTTCTTTGG
                     AAGAATTATATTTACAGGACTGCGAAAAACTAGAGCATCTGCCATCCCGAGATGCCAT
                     ACGACGCCTCACTAAATTATGGAACCTGGGAATTGAAGGCTGCCCAAAGTTAGAAGAA
                     AATTGCATCAACTCCCAGTGGTCCAAGATTTCCCATATTCGAAATATTGAAGTAGGTG
                     GGAGGATAATTAAAGACAGACGTAAGTTTCGGTTTCTCTTTCACTTTCTGATTCGCTC
                     GCATTTTTAA"
                     /label="RGA-B2-2 mRNA"
     CDS             join(130732..131908,132022..132306,132523..134534)
                     /gene="RGA-B2-2"
                     /note="NB-ARC; clade CNL16"
                     /codon_start=1
                     /transl_table=1
                     /product="RGA-B2-2"
                     /protein_id="QVT92267.1"
                     /db_xref="GI:2044648654"
                     /translation="MADPVIGATVQVLLEKLLSLTTEEFSSSRDCNKDLRMLTQNVSM
                     IQAFIHDAERRQVEDQSMKLWFTRLERAAENAENVFDKFRYESLKRQVKIRNNPMRKV
                     SDFFSHTAFKNKMSRKINNINEELRAINTVAKNLGLQSLMVPPRKILPIQETDSIVVA
                     SYVVGRDNDVAEIKEKILTIREDIDLCTIPIVGIGGLGKTTVAKRIFNDEQIEKHFEK
                     RVWLCLPEMSEIKSFLELILESLTKRKVEVQGRDIIAKKLQDELAGRKYLLVLDDLWR
                     VDPTLWDEFVDTLRGINTSRGNFILVTTRMKLVASTVATVLGPHMLEKLSEDHCWSIF
                     KQRAFVDGKIPEEIVSMEKRIVEMCQGLLLAASVLGGLLRSKEKHEWQAILDGNPLVA
                     DFEFEKEQLIQLWMAEGFLHPCQEIPAMEDVGHWFFQILLQHSLLQDVELDEQNNITH
                     CKMHDLVHDLAGDILKSKLFDPKGDDGENLSQVRYFGFLPNSICELYNLQTFRVNDCF
                     SLRELPYEMGNMISLRHIYFTSVDKRTLHWGAWCIHYNNFQMPLNMGQLTSLQTLQFF
                     KVGLEKGRQIEELGHLKNLRGELRFKGLQLVCDKEEARTAYLQEKPNICKLAYLWSHD
                     ELEGCEINDEHVLDGLQPHPNLKSLAVVGFLGTKFPSWFIEESLPNLVKLKLSGCKKC
                     KEIPSLGQLKFLRHLELVGFHELECIGPALYGVEISNIGSSSIIQVFPSLKELVLEDM
                     HSLIEWKGDEVGVRMSPGLEKLRITDCPLLKSIPNQFEILRELEITGVDSEMPLFNLC
                     SNLTSLVNLSVCNVKKLTCLPDEMLRNNVSLQYLSVTDCEEFRELPQSLYNLHSLKRL
                     RIHSCTNFSSLPVPNGDNYLTSLQLLMLCNCDGLISLPIGMLDQCRSLEILSVSCCDN
                     LVSFPLHVWEMPSLLYLEISRCPKLISVPEVGLHRLTGLWKLEIGPFSEMVDFDAFQL
                     IFNGIQQLLSLRDLEVYGRGHWDSLPYQLMQLSDLIAIKIADFGIEALPPRLDNLTSL
                     ERLTLKGCKWLQQLNFSNVMPKLWLLWINDCPLLEALSDGLGNPVSLEELYLQDCEKL
                     EHLPSRDAIRRLTKLWNLGIEGCPKLEENCINSQWSKISHIRNIEVGGRIIKDRRKFR
                     FLFHFLIRSHF"
                     /label="RGA-B2-2 CDS"
     gene            140004..147910
                     /gene="Rpi-chc1"
                     /allele="Rpi-chc1.1"
                     /label="Rpi-chc1 gene"
     mRNA            <143361..>147269
                     /gene="Rpi-chc1"
                     /allele="Rpi-chc1.1"
                     /product="Rpi-chc1.1"
                     /transcription="ATGAATTATTGTCTTCCTTCGAGTACTCTACAAACAACTACC
                     AAACGAAGACTTACTTTGAGAAGACTTTGTTGCAAACAGCTCAGGAAGAAGACTTTGG
                     TGCAGACTGCAGAGGAAGAGGAAGCAAACACAACAATGGCCGATCCTGTAATTGGTGC
                     TACTGTTCAAGTTTTGCTTGAAAAGTTGATTTCTCTCACTATCGAGGAAGTCAACAGC
                     TCAAGGGATTTCAACAAAGATCTCGAAATGTTGACACAAAATGTATCTTTAATCCAAG
                     CTTTCATTCATGATGTTGAAACACCACAAGAGAAACAACAGTCTGTGGAACAATGGCT
                     CAACAGGCTTGAGAGAGTTGCTGAAGATGCTCAAAATGTGTTTGATCGATTCATATAT
                     GAATCTCTCAAAACAAAAGTGGTGAGGAGCCCATTGAAAAAGGTCAGTGGTTTCTTTT
                     CTCATACTGCTTTTAAGAGAAAAATGTCTCAAAAAATCAACAACATCAATAAAGAGTT
                     GACGGCTATCAATAAGGTAGCCAAAGACCTCGGTCTACAATCACTCATGGTTCCTTCT
                     CGGAAAATACTACCAATTCGAGAAACAGATTCCTTTGTAGTTGCTTCTGATATTGTCG
                     GTAGAGATTTGGATATTGCTGAGATAAAGGAGAAGATTTTGAACATGAGAGAGGAGGA
                     TATTGTTCTGTCCACCATTCCCATAGTAGGTATGGGAGGTTTAGGGAAAACAACTGTG
                     GCTAAGAGGATTTACAATGATGAACACATGAAGCAAATCTTTGAAAAGAGAATTTGGT
                     TGTGTCTACCTGAAATGTCTGAAACGAAGAGCTTTCTTGAACAAATCCTCGAATCGTT
                     GATAGAGAGGAAAATTGAGGTTGAAAGGAGAGATATAATAGTCAAGAAGCTACAAGAT
                     GAATTGGGAGGAAAAAAATATTTGCTAGTCCTGGATGATTTGTGGTGTGTTGACTCTA
                     CATCGTGGCATGAGTTCATTGACACCTTGAGAGGAATAAATACATCCAGAGGAAACTG
                     CATTCTTGTGACTACTCGTAGGAAGCAGGTGGCATCCACAGTAGCAACAGATCTTCAT
                     ATCTTGGGGAAGTTAACAGAAGATCATTGTTGGTCTATTTTCAAACAAAAAGCATTTG
                     TTGATGGCAGGGTTCCAGAGGAATTAGCGAGCATGGGCAACAAGATTGTTAAAATGTG
                     CCAAGGTCTACCGTTGGCTGCAAGTGTGTTGGGAGGGCTCTTACACAACAAAGAAAAA
                     CATGAATGGCAAGCAATTCTTGATGGCAACCTCCTTGTTGCAGGTGAAGATGATAATG
                     GAGAAAATAGCATAAAGAAAATCCTAAAACTCAGCTATGATTATCTACCATCTCCACA
                     TCTGAAAAAATGCTTTGCTTACTTTGCAATGTTTCCAAAAGATTATATGTTTGAAAAG
                     GACCAACTAATCCAACTCTGGATGGCAGAAGGGTTTCTTCGTCCAAGTCAAGAGATCC
                     CTGTGATGGAAGACGTTGGGCACAGGTTTTTTCAAATCTTGTTGCAGAATTCCTTGCT
                     ACAAGATGTTCTGTTAGATGAACACAACAATATAACACACTGCAAGATGCACGATCTT
                     GTGCATGATTTGGCTGGAGATATCTTAAAATCTAGACTATTTGATCCGAAGGGCGACA
                     ATGGAGAAAAACTTTCTCAAGTTCGATACTTTGGATGTGAGTCACCAACGGATCAAAT
                     AGATAAGATATATGAGCCAGAACGTTTGTGCACACTGTTTTGGAGAAGCAATTATACA
                     TCTAAAGATATGCTGTTGAACTTTAAGTTCTTGAGAGTTTTAGATTTGTCCAGTTCAG
                     GAATCAAGGAGTTGTCAGCCAAAATCGGGAAGCTGATATACTTGAGATATCTTGATCT
                     CTCGAACACTGAGATCACAGCCTTGCCCAACTCCATTTGCAAGCTCTATAATTTGCAA
                     ACATTTAGAGTCATCAACTGCTTTTCACTCCAGGAACTTCCATATGAGATGAGAAATA
                     TGATAAGTTTGAGACACATATATTACACTTCTGTTGACGAAACAAGTGGGCATTGGGG
                     AGGATGGTGTCTTCACAATGAACATTTTCAGATTCCACTTAATATGGGGCAATTGACT
                     AGTCTTCAAACCCTCAAGTTTTTCAAGGTAGGTTTAGAGAAAGGTCGTCAAATAGAAG
                     AATTAGGTCATTTGAAAAACCTAAGAGGTGAATTGACGATCAATGGTCTCCAATTGGT
                     CTGTGATAAAGAAGAGGCTCAAACAGCATATTTACACGATAAACCAAACATCTGCAAG
                     CTGGCATATTTATGGTCCCATGATGAATCAGAAGGCTGTGAGATCAATGATGAGCATG
                     TGTTGGATGGTCTTCAACCGCATCCTAACTTGAAAACCTTAGCAGTAGTGGACTATTT
                     AGGGACTAAATTTCCTTCATGGTTCAGTGAAGAGTCGCTACCAAATTTGGTCAAGTTG
                     AAATTAAGTGGTAGCAAAAGGTGCAAAGAAATTCCATCCCTTGGCCAACTGAAATTCC
                     TTCGGCATCTTGAGCTGATAGGATTCCATGAGTTGGAATGCATTGGACCTGCTTTTTA
                     TGGTGTTGAGATGAGAAATATTGGATCAAACAGCATTATCCAAGTGTTCCCGTCATTG
                     AAAAAACTAGTATTGAAGGATATGCGTAGCCTTATTGAGTGGAAGGGAGATGAAGTTG
                     GAGTAAGAATGTCTCCCGGTCTTGAGAAGTTGCGGATTACAGACTGTCCATTGTTAAA
                     AAGTATTCCGAATCAATTTGAAATCCTCCGTCAATTAAAAATTACAGGAGTTGACAGT
                     GAAATGCCATTGTTGAACTTGTGCAGCAACTTGACATCTCTCGTAAAGCTTAGAGTCT
                     ATGATATGAAAGAGCTCACTTGTCTTCCAGATGAGATGCTACGTAACAACGTTTCTCT
                     TCAACAGATAATAATTTTCAACTGCGGAGAGTTTCGTGAATTGCCACAAAGCTTGTAC
                     AATCTCCATTCTCTTAGGAGATTAGACATTTACAACTGCACCAATTTCAGTTCTCTTC
                     CTGTTCCCAATGGAGACAACTATTTGACTTCCCTCGAATTCTTTTGCTTACATAATTG
                     TAATGGATTGATCAGTATACCAATTGGAATGCTAGATCAATGCCGGCTAGTGTTTTTG
                     AATGTCAGCTGCTGTAACAACTTGGTTTCATTCCCTGTACATGTGTGGGAAATGCCTT
                     CACTTTCATATTTGCTTATATCAGAATGTCCCAAATTGATTAGTGTACCCAAAGTGGG
                     CCTTCACCATCTCACCGGGTTAGTGAGATTGGGAATTGGTCCTTTCTCAGAGATGGTG
                     GATTTTGATGCATTCCAATTGATTTTTAATGGCATTCAGCAGTTGTTGTCCCTTCGTG
                     ATCTGGAGGTGTACGGACGTGGGCACTGGGATTCTCTGCCCTATCAGCTTATGCAACT
                     CTCTGACCTAAGAGAGATCACAATAGCTGATTTCGGAATTGAGGCTCTTCCTCCTACT
                     CTTGACAACCTTACTTCTCTTGAAAGTTTGACGCTAGTGAGGTGCAAACAGCTACAAC
                     ATCTGAACTTCTCAGATGCCATGCCCAAATTACGGCTCCTGTGGATACGTGATTGTCC
                     ATTGTTAGAAGCTCTGTCGGATGGGCTCGGCAACCTTGTTTCTTTGGAAGAATTATAT
                     TTACATGACTGCGAAAAACTAGAGCATCTACCGTCCCGAGATGCCATGCGACGCCTCA
                     CTAAATTATGGAACATGAGAATTAAAGGATGCCCAAAGTTAGAAGAAAGTTTCACCAA
                     CTACTCCCAGTGGTCCAAAATTTCCCATATTTCAAATATTGAATTAGGTGGGTGGAGA
                     AGGACAGCCATAAGTCTCGGTTTCTCTTTCACTTTCTGA"
                     /label="Rpi-chc1 mRNA"
     CDS             143361..147269
                     /gene="Rpi-chc1"
                     /allele="Rpi-chc1.1"
                     /note="NLR type receptor for RD12 effectors"
                     /codon_start=1
                     /transl_table=1
                     /product="Rpi-chc1.1"
                     /protein_id="QVT92258.1"
                     /db_xref="GI:2044648645"
                     /translation="MNYCLPSSTLQTTTKRRLTLRRLCCKQLRKKTLVQTAEEEEANT
                     TMADPVIGATVQVLLEKLISLTIEEVNSSRDFNKDLEMLTQNVSLIQAFIHDVETPQE
                     KQQSVEQWLNRLERVAEDAQNVFDRFIYESLKTKVVRSPLKKVSGFFSHTAFKRKMSQ
                     KINNINKELTAINKVAKDLGLQSLMVPSRKILPIRETDSFVVASDIVGRDLDIAEIKE
                     KILNMREEDIVLSTIPIVGMGGLGKTTVAKRIYNDEHMKQIFEKRIWLCLPEMSETKS
                     FLEQILESLIERKIEVERRDIIVKKLQDELGGKKYLLVLDDLWCVDSTSWHEFIDTLR
                     GINTSRGNCILVTTRRKQVASTVATDLHILGKLTEDHCWSIFKQKAFVDGRVPEELAS
                     MGNKIVKMCQGLPLAASVLGGLLHNKEKHEWQAILDGNLLVAGEDDNGENSIKKILKL
                     SYDYLPSPHLKKCFAYFAMFPKDYMFEKDQLIQLWMAEGFLRPSQEIPVMEDVGHRFF
                     QILLQNSLLQDVLLDEHNNITHCKMHDLVHDLAGDILKSRLFDPKGDNGEKLSQVRYF
                     GCESPTDQIDKIYEPERLCTLFWRSNYTSKDMLLNFKFLRVLDLSSSGIKELSAKIGK
                     LIYLRYLDLSNTEITALPNSICKLYNLQTFRVINCFSLQELPYEMRNMISLRHIYYTS
                     VDETSGHWGGWCLHNEHFQIPLNMGQLTSLQTLKFFKVGLEKGRQIEELGHLKNLRGE
                     LTINGLQLVCDKEEAQTAYLHDKPNICKLAYLWSHDESEGCEINDEHVLDGLQPHPNL
                     KTLAVVDYLGTKFPSWFSEESLPNLVKLKLSGSKRCKEIPSLGQLKFLRHLELIGFHE
                     LECIGPAFYGVEMRNIGSNSIIQVFPSLKKLVLKDMRSLIEWKGDEVGVRMSPGLEKL
                     RITDCPLLKSIPNQFEILRQLKITGVDSEMPLLNLCSNLTSLVKLRVYDMKELTCLPD
                     EMLRNNVSLQQIIIFNCGEFRELPQSLYNLHSLRRLDIYNCTNFSSLPVPNGDNYLTS
                     LEFFCLHNCNGLISIPIGMLDQCRLVFLNVSCCNNLVSFPVHVWEMPSLSYLLISECP
                     KLISVPKVGLHHLTGLVRLGIGPFSEMVDFDAFQLIFNGIQQLLSLRDLEVYGRGHWD
                     SLPYQLMQLSDLREITIADFGIEALPPTLDNLTSLESLTLVRCKQLQHLNFSDAMPKL
                     RLLWIRDCPLLEALSDGLGNLVSLEELYLHDCEKLEHLPSRDAMRRLTKLWNMRIKGC
                     PKLEESFTNYSQWSKISHISNIELGGWRRTAISLGFSFTF"
                     /label="Rpi-chc1 CDS"
     misc_feature    155107..155478
                     /note="similar to transposase"
                     /label="similar to transposase"
     misc_feature    158528..172655
                     /note="similar to hypothetical protein; protein kinase
                     domain"
                     /label="misc"
     mRNA            join(<174040..174374,175398..175743,176123..>176800)
                     /product="hypothetical protein"
                     /transcription="ATGGATTCTACTACTACCGATGATGATTCTTCTTCTTGTTCT
                     AGTATTAGTAGTAGCAAAGTTTTGTGGTTAATTGCTATTCCATTGGTTTTAGTTTCAT
                     TATATTTTGGATTAAAAAGTTCAACAAGTTATGTTTATTCCAAGAATGATGAGAATAT
                     TAATCTTCCAATTGTTCAATTAGAAAAAAAGTTGATAAGCAATTTAGAGAAAGTTGAA
                     GCTGGTCTTGTTAGAGTAAGAGTTGCTATAAAAGAAGCTCAAAGTAAAAATCAAACAT
                     TTGATGATCCTGAATATGTTCCTACTGGTCCAATTTATTGGAATCCCACTGCTTTTCA
                     CAGAAGCTACATGGAAATGGAGAAACATTTCAAGATTTACGTATACGAGGAAGGTGAG
                     CCCCCTGTATTTCACTATAGTGCTAGTGAAGGAATCCTGGGAATTGAAGGAATTCTGA
                     TTCATCACATAGAGATTAGTAAGTTTCGGACGAATGATCCTGAGAAAGCACACGTTTA
                     CTTCCTCCCGTTCAGTGTCTTATCGATTGTCAGCTATGTTTATGTTGTCAATTCTCGG
                     TCATGGGGTCCTATGCAGAATACAGCAGCAGATTATATTGATGGTATATCAAGAAAAT
                     ACCCTTATTGGAACAGAAGCCTTGGAGCTGATCACTTCATGCTTGCTTGCCATGATTG
                     GGCTCCTACAATTTCCTTTGCGGTTCCTTACTTGTATAAGAACTCGATACGAGTACTA
                     TGCAATGCAAATACCTCCGAAAGATTTGATCCTACCAAGGATGTATCCTTGCCAGAAA
                     TCTATCTCCCTCAAGGTAAGATGGACGGCTTAATTGGAGGTCCGTCTCCATCTCATCG
                     TTCTGTTTTAGTTTTCTACGCGGGAGGAATCCATGGCTACATAAGGCAAGTGCTAATG
                     GAGCAGTGGGGAAAGAACGATGATTCGGATGTGCAAATTCACGAGTACCTTCCGAAGA
                     ACATGTCGTACTATGGGATGATTAGAAAGAGCAAGTTCTGTATTTGCCCGAGTGGTTA
                     TGAAGTGGCTAGCCCGAGAATGGTTGAGGCACTTTACATGGGGTGTGTACCAGTACTG
                     TTGAAGGATCATTATGTAGCGCCTTTTAGCGATGTTTTGAACTGGAAAAGTTTTGCTG
                     TTCAAATGAATTCGACGGATATACCTAATCTGAAGAAGATCTTGATGTCAATATCTCA
                     AACTCAGTACATCAGAATGCAGAAAAGAGGCCTTCAAGTTAGAAGGCATTTCGAGGTA
                     AATTTTCCTCCGAGAAGATACGATGTTTTTCATATGATTCTTCATTCCATTTGGCTTA
                     GAAGGCTAAACATTCAAGTCCATGATACTAAGGATGGATGA"
                     /label="hypothetical protein mRNA"
     CDS             join(174040..174374,175398..175743,176123..176800)
                     /note="exostosin family"
                     /codon_start=1
                     /transl_table=1
                     /product="hypothetical protein"
                     /protein_id="QVT92261.1"
                     /db_xref="GI:2044648648"
                     /translation="MDSTTTDDDSSSCSSISSSKVLWLIAIPLVLVSLYFGLKSSTSY
                     VYSKNDENINLPIVQLEKKLISNLEKVEAGLVRVRVAIKEAQSKNQTFDDPEYVPTGP
                     IYWNPTAFHRSYMEMEKHFKIYVYEEGEPPVFHYSASEGILGIEGILIHHIEISKFRT
                     NDPEKAHVYFLPFSVLSIVSYVYVVNSRSWGPMQNTAADYIDGISRKYPYWNRSLGAD
                     HFMLACHDWAPTISFAVPYLYKNSIRVLCNANTSERFDPTKDVSLPEIYLPQGKMDGL
                     IGGPSPSHRSVLVFYAGGIHGYIRQVLMEQWGKNDDSDVQIHEYLPKNMSYYGMIRKS
                     KFCICPSGYEVASPRMVEALYMGCVPVLLKDHYVAPFSDVLNWKSFAVQMNSTDIPNL
                     KKILMSISQTQYIRMQKRGLQVRRHFEVNFPPRRYDVFHMILHSIWLRRLNIQVHDTK
                     DG"
                     /label="hypothetical protein CDS"
ORIGIN      
        1 aagctttgat aaatggctaa gctttgataa acagagttac tatatccagt gaaattagtt
       61 gaggtgacgt gagctaagca tgaacaccat ggttataaaa acaaaaggga ttgaattgga
      121 gcttctttaa tttatgattt gttcatttct ttagaatgtt catgaatctt aggtctattc
      181 ccctggaata ctaaacccat caggttactg aatattcgta atgcaactct aactgtggcc
      241 aactttttta tgcttcataa cagtgtcttt cagccgtttg attagtttgt gtacatcaat
      301 gtgaaagata gtcgagcaca tttctacaga gtttcaaaaa tgttgtattg ttttcaggtt
      361 ggaaacttca gtactagatt ctctttgcca tcctttctaa aacgtgtaaa gaagttgaca
      421 gatagtcaaa aagattccat aagtaggact ggatttggaa atttgctcct cattcaaact
      481 caaatgcttt ccaaaaactt attagttgaa ttgatggaaa gatgggatta tgagaaacgt
      541 gcttttgtac ttcctccagg tgagataacc atatctctcc tggatgttgc gttaattttg
      601 ggattacgag ttacaggaaa ttctgttctt ttacgagaag atacaccttt cttagatcta
      661 gaaagagaat ataatgttgc cctgtggaat agaaaaatca cggttgcatc attagagcaa
      721 agacttgatt cccttgctga gaccaacaat gaagattttg tgaggtcttt cttgttatac
      781 atgtttggta cttttctgtt tccaaataca aatggcaaaa ttgattctcg ctatgtatat
      841 cttctccgag atattgataa agtgaacagt tttgcttggg gagcagctgt tcttgcagat
      901 gtatttcact ggttgtgcag gagaaagaaa gaaaaattac aatatgttgg aggttgtctt
      961 atttttcttc aagtaagttt aataatctct aatctttgtt tgaataacct caactaattt
     1021 gtgtgttacc tatgtaacaa ctcttttgac gacaagtatt tatgacaaat gatacattgt
     1081 atctactcta ttaacttcaa acagaaacct caagtcttta ctgttatttg aatagatatg
     1141 gtgctatgaa cacattgaca ttgctcgtcc acgtttactg aactaccgct ctacgttccc
     1201 ccgtatctgc aattgggaaa gtactaaatc tcatcataga caatggttca caacaaaatt
     1261 caaagaacta gagactaatc aggtaataag atttacaaca gtttctgttc cactttgtct
     1321 gatctgaatt tactttctgt ctttttcggt cgtgagaaaa ttgtgtcttt gttatcttgg
     1381 gaagtcttga tgaaccatag aacgttcctt ggttattttg gaattgatat attaaacaaa
     1441 atgaatcatt cttttgagcg tatgcctact tggctataat tccgaatgca agaaagaaaa
     1501 attaaacaga ccatctggtc tacttttcgt gttgcttggg ttcacagaca gcagtaaata
     1561 aaagaaaagt taggaatatg aagttgaggc tttctgatat ttcttcttca gtgttgtttt
     1621 tctttctttc cctttcctta tatatgtaca ttttccttct gttgttgtct tcttatcttc
     1681 cattcatagc ttctcaaaca caccaaagtt tgtattctca tcaatatcaa acagtgattc
     1741 cggaagcata aagaattgta ttatgctttg gaaaattgac ttctagtcac tctcgctctc
     1801 tctccagata atttggaacc ttgaaccgac ttctgatgag tccaacagtg acataatcaa
     1861 agagttgata gtggcagaaa agagaacatg gcctgacctg aacacacgat cttcagtgga
     1921 tactccgcct catattgtaa gtcttccttc ctcttttgcc atatattttt gagcttcaag
     1981 ctcttttaac caaatagtga tccattcttt gccagtttag ttaacttttt gtagattaac
     2041 tcctttcaat taataggacc atactgtgaa aagtggatat cagtcgatgg gtcatttgat
     2101 cgttcacctg gaagctgaat cagagagtga aagtaacaga ccagcatacg gaatgcaaaa
     2161 tatttcttct gatgcagtta gtttgcgtga aactgtatca ggatcttctg catgccacta
     2221 tttggataaa gaaaaagaac tcacagaccg ttcacaaact tcaggagcaa atgtggctat
     2281 attaatcagt agtgatgtga gctgataatc ttttatgttt cttgcttata tatttggttt
     2341 tcttgaatat gattaaatgc atgagatgtt aacgtctgtt tacgcaggac gaatgggagg
     2401 atgatctacc gaagaaaagc cagactctgg aagagcagat agttcaacta aagaacaaaa
     2461 ttggtgactt gacaagagag aacaagaatc tgaaaaacca actattctcg agtctaaagt
     2521 ttgaagagca gaacaagaaa ctaatggatg aaattgaaaa tctgcgacaa gaaaaccaag
     2581 aactgagtga atcaaccaac tgtcttgtga ctcgattaga aaaacttgtg gttgatgaga
     2641 tcacagatac attagataat gagagcatag agaacaatct ttgaaacaaa cctaaaagag
     2701 tctattcaga tgaatttgac atatttatta ttggagctat gtactgatca aaatgtaaat
     2761 acaagtgcaa ttcatacaga tatctttcca gcttacatat ggccatagag atgagaactc
     2821 tagtgttgga aaaataagaa ttagcgcaac tactgataga gaagttccat atattgattt
     2881 ataggatgta gctctgctgg tgattttact tgactgcagt tcttgaattg tctctctttt
     2941 tagttggaag tagcatttcc tacatattac tacacaagat gaaaacatac aattgtgtca
     3001 aaatttgaag aaatttacac atcataacta cctaaggtat acattcttct ccgaagggaa
     3061 ctctaccatc aaacaatgat ggtaaacatg cacaacaaga agaaaacccg aaccatatac
     3121 accaaaacac cattactact tccttgtgga acaaaatgca gcatgtgttc agaagcagta
     3181 tcaactaata atttaacaag gaatacttca atctcaaaac aattctcccc ttttcgacac
     3241 caagttttcc acctgttact aaccagtggc caggaggatc ttgaggcccc ttactcatct
     3301 cagtcatgtc aacaaacttg gccaacttat tgcctataat attctcccct ataacagaac
     3361 ttgcatcgcc aatgttattc tcacaattga cctttttgtt cgacttatca ttcggggtat
     3421 ggtcccacag tgatcttcgt atagtgcatc ctggtagcct tgaatacaga agcttcatat
     3481 acaacacatt tcttgttcca aagtcccaga ccccaagctg tgctcctgtc actatgtaca
     3541 caccagagtg atcatcacct ataaaagttt caggacactc aattggtgca gtactaacat
     3601 gagaaaagtt cttccatttc actggctcaa accacctact atcttgctct tcagggccct
     3661 gccactttgg agcgccaatt gctacatgag cgtcccaaca tggcagaagg atctttggaa
     3721 ggttagtcag atgttgaaga tagatgcata atcgatttga cttggaacct tcaagagtta
     3781 gccgcatgcc agtcacaggc ttacgcccca ctgacacctg tagtgaaaca aaactggctc
     3841 agaacattga taatttagta aatgggataa gagggccagg gatgcattac aataagtcta
     3901 tcagatgaag atacatatag gtttgcacta gcaaaatcag tccaaagtga gggaaacatt
     3961 aatagctaaa aatgtattga ctttcattat gttctagtcc tggcttcaaa attattctaa
     4021 gcttatatca taaattacag ttcttttaat ctaaatggaa taagaaaatc agtaataggt
     4081 atcacactga attaaatcga ctaaaaatga agcaaaccta atggaccctt aggttgtaac
     4141 actaggacta acattgatta atgattgata gctttgttgg agcctggaga ggtaagctta
     4201 ggtctgacaa acttacagga caaaacttat tattttctcc atcagtataa attaaattaa
     4261 tatttgataa aaactctatt tccaaattca gaaatcggca tacttgttgt tggctaacat
     4321 agagcttttg tcccatcatg ctgaactgca gatgcgggca aacaggttcc ttccgttgtt
     4381 ggcctggaaa tctgtcctgt acaggggccc atacccttgg gacctgaaac tctaggaaat
     4441 atctcagctc ttcaatttga ggcttgtctg caagcaatca taaaactaga gtcatttgtc
     4501 gacattttga atcaaagaaa tgtcaaaact tttataaaga atataacttt ttacaataac
     4561 caagataact tacattcgag ataaagactt atagcacgct ccaaatgctc cttgcctttg
     4621 attccttcaa ttagaagagt tatagggtag aatgacatct caatgacatc tggagaagat
     4681 ctgacagttt ttgcccattg gctgtggctt tgttccagat catctcctcc tcttcttcta
     4741 aaaatgaccg tgacatcctg catcaaatac attgaaagga aagaaccaga ttcacaccac
     4801 tgtctgtcat tactggccag agatcagaaa aatcaagttt tacagatgtt taagagcaat
     4861 caagaaactg gtcggtctta caaaataaaa tcatgaatct gctttaacca aaaaaaaaaa
     4921 aaacgatacc aaaacttagc aacaaaccta atgtgaagaa atttaacact aataagacct
     4981 agtattgaca cttaaattct ttacattgtg ttttgatgta ataatggaag acagatgcac
     5041 tccataggac aaatatatgg gtcacttccc cagtgaagaa aattcttgtt tagaaaattc
     5101 gtgcaacaga aatggaaaac caaaaatcaa gaaaataatg agcaatggaa ctggttacat
     5161 aaaaggttcc aattcaacaa atctgctact tccaatatgg caacacgatg aagcatgtaa
     5221 ataggatttt tccatcatca cagtcctgaa aaaatgctgg tcagtatgat gttttatgga
     5281 ttttaggtgt ggagtgacag caggatgatg actgagagct tctagtacca atatgagtag
     5341 tgcgcttgtc cgaatatgtt ctcacacggc cggaaggggc gcacgccaag ttagatagag
     5401 caaaggaggg tcctgtcaag tcggtccgct aacgcctaat cttcctattt ataagtcaca
     5461 gcctacttcg acatttccaa tttgccatag aggaactgct tcctacgtct gcagtcgttg
     5521 cagctaaatg aaggaaggag gatggccagg gtggcagaca tcaaatggat tggaatttga
     5581 aagcaaagca agggatatca attgcttctc cgtgaagaga gagaggagaa tagtgataga
     5641 tcagacgatt ggctggtcaa ggcagcatat cagtatacat gtggtagctt ttgaacaaat
     5701 acaaccttca ggaataaacc gtaaattatg attttgcatc atggtcaact gaccaaggta
     5761 cacctatggc aagaaatcat attggagaac ataatactaa tctcttgaca caatttgatg
     5821 ggtccacaga ttaagaacta atttgattta caaatttggt aacagaaaga tgtaaaaact
     5881 aaaattgtct tttacaagta attttgactg aaaaagcaat tgtaaatgaa tttgaactgt
     5941 taaagctttg gaattgtata gaacatatta ttatttcata actttcaagc atcttggtag
     6001 ttacgaactc caaaaacatg acgtcctcta cataaatgga gttggacgca atatctaaaa
     6061 gtttgtggca ctataacatg acaaaaacaa ttacatgaaa aatcaattat taagaggaac
     6121 aagggccctt ccttcttgac attcaaatga gcattaggtt ctatgacata tctcttgaga
     6181 atgacccatc agtagtagaa aagatctcac ataactgttg cacctattca aaaagcaata
     6241 aaaaccagaa gaaaagaaaa gaaatgccac aaacctcttt gccgtttcca gcattatatg
     6301 gagcattagt aggctgggga aatatccctt ggctattgaa tattgacgga tcgctagact
     6361 gcacaattaa attgaggaaa gggattggga tatttgtgga taaagaagac atcagaagac
     6421 aaaagacaag tactttattt gaaaggaaac agtctaaaac aacggttttc gtaaaataac
     6481 agacaaaata aaggaataaa atataaagtt tgaaaacaaa gaaaataacg gaactagcct
     6541 tgtccttgta tttcaataaa cctgaacttg taaggttttc tgtgctggag aacctctgat
     6601 ttccaatatc atgaacataa ctttttattt ccattgtgga aagaggtgat gaaaggtgct
     6661 gtttaacata aattacatct ttaccaccaa tagttacaga tgtaattatg tgagtcccaa
     6721 aattttcaat gaagctgtaa gagacaagca atccttgtta gcgaacaata gaggttctaa
     6781 aacttaatta acatgtcaac tatataagca aatttccctt gtcgaaagaa aactaatgaa
     6841 aaattctaac cttgctaatg cgggtgggtc ccatgatgct gggacagctc ttttaacact
     6901 ttcctgtaat actaacggtg agttcataag ttgaagccta gcaagtggta tgaaatatcc
     6961 atccatacaa agtgtctttg tagtggtagc atcaaaatgc tttgcaccag tgaaactgaa
     7021 tgctacatta aagctaccaa gaggagcatg gcctggaata ctaccctttc tgttaaaata
     7081 ttccaccatc tgcagtcaaa agcagcacta gaataagtaa taaaagaaaa ctatttatta
     7141 aataaaatta ggaaaagaaa agattaacca aatgtagaga aacttgcaca agcattagag
     7201 aacataaatt catgaagatc cttttcgaga acacggatgg acaaagacat ggaagacatc
     7261 agtctgaact actctgtttt gcactccaaa acatgcttgc ctcatggatg gcattactga
     7321 atttgcactc caaatattct gttttggtcc tgctcaacct gaacccttta gactctagag
     7381 tttgttttcc cctttccaac ctagcattaa ctccactaca tgtctcatct atcagtataa
     7441 tgtcatccac atataacata caccgaggca cctcgtcttg aatataccgc atcaatttat
     7501 ccaccactaa ggcaaacagg aacgggctaa gaactaatcc ctagtgcaac cccatctcag
     7561 ctggtccgat ctcctcccaa cattctcacc cgagttttgg ctccatcata cgtgtacttt
     7621 atatgtaagc tattggtaca cctctaacct cccggcatcg ccaaaggact tccctcaaga
     7681 ctttgtagta agccaccata tgtaagtccc tcttattttc tcgatatttc tctaccagtc
     7741 tcctcacaag atggatggct tttttagtcg atcgtcaagt catgaattcg aactagttct
     7801 cggagatgga cacacctcta cttaccctca ctttcactac tctctcccaa actttcattg
     7861 tatggcttag cagcttgata cccctgtaat tgttggagtt tggatatcac ccttgttctt
     7921 gttcaacata accattttcc acctccattt tcgggtattt taactgttgt aaaaatgaca
     7981 ttaaccaaac cagttaacca ctccataccc accctatttg cactctttca aaattctatc
     8041 gggatctcat ttggtccggt tgctcttccc ttgctcatct tattaatagc actcttaacc
     8101 tcctcaacca taatacacct acaataccca aattctcgaa tcttggagta ctccaaatct
     8161 cccaacacat tgtctttgtc ccctacttaa ttcaataatt cgtggaagta agcttgccat
     8221 cttcgctaat tgagggtctt ttccactaac agcttgtctt cctatccttg atgcacttca
     8281 catgatccag gtctctagcc ttcatctctc ttgcctttgc gagcctgtac aatttcnnnn
     8341 nnnnnnnnnn nnnnnnnnnn nnnnnnnnnn nnnnnnnnnn nnnnnntcca catttgtccc
     8401 ctagttcaac atacagtcgt tcaaaagttg tcgtctttga tattgtaaat actaacttag
     8461 ccttcatttt tgtagtctta taagctactg taacccaagg ctagaagaaa tgagaaaaaa
     8521 tcacctagca tttttgtctc tactgggatt tgaacctgag atctcatggt gctccaccag
     8581 tggcagagct acagtgtccc gaatgtgtcc aattggacac ccttcgccga aaaattatac
     8641 cgtatatata agtaaaatac tacttgcaac ggtgaaatct agtacattgg ccctcctaaa
     8701 tacatcaaga tgctatggcc cagcggtgtg aggctctctt gctcacactc taggcgtggg
     8761 tttgaatccc cagagctgca tttcataatc gttttaaata gaacactcct atttttttgt
     8821 caaaaaaaga acactcctat tttattatta ctctaagtta ttaacttgtt tctttaattg
     8881 tctaagctaa ttaaattaca ttcttaatta gaaatctagg tttagtagct aattgaattt
     8941 tcgatgaatt tgacttttta tttcttttca ttaaaatttg aaataaaact gaaatgtaat
     9001 tatttaattt aaagttaata aacaaattca aaactatttc tataaagctg ctaaaagcga
     9061 acaaacgaac acctcgtttg attttgcttc cattattcat gtcttgttat tgttgtcatc
     9121 accatagatt cgtgaaagct tgaaacaata aaaatgattt cattttaagc ttaattcccc
     9181 cccccccctc cttttttttt ttttgctttg tttgtttcct ttatattcct ccccaaaccc
     9241 cacctagtgg gattccactg ggttgttgtt gttgttgttt cctttatatt aaattaaaca
     9301 caaatattat gcagtttgga tttttaaatt ctggaacatt tatttgtaaa aaaaaagtaa
     9361 tattaatatt acgtagttca attttaattt tttcaatgca tccattcatc gaaatttttt
     9421 ttgcttatgt aatacttgga cacccttcgt aaaatttcta acttcgtcac tgtgctccac
     9481 ttacttcatt gaccacaaga ccataccctt gagtgccttc ctgcctttta ttttcattag
     9541 cacttatata catagttatt actaggaata tcaaaatctt aagccagcat ccggatactt
     9601 gcagggcttt tattcagtgg catgagccca catataatgt gtgagttaga catacatcac
     9661 aagttagaga acctaggaca aatgtttggt acttaggtaa agaacggtag aaggtatcaa
     9721 ccgagcttca aaccgtgtgc caactggtcc tcagggatta cacaacaaca ataacatacc
     9781 atacctagtg gaatccccaa agtggggtct ggtgagagta tagtgtacgc agaccttacc
     9841 cctacctctc aagagtagag aggttctttc cgatagaagc aatccagcta cagacaaaaa
     9901 cagcatatag taacagaaca caaactacat cctcggggat tacacggcta taaaaaacat
     9961 cctgatactt gtagaaagca tcactagatt gacataaaac aatacaatca acaattctat
    10021 aatttaacaa atcaaacaca gagcacctaa aaacagtgaa ctagagcaga catacctcat
    10081 tataattgca aacactagag ccatcacgac cgccgggctc ctgaaagttc ttaatatccc
    10141 ttgaaacatt aggcaagact aggttatcat ataaagaaag atcccttgta tggtcttcat
    10201 caatctctac aaccctagac ccagccaccc ctttacagta aagcaatctt gtatcataat
    10261 tcacatcaaa accccttcct aacgcctgtg ccgcatttaa agcagtatga aaagctgctg
    10321 cgttttcttc cattacatcc ccaaaaactc caatctaaag ctcaatccaa cgccaaccca
    10381 aaaacccaaa ttcaatttga atcaaaaggg gtacttcaag aagtccaaaa aagtaaaaag
    10441 attgaatctt tttcagatca gatagtcaag aaccaaaacc cccaaattgt aatcttatga
    10501 aatcagaaaa atcaagatta tgagtgtcaa caaaagtaaa tcagattctt cgaagtttga
    10561 ctgagaaaaa gatttaccca aaaaatggtg aagaagcaga tgttgaatct accaaagaag
    10621 attttgtgat tgctcaatcc aatggctttc tattacagtg tatgtacatt tttcattgta
    10681 tgtatctaac cattgttgac tcttcaagac atttttttac tctatttcta tttggttatt
    10741 agggaaattc acacgtggct tatacacatg aagttattgg tttgactaat atgaaattgg
    10801 gataaaatat aatattgaaa aaattatgtg gcttagaaaa cttttttact cattatactt
    10861 agaattttat agcaaattgt gatttctcaa tgaaagtctc atttccaaga taatattaat
    10921 gatgataggt taagttggac agaacacgag tggtctagga attaggacac gggaagatag
    10981 tggtgttata gcgaaaagtc gtcggctgag aaagcaaatc gacgaccgga aaatgattag
    11041 aaagctcatt ccttattctt ttttttgtgt gttgatagtc tttttttctc ttatataaac
    11101 atgtgaagtt tttttatgtt gcaaaatcat cgtcattagt aaagaatata tttgttaaat
    11161 gtatctaatc tgaaatttta aataacattt gaaattgaga gtatacatat atattcaaag
    11221 atattttttc tactgttgat acaagtgtat tgtcatggta accttcttgc ttagccggaa
    11281 aacactatct ccgatgaact tttcttctct tctttattat ggagtcgcac acattgatca
    11341 ttatgtgaca taataacttt atttatcatt gtatttcagt gtatcacagt gaattctcat
    11401 aaaatacaag tgtcatataa cgatttatag tgatatacaa atgtatttgt atgtgtcttc
    11461 actatttttt ttattttatg agagagaata catatatatt gagtgaacac atacaattta
    11521 tcaatgatta tatgccttgt tataactaaa ttaactgaac gtatacaacc tatacaagtg
    11581 ggtaacaatt gaacaattgt cataaatgaa tacaagagac attagagcga ataaatacat
    11641 ttgatacaag ttgataataa ttgaaatgat agagtaaatg aatatacctg aaactaaagc
    11701 aaataaatac aagtgataca aacagatata attaatacag tacaacgaat gaatataagt
    11761 gatacaaact gataataatt aatacaatag aacgaaataa tacaaatgat acaaccatta
    11821 gagatgaaag atacaactga tacaagcggg taacaattgt gactatcttg aatacattcc
    11881 tactaagcaa acatatacac ctactaaacc aaaaaatacc tacaaatgat aaataagtaa
    11941 actatagcta ctaatgataa ttatgctcca aactataact gtttagaaaa ttttcccgaa
    12001 aatatttcct atcagtaact tctcaattcc taaggtttga actgaaaaac tctaattaaa
    12061 aattcaggac cttgtcaaaa cttaatgaaa tataatttag taggaaactt gtgaatttat
    12121 tactctctct gtccactttt atttgttgtt gcgcttttcg aaagtcaatt tgactaattt
    12181 tcaaagttaa attagattac atcattcgat attttaagca aaaatttaga tatacaaaaa
    12241 ttgtacgaaa agtactataa ttacaacttt ttgcatatca atatcatgaa aaaatacatc
    12301 gtaaaatgtt agtcaatttt tttatagttg gactctaaaa agaaaactat gacaatttaa
    12361 aagtgaacgg agctaatagt attagtatat tttggatgta aaagttcatt tttatgttca
    12421 atatttagta atcataactt aatttgagct ctcatttaaa gcataaattt gcatgattta
    12481 attgcagtta aattcaagtt atactattac taataattat tacttatatt ttttatctaa
    12541 tcagtttgta taaatttaaa ctttttgtta agactacaca aaacacacac aaaaaaaagt
    12601 aaattaaaat agtctatttg aattaggctc cgtcaactcg atgcctagac ctaatgagag
    12661 attattatca atttttaaca ctaaaaaagt atacaaaaca ttttccagtt gactataata
    12721 tattcttaat aaatatatat aaactctcca aaatacaatt taccttttta tttaaagagt
    12781 taaattttgc aaccaaaaat atcaaaagca cgactacaat ataatttaaa agaagaataa
    12841 ttactcgaaa aaagaagaag aaagagtgtt atcctgacaa gaaaataatg ttttagatct
    12901 taaaacacaa ctaggtgact caattggttt agagggtgac tgtccacacg aattatctgg
    12961 aattgctcac ccctcaatat cttttgaatt gggccgaacc tgtcacataa gactagcata
    13021 cttgcctaat gctgtttata ttataaggaa aagttgatat ttgttagata aattgttaag
    13081 catagtgagc agtaatgtcc aagtcatgta cccaaaaatt aatttgaact cattaatcct
    13141 gcaaattctt atacacacag ggcacaaaac aataattttt tattttttga gtcaaataat
    13201 aatagttagg tcttgggaat gttcctaggt gggatgattt agttgacgaa gaagagcaag
    13261 tttcaccttc tcttttgaat aacaaattaa gtccacgagc tttagaattt gtgcctaaaa
    13321 gtgtgattgc aaagaaaata aatcaaaggc attagcatca ggatttagtc ccactaatgc
    13381 ttatgttatt gatatgggcg atgatttttt atgaggatga ggaagataat atgttggacg
    13441 tatgctttga taaagtggct aggaattggg atatatctca ctaggcatca aagaagtgga
    13501 agcaaaaaaa caaaaacaaa aagaagacac agggtaggcc atacagttgg gatgggagtt
    13561 tattccaagg caactacgat gcgaatgaca aagcaaaatc atatgacttt gtaggttttt
    13621 taataagttg agtgacttta ttgccgtaaa aattcacttg tattcaaatt cgaaacacgt
    13681 gattacttct tcttttgaaa gagttaatac aaattaaaga cattggattc catgtttatg
    13741 ttggagagat atttatgcca ttggattcaa ttattattat cttgcttttt gtggctcatc
    13801 tgcaacaatg gcctaccaaa ttaaatgtga ttctttattc aaattattgt gtgtctgaat
    13861 tattattttt attcaaattc attgtgtacg aattatctct ttctttcagc aaaagaaaac
    13921 ttttttgaga agaagatttt gtgaaggagc aaacgcaacg atggccgatc ctgtaattgg
    13981 tgctactgtt caagttttgc ttgataagtt gctttctctc actattgagg aattcagtag
    14041 ctcaagggac tgcaacaaag atcttgaaat gttgacacaa aatgtatcct tgatccaagc
    14101 tttcattcat gatgccgaaa gacgacaagt tgaggataag gctgtgaaac tatggctcaa
    14161 caggcttgac agagctgctg aaaatgctga atatgtgttt gacaaattca ggtatgaatc
    14221 tctcaaaaga caagtgaaga tcagaaacaa tccaatgaga aaggtcagtg atttcttttc
    14281 tcatacagct tttaagaaca aaatgtctcg aaaaatcaac aacattaatg aggagttgag
    14341 ggctatcaat aaggtagcca aaacccttgg gctccaagca ctcatggttc ctcctcagaa
    14401 aatactccca attcgagaaa cagattccat agtagttgct tcgtatgttg ttggcagaga
    14461 caatgatgtt gctgaaataa agaggaagat gttgaacatt agagatgatg ttgttctgtg
    14521 caccattccc atagtgggta tggggggttt agggaaaaca actgtggcca agataatttt
    14581 caatgatgaa cagatcgaga agcactttga aaagagagta tggttatgtc tacctgaaat
    14641 gtcagaaatt aagagctttc ttgaactgat cctcgaatca ttgactgaga ggaaacttga
    14701 ggtccagagt agagatataa tagtcaagaa gctccgagat gaactggcag gaagaaagta
    14761 tttgcttgtc ctggatgatt tgtggcatgt tgacccaaca ttgtgggatg agtttgtgga
    14821 aaccttgcga ggaataaata catcccgagg aaacatcatt ctcgtgacta ctcgtatgga
    14881 attggtggca tccacagtag cagcagtact aggtcctcat atgttggaaa aattagcaaa
    14941 agatcattgt tggtccattt tcaaacaaag agcgtttgtt gatggaaaaa ttccagagga
    15001 aatagtgaga atggagaaaa ggattgttga aatgtgtcaa ggtctaccat tggctgcaag
    15061 tgtgttggga ggcctcttac gcagtaagga aaaacatgaa tggcaggcaa ttcttgatgg
    15121 aaaccccctt gttgcaggtg aaaatgataa cggagaaaag agcataaaga aaatcctaaa
    15181 actcagctat gattatctac catctccaca actgaaaaaa tgctttgctt actttgcaat
    15241 gtttccaaaa gattttgagt ttgaaaagga acaacttatc caactctgga tggctgaagg
    15301 ctttctccat ccatgccaag agaccactgt gatggaagat gttgggcata ggttttttca
    15361 aatcttgttg aaaaattcct tgcttcaaga tgttgagtta gatgagcacg acaatataac
    15421 acattgtaag atgcacgacc ttgtgcatga tttggctgga gatatcttaa aatctaaact
    15481 atttgatccg aagggcaacg atggagaaaa actttctcaa gttcgatact ttggatgtga
    15541 gtcaccaggg gatcaaatag ataagatata tgagccaaaa cgtttgtgca cactgttttg
    15601 gagaaacaat tatatatcgg aagatatgct attgagcttt aagctcttga gagttttaga
    15661 tttgtccagt tcaggaatca acgagttgtc caccaaaatc gggaacctga tatacttgag
    15721 atatcttgat ctctcgaaca ctgagatcac agccttgccc agctccattt gcgagctcta
    15781 taatttgcaa acatttagag tcatcaactg cttttcactc caggaacttc catatgagat
    15841 gagaaatatg ataagtttga gacacatata ttacactttt gttgacgaaa caagtgggca
    15901 ttggggagaa tggtgtattc gcaatgaaca ttttcagatg ccacttaata tggggcaatt
    15961 gactagtctt caaaccctcc agtttttcaa ggtaggttta cagaaaggtc gtcaaataga
    16021 agaattaggt catttaaaaa acctaagagg tgaattgagg atcaatggtc tccaattggt
    16081 ctgtgataaa gaagaggctc gaacagcata tttacaggag aaaccaaaca tctgcaagct
    16141 ggcatattta tggtcccatg atgaatcaga aggctgtgag atcaatgatg agcatgtgtt
    16201 ggatggtctt caaccgcatc ctaacttgaa aaccttagaa gtgtggaact atttggggac
    16261 taaatttcct tcatggttca gtgaagaatt gataccaaat ttggtcaagt tgatattaag
    16321 tggttgcaaa aggtgtaaag aaattccatc tcttggtcaa ctgaagttcc ttcggcatct
    16381 tgaactggta ggattccatg agttggaatg cattggacct gctttatatg gtgttgagat
    16441 tagcaatatt ggatcaagca gcattatcca agtgttcccg tcattgaaag aactagtatt
    16501 ggaggatatg agtagcctta ttgagtggaa gggagctgaa gttggagtaa gaatgtctcc
    16561 tgggcttgag aagttgcgga ttacagactg tccattgtta aaaagtattc cgaatcaatt
    16621 cgaaatcctg cgtgaattaa gaattgaagg agttgacagt gaaatgccat tgttgaactt
    16681 gtgcagcaac ttgacatctc ttgtgcatct ttctgttagt aatgtgaaag agctcacttg
    16741 tcttccagat gagatgctac gcagcaacgt ttctcttcaa cacctatcgg tcttcgagtg
    16801 tggagagttt cgtgaattgc cacaaagctt gtacaatctc cattctctta agagattagt
    16861 gattgcctgc tgcaccaatt tcagttctct tcctgttccc agtggggata acaatttgac
    16921 ttccctccaa ttattgcaat taatgaattg tgatggattg atcagtttac caattggaat
    16981 gctagatcaa tgccggtctc taaagttttt gagtgtcaga ggctgtaaca acttggtttc
    17041 attcccttta catgtgtggg aaatgcattc acttttacat ttgtgtatat cactatgtcc
    17101 caaattgatt agtgtacccg aagtgggcct tcaccgtctc actgggttat ggggattgga
    17161 aattggtcct ttctcagaga tggtggattt tgatgcattc caattgattt ttaatggcat
    17221 tcagcagctg ttgtcccttc gtgctctgac ggtgtacgga catggccact gggattctct
    17281 gccctatcag cttatgcaac tctctgacct aagagagatc gtaataggtg attttggaat
    17341 tgaggctctt cctcctagcc ttgacaacct tacttctctt gaaagcttaa tgctaagtgg
    17401 gtgcaaacgg ctacaacatc tgaacttctc agatgccatg cccaaattac ggcatctgtg
    17461 gatacatggt tgtccattgt tagaagctct atcggatggg ctcggaaacc ttgtttcttt
    17521 gcaagagtta catttacaga actgtgaaaa actagagaat ctgccatccc gagatgccat
    17581 gcgacgcctc actaaattat ggaacctgca aattagaggc tgcccaaagt taggagaaag
    17641 ttgcaccaac tcccagcggt ccaagatttc ccatatttca aatattgaag taggtgggag
    17701 gataattgac gacagacgta agtctctgtt tctctttcac tttctaagtc gctcgcattt
    17761 ttaattagag tattattttc cacgagttcc agaaaagaag ttttgtaagt aatttaatat
    17821 tttttcctga aattattttg acataaaaag aaatgctaga tgaatgagta gttcaaccaa
    17881 ccaacaagta ccatgtcctt ttcttatgat acttcaactg cttgatacag atatatgtag
    17941 tgttgtagac tttcacttga aatctatttt tacttcttga tcaactcagg tactatggtc
    18001 aaggtagcaa agggtatccg tggaccgagc cattgaatac tgttcatgag ctattcataa
    18061 gatgaagcta gtaggttgct gtaaatcaaa gacaaaatgt atgtcccggc tgacacgcga
    18121 ttcttagatg caagacagat ttcattttgg attctctaaa ttatgttcac agtcttcaac
    18181 attaattttt tttcctattt cattttcagg ggactgattg gaacgttgtg gacattggtg
    18241 ccgttggaga ttctggttgc acaaagctgg aaaattcaag gtaagtcaat ttttgttcat
    18301 aaaagattgc aaatggtgct tttacagcac cctatttacc ttgtatcttt gttttttttg
    18361 ttaatattgt tgtttgttaa ttgaaaactc tcttgtaaca atcctaagta aattcatata
    18421 agttccttaa taaaaataat cttacattgg tttgattttt tagacagtag agatgaatct
    18481 atttatgtat gcacacttgt tgtgactttc gcttcacagc aaaggataat tcattgaaac
    18541 atttgcaatg cacgaataag actgctatcc ttagcaatac ctatttatct tattagttct
    18601 tgctttcatc taaaatctct ttttcatggt tgtttgttat gagttgcttc tccatttcag
    18661 aaggtgccaa aaactgactt tttaccgtat cctatgttta agcttcttgg ttgaaacaac
    18721 ggtatgcata gatggacctt gtcgagatgg tagactggag cagacttctc ttagatgtgt
    18781 ttaagtttca tgattggcaa gggaaattgc atttggcgga aactggtgtg gagatattat
    18841 ttacttgtat gactaagatt tgacagcaga ggtcttgtac atgccttttt gtaccaatag
    18901 agtttttgtt tattaggcga atcgctcatt ttctataaga ctctagagac gtactctgct
    18961 tgaggtgacg tagggtcacc ctgcctgagg cctctcttcc cttcaaagta tccgtatcca
    19021 tctccgttta cgttaatagt gaacttagtt gaaaagacat gacatgtcat caccaagttc
    19081 ttaaagtagt actgtgaatc caaacccttt cagagcttca cttatgaact cccaactgat
    19141 catctcatat gctttttctt aagtcaattt tcatgagaca tgtaggagtt gttttcctat
    19201 tatagtgtct caaataatga gcatattgtt tcgatctcaa caatatgctc attatttgag
    19261 ttatgcaatg gctctaacca aatttatttt accgtacttc tcttatatac tatggggtcg
    19321 tttggtgtga gggataatac caaatagtcc cgggattaaa ttatagtacc gtttattttg
    19381 ttgtttggtt ggcaagtttg ggataactta tcccgggatt aataattagt acttggataa
    19441 gttatccctc cccttgggtg gtatagtaat cccgggataa aataggtaga tgacaaaaat
    19501 gtctctttca acccttttgt tatatcactt tttacattaa tgaagggcat ttttgtaaac
    19561 aaataaattg ttcttaaaat ttattatttt gaatacaaca aaccaaacac tcaataaaaa
    19621 ataatcccaa cacaacttat cccatcataa ctaatcccaa cataacttat cccaacataa
    19681 cttatcccat cataactcat tttcaaacca aacgacccct attagttttt aaacacgtgc
    19741 atcaattttt ttagaataag aaaatcaaca atttaagagt atttaagaac aagtaatata
    19801 atgttacttg tcaaagaaaa taagaaaagc tagattacct ttgaggaatg agatgtccga
    19861 aaaaacaatt taggaggaaa aaataattca tgaaaaagaa agaataatta taaattcact
    19921 tgtgcataat ctgcacataa tttttgaata tttgaaattt aggtataatg tctttttaac
    19981 atcgtttaat aagagaaaaa aataaacaac atttgtaata tattttgaat tcaatatatt
    20041 gtgcatatta tagctaggca tgatccaatg cttgtggtga atgtataact aaatcatttt
    20101 taattcaaat gtattattat tgtgaactag tctttggcaa cgtgcgttgc atgtttatcc
    20161 cctattattt tcataaaatt gtacatgcca acgtttatcc tgggcttgag aagttgcgga
    20221 ttacagactg tccattgtta aaaagtattc caaatcaatt tgaaatcctg cgtgaattaa
    20281 gaattgaagg agttgacagt gaaatgctat tgttgaactt gtgcagcaac ttgacttctc
    20341 ttgtgcatct tgctgttagt aatgtgaaag agctcacttg tcttccagat gagatgctac
    20401 gcaacaacgt ttctcttcaa cacataatga tcttccactg cggagagttt cgtgaattgc
    20461 cacaaagctt gtacaatctc cattctctta agagattaga gattagcagc tgcatcaatt
    20521 tcagttcttt tcctgttccc aggggagata actatttgac ttccctccaa ttatttcatt
    20581 tatggtatta tgatggattg atcagtttac caattggaat gctagattaa tgccggtctc
    20641 taaagttttt gacggtcaac tgctgtaaca acttggtttc attgccttta catgtgtggg
    20701 aaatgccttc actttcatgt ttggaaatat cacaatgtcc caaattgatt agtgtacccg
    20761 aagtgggcat tcaccgtctc actgggttaa ggggattgga aattggtcct ttctcagaga
    20821 tggtggattt tgatgcattc caattgattt ttaacggcat tcagcagttg ttgtcccttt
    20881 gtgatctggc ggtgtacgga cgtgggcact gggattctct gccctatcag attatgcaac
    20941 tctctgacct aagagagatc acaatagctg atttcggaat tgaggctctt cctcctagac
    21001 ttgacaacct tacttctctt gaaagattat cgctagcggg gtgcaaacgg ctacaacatc
    21061 tgaacttctc agatgccatg cccaaattat ggcttctgtg gataagtgat tgtccattgt
    21121 tagaagctct gtcggatggg ctcggcaacc ttgtttcttt ggaagactta tatataggga
    21181 actgcaaaaa attagagcat cttccatccc gagatgccat gcaacacctc actaaattac
    21241 ggaacctgag aattgaaggc tgcccaaagt tagaagaaaa ttgcaccaac tcccagtggt
    21301 ccaagatttc tcatattcca agaattaacg tagatgggag gataattaag gacagacgta
    21361 agtcttgctt tctctttcac tttctgagtc tctcgcattt ttaattagag tattatttcc
    21421 cggaaaagaa gttctgtaag tattttaata ttttttcctg aaattatttt gacataaaaa
    21481 aatgctagat tatcaatctg tgctatgctt tcagcatttt gcttgtccac ttgaactgaa
    21541 ttgttcttct tctaattctt caagtatggt atatctatct aatgaaaaat tatgtttctt
    21601 ttccttatag gtagctggtt caaaacgtct ctgtggtaaa tcaagccaaa tcgtatgaac
    21661 agcaggcaat tatgttaggt aaattttcat ttagaattta taggcacttt gtaatctact
    21721 agtttctatc tttcttttgt tggaaatcaa ttttcggagg tctatgctga tgaagacaat
    21781 attaccttcc taaaaaaaag tttaatcatg aaaatttatg atttctgctc ataggttact
    21841 aggtacaagg tcatggtaga acgtcattgt ggtatatcaa gtcaaaatcc atggacagaa
    21901 tcatgttagc tagttttatt tagttattag aggaatgcta ttatcaagtt cttttttaca
    21961 ttccttttct ctcatgaaac aattttaatg tttaacggga cttgttgtgt ttcacagagg
    22021 aacaacgagt gttattttgt atgaagaaca acattcaact gtagactcat tatgggacac
    22081 tttaatgagt atttgggtac tgaacaacct tttcggggaa ctgaagtcta catatgaaac
    22141 atcaaaaact caaatgagaa gctacatgta agtttctgca attttatttg atgaataaat
    22201 tctgatatct actcttattg ggacttggta tttaactttc tatgaaattg tggaactgtt
    22261 agaatgtaag ctgttttatc cagagcttca ttctttacat atccagtgtt ttactttctc
    22321 acagtattaa tgtctgaccc tcccctctcc caaccggtac gaaataagaa gaatctcggt
    22381 atttgtcata tctattcagg tgcattgatg aagatattgg aagtaatgga tggtcggtgc
    22441 cattgaaatc tgcttaatgc ttaggaggta ttcatgactt gccgctcaaa taattctctc
    22501 tgatggtgct acatgcagtt agtttccatg gatgcagttg ggaggatgct gtggtacaaa
    22561 ggcaattcac tgtatgtgca cttcacgtat agagaagcat tcgattggca taacatcgac
    22621 ttcttattgg tgcaacacta gaggtaacag aaccatttct cacagaaaga cacttacata
    22681 agctttgatt caagacagat ttccttgtgg accgaaatgt gacttctact gattgtagaa
    22741 gcttcttcag tttccgttga ctgtcttcaa cagtatttcc tttttcctgt ttaatattca
    22801 ggggacagat tggagcattt tgcttcagtg gtgactgtgg ttgcacgaag cttgaaagtt
    22861 caaggtaagt tagctactgt ccataaaaag attgcaaatg atggcttttt agatcaatat
    22921 tttttctctg gaatggtttt tctttttccc cgaaatgcta ctttcaaatt atctaactta
    22981 cctatatctc gtttactttt tcttagtaaa ttgataactc tcaaggaaca ataccaagtc
    23041 tcatatatgg tagaaatgta tataagtttc ttaatagact cataagagaa taatctttat
    23101 gtcttctgca attctggttt tattttcatg ctttagacag tacaactttt atgaatatat
    23161 gacacacttt tcgttacttt cacctcacag gacaatttct ctgttcatta aaacgtttgt
    23221 gaatgaagga cttcaacaaa gatagctgtc attggctctt aaaatgtcct tagcagtata
    23281 tgttcatctt aaacaggttt tcctttctcc tcttttagtg gttacttgta atgatccgct
    23341 tctccattct ccaaggagaa aacgtgtgcc aaaactgact ttttaccatt tcccctgttt
    23401 cagattcata tttgaaatac cagcaatgct ccttgtgttg gatgtgtttc agtgtcatca
    23461 ttggcaaggg aaattgcaat ctgtaaactc atttgcattt ggcagaatgt gaattggaga
    23521 tcccgaaaag ggtccaaaga gcaactcctg ccagtcactt tgctagattt ctctaccatg
    23581 tatatgtatg tatgtatttg ggatacaaag atacatgaga gagtggcgag tgagatgaga
    23641 gagaggtgag ggaggcgagc gagattaatt atgtatccaa gatacatgcg aatccatttg
    23701 gatacaatgt atatagaaca aattacacat aaatttgacc ccatgtatcc gagatacatg
    23761 tatctggagg caccaaaatc tggaaagata cataatattg ctcacttacc tctgtaaagt
    23821 tagtccattg caatatatct caaactattc aaatgtttca tttgatttgc atgtttatcc
    23881 ttcaataaag agtttatcac ttaatcctcg aatgtagtac tcttcattac atagtataat
    23941 ggaagttatt gagtggtatg gttcttggat aagattagct tgtcattata gttaatcaat
    24001 agaagtcgca tttgacttct attaataata gaggtttctc cagttttcgt taacagtaaa
    24061 agagaatttt ctattcaatt tgcaggggac atattggaac attttgcatc agtggtgcct
    24121 ttggagactt gggttatatt attaagtggg ccggatctgg ttaaaattgg gtgatttaag
    24181 taaaatcgga taattttaat tgatttgggg atttccatcc aaagaggggt atatttgtaa
    24241 agtttattga cggcagagat aaaaataact tgcttttaac gacaagggta aaatcaacca
    24301 ataaaacaaa attgagggat aattttgacc cttttcccta taatgttact tgtcatagaa
    24361 aataagaaaa accaatttag gaggaaaaaa gttaattcat gaaaaagaaa gaataattat
    24421 aaattcactt gtgcataatc tgcacataaa tactttaaga acgggggaag tttgaaagtt
    24481 tatgaataat aaacatgcat gtgaaataaa taattgtaat aattagcaaa aatggtaaca
    24541 gagcagttgc agcaggaggt cactatcttt ggtggcatta aggtggatct catattagat
    24601 atctatgctt caaatacctt ccacccttat tgtctcaaaa aaataattag caaaaatggt
    24661 gggagttact aaagaaaaaa aaggtcaatt tacatagata atgtattata tatcattatt
    24721 tacacagatt agccctattc tccttctcag aaatagcttc tttttttttt tttttttaat
    24781 taacattgtg catggcccat ttattaaaaa tgaaaacttg cttggaccca aaaaggatcc
    24841 aagcccaagt ctacaagacc aaacaaaata acaaaaaata aaaaaacaaa acagccaagg
    24901 acataaatcc gatcaaaaat gtctaaatca gctagacaaa cttcagctgc ttctcatttc
    24961 caccatagtt gaacctggtg gccttctcag aaatagctaa atacatatat aatgcatttc
    25021 tattatactc ccttatttaa aaaagaatga tctccttcac attttagtca gtttaaaaaa
    25081 aatgactttt ttcttttttt tttaatattt taattttagc tttccacgtg acatgtttaa
    25141 ggccacaaga ttaaagggta attttgtaca tttgacataa ctttaattta aaaccacaaa
    25201 attcaaaagt cttctttatt tttttaaact ccgtgccaaa tcaaactaga ccattctttt
    25261 tgaaacggag ggagtagttt taatataatt acacataaat taatttaaat aatttttgaa
    25321 tatttgaaat tcagtataat atctttttaa catcgtttaa ttagagaaaa ataaaataaa
    25381 caacatttgt aatatatttt gaattcaata ttttgtacat attataggca tgattcaatg
    25441 cttgtggtga atgtataact aaaacatttt taattcaatg tattatatgt gaatttaata
    25501 cagttttaat acagtttttc aaatttcgct ttttcttctt cggtgaatca acattaccaa
    25561 tagctccaat cggggtgcat cagtcggttc gattcagttt gatgtattat tagttcggtt
    25621 tatcaatttt taatttttaa atatgcaaaa tcactaacaa gccaataaga tattctttat
    25681 cgattttcgg attatcgatt ttaattcatt aatggtttga ttttcagttt acccaataaa
    25741 aaatgttatt aaaataaata tatgacttcg aatacataac aggccgtccg gattcatagc
    25801 tcctgataca ttacctttcc ggttgttatg ctaaaaaagg aaagaaaaaa aaagtaaaat
    25861 caaatacaat cccataaaac acacaatcat gttgttatca ctactaatca atccctcaca
    25921 aagcgtaaca acttcaaaat ttcaaattta ttcaaggaga ttgtccagaa ggtacatcat
    25981 gaataactca atgccttctt ctcttatgga caattgaaaa tcgtccacaa aattttcggt
    26041 gtaagatgta ccaaacctta aagagtgaga tggcataaat gtgaggtgag accaagttaa
    26101 agggcatgtt tatgtattat gcctagttca aaataattga atttttcaaa gtttaaacaa
    26161 attattggta atttttccat gcccttcttt gtaataaaat ttcaactact ttacaatttc
    26221 taggagaatg tttagaaata attaaaagta taatagttaa aaataatttt ttgaaggtgt
    26281 tttatgccaa aaattcactt ttaatatatg gatgagtatt ttctagaaat accaaacaaa
    26341 aaataaaaaa agtgtttact ctctgtttat gtttaagaga tatttgtgtc gcttcacaac
    26401 cactcatttt ccatcactgt tgaattattg tgagtagtat gaactattgt ttctttagct
    26461 aaagaagact tgtgcaacaa ctttgagaag acttagtgaa ggagcaaaca caacgatggc
    26521 agatcctgta attggtgcta ctgttcaagt tttgcttgaa aagctgattt ctctcactat
    26581 tgaggaattc agtagctcaa gggactgtaa taaagatctt agaatgttga cacaaaatgt
    26641 atccatgata caagctttca ttcatgatgg tgaaagacga caagttgagg atcagtctgt
    26701 gaaactatgg ttcacgaggc ttgagagagc tgctgaaaat gctgaaaatg tgtttgacaa
    26761 atacaggtat gaatctctca aaagacaagt gaagatcaga aacaatccaa tgagaaaggt
    26821 cagtgatttc ttttctcata cagcttttaa gaacaaaatg tctcgaaaaa tcaataacat
    26881 taatgaagag ttgagggtta tcaataaggt agccaaaaac cttagtctcc aatcactcat
    26941 ggttcctcct cggaaaatac taccgattcg agaaacagat tccatagtag ctgcatcgta
    27001 tgttgttggc agagacaagg atgttgctga aataaaggag aagatattca ccataagaga
    27061 ggatattgat ctgtgcacca ttcccatagt gggcatggga ggtttaggga aaacaactgt
    27121 ggccaagaga attttcaatg atgaacagat cgagaagcac tttgaaaaga gagtatggtt
    27181 atgtctacct gaaatgtcag aaattaagag ctttcttgaa ctgatcctcg aatcattgac
    27241 tgagaggaaa cttgaggtcc agagtagaga tataatagtt aagaagctcc gagatgaact
    27301 ggcaggaaaa aagtatttga ttgtcctgga tgatttgtgg agtgttgacc caacattgtg
    27361 ggatgagttt gtggacacct tgagaggaat aaatacatcc cgaggaaact tcattcttgt
    27421 gactactcgt atggaattgg tggcatccac tgtagcagca gtaccaggtc ctcataaatt
    27481 ggaaaaatta gcagaagatc attgttggtc cattttcaaa caaagagcgt ttgttgatgg
    27541 gaaaattcca gaggaaatag tgagaatgga gaaaaggatt gttgaaatgt gccaaggtct
    27601 accattggct gcaagtgtgt tgggaggcct cttactcaga aaggaaaaac atgaatggca
    27661 ggcaattctt gacggaaacc cccttgttgc aggtgaaaat gataacggag taaagagcat
    27721 aaagaaaatc ctaaaactca gctatgatta tctaccatct ccacaactga aaaaatgctt
    27781 tgcttacttt gcattgtttc caaaagattt tgagtttgaa aaggaacaac ttatccaact
    27841 ctggatggca gaaggctttc tccatccatg tcaagagatc cctgtgatgg aagacgttgg
    27901 gcacaggttt tttcaaatct tgttgcaaaa ttccttgcta caagatgttg agttagatga
    27961 gcacaacaat ataacacatt gtaagatgca cgatcttgtg catgatttgg ctggagaaat
    28021 cttaaaatgt aaactatttg atccgaaggg cgacgatgga gaaaaacttt ctcaagttcg
    28081 atactttgga tgtgagtcac caatggatca aataggtaag atatatgcgc cagaacgttt
    28141 gtgcacactg ttttggagag acaattatat atgggaagat atgctattga gctttaagtt
    28201 cttgagagtt ttagatttgt ccagttcagg aatcaatgag gtgtcggcca aaattgggaa
    28261 gctgatatac ttgagatatc ttgatctctc aaacactaat atcacagcct tgcccaactc
    28321 catttgcgag ctctatagtt tgcaaacatt tagagtcatc aactgctttt cactcaagga
    28381 acttccatat gagatgggaa atatgataag tttgagacac atatattaca gttctattaa
    28441 caaaagaaat cggcattggg gaggatggtg tattcgcaat gaacattttc agatgccact
    28501 taatatgggg caattgactt gtcttcaaac cctccagttt ttcaaggtag gtttagagaa
    28561 aggtcatcaa atagaagaat taggtcattt gaaaaaccta aaaggtaaat tgaggatcaa
    28621 tggtctccaa tttgtctgtg ataaagaaga ggctcgaaca gcatatttac aggagaaacc
    28681 aaacatctgc gagctggtat atttatggtc ccatgttgaa tcagaaggct gtgagatcaa
    28741 tgatgagcat gtattggatg gtcttcaacc gcatcctaac ttgaaaacct tggcggtagg
    28801 gaactattta gggactaaat ttccttcatg gttcagtgag gagtcgctac caaatttggt
    28861 caagttgaaa ttaattggtt gcaaaaggtg caaagaaatt ccatcccttg gccaactgaa
    28921 attccttcgg catcttgagc tggtaggatt ccatgagttg gaatgcattg gacctgcttt
    28981 atatggtgtt gagattagca atattggatc aaacagcatt gtccaagtgt tcccgtcatt
    29041 gaaagaacta gtattggagg atatgcgtag ccttattgag tggaagggag atgaagttgg
    29101 agtaagaatg tctcccgggc ttgagaagtt gcggattaca gactgtccat tgttaaaaag
    29161 tattccgaat caatttgaaa tcctccgtga cttagaaatt agaggagttg acagtgaaat
    29221 gccattgttg aacttgtgca gcaacttgac atctcttgtg tctcttgatg tttgtaatgt
    29281 gaaagagctc acttttcttc cagatgagat gctacgcaac aacgtttctc ttcaacacct
    29341 atcggtcttc cactgtggag agtttcgtga attgccacaa agcttgtaca atctccattc
    29401 tcttaagata ttagtgattc acaactgcac cagtttcagt tctcttcctg ttcccaaggg
    29461 agacaactat ttgacttccc tccaattatt tcagttatat aattgtgatg gattgatcag
    29521 tttaccaatt ggaatgctag atcaatgccg gtctctagat tttttctctg tcagatgctg
    29581 taacaacttt gtttcattcc cgttacatgt gtgggaaatg ccttcacttt catattttga
    29641 tatatcacag tgtcccaaat tgattagtgt acccgaagtg ggccttcacc gtctcactgg
    29701 gttatggtat ttgggaatcg gtcctttctc agagatggtg gattttgatg cattccaatt
    29761 gatttttaat ggcattcagc agttgttgtc ccttcgtgat ctggcggtgt acggacgtgg
    29821 gcactgggat tctctgccct atcagattat gcaactctct gacctaagag agatcacaat
    29881 agctgatttc ggaattgagg ctcttcctcc tagacttgtc aaccttactt ctcttgaaag
    29941 tttgacgcta gtgaggtgca aacggctaca acatctgaac ttctcagatg ccatgcccaa
    30001 attacggctt ctgtggatag gtgattgtcc attgttagaa gctctgtcgg atgggatcgg
    30061 caaccttgtt tctttggaag aattatattt acaggactgc gaaaaactag agcatctgcc
    30121 atcccgagat gccatgcgac gcctcactaa attatggaac ctggaaatta aaggctgccc
    30181 aaagttagaa gaaagttgca ccaactccca gtggtccaag atttcccata ttccaaatat
    30241 tgaagtaggt gggaggataa ttaaggacag atgtaagtct cggtttctct ttcactttct
    30301 gagtcgctcg catttttaat tagagtatta ttttccacga gttccaaaaa aagaagtttt
    30361 gtaagtaatg taatattttt tgctgaaatt aggttgacat aaaaaaaaat gctagactat
    30421 caatcaattg catctgttgc tatgctttca gcattctgtt tgtccacttg aacagaattg
    30481 ttcaagtatg gtatatctat ctaatgaaaa attatgtttc ttttccttat aggttcctgg
    30541 ttcaaaacgt ctctgtggta aatcaagcca aatcgtatga acaacaggca attacgttag
    30601 gtaaattttc atttagaatt tattggcact ttgaatctac tagtttctat cttctttttg
    30661 ttggaaacca attttcggag atctatgctg atgaacacaa cattacctcg taaaagaaaa
    30721 gtttaatcat ggaaatttat gattctgttc ataggttact aggtacaagg tcatggtaga
    30781 acatggttgt ggtatatcaa gtcaaaatcc atgggcagaa tcatgttagg tatttttatt
    30841 tagttgttag aggaatgcta taacaagttt gtaaagttct tttttacatc cctttctctc
    30901 atgaaacaat tttaatgttt aacgggactt gttgtgtttc acagaggaac catcactgtt
    30961 attttgtatg aagaacaatc ttcaactgta gatgtagatt cattatgggc cactttcatg
    31021 agtatttggg tactgaacaa ccttttcggg gaactaaagt ctacatatga aacatcaaaa
    31081 attcaaaagc gtatagggtg ctcaattaga agctacattg gtctattctc catgtaattt
    31141 tctgcaattt tatttgatga ataaattctg gtatctactc tcatcgggac ttggtattta
    31201 actttctatg aaatagtgga actgttagaa tgtaagctgt tttatccaga gcttcattct
    31261 ttatatattc agtgttgtac tttctcacag tattaatgtc tgaccctccc ctttcccaaa
    31321 cggtacgaaa taagaagaat ctcagtattt gtcatatcta ttcaggtgct aagatgaaga
    31381 taatgtaagt aatggatggt tggttccatc gaaatctgct taatgcttat gaggtattca
    31441 tgacttgcag ctcaaataat tctctctgat gcagctggga ggatgctgtg gtacaaaggc
    31501 aactcactgt atgtgcactt cgctgccatg ccaaccgcgt cttattctcc tagattcctt
    31561 tagataagac aattgctcat tctcttcaag tatagagaag cattcgattg gcataacatc
    31621 aacttcttat tggtgcaaca ctagaggtaa cagaaccatt tctcacagaa agacacttac
    31681 ataagcttta atgcaagaca aatttccttt tggactgaaa tgtgacttct actgatagta
    31741 gcagcttctt cagtttccgt tgactgtctt caacaatatt tcctttttcc tgtttaatat
    31801 tcaggggaca gattgcgaca ttttgcttca gtggtgactg tggttgcacg aagcttgaaa
    31861 gttcaaggta agttagctac tgtccataaa aagattgcaa atgatggctt tttagatcaa
    31921 tattttttct ctggaatggt ttttcttttc cccaaaatgc tactttcaaa ttatctcgtt
    31981 tactttttct tagtaaattg ataactctca aggaacaata ccaagtctca tatatggtag
    32041 aaatgtatat aagtttctta atagactcat aagagaataa tctttagaat agtttcacct
    32101 cacaggacaa tttctccgtt cattaaaact tccgctaatg aaggacttta acaaaactga
    32161 cttttttacc atttcccgtg tttcagatac atgtttgaac caccatcaat gctacttgtg
    32221 ttagatgtgt ttgagtgtca tgattggcaa gggaaatcgc atgtggcgga aattggagtg
    32281 gaaatactat ttacttgtat gactaagatt tgtacaaata tagttcattt ttccagcaaa
    32341 cattttgaac tttaatactt agctgctgca tcattgccta gttgatagct tctgtaatgt
    32401 acacctgctt attctaagtg ggaagcttct aacctcaaag ttggattatc attttgccct
    32461 aaaataaatt aaatattaag taatagttat atttaaattc atgcatcaaa caatatctta
    32521 atgcaatcat atattcatgt actaattaaa tgtataatga agagtctatc aaagactcag
    32581 acaacattat ttatattccc ttgtttcatt caagtttgtg atcatcatgc attctacatt
    32641 aggttactct tcactcttca tcagttgaaa ttaaatgtgg gttaatgaag agtctatcaa
    32701 agacactcac acaacattat ttatattccc ttctttcatt caagtttgtg atcatcttgc
    32761 attctatatt aggttagtct tcatcagttg taaaattctc attaccaatt tataattata
    32821 agaattctta ttgatttttt tattagtatt ctttaaaatt tcatgcatat taatcttctt
    32881 tttgttgcga aatatgtaaa ttatcatagt tacaagatga atattctcca atatgaagtt
    32941 gtaagtgaat ttttattttt catatctcca tctttttgag tttttaaata taatttcata
    33001 attaattact atatttttgt attcttcctt tcttctttct ttaggataga ataaagctaa
    33061 tcctaattta tatttataat taattatttt gagggtaagc atgttaaatt ccatagaata
    33121 ttttcacaat tagacccgta aaagagtaag tctttgataa actttaatag ttatgccatc
    33181 ttcgttattt gataatcatt tatattttta aaacaacata tttgtatttt tcccctttta
    33241 aatgtaatct caaatgttta gaaaattcat gcacttaact attacataca agaattagtg
    33301 caaaagtaaa aataaaataa aaattaatgt aaagtaaaaa tatgtctaaa tgttacatta
    33361 aattttattg tattagaatt catacttatt tttttatata tagatccttt aatatatagt
    33421 tcaagaaata tagtgtatct gtatttttaa catattcttg ctttcttttc tgtttttttt
    33481 tttttatgat tttagttttt tttatacata tgaaacattt tatctatagc aagtcaactt
    33541 ctaacaaaat gtaattcaat caatatcgac ttctaacaaa atgtaattca gtcaatatga
    33601 caatactttt gtctatatat tttaatgtga tgtcttttat tatggatgtc acgtctttat
    33661 ttacttttct ttcttttccg tttgaacttg taattttttc tataaatttg atgttacaca
    33721 acctagacat tttgtaatat ttttctttat acgtatcttt tttatagcca atttcttttt
    33781 ttgattatta aaacttacgt ttagtaatta aaatatatta attcctctga tataataaaa
    33841 aggtttattt ttcatgaagc attgaaaata tcaaacctcc aacatctgac acaagatttc
    33901 catgctatat tttgtgaaga gttatattct tatgtcaaac ttacatacaa aaggacttag
    33961 ctttgaactt agcgatgaat ttatgtacgc tccactatga ttatataaat taacttttct
    34021 aatgtcaatt aggggacaaa tgcgcaacac acgttactgt tgtgccgtaa tttgactgta
    34081 ttcagaaaaa tcacttttga aatgttctaa gtataaaaac aatttgaaaa atacttagaa
    34141 aagagtcgcc acttaatttt ttaaagaaat taagaaaact tataattttc aaagatttaa
    34201 acagaaaaaa tcatttgaaa acaccaaggg gggttcgggg ttcaatttac acttcgagaa
    34261 gggtttaagc attcgaagtg cccgctaaca tgcggttgac ctgcgatctg actaaaatat
    34321 atttgactat ttttagaaaa aataaagatt tagcatgaaa aataataact tacaatatat
    34381 ttgattaact tttaggaaat aattaaataa ctgacacatt ttatattatt ttactttttt
    34441 gaaaatggga ccttaattga cccatttgaa ttaaagacaa gtaattaaaa tattaacaaa
    34501 actagattaa ttagaatttc tttaattcat tttcgaaata aataaattaa gccaataaaa
    34561 ttaagcatga aaatcatttt ttaattaatt gatgaatgaa agcaaagttt tgactaatcc
    34621 ttttttgaga atatgaccaa gtaaagaata tatatattta tacatttata tatatatata
    34681 tatatatata tatatatata tatatatata tatatattta tttatttatt tattatttag
    34741 tttacttgag gaataaatac tttgaccctt taaaccaatt ttaaacgagt aaaaagtgat
    34801 tgagtgggag acatttaaag aatatgttgt tgttttattt tttttttatt tttttttaga
    34861 acaaaagatt taacttaaaa ctgtataatt tggccaacat atttaattaa taaaatagat
    34921 aaaataaata tcagaaaaaa aatcaaaagt taaccaacac aaaggaaata acttatcttt
    34981 tggggaatct aattaagtta attaaaaatt ataaagttag agttaaataa caaacaataa
    35041 ataatcacaa tcaaatgatt aaagagtaag agagaaattg aatttgggcc tccttttcgg
    35101 ccaaatttgt tggaattttt gggcttaacc caattcccgt ttttggtata cagctgatgt
    35161 atatcagtgt atatcagcgt gtgcataggc tcttttcatg tatctcttgc ttccgaacac
    35221 ctgtatgtca ccttagccct gtatttttac gttttgggcc tgaatgtcag cgtataccgc
    35281 tgtatactga gtgtatactg accactttcg acttttcagg actgaaaatt ttgatttcca
    35341 ggccttacac tgcctgtaac ctgttcaccg gctattttgg actcgataaa gagaagcaca
    35401 atccccgaaa tgcaaggata ggaagtggag tctccatgga ctcaaaaggg attcacattc
    35461 aacaaaaaag gaaacatatt agtgaatttg aatttcagtg attagggaaa agaacatgtt
    35521 tagaaaatat aacaccaact caatccaaca aataaaccca aacaacaaag aatgtcacag
    35581 ccaaattaat gtattaaggt gttggataaa caagcaatga ttttatcaca aagaagagat
    35641 aaagcaatat atataagaaa gggattatct ctttgcttta gtgatctcaa ataatgagga
    35701 aaatatgaat atgcattgtt cacgatgaaa aggattaaca agcttcctgt agtatgacaa
    35761 ggatatattt cttggcatgc acaaagtggc aaatgattct aacaacttaa aagaaagaca
    35821 ctgtaaatga catataattc ttaccatttc aaaaacttag tatgtttcaa gataaagaaa
    35881 aatggggaag aaatacaaac aacaaactta cttagcataa caggggaatg gaacaaagtc
    35941 aaactaacaa tttatcaact tagtttttat cttacttatg ttaggacgga aaaaaaaaac
    36001 aaagaagaaa aaaaacaact caacatataa gacaataaag actctacgac tagccttaat
    36061 ataaacgaga tttggaacta caaataacca aaacatgaac tatactattt gactgaacac
    36121 aaatagaacg agcattatac cagctaagag gtaaaattat tcaacatgct agctaaaata
    36181 cgcgaaaaca actttgccta tcagaccgag agaagcagta ttctagattc gggaaagtca
    36241 tagccaacta gatgaaataa ctcagcgaga atatacaaaa ttaataggaa acaagtaatt
    36301 tcaacttcaa aggaaccatc caatctcaaa taacaaagac cgaaatcgaa atgaataaac
    36361 taagtaaatg aacagaccat ccatactaac aatttacaac caacaatcag tcaggaaaca
    36421 ccccagatca caacatttat atgctcaagg agtcaaggat caggaaatcg acatattaag
    36481 aataaaaaga gacatgggtt gagattcgat attacctttc aaggtgcggc gaactggatg
    36541 ccaacgagtt ggagacgagc tattccacca cttgtacaga gctcgctgga acgaggaaga
    36601 tttgagacag ccaagaagga aaaatttatc ttcaaagtta aggacgatgt tttttacttt
    36661 acaactcaga acctttctcg attcagaact tttgtggtct tagaagataa aaggaatttg
    36721 tgatggtggt agtatcttcc ttcaatttcc aatccccaaa aaaaatcctc cctaacagtg
    36781 attgaaagag agaatatata ggagaagaaa aatcattttc gggggggggg ggggaatcca
    36841 ttgagaattc aaacaaccat ttcaatcccc tctgctattt tcgaaaccac agtaaagggg
    36901 atgggcaaaa gctgatttcc gtgaaaaggg ggaaagggga cgacgaagag tatgggcgcg
    36961 gcagacacct actgctttcc ggatttgctg ggatttgcag ctcttgactt tcggttcttg
    37021 cgtaggagag aagaagaaat tgggtcggtt tggtatgtgt atgatgtatt gtattgttgc
    37081 tggagaatgg ctttgctaat gggtttcttt gattaacaaa acgggccggg tcgaggtgaa
    37141 attaagagtg ggccgggcag tgatactgtt gctgtacgta ttattggaaa aatgggaaaa
    37201 gaaggttgtg ggctgctggg ttatgctttt aagggtggga aaggctgctg aaaaattgca
    37261 cttgggctga aaaaagggcc caacattttg gtcttatcac aaatgggttc aggtgggtag
    37321 aagggttggt tgtgtttgta ataaaaaggg taagttttga attgaggatt tggccatata
    37381 gattgcaatt aagttcgatc agatttaaga atttagttaa attgagctta attggtgatt
    37441 cgactaaaaa gctaaataag acgaattaat ataaattaat taatgaggtt ctcaatctca
    37501 acgaaataaa aaaaaagaac ttaattataa actaattaat tctattacaa aactaattaa
    37561 ctcgaaatta tagctataac ttgaagcaaa ttaataaaat atttaactaa aatgtaaaat
    37621 cttttgtgat aattttcaaa tatttataaa atagcgtgat tgcaaaaata tacatattta
    37681 ttattaaaaa gtgataaaat tattttaaaa ataaattgaa agtattttga attccataaa
    37741 actcattaat tcaaaattat aaccatcctt aatatttaaa atataatata tatatatata
    37801 tatatatata tatatatata tatacacatt attatttttt gagacgattt tcgaataatc
    37861 ataaaatata ctaattatat acataattat gtaaaacata tatatcatct aaactttatg
    37921 aaaagtgaca aactatttaa aaatcttgca aactatatta ttattattat ttatttattt
    37981 ttattattat taatattttt ttattttttt atttttagaa attttataaa actaataatt
    38041 ttaaatcgtt tgaaattgga gaagctcgaa atgattaatt tatattgtgg agggtcaaaa
    38101 ttgggtgtca acaactgtcc ctcatttgcc ttggattgat gaaagaaatt cgaggcaaat
    38161 gaaattgacg aatccaattt tgaccgacca catcttcctc ttttggaaaa gggattaggt
    38221 acggacttta ggaattaggg ttaaaccccg aaagtgggtt tccaacatat ctcaagctat
    38281 atgagaattc aggccacttg tagttcgact cgatcggttg aaaaggaaat ctgttatgct
    38341 aagataacct tcggttggga agagtgacaa aataagtcga gtatgaaaaa gatgcttgca
    38401 atctcttagc catgaatgtg gcatgcttca cactcataaa taagaattca cgcggacatg
    38461 attttcaaag ctcttggcgc attgtcactt ggattggaaa gctgctttcg gtggagacaa
    38521 aaaatttccg gatgcgaaac tgaaaccagg aaacctagag aaaacccaca tgccttctga
    38581 taggggtgtg gtttgattgt ggtggaagtc gctcctcagc tcgtgtccta agagtttgac
    38641 acccttcttt agactatgtc ccagttcgct gctaagaaaa agttccacgt tgtgctgcgc
    38701 atcattattt cgtcatccac acctgaggtt tgcttgagaa ttcatcctcc tggatgctct
    38761 cgacaaagac taagataaaa ctcattagca taaaaaaatg taaccccaaa taggaagata
    38821 gtgtctttta ccgtgttgac acttaattgc tctacttgaa catttgacgt caacttcctc
    38881 cagtttgacg taaagcaaat aaagcttgta ttttgtattt gtaatataat cttcaatgta
    38941 ctcttctttt gatgacgaag taataaaata ggcagatgta atatgttgtt agttctcttg
    39001 atgtcgtatt tgcaagaaaa tgatgcagtt gatgttgatt ctcttttgat gggcgaatct
    39061 ttctcgcgat acgtgaatct ttttcccgcg atgcatgaat ctcttttcgc gatgcatgaa
    39121 tcttctcttg cgatgcatga atctctttct cttgcaatgc atgaatctct ttctcttgga
    39181 atgcatgact tctctgcgat gcatgacttc tttctcttgc tatgcatgat cttttcccgc
    39241 aatgcatgaa ttctttctct tgctatgtat gatcttttcc ggacatgcat gaattctttc
    39301 tcttgctatg catgatcgtt tcccgcgatg catgaattct tttccgcgat gcatgacctc
    39361 tttctcttgc tatgcattat cttttcccgc aatgcatgat ttccttctct cttgcaatgc
    39421 atgatctttt cccgcgatgc atgaattctt tctcttgcta tgtatgatct ttccccgcga
    39481 tgcatgaatc cttttctctt gcaatgcatg atcttttccc gcgatgcatg aaatctttct
    39541 cttactatgt atggcttctt tttctcgcaa tgcatgattt ccttctctct tgcgatgctt
    39601 gacttctttt ttgatgatgt catccctggt accgaacgaa gataatgttt caccgggcag
    39661 cataggtgat cttctgggta tcttctgggt ggcggtatca tctcaatcga caatataata
    39721 aaaaataacc ctcgaagtag cgatatcatc taatttgaca atatgatata aatgactctc
    39781 cgggtagtaa tattatcatg tccaataata tgatgcagat aatgtcctcc aagtatcttt
    39841 agttgctgaa aaataaataa aatttctttc ttcgaggttt ttcctttgtt ccatttccga
    39901 acataattgc atattcgtta tggacctcgc cttgttgaga atttgaataa tgctattcat
    39961 attcctaatt ctttgtcaga aaaagcctaa actatttcct acatccacat aaaaattgcc
    40021 aattttgggg agctctttgc ccttttgact tctccatatt cattgaatgg tggaatatgc
    40081 tgattttgag gtgaacctat aaacctgcat ccacagaaaa atcgttagtt taaaaaataa
    40141 actgatctgt gttgatctct ttggttgttt gctccttgtc ttgctatctc cggttgattt
    40201 ttctgatctc ccgcttcttg atagataaga caaaatattt ttatgcaaat aatttaatca
    40261 tgagggaaaa gtttttaaga aaaaatagat tttcaaaagt aatgtttgga aaaggtcact
    40321 gccaagtgtc ctgtcacgtc atgcatgatg aacgtcattt ggagttaatg tttcgagatc
    40381 tatctgatta cttgttggga agtattcaaa attgctctaa actgccgatg aacattattg
    40441 aaatttttga ggtcatcctc aaaatttctg tcccagttaa ctgtcttggc ttatcttcaa
    40501 atgttgatga acaaactacg gaatttttga gatcctctcg aaaattatgt ctcagttaca
    40561 attctcaatg taagcttagt cttaactaag ttggagagat cttcttcttg agaatttttg
    40621 agttcctctc aaaaattatg tccaagttac aatactcaat gtaagcttag tcttaactat
    40681 gttggagaga tcttcttctt gagaattttt gagttcctct caaacattct ctcccagttt
    40741 ctatcgtaaa gaaaaataga aatcttacga gaaatatgac cgagcccttg tggcgcctac
    40801 gtatcccgtt gatacaggaa tcaggtcgaa cgtagttccc cctcgaggat taacaaaaat
    40861 aaggaattta caaagaatcg accgaggccg acataggccg cctacgtatc tcattcttga
    40921 gaattcaggt cgaacgtagt tcaaatacta agaagacatt aaaaatagat ataggggtga
    40981 ccgaggccga cataggccgc ctacgtatct cattcttgag aattcaggtc agacgtagtt
    41041 cattacaagg aaataaaatt ctaaacaaag caattacaag caaataaaat gattacaagg
    41101 gaatgacaga aatacaaact gaaactttac acgtagtatc tcttgacagc atctgagttg
    41161 atcggtttcg gccatttagt gccatccatc tccgacaaga ttagggcacc tccggataac
    41221 actttgcgaa ccacgtaggg tccttgccaa tttggtgcaa atttcccttt atattcatcc
    41281 tgatgaggga aaatgcgctt aagaactaat tgaccaactt taaatgtcct ggatcttact
    41341 tttttgtgaa aagcacaagt cattctctgt cgatacagtt gaccatgaca aacggcagtc
    41401 attctcttct cgtcaatcaa tgttagttgg tcaatccgct tgcgaaccca ttcaacatca
    41461 cttaattcag cttcttggat gattctcaat gaaggtattt caacttcggc agatataact
    41521 gcttctgtcc catacaccaa caaatatgga gttgcttcga ctgatgttct gacagtcgtt
    41581 ctgtaaccca acaaagcata tggcaacatc tcgtgccaac ctttgcgatt ttcaatcatc
    41641 ttcctcaaaa tcttctttat gttcttgttg gcggcttcta cagctccgtt catttgggga
    41701 cgataggcgg tggaattccg gtgagtaatc ttgaattgtt cacatatctc tctcatcaag
    41761 tgactgttaa gattcactcc attatcagta atgatggatt ctggtactcc aaacctacat
    41821 atcaggttgt tgcgaacaaa atcagctaca actttcttgg ttaccgactt gtacgaagtt
    41881 gcttccaccc actcggtgaa gtagtcaatg gcaaccaaaa tgaatctgtg tccgttagag
    41941 gcagctggct ctattggacc aatgacatcc atgccccaag ctacaaatgg ccagggtgaa
    42001 ctcataacat taagttcgtg aggcggaact cgaatcaaat caccatgcac ctaacattta
    42061 tgacatttct gcacaaacct gcaacaatcg tgttccatag tcatccaaaa atatttggct
    42121 cggaggatct tccttgccaa agcgtgtcca ttcatgtgag aaccacaggc tccagcatgt
    42181 atttgttcca gaaactttgc agcttcacta gcatcgacac atctgagaag acctaaatct
    42241 ggagtcctct tataaaggat ttccccactt gcaaagaaat tgagggccat acggcgtatc
    42301 gacttcttct agttgaacgt tgcattctca ggataagttc cgtcctctaa atacttcttg
    42361 atgtcaaaat accaaggcaa accatctggt tcttcttcga cgtgtgtgtt gacacctaat
    42421 tttgtccctc ctttcttcta atttatttcg ttgagtttct aaattactaa taagttgaat
    42481 attttataat taactacaat tttacatttt attactatta tatcataatt atctatatca
    42541 ctttaaattt tactattttt gtgattatca tctttctatt atcattttca ttatttcaag
    42601 attatatatt tttaattaac tttacgatta ttactttatc atcgccttct ttaaagtaga
    42661 tttatcgtta ctttatttcg agtttcgtcc ttattaaaaa ctttacataa tatattttat
    42721 actaattagt aagttggaag ctcaaaagaa ttagtttgca gaaggaaaag ggccacaata
    42781 tttcaacaat tcagccaata ctttggctat caaaacgaag cccagcaatg gccaaataag
    42841 gcccaaatcc gccagccctc ttcacaacaa aatattagaa taggttcagc ctgaatgaat
    42901 taggttttaa tctctatcca actcttaaaa ctcactttcc ctccctatac catttgagac
    42961 aaaactccaa acttctttgg gtgaaatcag attttgaatg ccatttttgt gcaaagggta
    43021 agcttttcta gatcagtctc catctctttc tgtttggatc tgactaaatc acgtgaaggc
    43081 tgccaagttc gtccaaaatt ccaacgttcg agtttgaatg cttatcttga ccaatattca
    43141 aaatctgaaa ctcaagattc ccgctcaaca aataccataa catttgtatt cacctataaa
    43201 aacatcttga tatcatcaca agaaagggat tgattattat ttttttctct atcagttttt
    43261 actatcaaaa ctactttttc aaaggctaaa cattcacaag aatatcacat attttacact
    43321 tcaatatcat ctaacgagtc tactatagtc tttatttgct aatttgtcgg aggaacgaag
    43381 tagatccttc atcgacaacc tggttcactg cccacaaaaa ggttagatct aaacctgttt
    43441 tgtttcattt ccgatggttt agtgtatgtc atgaataaaa gtaatgtatt ttgttttttc
    43501 tctgatattc ataaatctca actgctagaa gatttgtttg taattttatt tgcttaaaca
    43561 ttatgtgtac catgttctaa atacgatttg gaagctagaa accatatcag tatttgtttc
    43621 tccctatttt accaacatga ttcgttctgt tcttgatcga atactaagac aaaatgtagc
    43681 atgtgatcta taggatggat aattttatag ctaagaactt gtaagagatc atgattaaat
    43741 tctactccta aaaaatgcat ctgcaaagtc ttaaattttg ttttgattat aataactaat
    43801 attaatgatt ttggccttgc tccctgtgtt atagttaatt gttatttata catgttaact
    43861 tactttatag aaattgattc tacttcccat ttacatacta aatgttatgt tgtgaatcat
    43921 ctaaaatgct tagtgatctt aactttaagg atgctacact aagtgaccaa ctgtctcgtt
    43981 taaatttata tactttagga acaccaaatt ttggtatact acactagata ttgtaagttt
    44041 gatgacttgt ttgaatcctt tctatgtcat ctgctttata tgtttttaat tttgagttgt
    44101 tgaaattgat tttcctacta tctaattctt attttctttc ttatctttgt ttacatgtac
    44161 ataccggagt caaagagtct tactttacga ctcgacctca ctacaagact caaaaattgc
    44221 atatacattg tcatttgtgt ttctagctcc ctagaaactc catcgagaag aaaaaacaag
    44281 agaaagtgac aagcactcga cttcactctt cttttagttg cttattccta actttcttta
    44341 tgttattttc gctatgaata tttgtgtgtt tgttttggta actttgtttg acgtacttgg
    44401 tagttaacta atccttcatg tagacatttt gaaaaacatt tagttattaa ttaagtcacc
    44461 ctttagagtt taaaatattt cataaattgg tttaagttaa atcttggacc ataagttgca
    44521 aatgatatga agtccagaag ttgatctagc tcaacttagc atgcgggttg actaggatga
    44581 tttatttatt aaaaaataaa gatttcaaca acaaatgttt tatatataaa aatcaacttt
    44641 tgttttgtga ttgtcttggt tcacgtgttt gagtgtaaaa cttttctaaa cccacattat
    44701 tttcaaatac aaatattact actttccact tttaaacact aaatcttctt cctaatcaac
    44761 tactttatct ttttatcact tgttttgaca ccttagccta attaagtaat ttaagttcgg
    44821 ccggtaaacc atttttaatg gatcttaaag gatgcctaac tccttccctt tagattaatt
    44881 gaacctgtac ctagaatctc atgtttaata agaccttaaa atgaagttaa ctttagaaaa
    44941 taactttaat taatttaggt gtcctaattc accgtaataa ttaggtggcg acttcttgac
    45001 ttagttaatt acttttggaa tcaccaaaat gttgtacact attttgacct ggttaaaatg
    45061 gggtataaca gcttggcgac ttcactgggg acttaatagg ttctaaccat aacgaattta
    45121 gtttaattag gcttttatgt gtttacttta attacattat ttgttgtaaa ctgtttttac
    45181 atgtaactga ttgtttgttt gctttgaatt attttcacat gatataaatc attcattagc
    45241 tataaattat gtttacatgt tataaattgt ttgtttgtta taaatgattg tgttactgct
    45301 tttcttaatt gtcattccgt tcatatttct ccactttttg gaaattcaca ctatcacacg
    45361 tacacgcgag gtgtggtttg cgcacccgca agtttctttc aaaattccaa aatttaggag
    45421 agttggcata tgcgcggggt gtccgaatct ttttctgtgt gaccgcgtag ccttctcact
    45481 ctagtagtcc actcgggaac cttgtgtcta ttaaacccac tcctagttta cctagagtag
    45541 agctaaacca acacacttta caaggagcat acatcatttc atgacctaag agactttata
    45601 ccctgggtgt attaagtcca ttagtcgact ttaccttaaa tgtccaagtg ggttttcgac
    45661 cccaagtgac gaccgatcat tatttatgtg catatttgag aaatatttat gcctaaatat
    45721 ggaccatttg ctctaattaa ttaaacttta gggatgatat gactaacctt tctatgacag
    45781 atacgaagac ttgacgatga aatacaataa gtggtgatct cgccaaaagg aaccaagaag
    45841 gacggacata ctagaatttg ttttatttta ggaagtactt tacgttgtat ttattagaca
    45901 tgtaataaat aatttcatta tctagtactt tattttttga gaaataaaat tgtttaatta
    45961 atcaagagca atgggatgac atattatgac aaatatactt cttaaattta tgttaggcca
    46021 acctctggca caaagaggtc acaagcatat taggacacat ttacatgtta tatttgcgat
    46081 atatttgatt ttacttgatg acttgtttac atgttattct tacaacttat ttgactctac
    46141 ttgacgactt gcatgctacg tgatttattt gaattatgtg aacatgacct tacttttttc
    46201 atttaaaact aacattattt ctgtcttatt attattttta ttttttccta caaaagttga
    46261 ttcgtgttga caatcgagct ggccgaccat ccttacttca caaggtccaa gtcatcgaca
    46321 ttacctcgac gtagttgggc tattcaagga agaaaaatta ctatgactaa tccaaccgca
    46381 tctgatccaa ttgggccagg acatatcatg gttcctaatg actctcccga gacttccgaa
    46441 gatagagcta ctattcaaca tgatgaacac atcgcccgct tgactcaaga gattgaggat
    46501 ttacgtagtg aactaactcg ggttagagac ttgaccaatt tatccatcac actccaaagt
    46561 ccacttcatg aacctagaag tactgcacca aatccacctc gttttccatc acttgattca
    46621 ccagttcctg aacactttcc tccacaacaa cctccaccca ccaacaataa ccttctttca
    46681 actaccccca caaatccatc aaattttcca cccgtctaca ctcctccaca gagtcaacca
    46741 cctacttaca ctacctatgc tactcctcct aatccaccac ttgtcaaccc acaaaaccaa
    46801 cctccaactc atactcctca tgtttctcta cccaccaaca cttatccact acctacaact
    46861 aatcatgtaa acccatcaaa tacaccacct ccaatccaaa atacgcccat tgtccaaact
    46921 tatacaactc agcatataca aggggcacat attgccactc cttatgtgca acatgttcct
    46981 ccagtatatg cgatggaaac tcaagccttt accaacccaa taccggtcaa gtttcaaccc
    47041 gaggtagatc aatatgagga aatggagaaa gatgtcaagg caaaggctga tgatgtgtta
    47101 gctagagaga ttcgtgatct taaggaagca atgagaaacc tccaaactac taggggaaac
    47161 aaaagcctag aatatgagga tctctgtgtg caacctgaca ttgatttgcc tatagggtac
    47221 aaactgccaa agtttgatac tttcaatgga attggtgatc ctcatacaca tctaagggcg
    47281 tattgtgata aactggtagg agtggggaga gacgagaggg tcagaatgaa gttgttcata
    47341 agaagtttat ctggtgaagc tcttgcttgg tacacacaac aagatctcca taaatggcgt
    47401 ggttggagtg atatggcaca agattttatg gatcgattca agttcaatac cgacatcata
    47461 ccagataggt tctacctcac taagttaaag aagaagtcta ctgagacatt tcgtgagtgt
    47521 gctctacgtt ggaggtcaga agcagctaga gtccaaccac cgatgagtga aagtgaaatg
    47581 actgctacct ttattgaatc ccaagataac agtttttact atgagaaaat gataaccatg
    47641 atgggacaaa agttcacaga aatcattaga atgggagaaa tcttggaaga agggatcaaa
    47701 tcaggaagaa tccaagactt tacagccttg catgctgcaa gcaaagcaat tcaatatggt
    47761 tctatcaatg ggaacaaaaa gaaaaaagaa gatgtatctg ctgtcatgat tgaccaagga
    47821 cgcatgccag gtcaagttcc tccctaccca aatcagccac atcaacccat ttacccttac
    47881 caatatggtg aagcctcaca ggctctctac catcctccat caactcctta ccatgtctac
    47941 aacacccaag cgaactacta tcaacctcga gctcctactt ataataaacc acattcatac
    48001 caaccactcc aagcttcgcc tttacaaaat cgaccatata ccgcacctag agctcgtcca
    48061 aatcatgaaa tcaaaaccac tcgcaactac acaaaaatag ccgaaccatt ggctcagttg
    48121 ttcgagaggt tgaagacagc aggtatgata caaccgattg aagggaaaat tcctgatccc
    48181 attccaaaat ggtttgacgg ttccaagcgt tgtgcctatc attctggagt tgttggacac
    48241 gacaccgagg attgctatgg tctcaaaaac aagattgaag ctttgattaa agaaggagca
    48301 atccaactta ctggacctca gcccaacgtg aacaacaatc ctctgcctaa acatggaaat
    48361 gctgatgtga acatgataac tatagaggaa aatgtggtgc tgaacggaga cattatgccc
    48421 attggaaggg tgaaaaataa tactttatca acctttgatg ctcatatcat gacaacccat
    48481 gaacaagcgt tgataggggt tactgctgca acatcttaca tgcctctctg caacagcgag
    48541 acaccgacaa tttggggtgc taaaccagag gagactttga agaattggat ttgtactccg
    48601 tctctggttc gccgggagtc ttggtagatt gaacaagtag taaaactttt ggagtagcac
    48661 gatttttttt taaatcgagg cttaaatcgt gccttaaaac tttatgttgt tttgcctcat
    48721 attttttgaa agcttgattg caaaatcaat gaatacattc cctattttct taattgcctc
    48781 ttacttatta ctttcattta tatatatata ttaattttca aattaaatct gccaacttta
    48841 tgattgtgac ataatgaagc aaatgaataa agtttgaaac caagcaagat ttttgaagga
    48901 tgtgaaggta acctacagtt gaacaattga acaagaaaca tgacaacatg acaatacttg
    48961 aacacgaagt tattcattca ggggaagtca agatactaca acaaagggcg actctagata
    49021 gattttttaa atgtaacttc cactttttca tgtatcacga actacgttcc gacctgattc
    49081 ctttggtagg atacgtaggc agcccacata gggttcggtt atagaacatt tctaaatttc
    49141 cttatttgta ataggagaac tacgcctgac ttgattcctt cggtgggata cgtaggccac
    49201 ccacatacgg ttcagtcaca ttaggataga aatttaaaat ccttttacta tttatgtaat
    49261 tttgaactac acatggcctg atttccttgg tggaatatgt aggcaatcca aatcggattc
    49321 ggtcccttta ttagaaaatt ccaaatcatt tctatgtact tgaactacgt tttgacctga
    49381 ttctcttggc gagatacgta ggtaacctat ttaaggttcg gactcatcac aacataaatt
    49441 cagtatgctt cttcaaaatc aacactgggg cagattttgg taaatatggt caaggaatga
    49501 ccggatattg tcaagctata ggctgctacc tgacaagaag tataccagac aaaggacgtt
    49561 catttttgtt tcaaaattgt cacaatctaa gagttggtag agattatttt tcacaactta
    49621 taaacatata cttgcatatt tttctacaca ctaacaaata tctctgtcaa atgatatttt
    49681 atttttattt tataagacat ttcttttttt actgttcatc taccaaggct caaacggaga
    49741 tcacaaagtc tgagcaaata ggatggacgg agggccaaca aagtcaagct ttaagtcaac
    49801 acgaatcaac accccctccc aactaagaat ctttctttga gtgcaggaac aacaaagata
    49861 caagaagtac ctactggatt acatcaaagt catcatttgc ctccaggacc tcgcctgaat
    49921 aagccaaatg accacatcct taattttatt ttatctctaa ctttatttct tttaattcat
    49981 catgatttta tattcttact aacatcttta cccaaaattt gcaggtaaaa tccccttgat
    50041 ttattgaata ggaattatgt ctattacatg cgccacttga tccaccaaat tgtgcatcag
    50101 ggcttaaata tcaaagatta gaggcgactt tcaaccaatt acaatcatcg acatcaacaa
    50161 caatcgaaca acttcactaa ttctattttt tactttatta aatgcattta taattcactt
    50221 tatttacttt aacgacttta ttttaaattt tataggaatc aacaacggcc ttcaaagaca
    50281 attgaagaca tcacttggcc ctgcggctcc acaatcatca accacatggc tttatttctc
    50341 acttaccatt attttatctt tactttatca tgactttatt tgtaatttta ctctacattt
    50401 ttacaacaat caacatctag ccccgaagac aatcggaggc atcactttac ctagccccga
    50461 aaacaaccgg aggcgtgact tcatcaagcc ccgaagacaa ccggaggcat cattacaact
    50521 agtccccata gacaatcgga gtaaattcat acatcactta tcatcgagac cctgaagaca
    50581 atcggaggcc tcatttttca ttctaatccc cgtagacaat cggaggaaat tagacatcat
    50641 ttaccattgg gaccccgaag acaaccggag gcctcattta tcatttaagt ccccgaagac
    50701 aaccagagac attatctaca tcatttgcat aagccagacg gctacactct tactttattc
    50761 actactttac caattacttt aatctacttt acttacttta atgactttac cttaaacttt
    50821 acagacatca ttcatcatca agtctctgaa aacaactaga gacgtcatat gccattatat
    50881 cttcgaaaac aaacggagat accaactggt catacgactt catcatcata agccagacgg
    50941 ctctcaacat caagtctctg tagacaatca gagacatctt tatttaccaa gtctctaaag
    51001 acaactagag acaacatttg gccacacgcc tttcataagt cacacgactt cataccattc
    51061 tcacacatgc atatattacc attcatttat acgttcttac actttaattt tatctctcac
    51121 cttaatgaca aattttaaca cgagtttcag gaaaaatagt ctaacgcaac caaagacgta
    51181 tcataatgtg gaactctctc ttagcagtaa actggggcaa tttgtcgaga aagtttagct
    51241 ttccaacaaa ggtcaacata aaataaaaac atgtgttgaa tacggtaaaa catgccactt
    51301 ctctatacaa attacagttt ctactaacaa ttttatttca atctttgctg agagcatcca
    51361 agaggataaa ttctcaaatc aaaccacagg tgcggacgac atcaaaagga tgcagcgtaa
    51421 cgtggaactt tttcttagca gtgaactggg gcaaatttgc tgaagaggaa tatcaaactc
    51481 gctagcaaag gtcaaggatc tattctcgaa ctcatctcca cctacgttcc acgaacacgt
    51541 gaaaagttgg ttatccaaac ttttctttca taaccaatcc ctcgaggcta aatttccttt
    51601 agtatcactc ccaaactctt catgtgccta tatatgttgg tcaagacaaa attggttact
    51661 aagtcaactt ctttgcccga aaactctttc atcgtctccg gtcaaagagg ggcaagctgt
    51721 tgacacctaa ttttgtccct cttttcttct aatttatttc gttgagtttc taaattacta
    51781 ataagttgaa tattttataa ttaactacaa ttttacattt tattactatt atatcatagt
    51841 tatctatatc actttaaatt ttactatttt tgtgattatc atctttctat tatcattttc
    51901 attatttcaa gattatatat ttttaattaa ctttacgatt attactttat catcgccttc
    51961 tttaaagtag atttatcgtt actttatttc gagtttcgtc cttattaaaa actttacata
    52021 atatatttta tactaattag taagttggaa gctcaaaaga attagtttgc agaaggaaaa
    52081 gggccacaat atttcaacaa ttcagccaat actttggcta tcaaaacgaa gcccagcaat
    52141 ggccaaataa ggcccaaatc cgccagccct cttcacaaca aaatattaga ataggttcag
    52201 cctgaatgaa ttaggtttta atctctatcc aactcttaaa actcactttc cctccctata
    52261 ccatttgaga caaaactcca aacttctttg ggtgaaatca gattttgaat gccatttttg
    52321 tgcaaagggt aagcttttct agatcagtct ccatctcttt ctgtttggat ctgactaaat
    52381 cacgtgaagg ctgccaagtt cgtccaaaat tccaacgttc gagtttgaat gcttatcttg
    52441 accaatattc aaaatctgaa actcaagatt cccgctcaac aaataccata acatttgtat
    52501 tcacctataa aaacatcttg atatcatcac aagaaaggga ttgattatta tttttttctc
    52561 tatcagtttt tactatcaaa actacttttt caaaggctaa acattcacaa gaacatcaca
    52621 tattttacac ttcaatatca tctaacgagt ctactatagt ctttatttgc taatttgttg
    52681 gaggaacgaa gtagatcctt catcgacaac ctggttcact gcccacaaaa aggttagatc
    52741 taaacctgtt ttgtttcatt tccgatggtt tagtgtatgt catgaataaa agtaatgtat
    52801 tttgtttttt ctgtgatatt cataaatctc aactgctaga atatttgttt gtaattttat
    52861 ttgcttaaac attatgtgta ccatgttcta aatacgattt ggaagctaga aaccatatca
    52921 gtatttgttt ctccctattt taccaacatg attcgttctg ttcttgatcg aatactaaga
    52981 caaaatgtag catgtgatct ataggatgga taattttata gctaagaact tgtaagagat
    53041 catgattaaa ttctactcct aaaaaatgca tctgcaaagt cttaaatttt gttttgatta
    53101 taataactaa tattaatgat tttggccttg ctccctgtgt tatagttaat tgttatttat
    53161 acatgttaac ttactttata gaaattgatt ctacttccca tttacatact aaatgttatg
    53221 ttgtgaatca tctaaaatgc ttagtgatct taactttaag gatgctacac taagtgacca
    53281 actgtctcgt ttaaatttat atactttagg aacaccaaat tttggtatac tacactagat
    53341 attgtaagtt tgatgacttg tttgaatcct ttctatgtca tctgctttat atgtttttaa
    53401 ttttgagttg ttgaaattga ttttcctact atctaattct tattttcttt cttatctttg
    53461 tttacatgta cataccggag tcaaagagtc ttactttacg actcgacctc actacaagac
    53521 tcaaaaattg catatacatt gtcatttgtg tttctagctc cctagaaact ccattgagaa
    53581 gaaaaaacaa gagaaagtga caagcactcg acttcactct tcttttagtt gcttattcct
    53641 aactttcttt atgttatttt cgctatgaat atttgtgtgt ttgttttggt aactttgttt
    53701 gacgtacttg gtagttaact aatccttcat gtagacattt tgaaaaacat ttagttatta
    53761 attaagtcac cctttagagt ttaaaatatt tcataaattg gtttaagtta aatcttggac
    53821 cataagttgc aaatgatatg aagtccagaa gttgatctag ctcaacttag catgcgggtt
    53881 gactaggatg atttatttat taaaaaataa agatttcaac aacaaatgtt ttatatataa
    53941 aaatcaactt ttgttttgtg attgtcttgg tttacgtgtt tgagtgtaaa acttttctaa
    54001 acccacatta ttttcaaata caaatattac tactttccac ttttaaacac taaatcttct
    54061 tcctaatcaa ctactttatc tttttatcac ttgttttgac accttagcct aattaagtaa
    54121 tttaagttcg gccggtaaac catttttaat ggatcttaaa ggatgcctaa ctccttccct
    54181 ttagattaat tgaacctgta cctagaatct catgtttaat aagaccttaa aatgaagtta
    54241 actttagaaa ataactttaa ttaatttagg tgtcctaatt caccgtaata attaggtggc
    54301 gacttcttga cttagttaat tacttttgga atcaccaaaa tgttgtacac tattttgacc
    54361 tggttaaaat ggggtataac agtgtgaaca atgaacaggc tgttctttca cctctatatc
    54421 cactggatta atataacttg tatccgaatg cttaatcatt gatgcgatgg tggcaagagc
    54481 atcagccagc tcattctgtg tcctgggagt gtgtctgaac tcaatcttgc gaaatctctt
    54541 gcacaacttc tatatatacc gcacatacgg tgtgatcttt gggtttttca cggcccattc
    54601 cccttgaacc tgatgaatca gcaaatctga atctccaata accagcaact catgaacatt
    54661 tatatcaatt gccatcttca gaccgaggat gcaagcttca tattcaacca cgttgttcgt
    54721 gcattcaaat cggagtttag ccgccatagg atagtgctga ccggtttctg acactaagac
    54781 cgctctgatt cctttccctt gatgattcgc cgctccatca aagaacactc tccaaccagg
    54841 atatgcttca gaaatatctt cacccacaaa cgttacttct tcatcgagaa aataagtctt
    54901 gagcggttca tactcttcat caactggatt ctccacaaga tgatcagcca agacttgtgc
    54961 ttttatcgcc ttttgtgtca catacacaat gtcaaactca ctcaaaagca tttgccattt
    55021 agccaacttc cggtcggcat tgctttctgg aaaatatact tcaatggatc catcctggag
    55081 ataaggtacg tggtataaga agacaaataa tgtctcaact tttgagcaat ccaagttaaa
    55141 gcacaacatg ttctctccaa aagagtgtaa cgagcctcat atggagtgaa cttttactca
    55201 agtaataaat ggctcgctcc tttttcccag tctcatcatg ttgaccaagc acgcatccca
    55261 atgcattatc tgagacagac aaatatagca ataacggact cccttctcgc ggagggacca
    55321 acaccggcgg attggacaaa tagttcttga tggcatcaaa agcagtttga cattctccgg
    55381 tccacttggt cgaggcatct tttttcaata acttaaagat gggctcacac accacggtgg
    55441 attgagaacc ttcctaagaa actcatcact tttttcttgg tcttcggagg aggtaattct
    55501 tggatcgcct tgatcttgga agggtcaagc tcaatgcccc ttctgctgac tataaatccc
    55561 aacaacttgc cagctggcac cccaaaaaca tatttagcgg gatttaactt caaattgtat
    55621 cgacgcagac gatcaaagaa ttttctcaag ttagtcaagt gatccgaact cttgcgggac
    55681 ttaattatga catcatctac atacacttcg atctctttgt gaatcatatc gtgaaagatg
    55741 gttgtcatgg ccctcatata agtagaaccg gcattcttga gaccaaaagg catcacccga
    55801 taatgatata caccccaagg cgtgatgaaa gctgtctttt ctgcatcttc ttcgtccatc
    55861 aggatctggt gataacctgc ataagaatcc acaaatgact gcatctcatg cttagcgcag
    55921 ttatcaatga ggatgtgaat gtttggcaat gaaaaattat ctttcgtgct agctttgttg
    55981 agatctttat agtcaacaca aattctgatt ttttcgtctt tcttggcaac cggaacaaca
    56041 ttagctaacc aagtcggata ctgcgtcact tccactactt gggactcgat ctgctttgta
    56101 atctcatctt tgatctttaa actcaactca ggcttaaact tccaagtctt ttgttttact
    56161 ggactgaaat ctggattgat tggcaacttg tgggacacca tattcgtact caatcctggc
    56221 atatctctat aagaccaggc aaatacatca atgtattccc agagcaaatg aaccatgtct
    56281 cttctttggg cttcagtcag atggacactg attttgactt ctttgacgca ttcctcatct
    56341 ccgagattca cagtttcagt ttcttcaaga tttggtttgt gttgattcac gaattgtcga
    56401 aattcttcgg cgacatgttc gggtacctca ttttcttctt cgtattcctc accttcttca
    56461 tcacctactt cattttgttc actcggttca tgacatgaca tgacattggc aggttttaaa
    56521 ttaatattac tgaaatcata aataaacaaa gttaggaaag taaaatataa acagataaat
    56581 aaacaaattt tcaataaaag aggcttttca tttaaattga aagacaagca caaactttgg
    56641 ccatggccga gagccatttt gccttttttt ttttttaaac atcacaagag aatttaaaag
    56701 cctcaaacaa ataacaattg cataaaaggt gggtctcggg tctcttccga actaccaccg
    56761 ttttaaaaat aaacaaaaac acatgtcctt tctacctaaa tgagcgggaa atcaggagtg
    56821 gtgtggaggt ccaattctgc aattgctcct caggttctgc atcacggatg cctgatgttc
    56881 cagcctcttc ctcgatgacc gtatcaatct cctcaaatag gccccagatt ccttccccga
    56941 gaccaccatc gctgatactt tctcgtaccg gaaatgattg gtatagatga ggaattggct
    57001 tggccaatgc ttgattaaca ttcttgttct tcatctctgc ttcgtcatct gttgggatat
    57061 atcccaaacc aaacttcgct cctttggcgg ggatttggac aggctcgaca attccttgga
    57121 aatacttccc caacccgaaa cctggttcga aaccattctg gagcatgaca gtagcaatca
    57181 ttttgtacac gacaggcata ggaggctgcg gagccaaatc atcatcggtg gcatttacca
    57241 gctccaccgt gtagaaatca caacctcggg aaaccttgtg aacgatcggc gcatacccat
    57301 cagaatgact cccttcacca tgaatgacca attcttggtc cttccaaaca aatttcatca
    57361 gttggtgaag ggtagaaggc acagccccag ccatgtggat aaacggcctt cctagaagca
    57421 aattgtagct ggtattgatg tccaacacct gaaactccac attgaattct gcaggcccca
    57481 tctgaacatc taaatttact gcccctatcg tgtctctttg cacttcatca aaagctctca
    57541 cattgacctg gttttgttga acctttccca agtcgaattt cagctgcttg agagtcgaaa
    57601 gcggacatat gttgagaccg gacccatcgt tgaccaaaac acgatttata actttttccc
    57661 ggcacttgat ggtgacgtgc atagctttgt tatgcatcct cccttcaaag ggcagctctt
    57721 cttcacaaaa gctgatttga tgtccccgaa tgacctggtg tatcatggct gctagattgt
    57781 cgctgttagt acccacaaga acataagtgt catccaaagc tctcatcaaa gcctatctat
    57841 gcaactgtga actcatcaat aaagcccaca cagaaatctg agctggtgtc ttctccaaat
    57901 gcttcacaat tgaataatct ttcggctgca tcttcctcca gaactcttcg gcttcagctt
    57961 cactaatcgg ccttttagtc tgatccttct tctgcccccc ttgagctaac tcttcaggtg
    58021 tgtagcacct gccggatctg gtcatacctt gggtggccgc cgtttcaatc acaaactttg
    58081 gttgggtaag agttttccgt ggcaccaagg ctacagcctt ctcgggtgtc aaaatcacaa
    58141 actctttctt ctgtctgatg ctcaacgaag ctacagccct ttccagttca tcaggagcaa
    58201 tcgaaactat tgtcttcgcc acgcaccagt catcatctgt ctctatcata ttgatagtag
    58261 cgcctccatg atttggcaaa ggattgctat tgacattggg cgcgactgtc tgaagagaga
    58321 ccacgttctg gtcaattagg tcttggatct tatgcttcag gttgatacag tcctcggtat
    58381 catgaccaac actattagag tgatacgcgc acctctgatc aggtctgtaa aactttgagc
    58441 tagtgtcaac ccggcttggg ccccactgga tgaatatatc ctgccgtagt taatcgctcg
    58501 aacaactttg ttcggctttt aatgagcgga gtgaaagctc tagcaggctt cttctcaaat
    58561 ctagaacggg agggatcgta attgccttgt tgagggggag gtatttggcg ataattcaga
    58621 gcattcagac gggggggttg atatctggga tatgagttgg tttgataatt tggttgtgga
    58681 gcttggtagt tcgaaggggt aatttggtaa agtggagctg gggtttggta cgtcggggga
    58741 ggagtttggt aacttgtctg aacattggca cagttgaggg cgacgtttcg atagtgatga
    58801 ggtggagttt ggtaaattgg agggggagtt tggtaaatgg gaggaggggt attttgataa
    58861 ctggggggat gattattttg gtaatcagcc tgtgtataat gagccaggta cgaactctgt
    58921 gaaggtcgag aacgaccttg gtatgatgag gttttccttg gggtcttctt cccctcatag
    58981 gagatagagg acacatcctc ttttttcttc ttcaacaaac ccgaagatcc aggcgaggca
    59041 gcaacacggg caatcttccc ggttctcaat ccatcttcga tagtctcaac taccttgact
    59101 atctcaacaa atttttctcc aacgagcaac atgattctgt cataatattc gggctcttgc
    59161 acccgcacaa acacttcaac aatttccttt tctgacatag aaggtctaac tctagctgcc
    59221 tccttccgcc atctatatgc gaattctcta tagctttcgg tcggcttctg tttcatcttc
    59281 tccaaggagt aacgatcatg aacgatctcc acattgtagg cgaatcgttc tatgaagtcc
    59341 ttagccaaag cgttccagct agaccactgt ctcgttttat gggacgtaaa ccattctaga
    59401 gtttctccgc tcagacttcg gctaaaaagc cgcattaaca aagcttcatt tctcccaact
    59461 cccacgagtt ggtcacagta ggccctcagg tgtgctaagc ggttccccgt tcctccgaaa
    59521 atttcgaatt ttggcacctt gaacccttcc gggaggtcca aattcggatg aatgcacagg
    59581 tcttcgtaac tcaacccggc aacctcagga atgcagttca actcattcat agcctttcta
    59641 atttcttcct tcacatctat cttggcagtc tcttcctttg acctccactc tctctccctc
    59701 tcctcattgt ggtcgagctc cgaaccatgg gcgtcatgct cattggggac cgatatttgg
    59761 aaagtggcct tttgtggtag tggtggagca atagagggac tctggccatt taaaggggag
    59821 tgaaagtttt gggggaaagt ctgggggtta gtatattggt tttggtaaag gagggaagtg
    59881 tgtgggttat tagcgttttg gttgtgaggg ggtaggccaa tttggtggtt tgcgttgggg
    59941 ggagggagtg gtgcttggcg gttggtattt tgaggagggg gtggtgtttg ataagaggtt
    60001 gagacgtagt ggggggtttt gggtggtaag gtcaatgatg gagggattac gagcagggct
    60061 taaaggcggg ttctgagctt gttccacgtt aggaggggga atttgagctg gaggtcttcc
    60121 gtctggttga gcgttgacaa caaaaatcgg aagaggaaaa tcgttctttc tctgcatctc
    60181 gaccctcatc tcagcaattt gttgcatcaa ctgcaagatc agttcattct tatcagcaag
    60241 ggcgggttga gccaccacga catcagtaag gctgatttct tcgttgttat cacccattgc
    60301 tgcttctccc ttttgtgaac tttgattggg gaaggaatct gtaggacctt tagatctagt
    60361 gaaataagga tgatcagtca gcttatcgac acagaccagt tcttactacc tgttgagaaa
    60421 aacaactcaa aggcaaatct gttaacatta gctctagata aataatgcaa gatatcacat
    60481 agaaaacaga taaacatata aaagttgttt tgtctgagaa catatcaacc cacgaataat
    60541 ggggactgac ttttgaacaa gtaggaattt gctcattttt ttatgctgag gttagtgact
    60601 cagaaaggtt aaattgcgtt gagctaaggt cttcttgctg catctctggg catttgttga
    60661 tctgaactca atgtttcctt gcagaatgaa agagggggaa aagaaaattt aacaaagata
    60721 ggggccgggc cttgaaaggc tgcctacgta tctcccaagg agaattaagg ccctacgtag
    60781 ttcggatgca aaggaagttt cattttcatt cattcatttc ttgatgatta caaggaaagt
    60841 gaaaaatcga caataaagct cctaaaagat aaaatgtgcc tccacccaaa ccattcttct
    60901 tccaattgtc gcgttaatca cggggggtaa aactcatatg cttcgagggt gtttttctca
    60961 tttccttcct tccatcgtcc ctgaagagga ggcctataga caattttctc tccagtatct
    61021 tcttcagcag cttcaggtcc ggtgtcttcg ggaccactga tgttggcctc ttggttgaag
    61081 aaagagtgtt ttccaagtga cttctgaagc atcacggtta tatctttgag ggcatcgcac
    61141 ttctttcaca caacaactgt ctcttcatct ataacagcac attttgtcat ctttgctgcc
    61201 aatttcacgt ctagtgccgc atttgttgtt cgtgcgattg cggtggcaaa ctccacttct
    61261 attctccttt ctctagtttc ttggatctct tgtctgagcc gctgtaattt catcctcaaa
    61321 tcctcctcag ttagctctat gtcgataccc ttgccctttt ccatcttagc agaaatgtca
    61381 ccttttctga gatgatagag taatatttta ggatttggta gtttagactt tatttttgga
    61441 tgagaaactc aagactcatg agattttggt cggacttttg ggtagtgact tgtattcagc
    61501 attgtagaga tttcagaatt tttttgaaaa ggagtgggct aaaaatgtcc tcattcaaag
    61561 caacgtacca cagaaacagt taaagcacac aagtaaacag acaaaattgc atcctaaata
    61621 tgcatgtgac cctttttgtg ccaagggtag gcctagcgaa ttgaaggatg tatatgactt
    61681 tttaagccaa ttcattatcc ccaaaatatt tcattaataa cattcaaaat gtttgacaaa
    61741 cataaaaatt tgggaaatga gttcgaaaag taaattacaa aacaaagtac aaataaagct
    61801 atcccacgca ggggatgata acaaacttca agctcctcct gatccttcac caagtctggc
    61861 cctcttggcg atgccgacct cttcccacat agcatatatg ttcgcccata ggtgatctct
    61921 tgccaaccga cccccttcta aatgtctgaa cctttcgacc gactgaatct gttgctccat
    61981 gctatcatct agttctgaca tacattgcct ggctcttcgt agctcctgct tcaactgagc
    62041 tatgaccttg gcgtcctctg aatgtcgacg ttgatggtcc aactcattct tgtcatactt
    62101 ctcttggagt cgatgaagtc gaatttgatg cttggcccca acatctgcaa taatatgggg
    62161 aacatttgga ccatgctcga tagtaccggc gaggctcttc ttcaaccatt ctttgtaatc
    62221 cttagaacat tctggacgga atctgtttgg taccggctca cccaaaaccc ttcgggtctt
    62281 ccatgttcta catatgtctt cagcataaga gactcgtcca ttttcatgat cggttgcaaa
    62341 tttcttcatg ttcgcaattt ggggaatctc cagtttccct cacagctgtc taaggactcg
    62401 accgggagca tatggtctag tccctcttaa cccggcaaat atcaagtaag gggtcttttc
    62461 tgctcgaatc accatttgct ttgtcaccac cagactttct atcagccact gcacattttc
    62521 ctctcttagc ccttgaagtc ttggatacca gaattttaaa cctccagttt tgttacaatg
    62581 attatggtac atccaccaat catgacctgc aaattggtcc gatcgtctca acggatctag
    62641 ttcttctgga ttatgtgatt tgatcaagtg cctcatcatc caccactgaa gtatcaggtt
    62701 gcatccctga aagaaacgct ctccgctttg acacttgtcc aaagccctat aaatgtcggc
    62761 caaaatcatg ggtgccaaag tgtagtactt agttgctgac ccgtagccca ccccataaaa
    62821 gatagcatga gtgaccatta ctacattcgg atggatagta tagtttggtc cctggggaaa
    62881 taccatcgtc ccaagtaggc atatcgcaaa ggcaagagaa cgtgtctcct tccatttctc
    62941 ttctgagaca aactcttctt tgaacttttc aaaggctctt gcacgtccga attggtaata
    63001 aagctttcga agcgaaatgt ttggcccggg cagcttgtcc atccaatcag ctttgacgag
    63061 tgacaatttt tctttaattt cagcaaaatc ccatgttttt gggaaaagga gatctgtatc
    63121 gggttggaac ctccttttgt tgcacatgcc aatactttcg taacttgtca ggacttcttc
    63181 aatagtcggc gtcatttcca cttccccgag ccgaaatacc atattgtcgc tgtcccaaaa
    63241 ctttaccatt gttccaatta aaccgggtca agccaccatt tccatcaatg acgggagatt
    63301 gcctatgtgt ctttgaactt ttctcttgtc cccgttgttc atgaacttcc accaaacttg
    63361 gagataaggg tcaggtatgg tcaccattcg ggttctcaga ggctcatgta ctggattcat
    63421 tttacaaaaa aaaacagaca aagataagtt tccccctccc ccattagata attgatttgt
    63481 tttaaaaata catacaaatc cttcaattaa cacataaata tgattatctc tttattggca
    63541 agatgggcca aatagacaca aggtgggctt ctaatgggcc taacacgcct tgggtgttgg
    63601 gtcaacttag ttcaaaatgc gctaaaagtc gggatttggt ttcactctac gctagttgac
    63661 taagagtggc ttttgagaga ccgggagccc aagtggacaa cttaggctgg aattcacgac
    63721 aaccattgga cgcatgacga accaataaat tgtcgatcat tccgaaaaag ggttgagtat
    63781 aaaaaagtcc ggttgctgtt ccgcaaaacc gtcctttaat atactataca tacaagagaa
    63841 tatgccatga aatgcaatga caattatatc aatttaaaca cattgagagc agataaacaa
    63901 tttagcaatt aattcaatta gtcaaacaag tcaaatctta tggttagaac ttaattaaat
    63961 ccccagcaga gtcgtcattt ctgttgtgcc gtaatttgac tgtattcaga aaaatcactt
    64021 ttgaaacgtt ctaagtataa aaacaatttg aaaaatactt agaaaagagt cgccacttaa
    64081 ttttttaaag aaattaagaa aacttataat tttcaaagat ttaaacagaa aaaatcattt
    64141 gaaaacacca aggggggttc ggggttcaat ttacacttcg agaaaggttt aagcattcga
    64201 agtgcccgct aacatgcgat tgacctgcga tctgactaaa atatatttga ctatttttag
    64261 aaaaaataaa gatttagcat gaaaaataat aacttacaat atatttgatt aacttttagg
    64321 aaataattaa ataactgaca cattttatat tattttactt ttttgaaaat gggaccttaa
    64381 ttgacccatt tgaattaaag acaagtaatt aaaatattaa caaaactaga ttaattagaa
    64441 tttctttaat tcattttcga aataaataaa ttaagccaat aaaattaagc atgaaaatca
    64501 ttttttaatt aattgatgaa tgaaagcaaa gttttgacta atcctttttt gagaatatga
    64561 ccaagtaaag aatatatata tttatacatt tatatatata tatatattta tttatttatt
    64621 atttagttta cttgaggaat aaatactttg accctttaaa ccaattttaa acgagtaaaa
    64681 agtgattgag tgggagacat ttaaagaata tgttgttgtt ttatttattt ttattttttt
    64741 ttagaacaaa agatttaact taaaactgta taatttggcc aacatattta attaataaaa
    64801 tagataaaat aaatatcaga aaaaaaatca aaagttaacc aacacaaagg aaataactta
    64861 tcttttgggg aatctaatta agttaattaa aaaattataa agttagagtt aaataacaaa
    64921 caataaataa tcacaatcaa atgattaaag agtaagagag aaattgaatt tgggcctcct
    64981 tttcggccaa atttgttgga atttttgggc ttaacccaat tcccgttttt ggtatacagc
    65041 tgatgtatat cagtgtatat cagcgtgtgc ataggctctt ttcatgtatc tcttgcttcc
    65101 gaacacctgt atgtcaccta gccctgtatt tttacgtttt gggcctgaat gtcagcgtat
    65161 accactgtat actgagtgta tactgaccac tttcgacttt tcgggactga aaattttgat
    65221 ttccaggcct tacactgcct gtaacctgtt caccggctat tttggactcg ataaagagaa
    65281 gcacaatccc cgaaatgcaa ggataggaag tggagtctcc atggactcaa aagggattca
    65341 cattcaacaa aaaaggaaac atattagtga atttgaattt cagtgattag ggaaaagaac
    65401 atgtttagaa aatataacac caactcaatc caacaaataa acccaaacaa caaagaatgt
    65461 cacagccaaa ttaatgtatt aaggtgttgg ataaacaagc aatgatttta tcacaaagaa
    65521 gagataaagc aatatatata agaaagggat tatctctttg ctttagtgat ctcaaataat
    65581 gaggaaaata tgaatatgca ttgttcacga tgaaaaggat taacaagctt cctgtagtat
    65641 gacaaagata tatttcttgg catgcacaaa gtggcaaatg attctaacaa cttaaaagaa
    65701 agacactgta aatgacatat aattcttacc atttcaaaaa cttagtatgt ttcaagataa
    65761 agaaaaatgg ggaagaaata caaacaacaa acttacttag cataacaggg gaatggaaca
    65821 aagtcaaact aacaatttat caacttagtt tttatcttac ttatgttagg acggaaaaaa
    65881 aaaacaaaga aaaaaaaaac aactcaacat ataagacaat aaagactcta cgactagcct
    65941 taatataaac gagatttgga actacaaata accaaaacat gaactatact atttgactga
    66001 acacaaatag aacgagcatt ataccagcta agaggtaaaa ttattcaaca tgctagctaa
    66061 aatacgcgaa aacaactttg cttatcagac cgagagaagc agtattctag attcgggaaa
    66121 gtaatagcca actagatgaa ataactcagc gagaatatac aaaattaata ggaaacaagt
    66181 aatttcaact tcaaaggaac catccaatct caaataacaa agaccgaaat cgaaatgaat
    66241 aaactaagta aatgaacaga ccatccatac taacaattta caaccaacaa tcagtcagga
    66301 aacaccccag atcacaacat ttatatgctc aaggagtcaa ggatcaggaa atcgacatat
    66361 taagaataaa aagagacatg ggttgagatt cgatattacc tttcaaggtg cggcgaactg
    66421 gatgccaacg agttggagac gagctattcc accacttgta cagagctcgc tggaacgagg
    66481 aagatttgag acagccaaga aggaaaaatt tatcttcaaa gttaaggacg atgtttttta
    66541 ctttacaact cagaaccttt ctcgattcag aacttttgtg gtcttagaag ataaaaggaa
    66601 tttgtgatgg tggtagtatc ttccttcaat ttccaatccc caaaaaaaat cctccctaac
    66661 agtgattgaa agagagaata tataggagaa gaaaaatcat tttcgggggg gggggggaat
    66721 ccattgagaa ttcaaacaac catttcaatc ccctctgcta ttttcgaaac cacagtaaag
    66781 gggatgggca aaagctgatt tccgtgaaaa gggggaaagg ggacgacgaa gagtatgggc
    66841 gtggcagaca cctactgctt tccggatttg ttgggatttg cagctcttga ctttcggttc
    66901 ttgcgtagga gagaagaaga acttgggtcg gtttggtatg tgtatgatgt attgtattgt
    66961 tgctggagaa tggctttgct aatgggtttc tttgattaac aaaacgggct gggtcgaggt
    67021 gaaattaaga gggggccggg cagtgatact gttgttgtac gtattattgg aaaaatggga
    67081 aaagaaggtt gtgggctact gggttatgtt tttaagggtg ggaaaaggct gctgaaaaat
    67141 tgcacttggg ctgaaaaaag ggcccaacat tttggtctta tcacaaatgg gttcaggtgg
    67201 gtagaagggt tggttgtgtt tgtaataaaa agggtaagtt ttgaattgag gatttggcca
    67261 tatagattgc aattaagttc gatcagattt aaaaatttag tcaaattgag cttaattggt
    67321 gattcgacta aaaagctaaa taagacgaat taatataaat taattaatga ggttctcaat
    67381 ctcaacgaaa taaaaaaaaa agaacttaat tataaactaa ttaattctat tacataacta
    67441 attaactcga aattatagct ataacttaaa gcaaattaat aaaatattta actaaaatgt
    67501 aaaatctttt gtgataattt tcaaatattt ataaaatagc gtgattgcaa aaatatacat
    67561 atttattatt aaaaagtgat aaaattattt taaaaataaa tggaaagtat tttgaattcc
    67621 ataaaactca ttaattcaaa attataacca tccttaatat ttaaaatata aaatatatat
    67681 atatatatat atatatatac attattattt tttgagacga ttttcgatta atcataaaat
    67741 atactaatta tatacatgat tatgtaaaac atatatatca tctaaacttt atgaaaagtg
    67801 acaaactatt taaaaatctt gcaaactata ttattattat tatttattta tttttattat
    67861 tattaatatt tttttatttt tttattttta gaaattttat aaaactaata attttaaatc
    67921 gtttgaaatt ggagaaggtc gaaatgatta atttatattg tgaagggtca aaattgggtg
    67981 tcaacagtta ccagaactag tatacactaa aagtgggaag aatgttaggc aaaagttaga
    68041 ttacaattct atgactacat taaatttaaa tgttataaac tatttaataa attaaatatt
    68101 gaatagtaaa tcatcatatt agtacatgaa tcaaccacca taaagtttct tgaatatgta
    68161 ttttttttat taatttcatg ttgagttaaa ttcatgaatt tttcggtttg ttcatcttcc
    68221 aattggaaat atgaatggtt atgtttgccc ttaacaaaaa gaagaaaaat catatagatc
    68281 tatagtatat ttttttttgt atgtaaatat ttgtattaat gtgaagtacg ttacatagat
    68341 tttattacct ctaactcttc attatgtaaa tatatgcaac tcccactaat tatattcatt
    68401 gtgattttta ctcccacctc ttatccatgt tcaaatggat taacgccata ttcataacat
    68461 taaaaaaaaa aaagagaaaa tctctatgct cttctcttgt ctctttttat ttgttttttt
    68521 taatgtttat gtttcttgtt ttctattatt gtataagttt ttattgttat tagtaatatt
    68581 gagaatttac agtggtttgt tggtttgtat acattaacct agcatgtggt attttagtat
    68641 acttatttga atattgtatt tgtacaataa ttaattattt ttactttatg cactactttt
    68701 agtcaatttt atagtcaatg atgcattctt tttattagga agatatatgt gctttttatt
    68761 gtaaaaacag tcgattgttt atagtaaata ccaataaatt tgaagcggag aaaatatgtc
    68821 atttgcaata caaaatttat atgaaattat ttgggatgca acacacgttt tccaaactag
    68881 tattactata agtggaaaca aaaaaagtta aaagttgaaa tatcaaaata gccctataaa
    68941 gttgagttac tacaataata tcattaataa aatatatagt taaataaata ataaattttc
    69001 tatacttttt atatagttgt ttattgggtt tatgatatat ttttaatatt aaatgaatag
    69061 gcatcaatca tcaattttat ttagtcatga tgatcaaatt atggacaatt gaaaaagttg
    69121 cgaaaattgt tctatgtaga caaatttccg taaatatatc ttaatggtca ttctattcta
    69181 tacttaaaat gtgaagaatg ttaggcaaaa gttagattac cattttgtcc ctttatcaaa
    69241 tacaaatact attaatcatc taataaattg ttaattaaat attaaatagt gaattttaat
    69301 tactacaagg gagagttaca cattaagcca atatcaaatt tatcaaattc tttcggttac
    69361 aatttattca tgttgtatgg tgagttaata ttaaattgtt ataagtaatt attatcaaga
    69421 agacaaaaag actcctaatt atattgttca atgaattaca ggtgaagaac aaaggttata
    69481 taagtaagta ggaaattgat ggcctctttt aattttttcc ttgcatcacc cctcacctaa
    69541 ggttttccta tttaaactca cctagaaaga gaaatgaatt tacaaatctc atatctgatc
    69601 ttcttactaa agtatgttaa tgtcaattct cttataaatt aagatccatt ttctcatctt
    69661 tggtatatca tttctttctt cttgtttgat ttcctttctg gtcatagtca tagaccgcag
    69721 aagaaaggtt gtcatcaatc tttgttgaac cgttaagggt gatatcatta ttgttgtatt
    69781 tggatcgaag acgttataat cgattgattg atcaattgta aagaatcttt ggaaggaaat
    69841 agtaattttt ttttatcatg ttgtatgaat tacaacaaaa taatgaatta tttgtactat
    69901 ttatgtaaag tgcttatagt gatgactatt tgtaagtgat ttttgaatta gttttaaatg
    69961 ttcttttata atgtattctt ttcttattcc attttagtta aatatattct ctgcttatat
    70021 aaataaattt gtgtctagat tacaattaaa tagatattac ttatttagac tttgcacaat
    70081 tattggtgtg gaacatgtac aatattatat ttcttatttc caaatgaaat taaaaattat
    70141 cgcaatgaaa aattagatat tttattatat gtcagattat ttgtgtttta catggataat
    70201 ataaaatatt tggcagatat gttgaaagac tatacatgca tttataatta gttcatcatc
    70261 tcatgaatta gtatattgcc tctttaatta ataataaaga gatctaaatg tataaagttc
    70321 attatcaatg atccatataa aattagataa ctattttaat tttcaaacaa acactcttac
    70381 tctaacaatt atatgtgtaa cactaattgg taagaattct tcctatatcc accatcattt
    70441 atacttttta gtgcaacata tataaatcct ataaatacat aacatttaca agtcaaacat
    70501 tataataaga tgtctaaaga cttatgtgga gcacgattgt catatactat aagtttatag
    70561 taataggtac acttggctag acgcacgacg cgcgtactca aaaactaatt attattaaaa
    70621 gtggaaagct ctaaagtaca aagttgaatt accattttat cctttaatct tatatttaga
    70681 gctagaaatt aaggcttgtt tttgttttgt taatgtgcag tgaacagaaa cgtctatggt
    70741 aaataataag agtaatatag ttaagtatct ttcattattt acctgatatt aatattttct
    70801 tattaaactt catctattga gcaattatca attaatctaa agttgaaaag actgttgtta
    70861 caatatacat aacatttatt tatgatgatg aacatcaatt aggaggaaaa agaagagtcg
    70921 ccattttgta aaaatgaatt tggttgcagc tctgtttcat cattcttgca acattcactc
    70981 atatgctttc tgattgcact atataaaagt caggattttt cgtaagcagt gtcacctttt
    71041 aaaatgagaa aataaataaa ataatacaaa ccatattttt aaaaaataaa atgttgacac
    71101 ctaattttga ccctccccga taataattaa tttcgagctt cttaattttc aaatgattta
    71161 aagtaattaa ttttagaaat ttcgaaaaaa aaaataaaaa aaataagaat tatttgtaag
    71221 ttgtttcaaa tagtttgtca cttgttataa tttttaaata acaatatgtt ttacataatt
    71281 atgtatgtaa attagtatat tttataaata ttcgaaaatc gtctaaaaaa aaaaaaaaga
    71341 aagattttgc tttaattaaa tatttggtta attatttgag ttgatatctt aaaaggccac
    71401 tcaactatgc gaatttatat tgtaaagtca ttaaacttta ttttgtatca ataaaatcac
    71461 tcaacttatg acttttgttt tctttcttca aaaatcactc aaccaaatca aataaacaaa
    71521 ttaaggaaaa ttaatatctt tcatcccacc catacactcc caaattaaaa tagtgtattt
    71581 aggttgattg gtaagtaaat attttcagca ttttagcatg agatctaccg tttttagttt
    71641 tttttgttat gattaataat tgtagttaaa tgatacaaat ctattttttg aaacacgtat
    71701 cgattaagta gcatacggta ataactaaat ttacaactac caaatgcgtg tgcaatattt
    71761 atttcttttt cgttgacttt gaatttattt tatcaataag ttattatttg atatcatatt
    71821 attttgactt tactgtgatg tgttttgcca ggccaacgtc ctcttattac tttagtaaca
    71881 aaaatttttc tcttatttat aacataaata tttttagagt ttaatttctt gctaaaatgc
    71941 gcgataaaaa atatttaatc atctatttga attcgttatt tagtttgtcg ttggatttgg
    72001 tgaaaaaaat aaaaataaaa aaatgaaaat ttgtgggggt ccatgtataa tataaaaaat
    72061 aataatttat tttgtcgcgt tagattttaa tgttaaatta gggcaaatga ttttgtaaga
    72121 taaaaactct tagttgagtg atcttttgag atattaactc taattatttt agttatataa
    72181 tagtttatat cctaaattaa ttagttataa ttatgttaat tattttattt cgtcaaaata
    72241 aagaagctta ttaattaatt tgtatcgcac ttttagccat ttcttgcctt accttaaacc
    72301 cattaaacaa accaattttt gggcctttat ccttgctaat tgtagcagcc catttcccct
    72361 ctgatccagc ccaaaacaaa agaaaattat gccccataca aacaatacca aataacccaa
    72421 taaaataata catacaacag catcacaaaa ccgaccccac ccctcatcct tacaattcaa
    72481 caatacaaat acatcatacc atacgccata cagtaccaac cccaccgccc atactcttct
    72541 tcttcctcca gacgcaaccc agagaaatcc agcccaaatc cggaaatctc gtccaactgc
    72601 tctgccaaaa cccgtaccct gcagaccccc catcaccctc acgtcccttt tcccccattt
    72661 ttagggattt tttcaaagct taccactgtt ggattgaaaa gaggcagagg agtccaaatt
    72721 taaaattgaa aaattcaccc gatttcctcg gatttttcag ctatataatc atctctttga
    72781 tcactgctta aaaaaaagga gaaaaaaaaa gaaaagaaaa gaaaagctaa gtattgagag
    72841 gaagaaatag atctaaaaca aaaaatcttt gaaatcgttc ttgatcgttt ttgtctcgat
    72901 cattcgagtt tctcgaagtc gtgtttcggt gtgaaaattg ttgctcatcc ctgctcgttt
    72961 ccgtttccag tcgctgctcc aaacaaggta acactcgcat ttcatttttc attctttttt
    73021 ttttggaatc atgtgtgttg ttttgttatt gttttaaata atgtgttagg tcttattaca
    73081 gttcgaatgt tgcaatatgt agtaagttct gttcatttaa ggtgattttg taggtttaga
    73141 aatgatacta gacttcgatg ctttcatgag tgtgttgcta aactagtgtg cttcgcttgt
    73201 ctttgaagta tgatctctca tgatttgttg ttgtagatgt tgttgtcctt gcaaggacat
    73261 aatctcaact aatttttcta ctgcctagaa tgacccattt tgataagtct atgccacttt
    73321 ttgtataact ttttatttta gtgtgataga gtttaagttt tgttcttaag attacttgaa
    73381 gcacgaatat gttggcgtta atatttcacg tatatgacgt gttgactctt tttagtataa
    73441 ggtcgataac ggtgggttga ttatgtgtta tatggttcat gtactagttt actgtaatga
    73501 gaaaatgagc ttatgtctta atgaatttta attaatgtgt aagtgagatt ttacagaaca
    73561 tgtgggttga tggaatcatt ttttttggcc tttaaaattg tcttctcttc tgcttgggat
    73621 ctatggtttg ttttgctgta attatctaat ctacttgttc attttcttta gcttgagtag
    73681 ttaagcggta attccctttg acacatttat tattttggga ttggttaagc atcattaagc
    73741 tatggtttgg agatattatt attgggtact gatattattt ctcattttat tgcatgtgaa
    73801 atctgcccga gttcgccatg aactcctctc tttgcatttt cttgttgggc ctttggtcca
    73861 atgcttccgt tatcgagtcg gccttcatcg ttgattgttg gagttttggg aagctgaaat
    73921 acaattgaaa gcaggtttac agggaactaa aaacaggttg caggtcctaa agtccaaggg
    73981 aatggactgt atacagcctg tatacactaa atatacattg gtatacaggt cgtaatacag
    74041 aaatatggag cccaaaaatc gaaacaggtg ttttggaagt tgaattaggt tgtatacatt
    74101 cggtatatag tcttgtatac aaaaaaaaat gggcagtatt catccgatat acactgatat
    74161 acaaatagtg tatacaaaaa cggaaattaa gcctaagctc caaatttcag cgaatttggc
    74221 ccaaagggag gcccaaattg aaatttctcc cttactcgct aattatttaa ttatgattat
    74281 ttattgtttg ttgtttaact ctaactttat aatcgtaaat caacttagtc gaattcccca
    74341 aaagacgaac tatttctctg tattgttttg tttctaacaa aaatcttatt tttatcaact
    74401 cttgtatttt catttataat ctttagtctt ttttttttat tagtttaaaa tagttctttt
    74461 ttttaaaaca aaaaaaaaat gactcaaata aaaaccaatt aatttaattc cattaaaatt
    74521 tcaattactt atctctaatt caaatatttc aattaaggtt ccattttcta aaaaataaat
    74581 cgctctttgt ttaactattt tttcaaagtt aaccttatag tgtaaataaa taaataaata
    74641 cttgcttagt cattttctca aaaaggttag ccaaaacttt tattcttcaa ttaatttaaa
    74701 ataattttca tgttttaata tattaaaatt ggtttaagtt attttaaaat gaattgagtt
    74761 attctaatta atctagtttt attaacattc taatcattta tatttcaagt caaatatttc
    74821 attttggatc tcttttctct aaaaataaaa taaaataaat atgtcactta tttaactttt
    74881 ttgtttagtt aaccaaaaat tgtaagttat tattcttatg ttaaatcaat ttttttctaa
    74941 aaattagtca aatatatatt ttaagtcaag tcgcaggtca accgcatgtt agtgggcact
    75001 tcgagtgctt aaacccttct cgaagtgtaa attgaacccc gaaccctctt tggtattttc
    75061 aaatgatttt ttctgtttaa atctttgaaa attataagtt ttcttaattt cttttaaaaa
    75121 ttaagtggcg actctttcta agtatttctc aaattgtttt atacttagat catttcaaaa
    75181 ggtgattttt ctagaaatag gaaaattccg acacaacata aaataaaata aaaaacacat
    75241 tataattttt ttcgatgaga tttttttaat gaaatgtatt caaatttatc tccttgataa
    75301 tattatacta aatatttgtt tatacaaaca aaatatcaaa taattactat tgacacccaa
    75361 ttttgaccct cctttcttct aattcattgt tttcgagctt ccaaattaat aatgtataaa
    75421 attatctttt tcacaactat tctaactgct acgactattt attattaata ttattatcgt
    75481 cgtggttata tttctatagt tactactaaa attatatgtt ctattatcga aattactatt
    75541 atcacttctt acacctcttt tcttaattaa tcaattgttt tcaccttatt tcaagttttg
    75601 catttattaa atcaattata agttcatatt ttgtatttat atttttatat tagtataaag
    75661 gcgtgatgtg tttttatttt ataaactagt aattgtcatc ttaatatcta taatatacat
    75721 ataaataact agattgtgct gcctgtgcta attgcttaat gaaaattttg atactaagaa
    75781 aatttcaatt attacgagat acttgaaatt aattatttga gttacaaagt tgtaaggaat
    75841 gcaaatttat atttacaaag atactacaaa agtgcctcag atatggagga atgtcaatag
    75901 ccctttcctg tttgttgaaa gtgtaactaa aataagaaac taattttttt tttacaacat
    75961 ttgattgata agaaaaggca aacaaacaat atagatggct gaccggaaac atataaatat
    76021 cataagaaga acaaagaaaa aaaataccaa aaaggaacaa tgaaaaaaaa gtaagttgct
    76081 actgctttcc agaaaaatac ctggatctaa ttctagatac cttcaggttc acaatcataa
    76141 agattacaag ctccaagtgt ttgttgaaac gtcaccacct acaaagagat aaaaaaacaa
    76201 ctgttaagaa agctgaaaat agtaaaggaa ctgtatcaaa tgtatacgct tctctgcaaa
    76261 aatattagtg aaagtgaata aggagaattg aaggctattc ttcttttttt ataaaatcgg
    76321 cgtaggaaaa atggggatga aattacaatg tgggtggaga attgaaactt ggatgtgagc
    76381 tactgaaatt ccccaaactg aaggctattc tgttttagca acaaccaatg tttctggttt
    76441 gaaaaagaga ggaagttttt aggtgatgaa tttgaccatg aggaaggagc tgtgaagttc
    76501 tcaaatttaa agtggtgcaa taagaggaag tactttcaaa tgatgcgtag gtaaaatgtc
    76561 tcaaggaaaa aataaataaa aaaacaaaaa tctaaaagat aaacctcaaa atacaataag
    76621 catgaaagtt tagacaatgc aaactataga ttagcttgac caatcacaat atggcacttt
    76681 agattaaatc tattttgttg aaaccataag aatagatatt aagcctactt ttattcaatg
    76741 cattcttatt ttctaatatc tctgtgttct tgacgattta tagttttctt tataaaaatg
    76801 aaaatatcaa cttaattgat gtcatatagc taacctctga aaaaaccctc atagtttatc
    76861 gcaacaacat gtagtagtgt aacataaagc aatactggtg gatcaattaa aataaggatt
    76921 gtagattagc caagtcccgt aaaggaggta catccaattg agttaaagat tatgcatcat
    76981 tgctttatgc agctaatcca ttagaaaatg ctgatacttt aggcagctta ttcaataatt
    77041 tttcactgat aagttccctt cctaattttg taatatcaaa atgcaagtta tgtatttcag
    77101 taagtttagc tacaatatca gaaatgaaga taaataataa tcataaaatt cattcaatag
    77161 agataaacct acttcgagtt accattgatc tctatcgtgc aaccttaaat tgcatgaaaa
    77221 ttctctttaa aaaaacaaac acaactataa aatctaagca aaagaacaaa atataaaaaa
    77281 aaaaagaata aagaaaatga cgatatatgt ttaaatgtta accttgttct ttgctagggt
    77341 tcaaaacatt gttcgatgat tcttagaacc atcagacatg gttcttctcc tggacagata
    77401 caaattatca tttgacataa aaagtgaaaa gccaaagttg tgactcaaga gtccagagaa
    77461 aatgcataat acattttttg aggatctggg aacctcatca ctgtttgtac ttttaagttc
    77521 aaattgtgta tcagaatact ctaatggtcc aatgttttat atttatcgga gctcacttat
    77581 agatgctcca agtgcatagt ttccaaaaaa taaagaagtc taataagtag agaatgaaag
    77641 aatagaacat tttatttggt ggtgacacaa aggagaaaca tgttctaaac acagacccgg
    77701 catattaaat gtaacatctc aaggaggact aagaacattc caactttaat cttaaaacaa
    77761 aaatgcaagc catataaata aaatagctta tccaatgatc aacaatatat gataactatc
    77821 ttattcatcc taaaatacat ttgtggactt ctagcatata atctcatcaa aagtcactct
    77881 cttacaccat gtattgctaa aactttaaat gtaaaatata tatggtcctt ttgatgtttc
    77941 aactcaacag cttccaacaa cttcaaatat taggtagaaa tagtgtttct ctcacattca
    78001 caacacaatg agcattagaa gttgtaccat gacatagcca aagcagggaa ttacttgcat
    78061 gtataaggaa aaatagaaat ataagatgca gcatagttgg tttagacatc tagggtattt
    78121 agtagtagta aatttattca ataacaactt tcaagcagcg atctactaca tttaccattc
    78181 taattataaa attcagggcc atagcgttaa agggtataaa ttttaaaaaa aaaatcaaaa
    78241 gttcagtaac attaactctt ttagtttcta ccactacctg cctatacatg acatatataa
    78301 gcttgagywt tctawartct yasctamata gcttggcrwa awmagtrgkm atagctrtca
    78361 gttatttgtt tgacttaaat gaaaaatatg tgttcaacta aactcataaa gagttatgga
    78421 gaaggatttc ttactaagtt actttggaat gcatcgtcga gaggcttcta ccaactgtat
    78481 ttgcagtatg gctgattgca gttctttgaa agatgctcaa ctgatcattt tgtaggaaaa
    78541 tcatctgaaa tattgttatg catttataga tgttgttgct catagataat gacattacca
    78601 tatcgcctga agaatggtgc ttccctattg aaaaattcct gaaaaaaaga gcaatttatc
    78661 tgagaatttt tcagatatta ggcgacatgc tataagttct tcagcaatga cgcttgacaa
    78721 ctaaatgtac tcgagatttt cttagcaatt ttgttctgct tgttcgagcc taatattaag
    78781 aaaaatgaat catgaaaact ataaattttt acacatgtaa aaaacaaata agaccaacta
    78841 aaaatatgat taaaacgtga cagtgaaacg tgttaaatga aaaaaaaaaa agcaaaaact
    78901 tagtctaggt cgttaattca gtcttgtaat atttgttttg cttgctggta caaaacaagc
    78961 agtgaattta tcaaaacttg cgtaaataac atatgaacgt cagtaagcaa cttttagtta
    79021 tatatattaa acggatattt caattatagt tttttataat ggaagacaaa aaatgacttc
    79081 tacattgagg ttttaaaagt tccatcattc atctttaatc taagttgtgc ggactctcac
    79141 tttcgatgcc gcacccatgt cgaattcttc aaaaatacac tacttttggc aaattcgaca
    79201 cacacctctt gacattttta aagaatctga gcaacatagt ccttgattat gagacatgac
    79261 aagcataaat acccatggat cttaaaatca tggcttaagt catctgcggc ctcctaaagt
    79321 tgtcctcata attcacttaa acacctcaac tatgacttgt acctattgaa cacctaaatt
    79381 attcaaaaca tgtgtctact aagcacaaaa tgctgatgtg gcaaaataag tgcatctcac
    79441 tgcattgaag agcgtgaaca gggtcccaaa cttttttata ttttttttat taataataaa
    79501 cttgtacttt ttttccttct tatgacactt ggcattgcat taattaaaaa actaaaaata
    79561 aacttctatt caaaatgatg tcttataata tccaaaacaa aaacaagccc acgccaaccc
    79621 ccacccctat aggctatacc aacaattgtc ttcttcttcg ccccatttta attattttaa
    79681 actctgtttt ggttcttcat tttaattttc tctttttatt aaaaaaaaac tgaatctgct
    79741 aagtgctaat cgaatttgca agaatgaaaa aaacaaatcg gacatcaaag ttataaaggc
    79801 aacttccgtc catctctatt ttcagtcact tcgatcaaca aacatcacca gccattaaag
    79861 ttataaaata atatcagaaa atttgatata attcatttga atcctcacga tttctcttcg
    79921 tcatcgattt caaaataatt tatcaagtca acttattttt cacaataatc actccattaa
    79981 tctatcatgc ttcataattt atttcattat ttgtatttga cttaattttc atagctcata
    80041 atttattata agaagaaaaa caaaagttaa tctcttcgga ggaataaaaa atagtgggtg
    80101 actgtcacac cccaaatccg gatgtgatgg cacgtgtcca tttcccaccg gacacgtcag
    80161 cctaacccaa ccacaacgat agagaagtag aaatacgaga ataaaagata ataaataagt
    80221 ggaagacttt aattaagact caacactacc cagaatttgg ttgtcacatg tacaaacttc
    80281 taaatacaga attcgaataa aaatatacaa gtctcagagt atagttctcg aatagaacaa
    80341 aactgaaagt aaagataact caagggcacg tctggaatga accgctacct ctcgagtatg
    80401 tcccgaagct caatctgcta aagaaaatac taagccgaat ctgagagagc tgtcaaccta
    80461 cacaattgtg tagaagcaag ggtgagtacc gaaaaccaca ggtactcgca agtaactcta
    80521 aactaagcaa aactagcagc tacaaacaac ttctttcaat cccaactgaa ccaccaaaac
    80581 ttcaatctag cagcaaacca accaacctat actaaacaga tcatattcaa cagccagaac
    80641 caacagtata tcctcatcaa cctcagatta acaaataaga gcaagtagat caaattccac
    80701 ataagaaggg taaaccgata caatccacac atcacagaca aagataaggc aaatgcgatg
    80761 caaaatgcaa taatgatgtc atgtagtcgt gatgcatgtc tgtcttacga tacacatctg
    80821 ttgacgtaat cagtccgcgc tgaatactca aatcagaacc cataggggcc acacatggac
    80881 catgtatcac cgccggaacc agatcccatc ggcatccaaa tcgctagccg gagctagtcc
    80941 atctcgtata tctctagccg gagctagtct caaatgtgtc tcatatccat ccattctcat
    81001 atcagtgtct caaaactcat gcaacagata gttcacacat gtgatgaata atgaatatgc
    81061 acatgtcatc aatcacaatc atatcacgat cacatcatag tattacacat catctgtctc
    81121 aatcacaacc atatcacgac cacatcatag tattacacat cacatgtctc aatcacaacc
    81181 atatcacgac cacatcatag tattacacat cacttgtctc aatcacaacc atatcacgac
    81241 cacatcatag tattacacat cacctgtctc aatcgcaacc atatcacgac cacatcatag
    81301 tattacacat catctgtctc aacatcaatg tctgtatcaa tcatagccta ctcatgctct
    81361 tctatcccct caatatcagt tatcacatga cttattcaac aaattcaagt cacatataac
    81421 acatttaact cgttttattc cccatctttc atttacaaca attttaatca acaaataaaa
    81481 ctcatcctca atccctatta ctccccaaca caattaggaa agtagtcatg cgtagtctaa
    81541 gagttttaca aagtttggaa gccacttgcc ttaaaacgaa ctccaaaagt tacttgactt
    81601 gagcctttcc tttccgagta taattcggat cgcgataatc tattcaaaca attattcacg
    81661 atcacaattc gagtccaatg acaccaaaat caagaaattt agggaaaaag ggcaaaacgg
    81721 tccaaaagtc tcataccgga aaacgatacc caaatcagga aatttttgat gtaaaatgat
    81781 ccttaaagta tttggaagct aatggtgaaa accaatttga aaacggagtt gaaatcaatt
    81841 cacaaactca atttgaagga aaatccacgt tcttgaagaa gcctaaaata ttcggatccg
    81901 aaaccccgac tcgaaaataa aatatctctt gaaaaacatc ttacccatgc ttagataagt
    81961 tcaaatatga aatttcatca aaaacggagt taagattgac cttgaaattc tcaatttatc
    82021 aaactttaac tttaccggga aagtccaact tgtacgcggt taatatgatg aaaataattg
    82081 atgaatcaat aattttatgt taaaatcagt ttacccataa cataaggata gtaaatatac
    82141 ctttttcatc aaaaagggag tccaaatcga taaaacccca attttcccca agagatttac
    82201 ggataggaaa aaaaaaccag ataaagaaat tatgagaaaa tgtcgaattg aagattgaat
    82261 actaaccctc atattaattc aagaagaaac ctgaaagaat cactccattc cgatctctag
    82321 aactcccgat atgctcaaaa taccaaatga acacagtctg agatttttag aacagtacat
    82381 ggctgttatg caccagaaaa acagcagtta atctttcact aaaaaggccg taatttcctc
    82441 atacaatagt gaaatgatcc gattattttt tgtaaatgtc ttaaataatg atacggacct
    82501 gctcgttcaa tcggagctca atttcatgct tgtttgccca gtcaaatatc atttctactc
    82561 gttaaacaat tatttcttat ttgcgataaa agtccaatct cgggttagcg aaaatgcacc
    82621 aaaatttgca gataagtcct ataattcatg ctcaaaattt cagaaccttc ggaataattt
    82681 tttgaccttt aaaactaata atgaaccctt tagttgccac aatttgctga aatagtgtca
    82741 aagcatccaa gaagcttaaa agctcaccaa aactcatttg gcacttcccg aacacaaacc
    82801 aaatatgcta ctagcttgaa aatgacattt cggattcaat gaaatcgtcg gaatttgaat
    82861 tcgaggtctc cttgacccgg tatccgataa ggcgttaaga aactaacttt aggctcaaaa
    82921 actcgaaacg tactcagggt gtctaaaaat tcaaccaaga ctcattctag acttagaatc
    82981 accccctgaa tccaacggtg ccctcagaat tccatttcga gccccgaaac ctcgtttgtt
    83041 gaccaaagtc aactcttgat caaaatttca caattttagc aacttaggac cacaaatctt
    83101 cgttttaact ccaattcgac tccgtaattt ctcatagacc cgtttcgaca ttctaaaact
    83161 gctggaatcg acggaaatcc gattcgagtc tcgaaactcc aaatgactcg aaatagcact
    83221 tttaaccaaa ctttaactct taaaaactca acttttcaaa aactcaactt ttcatcaatt
    83281 ttccttcaaa ccaacttcga aaatacaaca attatgactc ggggcaacta tcgggagggg
    83341 taaaacggtc attttatgaa aatttccaaa aatgatcttt agggtcatta cagtgacaac
    83401 ggataaagaa gaagaagaaa gggtaaataa ttagatgggt ggggagtgat ttgctttttt
    83461 cttttttttg ttgttgccgc aggaggtgcc gatgttaggg gaagaagaag aaaggtgggt
    83521 ggattcctgt ggggggtggg gggaggaaac tttttttctt tctttttgtt aatcaatttt
    83581 tttctactgc tttccagaaa aatacctgga tctaattcta gataccttca ggttcacaat
    83641 cataaagatt acaagctcca agtgtttgtt gaaatgtcag cacctacaaa gagatcaaaa
    83701 aacaactgtt aagaaagctg aaaatagtaa aggaactgta tcgaatgtat acgcttctct
    83761 gcaaaaatat tattgaaagt gtataaggag aattgaaggc tattcttctt tttttttctt
    83821 ttttataaaa tcggcgtagg aaaaatggag atgaaattac aatgtgggtg gagaattgaa
    83881 ccttggatgt gagctactga gattccccaa ctgaaggcta ttctgtttta gcaacaacca
    83941 atgtttctgg tttgaaaaag agaggaagtt tttaggtcat cttcctcaaa tctcgaactg
    84001 taaaattaat taagctcgta accattaagc ggagaagtca ggaagaagag atatgatgaa
    84061 gagatacaag gaagtttttt cattgctctt ttttggctct tagatctctc tcctaagcaa
    84121 atagcaatcg ttaatcataa tctggaagta taggagagag atctagaacg atttggaagg
    84181 aaaaggaagt tgctttatta aaatatcaat catgagtaat tacaatttta cccttgcata
    84241 ataacataat tactaatttt tccttggtcg tccactcttc tatataatag aaatactaga
    84301 tatgaaatgc ccgtgcataa cgtgtatcat tttgaaagaa caattactga cttctctttt
    84361 gtagtttgat tatcctaaac aaaatattgt tgtcatacaa tagaagggca taagctataa
    84421 taatattgtc aaactatttt tataaatata tagagtttcc gaagtacaaa tgtcacgata
    84481 aatacgtcat tagaatttct cttatgctca actgactatg ctccctggta gaatttgaga
    84541 tcaaggtgag ggagctacac gagcacttgc aagagagtga gctgcaaatc aaaaagttat
    84601 ataagctata ttataaagta atattcagca gtcataagat gatattcatt tgctgaaata
    84661 actcatagat ttcagtggta gttcgatttg gtatttgctt agcccatact acaaagtgac
    84721 gtcctgatag aggagtttat gaattcattg ccagatgtca gaattgcttc aattttcatt
    84781 tgtactacaa taaaacacat gtactttaag gcctatgcgc agaagtataa taatattttg
    84841 aaataacata aatgtactga aaattttcaa aattactaaa agttcaaaaa gcctttcaaa
    84901 atagaagtac ctccatgacc gaagcgagaa cttctgaatg acttgttttc acatttgctt
    84961 ccctagttct ttcttctaac tctttcctct ccaactaata gtcaaaacta tgaatatgtg
    85021 tcattgtgct agcttagcct tctcttatca atagtaatta ttcttgcagc acaaatatat
    85081 actcaagcac atattatata ttcaaagtag acataaaaag cttaacggag gtaaagcact
    85141 caccttgaaa tctcgtttgt ctactttctt gtaattgtag gcataataga caagctgaca
    85201 ttttcttatt gtctttacaa tgcaacgact ctttggtaga caaaatcttc caattaagga
    85261 aacttcaatt ggccaaacaa aattgtcctg caaaattgtc ctgttcttct ccaccactaa
    85321 gtgccttcat gatcaaataa aagtattttc aatcaaaata acgtacactc ctcgagaact
    85381 caaaattttc actatcacaa ttcatagtga gcattcactg aactgtcttc cttttccaat
    85441 aaatttgtcc aaaattcaaa tacccataaa caaaaaaatt atactggcat tttagaagtt
    85501 gtgacaatct taggcgatga aatagagaaa gaagaaaatt ttaattaata tagcccttca
    85561 tttttcaaat tgcgttgaat tttttattaa gacgatgttc taacagaatc aacctctcta
    85621 ctacaatcta tagcttatat ttggtagaac tatagtgcaa gaaaaaggct ccgattgtca
    85681 aatgtatcac caaaagacga ggacttaaaa taacaaaagg atcacatgtt ccaaactatc
    85741 aaattattta gtacgccaac tattgatcga tgccagatct cttaatttct ttagttggca
    85801 tggtgataaa atataaatga aattggtcct tcatgcaagc tggaagagaa gacgacaaat
    85861 agaagaagaa gagatccaaa gaagaattag aaaagttgtg ttggagagta acaagttcca
    85921 aatgacgttt taagataatc aagtaaggaa atttatctgt tgtggtggcc accagtaatg
    85981 acatgtccca tgctcaaaca aactttagat taagctagca tttgatcaaa atcttatctt
    86041 caattttaga ggcatagtta ataaaaactt attacacaaa acaacagaaa aaggatatgt
    86101 ctactacata ccaactgttt gcttggtact atcatgtgat gtatttactt caagggatat
    86161 cctcgctagt tattaccaac ctcatttatt cgtggtcttc acgaaaacat caagacctgt
    86221 cagataacgt cattaagaca ggaaattact atgttcgtga gaatgtataa agaaaaaaat
    86281 gtcatgttga aataaataga agtgtagata atttacctag tagttgatct atccaaatag
    86341 aagaaatttc tttcaatcac catatttcta ccccccagat catagtctaa gtatttggat
    86401 ccgtatccct atatcatgaa attaagatca tgaagaatcc gacctctaaa ttcacattgg
    86461 tatcaaacac cctcacccaa atccgagcaa cttaggttga aagcaaaaga gttctgcatg
    86521 tatcttgcag actacataaa gaactttgca ttttctttta gtttaaaaat acagagtata
    86581 caacacaaag atgaaaaaca attactataa aagcattttc aatctttttt gcaactaaaa
    86641 cagtcctaca ggactatata gaactaaaac cattcacctt gccacattta tttgaaaatt
    86701 aaaaaaaaaa atagatcttt aaaatttctg taaagcttac caactgacaa ctgatttatt
    86761 tctatagaaa tttcaataaa atttgtagat gaaggaatca gatcctaaaa cactaaaaag
    86821 gaaaattgtc ttttcgctca cctctctttt tatgtctttg aaagaaaata cttgaaacaa
    86881 cttctgtaat aagttgtata tttcacgatt ttatttagct aatctgtgat tacatgtgtt
    86941 tgatatgatt gaagttattt tgcatccact tcctatgaac acactaaaga ccataattgt
    87001 ccaaatgttt tcgatatagg gcctacttta aatattgtgt cacattcatt tgatgctagc
    87061 aattatggtc aagatttgca tcaacggcag aaacaacacc aaataccact acagattaac
    87121 aaaatccgaa agacaatgac atcaactatg tttttacata gtgaatagat caatttcacc
    87181 atagtaactt ttgggacata taaaatagac accaaaacac aattaaaaac tcctgaaatg
    87241 aaaacccaca aattccaagt tttcatacca caattcaact ctaacttagc agtacttgat
    87301 acataatgat cccaataaga agattgttat aagctaaatc aatagattgg ggaatcgatt
    87361 catacctaat accaacagcc tcatattctt ccatcttttg tggcacagcc agaatttcaa
    87421 aaaatgaaac accaaattag cgcaaagttc aatatcattt ctatatatat aatataacca
    87481 aaaaaaaaat ataaagtctt tttaatgaga aaacattttg tttgtaagtt tgccaatttt
    87541 gataattcca agtaaaaata attgcaaaaa gttccaagta catatgcaat gtctagagtg
    87601 caacaaaggc ttctaaggaa cgaagcaacc attataatat ttgaaatact acaagttcag
    87661 attaccacta agtaaatcaa aagctaaaat ataaggtgtt tccaggcttg tcatgccact
    87721 attacaaaaa caacttttaa cggctagaaa caccttatat tttctcgata aatatgtatt
    87781 tatggcagcg gccagaaaca ctacaacaaa ttttgtgatt atttataacg gttggctaag
    87841 caaactcttg ataaacaatc acgaaatttg ttgtaatttt tggttgtcta acaatttctt
    87901 agtcaaccgt gataaatgtc agaacacagt tctttgaaca agtgaaacat tttcttcttt
    87961 ttgttacgat aacaagcttc tgcaatgcca ctacattctt tagtagaaac ttcaaaggtt
    88021 tgaaaatctt acaaacgtct tcaaacgtgc cattaggatg ccgacaatct taacattctt
    88081 gaaattggaa aataatgttt ggaattcaac tcggcaaatt gatattatct actttggtga
    88141 aacatcttag ctcaagctgg caaggggttc gtagaactca aatttgatgt gtatgttgag
    88201 tgactctaaa agaggcgagg ttcgcaaaag gctggctact ccatacatac tatactttgt
    88261 tacatgtatt tatagagtta gacatttgcg tctcaattct gaaagcatca ccccgtcaag
    88321 tttttgataa cttagaatgg agatgttgaa gttatgaact atatctgtat gtatagttca
    88381 ctgagcaaaa aagaaaaatc tcaatctttt gtaggaaact ttcatgacct ccacacatca
    88441 acaagtataa gtgtatatta tttagtacgt attaaataag ttgcttgtaa agttttaaaa
    88501 tattgtaagg tcaagatcca aaattatgta tttagagttc tttacacacc catggatata
    88561 aaaatcattt atatgcaacc ataagaaacg taaaagagaa agaggagaaa attgtaccaa
    88621 tatcttaata catgaatcac cgatcaatgt tcaattaagg aaaactaatc accctggtga
    88681 cagtatacct atgctattat taggttctta aaagaacagt aagatttatt atatttggaa
    88741 aatataaaca aaaattcgtt gagttgattg accttacctt ttgcctctta tgattttttt
    88801 cttcaaatct tcaactcaat tctttgatag tcttgtgctg aattttgaag ttgagagtag
    88861 aaaatgaatt ctagagaaat aaaataattg tcctccaaac cttaactcca atcatgaatc
    88921 aaatgagtta gagatctaca ataggcatag aataactctc aatgaacttg agaatgagtc
    88981 gacataaaaa ttagttcaag aactcaagta ttaacacagt atacctccac aaataagtgc
    89041 aaatgatgaa aatagaaaaa cttgacagga gatggaaacg aaaagtggtt ttttttgtga
    89101 ctgaaaaaaa aaaaagcaat cagattggac atgaacagaa tatgaacaca cataatttaa
    89161 aatttgaaaa gaattctaaa acaagtgaaa ttacaatcat aatatgtttt cactaagagt
    89221 tcaattcaac ctaagcaacc atgaaattca gctccaaaaa tgaaaaattc aaagagaact
    89281 taaaaagacg gaataaataa ttaaaaaaat gcagaaaatg ataggaaaaa aaaacaaaca
    89341 gaatgtttag tgaacgaaat taagaggaga atacccgact tgtaagaagt tgaacgtatg
    89401 aagaaaagtg atattctgaa agttcctaaa aaaaacaaac ataatgagta ttttttgata
    89461 ttctgaaagt tcctagaatc aaagagacgt ctctggtctc tgttcaagta agccatagag
    89521 aatggatact tgtaggtata atacctcgat cgttcttggc ttcactctct cgagagggta
    89581 ctctggtgat gtttggattc atgattggag aaatttgtga agaaaaaaaa ggaagttgta
    89641 tgattgtcgc tatggtaaga cactatggac atgaaatacc aaaaagagtt tatatttttg
    89701 gagatgaaaa ggttttaagg agatcactga tactttgcct agatagtgcc acgtaggacc
    89761 aaaaggggta gaaaattaat taaaaaataa gtttgagggg gtaataggac cttagtaaag
    89821 gttaggtgtg tctgtgggat ttcgggcata ggctgggggg gtacttgtgc attttcccaa
    89881 aaaaatctca tacatagtta tcattttacc cttaaataac aaattagcaa aatgctgcac
    89941 tctaatttcg atttttcata ggaaaaaaaa aactttatct cctactctaa tttagatttt
    90001 taatgaacaa aaaataaact ttatctccat tttctaaatc tcaaatcaag aaactatggt
    90061 taattgaaca aagaaagcaa gaagaagcgg ctacataagg atgtttctat atttttcatt
    90121 ttattactaa atcttgaatt gggcaaacct gaactttgaa taaagaataa agttttttga
    90181 gatgaaccaa aggaaaaaac gaatgaagaa ttaggcaaac ctgaagtgta atccgctatg
    90241 aagagtaaga gaccattttt gagaggtggg cttgaggttg agagtgagaa aagagagaac
    90301 agaggtatgg atgtttcttg gcaaaatcca cttactacga tgaacggttc gagtcttagt
    90361 tcgaaaaaat ttccagggtg ttacagtttg aagcttttct cttgatttaa atactagttt
    90421 ttaagtctat gtctttccag ctagttcaat catttagaga atgtttctat tctctattta
    90481 aaagtgataa tatgtataat acctttgtaa cttaaatatg aggaaacttg cgtgttattt
    90541 tttttgcact ttaaatacat tgtagtagtt tgctttgagc tccgttcggc atttgcacac
    90601 tttcgtgttt tggacaatat attcgtccta cgacttaact tgattttatg tttgttttat
    90661 acgatatagt ttaaggtcga ttcatcttac taactttctt ttaccctcta tttatttcca
    90721 tgaacacttc cgaagctatt tggagtctct aaaagaggct caccgtgcaa gaggtctcat
    90781 ttcgggactc accaccacct ctagatttga aaatgtgcat cctctctttc accttgcgcc
    90841 tctcactttc ttgagcagca aatctggaaa attactcctt ttcttttatt ctttattact
    90901 tatattatgc ttgttttttt ggtcattttt gtgaatgttt attatgtgac atcttttgca
    90961 cttcggtcac tatttttgga tgttgatata ttttgtcaac agtagagtag ttattttaaa
    91021 atgagaaaat aaataaaata atataaacca tatttaaaaa taaaataaaa aatactaaaa
    91081 aataaaataa aaaacacatt ataatttttt tcgatgagtt ttttatttgt tttatttttt
    91141 atgaattgta ttcaaattaa tcttcttgat aatattatac taaatgtttg tttatacaaa
    91201 caaaatacca tataattact aaacaaagaa ggtcaaagaa aaaaaaacat aaaaaatgag
    91261 gctataaagc attacaatac taaaagtgga agaatgttag acaaaagtta gattacactt
    91321 ctatccctac attaaattta aatgttatat actatttaat aaattaaata tcgaatagta
    91381 aatcatcata ttaatacatt tattgctcat tacaattcta tccttcattg gtgtttcttg
    91441 ctacactttt aagaattatt tataactagt gaaactatcc gcgcttcgcg cggctatatg
    91501 aaatatttat aagataataa tatgaaatat gtaatattta ggttagtatc gaatatatag
    91561 ataatattaa tatttctctt catgtaacaa tcctttttgt cgttgtgggt actagagctt
    91621 tttatttcat aaaatacttt ccgatagatt ctaaaagggt attttggact attcgtaatt
    91681 ataattatag gattaatggg atagttttaa taatttattt agttggtggt taaagaaaat
    91741 agcattagaa ttagtagtgg gtcacttaca ccactcttat aattagtcat attataatag
    91801 ggtaaaaata atttatagag gaaaagacaa gaacggaaga ggggaataac ataaagcagc
    91861 gtgaacgaaa gaagaacgcg agtgccctag acttcaggta aatcatccgc ctaaatctcg
    91921 tgttgggtat aatggtatga atcatgttat tatcgttatt attataattg aaattgccta
    91981 catccgataa aaattggaag gtgttcaggt tgatgtggta ggcgtgatta tcactagtca
    92041 aattgtggat tgacaaagta aattaataac gtgaggagaa tagggtatta caatggtttg
    92101 aaggatacta tatatgtata tattattatt tatatatgta agtggctttc ttcaatagta
    92161 ggatttttat gttgggttca aaagtatcgc cactggtttc gtaaccagtg gactcaactt
    92221 tgattattta ttattattat attctaaagt gggagtgtta attggtatat gtatagttat
    92281 tgctgtcaga tgaaggttga gagaaaagtt aggtcaaaca gagtaatgat aggtagtaca
    92341 cgttaatatt atatgttaaa atttagattg ggtcatgggg ctgttaaatt gttttctcgg
    92401 ttgttttctg tttcgtagtt ggggttgttg ttagtagtac ttaagtaaat gttccaatgt
    92461 ttctatagtt atcttgctat gactcaagaa tatattaaat tgattataga attaagtgag
    92521 tttttgggtt taggagagac acagaataat atgagtgtta atagattcgt taacttacaa
    92581 attaaattat gcatatctac ttgatagatt ggaaaggttt ggagtcattg aagaaagcaa
    92641 aaagtattgg agaagtagct tgcttgactt aggttcttcg gtgaaggtag gttatggttt
    92701 attctattga tagataaact cttaatagcg attgatatgc attgaatgat actgtgaagt
    92761 tctctatgta cttgattgta tgattgtgtg gcttggttgt gtggtttgtg attggtctaa
    92821 aatcctgaga ccgtgagatt tataatctga aaacctctct atcaaagtga tgccttgaat
    92881 aaagaaggct tgatgtaata ttattaatga attgaaaagt ggtgataata aatgataaat
    92941 taataatatt attggatcgg agtgtcacgt tccgacacgg tatttttgga tcggagtgtc
    93001 acgttccgac acagtatctt tggatcggag tgtcacgttc cgacactgta tttttggatc
    93061 ggagtgtcac attccgacac ggtatttttg gatcggagtg tcacgttccg acacggtata
    93121 attggatcgg agtgtcacgt tccgacacgg taacattaaa ggaaatagat attgaattaa
    93181 cttaatgtac tcaatctcaa tgaacgcatt ttcccaaaca agtgtgatgt ggaggcatga
    93241 gtcctcgtgt gtgtgcttga tattgtgatt gattacgtac atgctcaact gtcactcgtt
    93301 catgttgttg tttcttatca cctgctaagt gctatagttg actttatact attattcatt
    93361 gtatattagt ttctattttg ggttggccaa tgatacctac tcagtacatg ttgccccgta
    93421 ctgagcccta cttgtatttt tctttgtttt ccttttatgg agtgcagcga gtgtaccagt
    93481 gaatttgact caccctcagc tctagccagt ctcagcatat caggtttaag ggtgagctat
    93541 ttattcgaac ttgtgttgga ttctctcggt catgacttga tgtctatagt ttttggacac
    93601 aaattacttt atttctttta tttcggtgtc tttgatactc ttagacttag tatttagaga
    93661 ttagatgtcc ttgatgtgat gactttcaga ttttggggat aatatgtaat agactttaga
    93721 ggtttatttg attggttact ttaataagtt ttggagcttc cgcgttattg ttgttattcg
    93781 tagttgaatt attggtatat gttggggttt agattccttg gtctgcccac ttaggaggtt
    93841 aagtgtgggt gtcactcacg actcattttg ggtcgtgaca cttcatctgc gatatcatag
    93901 gatttttcat tttttgtaaa catatacttt tattttattt ttgtatatgt atatagtaga
    93961 acaatattca ccgtggtgag taaatggaat aagagataat atgttgaaat aacaatatat
    94021 tgtataacgt tgaaaatatt ttatatgttt taattttctc tatcttttgt aggagtacta
    94081 attttctatt caaactctga tttcgtcaaa acaaaattga tttatttatt atgtccttat
    94141 tattatattt gcttattata attttttaaa tattaattaa atatttataa gatttatgaa
    94201 aaatgaaaca tacaaaagtt atgaataata tttaatatta caagttacaa gtaagatgaa
    94261 gagacatgag ttataaataa ttcaaatgta taattttatt gctcattaca tacatgtatt
    94321 cataatttaa ataaatctat aaataattac atgggacaca cgtacaacac acgtgccaga
    94381 agctagttta tttttaaaag gaacatgaag atatgtgtgc ttcgtcaatg catcgctttt
    94441 aggatattcc aatattttgt atatgattaa tggtttgctc atttggtaag attacataag
    94501 aattggagaa atttaatgct tttcacaact ggtggatttt tcatgtttac gagaaaaaaa
    94561 aatacaattt aagaaatcaa aattgcatgt ccatttagtc agagccattt agggataagc
    94621 catcgtcgag ctcaaaagta tagtgaacct gtgttatgta ttaattgtaa cttttttttt
    94681 ttacgtttct ctcctatttg ggctattccg atgtgtgatt tgacaaaaat atttgccagc
    94741 ctaaatggtt gttaatcttt tctttggcgt accctcatcg gtccaccctc catcattagt
    94801 gtcacacatt tgataggagt ttatttttta ttttaaagaa aatgactaca tctacatcgt
    94861 gggtcttttt ttaatatatt tatggaataa gacatcaaag actagaataa agtcgatgtc
    94921 gtttttacta aagcatccaa taggaatgaa gcactatcat taattaataa agcactaatt
    94981 gttgtttact taccaatacc attaattaat aaattaataa tgcattcaga actcagataa
    95041 tacacattcc tgtttgtgct cattaccaac tctaattatt gtttgatctc ctcacccatc
    95101 tctatgtact agacaacacc tcgtgtcata taatatttag atctatgcta cgatcaatca
    95161 gttaacaatc gatcgattta ttattgagct atcgaggaat aacaggagat tcaataagtt
    95221 aacattgagg tgagttccat tgattcataa tttattttca tacttaaaag gaaatcttta
    95281 tcctctgaat ctatatactc ccccttcatc acttggtgat tgtttttcct tttaatttcc
    95341 tataatccct tcatctaaca cctgaaaaat acaatgaagg atacacatac acaaagtcat
    95401 aaggaataaa gtctcctgca gtcaaataaa cgaaagaagg aattaatgaa aaaaagaaga
    95461 gaaaatctct atgcttaagt tttattgctt tgtatacatt aacctagcat gtggtatttt
    95521 agaattctca tttgaatatt gtatttatac aatagttagt tatttttact ttatgcagtt
    95581 ttagtcaatt ttataattaa gaatatattc tttttattag gaaaatatgt gtactttcta
    95641 ttgtaaaaat gatgattttt tttagaaaat atgaatagat ttgaagggca taaaatatgt
    95701 tatttgcaat caaaatttat atgaagtatt ttgggataaa cgtgcagcac atgttttcag
    95761 aactagtaat actaaaagtg ggaacaaaaa aaagttaaaa gttgaaatac cattttaccc
    95821 caacactaaa ttgaaatatt ataaatttaa ttacatgttt aaatattagt gataatcaat
    95881 tactacattg agtaaatgga gagttcatgt gctcaaagga ggattgttta ctcttccaga
    95941 ttttaatgga gcttcattgc atagatttaa tagagcaatt ttcacatata gcaaacacaa
    96001 aattcatatt tgtatgttat agcaaagttt gcataattgc gctccataac aaacataaat
    96061 atgtatattt tgctatacat atacaaaaga aagcagttgt ataatctgtt ttggtataca
    96121 tatacaaaaa gatcaactgt ataaagtgag agaggcgagt gagagagcga gatctgggag
    96181 agtggcgagc gagatctggg agaggggaac gaaaatgtat gtatatatac aattttcaca
    96241 cattttatac atttgcgttt ttgtagaaag tgagagaggt gagtgagaga gcgagatctg
    96301 ggagagtggc gagctagatc tgggagaggg agagagggga acgaaaatat atgtatatat
    96361 acaattttct ctcgctttat acaaacacaa acgcatttta tacaatttgc gttttttgta
    96421 taaagtgaga gaggcgagtg agagagcgag atctgggaga gtggcgagtg agatctggga
    96481 gaggggaacg aaaatatatg taatatacaa ttttctctcg ctttatacaa acacaaacac
    96541 actttataca cttgcgtttg tgtaaaaaat gagagaggca agggagagaa cgagagtggc
    96601 aagcgagatt caccaggaga gaggtgaaat agcaatagtt tgctatgagg tacaattaaa
    96661 tcaaactata tttatagcat ttaatttgaa ttaatagttt gttattatat acaattttcc
    96721 ctatttaata ttcttaaagt tgttctcttt tatctatttt ggccctttga aattccacta
    96781 ttagtggtgt ttcacttaaa tattatttac actattgtac tggccttttt ttttccatac
    96841 ataaaatttt aaaaaaacta ctcataaaaa tgaaatagga caaactactt gtacaaataa
    96901 aatgtaaaat aaaactactt gtacaaataa aacaaaaaac tacttaaata aatgaatata
    96961 aaaggaaaaa gggactcaaa cttggtcttc atccacatgt attgacttgt tggtgataga
    97021 cttgtcttca aaccctccag tttttcaagg caggtttaga gaaaggtcgt caaatagaag
    97081 aattaggtca tttggaaaac ctaagaggtg aattgacgat caatggtcaa caattggtcg
    97141 gtgatagaga agaagctcga acaacatatt tacaagagaa atcgaatatc tacaagctgg
    97201 catatgtttg gttccatgac gaaccagaag gaagtgagac caatgatgag tatgtcctgg
    97261 atggtcttca acctcatcct aacttgaaaa ctttagcagt agtggactat ttagggacta
    97321 aattttcttc atggttccat gaattcaaaa cctctaatta aaaatttagg accccttaac
    97381 aagtgatgtg atgattaaaa ttttaaattg gataagtcaa aatttaatga aatataattt
    97441 agtagaaaac ttatgaattt atagtattag tatattttgg ctataaaagt cccatttttg
    97501 tgttcaatat ttagtaatca taacttaatt tgagctctca tttaaaccat aaatttgcat
    97561 gatttaattg cagtcaaatt aaagttatac tactactaat atttattact tatatttttt
    97621 acctaatcag tttgcaggaa ataatgtttt agatcttaaa acacaactaa catataaggt
    97681 gactcaattg ggttagaggg tgactatcca catggattat ctgggattga ttacccctca
    97741 aaaatctttt gagttaagct aaacctgtca catatgattt gcctggtgct atttatattt
    97801 aaaggaaaag ttcatatttt tagataaatt gttaagcata gtgagcagta atgtccaagt
    97861 catgtaccaa aaaattaatt tgaactcatt aatcctgtaa atctcatata tacccacaag
    97921 ccacaaaaca atgatttttt aaaaattttt tgagtcaaat aataatagtt aggtcttggg
    97981 aatgctccta ggtgggatga tttggttgat gaaaaaaaca ggtttcacct tctcttttga
    98041 atgacaaata aagtctacaa ataaagtttc accttctctt ttgaatttgt gcctaaaagt
    98101 gtctaaaagt gtgattgcaa agaagaatga atcaaaggcc ttagcgttag ggtcccacta
    98161 atgcttatgc tattgatatg tgtggtgatt tttttatgag gatgaggaga taatatgttg
    98221 gatgtatgct ttgataaagg ggctaggaat tgggatatct cactagacat caaaatagtg
    98281 gaagcaacaa aaataaaaag aagacacatg gtaggacata cagttgggat ggtaaagtaa
    98341 ctggggagtt cattagaagg caactatgat gcgaatcata aagcaaaatc atatgacaaa
    98401 tttgaagaag aagaaaagag gaaaatagtt aggtgacttt gtaggttatt tcataagttg
    98461 cgtgacttca ttgccacaaa aattatcact tgtattcaaa ttcgaaacac gtgatttctt
    98521 cttcttttga aagagttata cataataaag acattggatt ccatgtttat gttggagaga
    98581 tatttatgcc attggactca ctatttgaat tattattatc ttgctttttg tggctcatcg
    98641 gcaacaatgg cagatcaaat gtgattcttt attcaaatta ttgtgtgtat gaattattat
    98701 ctttattcaa attcattgtg tatgaattat ctctttcttt cagcaaaaga agacattttt
    98761 gagaagaatt gtgtacgatg gccgatcctg taattggtgc tactgttcaa gttttgcttg
    98821 aaaagctgct ttctcttact attgaggaat tcaatagctc aagggactgt aataaagatc
    98881 ttggaatgtt gacacaaaat gtatccatga tacaagcttt cattcatgat gctgaaagac
    98941 gacaagttga ggatcaggct gtgaaactat ggctcaacag gcttgagaga gctgctgaaa
    99001 atgctgaaaa tgtgtttgac aaattcaggt atgaatctct caaaagacaa gtgaagatcc
    99061 gaaacaatcc aatgagaaag gtcagtgatt tcttttctca tacagctttt aagaacaaaa
    99121 tgtctcgaaa agtcaacaac attaatgaag agttgagggg tatcaatatg ctagccaaag
    99181 accttggtct ccaatcattc atggttcctc ctcggaaaat acttccaatt cgagaaacag
    99241 attccatagt agttgcttcg tatattgttg gcagagagaa ggatgttgct gaaataaaag
    99301 agaagatatt gaccataaga gaggatattg atctatgcac cattcccata gtgggcatgg
    99361 gaggtttagg gaaaacaact gtggccaaga gaattttcaa tgatgaacag atcgagaaac
    99421 actttgaaaa gagagtatgg ttatgtcaac ctgaaatgtc agaaacaaag agctttcttg
    99481 aactgatcct cgaatcattg acagagagga aagttgaggt cctgagcaga gatataatag
    99541 tcaagaagct ccgagatgaa ctggcaggaa gaaagtattt gcttgttctg gatgatttgt
    99601 ggggtgttga ctctacattg tgggatgagt ttgtggacac cttgcgagga ataaatacat
    99661 cccgaggaaa cttcattctt gtaactactc gtatggaatt ggtggcatcc acagtagcag
    99721 cagtactagg tcctcataag ttggaaaaat tatctgaaga tcattgttgg tccattttca
    99781 aacaaagagc gtttgttgat gggaaaattc cagaggaaat agtaagcatg gagaaaagga
    99841 ttgttgagat gtgccaaggt ctaccattgg ctgcaagtgt gttgggaggc ctcttacgca
    99901 gtaagggaaa acatgaatgg caggcaattc ttgatggcaa cccccttgtt gcaggtgaaa
    99961 atgataacgg agaaaagagc ataaagaaaa tcctaaaact cagctatgat tatctaccat
   100021 ctccacaact gaaaaaatgc tttgcttact ttgcaatgtt tccaaaagat tttgagtttg
   100081 aaaaggaaca acttatccaa ctctggatgg cagaaggctt tctccatcca tgtcaagaga
   100141 ccactgtgat ggaaggcatt gggcacaggt tttttcaaat cttgttgcaa aattccttgc
   100201 tacaagatgt tgagttagat gagcacaaca atataacaca ttgtaagatg cacgatcttg
   100261 tgcatgattt ggctggagat atcttaaaat ctaaactatt tgatccgaag ggcaacgatg
   100321 gagaaaaact ttctcaagtt cgatactttg gatgtgagtc accaatggat caaatagata
   100381 agatatatga gccagaacgt ttgtgcacac tgttttggag aaacaattat atatgggaag
   100441 atatgctgtt gagctttaag ttcttgagag ttttagattt gtccagttca ggaatcaagg
   100501 agttgtcggc caaaataggg atgctgatat acttgagata tcttgatctc tccaacacta
   100561 agatcacagc cttgcccaac tccatttgca agctctataa tttgcaaaca tttagagtca
   100621 ttaactgcca ttcactcaaa gaacttccat atgagatggg aaatatgata agtttgagac
   100681 acatatatta cacttctgtt gacaaaggaa atcagcattg gggaggatgg tgtattctca
   100741 atgaacattt tcagatgcca cttaatatgg ggcaattgac tagtcttcaa accctccagt
   100801 ttttcaaggt aggtttagag aaaggtcgtc aaatagaaga attaggtcat ttgaaaaacc
   100861 taagaggtga attgaggatc aatggtctcc aattggtctg tgataaagaa gaggctcgaa
   100921 caacatattt acaggagaaa ccaaacatct gcaagctggc atatttatgg tcccatgatg
   100981 attcagaagg ccgtgagatc aatgatgaac ctgtgttgga tggtcttcaa ccgcatccta
   101041 acttgaaaac cttatcagta gtgaactatt tagggactaa atttccttca tggttcagtg
   101101 aagtgtcgct accaaatttg gttaagttga aattaagtgg tagcaaaagg tgcaaagaaa
   101161 ttccatccct tggccaactg aaattccttc ggcatcttga gctgatagga ttccatgagt
   101221 tggaatgcat tggacctgct ttatatggtg ttgaggttag caatattgga tcaaacagca
   101281 ttatccaagt gttcccgtca ttgaaagaac tagtattgga ggatatgcgt agccttattg
   101341 agtggaaggg agatgaagtt ggagtaagaa tgtctgccgg gcttgagaag ttgcggatta
   101401 cagactgtcc attgttaaaa agtattccga atcaatttga aatcctccgt gacttagaaa
   101461 ttacaggagt tgacagtgaa atgccattgt tgaacttgtg cagcaacttg acatctcttg
   101521 tgtatcttga agtttgtaag gtgaaagagc tcacttgtct tccagatgag atgctacgta
   101581 acaatgtttc tcttcaacag atattaattt tcggctgcgg aaagtttcgt gaattgccac
   101641 aaagcttgta caatctccat tctcttagga tattagagat tatctgctgc accaatttca
   101701 gttctcttcc tgttccctgt ggagacaact atttgacttc cctccaaatc tttcagttaa
   101761 cggattgtga tggattgatc agtttaccaa ttggaatgct agatcaatgc cggtctctag
   101821 agcttttgaa tgtcatctgc tgtgacaact tggtttcctt gcctttacat gtgtgggaaa
   101881 tgccttcact ttcacgtttg aatatatcac aatgtcccaa attgattagt gtacccgaag
   101941 tgggccttca ccgtttcgct gggttacaga cattgaaaat tggtcctttc tcagagatgg
   102001 tggattttga tgcattccaa ttgattttta acggcattca gcagttgttg tccctttgtg
   102061 atctggcggt gtacggacgt gggcactggg attctctgcc ctatcagatt atgcaactct
   102121 ctgacctaag agagatcaca atagctgatt tcggaattga ggctcttcct cctagacttg
   102181 acaaccttac ttctcttgaa agattatcgc tagcggggtg caaatggcta caacatctga
   102241 acttctcaga tgccatgccc aaattacggc ttctgtggat aagtgattgt ccattgttag
   102301 aagctctgtc ggatgggctc ggaaaccttg tttctttgca agagttatat ttacagaact
   102361 gtgaaaaact agagcatctt ccatcccgag atgccatgcg acgcctcact aaattatgga
   102421 acctgagaat tattgaaggc tgcccaaagt tagaagaaag ttgcaccaac tcccaatggt
   102481 ccaagatttc ccatattcca aatattgaag taggtgggag gataattaag gacagacgta
   102541 agtctccgtt tctctttcac tttcttagtc actcacattt ttaattagag tattattttc
   102601 cacgggttct ggaatagaag ttttgtaagt aatttaatat tttttcctga aattattttg
   102661 acataaaaaa acatctgtgc tatgctttct gcattctgct tgtccacttg aactgaattg
   102721 ttcttcttct aattcttcaa gtatggtata tctacctaat gaaaaattat gtttcttttc
   102781 cttataggta gctggttcaa tacgtctctg tggtaaatca agccaaatcg tatgagcagc
   102841 aggcaattac gttaggtaaa ttttcattta caatttatag gcactttgta atctacttgt
   102901 ttctatcttt ctttttgtta gaaaccaatt ttgtaaagtt cttttttaca ttcctttctc
   102961 tcatgaaaca atttcaatgt ttaatgggac ttgttgtgtt tcacagagga accaccactg
   103021 tacactcatt atgggacact ttcatgggta tttgggtact gaacaacctt tttggggaac
   103081 tgaagtctac atatgaaaca tcaaaaactc agaagtgtat agggtgctca atgagaagct
   103141 acactggtct ttcctccgtc tttgcatggc catgtttgtc tttttattct ccatgtaagt
   103201 ttctgcagtt ttatttgatg aataaattct gatatatatc tactctcatc gggacttggt
   103261 atttaacttt ctatgtaatt gtggaactgt tagaatgtaa gctgttttat ccagagcttc
   103321 attctttaca tattcagtgt tttactttct cacagtatta atgtctgacc ctctcctctc
   103381 ccaaccggta cgaaataaga agaatctcag tatttgtcat atctattcag gtgccattga
   103441 aatctgctta atgcttagga ggtattcatg acttgccgct caaataattc tctctgatgg
   103501 tgctacattc agttagtttc catggatgca gttgggagga tgctgtggta caaaggcaac
   103561 tcactgtatg tgcacttcac tgccatgcca accacgtctt attctcctag attcctttgg
   103621 ataagacaat tgctcattct cttcaagtat agagaagcat tcgattggca taacatcgac
   103681 ttcttattgg tgcaacacta gaggtaacag aaccatttct cacagaaagc cacttacata
   103741 agctttgacg caagacaaat ttccttttgg actgaaatgt gacttctact gatagtagaa
   103801 gcttcttcag tttccgttga ccgtcttcaa caatatttcc tttttcctgt ttgatattca
   103861 ggggacagat tgcgacattt tgcttcagtg gtgactgtgg ttgcacgaag cttgaaagtt
   103921 taaggtaagt tagctactgt ccataaaaag attgcaaatg atggcttttt agatcaatat
   103981 tttttctctg gaatggtttt tcttttcccc gaaatgctac tttcaaatta tctcgtttac
   104041 tttttcttag taaattgata actctcaagg aacaatacca agtctcatat atggtagaaa
   104101 tctatataag tttcttaata gactcataag agaataatct ttttgtcttc tgcaattctg
   104161 gttttatttt catgctttag acagtacaac ttttatgaat atatgacaca cttgtcgtta
   104221 ctttcacctc acaagacaat ttctccattc attaaaactt ccgctaatga aggactttaa
   104281 caaagatagt tgtcatgaat atttttgcaa agagtgatcc attggctctt aaaatgtcct
   104341 tagcagtata tatattctcc aaggaggaaa cgtgtgccaa aactgacttt ttaccatttc
   104401 ccgtgtttca gattcatgtt tgaaacacca gcatgggcct cgtcgaaatg caactctctg
   104461 acctaagaga gatcgaaata gctgatttcg gaattgaggc ttttcctcct agacttgaca
   104521 accttatttc tcttgaaaga ttgacgctag tgaggtgcaa acggctacaa catctgaact
   104581 tctcagatgc catgcccaaa ttacaggatc tgtggataaa tgattgtcca ttattagaag
   104641 ctctgttgga tgggctcaga aaccttgttt ctttgcaaga gttacattta cggaactatg
   104701 aaaaactaga gcatcttcca tcccgagatg ccatgcgacg cctcactaaa ttatggaaac
   104761 tggatattat aggctgccca aagttacaag aaagttgcac caactcccag tggtccaaga
   104821 tttcccatat tccaagaatt gaagtagtgt tgaatgagta ggcagattta gtcataatct
   104881 gctccaccat tgagctggca gatttgatta taatctgctc cacaaataaa gctggcagat
   104941 ttgattagaa tctgctcctg tgaatatggg attagaatat attattctag gaaaatagtt
   105001 tagaggaaat cccttgattc aaggacttcc taagaattag ggattgatta gtttatttgg
   105061 tctttacttg ttctcttata aatactgtag aaacactatg aataaaatat acttttccaa
   105121 tatctaaact ttcatggtat caaagcggga ctttttcccc taatatcata tgggtaaaac
   105181 agcctttcac ggagagcatc tttctgaaac atcaacagaa gacgaaagtt cttctctgga
   105241 agctcctgca gaaaatctga tgacacaagg aggcaatgct tctcatatgc ccttccagtt
   105301 aacttctcat cgattaaatg ggaagaacta tctggaatgg gcacagtccg taaagcttgc
   105361 aattgatggc cgtggaaagc taggacattt gaccggagag acaaaaaagc caggagttgg
   105421 agacccaaaa atgaactcct ggagatcaga gaattcactc gtgattgctt ggttaataaa
   105481 ttccatggaa ccagtcatag gtaaatctta tctcttttcg cccactgcta aggatgtgtg
   105541 ggaagccgtt agggagacat attcagatgt agaaaatgcc tctcaaattt ttgagttaaa
   105601 aattaaacta tggcaagcta agcagggtga gaatgaagtc actacttatt ataatgaaat
   105661 ggtgtccttg tggcaggagt tagaccagtg ttacaatgat gaatgggagt gttctgtgga
   105721 tagtgtgaaa gcgaaaaaaa aaggaagaaa atgagagagt ttacctcttt ttagcaggat
   105781 taaaccgaga gtttgatgag gtcaggttgc gaatcctagg aaaaaatcct ctgccctcac
   105841 ttcgtgaaac attttctgaa gttaggagag aggaaactag gaggaaagtt atgttaaaac
   105901 ctgatttaaa tgttgaacta aaacctgtta tagactcttc agctctggta acagtgaaga
   105961 atggagagga caaaaacaaa aggccatggt gtgatcattg caaaaaatat tggcacaccc
   106021 gtgaaacatg ttggaagatt catgggaaac cactaaactg gaagaaaaag ggagttgatg
   106081 atcgtgggtt tcaatctcaa aatggtcagg ccctccaaac aacttatttt gatcaggggc
   106141 agcaaccttc tccagaaacg tctccattta caagggaaca attggaaatt ctgcacaaat
   106201 tccttcaatc tccacaattt cgtgcaagtg cacaaaattc ttctaatcct tcctgttctt
   106261 ttgctgaaac aggtactgta tcgtctgctt ttcttagtac caattccaac caaaaagatt
   106321 cttggatcat agattcagga gccagtgacc acatgactgg aaattcccgt tttttctcta
   106381 cttacactcc ttgtgcaggg aacagtaaaa tcaagatagc tgatggttcc ttctctgcaa
   106441 ttgctggaaa aggaactatt aaactatcac catcccttgt acttcatgat actcttcatg
   106501 ttccaaagct ctcttgtaat ctagtttctg tcagtaaatt aacccgttct cttaattgtc
   106561 gtgctatttt tgattccgat ttgtgtgaat ttcaggaaaa ggtttcgggg aagatgattg
   106621 gcagtgctag agaatcagga ggtctttatt ttcttgacaa cgggaacaac tcactacagc
   106681 tgaatcctat ttgtttgaac tctacttttg ttttgaataa agtcatgctt tggcactata
   106741 ggcttggaca tccaagtttt tattatttaa gacatttgtt acctcagtta tttagaaata
   106801 aaaatccatc cttattccaa tgtgaatttt gtgaaatggc taagcatcac cgatcttctt
   106861 ttccttctca aagatatcag gcttcaaaac cttttacaat gattcatagt gatgtttggg
   106921 gtccgtctag aatttcaaca atgtttggga aacggtggtt tgtaactttt attgacgatc
   106981 atactagatt gagttgggtt tttttattga aggacaaatc tgaggttaaa aatgtgtttg
   107041 agactttcta tgtcatggtg gaaacacagt tcaatgagaa aataaagatt tttcggagtg
   107101 acaatggccg tgaatttttc aatgaacaat taggaagttt tttcagaaaa actggggtag
   107161 tacaccaaag ctcttgtcca gatacacctc aacaaaatgg tatcgctgaa agaaagaata
   107221 gacacctttt agaggtaacg agagctttaa tgtttactag taaagttcca caacaccttt
   107281 ggggagaggc tctcttgact gccacttacc ttattaatag gatgccatct cgccctcttg
   107341 aatttaagac accttttaaa gttttcaaag aaagttttcc tagttctagg ttaactacag
   107401 atctgcctct gagagttttt ggttgtacaa catttgttca tgtccataat cgtagtaaac
   107461 ttgaaccgcg ggctaagaag tgtatttttg taggatatgc cccaagtcaa aagggatata
   107521 agtgttatga tccacatgct aggaagataa ttgtcacaat ggacctaact ttctttgagt
   107581 cgcaactcta ttttactact catcttcagg gggagtatca tgtaggtgaa gattcttttt
   107641 tttgtgatat tgaggaaact agatatcaag caaaagagga gcctgatatt acaataaata
   107701 ctgatgtgag agatgtagga gaagatataa ataaatgtga tccaagagat gataaagacc
   107761 aaagtgactt aaatgataaa aactcaaaaa ttgaacttga acctgtagcg ccttcaaatg
   107821 acaaaaataa aaatgggaat agagaacaaa aaacagaaat gcaggtgtat tcgagaagga
   107881 accgaactca agaaaaaaag accgaaaatt ctcaacactg ccaaaaatca gtcccacaag
   107941 accttactgt aattcaaggt actcttccaa ctgattctat ttctaattcc ttagatctag
   108001 atctacctat tgcaaaacgc aaaggtgtta gatttacttc taaatatcct acttctatgt
   108061 ttgtgtccta caaaaagttg tctcctagtt attcagcctt tacttcacaa ctctctagtg
   108121 tggagattcc aacaaatgtg caggatgctc tacaagttcc cgagtggaag gaggctattt
   108181 tggaggaatt gcgagctctt gaaaaaaatg agacatggga gttagtggat ttacctgaga
   108241 gaaagaaacc agtgggttgt aaatgggtgt tcaccaccaa attcaaatca gaccgatcct
   108301 tggaaaggta taaggcccgc ctagtagcta agggattcac gcagacatat ggcattgact
   108361 atctcgagac gttcgctcca gtagctaaac taaactcaat tagagttctg ttgacaatcg
   108421 cagtaaatct caactggtct cttcagcagt tggatgtgaa gaatgctttc ttgaatgggt
   108481 acctagagga agaagtctat atggatcccc caccaggttt tgaagggaag tacaagtcaa
   108541 agatatgcag gcttagaaga tctctttatg gtctaaaaca atctccaagg gcttggttcg
   108601 aaaggtttac tcaatttgtg aaaaagcaag ggtatgtgca gggacaagca gatcacacaa
   108661 tgtttactcc acattcactg gaaggaaaaa caaccgttct tatagtgtat gttgacgata
   108721 ttatcctcac aggagatgat gtggttgaga taaaaaatct aaaggaacgt cttgccttag
   108781 aatttgagat aaaggactta ggcccactaa agtactttct tggcatggag gttgcacgat
   108841 cgaagaaagg aattatagtg tcacaaagga agtatgttct tgatctgtta aaagaaactg
   108901 gaatgagtgg ttgtagacca attgaaactc caattgatcc aaatctgaag tttgtaaagg
   108961 aaggaaaatt gattgataag ggccaatatc agagattggt aggcaagttg atttacttgg
   109021 cacatactag acctgatatt tcctttgctg tgagcctagt cagtcatttc atgcattctc
   109081 cacgagaaga acaccaagaa gctgtgtatt gaatcctaag gtatctaaag agttcacctg
   109141 ggaaagggtt gttcttcaag aagaacgagc aaagaagtgt tgaggcttat acggatgcag
   109201 actgggctgg ttcatctatt gataggaggt ctacatctgg atattgtaca tttgtttggg
   109261 gaaatttggt gacatggtga agtaagaagc aaaatgtggt ggctcgaagt agtgctgagg
   109321 ctgagtatcg atccatggca cacggaattt gtgaaatatt gtggctcaag agatttttgg
   109381 aagaactaag aagacctgtg agttttccaa tgaagctgta ttgtgacaat aaggctgcca
   109441 taagcattgc tcataatcca gttcaacatg atagaacaaa gcatgttgaa gtggacagac
   109501 acttcattaa agagaggatt gaagatggaa gtgtgtgcat tccttttgtg ccaacaacag
   109561 aacaagttgc agatattttc acaaaaggtc ttttcagaac tacttttgag tcctttgtga
   109621 gcaagttagg catgtttgat atttacatgc caacttgagg gggagtgttg aatgagtagg
   109681 cagatttagt cataatctgc tccaccattg agctggcaga tttgattata atctgctcca
   109741 caaataaagc tggcagattt gattagaatc tgctcctgtg aatatgggat tagaatatat
   109801 tattctagga aaatagttta gaggaaatcc cttgattcaa ggacttccta agaattaggg
   109861 attgattagt ttatttggtc tttacttgtt ctcttataaa tactgtagaa acactatgaa
   109921 taaaatatac ttttccagta tctaaacttt caagtaggtt ggaggataat tccctctgat
   109981 ggtgctacat tcagttagtt tccatggatg cagttgggag gatgctgtgg tacaaaggca
   110041 actcactgta tgtgcacttc actgccatgc caaccacgtc ttattctcct agattccttt
   110101 ggataagaca atttctcatc ctcttcaagt atagagaagc atttgattgg cataacattg
   110161 gcttcttatt ggtgcaacac tagaggtaac agaaccattt ctcacagaaa gacacttaca
   110221 taagctttga tgcaagacag atttcctttt ggactgaaat gtgacttcta ctgatagtag
   110281 aagcttcttc agtttccgtt gactgtcttc aacagaattt cctttttcct gtttaatttt
   110341 caggggacag attggagcat tttgcttcag tggtgactgt ggttgcacga agcttgaaag
   110401 ttcaaggtaa gttagctact gtccataaaa agattgcaaa tgatggcttt ttagatcaat
   110461 gttttttctc tggaatggtt tttcttttcc ccaaaatgct actttcaaat tatctcgttt
   110521 actttttctt agtaaattga taactctcaa ggaacaatac caagtctcat atatggtaga
   110581 aatctatata agtttcttaa tagactcata agagaataat ctttagaata gtttcacctc
   110641 acaggacaat ttctccattc attaaaactt ccgctaatga aggactttaa caaagatagt
   110701 tgtcatgaat atttttgcaa agagtgaccc attggctctt aaaatgtcct tagcagtata
   110761 tgaatattca tcttaaacag gttttcctct ctcattattt ttagtggtta cttgtaatga
   110821 tctgcttctc cattctccaa ggaggaaacg tgtgccaaaa ctgacttttt taccatttcc
   110881 cgtgtttcag atacatgttt caaacaccag aaatgctagt tgtgttagat gtgtttgagt
   110941 gtcatgattg gcaagggaaa ttgcatgtgg cggaaattgg agtgaaaata ctatttactt
   111001 gtatgactaa gatttgtaca aatagagttc atttttccat caaacatttt gaactttaat
   111061 acttagctgc tgcatcattg cctagttgat agcttctgta atgtaggaag cttctaacct
   111121 caaagttgga ttatcatttt gcccttcttt taccctaaaa taaattaaat attaagtaat
   111181 agttatattt aaattcatgc atcaaacaag atcttaatgc aatcatatat tcatgtacta
   111241 attaaatgtg ggtaatgaag agtctaataa ccttcaattt taattagtaa gataagtggg
   111301 agtaatgaag agtccatcaa agacactcac acaacattat ttatattccc ttctttcatt
   111361 caagtttgtg atcatcttgc attctatatt aggttagtct tcatcagttg taaaattttc
   111421 attaccaatt tataattata agaattctta ttgatttttt tattagtatt ctttaaaatt
   111481 tcatgcatat taatcttctt tttgtaaaat ttcatgcata ttaattctat atttttgtat
   111541 tctttcttta ggatagaaat ataataaagc taatcctaat ttatatttat aattaattat
   111601 tttgagggta agcatgttaa attccataga atattttcac aattagaccc gtaaaagagt
   111661 aagtctttga taaacattaa tagttatgcc atcttcgtta tttgataatc atttatcttt
   111721 ttaaaacaac atatttgtat tttttccttt ttaaatgtaa tctcaaatgt ttagaaaatt
   111781 catgcactta actattacat acaagaatta gtgcaaaagt aaaaataaaa taaaaattaa
   111841 tgtaaagtaa aaatatgact aaatgttaca ttaaatttta ttgtattaga attcatactt
   111901 aattttttat atatagatcc tttaatatat agttcaagaa atatagtgta tctgtatttt
   111961 ttatatattc ttgctttctt ttatgttttt tttttatgat tttagttttt tttatacata
   112021 tgaaacattt tatctacagc aagtcaactt ctaacaaaat gtaattcaat caatatcgaa
   112081 ttctaacaaa atgtaattca gtcaatatga caatactttt gtctatatat tttaatgtga
   112141 tgtcttttat tatggatgtc acgtttttat ttacttttct ttcttttctg tttgaacttg
   112201 taattttttc tataaatttg atgttacaga acctagacat tttgtaatat ttttctttat
   112261 atgtatcttt tttataacca atttcttttt ttgattatta aaacttacgt ttagtaatta
   112321 aaatatatta attcctctga tataataaaa aggtttattt ttcatgaagc attgaaaata
   112381 ccaaacctcc aacatctaac acaagatttc catgctatat tttgtgaaga gttatattct
   112441 tatgtcaaac ttacataaaa aaggacttag ctttgagctt agcgatgaat ttatgtaccc
   112501 tccactatga ttatataaat taatttttct agtgtcaatt aggggacaaa cgtgcaacac
   112561 acattcccgg aacaagtata cactaaaagt gggaagaatg ttaggcaaaa gttagattac
   112621 aattctatca ctacattaaa tttaaatgtt ataaactatt taataaatta aatattgaat
   112681 agtaaatcat catattagta catgaatcaa ccaccataaa gtttcttgaa tatgtatttt
   112741 ttttattaat ttcatgttga gttaaattca tgaatttttc tattttttca tcttccaatt
   112801 ggaaatatga atggttatgt ttgcccttaa caaaaagaag aaaaatcata tagaccttgt
   112861 gatgacccgg aaggtcattt ttgaaaattt tgaactattc gtttaacttg agtttattaa
   112921 tctatagtta gtgggctaaa gtgatcattt attgaagacc ctataccatt agggctatgt
   112981 gttaaaaata ggatagtggg agttattagt tttaatacat aattaattta gaaaagaagt
   113041 aaaaacggga agaaggagcg gacaagggtt tcggcatcgc aagttgcgaa ctgcatccag
   113101 gtgagatttc aaattggaac tctttaaata cgtaatgaat tgtaaattca tgaatcaatt
   113161 aatatgtttt caaggggagg ataaggagta gcatactgat tttagaagct attgctgctt
   113221 tcaattaatg ttgctacacg tggattcttt gaatttgggg gacaagtttt agtgggtaat
   113281 tgtttcaggt aattattgga atgattataa ggtagtcata aggtgaggag gagagagtga
   113341 gattggtata tgcagtgggt tagagtaaca atctggaaag ttggaattgt ttcagattaa
   113401 ttgtcaatgg tgctttcttt ttatataaag atgttagtgg agaactatga cacgtgattg
   113461 gccactaata gccttacgat agggtagtta tgaggtttat gtgtgataat gatgagtgta
   113521 atggcaaatt tgactctaca aattgttttc ggtcaatact ttggtttggt tctttttctt
   113581 aaaaaaacgt ttttgtcatc acattataat tccaagtttt gatatgttga gatatgtcat
   113641 taaatatcga gtggattatt atatgaaaga aattaaagtt gtagtcttaa tcttaggctt
   113701 gaatttgaga aacatgagag ttgacatgtt aattggcacc cagatataag aacttgattt
   113761 taggtttggg tgaacttttg ggtctaggct aaaccaatag tgacatgagt gttgctagtt
   113821 tagaaatctt attgtgacta tgtacttgaa tagatttcat tgacttggaa gctcaacgaa
   113881 aagggaaggc tcaagtctcg aagtgattgt tcagttattt aaggcaagtg gatttctaaa
   113941 cccttgttaa gcgtatggaa ttcatgtatt tccttgtggt atatagttga gagtaatatg
   114001 atcaattgtt cttgtgatgt gttgagaatt ggttgaaaga cttgttgaat cattgttgaa
   114061 gttgtatcat gattgtgttg ttgtgatttg tgcaatgtta tgaaaatggt catctcctca
   114121 ttatttgtgt gaacatgtca tttgcattgt tctgagacat ggttgtgata agtgttatgt
   114181 gcattgagaa agaataagaa actaaagagg atgtaccatt tcgagggacg tatcgcgcgc
   114241 cgcgatggat actatatttc gagggacgtg tcacgcgccg cgactgatat tatatttcga
   114301 gggacatatc gcgcgccgcg atggatgcat ggacagatat gtcccccatg ggtctagtat
   114361 ttacattaga ggcttatgca cgtgccaacc aggttttggg gattgaatta agttgacttg
   114421 ttttcgtaat agtaattgtt attgaacttt gctttatttc cgcactttat agaaatgatt
   114481 gggttttagg ctgacttgtc ttggtgggat acgacgagtg ccatcacatc catttttggg
   114541 tcgtgacaga tctatagtat attctttttt gtatgtaaat atttgcatta atgtgaagta
   114601 cattacatag attttattac ctctaactct tcattatgta aatatatgca actcgcacta
   114661 attatattca ttgtgttttt tactcccacc tcttatccat gttcaaatgg attaatgtca
   114721 tattcataac aactctaagt gttcttcaat cttatcctat aaatagtgac atttgacaca
   114781 atattgtaca cacacttaaa atagttggaa aaaaagaaga agagaaaatc tctatgcact
   114841 tcacttgtct cttttttttt ttttttttta atgtttatgc ttattgtttg ctattattgt
   114901 ataagttttt attgttatta gtaatattga gaatttacag tggtttgttg ctttatatac
   114961 attaacctag catgtggtat tttagtatac ttatctaaat attgtatttg tacaataatt
   115021 agttattttt aatttatgca cttttagtca attttataat caaggatgca ttctttttat
   115081 taggaagata tatgtacttt ttattgtaaa aacggtggat tgtttatagt aaataccaat
   115141 aaatttgaag cggagaaaat atgtcattgc aatacaaaat ttatatgaat ttttttggga
   115201 taaacgtgca gcacacgttt cccaaactag tagtattact ataagtggaa acaaaaaaag
   115261 ttaaaagttg aaataccaaa ataaccctat aaagttgagt tactacaata atatcattaa
   115321 taaaatatat agttaaataa ataataaaat ttctgtactt tttatatagt tgtttattgg
   115381 gtttatgata cttttttaat attaaatgaa taggcatcaa tcatcaattt tatttagtca
   115441 tgatgatcaa attatggaca attgaaaaag ttgcgaaaat tgttctatgt agaccaaatt
   115501 tccgtaaatg tatcttaatg gtcattctat tctatactaa aagtgtgaag aatgttaggc
   115561 aaacgttaga ttaccatgtc cctttatcaa atacaaatac aaatactatt aatcatctaa
   115621 taaattgtta attaaatatt aaatagtgaa ttttaattac tacaagggag agttacagat
   115681 taagccaata tcaaatttat caaattcttt tgattacaat ttattcatgt tgtatggtga
   115741 attaatatta aattgttcta agtaattatg ttgttcaatg agttacaggt gaagaacaaa
   115801 ggttatataa ttaagtagga aattgatggc ctcttttaat tttttccttg tatcaccctc
   115861 acctaaggtt ttcctattta aagtcaccta gaaagagaaa tgaatttaca aatctcatat
   115921 ctgatcttct tactaaagta tgttaatgtc aattctctta caaattaaga tccattttct
   115981 catctttggt atatcatctc tttcttcttg tttgatttcc tttctggtca tagtcataga
   116041 ccacaaaaga aaagttgtca tcaatctttg tagaactgtt aagggtgata tcattattgg
   116101 tgtatttgga tcaaagacgt tatgatcgat tgattgatca attgtaaaga atgtttggaa
   116161 ggaaatagta cttttttttt tatcatgttg tatgaattac aacaaaataa tgaattggtt
   116221 gtactatttt atgtaaagtg cttatagtga tgaccatttg taagtgattt ttgaattagt
   116281 tttaaatgtt cttttataat gtattctttt cttattatcc attttagtta aatatgtttt
   116341 ctgcttatat aaagaaattt gtgtctagat tacaattaac tagatattac ttatttagac
   116401 tttgtataat tattggcgtg gaacatgtac aatattatac ttcttatttc caaatgaaat
   116461 taaaaattat ctcaatgaaa gattagatat tttattatat gtcagatcat ttgtgtttta
   116521 catgaatata taaaatattt ggcagatatg ttgaatgact atacatgcat ttataattag
   116581 ttcatctctc attaattagt atattgcctc tttaattaat aataaagaga tctaaatgta
   116641 taaagttcat tatcaatgat ccatataaaa ttagataact attttaattt tcaaacaaac
   116701 actcttactc taacaattat atgtgtaaca ctaattgata agaattcttc ctatatccac
   116761 catcatttat actttttagt gcaacataaa tcttataaat acttaacatt tacaagtcaa
   116821 acattataat aagatgtcta aagacttatg tggagcacga ttgtcatata ctataagttt
   116881 atagtaatag gtacacttgg ctacacgcac gacgcgcgta ctcaaaaact agttattatt
   116941 aaaagtggga agctctaaag tacaaagttg aattaccatt ttatccttta agcttatatt
   117001 tagagctaga aattaaagct tgtttttgtt ttgttaatgt gcagtgaaca gaaacgtcta
   117061 tggtaaataa taagagtaat atagttaagt atctttcatt atttacctga tattaatata
   117121 ttcttattaa acttcatcta ttgagcaata atcaattaat ctaaagttga aaagactgtt
   117181 gttacaatat acataacatt tatttatgat gatgaacatc aattaggagg aaaaagaaga
   117241 gtcgccattt tgtaaaaatg aatttggttg cagctctgtt tcatcattct tgcaacattc
   117301 actcatatgc tttctgattg cactatctaa aagtcataat tttttgtaag cagtctcacc
   117361 ttttaaaatg agaaaataaa taaaataagg gcaaattata gaaatcaaat ttatccctta
   117421 aaagtttata attacagaaa tccctcaaac ggatacaata atataagcgc tgatacatta
   117481 atctgatgcg cgagatacat taatctgatg cgcgagatac attaatcatt aagtaagata
   117541 cattacattt tatcatgata cactaatctg atgtacattt tatacatgat acactaatct
   117601 gatgtgcgag tatgaagttt tgtgcaggtt tttgtgcttt tttaaataaa aattatggtt
   117661 gtaatattta gactttccac caagtatatg tttaggttat gggtgtcttt gttagttaaa
   117721 taatgtgtat atattttctt tgtctcagtt taaaataata gcatgtgtta tatctcaaaa
   117781 acttgtttct ctcttgtctg ttagtttggc aatgtaaagg aagaacaata attgtaggcg
   117841 tattgtttga agcttttctc ttgatttaaa tactagtttt ttagtctatg tctttccaga
   117901 tagttgaatc atttagagaa tgtttctatt ctcgatttaa aagtgataat atgtataata
   117961 cctttgtaac ttaaatatga ggggacttgc gtgttatttt ttttgcactt taaatacatt
   118021 gtagtagttt gttttgagct ccgttcggca tttgcgcact ttcgtgtttt ggacagtata
   118081 ttcgtcctac gacttaactt gattttatgt ttgttttata cgatatagtt taaggtcgat
   118141 tcgtcttatt aacttttttt ttaccctctc tttatttgca tgaacacttc cggagctatt
   118201 tggagtctct aaaagatact caccaccacc tctagatttg aaaatgtgca tcctctcttt
   118261 caccttgcgc ctctcgcttt cttgagcagc aaatctggaa aattactcct tttcttttac
   118321 tctttattac ttatattatg cttgtttttt tggtcatttt tgtgaatgtt tattatgtga
   118381 catcttttgc acttcggtcg ctatttttgg atgttgatat attctgtcaa cagtagagta
   118441 gttattttaa aatgagaaaa taaataaaat aatataaacc atatttttta aaaaaaaaga
   118501 tactaaaaaa taaaataaaa aacagattat aattttttct atgagttttt tttattttta
   118561 tgaaatgtat tcaaattaat ctccttgata atattatact aaatgcttgt ttatacaaac
   118621 aaaataccat ataattacta aacaaagaag gtcaaagaaa aaaaaacata aaaaatgagg
   118681 ctataaagca ttacaatgct aaaagtggaa gaatgttaga caaaagttag attaaacttc
   118741 tattcctaca ttaaattaaa tgttatatac tatttaataa attaaatatt gaatagtaaa
   118801 tcatcatata ttagtacatt tactgctcat tacaattcta tccttcattg gtgtttcttg
   118861 ccacactttt aagaattatt tataactaga gaacatgatc gcgcttcgcg cgatggttta
   118921 aaatatgtgt tagaataatt tttcttgtga attagttata tcattatatt atccaacttt
   118981 atcattatat tttcatttga aatgatacat gctctattaa aaaatatttt atttccattg
   119041 cactgaatgg gggaattatt attatgtttt gatggtcctt cttgcttttt attaagatat
   119101 caaggagatt gaacttttat attctaatat ctattatgga tacttttgtg aatgttattg
   119161 aaatggcttt caatgtaaaa taacagtaaa aaatataaag aaatacatca acaacgtcct
   119221 atcatttgtt attagattga tttttagaga atatattctc tactaaaaaa atatttcatc
   119281 tccctattac attgaaatca atacatgaaa aacgtcatgt cattctttgt aagattgatc
   119341 tagtgaaatt tctctatgta tatatttttt aaatcgctct tgttcctttt tgaaatatgc
   119401 aattcgctat tgcataatat tttcatcact ttaatagctt tgcttgattt ttcggttgca
   119461 tctgtatgca aaaataaatg ttttgttaat tgtacagacg tatagcttaa tatagttatg
   119521 aatattaaca ttaatatttt accttgacaa ctcttcgaac taatttgttg gagatgatcc
   119581 ataattttct tatcaattgt agtacttttg tataagtatt tgtcaaagtc aaactaagga
   119641 taaagtgctg caataaaata taataatgtt gaacatttga aaaactaacc tcaattaacc
   119701 actatgagca tatggtgact atggagataa atggtgtgtc ttgatgtttt taattttgtt
   119761 tgtggtattt ataccacttt tttcatttgt tggttgtgct tttcatttaa ttgtttaaat
   119821 aatgaattaa ttttttgaat ttgttaaatg tttgtgtaaa gataagtgtc aagattttga
   119881 taaataattg gaggaaagtt gggaatttgt attgttattt atttatttat tatgaaagac
   119941 atgttattaa tttattatgc aaatatagta aatgaaaagg tgtaaaggat tagtttagga
   120001 tgttgtaatt gtataaaaag taattcataa ttgtaagttc attaacgtat aatgttacat
   120061 gattctgtaa tattgttggt atttttctct tttgaaaaat tagtgtattg tacaactttt
   120121 ttccttcctt ggttgtgctc tccatttaat tcttttaaat aatgagatta atttttaaac
   120181 aacttcatgg agaattgcta tttatagatt gattaatcat gaaaaactaa atagatggaa
   120241 gttgaggaga catgctattt aagtaaagaa tgcaaataga tagatttttt ttttgtaact
   120301 catgaaacac attttaaaaa ataataatta taattatcat ttacaaaagt aaattttaat
   120361 aaattttaca ataacacatg atcttaaagc actatagtca atagaaattt tcaatagtga
   120421 agactcactt aagcactata cgaaaactta tatactccaa attattatta atctttcaaa
   120481 caacaaatgt caaatattca atagaactac tatttaattt atttattttt taaaaaaaga
   120541 gggaatcaaa aacttaagaa cttctaataa taataataaa aaaaaattaa aataagaaga
   120601 tcataaagtt acgtattaat agtcaatttt tctatgaatt atactgtatt ttgaaaatta
   120661 tattgtatga attatactaa ttgaaatcat accaagaaat gaggaaaagc tcattcaagt
   120721 agttataggc tctgataatt aagcccatga aacaagtcat ttcggaagga ctttgagatt
   120781 gtatatcttt ctcttcttaa agaaatatgc acatctcaca aggaagagaa gcaaatcaaa
   120841 ggagcacttg gttgcatatt cccttaccct tttattttat atgctaaaat aaacagtttt
   120901 gccttttcat cttccattta gtaattgaat gcgtatagat cttaacgtat attgttaata
   120961 ctttcaattt tttagccttt tatcttccat ttagtaattg aatgcatata gatcttaatg
   121021 tatatggtta atactttcag ttcttcttaa agtattgtat ttagtgtgag gaaaaatatt
   121081 caaaaaattg ggaaaataga taaataagaa tcctggcttc taagaggtgc cacatcaccg
   121141 ttttcacatc cagctttata ttatatatag attgttgcat tttattgatc attacataca
   121201 tgttttcata atttaattaa atctataaat aattacacgg gacacacata caacacacgt
   121261 gccaaaagct agtttatttt taaaaggaac atgaagatat gtgtgattca tcaatgcatc
   121321 gcttttagga tattccaata tcttgtatat gattaatggt ttgctcattt ggtaagatta
   121381 cataagaatt ggagaaattt aatgcttttc acaacgggtg gatttttcat gtttatgagg
   121441 gagaaaaata caatttaaga aatcaaaatt gcatgtccat ttagtcagag ccatttaggg
   121501 ataagccatc gtcgagctca aaagtgtagt gaacctgtgt tatgtattaa ttgtaacttc
   121561 atcttttttt tacgtttctc tcctatttgg gctattccga tgtgtgattc gacaaaatgt
   121621 ttgccagcct aaatggttgt taatcttttt ctttgcctac cctcatgggt ccaccctcca
   121681 tcattagtgt cacagatttt gataggagtt tcttttttat tttaaagaaa atgactacat
   121741 ctacatcgtg ggtctttttt taatatattt atggaataag acatcaaaga ctagaataaa
   121801 gtcgatgtcg tttttactaa agcatccaat aggaatgaag cactatcatt aattaataaa
   121861 gcactaattg ttgtttacct accaatacca ttaattaata aattaataat gcattcagaa
   121921 ctcatataat acacattcct gtttgtgctc attaccaact ctaattattg tttgatctcc
   121981 tcacccatct ctatgtacta gacaacacct tgtgtcatat aatatttaga tctacgtacg
   122041 atcaatcagt taacaatcga tcaatttatt attaagctat tgaggaataa caggagattc
   122101 aataagttaa cattgaggtg agttctattg attcataatt tattttcata cttaaaagga
   122161 aatctttatc ctctgaatct atatactcta ccttcatcac ttggtgattg tttttcctta
   122221 taatttccta taatcccttt gttagtgaaa aacttataag ataacaaaaa tacaagatta
   122281 caattgaaaa ataaagaaat aaatctcttt aggctgaggc gcggatatct cgctctcttt
   122341 aaggagattc aagcccattg cagcaaatgt tatcaccggt ccagcagtag tccttcttga
   122401 cttgtcccct ccaggataca acagcctatt cacaatatat aactcaacaa ccctagacaa
   122461 gagttgactt caaagctcca caaaaaagaa caccttcctt caactaataa gaactctctt
   122521 ttttttttac taactctttc actctatatt tttcctgtgt attgtatctc ccaaaccaaa
   122581 tgaagaccac cactatttat actagaagaa gtcttcctag gaataaatag gaagataatg
   122641 gggtagtaaa tagtgaagat aatggtctta ggagttacat atgttacaag gtataatgga
   122701 ggaataaaga atggaattga tgcttgataa ccaatgttaa caacggacaa caaatgtgct
   122761 gcccatgatc agtccaccaa cgttctcagc aacgttttat tttcctctac tataatgagc
   122821 aattaagcca aaaaatgaaa tgcacataat gagtggatag taatgttact taaaacaata
   122881 tgtaagaaaa ctgcctctaa tggacacaga ggctttccaa atgacaaatt gttattaatt
   122941 taaaatgcta aattaccaac aatcccccac tcattttaat attagataag agagtatatc
   123001 agctgaagga agactatcat gcataatgaa ggtgtgctct gcattgaacc tccacttagt
   123061 gaaataataa cttttactcc agagttgtag tggtttcaga cttgaactat gactgcttga
   123121 gggaaataaa atatcactgc ttacacataa taatcaaggt gttgacatga gctttaaagc
   123181 cagcacgtta tggccatgtg ctatcccggt ttcatgagtg catttgagaa taagtccaat
   123241 tctcatagga agcgacctac ttccacacat cacataggta aaatctgtcg agagtgctcc
   123301 tgtaagctca acactccacc catacgggct acagatattc attaagagtt ttgtcaactc
   123361 aaccttcaca taactatagg aaacaatgca ctcacatcat agggagggaa taaaaagata
   123421 gtgcattttt cacaacaagt catcatatga ttagtttttc cctttgaacc tggttatagg
   123481 atctctagtc tccaggttgg gtttcctcat atatgactca aagatttata ggcttcaatc
   123541 ccatccccct cgatgtgctc cagacctttt ctcttgttaa ggccttagta agaggatttg
   123601 caagattatc acaagatttg acatattcaa cattaatggt accatttgtc aaatatgatc
   123661 ttacattact gtgtttcctt cttataggtc tggatttacc gttgtaataa cggttttgaa
   123721 ctctaccaat cgcagcggtg ctatcacaat gaattaaaat aggaggaatt ggtttttcaa
   123781 aataaggtat ttgaaataat aaatctctta accaatttgc ttcctcacta gctgaagcta
   123841 aagcaattag ttcagcctcc atggtagagt tagcaataat agtttgcttt tttgatttcc
   123901 aacaaacagc accaccacct aaagtaaaga cataaccagt ggtagaacag gaatcacctg
   123961 ataaagtgtt ccaatctgca tcacaaaagc cttcaagtac agcagaatat tttttataga
   124021 acaaaccaca attttttgtt ccaattaaat atctcataac tcttgataca gcatgccaat
   124081 gttcattacc tggcttgctt gtaaacctgc caagtactcc tactgcatat gcaatatcag
   124141 gcctagtgca atcagtcaca tacctcaaac ttccgattat gctagcatat tccttttgat
   124201 ttattacatc attttcactt tcaacaggaa ataagtgaac acttgaatca aaaggagtag
   124261 caacatgctt gcaatcaaga aagttatatt tttaaaaaat tttctcaaca taatgtgact
   124321 ggtcaaggaa aattccatca catgttcttg ttatttttat tccaagaata acatttgcct
   124381 caccaagatc tttcatatca aaatggcttc taagaatatt cttagtttca tcaataacat
   124441 tcatgttaga gccaaagatc aataaatcat caacatatag gcaaataatc acatgtgaat
   124501 tattccaaga cttatgatat atacacttat cacactcatt tgttttaaaa ccattttcaa
   124561 tcatgcaaga atcaaacttt tcatgccatt gcttaggtgc ctgtttcaag ccatataggg
   124621 atttagtaag tttacatact ttgctttctt ggcctccttc aacaaaacac tcgggttgat
   124681 ccatataaat ttcctaattt aggtctccat ttgagaaagc agtttttaca tccatttgat
   124741 gaatttgcaa atcaaaaatt gcagccatag caattaaaag tcttatggat gtaattcttg
   124801 ttaccggtga aaaagtatca aaaaattcta ggccttctag ttgtttaaaa ccttttgcaa
   124861 ctagtctagc cttatattta tcaatagaac catttggttt caactttttt cttaagacct
   124921 atttgcaacc aattgtttta caacccggtg gtaaatcaaa tagtttccaa gttttattag
   124981 aaattagtga ttccatttca tcatttatag cctctttcca aaaaatagaa tcatgtgaag
   125041 ataatgcttc tttcaaagta agagggtcat ctccaacatt aaacacataa aaatcaggac
   125101 caaaatcatt ttctactcta gctcttttac ttcttcttaa ctcaaaatca tcaacttctt
   125161 tatttttcaa agtagaagta gaagaactag gtagtgacaa aatattttgt tcaatccttt
   125221 gacccccact atttttagaa tcaaaaggaa atgtattctc atgaaaaata gcatcacccg
   125281 attctatcac aatattatct tcaagattaa aaaatctata ggctgtatta tttgaagcat
   125341 aaccaagaaa agcacaagta gtaactttct tacccaactt tgtaatcttg ggatccatta
   125401 gcctcacaaa ggctagacaa ccccaaactc ttagatatcc caaacttggc ttgtaacctt
   125461 tccacaattc aaaaggtgtc aatttagact ttttatgagg cacacgattc aacacataac
   125521 aagcagttaa aatagcttca ccccaaaaat ttaaaggtgc atgtgactca ataagcatgg
   125581 cattagtcaa ttcaaccaaa gttctatttt tcctttccgc tactccatta gatgaaggag
   125641 cgtaaggagg agtagtttca tgaattattc ccaattatct aacaaaagaa ttagactcat
   125701 ttgactcata ttcacggcat ctatcacttc taattctttt tatttttctt ccaaactgat
   125761 tttcaacctc atggagataa gttttgaaat tttcaaaagc atcactttta tttttcatca
   125821 agtaaacata tgtaaactta gaaaaatcat caatgaaagt gataaataat ctattacctc
   125881 cacgagttaa aattccacca agttcacaaa tatcagtatg aactaattct aacaaatcag
   125941 tttttctttc aacttgaaaa tgaggccttt tagtgatttt ggctttacta caagcctcac
   126001 acttttcaaa attcttttta atcattgaga ttaatcctta actactcatg attccaacat
   126061 aacggtcatt aatatgacac aaacgagcat gccaaaaatt agtagaagaa agcatgtaaa
   126121 cagaagtaga agttttattc atttcaacat tcaatttgaa catcccatca catgcatacc
   126181 cctttcccac aaaaatactc ttcttcacta ttacatattg atcagattca ataatctgtt
   126241 taaagcctgc tttattaaga agaaaactag acatcaaatt tttcctcata gaaggagtat
   126301 aaagtacatc tttcaaagtt aatacccttc tagaagtaaa acacaattcg acatctccct
   126361 ttccaagcac ttgagtagtg tgagcatcac caagcatgat ggttttgggc tcctcaaaat
   126421 gagtatatat cttaaaccag tctttgtcat gacagacatg acagtttgca ccagaatcag
   126481 cccaccatcc atcaacattc tcaaccatgt ttatgtcggt aatcaccgcc acaaaaggtt
   126541 cttcggtaac gtttgcctga gggttaggac cacgtttccg gaatctgcaa aatcgagcaa
   126601 tatgcccact cttgccacaa acaaagcacg gtcctttgtc ttgaacttgt tgattttgtg
   126661 cttggttatt ttcatcatta tttttcttgg gaggtctacc attatttttc ttgaactttt
   126721 tcttcttagg cttcaaagaa gtatttttgt gagtttcagg agtagcatta tttgaagtaa
   126781 ttaaatttac cttcgttgtg atgttgttct cttctgtttg taaaagtgca tcttggcctc
   126841 ttgcctcttc ttccatgcgg attttcatta tcaaggtttc aagggaggtt tccttttgtt
   126901 tgtggcgcat agttttttga aattcctttc aagaaggtgg aagtttatct actatgccac
   126961 aaacaataag gttatctcca attttaacct cctcagacct aagctctcca acaatcatta
   127021 taaagtcttg agcttggtct accactgatt tgttgtctac catttggaaa cgaaaaaatc
   127081 tactagccgc atattttttc gctccagcct cttcggtatc atacttactc tgcaatgctt
   127141 tccaaatttt ctttgcacta gagtaagttc tatcataata atcataaaaa ttatcagata
   127201 gacaattaag aatataattc cgacacttat aggaatcacc atcgtacttt tccactttct
   127261 ctagatgaga aatagtttca tcatcattca tagaggtgat gtctacttta ttaggattct
   127321 tctcagttaa cacctaataa acattgagaa gacttaagta gaaaagtact ttacccttcc
   127381 atctcttaaa atggttacca ttgaaccgaa atggcttgtt aaggtctccc atcttaacat
   127441 ccacgttttt ttcaattgta gccatggcga atctccttaa aattgttagt gaaaaactta
   127501 tcagataaca aaaatacaag attacaattg aaaaataaaa aattaataaa taaatctctt
   127561 taggctgagg cgcggatatc tcgctctcta taaggagatt caagcccatt gcagcaaatg
   127621 ttatcaccgg tccagcagta gtccttcttg acttgtcccc tccaggatac aacagcctat
   127681 tcacaatata taactcaaca accctagaca agagttgagt tcaaagctcc acaaaaaaga
   127741 acaccttcct tcaactaata aaaactctct ttttttttac taactctttc actctatatt
   127801 tttcttgtgt attgtatctc ccaaaccaaa tgaagaccac cactatttat actagaagaa
   127861 gtcttcctag gaataaatag gaagataatg gggtagtaaa tagtgaagat aatggtctta
   127921 ggagttacat atgttacaag gtataatgga ggaataaaga atggaattga tgcttgataa
   127981 ccaatgttaa caacggacaa caaatgtgct gcccatgatc agtccaccaa cgttctcagc
   128041 aacgttttat tttcctctac tataatgagc aattaagcca aaaaatgaaa tgcacataat
   128101 gagtggatag taatgttact taaaacaata tgtaagaaaa ctgcctctaa cggacacaga
   128161 ggctttccaa atgacaaatt gttattaagt tttattgctt tgaatatata cctagcatgt
   128221 ggtattttag aatcctcatt tgaatattgt atttatacaa tagtcagtta tttttatttt
   128281 atgcactttt agtcaatttt ataattaagg atatattctt tttattagaa aaatatgtgt
   128341 actttctatt ataaaaatga tgattttttt aggaaatatg aatagatttg aagggcataa
   128401 aatatgttat ttgaaatcaa aatttatatg aagtattttg ggataaacgt gcagtgcacg
   128461 ttttcagaac tagtattact aaaagtggga acaaaaaaaa gttaaaagtt gaaataccag
   128521 tttaccccaa cactaaatta aagtattata aatttaatta catgtctaaa tattagtgat
   128581 aatcaattac tacattgagt aaaaatggag agttcatgtg ctcaaagaag gattgtttac
   128641 tcttccagat tttaatggag cttcattgca tatatttaat attcttcaag ttattctctt
   128701 ttatctattt tggccctttg aaattccact attagtggtg tttcacttaa atattatttg
   128761 cactattgta ctggcctttt ttttccatat ataaaatttt aaaaaaacta ctcatacaaa
   128821 taaaatagga caaactactt gtacaaatca aatgtaaaat aaaattactt gtacaaataa
   128881 aacaaaaaac tacttaaata aatgaatata aaaggaaaaa gagactcaaa cttggtcttc
   128941 atccacatgt attgacttgt cggtgataga cttgtcttca aaccctccag tttttcaacg
   129001 caggtttaga gaaaggtcgt caactagaag aattaggtca tttgaaaaac ctaagaagtg
   129061 aattgatgat caatggtcaa caattggtcg gtgatagaga agaagctcga acatcatatt
   129121 tacaagagaa atcaaatatc tacaagctgg catatgtttg gttccatgac gaaccagaag
   129181 gaagtgagac caatgatgag aatgtgttgg atggtcttca acctcatcct aacttgaaaa
   129241 ccttagcaat agtggactat ttagggacta aatttccttc atggttccat gaactcgaaa
   129301 tctcaaatta aaaatttagg accccttaac aagtgatgtg atgattaaaa ttttaaattg
   129361 gataagtcaa aacttaatga aatataattt agtagaaaac ttatgaattt atagtattag
   129421 tatattttgg ctataaaagt cccatttttg tgttcaatat ttagtaatca taacttaatt
   129481 tgagctctca tttaaaccat aaatttgcat gatttaattg cagtcaaatt caagttatac
   129541 tactactaat atttattact tatatttttt acctaatcag tttgcagaaa ataatgtttt
   129601 agatcttaaa acacaactaa catataaggt gactcaattg ggttagaggg tgactatcca
   129661 catggattat ctgggattga ttacccctca aaaatctttt gagttaagct gaacctatca
   129721 cataggattt acctggtgct atttatattt aaaggaaaag ttgatatttt tagataaatt
   129781 gttaagcata gtgagcagta atgtccaagt catgtaccca aaaattaatt tgaactcatt
   129841 aatcctgtaa atctcatata tacccacaag ccacaaaaca atgatttttt aaaaaaattt
   129901 agagtcaaat aataatagtt aggtcttggg aatgctccta ggtgggatga tttggttgat
   129961 gaaataaaca ggtttcacct tctcttttga atgacaaata aaatttcacc ttctcttttg
   130021 aatttgtgcc taaaagtgtc taaaagtgtg attgcaaaaa agaatgaatc aaaggcctta
   130081 gcattagggt cccactaatg cttatgctat tgatatgtgc ggtgattttt ttatgaggat
   130141 gaggaagata atatgttgga cttatgcttt gataaagggg ctaggaattg ggatatctca
   130201 ctagacatca aaaaagtgga agcaacaaaa ataaaaagaa aacacatggt aggacataca
   130261 ttgggatggt aaagtaattg gggagttcat tccaaagcaa ctacgatgcg aatgataaag
   130321 caaaatcata tgacaaattt gaagaagaag aaaagaggca aataattagg tgactttgta
   130381 ggttatttca tacggtgagt gactttattg ccacaaaaat tatcacttat attcaaattc
   130441 gaaacacgtg atttcttctt cttttgaaag agttatacag aataaagaca ttggatttca
   130501 tgtttatgtt ggagagatat ttatgccatt ggattaacta tttgaattgt tattatcttg
   130561 ctttctgtgg ctcatctgca acaatggcag accaaatgtg attctttatt caaattattg
   130621 tgtgtatgaa ttattatctt tattcaaatt cattgtgtat gaattgtctc tttctttcag
   130681 caaaagaaga catttttgag aagaagattt tgtgaaggag caaacacaac gatggccgat
   130741 cctgtaattg gtgctactgt tcaagttttg cttgaaaagc tgctttctct cactactgag
   130801 gaattcagta gctcaaggga ctgtaataaa gatcttagaa tgttgacaca aaatgtatcc
   130861 atgatacaag ctttcattca tgatgctgaa agacgacaag ttgaggatca gtctatgaaa
   130921 ctatggttca cgaggcttga gagagctgct gaaaatgctg aaaatgtctt tgacaaattc
   130981 aggtatgaat ctctcaaaag acaagtgaag atccgaaaca atccaatgag aaaggtcagt
   131041 gatttctttt ctcatacagc ttttaagaac aaaatgtctc gaaaaatcaa caacattaat
   131101 gaagagttga gagctatcaa tacggtagcc aaaaaccttg gtctccaatc actcatggtt
   131161 cctcctcgga aaatactacc aattcaagaa acagattcca tagtagttgc ttcgtatgtt
   131221 gttggcagag acaatgatgt tgctgaaata aaggagaaga tattgaccat aagagaggat
   131281 attgatctgt gcaccattcc catagtgggc atagggggtt tagggaaaac aactgtggcc
   131341 aagagaattt tcaatgatga acagatcgag aagcactttg aaaagagagt atggttatgt
   131401 ctacctgaaa tgtcagaaat taagagcttt cttgaactga tcctcgaatc attgacaaag
   131461 aggaaagttg aggtccaggg cagagatata atagccaaaa agctccaaga tgaactggca
   131521 ggaagaaagt atttgcttgt cctggatgat ttgtggcgtg ttgacccaac attgtgggat
   131581 gagtttgtgg acaccttgcg aggaataaat acatcccgag gaaacttcat tcttgtaact
   131641 actcgtatga aattggtggc atccacagta gcaacagtac taggtcctca tatgttggaa
   131701 aaattatcag aagatcattg ttggtccatt ttcaaacaaa gagcgtttgt tgatggtaaa
   131761 attccagagg aaatagtaag catggagaaa aggattgttg aaatgtgcca aggtctacta
   131821 ttggctgcaa gtgtgctggg aggcctctta cgcagtaagg aaaaacatga atggcaggca
   131881 attcttgatg gaaaccccct tgttgcaggt gaaaatgata acggagaaaa gagcataaag
   131941 aaaatcctaa aactcagcta tgattatcta ccatctccac aactgaaaaa atgctttctt
   132001 actttgcaat gtttccaaaa gattttgagt ttgaaaagga acaacttatc caactttgga
   132061 tggcagaagg ctttctccat ccatgccaag agatccctgc gatggaagac gttgggcact
   132121 ggttttttca aatcttgttg caacattcct tgctacaaga tgttgagtta gatgagcaaa
   132181 acaatataac acattgtaag atgcacgatc ttgtgcatga tttggctgga gatatcttaa
   132241 aatctaaact atttgatccg aagggcgacg atggagaaaa cctttctcaa gttcgatact
   132301 ttggatgtga gtcaccaagg gatcaaatag ataagatata tgagccagaa cgtttgtgca
   132361 cactgttttg gagaaacaat tatgtatcgg aagatatgct gttgagcttt aagttcttga
   132421 gagttttaga tttgtccaat tcaggaatca aggagttgtc ggccaaaatc gggaagctga
   132481 tatacttgag atagcttgat ctctccaaca ctaaaatcac agtcttgccc aactccattt
   132541 gcgagctcta taatttgcaa acatttagag tgaatgactg cttttcactc agggaacttc
   132601 catatgagat gggaaatatg ataagcttga gacacatata tttcacttct gttgacaaaa
   132661 gaactctgca ttggggagca tggtgtattc actataacaa ttttcagatg ccacttaata
   132721 tggggcaatt gactagtctt caaaccctcc agtttttcaa ggtaggttta gagaaaggtc
   132781 gtcaaattga agaattaggt catttgaaaa acctaagagg tgaattgagg ttcaaaggtc
   132841 ttcaattggt ctgtgataaa gaagaggctc gaacagcata tttacaggag aaaccaaaca
   132901 tctgcaagct ggcatattta tggtcccatg atgaattaga aggctgtgag atcaatgatg
   132961 agcatgtgtt ggatggtctt caaccacatc ctaacttgaa atccttagca gttgtgggct
   133021 ttttagggac taaatttcct tcatggttca ttgaagagtc gctaccaaat ttggtcaagt
   133081 tgaaattaag tggttgcaaa aagtgcaaag aaattccatc ccttggccaa ctgaaattcc
   133141 ttcggcatct tgagctggta ggattccatg agttggaatg cattggacct gctttatatg
   133201 gtgttgagat tagcaatatt ggatcaagca gcattatcca agtattcccg tcattgaaag
   133261 aactagtatt ggaggatatg catagcctta ttgagtggaa gggagatgaa gttggagtaa
   133321 gaatgtctcc cggtcttgag aagttgcgga ttacagactg tccattgtta aaaagtattc
   133381 cgaatcaatt tgaaatcctc cgtgaattag aaattacagg agttgacagt gaaatgccat
   133441 tgttcaactt gtgcagcaac ttgacatctc ttgtgaatct ttctgtttgt aatgtcaaaa
   133501 agctcacttg tcttccagat gagatgctac gcaacaacgt ttctcttcaa tacctatcgg
   133561 tcactgactg cgaagagttt cgtgaattgc cacaaagctt gtacaatctc cattctctta
   133621 agagattaag gattcacagc tgcaccaatt tcagttctct tcctgtcccc aatggagaca
   133681 actatttgac ttccctccaa ttattgatgt tatgtaattg tgatggattg atcagcttac
   133741 caattggaat gctagatcaa tgccggtctc tagagatttt gagtgtcagc tgctgtgaca
   133801 atttggtttc cttcccttta catgtgtggg aaatgccttc acttttatac ttggaaatat
   133861 cacgatgtcc caaattgatt agtgtacccg aagtgggcct tcaccgtctc actgggttat
   133921 ggaaattgga aattggtcct ttctcagaga tggtggattt tgatgcattc caattgattt
   133981 ttaatggcat tcagcagctg ttgtcccttc gtgatctgga agtgtacgga cgtgggcact
   134041 gggattctct gccctatcag cttatgcaac tctctgacct aatagcgatc aaaatagctg
   134101 atttcggaat tgaggctctt cctcctagac ttgacaacct tacttctctt gaaagattaa
   134161 cattaaaggg gtgcaaatgg ctacaacagc tgaacttctc aaatgtcatg cccaaattat
   134221 ggcttctgtg gataaatgat tgtccattgt tagaagctct gtcagatggg ctcggcaacc
   134281 ctgtttcttt ggaagaatta tatttacagg actgcgaaaa actagagcat ctgccatccc
   134341 gagatgccat acgacgcctc actaaattat ggaacctggg aattgaaggc tgcccaaagt
   134401 tagaagaaaa ttgcatcaac tcccagtggt ccaagatttc ccatattcga aatattgaag
   134461 taggtgggag gataattaaa gacagacgta agtttcggtt tctctttcac tttctgattc
   134521 gctcgcattt ttaattagag ttattttcca cgagttccgg aaaagaagtt ttgtaagtaa
   134581 tttaatattt tttcctgaaa ttattttgac tatgctagat tatcaatcaa ttgcatctat
   134641 gctatgcttt cagcattctg cttgtccact cgaactgatt tgttgttctt ctaattcttc
   134701 aagtatggta tatctatcta atgaaaattt atgtttcttt tccttatagg tagctggttc
   134761 aaaacgtctc tgtggtaaat caagccaaat cgtctgagcc gaaggcagtt atgtaaggta
   134821 aattttcatt tagaaattat aggcactttg taatctacta gtttccatct ttctttatag
   134881 gcccagtttg tccactagaa ccgaattgtt cttcttctta ttcttcaaat atttaatcat
   134941 gaaatttatg tttgactttt tcttataggt tactagttca aaggtcatgc tagaacgtca
   135001 atgtggtaaa tcaagctaaa gcctatgagt tacaggcaat tatgtttggt aaattttctt
   135061 ttagaattta taggcacttt gtaatctact agtttctatc tttctttttg ttggaaacca
   135121 attttcggag gtctatgcga taaatacaac attaccttcc tgaaaaaaaa agtttaatca
   135181 tgaaaatttt ctattcaata tgcagaggac agattggaac attttgcatc agtggtgcct
   135241 ttggacactt tgattgcatg aagcttgaga ttttaaagta agttcgtttt tgtccataaa
   135301 aagattgcaa atggtggcgt ttagatcaaa tgctttcttc tctggaatgg tttttcttta
   135361 tcccctaaat gctgctctta aatcatcccc taagtcagtt tttgttcata aaagattgca
   135421 aatggtgctt ttacagcatc ctatttacct ttaatctttt ttttttttct attgttgttt
   135481 gttaattgaa aactctcttg taacaatcct aagtaaattc atataagttc cttaataata
   135541 ataatcttat attggtttta tttttatgct ttagacagta gagatgaatt tatatatgta
   135601 tgcacacttg tcgttacttt cgcttcacag caaaggataa ttcattgaaa cattttcaat
   135661 ttacaaataa gactgctatc catagcaata cctatttatc ttattagttc ttgctttcat
   135721 ctaaaatctc tttttcgtgg ttgtttgtta tgagttgctt ctccatttca caaggtgcca
   135781 aaaactgact ttttaccgta tcctatgttt aagcttcttg gttgaaacaa cggtatgcat
   135841 ggatggacct tgtcgagatg gtagactgga gcagacttct cttagatgtg tttaagtttc
   135901 atgattggca agggaaattg catttggcgg aaactggtgt gtagatatta tttacttgta
   135961 agactaagat ttgacagcag aggtcttgta catgcctttt tgtacaaata gaagttttgt
   136021 ttattacgcg aatcactcat tttctataag actctagaga tgtactctgc ctgaggttac
   136081 agagggtcac cctgcctgag gcctctcttc ccttcaaagt atccgtatcc atctccgttt
   136141 acgttaattg tgaacttggt tgaagataca tgacatgtca tcaccacgta tactggaaat
   136201 ccataccctt tcagagcttc acttatgaac tcccaactga tcatctcata tgctttttct
   136261 caagtcaatt ttcatgagac atgtaggagt tgttttccta ttatagtgtc tcaaataatg
   136321 agcatattgt ttcgatctca acaatatgca aattatttga gttctatcat atcttgaggg
   136381 tacatcaaaa gcttgaaccc acaagatgac gaagtttgca tgaacatcat tgtacttctt
   136441 tttggaattc aaaagagatg aacaatagtg tactgttgtt tgtaaattga taactctcaa
   136501 gaaatgtata taagtttctt aatagactca taagagagga gtaatattta tgtcttctgc
   136561 aattctggtt ttattttcat gctttagaca acacaacttt tatgaatata tgacacactt
   136621 gtcgttactt tcacctcaca ggacaatttc tccgttcatt aaaacttctg ctaatgaagg
   136681 acttcaacaa agatagttgt catgattagt tttgcaaaga gtgacccact ggctcttaaa
   136741 atgttcttgg cagtatctgt tcatcttaac aagtcttgct ttatcctttt tttagtggtc
   136801 acttgtaatg atatgctgtg acaacttagt ctcactatgc tatttttagt tttgatgatt
   136861 agacaaacaa aggaatcttg taagggaacc tgatcctttg tgccaatacg tgaacaaatg
   136921 acagctggaa aagtacagaa gttagtgcac gactcccaag cgtgacagaa tcctctgcca
   136981 gtagctggcc tctaaggttg tgtatgtatt aattgtgact tctttttttt tatgtttctc
   137041 tcctatttgg gctattctga tgtgtgattc gacaaaaatg cttgccagcc taagtggata
   137101 ttaatctttt tctttggcct accctcatcg gtccaccctc catcattagt atcacacatt
   137161 tgatatgagt ttcttttttg ttttaaagaa aatgactaca tctacatcgt gggtcttttt
   137221 ttaatatatt ttatggaata agacatcata agactagaat aaaggcgaag tcgtttttac
   137281 taaagcatcc aataggaatg aagcactatc attaattaat aaagcactaa ttgttgttta
   137341 cctaccaata ccattaatta ataaattaat aatgcattca gaactaatat aatacacatt
   137401 ccagtctgtt tgtgctcatt accaactcta attattgttt gatctcctca cccatctcta
   137461 tgtactggac aacaccttgt gtcatacagt attcagatct actacgatca atcagttaac
   137521 aatcgatcga tctatcattg agctattgaa gaataacagg agattcaata agttaatatt
   137581 gaggtgagtt ccattgattc ataatttatt ttcatactta aaaggaaatc tttatcctct
   137641 gaatctatat atatactccc ccttcatcac tcggtgactg tttttccttt taatttccta
   137701 taatcccttc atctaacacc ttaaaaatac aatgaaggat acacatacac aagtcataaa
   137761 gaatagaaag ctaacaaata tttttcgttt caattagtct cctacagtca aataaacgaa
   137821 agaaggaatt aatgaaaaaa aaagaagaga aaatctctat gcttaagttt tgttgctttg
   137881 tatacattaa cctagcatgt ggtattttag aatcctcatt tgagtattgt atttatacaa
   137941 tagttagtta tttttacttt atgcactttt agtcaatttt attataatta aggatataat
   138001 ctttttatta ggaaaatatg tgtactttct attgtaaaaa tgatgaattt ttaggaaata
   138061 tcaatagatt tgaatggcat aaaatatgtt atttgcaatc aaaatttata tgaagtattt
   138121 tggaataaac gtgcagcgca catttccaga actagtatta ctaaaagtgg gaacaaaaaa
   138181 aagttaaaag ttgaaatacc attttacccc aaaactaaat taaaatatta taaatttaat
   138241 tacatgttta aatattagtg ataatcaatt actacattga gtaaatggag agttcatgtg
   138301 ctcaaaggag gattgtttac tcttccagat tttaatggag cttcattgca tatatttaat
   138361 attcttaaag ttgttctctt ttatctattt tggccctttg aaattccact attagtggtg
   138421 tttcacttaa atattatttg cacttctttt tcttatctac aatttttaat tatttttctt
   138481 ctttatgtgt tttaaatatt tgtctccata acttatatct aattacctat tcaattgtca
   138541 tgcttaatat ccataatttt catgtttttc atattcataa ccttaaaata tttaatttaa
   138601 aactttaaga ttgtcttttg atattcctct atttttatct atatagattt atttttttca
   138661 gtttcatgaa actcacattc aaaactatcc ttttcatttt atagttaaag cagtgaagcc
   138721 atcaacatct aaagtatatg atatatctac cttagtctga ttatatacac tttacgaaaa
   138781 tgaagtgagt ttctatttga ttcgtgcttt agtttgagtc gatggagaag acttttaaat
   138841 ttgattggat atgagagaag atgtcgacaa aaactctgaa aattatgtac cggttttgta
   138901 tttctttttc catttatata ttgttatgct taaagtctta tgaaggatgc gtatgctatt
   138961 tttcttcttc tatgtttatt tcttatattt tttctctatt aattttctat aaaaaaattt
   139021 tatcatcata acatttattt gagattgttg cattgtagta cttattacat acaagttttc
   139081 attgaatttt aatcgtatta acgaatttat aaaattttgc atgggacatc cagaaactag
   139141 aaattaagat aagtgtaaaa aacacactta aattatctcc ttttattgtg tttcattcct
   139201 aaactattgt gagtgagttt tatagctaaa ctatcactta ttagtttgaa aaacacaccc
   139261 caatgatgtg tgtatttgaa aaaactttgc tacatggata aaatatttca ccatgacaaa
   139321 aaataaataa actattaata taataaaaaa ttaaagtatt actatcccca aaaatagaaa
   139381 ttattttttt aaaaaataaa atttaaaaat acttttttca ccctactcca ccaccacctc
   139441 ctcctccctc ctctcccccc ccccctcccc ccttcctagt gtcctttaat tttttaaaat
   139501 ttcttttaaa aaatcatact tcaccccctc ctccaccccc acccaccagt cactcttttc
   139561 taaaaaaaaa tttatgtctt ttttttttaa ttaaaaataa aattctacca caccccgtct
   139621 aatcctttgc tcctaattta tttatttatt ttacattatt cttgttttat gttagatatg
   139681 cgcgggcgcg cacacgcaca cacacagata tatatatata tatgtatatg tatgtatgta
   139741 tgtaattttt ttttaaatct tttgtaaaag attttttttt aaaaaaaatc taaaaaattg
   139801 acagggggag tacggtgaga ggaattgatg gagtgcgaaa agaaaaaaaa cagtttaaat
   139861 tttattattt ttctaggata gtgattcttt aatgtttaac tttaactaat attaataatt
   139921 tatttaatat gtcaaggttg aatgttttat ccttgcaaag tgttatgtga aattttttta
   139981 aaataaaaaa aagagtgtag tacacgcatc aggaagagag gagatttgtc cctttcattc
   140041 cctcttcttc atcatctttt gtgagtagat gttcttttgc tgggttttgt ctctacgttg
   140101 aaagaaatcc actaatgtta caacaagtgg aagagaatac atgattgtac tggacttttt
   140161 tttccatata taaattaaaa aaatgactca aacaaataaa ataaaattac ttgtacaaat
   140221 catatatata tatatctata tatataataa gccacaatgc aaatatatat aaagtattta
   140281 gttacattgt aactatcttg ttagctttca accaaaagct aacaagattt ttagttacat
   140341 atttattatt tagttaaata ataaatatgt cattgtatga gctatttatt actcattcct
   140401 tttgaatttg ttaatatgat tttgatatga cacatagttt acgaaagtaa attagatttt
   140461 tagaaaaaac attatttacg aaagtaaatt agattttgag aaaaaacatt aagtcatact
   140521 tgaagttgtc ccagattttc aaaaagacac cttaactttg cgtgcgtcct attaccccac
   140581 aaaacattca aaatcacaat aaatacacat tttttacaca atattttcat tttggacaaa
   140641 aatatccttc gaatgtgcaa tttcttaaaa acaaaaagtc ggacccatta ttgatgtatt
   140701 gaaggatgct ttggtcattt cctatgatga attagttttg tttgtttctt ttaaatttat
   140761 tttactatac taaataattg tataaaatat tctgaatcac gataattaat tacttaaata
   140821 tttaaaagat ataaaaatat ataaaagatc ttattgactc ttcaaatttt accagtgaca
   140881 cataaattgg gacaaatgaa ataatatata ttatttgaaa atttcttaga aagtactata
   140941 aattacagta attaacagct agaaatattt caaagacaaa aaaatttgat tgaatctcaa
   141001 aatatctttt agtactacat aaattgagaa agaagaaata acctctatta ttttaaaatg
   141061 acgtaaaaat attacaaatc atacaataag aattaacaat ttaaaacttt aaaagacttt
   141121 aatgctttat acttattcta ttttcacttt ggacaaaaat atcctcccaa tatgcatatt
   141181 ttttaaacaa aaagtgggac ctattattga tgtattcaag gatgctttgg taattttcct
   141241 atgatgaatt cgttttgttt gttgtttaat tttttttaaa ataattgtat aaaatattat
   141301 aaatcacaat aattatttac ttaaatattc aaaagatata aaaatatgta aaagatctta
   141361 ttaactcttc aaattttatc ggtgacacat aaattggaca aatgaaataa tatatattat
   141421 ttgaaaatta cttagaaagt acaataattt acagtaatta acaatagaat attttaagac
   141481 aaaaaaattg attgaatctc gaaattttat tagtaccaca taaattgaga aagaagaaat
   141541 aacctttatt atttcaaaat tgcgtaaaag atattacaaa tcatacaaca ataattagca
   141601 atttagaatg ttaaaagaca taaaaatctt ttttaccata gctaacaata attaaaaatt
   141661 taaactattt taaattaata ttaaagtttg attaacactt taattttgtc tttgccacat
   141721 aaattgaaac aaaaaatgat atatattggg cccgtgctag cacgggctcc gatgtctagt
   141781 atatatatat atatatatat ataggagaaa catagagaag gtgatgtgac acctctctat
   141841 ggcctccatt catatatttt tttttccttt ttttcttatt taaatcaatt attttattgt
   141901 aaaagtaaat tgattaattt tttgtaaata aatattttat taatagagga acaattacaa
   141961 caaaaactct tcatatgcca attaacaaag agtaactatc tataactcac acctctctaa
   142021 ttttcaattt taataaattt atttttattt gtatctcttt ttttaccttc ttctaatcgt
   142081 aaaatgacaa cattttttta aatatcttct ctctttatta tttaatttct ttacaatcta
   142141 tctatatcga tgtattttaa gtattaacgt tttcaatgct tattatgttt gatgctttgg
   142201 attgacttga aagaagatga aggctattga atgatggcta tggcttgtga aaatggatgt
   142261 caataaaagc tcaaaaaatt gtatattaat ttcattttta aaaatatttt aataattaag
   142321 aacataaaaa taatacaatt atttattatt ttaattcttt catgatttct ctttatcaaa
   142381 catcaaaagt tcattttata aatggattgc acctagagtt gcatttcccc atcataaata
   142441 tgattatttt taatcattta tatgtgtaag agccgttttt aaaattctgt attgcgattc
   142501 taatattaaa aaaaaaaaat ttataatgtt ttactgattt ttatagtaac actgtactaa
   142561 tgatttgttt ttcctattcc tgactatatt aattactttc atattctcaa attaaatggg
   142621 ataattaatg ggtaataatg tttatacttc ttcatatttt ataacatgtt tttatgcgtg
   142681 atttctgtaa tagcttttct tatattttat gttgagactt tgaaaatata ttttggttat
   142741 ttatctttat tattgtgaag ttagaagatg aaaagggaat atgattggac aattttcaaa
   142801 agataatgag taattatgtc ggaaagtatt tgaggagatt aagttaaaag attaaaaata
   142861 aatattcatg ttttaaaatt tagtaataca tatacttgaa gaaagaattt gatttttctt
   142921 gaacttctat cctttcttta cattctttta acaaatataa aaatatcatt tcacttatat
   142981 agattataca ttatacaagt tttatagaga ggctctgaat tttcaagtgc tgaaaaatca
   143041 tagaaaatgt actaataata taattgatta gaatattata caagttttat ggaaaggctc
   143101 tgaattttta agtgctaaaa aatcatagag actttactaa taatataatt gattaaattt
   143161 aaaatattta agaaaaaatc taatatcaaa aattcatacg cgcgaagcgc gaataagttc
   143221 tcttgtaaaa atgtaaatag aactgcttgt acaaataaaa caaaaagcta cttaaataaa
   143281 ttaatataaa gggaaaaaga gactcaaact tggtttcatc cacatgtatt ttttttttat
   143341 tactgtttga atgattgtat atgaattatt gtcttccttc gagtactcta caaacaacta
   143401 ccaaacgaag acttactttg agaagacttt gttgcaaaca gctcaggaag aagactttgg
   143461 tgcagactgc agaggaagag gaagcaaaca caacaatggc cgatcctgta attggtgcta
   143521 ctgttcaagt tttgcttgaa aagttgattt ctctcactat cgaggaagtc aacagctcaa
   143581 gggatttcaa caaagatctc gaaatgttga cacaaaatgt atctttaatc caagctttca
   143641 ttcatgatgt tgaaacacca caagagaaac aacagtctgt ggaacaatgg ctcaacaggc
   143701 ttgagagagt tgctgaagat gctcaaaatg tgtttgatcg attcatatat gaatctctca
   143761 aaacaaaagt ggtgaggagc ccattgaaaa aggtcagtgg tttcttttct catactgctt
   143821 ttaagagaaa aatgtctcaa aaaatcaaca acatcaataa agagttgacg gctatcaata
   143881 aggtagccaa agacctcggt ctacaatcac tcatggttcc ttctcggaaa atactaccaa
   143941 ttcgagaaac agattccttt gtagttgctt ctgatattgt cggtagagat ttggatattg
   144001 ctgagataaa ggagaagatt ttgaacatga gagaggagga tattgttctg tccaccattc
   144061 ccatagtagg tatgggaggt ttagggaaaa caactgtggc taagaggatt tacaatgatg
   144121 aacacatgaa gcaaatcttt gaaaagagaa tttggttgtg tctacctgaa atgtctgaaa
   144181 cgaagagctt tcttgaacaa atcctcgaat cgttgataga gaggaaaatt gaggttgaaa
   144241 ggagagatat aatagtcaag aagctacaag atgaattggg aggaaaaaaa tatttgctag
   144301 tcctggatga tttgtggtgt gttgactcta catcgtggca tgagttcatt gacaccttga
   144361 gaggaataaa tacatccaga ggaaactgca ttcttgtgac tactcgtagg aagcaggtgg
   144421 catccacagt agcaacagat cttcatatct tggggaagtt aacagaagat cattgttggt
   144481 ctattttcaa acaaaaagca tttgttgatg gcagggttcc agaggaatta gcgagcatgg
   144541 gcaacaagat tgttaaaatg tgccaaggtc taccgttggc tgcaagtgtg ttgggagggc
   144601 tcttacacaa caaagaaaaa catgaatggc aagcaattct tgatggcaac ctccttgttg
   144661 caggtgaaga tgataatgga gaaaatagca taaagaaaat cctaaaactc agctatgatt
   144721 atctaccatc tccacatctg aaaaaatgct ttgcttactt tgcaatgttt ccaaaagatt
   144781 atatgtttga aaaggaccaa ctaatccaac tctggatggc agaagggttt cttcgtccaa
   144841 gtcaagagat ccctgtgatg gaagacgttg ggcacaggtt ttttcaaatc ttgttgcaga
   144901 attccttgct acaagatgtt ctgttagatg aacacaacaa tataacacac tgcaagatgc
   144961 acgatcttgt gcatgatttg gctggagata tcttaaaatc tagactattt gatccgaagg
   145021 gcgacaatgg agaaaaactt tctcaagttc gatactttgg atgtgagtca ccaacggatc
   145081 aaatagataa gatatatgag ccagaacgtt tgtgcacact gttttggaga agcaattata
   145141 catctaaaga tatgctgttg aactttaagt tcttgagagt tttagatttg tccagttcag
   145201 gaatcaagga gttgtcagcc aaaatcggga agctgatata cttgagatat cttgatctct
   145261 cgaacactga gatcacagcc ttgcccaact ccatttgcaa gctctataat ttgcaaacat
   145321 ttagagtcat caactgcttt tcactccagg aacttccata tgagatgaga aatatgataa
   145381 gtttgagaca catatattac acttctgttg acgaaacaag tgggcattgg ggaggatggt
   145441 gtcttcacaa tgaacatttt cagattccac ttaatatggg gcaattgact agtcttcaaa
   145501 ccctcaagtt tttcaaggta ggtttagaga aaggtcgtca aatagaagaa ttaggtcatt
   145561 tgaaaaacct aagaggtgaa ttgacgatca atggtctcca attggtctgt gataaagaag
   145621 aggctcaaac agcatattta cacgataaac caaacatctg caagctggca tatttatggt
   145681 cccatgatga atcagaaggc tgtgagatca atgatgagca tgtgttggat ggtcttcaac
   145741 cgcatcctaa cttgaaaacc ttagcagtag tggactattt agggactaaa tttccttcat
   145801 ggttcagtga agagtcgcta ccaaatttgg tcaagttgaa attaagtggt agcaaaaggt
   145861 gcaaagaaat tccatccctt ggccaactga aattccttcg gcatcttgag ctgataggat
   145921 tccatgagtt ggaatgcatt ggacctgctt tttatggtgt tgagatgaga aatattggat
   145981 caaacagcat tatccaagtg ttcccgtcat tgaaaaaact agtattgaag gatatgcgta
   146041 gccttattga gtggaaggga gatgaagttg gagtaagaat gtctcccggt cttgagaagt
   146101 tgcggattac agactgtcca ttgttaaaaa gtattccgaa tcaatttgaa atcctccgtc
   146161 aattaaaaat tacaggagtt gacagtgaaa tgccattgtt gaacttgtgc agcaacttga
   146221 catctctcgt aaagcttaga gtctatgata tgaaagagct cacttgtctt ccagatgaga
   146281 tgctacgtaa caacgtttct cttcaacaga taataatttt caactgcgga gagtttcgtg
   146341 aattgccaca aagcttgtac aatctccatt ctcttaggag attagacatt tacaactgca
   146401 ccaatttcag ttctcttcct gttcccaatg gagacaacta tttgacttcc ctcgaattct
   146461 tttgcttaca taattgtaat ggattgatca gtataccaat tggaatgcta gatcaatgcc
   146521 ggctagtgtt tttgaatgtc agctgctgta acaacttggt ttcattccct gtacatgtgt
   146581 gggaaatgcc ttcactttca tatttgctta tatcagaatg tcccaaattg attagtgtac
   146641 ccaaagtggg ccttcaccat ctcaccgggt tagtgagatt gggaattggt cctttctcag
   146701 agatggtgga ttttgatgca ttccaattga tttttaatgg cattcagcag ttgttgtccc
   146761 ttcgtgatct ggaggtgtac ggacgtgggc actgggattc tctgccctat cagcttatgc
   146821 aactctctga cctaagagag atcacaatag ctgatttcgg aattgaggct cttcctccta
   146881 ctcttgacaa ccttacttct cttgaaagtt tgacgctagt gaggtgcaaa cagctacaac
   146941 atctgaactt ctcagatgcc atgcccaaat tacggctcct gtggatacgt gattgtccat
   147001 tgttagaagc tctgtcggat gggctcggca accttgtttc tttggaagaa ttatatttac
   147061 atgactgcga aaaactagag catctaccgt cccgagatgc catgcgacgc ctcactaaat
   147121 tatggaacat gagaattaaa ggatgcccaa agttagaaga aagtttcacc aactactccc
   147181 agtggtccaa aatttcccat atttcaaata ttgaattagg tgggtggaga aggacagcca
   147241 taagtctcgg tttctctttc actttctgag tcgcttgcat ttttaattag aatattattt
   147301 tccacgagtt ccaaaaaaga agttttgtaa gtaatgtaat aatttttctt gaaattattt
   147361 tgacataaaa aaaaaagcta gattatcaat caattgcatc tgttgctatg ctttcaggat
   147421 tctgcttgtc cacttgaact gaattgctgt tattctaaaa attatgtttc ttttccttat
   147481 agatagccat tatagacgtc tctgtggtaa atcaagccaa atcatatgag cagcaggcaa
   147541 ttacgtaagg taaattttca tttataattt ataggcactt tgtaatctac ttgtttctat
   147601 ctttcttttt gttggaaacc aatttttgga ggtctatgct gatgaataca acattacctt
   147661 ccttaaaaaa aagtttaatc atgaaaattt atgatttctg ctcataggtt actaggtaca
   147721 aggacatggt agaacatcgt tgtggtatat ctagtcaaaa tccatgggca gaatcatgtt
   147781 aggcattttt atttagttgt tagaggaatg ctataacaag tttgtaaagt ttctcttttt
   147841 ttactttcct tttctctcat gaaataattt taatgtttaa cgggacttgt cgtgtttcac
   147901 agaggaaccg ccactgttat tttgtatgaa gaacaatctt caactgtaga ctcattatgg
   147961 gacactttca tgagtatttt cggggaacta cagtctacat atgaacatca aaactcaaag
   148021 cgtatagggt gctcatgaga gctacacggg gtctatctca tgtagtatga tactctcagg
   148081 acatacagtc tcatatatgg tagaatctat ataagttcta atagactcat aaaagaatat
   148141 cttatgtctc tgcagttctg atttattttc atgctaagac agtacacttt atgaatatat
   148201 gacacacttc tcgttacttt cacctcacag gacaatttct ctgttcatta aaacttccgc
   148261 gaatgaagga cttcaacaaa gatagttgtg atgaatattt ttgcaaaggg tgacccattg
   148321 gctcttaaaa tgtctttagc agtatacgtt catcttaaac aggttttcct ctgtcctttt
   148381 ttagtggtta cttgtaatga tccgcttctc cattctccaa ggaggaaacg tgtgccaaaa
   148441 ctgacttttt accatttccc gtgtttcaga ttcatgtttg aaactccagc atggaccttg
   148501 tcgaaatgct acttgtgtta gacgtgtttg agtgtcatga ttggcaaggg aaattgcatg
   148561 tggcggaaat tggagtggaa atagtattta cttgtatgac taagatttga cagcagaggt
   148621 gcctttcttt cacagcatac gtgccttttg gtacaaatag agttcatttc tccaacaaac
   148681 attttgaact tttatactta gctgctgcat cattgcctag ttgttagctt ctgtaatgta
   148741 catctgcttt tcctcttgaa atttctcttg gcttttgttc gcaagtataa acaaaaaaga
   148801 cagggcctac catttgcatt gtttaaatcc aaacaatatg tattcaaaag tcacaagcaa
   148861 cgtgtgttat tccaatttcg tacaggactg catttttgtg tctttgtata acatatcgca
   148921 ttgctcatta ttcttcagat agaccagatt gcactatgta gcttaatatc ttcattcttg
   148981 tcattctttc ttttgtaagt acctcctttg attggctagc cacagggtta ctgaaacgca
   149041 actcctcact agatgagata tcatcaactt tggtgatctt actattaaag catttataac
   149101 tactggaaac aggagtagtt accattcgga gttagacagt atctaccatt ttgataccat
   149161 tcatgcattt aacttcctcc aataccaatt gcagtccgct ggtgttatat ggttccggaa
   149221 gtgctgatca ccttttcata tacaggacat tcacctattt gatccatgac agatctttct
   149281 tcatagccaa ttaccagacc agttttccaa tgaaatcaca actttttatg ttcagacctc
   149341 ctaatttcct tggcacatac cctaagagac tagggccact ttccttgtct catctgagct
   149401 accaatcctg ttaactcata tttcccttac agaacaccgt aacattatca gcaaatataa
   149461 gatgtgtcaa cttttttcca ttgcacatta gttgaaattg gaaatttggt gaatcactca
   149521 ttttctacaa gactctagag aggtactctg cctgaggtga catagggact ccctgcctga
   149581 ggcctctcct cccttcaaag tatcggtatc catctccatt tacgttaata gtgaacttgg
   149641 ttaagagaca tgacatgtca tcaccaagtt cctaaagtat agaaatgcat gccctttcag
   149701 agcttcactg atgaactccc aactgatcat ctcatatgct tttcttaagg caattttcat
   149761 gagacattag gagttgtttt cctattatag tgtgtcaaga tggcatgaca aataaggatc
   149821 ttccctcaac aatatacaat gtacactttc attgaagaaa agtaatgaat gttgaatatc
   149881 ttctcattgt tgaaatctgt tgtatggcag tgttttgatg attcttacaa acgatgggac
   149941 ctggtccaaa gttgagtagc attcctcttg cttaaatggt gaacagctgt aaatctgtca
   150001 caattgacgc ggttggtgag cacaggaaat gagaaaactg tactcctcca atgagaaagc
   150061 actaggttgt ttgttcaaag gataatacat tcttgattga ttgatatctc cttgaaacaa
   150121 caacaaacaa aattcattca tcaaaggtga actttgtctt tgaagaactt aagctttcaa
   150181 caacctcaag tgacctatag agttatcgag tgtgtcttct aagtgctgtt agaaaatgct
   150241 tgcagtgcag tgaacttata agatctgttt ctaatctata aagaaacgca tcaagtcttt
   150301 gtaaaagaaa aacaatgagt atagttagag ttatttaaaa ttccaaaccc caccagtaca
   150361 agtccctcac ttcccccacc cctaggtcgt ctctttgtcc ttggaacgtc tatccttcga
   150421 atgcctattt tcaatgtctt cttagaaaat gtttccgaga aaacaagtag atttttgact
   150481 tattttttca tgtttggttg gtgagtagaa aatattttcc ggaaaagatt ttgtgtttga
   150541 tttatgaatg aaaaatattt ttgagaaata tcttttattt ttactagagt agaaaataat
   150601 ttttgaaatt gaaaatattt tttaaaaaca aacttaaatt ttttttgggg ggtggggggc
   150661 tggtaggggg gtgggtggga tgggtggggg gtcgagggta ggggtgaaaa aataaaaaaa
   150721 ttgaagttga aatatttttt aaaaacaaat ttaaattttt tttggggggt gagggggggg
   150781 gttggtaggg ggtggggggg tcgagggtag gggtgcaaaa ataaaaattt gaagttaaaa
   150841 atacttttta aaaataaact taaaattttt ttgggggtgg gaggttgcta gggtgggtgg
   150901 gtaggtggag aggtcgaggg taggggtgaa aaaataaaat tttgaagttg aaaatatttt
   150961 ttaaaaataa acttaaattt ttttttgggg ggtgggaggg ctggtagggg tgggtgggtg
   151021 gaggggtcga gggtaggggt gaaaaaatga tgttttgaag ttaaaaatat tttttaaaaa
   151081 caaacttaat tttttgttga agggggtggg tggctggtag gctggcagat atgggggagg
   151141 gggggggggg caagggtagg gggataaaaa attaaaaatt aaaattagaa atatttttta
   151201 aaaataactt ttaatatttt tttttggggg ggagggtggt ggtggtaggg ggctaagggt
   151261 aggtggaggg tggggtaaaa aattgaagtt aaaaacattt ttttaaaaac aagctttaaa
   151321 atatattatt ttggagggag gggggggggg gttggggggc tggtttgagg atagggacaa
   151381 aataaattaa ttttttcaat aaaaaaaaaa ttgtattttg aagttggaag agacttaggg
   151441 aaaatgtttt ccttaagttt tgaaggaaag tcattttcct taatttgagg aaaatgaatt
   151501 tgatttgaag ggtgtgtttg gtatgaagaa aaacattttc tggaaaatac tttccaattt
   151561 tcttgtattt ggttgggtta aatgttttgg aaaatgtttt ctaaatcaac ttattttcct
   151621 caaatttaag gaaaatgact tccattcaaa ctttaaggaa aacattttcc aaaatttttt
   151681 ttcaacttta aattacaatt attttttttg ttgaaaaatc aatttatttt gtccttaccc
   151741 tcaaaccagc cccaaaaaga aaaaaaaaaa tttaaagctt gtttttaaat tcaatttttt
   151801 ttaccccacc ctcacctcta tcctcacccc ctcacaaaaa aatattaaaa attgttttta
   151861 aaagatattt ctaatttcta ttttttaatc tttttacccc caccctctac cctcggcccc
   151921 cattagcccc ctatcacccc ccaccccctt caaaaagaaa aaaaattaag tttatttttt
   151981 aaaaatattt tcaacttcaa atttttattt tttcatcccg atcttcgacc acccacaccc
   152041 ccccccaccc ccaaaaaaaa tgagtttgtt tttaaaaaat attttcaact tcaaaatttt
   152101 attttttcac ccctacactc gaaacccccc ccccccaatc ccctaccaac cccccacccc
   152161 caaaaaaaat tttaattttg tttttaaaaa atattttcaa cttcaaaatt tcattttttc
   152221 acccctaccc tcggcccccc acccaccccc tacccagccc cacccacacc cctaccaccc
   152281 acccatcccc taaaaaattt taagtttgtt tttaaaaaat attttcaact tcaaaatttc
   152341 atttttttca cccctatcct tgaccccccc acccatcccc taccaggccc cctcaaaaaa
   152401 tataatttaa gtttttttaa aaaaatattt tcaacttcaa aattttattt tttcacccct
   152461 accctcgacc ccactccacc caccccctac ccagcccccc acccacccac ctacccccac
   152521 ccccaaaaaa aattaagttt gtttttaaaa aatattttca acttcaaaat ttcaattttt
   152581 cacccctacc ctcgacccat ccccctacca ggccccccct cccccaaaaa aaattcaagt
   152641 ttgtttttta aaaaatattt tcaatttcaa aaattatttt ctactatagt aaaaataaaa
   152701 gatatttctc aaaaacattt ttcattcata aatcaaacac taaaaatctt tttccgcaaa
   152761 acattttcta gtcaccaacc aaatatgaga aaataagtca aaaatcaact tgttttccag
   152821 gaaaacattt tccttcatac caaacacacc cgaaaaacat tttgaaaaac attttaccca
   152881 accaaacatg agaaaattga aaaacatttt tcgaaaaata ttttccttca taccaaacac
   152941 actctatttg tccttttttt cccctctcct tcaagtcaat atcttttgat gttattttgc
   153001 tgggttttgt gtcttgtgtc gaaagaaatc cactaatgtt ataacaagtg gaagtgaact
   153061 ggcctttttt tcatatataa ttttttttaa aaagtctact catacaaata aaataaaata
   153121 aaactatttg tacaaataca atctaaaata aaactacttg tacaaataaa atctaaaata
   153181 aaactacttg tacaaataaa atctaaaata aaactacttg tacaaataaa acaaaaaact
   153241 acttaaaaaa tgaatataaa attaaaggaa aaagggactc aaacttggga gagttggcaa
   153301 aatagccact ctccaaactt aattgaacat taagacaaaa gtcttgaata atttgtggta
   153361 tacccactat taatgacatc atccacatgc cctaattggc tcatacaaaa gacctaccta
   153421 agttttcata tctccacttt ggtcccccct tcttttccaa ctaatttgga ataatatata
   153481 tttgcatttg ttaaaaatta tattagaaaa aaagaaaaaa gccaaacggg aaagaagagc
   153541 agctcatttt gctgttgtcg aactgacgat tccggtgagt tttccggcca aaatatcaat
   153601 ttccaaggta aaatcatcat catctcctac tccatattca tgtttactcc attttctttc
   153661 aaaaacaaag cttccaaatg atttttccgc cattttagaa atttgagaaa tcttccataa
   153721 taaacacttg ataactcatt atagattcat tttagtagtt taaaagcatt aaaaatctgt
   153781 ttcgccattg caggagctgc attttgaacc atgatctcat ttaatcgtgt ttttgtacgg
   153841 atgtcgtgct ttatcgatcg ttaacgactg atactgtaat ctagtatcta tctttgtagt
   153901 ctataatgac agtagctaaa tttgttgttg cttgtggtga ttatatggaa gtatgggagg
   153961 agactcctaa aagctagaat tggaaatctt ttagtaagac gacagtgccc attgcgttgc
   154021 gtcgcaatgg ttcatatgac gatatgaatg caagcgtaat tgaggctgat gagttaactt
   154081 gcgagccaaa tgacttggtg attagctatg aaatgaatag gaggggaaaa atacatccca
   154141 cattcataaa aaaatgatag gcacgtgagc ttatacatgc tagatattgg tattgatggc
   154201 tctagaccta cattgaggat aaacgtcaat gtgaggcctc taattaaacc aacaaattca
   154261 tttacggcaa caatgattcg attggaaaag aaagattgtg tgatcattca aaggagagct
   154321 tgggtgataa ttcaaatgag agtttgggtg atcattcaat gaatatacat gatgagccaa
   154381 ctaatgtgga aaatcagcca gtagatgcgg aagatcccga acccgaatgt tgtgaagaaa
   154441 tgcaggtaca aaggaattgg gatcacaatc caaccattcc ttctttgatg gaactaattt
   154501 atgtataaac caaactttca ataagaagaa tgagttgcaa ttgttattat ccgaagcggc
   154561 ggcaacaaag tcttttgatt ttgctactgt gaagagttgt actaaatact taaaggtgaa
   154621 atgtgtatct cgcaattgta ctaaatatga gtgttcggat agatttcgta tctataacta
   154681 taagtacatt ggcgaacata gttgtggcgt tgaacatgcc aacagtagcc atagaaaaat
   154741 ttcaatcaaa gtcattgttt cactttgtgt aaatatgtat cgtgatggca aggatccaaa
   154801 tgttaaagag attcaaagag atatgtttaa ttcttttctt tgtagtccaa gctattgaaa
   154861 atgttggaag ggtggtgtgg ttgctaagga aatggtccga gggacaacgg agaatgaata
   154921 ttcatgctta ccggcttttt cctacatgtt cgagacactt aatattgatt ctagttattg
   154981 tctcatggta acgaggatag tcataggttc atgtattgtt tcttggcctt tggtgtttgc
   155041 attaagggat ttgcccacat gagaaatgca attgcggttg atggcactca tttacatggt
   155101 aaatacgagg gcgtgttgtt gagcgttgtt gcacaagata cggagaatca tgtttatcca
   155161 attgcctttt gtgtcgtgga caaagagaat gatgcatctt ggacattctt ctttgagaaa
   155221 ttgaaggaga ttgtagtcga tgaactagat ttgtgtttta tctccgatag acacaagagt
   155281 atcgccaatg atattgtgaa cgtttacaat catgctcacc acagatatta tataaggcac
   155341 cttggtgaaa atctccgctt aaatcatcat tgtggaggtt acctttatct ttactacaat
   155401 gcggcaaagg cttattcttt ggaggagttt gacaatcatt ttgtagaatt caagaacaaa
   155461 tgtcccgctg cagccgtcgt ccttgagcat gatcttggtt ttgagaagtg gagcaggaca
   155521 cattttctat tttttagtgt ataaaaagaa ggattcatga actcttccat attcttattc
   155581 tattttatat tacttaaaca tctcttttta ttatgtctca agcatctcaa acatccaatg
   155641 caaaaaatct tacgtttgtc gttgtggtaa tttagctatg ttgaggacgt cacacaccga
   155701 tacaaacgtt ttaactatga aattggtaca tgctcatttt taagtggctt gaaaatgact
   155761 cttcaacgag cagcccatca agattgagtc cggaactcga gacatcaaac attcaaagcg
   155821 ttaccaaatt tcaaatctta gaaaggcttc gaaactccga agaaaatagg aattttctat
   155881 tgagtttatt caaagaggcc gaagagcaga gagatcactt taaaggattg ctaaaagaca
   155941 ccgaaagaga tagggatcaa ctaaaacaaa agttgatatt ggctgaagaa aaagagaaag
   156001 gcctaaaaat tatattgtat agtttgttgt tagtcgttgc tttttggaaa tgtgtaacag
   156061 ggatacagta gtacaatctt ttatctttta ctcatgtagt agtacaatct attaataaaa
   156121 tgaagtcttt ttggaattgg taagacaatg cattatatat acaatttaaa gtccataatt
   156181 ggcaataata tccatcaaaa caaaaataac atttgcatga cccaactgtc ttaatcatca
   156241 accaccaaaa atcaaccatt taaaaaatta attgtcttaa ttatgtaccc acttcaaaaa
   156301 ccaattgtct tagtattcaa ccaccaaaaa ctaattatct taaaaactaa ttgtcttatc
   156361 attaacacaa aaaaccaacc atttcaaaaa ccaattgtct taataaacca atatcacaaa
   156421 taccttactc atcaccattt agctcactat tgagcttcat aacaatacac atcacgtcca
   156481 ctaaattttc atcactgcct tcatctactt tctcttccag cttctcttgt tctttttctt
   156541 cttcctgcaa ttcgatctgc tcctcttttt ttcttattct ttgttctctt cgatcatctc
   156601 ctcttctttt tgttcttctt ccttctcttc gatcttctcc tcttcttttt cttcttcttt
   156661 gttctcttcg atatgctcct cttctttttc ttcttgtttc ttctcttcta acttctcttc
   156721 aatttcttct tcgttctctt ccattttctc cttctctttc ttcatctttt tctgccatct
   156781 tctcctcctc ttgttcatta acttcttttg caaagtattc atcaactgca acaagatctt
   156841 catcgactat tgctaatgga agtatttcat catcatcaac tgcaacacca tctttatcaa
   156901 ttgttggtgt tgtatagtct tcattaactg ctgcaagatc agtggcttag cattcttaca
   156961 aataaattat ttcacacaaa tagtatataa attagtctac cttcattttt cttgttcttt
   157021 tgagctctcc tcaatttctc atctcgaata aaagcaacaa cttccatcat tgatagttca
   157081 agggatgtga tacgctcaca caaattatca tctttatttt tctgtccact cgaaacagaa
   157141 ttctcacaag gttggttgga attattctca cccaatattt catccttgtt ctctactgca
   157201 gaagtgagga cagtgacacc tttcaaattg gcctttaagg catcaataat tgtgtccttc
   157261 acttcgtacg tatatgactt taatgttgcc atataatttg ttttgtctca cagacagtag
   157321 gtacgaggta tggatgcaca acctacaaaa taaaatataa atagtacaag accttcacta
   157381 atttacaaat attgctagat aataataaat aagtttgtac ctttgtattt ctccctttgt
   157441 acttaaatgg atcaccttcg acaatgttat cgctctttgc cgtgtgccat ctaagtaaac
   157501 ggggaattag cagaggagaa tccaaggact tttttgaata ataccaagat gaggaaaagc
   157561 ctcatatatt caaacctgaa atgaataaaa taacaaataa ataaacaaag actatgaaat
   157621 actatataaa tatataagag tttaatagta atcaagtcca taattgataa taattaccag
   157681 aaatgcccag gggaagccat acaaagcata cgatgcattt cctctttcct tgtacacttc
   157741 actttgtttc ttcaaattaa ttttgttctt caaatacttc actgttaaat caaaacactc
   157801 tttcccccat ggataactct tgaaaaaaat ctaaatcatc aaccatctta atgtggtttg
   157861 aatccacgat cttagattga tcgtgggtaa gcaacatcga gtggacgaac caaactaaag
   157921 agcacttcaa cttctgctcc ttattcaatc tggtaccctt aatcaaactc atcaactttg
   157981 tatcacttat attcatattc ttactttata gtaaaatttc tcacatttct gaaacacttt
   158041 tttcattttt gcatcacggg gtatgctgag caattcaacc ccgtaatcaa tgcaaactct
   158101 tttatgtcat gactcgattt ctcgagtcat gatggcacct actatacccc accagtaggt
   158161 aagccaaccc ataacccaga acatcaagca atgagcataa gggcagaaac taacgaaaac
   158221 aataatctaa acaaggacaa gaaggcggaa acaaaccaaa atagatatat acagaaatcc
   158281 ttcccagaac ctggaagtca ctagtacaga gctatctaat aaatagtaca agtcccaaga
   158341 gtggaccaca acaaagcgtg tctcaaaggc aacaagacta gctaaaacaa aaaaaggaga
   158401 caagacaaac ccaaaacgcc aagtgctcgc cctcgtctcc aaatcacagc tgcaaaagaa
   158461 ggctagaact accaccgttg ataactagta ctgggacctg catcacgaaa tagatgcaga
   158521 gtgtagcatg agtaccaaca caacaggtac tcagtaggca tcaaaggccg actgagcaaa
   158581 aagggtaaaa acaataagaa atgatagaat ctagacacag aaaggtcaaa gcggatatga
   158641 aaagaaagca tacgagcata ccagaaataa actaagtaca actaaactaa acctaactgg
[truncated: 15,843,462 more chars]
