# Supplementary material for: RefPlantNLR is a comprehensive collection of experimentally validated plant disease resistance proteins from the NLR family
Source: PLoS Biol. 2021 Oct 20;19(10):e3001124. doi: 10.1371/journal.pbio.3001124 (PMC8559963; doi:10.1371/journal.pbio.3001124)
Supplement: S4 Dataset — This file contains 13 amino acid sequences. (FASTA) [file pbio.3001124.s016.fasta]

>AfsR
MDGGPRVPEQRRPGFPAEEEESGALRFGVLGPVRAWRDGETLATGSPQQRALLAALLLREGRTATAGELIDALWGEEPPSQALAAVRTYASRLRKVLDPGVLVSESGGYAVRGLAEGALDLARAQDLASAAEKARSAGDLCHARDLLRRALDLWDGEVLAGVPGPYAQTQRVRLGEWRLQLLETRLDMDLDQGCHAEAVSELTALTAAHPLRERLRELLMLALYRSGRQAEALAVYADTRRLLADELGVDPRPGLQELQQRILQADPALAELSAATAETATATLRPAQLPATVSDFTGRAAFVRELSDVLSAASGESASGRVMAVSALAGIGGVGKTTLAVHVAHRARAAFPDGQLYVDLQGAGARPAEPETVLGSFLRALGTADSAIPDSLEERAALYRSVLDGRRVLVLLDNARDAAQVRPLLPGTDGCAALVTARVRMVDLAGAHLVDLDVMAPEEALALFTKIVGEERVASERQAALDVVGACGFLPLAIRIAASRLAARRTWTVSVLAAKLADERRRLDELQAGDQAVEATFELGYGQLEPAQARAFRLLGLADGPDISLAAAAAVLDLPAQDTEDLLESLVDTSLLESAAPGRYRFHDLVRLYARACAERTERDGNAPSERGAALSRLLDFYLATAAGVYAIERPGDRLVDGLEPTEYPGLTFTEGSAALDWLYTEAAPLLACVRQSAGTARLRRAVDLLWAAKDLTESGANSHQYEATARAMCDATGSAADTRAEGRARTVLSDVLLVSGRIEHAEEEARLAMRLAGSAEDSAAVSWVANNRGLVCLHQRRYAEGKGLFHQAIAGFRATDNRAGEASALSNLSRAQLGMGNVAEAVDIARQGLAVYAELGRTMRLANGHFALGVALTRAGRHEEALGEFAEALDLFGDHRQRLWEGATNFRLAEVHLAAGRPSSAAQHAEQALALGCIGGDRMRGNVLALLGRALSALGQADRARACWREALSLYEQHDAQEVGEVRALLARSVAR
>AfsR_STRGR
MDRDNGPRVRVPEQRTPSIPATADALRFTVLGPVRAWRGSELLSSGSPQQRALLTALLLREGRTATAGELIDAFWGEDPPSQALATIRTYASRLRKILGQDTLVSESGGYAIRTERSALDLTLAQDLAAEAEKARAAGDRCQARTLINKVLGLWDGEALASVPGPYADNQRTRLEEWRLQLTETRLDLDLEVGCHAEAVSELTALTAAHPLRERLRELLMVALYRSGRQAEALAVYADTRRLLAEELGVDPRPELAELQQRILRADEELARPADEPAPAPAPLKPAQLPATVPDFTGRSAFVTELGSRLATAEGSVMAVSAVAGIGGVGKTTLAVHVAHQARRHFPDGQLYVDLQGAGARAAEPETVLGSFLRALGTADSAIPDTLDERAALYRSTLDGRRILILLDNAHDAAQIRPLLPGTPGCAALVTSRVRMVDLAGAHLVDLDVMSPEEALQLFTRIVGAERVGAEREAALDVVAACGFLPLAIRIAASRLAARRTWTVSVLAAKLADERRRLDELQAGDLTVKATFELGYGQLEPAQAHAFRLLGLADGPDISLAAAAALLDLDPHVAEDLLEALVDTSLVESAAPGRYRYHDLVRLYARACAERDEQPPVRRELALSRLLDFYLATAAGVYALERPGERVLDHFTPTEYPGLTFPAREAALDWLFTESSGLLACARQSAAIGMPQRAADLLMAVVDLGESGANSHQFATAAKAVSEAAKAAGVPRAEARARTMLSHVHSVSGRFAEAEAEAMRALDLGRLAQDAVSQGQAPNQRGIIALYENRHDDAEAHLTQALTAFRADGNKPGEAAALCNLSRVHLATGRTATAVRLAEEGVAIYDSDASGLALIGSGRTDPARHVLLEALQIFRESRQQLWHGMTLFRLSELHLTEQEGAQAAAHAEQSLVVLRGIGGDWRRANVLTVLGRALTVIGQTDRAQVCWGEALTVFEELGSPEAEAVRQLLDPAGVG
>APAF1
MDAKARNCLLQHREALEKDIKTSYIMDHMISDGFLTISEEEKVRNEPTQQQRAAMLIKMILKKDNDSYVSFYNALLHEGYKDLAALLHDGIPVVSSSSVRTVLCEGGVPQRPVVFVTRKKLVNAIQQKLSKLKGEPGWVTIHGMAGCGKSVLAAEAVRDHSLLEGCFPGGVHWVSVGKQDKSGLLMKLQNLCTRLDQDESFSQRLPLNIEEAKDRLRILMLRKHPRSLLILDDVWDSWVLKAFDSQCQILLTTRDKSVTDSVMGPKYVVPVESSLGKEKGLEILSLFVNMKKADLPEQAHSIIKECKGSPLVVSLIGALLRDFPNRWEYYLKQLQNKQFKRIRKSSSYDYEALDEAMSISVEMLREDIKDYYTDLSILQKDVKVPTKVLCILWDMETEEVEDILQEFVNKSLLFCDRNGKSFRYYLHDLQVDFLTEKNCSQLQDLHKKIITQFQRYHQPHTLSPDQEDCMYWYNFLAYHMASAKMHKELCALMFSLDWIKAKTELVGPAHLIHEFVEYRHILDEKDCAVSENFQEFLSLNGHLLGRQPFPNIVQLGLCEPETSEVYQQAKLQAKQEVDNGMLYLEWINKKNITNLSRLVVRPHTDAVYHACFSEDGQRIASCGADKTLQVFKAETGEKLLEIKAHEDEVLCCAFSTDDRFIATCSVDKKVKIWNSMTGELVHTYDEHSEQVNCCHFTNSSHHLLLATGSSDCFLKLWDLNQKECRNTMFGHTNSVNHCRFSPDDKLLASCSADGTLKLWDATSANERKSINVKQFFLNLEDPQEDMEVIVKCCSWSADGARIMVAAKNKIFLFDIHTSGLLGEIHTGHHSTIQYCDFSPQNHLAVVALSQYCVELWNTDSRSKVADCRGHLSWVHGVMFSPDGSSFLTSSDDQTIRLWETKKVCKNSAVMLKQEVDVVFQENEVMVLAVDHIRRLQLINGRTGQIDYLTEAQVSCCCLSPHLQYIAFGDENGAIEILELVNNRIFQSRFQHKKTVWHIQFTADEKTLISSSDDAEIQVWNWQLDKCIFLRGHQETVKDFRLLKNSRLLSWSFDGTVKVWNIITGNKEKDFVCHQGTVLSCDISHDATKFSSTSADKTAKIWSFDLLLPLHELRGHNGCVRCSAFSVDSTLLATGDDNGEIRIWNVSNGELLHLCAPLSEEGAATHGGWVTDLCFSPDGKMLISAGGYIKWWNVVTGESSQTFYTNGTNLKKIHVSPDFKTYVTVDNLGILYILQTLE
>apaf1_DANRE
MEERARSRLLRSKATLEQDIKASYLMDHMISDGVLTNDEEAKVLSKATRKEQAVALLETLLRKDNRAYISFYNALIRESYGDLASLLHSDLPLLSPEGEKSFADGVSPSVQAILSVGGVPQRPVVFVSRPPLLNLIREMLYRLRDTPGWVTVFGMAGSGKSVMAAEVVRDRSLIKECFPDGVHWLSVGQCERADLLVRMQSLCFRLEQCQSSDTSQRPPSTVEEAKERLRFLMLRRFPRSLLILDDVWDSSSLRSFDIQCRVLLTTRNRALTDSVSGVRYEVPVENGLDEEKALEILALYVNGKMHKLPEQARSIVSECKGSPLVVSLIGALLREFPDRWSYYLRQLQQKQFKRIRKSSSYDYEALDQAMDASLQVLEAEHQELYRDLSVMQKDIKVPAKVLSVLWGLELEEVEDVLQEFVNKSLLFRDCNQRPYRYYLHDLQLDFLAEQNRDQIAELHKKMVRQYQRFYSKRPPDSADKDSLYWYQFIPYHMAKAGLSKELYSLMFSLDWVKEKARIMGSAHLINDYVEYGEILDKENSEVRVQFQEFLSLNGHHLEQRPFPDVVQLALSQPDRSEVYRQALMQAQKRASRGQIYLNWVNKNIEEGLSRLVMHPHQGAVYYACFSKDGSKIASCGASKALRVFKSTSGEKLLELQAHEEDVLCCAFSPDDRHIATCASDKKVKLWNVERGVLIREFEVEHEEQINHCQFTNTGRRVLLATCSNDKFTNTKLWNPNKKTSQNTMFGHMEPVNHCCFSPNDLYLATSSSDGSLKLFEVSSANEWKSIDVDSFFPESDEEIKAMVKCSTWSADGSQIICAARNTVFVFDVETSDLLLELKTSRLSTIQFCHACPNSSLLAVALSHYTVELWNFESSKKKAECSGHLSWVHCVQFSPDGSLLLSSSDDQTIRLWETDRVHTSSAVALKRDTDVLFSHSDATIIAPDSSNRLQVLSGSTGAVVLESEELSSRIRCSCISRNAAFVALGSEDGTVQVIEVPSSKASVKLSGHTKTVHHCQFTDDCEILITSSEDSTIRVWKWRTGECMVLQGHMEPVRKFHLLSSSSSPRLFSWSFDGTVKVWDLTRGQMLQDLVCHEGAVLSCDVSSDGRLFATTSANRTAKVWSSASWKMIFLLEGHKDCVRSCRFSWDNKRLATGDDNGEIRLWSMLDGALLKICSRDTKDSMDSYHGGWVTDLHFSPDNRVLVSTGGYIKWWSVESGEALQTFYTMGGNLKKIHVSPDFSTFITVDSIGILYILKRLEGEGT
>Apaf1_MOUSE
MDAKARNCLLQHREALEKDIKTSYIMDHMISNGVLSVIEEEKVKSQATQYQRAAALIKMILNKDNCAYISFYNALLHEGYKDLAALLQSGLPLVSSSSGKDTDGGITSFVRTVLCEGGVPQRPVIFVTRKKLVHAIQQKLWKLNGEPGWVTIYGMAGCGKSVLAAEAVRDHSLLEGCFSGGVHWVSIGKQDKSGLLMKLQNLCMRLDQEESFSQRLPLNIEEAKDRLRVLMLRKHPRSLLILDDVWDPWVLKAFDNQCQILLTTRDKSVTDSVMGPKHVVPVESGLGREKGLEILSLFVNMKKEDLPAEAHSIIKECKGSPLVVSLIGALLRDFPNRWAYYLRQLQNKQFKRIRKSSSYDYEALDEAMSISVEMLREDIKDYYTDLSILQKDVKVPTKVLCVLWDLETEEVEDILQEFVNKSLLFCNRNGKSFCYYLHDLQVDFLTEKNRSQLQDLHRKMVTQFQRYYQPHTLSPDQEDCMYWYNFLAYHMASANMHKELCALMFSLDWIKAKTELVGPAHLIHEFVAYRHILDEKDCAVCENFQEFLSLNGHLLGRQPFPNIVQLGLCEPETSEVYRQAKLQAKQEGDTGRLYLEWINKKTIKNLSRLVVRPHTDAVYHACFSQDGQRIASCGADKTLQVFKAETGEKLLDIKAHEDEVLCCAFSSDDSYIATCSADKKVKIWDSATGKLVHTYDEHSEQVNCCHFTNKSNHLLLATGSNDFFLKLWDLNQKECRNTMFGHTNSVNHCRFSPDDELLASCSADGTLRLWDVRSANERKSINVKRFFLSSEDPPEDVEVIVKCCSWSADGDKIIVAAKNKVLLFDIHTSGLLAEIHTGHHSTIQYCDFSPYDHLAVIALSQYCVELWNIDSRLKVADCRGHLSWVHGVMFSPDGSSFLTASDDQTIRVWETKKVCKNSAIVLKQEIDVVFQENETMVLAVDNIRGLQLIAGKTGQIDYLPEAQVSCCCLSPHLEYVAFGDEDGAIKIIELPNNRVFSSGVGHKKAVRHIQFTADGKTLISSSEDSVIQVWNWQTGDYVFLQAHQETVKDFRLLQDSRLLSWSFDGTVKVWNVITGRIERDFTCHQGTVLSCAISSDATKFSSTSADKTAKIWSFDLLSPLHELKGHNGCVRCSAFSLDGILLATGDDNGEIRIWNVSDGQLLHSCAPISVEEGTATHGGWVTDVCFSPDSKTLVSAGGYLKWWNVATGDSSQTFYTNGTNLKKIHVSPDFRTYVTVDNLGILYILQVLE
>Apaf1_RAT
MDAKARNCLLQHKEALEKDIKTSYIMDHMISNGVLTVVEEEKVKSQATQYQRAAALIKMILNKDNYAYISFYNALLHEGYKDLAGLLHSGLPLVSSSSGKDTDGGNTSFVRTVLCEGGVPQRPVIFVTRKKLVSAIQQKLWKLNGEPGWVTIYGMAGCGKSVLAAEAVRDHALLEGCFSGGVHWVSIGKQDKSGLLMKLQNLCTRLGQEESFSQRLPLNIEEAKDRLRVLMLRKHPRSLLILDDVWDPWVLKAFDNQCQILLTTRDKSVTDSVMGPKYVIPVESGLGKEKGLEILSLFVNMKKEDLPVEAHSIIKECKGSPLVVSLVGALLRDFPNRWAYYLRQLQNKQFKRIRKSSSYDYEALDEAMSISVEMLREDIKDYYTDLSILQKDVKVPTKVLCVLWDLETEEVEDILQEFVNKSLLFCNRNGKSFCYYLHDLQVDFLTEKNRSQLQDLHRKMVTQFQRYHQPHTLSPGQEDCMYWYNFLAYHMASAGMHKELCALMFSLDWIKAKTELVGPAHLIHEFVEYRHILDEKDCAVCENFQEFLSLNGHLLGRQPFPNIVQLGLCEPETSEVYQQAKLQAKQEVDTGRLYLEWINKKTIKNLSRLVVRPHTDAVYHACFSQDGQRIASCGADKTLQVFKAETGEKLLDIKAHEDEVLCCAFSSDDSYIATCSVDKKVKIWDSGTGKLVHTYEEHSEQVNCCHFTNKSNHLLLATGSNDSFLKLWDLNQKECRNTMFGHTNSVTHCRFSPDDELLASCSADGTLKLWDVRSANEKKSINVKRFFLSSEDPPEDVEVIVKCCSWSADGDRIIVAAKNKVLLLDIHTSGLLTEIHTGHHSTIQYCDFSPYDHLAVIALSQYCVELWNIDSRVKVADCRGHLSWVHGVMFSPDGSSFLTASDDQTIRVWETRKVCKNSAIVLKQEIDVVFQENEMMVLAVDNIRGLQLIAGKTGQIDYLPEAQVSCCCLSPHLEYVAFGDEEGAIKIIELPNNRVFSSGIGHKKAVRHIQFTADGKTLISSSEDSVIQVWNWQTEEYVFLQAHQETVKDFRLLRDSRLLSWSFDGTVKVWNVITGRIERDFTCHQGTVLSCAISSDATKFSSTSADKTAKIWSFELPSPLHELKGHNSCVRCSAFSLDGILLATGDDNGEIRIWNVSDGQLLHLCAPISIEEGTATHGGWVTDVCFSPDRKMLVSAGGYLKWWNVVTGESSQTFYTNGTNLKKIHVSPDFRTYVTVDNLGILYILQVLE
>ced-4
MLCEIECRALSTAHTRLIHDFEPRDALTYLEGKNIFTEDHSELISKMSTRLERIANFLRIYRRQASELGPLIDFFNYNNQSHLADFLEDYIDFAINEPDLLRPVVIAPQFSRQMLDRKLLLGNVPKQMTCYIREYHVDRVIKKLDEMCDLDSFFLFLHGRAGSGKSVIASQALSKSDQLIGINYDSIVWLKDSGTAPKSTFDLFTDILLMLARVVSDTDDSHSITDFINRVLSRSEDDLLNFPSVEHVTSVVLKRMICNALIDRPNTLFVFDDVVQEETIRWAQELRLRCLVTTRDVEISNAASQTCEFIEVTSLEIDECYDFLEAYGMPMPVGEKEEDVLNKTIELSSGNPATLMMFFKSCEPKTFEKMAQLNNKLESRGLVGVECITPYSYKSLAMALQRCVEVLSDEDRSALAFAVVMPPGVDIPVKLWSCVIPVDICSNEEEQLDDEVADRLKRLSKRGALLSGKRMPVLTFKIDHIIHMFLKHVVDAQTIANGISILEQRLLEIGNNNVSVPERHIPSHFQKFRRSSASEMYPKTTEETVIRPEDFPKFMQLHQKFYDSLKNFACC
>ced-4_CAEBR
MLIQDFEPRDALTYLEGEKIFTEDHSDLISNMPTRLERIANFLRAYRRQASELAPLIDFFEYNNQNHLKDFLDEYLWFATHQPDKLRPVVLVPKFSRQMLDRKLLLGNVPKQMNCFSREFHVDRVIEKLDEMCDLESFFLFLHGRSGSGKSVIASQALSKSDQLIGINYDSVVWLKDSGTTPKATFDLFTDLLLMLKRARVVSDTDDSHNMPDFINRVLSRSEDDLLNFPSVEHVTSVVLKRMIANALIDRPNTLFVLDDVVQEDTIRWAQELRLRCLITTRDVEISNAASPECEFIEVTPLESYECFELLESYGMPVPAIERDEDILHKTIDLTSGNPAALMMIFKSCEPKTFEKMAQLNSKLETRGLSAIECITPYCYKSLSSSLQRCVEVLSDEDRSALAFAVIMPPGIDIPVKIWSCVIPVDICSNEEDQLDDEVADRLKRLSKRGALLSGKRSPVLTYKIDHVIHLFLKHVVDVQTIANGISILEQRLHELGNNNTPTPERHMPSKFRRTSAGDMFPKVEDSVIRPEDYSKFMQIHRTFYDSLKKFTSQ
>Dark
MDFETGEHQYQYKDILSVFEDAFVDNFDCKDVQDMPKSILSKEEIDHIIMSKDAVSGTLRLFWTLLSKQEEMVQKFVEEVLRINYKFLMSPIKTEQRQPSMMTRMYIEQRDRLYNDNQVFAKYNVSRLQPYLKLRQALLELRPAKNVLIDGVLGSGKTWVALDVCLSYKVQCKMDFKIFWLNLKNCNSPETVLEMLQKLLYQIDPNWTSRSDHSSNIKLRIHSIQAELRRLLKSKPYENCLLVLLNVQNAKAWNAFNLSCKILLTTRFKQVTDFLSAATTTHISLDHHSMTLTPDEVKSLLLKYLDCRPQDLPREVLTTNPRRLSIIAESIRDGLATWDNWKHVNCDKLTTIIESSLNVLEPAEYRKMFDRLSVFPPSAHIPTILLSLIWFDVIKSDVMVVVNKLHKYSLVEKQPKESTISIPSIYLELKVKLENEYALHRSIVDHYNIPKTFDSDDLIPPYLDQYFYSHIGHHLKNIEHPERMTLFRMVFLDFRFLEQKIRHDSTAWNASGSILNTLQQLKFYKPYICDNDPKYERLVNAILDFLPKIEENLICSKYTDLLRIALMAEDEAIFEEAHKQVQRFDDRVWFTNHGRFHQHRQIINLGDNEGRHAVYLHNDFCLIALASGQILLTDVSLEGEDTYLLRDESDSSDILRMAVFNQQKHLITLHCNGSVKLWSLWPDCPGRRHSGGSKQQLVNSVVKRFIGSYANLKIVAFYLNEDAGLPEANIQLHVAFINGDVSILNWDEQDQEFKLSHVPVLKTMQSGIRCFVQVLKRYYVVCTSNCTLTVWDLTNGSSNTLELHVFNVENDTPLALDVFDERSKTATVLLIFKYSVWRLNFLPGLSVSLQSEAVQLPEGSFITCGKRSTDGRYLLLGTSEGLIVYDLKISDPVLRSNVSEHIECVDIYELFDPVYKYIVLCGAKGKQVVHVHTLRSVSGSNSHQNREIAWVHSADEISVMTKACLEPNVYLRSLMDMTRERTQLLAVDSKERIHLIKPAISRISEWSTITPTHAASNCKINAISAFNDEQIFVGYVDGVIIDVIHDTALPQQFIEEPIDYLKQVSPNILVASAHSAQKTVIFQLEKIDPLQPNDQWPLMMDVSTKYASLQEGQYIILFSDHGVCHLDIANPSAFVKPKDSEEYIVGFDLKNSLLFLAYENNIIDVFRLIFSCNQLRYEQICEEEIAQKAKISYLVATDDGTMLAMGFENGTLELFAVENRKVQLIYSIEEVHEHCIRQLLFSPCKLLLISCAEQLCFWNVTHMRNNQLEREQKRRRSRRHKQHSVTQEDAVDAAPIAADIDVDVTFVADEFHPVNRGTAELWRNKRGNAIRPELLACVKFVGNEARQFFTDAHFSHFYAIDDEGVYYHLQLLELSRLQPPPDPVTLDIANQYEDLKNLRILDSPLMQDSDSEGADVVGNLVLEKNGGVARATPILEEASS
>GutR
MAELENRKQFAQMLAPGVKTLKLHPDYKVRRKKNEKTGQSYIDKIALQLGVSPNTIKSWIGQMGANYIPGRIDDGKLFGMIWIILEKTDLDIEWLTDLLEATTIPVIKPALPVWAASCLKKAKILRKDGLFGAPSEGEIENVVKRLFHDRPGQETNALTEQPITHNLPSRWSGRFIGRSFDMEAIRQWMLSPSPVCLITGWAGMGKTTIALEAAYSCVDDTSVWPAFNSIIWVSADWKGLSFSDFLNTIAYQLGRKEQIDKSINVKRFVVRNALANYTREKPILLIVDSIDTAERDIHEFITSLPQGVKVLLTARENVKQTYRESFGEMTAIQLSGLDQTDAHEFFQQEVHHCLQTCNLPRKREKLEQLLHLSSDLKNEFISATAGNPKAMALSIAYMSDDDIPAQQLIHELGKAGYSLLELFEFLFGRTWDRCNEDTRKLWQTLCFFSKPPDEKSLAAAAGLDARRFHYAMEQMRSYALIQPERSQGRTQYLAHQTVVAYGEQHLSEQHEYEKEARNRWAHYYIDYAETHLKREQPNSIYWSYLLGRNLDQMKQEWPNILKVIQWASETEQKEILIELITRISHFLSRINLPLRIEYGRKAADAAHHLGQHTREAYFRIDTSGWALMEVNDLDGALQQIEAGLKILEQSDAHDAYDLKVWGHALKARLFLKDGQQEKAETILNEIENQPISPTIQHRVLLVRGDLSFARGYHVEAIQLYEAANEISSTYGGEKTIEAYFNLGVAYVKCDQFEKAEEAFEQMLYDKHNANQVELIYYHYGMAQLLYRKGEKTKAVESNQKAIRLIDSWEPAIGIRGEVERLARATKENE
>MTV036.21
MSKLLPRGTVTLLLADVEGSTWLWETHPDDMGAAVARLDKAVSGVIAAHDGVRPVEQGEGDSFVLAFACASDAVAAALDLQRARLAPIRLRIGVHTGEVALRDEGNYAGPTINRTARLRDLAHGGQTVLSGVTESLVIDRLPDKAWLVDLGTHALRDLSRPERVMQLCHPELRIDFPPLRVANDDVAHGLPVHLTRFVGRGAQITEVHRLVTDNRLVTLTGAGGVGKTRLAAQLAAQIAGEFGRAWFVDLAPITDPDLVPVTVAGALGLHDQPGRSTTDTVLRFLGGRPALVVLDNCEHLLDATAALVLALVKACRGVRLLATCREPLRVEGEVSYRVPSLSLSDEAVEMFCYRAQRVRPDFRLTDDNSAAVTEICKRLDGLPLAIELAAARLRSMTLDEIIDGLRDRFALLTGGARTAAHRQQTLWASVDWSYTLLTEPERTLFRRLAVFVGCFFVDDAQAVACSGDVQRYQVLDEITLLVDKSLVMADDNSGRTCYRLCETMRHYALEKLSEAGEVDAVFARHRDYYTALAARVDNPGPSDYSHCLDQAETEIDNLRAAFVWNRENSDTEGALALASSLLRVWMTRGRIQEGRAWFDSILADENARHLEVAAAVRARALADKALLDIFVDAAAGMEQAQQALVIAREVDEPALLSRALTACGLIAVAVARADAAASYFAEAIDLARAVDDRWRLAQILTFQAVDAVVAGDPVAARPAAQEARELAAAIGDHSNALWCRWCLGYAQLMRGELAAAAAQFGEVVDEAEASQEVLHKANSLQGLAFALAYQGELSAARAAADAALEAAELGEYFAGMGYSALTTAALAAGDVQTAQHASEAAWRNLSLALPLSAAVQRAFNAQAALAGGDLSAARRWCDDAVQSMTGHHLAMALATRARIAVAEGKREEAERDAHKALACAAESGAHLDLPDVLECLAGLASDAGTHHAAARLFGAAEAIRQQIGSVRFAIYRSDYVQSVTALRDAMGEKDFDAAWAEGAALSIKETIAYAQRGHSWRKRPATGWESLTPTEIDVVRLVGEGLANKDIATRLFVSPRTVQTHLTHVYTKLGFTSRLQLAQAAARRT
>PH0952
MLEPSKIFKALSNPINLKILTLLRSSSFHPRELARILNRDETDISRRLRQLERLGLIKGKWERVDGKNVRVYSLKVSEIRIFMHPTKLEVKVGENESYEAPIEWESSPRVEVFVGRKRELSIIRNAKGVVVIYGIAGIGKTSLAAKAFPNAYWYNVTGLEDFKYFAWQLGLFLSSIGFEDLLEYLRGGGNNENDIFKLITEGIEKTGAIIIIDDFHKFQDEKVNYLLSYLAPRIKKGKVIITTRIRPNLGNEGVTYVNLKGLNPEEAYSLAREKEKSMTPEEFAKLYKLTFGHPLMLNLILESSEILATGKDTVFNFLFEEVYQMLNEEEKDLLSILSLFDEPIEYEGIKFLYDRNPFVPLYSLMKKGLIEKKGEKYFVHDMVREFVREVSNQEEKEVYLRHVNFLLKSKTPINFLRAFKYAIKVGSSELIRNLVELRVKEFYRIIVDFPRMYQRLLMEVEDNPYAKIEIAIIEVQRGLFEKAIKLLKEAEPYVDEFFKCEIYSWLADAYMELENLEKAERYLKKTKEIVEKINDMYAWFSYYAEKTKYEYYKENSREALKSALKELEIIRKIGDPEKEGLVLLHVGDIYLHMGNYEKGISYYQEALKMAKAYGIKFLEHISYMELAKGYYQLKLYEKASEYSEKAANYFLMIRNYRRATDAMAYGSVSYIATKNLEKAEKFAKEMIRIAQSTDYPLAWAGYIFLAAVDFLKGDDWREDYNLGKAHLKEYPWLFEAVLDELKKVFDLSNFK
>Y2800_NOSS1
MATLKASPQGLARIKQARSDRGWSVDDFRWLELASEILGVCWQENGVLAAGISEGTWKRFLAGKQAINAEAFKAYCQVLGLNWEEVQEGGRTKERKDTGTSRQEKFLSSSHPHTDWGEAPDVSIFYGRSEELDTVKRWVTQENCRLITLLGMGGIGKTTLSVKLAQEIINSEKIYLSQSPEYIIWRSLRNAPPVEDILAELIQFLSGQQETNLSNHLQGRISLLLKNLRSSRCLIILDNAESILQAGDRNGRYRAGCEGYGQFLQCIAETSHQSCLILTSREKPQGLAKYEGDSLPVRSLPLTGLQEQEGRELFNVKGKFAASCDQWQVLISRYGGNPLALKIVASSIRDFFDGDVSQFLEVSQQGTFIFDDIRDLLDQQFQRLTTLEREIMYWLAINREPVTLAELQADFVANIPPRELLESLSSLQRRSLIEKSAGGFTQQPVVMEYVSNHLIEQVCEEMREWGLVRSRGAEEQRSRGEKIHTQYKLNAALPLTALSTPLFTTHALIKAQAKDYVRESQISLILQPLINQLITEFGSLENISNCLVHILSRLRGKSPQETGYAGGNVLNLLHHAQVDLSGYDFSGLTVWQAYLQGVNLHDVDFANSDLSCCVFTETLGNILSAAFSPEGQLLATCDTDCHVRVWEVKSGKLLLICRGHSNWVRFVVFSPDGEILASCGADENVKLWSVRDGVCIKTLTGHEHEVFSVAFHPDGETLASASGDKTIKLWDIQDGTCLQTLTGHTDWVRCVAFSPDGNTLASSAADHTIKLWDVSQGKCLRTLKSHTGWVRSVAFSADGQTLASGSGDRTIKIWNYHTGECLKTYIGHTNSVYSIAYSPDSKILVSGSGDRTIKLWDCQTHICIKTLHGHTNEVCSVAFSPDGQTLACVSLDQSVRLWNCRTGQCLKAWYGNTDWALPVAFSPDRQILASGSNDKTVKLWDWQTGKYISSLEGHTDFIYGIAFSPDSQTLASASTDSSVRLWNISTGQCFQILLEHTDWVYAVVFHPQGKIIATGSADCTVKLWNISTGQCLKTLSEHSDKILGMAWSPDGQLLASASADQSVRLWDCCTGRCVGILRGHSNRVYSAIFSPNGEIIATCSTDQTVKIWDWQQGKCLKTLTGHTNWVFDIAFSPDGKILASASHDQTVRIWDVNTGKCHHICIGHTHLVSSVAFSPDGEVVASGSQDQTVRIWNVKTGECLQILRAKRLYEGMNITGVTGLTKATIFTLQALGALR
