# Supplementary material for: RefPlantNLR is a comprehensive collection of experimentally validated plant disease resistance proteins from the NLR family
Source: PLoS Biol. 2021 Oct 20;19(10):e3001124. doi: 10.1371/journal.pbio.3001124 (PMC8559963; doi:10.1371/journal.pbio.3001124)
Supplement: S5 Dataset — This file contains 15 amino acid sequences. (FASTA) [file pbio.3001124.s017.fasta]

>AtMLKL1
MEQFRQIGEVLGSLNALMVLQDDILINQRQCCLLLDIFSLGFNTVAEEIRHNLKLEEKHTKWRALEQPLRELYRVFKEGEMYVRNCMSNKDWWGKVINFHQNKDCVEFHIHNLLCYFSAVIEAIETAGEISGLDPSEMERRRVVFSRKYDREWNDPKLFQWRFGKQYLVPRDICLRFEHSWREDRWNLVEALQEKRKSKSDEIGKTEKRLADFLLKKLTGLEQFNGKLFPSSILVGSKDYQVRRRLGGGGQYKEIQWLGDSFVLRHFFGDLEPLNAEISSLLSLCHSNILQYLCGFYDEERKECSLVMELMHKDLKSYMKENCGPRRRYLFSVPVVIDIMLQIARGMEYLHSNEIFHGDLNPMNILLKERSHTEGYFHAKISGFGLTSVKNQSFSRASSRPTTPDPVIWYAPEVLAEMEQDLKGTAPRSKFTHKADVYSFAMVCFELITGKVPFEDDHLQGDKMAKNIRTGERPLFPFPSPKYLVSLIKRCWHSEPSQRPTFSSICRILRYIKKFLVVNPDHGHLQIQNPLVDCWDLEARFLKKFSMESGSHAGSVTQIPFQLYSYRIAEKEKMSPNFNKEENSDAGESVSESVSVVEEPPTTMPMYTKSLCLDAISEYSDTRSVYSEAPIKKTSALKKSGDTIKNRRNSISGLRSPGSSPIKPRSTPKVSSPLSPFGRSSSNKANKDTRLPLSPMSPLSHGRRRQLTGPASDSELT
>AtMLKL2
MEQFRQIGEVLGSLNALMVLQDDILINQRQCCLLLELFSLAFNTVAEEIRQNLKLEEKHTKWRALEQPLRELYRVFKEGELYVKHCMDNSDWWGKVINLHQNKDCVEFHIHNLFCYFSAVVEAIEAAGEISGLDPSEMERRRVVFSRKYDREWNDPKMFQWRFGKQYLLSRDICSRFEHSWREDRWNLVEALQEKRKSDSDDIGKTEKRLADLLLKKLTGLEQFNGKLFPSSILLGSKDYQVKKRLDADGQYKEIQWLGDSFALRHFFSDLEPLSSEISSLLALCHSNILQYLCGFYDEERKECFLVMELMHKDLQSYMKENCGPRRRYLFSIPVVIDIMLQIARGMEYLHGNDIFHGDLNPMNIHLKERSHTEGYFHAKICGFGLSSVVKAQSSSKPGTPDPVIWYAPEVLAEMEQDLNGKTPKSKLTHKADVYSFAMVCFELITGKVPFEDSHLQGEPMTINIRMGERPLFPFPSPKYLVSLIKRCWHSEPSQRPNFSSICRILRYIKKFLVVNPDHGHPQMQTPLVDCWDLEARFLRKFPGDAGSHTASVNQIPFQLYSYRVLEKEKMNPNSKESSETSESESVSVVEDPPNAMITRDTKSLCLDTISEYSDTRSVYSEAPMKKVSALKKSGEMAKLRRSPSLGSEKLRSAGTSTVKARSSPKVSPLSPFGRSIKARKDNRLPLSPMSPLTPGIRRQQTGHASDSELT
>AtMLKL3
MDQFREIGEVLGSIRALMVFKDSIQINQRQCSLLLDLFTAAYESISVSMRSNLRFKEKNTKWKILEQPLRELLWVVREGEAYVRMSLEPKLGFWAKAIVLHSNRDCTELHIHNLLSCLPIIVEAIETASEVSGWDEEEMSKKRLVHSNKYMKQWNDSQMFTWKFGREYLVTEDFCNRFESAWTEDRWILIKELQEKKQSGSSKHERKMADFLLKHLGDGNESPKLFPSSLLDNTKDYQVKKRLGNGSQYKEITWLGESFALRHFFGDIDALLPQITPLLSLSHPNIVYYLCGFTDEEKKECFLVMELMRKTLGMHIKEVCGPRKKNTLSLPVAVDLMLQIALGMEYLHSKRIYHGELNPSNILVKPRSNQSGDGYLLGKIFGFGLNSVKGFSSKSASLTSQNENFPFIWYSPEVLEEQEQSGTAGSLKYSDKSDVYSFGMVSFELLTGKVPFEDSHLQGDKMSRNIRAGERPLFPFNSPKFITNLTKRCWHADPNQRPTFSSISRILRYIKRFLALNPECYSSSQQDPSIAPTVDYCEIETKLLQKLSWESTELTKVSQVPFQMFAYRVVERAKTCEKDNLREPSESGSEWASCSEDEGGAGSDEQLSYAKERRLSCSSNDVGMSKKQVSNLLKRASSLKPIQKPAFGFCSGTTPRGRSRHPPLSPCGGQSMRANSESQLILISPRIRRSNSGHASDSELS
>HR1
MPLVELLTSAALGLSLQLLHDAIIRAKERSLITRCILDRLDATLHKITPFVIKIDTLTEEVDEPFRKVIEELKRLLEKAIRLVDAYAELKLRNLLRKYRYKRRIKELDSSLRWMIDVDVQVNQWLDIKKLMGKMSEMNTKLDDITRQPMDIIEATGRSSEEDGCTKPTIDIHFRWKNQTKEHEIRFIFK
>HR2
MPLTEIIAGAALGLALQILHEAIQRAKDRSLTTSCILDRLDSTILRITPLMAKVEKLNKESDESLRKVFEDLKHLLEKAVVLVEAYAELKRRNLLGKYRYKRRIKELEGSLKWMVDVDVKVNQWADIKDLMAKMSEMNTKLEKIMGQPIDCIISEDNTNMDIVERVDPSLEAKAGCSNSDSKPKIDIHLRWSKQSKDHGIRFVLN
>HR3
MPVSEIMAGAALGLALQVLHDAIKKAKDRSLTTRCILDRLDATIFRITPLVTQVDKLSEEVEDSPRKVIEDLKHLLEKAVSLVEAYAELRRRNLLKKFRYKRRIKELEASLRWMVDVDVQVNQWVDIKELMAKMSEMNTKLDEITRQPTDCICFKSNHSTSQSSSQNIVEETDRSLEEIVECSSDGSKPKIDIHIHWSSRKRNKDREIRFVLK
>HR4
MPIAELAVIKTVGGPLIAAALGVGAQVIYDGFRKGKDTSIINRLGRTMESISPVRDRIGKLSNVEGKPFREVHESLTRLLEDAKSIIEKYWKLRWSRHVCRKYRYIKKLESIELELVRVAREIQVHQWTDIKEMKAIQVHQWTDIKEMKAIQVDQWTDIKEMKAIQVDQWIDIKEMKAIQVDQWTDIKEMKAQISEKHNK
>HR4^Fei-0
MPLLELAVIKKVGVPLIAVALRVGAQVIYDRFRKGKDTSIINRLGRTMKSISPVRDRIGKLSNVEGKPFREVHESLTRLLEDAKSIIENYRKLRWSSCRKYRYIKKLESIELELVRLVLEIQVDQWTDIKETKAQISEMHNKLINI
>PP2-A5
MSGASSVSSICSSNVSLIPTGPQVFINFRGKDLRKGFMSFLKPALKKEKINVFIDEQEERGKYLISLFDTIGESKIALVIFSEGYCESHWCMDELVKIKEYMDQNRLIIIPIFYRLDLDVVKDLTGKFGDNFWDLVDKYQPEPKKLHKWTEALFSVCELFSLILPKHSDISDRDFVKSIVKAVKKVQKNFFQRRNGEIEYQDFSVPACKLTITMHESPNEEAVQVTVLNEFYQMKNQSPVPSYEFKFWVDLTRPKGNVFMIDARDLSIAWSEDSNHWTWLPLPNQNSNESVMEIAFLKSASWLDVAGKFDTRYLTPRTRYEVVFVVKLEYTFEWETLVKLKLDLPNTWEKPQEQSVDMFDYISDQWLDIPVGEFTTSKKNVGEISFAMYEHECQLWKSGLFVKGVTIRPKY
>PvVTT1
MARYDVFLCFRGRDTRHTFMGNLYAALRQARLRTFMDEGVLKGGDVADTIIQALEASRVSIVILSETFASSRWCLDELVNILDCMKTKNQTVIPIFYNVDPSDVRNLKGSFGAAMVAHEDGFGKDNERLQKWRSMKMGSERTMRDYKSGDSRFGYEYEYIERIVRSVTLVIPRYNIFVSFSGKDTRSFSGFLYNALSRRGYHTILNDGDQSSQSTTVGVIEKSKLSIIVFSENYARSPSCLDELLRILECKEMKNQLVCPIFYKVLPSDLRHQRNSYGEAMSEHENMMGKDSEKVKIWRSALFEVANLKGWYMKTGYSNNTILLLFLCLFS
>RBA1^Ag-0
MTSVSPRYRNVPVPKVFLSFRGEEIRHGFISHLADALERYGIMFIIDKDEQRGNDLTSLLLRIKESKVALVILSSRFAESRFCMDEIVKMKECVDERKLLVIPIFYKVRARDVSGLTGDFGKKFWALAQKSRGCQIKEWMEALECISNKMGLSLGDGRSEADFIKEIVKEVERVLATFTSEDTEDHHCQTVKLLKGLVVGCLAHQELPLVLVFTQVYYYVKFSIFFIEEIFSSCFRKGFVLKPCKEDLQINSISIPGIDLENFQNMMQQAMYELNQMLLQSLGNIDPHRDVAFENQPQDQPDSPIALPEERRVALEATKFRGHAAYWWNQTKTTRARIGKVLIHFWEKLKKKFKDTYDRTVRI
>RBA1^Col-0
MTSVSPRYRNVPVPKVFLSFRGEEIRHGFISHLADALERYGIMFIIDKDEQRGNDLTSLLLRIKESKVALVIFSSRFAESRFCMDEIVKMKECVDERKLLVIPIFYKVRARDVSGRTGDFGKKFWALAQKSRGCQIKEWMEALECISNKMGLSLGDGRSEADFIKEIVKEVERVLATFTSEDTEDHHCQTVKLLKGLVVGCLAHQELPLVLVFTQVYYYVKFSIFFIEEIFSSCFRKGFVLKPCKEDLQINSISIPGIDLENFKNMMQQAMYELNQMLLQSLGNIDPHRDVAFENQPQDQPDSPIALPEERRVALEATKFCGHAAYWWNQTKTTRARIGKVLIHFWEKLKKKFKDTYDRTVRI
>RPW8.1
MPIGELAIGAVLGVGAQAIYDRFRKARDISFVHRLCATILSIEPFLVQIDKRSKVEGSPLREVNERLTCFLELAYVFVEAYPKLRRRQVLRKYRYIKAIETIELALRSIIVVDFQVDQWDDIKEIKAKISEMDTKLAEVISACSKIRA
>RPW8.1^Kz-10
MPIGELAIGAVLGVGAQAIYDRFRKARDISFVHRLCATIISIEPFLVQIDKRSKVEGSPLREVNERLTCFLELAYVLVEAYPKLRRRQVLRKYRYIKAIEKIELALRRIIVVDFQVDQWDDIKEIKAKISEMDTKLADQWDDIKEIKAKISEMDTKLADQWDDIKEIKAKISEVISACSKIRT
>RPW8.2
MIAEVAAGGALGLALSVLHEAVKRAKDRSVTTRFILHRLEATIDSITPLVVQIDKFSEEMEDSTSRKVNKRLKLLLENAVSLVEENAELRRRNVRKKFRYMRDIKEFEAKLRWVVDVDVQVNQLADIKELKAKMSEISTKLDKIMPQPKFEIHIGWCSGKTNRAIRFTFCSDDS
