# Supplementary material for: RefPlantNLR is a comprehensive collection of experimentally validated plant disease resistance proteins from the NLR family
Source: PLoS Biol. 2021 Oct 20;19(10):e3001124. doi: 10.1371/journal.pbio.3001124 (PMC8559963; doi:10.1371/journal.pbio.3001124)
Supplement: S6 Dataset — This file contains 15 CDS sequences. For 1 entry, no CDS sequence could be retrieved. (FASTA) [file pbio.3001124.s018.fasta]

>AtMLKL1
ATGGAGCAATTCAGGCAAATCGGAGAGGTTCTAGGAAGCTTAAACGCGTTAATGGTATTACAAGACGATATCTTAATCAACCAAAGACAATGTTGTTTGTTGTTAGATATTTTCAGTTTGGGTTTCAACACCGTAGCCGAAGAGATCAGACACAACTTGAAGCTTGAAGAGAAGCATACTAAATGGAGAGCTCTTGAACAGCCTTTGAGAGAGCTTTATCGAGTTTTTAAAGAAGGCGAAATGTATGTTCGGAATTGTATGTCTAATAAAGATTGGTGGGGTAAAGTTATCAACTTTCATCAGAACAAAGATTGTGTTGAGTTTCATATACATAATCTGCTTTGTTACTTTTCGGCTGTGATCGAAGCCATCGAGACCGCGGGTGAGATTTCGGGTCTTGACCCTTCTGAGATGGAGAGGAGGAGAGTTGTGTTTTCAAGAAAGTATGATAGGGAGTGGAATGATCCCAAGCTGTTTCAGTGGAGGTTTGGGAAACAGTATTTGGTACCGAGGGATATTTGCTTACGGTTCGAGCATTCGTGGAGAGAAGATAGGTGGAATCTCGTTGAGGCATTGCAAGAGAAGAGGAAGTCCAAGAGCGATGAGATTGGCAAGACTGAGAAGCGTTTAGCTGATTTTCTGTTGAAGAAACTAACGGGACTAGAACAGTTTAATGGTAAGCTCTTCCCCAGTTCGATACTTGTTGGTTCTAAGGATTACCAAGTGAGGAGGAGATTAGGTGGTGGTGGTCAGTACAAGGAGATTCAATGGTTAGGGGATAGTTTTGTGTTGAGACATTTTTTCGGTGATCTTGAGCCGTTGAATGCAGAGATTTCTTCTCTGTTATCGCTTTGTCATTCGAATATACTTCAGTACCTTTGTGGATTCTATGATGAAGAAAGGAAAGAATGTTCTCTTGTTATGGAGTTAATGCACAAAGATTTGAAAAGCTACATGAAGGAGAATTGTGGACCTAGAAGAAGATATCTTTTCTCTGTTCCCGTTGTTATCGATATAATGCTTCAAATCGCGAGAGGGATGGAGTATCTTCATTCAAATGAGATTTTCCATGGAGATTTGAATCCAATGAACATTCTTTTGAAAGAGAGAAGTCACACCGAAGGTTACTTCCACGCGAAAATCTCGGGTTTCGGTTTAACCTCAGTTAAGAATCAGTCTTTTTCTCGGGCTTCCTCTAGACCAACCACACCTGATCCTGTAATATGGTATGCACCTGAAGTTCTAGCAGAGATGGAACAAGATCTCAAAGGTACAGCTCCAAGATCAAAGTTTACACATAAAGCTGATGTCTATAGCTTTGCTATGGTGTGTTTTGAGCTTATAACCGGTAAAGTTCCATTTGAAGATGACCATCTTCAAGGCGATAAAATGGCTAAGAACATAAGAACGGGAGAGAGACCTCTCTTCCCATTCCCTTCACCAAAATACCTTGTTAGTCTAATCAAACGGTGTTGGCATTCAGAACCGAGTCAGCGTCCAACATTCTCTTCGATTTGCCGGATCCTCCGCTACATCAAGAAGTTCCTAGTGGTGAATCCGGACCACGGTCACCTTCAAATCCAAAACCCTCTAGTTGATTGCTGGGATTTAGAAGCAAGATTCTTGAAAAAGTTCTCAATGGAGTCAGGTTCTCACGCAGGATCAGTGACACAAATACCATTCCAGCTTTACTCATACAGGATTGCAGAGAAAGAGAAGATGAGTCCAAACTTTAACAAAGAAGAGAATTCAGATGCAGGGGAATCTGTTTCTGAAAGTGTTTCAGTAGTTGAAGAGCCACCAACAACAATGCCAATGTATACTAAGTCATTATGCTTAGATGCAATATCTGAATACTCAGATACAAGATCAGTCTACTCAGAAGCTCCAATCAAAAAGACATCAGCTTTAAAGAAAAGTGGTGACACCATCAAAAACAGAAGAAATTCAATCTCAGGTTTAAGGTCTCCAGGATCATCGCCTATAAAACCGAGATCAACACCTAAAGTATCATCACCACTAAGTCCATTTGGAAGAAGCAGCAGCAACAAAGCAAACAAGGATACAAGATTGCCTTTGAGTCCTATGAGTCCACTGAGCCATGGAAGACGTAGACAACTAACTGGTCCTGCTTCAGACTCTGAGCTTACATAG
>AtMLKL2
ATGGAGCAATTCAGACAAATCGGAGAAGTTCTTGGAAGTCTAAATGCACTAATGGTATTACAAGATGATATCTTGATCAACCAAAGACAATGTTGTTTGTTGTTAGAACTCTTCAGCTTAGCTTTCAACACGGTCGCAGAAGAGATCAGACAGAATCTAAAGCTTGAAGAGAAGCATACTAAATGGAGAGCTCTTGAACAACCTTTAAGGGAGCTTTATAGAGTTTTTAAAGAAGGAGAGTTATATGTTAAGCATTGTATGGATAATAGTGATTGGTGGGGTAAAGTAATCAATCTTCATCAGAACAAAGATTGTGTTGAGTTTCATATACACAACTTGTTCTGTTATTTCTCTGCGGTTGTTGAAGCCATCGAGGCTGCTGGTGAGATTTCGGGTCTTGACCCTTCTGAGATGGAGAGAAGGAGAGTTGTGTTTTCAAGAAAGTATGATAGAGAGTGGAATGATCCTAAGATGTTTCAATGGAGGTTTGGGAAACAGTATTTGCTCTCGAGAGATATTTGCAGCCGGTTTGAGCATTCTTGGAGAGAAGATAGATGGAATCTAGTGGAGGCATTGCAAGAGAAGAGGAAATCGGATAGCGATGATATTGGTAAAACCGAGAAGCGTTTAGCTGATTTGCTGTTGAAGAAGTTAACCGGTTTGGAGCAGTTTAACGGTAAACTGTTTCCTAGTTCGATACTTCTTGGTTCAAAGGATTACCAGGTGAAGAAACGGTTAGATGCAGATGGACAATACAAGGAGATTCAATGGTTAGGTGATAGTTTTGCACTAAGGCACTTTTTCAGCGATCTTGAGCCGCTAAGTTCTGAAATCTCGTCTCTTTTAGCGCTTTGTCATTCGAATATACTTCAGTACCTTTGTGGATTCTATGATGAAGAAAGGAAAGAATGTTTTTTGGTTATGGAGTTGATGCACAAAGATTTGCAGAGCTACATGAAGGAGAATTGTGGACCAAGAAGAAGATATTTGTTCTCGATCCCTGTGGTGATTGATATCATGTTGCAAATTGCAAGGGGGATGGAGTATCTTCATGGAAATGATATCTTCCATGGAGATTTAAACCCAATGAACATTCATCTGAAAGAGAGGAGTCACACCGAAGGTTACTTCCATGCGAAGATTTGTGGATTCGGTTTATCTTCAGTCGTTAAAGCGCAGTCTTCCTCGAAACCAGGCACTCCTGATCCTGTAATATGGTATGCACCTGAAGTTCTAGCAGAGATGGAACAAGACCTGAATGGTAAAACTCCGAAATCTAAGTTGACGCATAAAGCTGATGTGTATAGCTTTGCAATGGTGTGTTTTGAGCTTATAACAGGTAAAGTTCCATTTGAAGATAGTCATCTTCAAGGTGAACCAATGACTATCAATATTAGAATGGGAGAGAGACCTCTTTTCCCTTTCCCTTCACCAAAATACCTCGTTAGTCTGATCAAACGATGTTGGCACTCAGAACCGAGTCAGCGTCCTAACTTCTCTTCGATATGTCGGATACTACGCTACATCAAGAAGTTCCTAGTTGTGAATCCAGATCATGGTCATCCTCAAATGCAAACTCCACTTGTTGATTGTTGGGACTTAGAAGCAAGGTTCTTGAGAAAGTTTCCAGGTGATGCAGGGTCTCACACCGCGTCAGTGAATCAAATACCGTTCCAACTATACTCATACCGGGTTTTGGAAAAAGAGAAGATGAATCCAAACTCAAAAGAAAGCTCAGAGACTAGTGAATCTGAAAGCGTTTCAGTGGTTGAAGATCCACCTAATGCCATGATTACAAGAGATACAAAGTCATTGTGTCTTGATACAATATCTGAATACTCAGATACAAGATCAGTCTACTCGGAAGCTCCCATGAAAAAGGTCTCAGCTCTAAAGAAAAGCGGCGAAATGGCAAAGCTCAGAAGAAGTCCAAGCTTAGGTTCAGAAAAGTTGAGATCGGCAGGAACTTCAACGGTAAAAGCAAGATCATCGCCAAAAGTATCACCACTGAGTCCATTTGGAAGAAGCATTAAAGCAAGGAAGGATAATCGATTGCCTTTGAGTCCAATGAGTCCTTTAACCCCTGGAATACGTAGACAACAGACTGGTCATGCTTCAGACTCTGAGCTTACTTAG
>AtMLKL3
ATGGATCAATTTCGAGAGATAGGAGAGGTATTAGGAAGCATAAGAGCGTTAATGGTGTTCAAGGACAGCATTCAAATCAACCAGCGTCAATGCTCTCTATTACTCGACCTCTTCACCGCAGCCTACGAGTCAATTTCTGTGTCGATGCGATCCAATCTACGCTTCAAAGAGAAGAACACTAAATGGAAGATACTAGAACAGCCCTTAAGGGAGCTTCTATGGGTGGTTAGAGAAGGAGAGGCTTATGTTAGAATGTCTTTAGAGCCTAAACTTGGGTTTTGGGCTAAGGCTATTGTGTTGCATAGCAATAGAGATTGCACAGAGCTTCACATACATAACTTGCTCTCTTGTCTACCGATCATCGTCGAGGCTATTGAGACAGCGAGTGAGGTTTCAGGGTGGGATGAAGAAGAGATGAGCAAGAAGAGGTTGGTGCATTCTAACAAGTATATGAAGCAATGGAATGACTCTCAGATGTTTACCTGGAAGTTTGGGAGAGAGTATTTGGTGACCGAGGATTTCTGCAACCGGTTCGAGAGTGCTTGGACAGAGGACCGTTGGATTCTGATCAAGGAGCTTCAGGAGAAAAAGCAGTCCGGTTCGAGCAAACATGAACGGAAGATGGCTGATTTCCTTTTGAAGCATTTGGGAGATGGAAATGAGAGCCCCAAGCTATTTCCTTCTTCTCTTCTGGATAACACAAAAGATTACCAAGTGAAAAAAAGATTAGGGAATGGAAGTCAGTACAAGGAGATTACCTGGTTAGGCGAGAGCTTTGCGCTTAGGCATTTCTTTGGGGATATTGATGCTTTGCTTCCTCAGATTACTCCATTGCTATCTCTTTCACACCCAAACATTGTATATTACCTCTGCGGATTCACGGATGAGGAGAAGAAAGAGTGTTTCTTGGTCATGGAACTGATGAGGAAAACCCTTGGAATGCACATCAAAGAGGTATGTGGTCCTAGGAAGAAGAACACTCTCTCCCTCCCGGTCGCGGTTGATCTGATGCTTCAGATAGCTTTGGGTATGGAATATCTTCACTCGAAGAGAATATACCACGGAGAGTTGAATCCATCAAACATTCTTGTCAAACCAAGAAGTAACCAATCCGGAGATGGGTATCTGCTTGGGAAGATTTTTGGGTTCGGGTTGAATTCTGTCAAGGGATTCTCTAGTAAAAGTGCTTCTTTGACGAGTCAGAATGAGAATTTTCCATTCATATGGTATTCTCCAGAAGTTCTAGAGGAGCAAGAACAGAGTGGAACTGCAGGAAGCCTTAAGTATAGTGATAAATCTGACGTGTATAGCTTTGGGATGGTTAGCTTTGAGCTTCTGACAGGTAAAGTACCATTTGAAGATAGCCACCTGCAAGGAGATAAGATGAGTAGAAACATTAGGGCCGGGGAGAGACCGCTTTTTCCATTTAATTCACCAAAGTTCATAACAAACCTGACAAAACGATGCTGGCATGCTGATCCCAATCAGCGTCCAACTTTCTCATCGATAAGCAGAATTCTCCGGTATATCAAACGGTTTCTAGCTTTGAACCCGGAATGTTACAGTAGTAGCCAACAAGACCCGTCCATTGCGCCTACTGTGGATTACTGCGAGATCGAGACAAAGCTATTGCAGAAGCTTTCTTGGGAATCTACAGAGCTAACCAAAGTTTCACAGGTTCCTTTTCAAATGTTTGCATATAGGGTTGTGGAACGGGCAAAAACGTGTGAAAAGGATAATCTCCGGGAACCATCGGAATCAGGAAGTGAATGGGCTTCGTGTAGCGAGGATGAGGGTGGGGCAGGATCAGATGAGCAGTTGTCATATGCCAAGGAAAGAAGATTGTCATGCTCCTCAAATGATGTTGGTATGAGCAAGAAGCAGGTTTCAAATCTTCTGAAAAGAGCTTCTAGCCTGAAACCAATTCAAAAACCAGCCTTTGGATTCTGTTCAGGGACAACTCCGAGAGGACGATCAAGGCATCCGCCACTAAGCCCTTGTGGTGGGCAAAGCATGAGAGCAAACTCTGAGAGTCAGCTGATATTGATAAGCCCAAGGATACGACGATCAAACTCTGGACATGCCTCTGACTCTGAGCTTTCCTAG
>HR1
ATGCCTCTTGTTGAGCTTCTTACAAGTGCTGCTCTTGGATTGTCCCTCCAACTCCTTCACGACGCCATCATAAGAGCCAAGGAGAGATCCTTAATCACAAGATGTATATTGGACCGTCTCGATGCTACACTCCATAAGATAACTCCATTTGTCATTAAGATCGATACCCTCACCGAAGAAGTCGATGAACCTTTCAGAAAAGTCATCGAAGAGCTTAAACGTCTTCTCGAGAAAGCCATTCGTCTCGTTGATGCTTATGCGGAGCTTAAACTCCGAAACTTACTCAGGAAATATAGGTACAAGAGAAGAATCAAGGAGTTGGACTCTTCTTTGAGATGGATGATAGATGTGGATGTTCAAGTCAATCAATGGCTGGATATCAAAAAACTTATGGGTAAGATGTCTGAAATGAACACTAAACTCGATGATATTACGCGTCAACCAATGGATATCATCGAAGCAACTGGTCGATCTTCTGAAGAAGATGGATGCACAAAGCCAACGATTGATATACACTTTCGATGGAAAAACCAGACCAAAGAGCACGAGATCCGGTTCATCTTCAAATGA
>HR2
ATGCCTCTTACCGAGATTATCGCAGGGGCTGCTCTTGGACTTGCTCTCCAAATCCTTCACGAGGCCATCCAAAGAGCAAAAGATAGATCCTTAACCACAAGTTGTATCTTGGACCGTCTCGATTCTACAATCTTGAGGATCACTCCACTGATGGCTAAGGTCGAAAAGCTCAACAAAGAATCCGATGAATCTCTGAGGAAAGTCTTCGAAGATCTTAAACATCTTCTCGAGAAAGCCGTGGTTCTTGTCGAAGCTTATGCGGAGCTCAAACGCAGAAACTTACTTGGAAAATATAGGTACAAGAGAAGAATCAAAGAGTTAGAAGGTTCATTGAAATGGATGGTAGATGTTGACGTTAAAGTCAATCAATGGGCAGATATCAAAGATCTTATGGCCAAGATGTCTGAAATGAACACTAAACTTGAAAAAATCATGGGTCAACCAATAGATTGTATTATATCTGAAGATAATACTAATATGGACATAGTCGAAAGAGTTGATCCATCATTGGAAGCAAAAGCTGGATGCTCAAATAGCGATTCTAAGCCGAAGATCGATATCCACCTTCGATGGAGCAAGCAAAGCAAAGATCACGGAATTCGCTTCGTTTTGAATTAG
>HR3
ATGCCGGTTAGTGAGATTATGGCAGGGGCAGCTCTTGGACTTGCTCTCCAAGTCCTTCACGATGCCATCAAAAAAGCAAAAGATAGATCTCTAACTACAAGATGCATCTTGGACCGTCTTGATGCTACAATCTTTAGGATCACTCCGTTGGTGACTCAAGTCGATAAGCTTAGCGAAGAAGTGGAAGATTCACCGAGGAAAGTCATCGAAGATCTTAAGCATCTCCTTGAAAAGGCTGTTTCTCTTGTTGAGGCTTATGCGGAACTCAGACGCAGAAACTTACTCAAGAAGTTCAGGTATAAGAGAAGGATCAAAGAGTTAGAAGCTTCATTAAGATGGATGGTAGATGTGGATGTCCAAGTCAATCAATGGGTAGATATCAAAGAACTTATGGCCAAGATGTCCGAAATGAACACTAAACTTGATGAAATCACTCGTCAACCAACTGATTGTATTTGTTTCAAGAGCAATCATAGCACATCACAAAGTAGTAGTCAAAATATTGTCGAAGAAACAGACCGATCTTTAGAAGAAATTGTTGAATGTTCGAGTGATGGGTCTAAACCGAAGATCGATATCCACATTCATTGGAGTTCAAGAAAACGGAACAAAGACCGTGAGATCCGATTTGTCTTGAAGTGA
>HR4
ATGCCGATTGCTGAGCTTGCTGTAATCAAAACAGTGGGTGGGCCTCTGATAGCGGCTGCTCTTGGAGTTGGAGCCCAAGTCATTTACGACGGCTTCAGAAAAGGAAAAGATACATCTATCATAAACCGTCTCGGCCGTACAATGGAAAGTATCAGTCCGGTGCGGGATCGAATCGGTAAGCTCAGTAATGTGGAAGGTAAACCATTTAGGGAAGTCCACGAAAGTCTTACGCGTCTCCTTGAAGATGCGAAATCTATTATTGAGAAATATTGGAAACTCAGATGGAGCAGACACGTTTGCAGGAAGTACAGGTACATCAAAAAACTCGAATCGATAGAACTTGAATTAGTAAGGGTAGCACGTGAGATACAAGTCCACCAATGGACCGATATCAAAGAAATGAAGGCGATACAAGTCCACCAATGGACCGATATCAAAGAAATGAAGGCGATACAAGTCGACCAATGGACCGATATCAAAGAAATGAAGGCGATACAAGTCGACCAATGGATCGATATCAAAGAAATGAAGGCGATACAAGTCGACCAATGGACCGATATCAAAGAAATGAAGGCCCAGATATCTGAAAAGCATAATAAATGA
>HR4^Fei-0
ATGCCGCTTCTTGAGCTTGCTGTAATCAAAAAAGTTGGTGTGCCTCTGATAGCGGTTGCTCTTAGAGTTGGAGCCCAAGTCATTTACGACCGCTTCAGAAAAGGAAAAGATACATCTATCATAAACCGTCTCGGCCGTACAATGAAAAGTATCAGTCCGGTGCGGGATCGAATCGGTAAGCTCAGTAATGTGGAAGGTAAACCATTTAGGGAAGTCCACGAAAGTCTTACGCGTCTCCTTGAAGATGCGAAATCTATTATTGAGAATTATAGGAAACTCAGATGGAGCAGTTGCAGGAAGTACAGGTACATCAAAAAACTCGAATCGATAGAACTTGAATTAGTAAGGCTAGTACTTGAGATACAAGTCGACCAATGGACCGATATCAAAGAAACGAAGGCCCAGATATCTGAAATGCATAATAAATTAATCAATATCTAA
>PP2-A5
ATGTCGGGAGCATCTTCTGTTTCTTCTATTTGTTCCTCTAATGTATCATTGATCCCTACGGGACCTCAAGTGTTCATCAATTTCCGGGGGAAAGATTTACGAAAAGGCTTCATGAGCTTTCTTAAGCCTGCTTTGAAAAAAGAAAAGATCAACGTGTTTATTGACGAACAAGAGGAGAGGGGCAAATACCTAATCAGTCTTTTTGATACGATAGGTGAGTCGAAAATCGCTTTGGTTATCTTTTCTGAAGGATACTGCGAGTCACATTGGTGTATGGACGAGCTGGTGAAAATCAAGGAATACATGGATCAAAACAGACTCATAATCATTCCAATATTCTACAGGCTTGATCTCGATGTGGTAAAAGATCTTACAGGAAAATTTGGCGATAATTTTTGGGATTTGGTAGATAAATATCAACCTGAACCAAAAAAGCTCCATAAATGGACGGAAGCTTTGTTCTCTGTTTGCGAATTGTTTTCCTTGATCTTACCAAAACACAGTGACATTTCGGATAGAGATTTTGTAAAGTCAATCGTCAAGGCTGTTAAAAAAGTGCAGAAGAATTTCTTCCAACGAAGAAATGGAGAAATAGAATATCAAGATTTCTCAGTCCCTGCATGTAAACTCACTATCACTATGCACGAGTCACCAAATGAGGAAGCCGTTCAAGTTACGGTGCTAAATGAATTTTACCAGATGAAGAATCAGTCACCAGTGCCCTCATACGAGTTCAAATTTTGGGTCGACCTTACGAGACCAAAGGGTAACGTTTTCATGATTGACGCAAGAGATCTTTCCATTGCATGGTCAGAGGACTCCAACCATTGGACCTGGCTCCCTCTCCCAAACCAAAATTCAAATGAATCAGTGATGGAAATTGCATTTTTGAAAAGTGCTAGCTGGCTAGACGTAGCTGGAAAGTTTGACACTCGATATTTGACCCCGAGGACAAGGTACGAGGTGGTGTTCGTAGTGAAGTTAGAATACACATTCGAATGGGAGACACTAGTGAAGCTAAAGCTAGACTTGCCGAATACTTGGGAGAAACCGCAAGAACAGAGTGTGGACATGTTTGACTACATAAGTGACCAATGGCTCGATATTCCAGTTGGAGAGTTCACCACATCGAAGAAAAACGTCGGGGAAATCTCTTTTGCAATGTACGAACACGAGTGCCAACTGTGGAAGTCAGGCCTCTTCGTCAAAGGTGTTACAATTCGTCCCAAATACTAA
>RBA1^Col-0
ATGACGAGCGTGTCTCCTCGGTACAGAAATGTTCCTGTCCCTAAAGTGTTCCTTAGTTTCCGAGGAGAAGAGATTCGTCATGGGTTTATCAGCCACCTCGCTGATGCTTTAGAGAGATATGGGATCATGTTCATCATAGATAAAGACGAGCAACGTGGAAATGACTTGACAAGTCTCCTTTTAAGGATCAAAGAGTCAAAAGTTGCCCTGGTCATCTTCTCTAGCAGGTTTGCGGAGTCGAGGTTTTGTATGGATGAGATTGTCAAGATGAAGGAATGCGTAGATGAAAGAAAGCTTCTAGTCATTCCTATCTTCTATAAGGTTAGGGCAAGAGATGTGAGCGGCCGCACAGGTGACTTTGGTAAAAAGTTTTGGGCGCTTGCTCAAAAGTCTCGAGGATGTCAAATCAAGGAGTGGATGGAAGCCCTAGAGTGTATTTCTAATAAGATGGGTTTGTCCCTGGGAGACGGAAGGTCTGAAGCCGATTTTATTAAGGAAATCGTTAAAGAGGTTGAGAGAGTTCTAGCCACATTTACAAGCGAGGACACAGAAGATCATCACTGTCAAACCGTTAAGCTTTTGAAGGGCCTCGTCGTGGGTTGCCTTGCCCATCAAGAACTGCCGTTGGTGTTGGTTTTTACTCAAGTTTACTACTATGTTAAGTTTTCTATTTTCTTCATTGAGGAGATATTCTCATCATGTTTTAGGAAAGGCTTTGTCTTAAAGCCCTGCAAGGAGGACTTGCAAATCAATTCGATATCGATTCCTGGAATCGATCTCGAAAATTTCAAGAATATGATGCAACAAGCGATGTACGAACTGAATCAAATGTTGCTGCAAAGTCTTGGCAACATAGACCCTCATCGTGATGTTGCTTTTGAAAACCAGCCACAAGACCAACCAGATAGTCCGATTGCTCTCCCGGAAGAACGTAGAGTTGCTTTGGAAGCAACCAAATTCTGTGGTCACGCTGCATATTGGTGGAATCAGACAAAGACAACTCGTGCCCGCATTGGAAAAGTTCTAATTCATTTTTGGGAGAAGCTCAAGAAAAAGTTTAAGGACACGTATGACAGGACTGTAAGGATTTGA
>RPW8.1
ATGCCGATTGGTGAGCTTGCGATAGGGGCTGTTCTTGGAGTTGGAGCCCAAGCCATTTACGACCGGTTCAGAAAAGCAAGAGATATATCTTTCGTACACCGTCTCTGCGCTACAATCCTTAGTATCGAGCCGTTTTTGGTTCAAATCGATAAGCGGAGTAAAGTGGAAGGTTCACCATTAAGGGAAGTCAACGAACGTCTCACGTGTTTCCTTGAATTAGCTTATGTTTTTGTTGAGGCTTATCCGAAACTCAGACGCAGACAAGTACTCAGGAAGTACAGGTACATCAAAGCAATCGAAACGATAGAACTTGCATTAAGAAGCATAATAGTTGTGGATTTTCAAGTTGATCAATGGGACGATATCAAAGAAATCAAGGCCAAGATATCTGAAATGGACACTAAACTTGCTGAAGTTATTTCTGCTTGTAGTAAAATAAGAGCTTGA
>RPW8.1^Kz-10
ATGCCGATTGGTGAGCTTGCGATAGGGGCTGTTCTTGGAGTTGGAGCCCAAGCCATTTACGACCGCTTCAGAAAAGCAAGAGATATATCTTTCGTACACCGTCTCTGCGCTACAATCATTAGTATCGAGCCGTTTTTGGTTCAAATCGATAAGCGGAGTAAAGTGGAAGGTTCACCATTAAGGGAAGTTAACGAACGTCTCACGTGTTTCCTTGAATTAGCTTATGTTTTAGTTGAGGCTTATCCGAAACTCAGACGCAGACAAGTACTCAGGAAGTACAGGTACATCAAAGCAATCGAAAAGATAGAACTTGCATTAAGAAGGATAATAGTTGTGGATTTTCAAGTTGATCAATGGGACGATATCAAAGAAATCAAGGCCAAGATATCTGAAATGGACACTAAACTTGCTGATCAATGGGACGATATCAAAGAAATCAAGGCCAAGATATCTGAAATGGACACTAAACTTGCTGATCAATGGGACGATATCAAAGAAATCAAGGCCAAGATATCTGAAGTTATTTCTGCTTGTAGTAAAATAAGAACTTGA
>RPW8.2
ATGATTGCTGAGGTTGCCGCAGGGGGTGCTCTTGGACTTGCTCTCAGTGTCCTCCACGAGGCCGTCAAAAGAGCAAAAGATAGATCTGTAACCACAAGATTCATCTTACACCGTCTCGAAGCTACAATCGATAGTATCACACCGTTGGTGGTTCAAATTGATAAGTTCAGTGAAGAAATGGAAGATTCAACATCGAGGAAAGTCAATAAACGTCTTAAGCTTCTCCTTGAGAACGCTGTTTCTCTTGTTGAGGAGAATGCGGAGCTGAGACGCAGAAACGTACGCAAGAAGTTCAGGTACATGAGAGATATCAAAGAGTTCGAAGCTAAATTACGATGGGTGGTAGATGTGGATGTTCAAGTTAATCAATTGGCTGATATCAAAGAACTCAAGGCCAAGATGTCTGAAATCAGCACTAAACTTGACAAAATAATGCCTCAACCGAAGTTTGAAATCCACATCGGCTGGTGTTCAGGAAAAACAAACCGTGCGATCCGATTTACGTTCTGCAGTGATGATTCTTGA
>PvVTT1
ATGGCGCGTTATGATGTTTTTCTGTGCTTTAGAGGGCGTGACACGCGCCACACCTTCATGGGTAACCTCTATGCTGCTTTGCGGCAGGCCAGATTGAGAACTTTCATGGATGAGGGCGTGCTTAAAGGTGGCGACGTTGCAGATACTATCATTCAAGCTTTGGAAGCATCCAGGGTTTCCATCGTTATTCTCTCCGAAACCTTTGCGTCTTCTAGGTGGTGCCTTGACGAACTTGTCAACATCCTAGACTGCATGAAGACAAAGAACCAAACCGTTATTCCAATCTTTTACAACGTCGATCCCTCCGATGTAAGGAACCTGAAAGGTAGTTTTGGCGCTGCCATGGTTGCCCATGAAGATGGGTTCGGAAAGGACAATGAGAGATTACAAAAGTGGAGATCCATGAAGATGGGTTCGGAAAGGACAATGAGAGATTACAAAAGTGGAGATAGCAGGTTCGGATATGAATATGAGTACATTGAAAGGATTGTGAGAAGCGTGACCTTGGTGATACCCCGCTATAATATTTTTGTGAGTTTCAGTGGAAAAGATACACGCTCCTTCTCGGGTTTTCTCTACAATGCTCTGAGCAGAAGGGGATACCATACCATCCTCAATGATGGGGACCAGAGTTCACAATCTACTACTGTTGGGGTTATTGAAAAATCAAAACTTTCAATCATTGTGTTTTCTGAAAACTATGCACGTTCTCCCTCATGTCTTGATGAGCTTTTGAGGATCCTTGAGTGCAAGGAGATGAAAAACCAACTGGTTTGCCCCATCTTTTACAAAGTGTTACCGTCTGATTTAAGGCATCAAAGAAATAGTTATGGTGAAGCCATGAGTGAACATGAAAATATGATGGGTAAGGACTCTGAGAAGGTGAAGATATGGAGGTCAGCTTTGTTTGAAGTCGCCAACTTGAAAGGATGGTACATGAAAACAGGGTACAGTAATAATACTATTCTATTACTTTTTCTTTGCTTATTTTCATGA
