# Supplementary material for: RefPlantNLR is a comprehensive collection of experimentally validated plant disease resistance proteins from the NLR family
Source: PLoS Biol. 2021 Oct 20;19(10):e3001124. doi: 10.1371/journal.pbio.3001124 (PMC8559963; doi:10.1371/journal.pbio.3001124)
Supplement: S7 Dataset — This file contains 13 genomic loci containing the gene models of 14 NLR-associated entries. (GB) [file pbio.3001124.s019.gb]

LOCUS       AF273059               13889 bp ds-DNA     linear   PLN 10-MAY-2020
DEFINITION  Arabidopsis thaliana RESISTANCE TO POWDERY MILDEW8 (RPW8) locus,
            complete cds.
ACCESSION   AF273059
VERSION     AF273059.1  GI:12958161
KEYWORDS    .
SOURCE      Arabidopsis thaliana (thale cress)
  ORGANISM  Arabidopsis thaliana
            Eukaryota; Viridiplantae; Streptophyta; Embryophyta; Tracheophyta;
            Spermatophyta; Magnoliophyta; eudicotyledons; Gunneridae;
            Pentapetalae; rosids; malvids; Brassicales; Brassicaceae;
            Camelineae; Arabidopsis.
REFERENCE   1  (bases 1 to 13889)
  AUTHORS   Xiao,S., Ellwood,S., Calis,O., Patrick,E., Li,T., Coleman,M. and
            Turner,J.G.
  TITLE     Broad-spectrum mildew resistance in Arabidopsis thaliana mediated
            by RPW8
  JOURNAL   Science 291 (5501), 118-120 (2001)
  PUBMED    11141561
REFERENCE   2  (bases 1 to 13889)
  AUTHORS   Xiao,S. and Turner,J.G.
  TITLE     Direct Submission
  JOURNAL   Submitted (31-MAY-2000) School of Biological Sciences, University
            of East Anglia, University Plain, Norwich, Norfolk NR4 7TJ, England
FEATURES             Location/Qualifiers
     source          1..13889
                     /organism="Arabidopsis thaliana"
                     /mol_type="genomic DNA"
                     /db_xref="taxon:3702"
                     /chromosome=3
                     /map="Atpk41A"
                     /note="accession Ms-0"
     gene            complement(78..919)
                     /gene="RPW8.1"
     mRNA            join(complement(553..919),complement(78..355))
                     /gene="RPW8.1"
                     /product="RPW8.1"
                     /transcription="ATAAAACTATTTAATATGGTTCCATCCTTCCATGTACATAGA
                     TTCCTCTATATTCACCTCGAGAGCTAAACAACTACTTTCAAAAAATGCCGATTGGTGA
                     GCTTGCGATAGGGGCTGTTCTTGGAGTTGGAGCCCAAGCCATTTACGACCGGTTCAGA
                     AAAGCAAGAGATATATCTTTCGTACACCGTCTCTGCGCTACAATCCTTAGTATCGAGC
                     CGTTTTTGGTTCAAATCGATAAGCGGAGTAAAGTGGAAGGTTCACCATTAAGGGAAGT
                     CAACGAACGTCTCACGTGTTTCCTTGAATTAGCTTATGTTTTTGTTGAGGCTTATCCG
                     AAACTCAGACGCAGACAAGTACTCAGGAAGTACAGGTACATCAAAGCAATCGAAACGA
                     TAGAACTTGCATTAAGAAGCATAATAGTTGTGGATTTTCAAGTTGATCAATGGGACGA
                     TATCAAAGAAATCAAGGCCAAGATATCTGAAATGGACACTAAACTTGCTGAAGTTATT
                     TCTGCTTGTAGTAAAATAAGAGCTTGATAAAAAAAAACAGAGACTTTGTTGAAATTAT
                     TTCTTCTTGTAATCAATTTCGGAAATCTATTTCTCTCTCTCTCTCTCTTATTCCCCAT
                     AATTATTGAAAAACTCTTTCTCA"
     CDS             join(complement(553..833),complement(190..355))
                     /gene="RPW8.1"
                     /note="confers resistance to powdery mildew diseases;
                     contains a transmembrane domain and a coiled coil domain"
                     /codon_start=1
                     /transl_table=1
                     /product="RPW8.1"
                     /protein_id="AAK09266.1"
                     /db_xref="GI:12958162"
                     /translation="MPIGELAIGAVLGVGAQAIYDRFRKARDISFVHRLCATILSIEP
                     FLVQIDKRSKVEGSPLREVNERLTCFLELAYVFVEAYPKLRRRQVLRKYRYIKAIETI
                     ELALRSIIVVDFQVDQWDDIKEIKAKISEMDTKLAEVISACSKIRA"
     gene            complement(2105..3029)
                     /gene="RPW8.2"
     mRNA            join(complement(2572..3029),complement(2105..2443))
                     /gene="RPW8.2"
                     /product="RPW8.2"
                     /transcription="AACACTTTACCAAATATTTGAGAAGAAAAAGGAATTATAAAT
                     ATTCACCTCTATATAATATAATAGATGGTCTTATATTTTTCTTACCAAACAAAATAAT
                     ATCATCAATATAACTCATCAAAAACTCTTCACCTCGAGAGCTAACAAACTAATTTCAA
                     GAAAATGATTGCTGAGGTTGCCGCAGGGGGTGCTCTTGGACTTGCTCTCAGTGTCCTC
                     CACGAGGCCGTCAAAAGAGCAAAAGATAGATCTGTAACCACAAGATTCATCTTACACC
                     GTCTCGAAGCTACAATCGATAGTATCACACCGTTGGTGGTTCAAATTGATAAGTTCAG
                     TGAAGAAATGGAAGATTCAACATCGAGGAAAGTCAATAAACGTCTTAAGCTTCTCCTT
                     GAGAACGCTGTTTCTCTTGTTGAGGAGAATGCGGAGCTGAGACGCAGAAACGTACGCA
                     AGAAGTTCAGGTACATGAGAGATATCAAAGAGTTCGAAGCTAAATTACGATGGGTGGT
                     AGATGTGGATGTTCAAGTTAATCAATTGGCTGATATCAAAGAACTCAAGGCCAAGATG
                     TCTGAAATCAGCACTAAACTTGACAAAATAATGCCTCAACCGAAGTTTGAAATCCACA
                     TCGGCTGGTGTTCAGGAAAAACAAACCGTGCGATCCGATTTACGTTCTGCAGTGATGA
                     TTCTTGATGTCCCAATTGTGTCAAACGACTCATATATATGTATTAATATGAATAATCT
                     AATGACATACTTTGAAAATAAATAAATGTGCCAATGGTTATTAAACAAAGAGAAATTC
                     A"
     CDS             join(complement(2572..2867),complement(2215..2443))
                     /gene="RPW8.2"
                     /note="confers resistance to powdery mildew diseases;
                     contains a transmembrane domain and a coiled coil domain"
                     /codon_start=1
                     /transl_table=1
                     /product="RPW8.2"
                     /protein_id="AAK09267.1"
                     /db_xref="GI:12958163"
                     /translation="MIAEVAAGGALGLALSVLHEAVKRAKDRSVTTRFILHRLEATID
                     SITPLVVQIDKFSEEMEDSTSRKVNKRLKLLLENAVSLVEENAELRRRNVRKKFRYMR
                     DIKEFEAKLRWVVDVDVQVNQLADIKELKAKMSEISTKLDKIMPQPKFEIHIGWCSGK
                     TNRAIRFTFCSDDS"
     CDS             join(complement(6008..6303),complement(5287..5632))
                     /gene="HR3"
                     /note="similar to RPW8.1 and RPW8.2"
                     /codon_start=1
                     /transl_table=1
                     /product="HR3"
                     /protein_id="AAK09268.1"
                     /db_xref="GI:12958164"
                     /translation="MPVSEIMAGAALGLALQVLHDAIKKAKDRSLTTRCILDRLDATI
                     FRITPLVTQVDKLSEEVEDSPRKVIEDLKHLLEKAVSLVEAYAELRRRNLLKKFRYKR
                     RIKELEASLRWMVDVDVQVNQWVDIKELMAKMSEMNTKLDEITRQPTDCICFKSNHST
                     SQSSSQNIVEETDRSLEEIVECSSDGSKPKIDIHIHWSSRKRNKDREIRFVLK"
     gene            complement(<5287..>6303)
                     /gene="HR3"
     mRNA            join(complement(6008..>6303),complement(<5287..5632))
                     /gene="HR3"
                     /product="HR3"
                     /transcription="ATGCCGGTTAGTGAGATTATGGCAGGGGCAGCTCTTGGACTT
                     GCTCTCCAAGTCCTTCACGATGCCATCAAAAAAGCAAAAGATAGATCTCTAACTACAA
                     GATGCATCTTGGACCGTCTTGATGCTACAATCTTTAGGATCACTCCGTTGGTGACTCA
                     AGTCGATAAGCTTAGCGAAGAAGTGGAAGATTCACCGAGGAAAGTCATCGAAGATCTT
                     AAGCATCTCCTTGAAAAGGCTGTTTCTCTTGTTGAGGCTTATGCGGAACTCAGACGCA
                     GAAACTTACTCAAGAAGTTCAGGTATAAGAGAAGGATCAAAGAGTTAGAAGCTTCATT
                     AAGATGGATGGTAGATGTGGATGTCCAAGTCAATCAATGGGTAGATATCAAAGAACTT
                     ATGGCCAAGATGTCCGAAATGAACACTAAACTTGATGAAATCACTCGTCAACCAACTG
                     ATTGTATTTGTTTCAAGAGCAATCATAGCACATCACAAAGTAGTAGTCAAAATATTGT
                     CGAAGAAACAGACCGATCTTTAGAAGAAATTGTTGAATGTTCGAGTGATGGGTCTAAA
                     CCGAAGATCGATATCCACATTCATTGGAGTTCAAGAAAACGGAACAAAGACCGTGAGA
                     TCCGATTTGTCTTGAAGTGA"
     CDS             join(complement(7313..7608),complement(6800..7121))
                     /gene="HR2"
                     /note="similar to RPW8.1 and RPW8.2"
                     /codon_start=1
                     /transl_table=1
                     /product="HR2"
                     /protein_id="AAK09269.1"
                     /db_xref="GI:12958165"
                     /translation="MPLTEIIAGAALGLALQILHEAIQRAKDRSLTTSCILDRLDSTI
                     LRITPLMAKVEKLNKESDESLRKVFEDLKHLLEKAVVLVEAYAELKRRNLLEKYRYKR
                     RIKELEGSLKWMVDVDVKVNQWADIKDLMAKMSEMNTKLEKIMGQPIDCIISEDNTNM
                     DIVERVDPSLEAKAGCSNSDSKPKIDIHLRWSKQSKDHGIRFVLN"
     gene            complement(<6800..>7608)
                     /gene="HR2"
     mRNA            join(complement(7313..>7608),complement(<6800..7121))
                     /gene="HR2"
                     /product="HR2"
                     /transcription="ATGCCTCTTACCGAGATTATCGCAGGGGCTGCTCTTGGACTT
                     GCTCTCCAAATCCTTCACGAGGCCATCCAAAGAGCAAAAGATAGATCCTTAACCACAA
                     GTTGTATCTTGGACCGTCTCGATTCTACAATCTTGAGGATCACTCCACTGATGGCTAA
                     GGTCGAAAAGCTCAACAAAGAATCCGATGAATCTCTGAGGAAAGTCTTCGAAGATCTT
                     AAACATCTTCTCGAGAAAGCCGTGGTTCTTGTCGAAGCTTATGCGGAGCTCAAACGCA
                     GAAACTTACTTGAAAAATATAGGTACAAGAGAAGAATCAAAGAGTTAGAAGGCTCATT
                     GAAATGGATGGTAGATGTTGACGTTAAAGTCAATCAATGGGCAGATATCAAAGATCTT
                     ATGGCCAAGATGTCTGAAATGAACACTAAACTTGAAAAAATCATGGGTCAACCAATAG
                     ATTGTATTATATCTGAAGATAATACTAATATGGACATAGTCGAAAGAGTTGATCCATC
                     ATTGGAAGCAAAAGCTGGATGCTCAAATAGCGATTCTAAGCCGAAGATCGATATCCAC
                     CTTCGATGGAGCAAGCAAAGCAAAGATCACGGAATTCGCTTCGTTTTGAATTAG"
     CDS             join(complement(12537..12832),complement(12112..12385))
                     /gene="HR1"
                     /note="similar to RPW8.1 and RPW8.2"
                     /codon_start=1
                     /transl_table=1
                     /product="HR1"
                     /protein_id="AAK09270.1"
                     /db_xref="GI:12958166"
                     /translation="MPLVELLTSAALGLSLQLLHEAIIRAKEKTLITRCILDRLDATL
                     HKITPFVIKIDTLTEEVDEPFRKVIEELKRLLEKAIRLVDAYAELKLRNLLRKYRYKR
                     RIKELDSSLRWMIDVDVQVNQWLDIKKLMGKMSEMNTKLDDITRQPMDIIEATGRSSE
                     EDGCTKPTIDIHFRWKNQTKEHEIRFIFK"
     gene            complement(<12112..>12832)
                     /gene="HR1"
     mRNA            join(complement(12537..>12832),complement(<12112..12385))
                     /gene="HR1"
                     /product="HR1"
                     /transcription="ATGCCTCTTGTTGAGCTTCTTACAAGTGCTGCTCTTGGATTG
                     TCCCTCCAACTCCTTCACGAGGCCATCATAAGAGCCAAGGAGAAAACCTTAATCACAA
                     GATGTATATTGGACCGTCTCGATGCTACACTCCATAAGATAACTCCATTTGTCATTAA
                     GATCGATACCCTCACCGAAGAAGTCGATGAACCTTTCAGAAAAGTCATCGAAGAGCTT
                     AAACGTCTTCTCGAGAAAGCCATTCGTCTCGTTGATGCTTATGCGGAGCTTAAACTCC
                     GAAACTTACTCAGGAAATATAGGTACAAGAGAAGAATCAAGGAGTTGGACTCTTCTTT
                     GAGATGGATGATAGATGTGGATGTTCAAGTCAATCAATGGCTGGATATCAAAAAACTT
                     ATGGGTAAGATGTCTGAAATGAACACTAAACTCGATGATATTACGCGTCAACCAATGG
                     ATATCATCGAAGCAACTGGTCGATCTTCTGAAGAAGATGGATGCACAAAGCCAACGAT
                     TGATATACACTTTCGATGGAAAAACCAGACCAAAGAGCACGAGATCCGGTTCATCTTC
                     AAATGA"
ORIGIN      
        1 catgaaacat agatctcaaa agaagcgaaa taaaaagatt attgttaatt attattttga
       61 taaaattaca catagattga gaaagagttt ttcaataatt atggggaata agagagagag
      121 agagagaaat agatttccga aattgattac aagaagaaat aatttcaaca aagtctctgt
      181 ttttttttat caagctctta ttttactaca agcagaaata acttcagcaa gtttagtgtc
      241 catttcagat atcttggcct tgatttcttt gatatcgtcc cattgatcaa cttgaaaatc
      301 cacaactatt atgcttctta atgcaagttc tatcgtttcg attgctttga tgtacctaaa
      361 gataaacaga acaaacataa tactcgtgtt atttttccac aacatgatag gttttgtacg
      421 tttagtgttt ggagattatc gaaatcatgt aaaaaaaatt gttacaaaga agaagatatt
      481 tttctctaaa ccattaaact aagaaattag gcgatccaaa aaccaataga aattcatgtc
      541 atatatacga acctgtactt cctgagtact tgtctgcgtc tgagtttcgg ataagcctca
      601 acaaaaacat aagctaattc aaggaaacac gtgagacgtt cgttgacttc ccttaatggt
      661 gaaccttcca ctttactccg cttatcgatt tgaaccaaaa acggctcgat actaaggatt
      721 gtagcgcaga gacggtgtac gaaagatata tctcttgctt ttctgaaccg gtcgtaaatg
      781 gcttgggctc caactccaag aacagcccct atcgcaagct caccaatcgg cattttttga
      841 aagtagttgt ttagctctcg aggtgaatat agaggaatct atgtacatgg aaggatggaa
      901 ccatattaaa tagttttatg tttaacaagt taacgagtgg ttttaattat atgaagacaa
      961 ttcaagagat tgactcatag acttagtact gtacgggtca acaactctct ctttttctag
     1021 gtaagaggag atcgttggat ctatatgcaa gttgtcgtga gtattaaatt acgtagaata
     1081 ttattgaatt acgtcgaaga agcgagagtc aatctcactc tcaatggtta acttgtacat
     1141 ttagaagaag gaaaaatcaa cgaagttggc tgagtaagaa gtgaagaaga aaaacagtga
     1201 agaaagccaa aaagcagaag aggaaaatgg tggtatcaac taaaaatatt tcaacaaagg
     1261 aagttactac taaaaatatt tcaacaaaag aagttactac taaaaataaa tactttgcat
     1321 gttgcagtat atatttaaaa tttagaaata attatatcta ttaaaaaatc attttgtaac
     1381 agatgttcga ttatgatata tagaattatt ttgtagacgt tttataaaat agtttaaaaa
     1441 attatattga agatatgaga tgaaccacaa tacgtatttt tatttttcgt attttcaaat
     1501 aaactcttat tattatatga aatctgaatt agcccagaat attattagat ttggtttata
     1561 atttaatctc aaaattttct tccaaactga aaacagaaaa aaaaaaaaaa aaaaaaagaa
     1621 gaagaagaag aagaagttaa aaaccactaa tctgaaagat ccactctaat ttgtataaat
     1681 ttttcgtttt aagttcaaag atgggatcaa atcaaatgag aagaatcctt aaaaactttc
     1741 atctttatgt aagaagcaaa agcaaattta gttaagcttt tttctaagtt ctttatatct
     1801 tctttcagca ttaattcatt atccacaact ttgttatact cattatcctt caaacttgat
     1861 tgtattgagt ttgcttctcc gttgatccta atacgctaag ttcaactctt tgtaacaact
     1921 ttgttcttta aagcattttg agttctaaat aaacaaattg agagaccaat gtggcagata
     1981 atcgtcattt tgagatcgtt tgttgttttt tactctacaa actttggatt cacatacata
     2041 tatatatata tatatataga tatatatata tatatatatt gtaatgtaat gtatagtata
     2101 tttctgaatt tctctttgtt taataaccat tggcacattt atttattttc aaagtatgtc
     2161 attagattat tcatattaat acatatatat gagtcgtttg acacaattgg gacatcaaga
     2221 atcatcactg cagaacgtaa atcggatcgc acggtttgtt tttcctgaac accagccgat
     2281 gtggatttca aacttcggtt gaggcattat tttgtcaagt ttagtgctga tttcagacat
     2341 cttggccttg agttctttga tatcagccaa ttgattaact tgaacatcca catctaccac
     2401 ccatcgtaat ttagcttcga actctttgat atctctcatg tacctaaaga taaacaacac
     2461 aaatataata cacatgttat tgacttaatt catagtaaat gttaggtttt gatagattta
     2521 gtactgttgg gagtttatgg aaatcacata taggaactat ttagcacaaa cctgaacttc
     2581 ttgcgtacgt ttctgcgtct cagctccgca ttctcctcaa caagagaaac agcgttctca
     2641 aggagaagct taagacgttt attgactttc ctcgatgttg aatcttccat ttcttcactg
     2701 aacttatcaa tttgaaccac caacggtgtg atactatcga ttgtagcttc gagacggtgt
     2761 aagatgaatc ttgtggttac agatctatct tttgctcttt tgacggcctc gtggaggaca
     2821 ctgagagcaa gtccaagagc accccctgcg gcaacctcag caatcatttt cttgaaatta
     2881 gtttgttagc tctcgaggtg aagagttttt gatgagttat attgatgata ttattttgtt
     2941 tggtaagaaa aatataagac catctattat attatataga ggtgaatatt tataattcct
     3001 ttttcttctc aaatatttgg taaagtgttg ctctattaat tcacataatg ttagtattat
     3061 acacaaatat tataagggtg aatgcaatga gaaatctatg aacatggaag tcttttgctt
     3121 aacaattaag ccgtgtagtt tgtataaagt caaacggatg ttctttgttt ccgtaacttc
     3181 ctacgaaaga gtgtgaataa gagatgtgtg gaccgcttgg taaagtacca tgcagttaga
     3241 agcatgtacg gggtagtgaa acgtcgattt ttattataaa ataaaataat aaacgatatg
     3301 tgttggaggc gtatatatat taataaatag ttaaataaca aaattaaatc gtcttttact
     3361 ttttttatag ctaataaaat caaatagttt aaagtcaatt ttagatcatt gtcagtaaaa
     3421 acatcattaa actcaagtct ttcaaagtta atttaattaa atttatgcag aaaattcata
     3481 aaacatagat ctcaaaagaa gcaaaataaa aagattattg ttaattatta ttttgataaa
     3541 attacacata gattgagaaa gagtttttca atcattattg ggaagaaggg aggaagaaaa
     3601 gaaaaaacag atttctgaaa ttgattataa gaagaaataa tttcaacagt ctctgttttt
     3661 ttaaatcaag ttcttatttt attacaaagt gaaataattt cagatatctt ggccttgatt
     3721 tctttggtat ctttctaaaa aacaaattta gagaccaatg tggcagagaa tcgtcatttt
     3781 gggatcgttt gttgtttttt actctacaaa ctttggattc acatacatat tatatgtatt
     3841 gtaatgtaat gagtaatata tttctgaatg tctctttgtt tacgttacat tggcacattt
     3901 atgaagacaa aagacgtttt tgattaatta tattgatgat atatataaag acaaaagacg
     3961 tttcacaaaa tattaaaacc ttaggaaaga caccccattt atcatcaatg gaggtgctct
     4021 tagataacaa tctagaatcc ttatcgcttt agacagctgt gttattgact agtcatcatc
     4081 taaagaggat aaggattgga aacgatttga attggagacc aagtgcttgg agagtaagct
     4141 tagggttgtc tttgtatgtg tgtatatata ctcctcaaga tcgatcaata acatcaagca
     4201 ctttttcaac cattcttagt ctttacaatt aatgtacgaa gaggattatt atttattaaa
     4261 ttacgaaaaa gaagtgaaaa tcgatctaaa tgattgactt tttacgtaga atcgtcgaat
     4321 tgcatgtaca tttccaccga aattccaaaa atctgaatta caaataagtt ggaaccgatc
     4381 gatcttgttt tgtatattta cgtacaaggc agacgtacat acatgtagtt tggattatca
     4441 tatgtatgat caacgcaatt ttcgtgaata gaaacgtgaa tactaacaat ttcggtgaat
     4501 acctaccgta aatactaaca ttaaaatcta tgacttctta aaataataat caatcaaact
     4561 tttacatttg attttatatt ttcctcagtt tttaggccta tgatacacct gccttctcaa
     4621 aatattagtt ccgtgatgtt tgctccatct aaggtggata tcgatcttcg gagcatccag
     4681 ctctcgcttc caatgatgga tcaacgcttt caactatgtt ctgattagta ttatcctcat
     4741 cagatctaat acagtatatt ggttagtatt catttcaaac atcttgccca tgagttaacg
     4801 ttcattaata tctgcccact tttgtatgtt attacatgaa aacaaaaata cgataggttc
     4861 tgaattacgc tgctgctaaa atacacatgc agcttgtaaa tgtgcggcgt aaccttatat
     4921 gtaatgttgg ttggagcata tccatttgaa gatccacaag gccaatagat tatcgaaaga
     4981 caatacaagt aaagcttctt ttctaagttc tttctatctc attcattatc ctaaatcgca
     5041 gagaatcctt agtaccatat actaaatccc agagtactta catctttcac cagaatgtcg
     5101 acatctaata tcgagggttt tcgtggccga tcctgctaca ataagttcat tttatataca
     5161 aatgatagca ttacacctga ggaaaataag gaattctcct aattatttca aagttgagtc
     5221 tacattttaa attaagtcct actatcacat ttgagtgatt tgacacaatt ggtacatcaa
     5281 gaatcatcac ttcaagacaa atcggatctc acggtctttg ttccgttttc ttgaactcca
     5341 atgaatgtgg atatcgatct tcggtttaga cccatcactc gaacattcaa caatttcttc
     5401 taaagatcgg tctgtttctt cgacaatatt ttgactacta ctttgtgatg tgctatgatt
     5461 gctcttgaaa caaatacaat cagttggttg acgagtgatt tcatcaagtt tagtgttcat
     5521 ttcggacatc ttggccataa gttctttgat atctacccat tgattgactt ggacatccac
     5581 atctaccatc catcttaatg aagcttctaa ctctttgatc cttctcttat acctaaagat
     5641 caaaataaca caaaaatatt aatactcatg ttatttcatt aaaatgataa gttttgttag
     5701 atttatattg agaaattacg aaaatcactt atagaaatgc tcatctaaaa aaagatttca
     5761 cttgaaaaaa tcttgaatcg aacttgaagt aaaccgttcc tagctaatcc aagatatctt
     5821 attttaaaac accatgaaat taatcactgt aagtcagtat ctcaatctga gattctaatg
     5881 gtatccatct tttaagtagt gacaaaacaa acaatttttt attttatttt taactattaa
     5941 atttaagaaa taagaagact tcgtatgaac caaaagaatt catgcatttc atggattgta
     6001 tacaaacctg aacttcttga gtaagtttct gcgtctgagt tccgcataag cctcaacaag
     6061 agaaacagcc ttttcaagga gatgcttaag atcttcgatg actttcctcg gtgaatcttc
     6121 cacttcttcg ctaagcttat cgacttgagt caccaacgga gtgatcctaa agattgtagc
     6181 atcaagacgg tccaagatgc atcttgtagt tagagatcta tcttttgctt ttttgatggc
     6241 atcgtgaagg acttggagag caagtccaag agctgcccct gccataatct cactaaccgg
     6301 catttttctt tgggtcaaga gattagctct ttagctctca acgtgattgt atggagcaat
     6361 ctatatacat gaaaccattg aagaatcttt tgtttaacaa aacgttttgt ttttgatgaa
     6421 ctatatgaag acaagagacg ttgacttaaa gacttagaat tagtcgactc tctttctttc
     6481 taggtgaaag gagataattg gatctatatg caagttgttg tgatttttaa attacgaaga
     6541 agggagaatc aatctcaatg attgacttta acagtaggat taaatgttga cttgtacatt
     6601 tgcattaaaa aaatccaaaa atcttaattt acatattagt tggaaccaat cttctttttt
     6661 gtttatacaa gcaggcgtta tatgtatgat aagttgataa cacaatattc gtaagtataa
     6721 tttttttttt tttttacatt tgattatttt ctttctcaat tttgctggtc tatgacacat
     6781 accacatcaa aaaaaaaaac taattcaaaa cgaagcgaat tccgtgatct ttgctttgct
     6841 tgctccatcg aaggtggata tcgatcttcg gcttagaatc gctatttgag catccagctt
     6901 ttgcttccaa tgatggatca actctttcga ctatgtccat attagtatta tcttcagata
     6961 taatacaatc tattggttga cccatgattt tttcaagttt agtgttcatt tcagacatct
     7021 tggccataag atctttgata tctgcccatt gattgacttt aacgtcaaca tctaccatcc
     7081 atttcaatga gccttctaac tctttgattc ttctcttgta cctaaaacaa cagtacactt
     7141 tagtatgtaa ttaaatacat acatgaaaca aaaaaatgat aggtttttgt ttaattggtg
     7201 tctatataat gttgggagat caagtaatat gtagaagtat tcatgtatct aagattaaaa
     7261 aaaaaaatca ttatttcatg tatatatata cgagaccaaa agattcacaa acctatattt
     7321 ttcaagtaag tttctgcgtt tgagctccgc ataagcttcg acaagaacca cggctttctc
     7381 gagaagatgt ttaagatctt cgaagacttt cctcagagat tcatcggatt ctttgttgag
     7441 cttttcgacc ttagccatca gtggagtgat cctcaagatt gtagaatcga gacggtccaa
     7501 gatacaactt gtggttaagg atctatcttt tgctctttgg atggcctcgt gaaggatttg
     7561 gagagcaagt ccaagagcag cccctgcgat aatctcggta agaggcattt tgtatagttt
     7621 tttttaaagg attacttaaa ttacaaagag atttattgca attagcttta gctctcgatc
     7681 gcacgaggtt agtatatgaa tgaatcaata ttgaattggt cttttgacaa aaacacttat
     7741 ttggattgat tttttccaac ttgttgtgat tatggaatta aagaaaaagg agtagagaaa
     7801 tagtctcaat gtggattaat tttttctgtt aaatattaat attttgatca acttgttgtg
     7861 actatgaaat taaagaagag aagagcgagc agtgaagcat tctcaatgaa aattaatttg
     7921 tttgtttcaa gttatatatg aaagtaaaga aaaaaaggga agataatcat attcgaaatg
     7981 atcgaatttg tacatacgtt ggattaatca ctgacgtgta ctgaaatctc ctaacgtttc
     8041 tgtccattct cgtttttcta atttatattg gtagaaatat tgtatattct atattgacat
     8101 tatcggtgaa atattatgat gactatcata tggaaactct tttagctaag tttagattaa
     8161 atatagaaaa agtttttctt tcatattgat cctactaatt atagtgaaat gtttcgctta
     8221 cctctttgtt aagtttggtt tacagctagt agttgttaaa gcaagtgaaa attttatgtt
     8281 tccgcatttg attgtgcgtt tgtgacccat aagaaggatt tacaagaagt ttggttagat
     8341 aaaaatcttt tataataaga gaaagttttt tctaactttg cctaccaatg cgatatttga
     8401 cactttactt tgatgacacg tgtacttatc attaattata atttaactaa aataatttat
     8461 taatagatat atcttatatt tagaaaaata gtcattaaac tatgaaatta ctacatatta
     8521 aactacaaat tttgaaatga atttttttct accataactg caactccctt aactaattac
     8581 aaaatcaaat ctttaaaatt ttgacatgat attatgtttt agagtacaaa gtaatcacta
     8641 tttatatgtt tttgataata aaaaattatt atatttacta ttatagatta ccattaatgc
     8701 atactcttaa cattttctta cctgcttaac cgtaataagg tattaaacac tatttaggag
     8761 tactttgatc caaaaattta tgacccttta tatctcataa gttacaatat tttgatcacc
     8821 acattaaagt acaatttatg acttaatata taactaaaaa tggcttaaga atgcaactat
     8881 ataacaagca tggcttgaga aaaagcaatt ggcaacctca agtgtctcaa atgctcagct
     8941 ccaaatacaa tatccgtttt tcattttttt ttgcatattt tagttgtaca tcgatatatc
     9001 tttctagagt ttggatgtgt ttcttacaag ttcagtaaac atctaagctc tacactaact
     9061 tatatttgga tatagtatat tctttgaaaa ttcaaattct caatttcaca acaattatgg
     9121 gatatgctag ctaaataaat atttggtaaa tacatgcaaa gttttctctg gtgttgttaa
     9181 agtccattga gatgcataat tattcttgct agaataatca aatccgaaag tacctactca
     9241 ttatccgtga ttgtgtatct ccatttgttt tttctgtcta ggcaaggaag acaaagaaga
     9301 aggttgaaga agttcatgaa atagagggaa attcttagac tatgaatact aaagattacc
     9361 atatagaaaa gagtatttac ttgttttttt ggtctacttc ctttatttat ttaagtttga
     9421 caatgttaat tgaaacctta ttttcatgaa atagagggaa attcttagac tatgattact
     9481 aaagattact atatagaaaa aagtatttat ttgtcatctt agtttacttc cttttttttt
     9541 ttttaagttt gacaatgtta attgaaacct tatttagata ttcactaaac aaaattaagt
     9601 tgtttcctca cagtaccaag acaaccaagg ggttccgaac caactataaa acgattaatt
     9661 tatttaaaat gtagttaaac attttaatgt ttatttagtc ataaatatta tatatatata
     9721 tatatatata tatatatata tatatatata ttattaaatt attttataac attttttaac
     9781 tttgcctacc aatgcgacat ttggtactct actttaatga cacgtgtact tatcattaat
     9841 tgtaatttga ctaaaataat tttttaatag atatatcata tatttagaaa aatagtcatt
     9901 aaactatgaa attactacat attaaactac aattttgaaa tgaatttttt ctaccataat
     9961 tgcaactccc ttaactaatt acaaaatcaa atctttaaaa ttttgacatg atattatgtt
    10021 ttatactaca aagtaatagt tcactactgt aaataattct ccaattttac aagaattttt
    10081 ccatctttag ttttttttat accataattt tataaatttt accatgttct aattttaaat
    10141 cagaaaatcc tctaaaagtt taactattag ttacatttct ttgttctcct tattttaact
    10201 tctcgaatca tattaacata gtttttgtaa catcagtttc ttctctttag ctttttttac
    10261 acaagaagtt ttttgtcttg tgtcaaaagc tgatcatgaa ttggagagaa gtaataatga
    10321 ttccttgatg agttagcgta atgccaacag tcgttgccaa tagacagcat tatccacaga
    10381 aaacatgtat tttacataat ttagggtaga aaatatatat acaaactttt cactcatttg
    10441 ctataggtag ttaatttatt ttgtcctacc acatacaaat ctacattacg ctaccaaaat
    10501 atgctaaatc tttttatcca tataagaagt ttaattttta ataattagat atcttaatca
    10561 aatttctagc gtcatgttca aaaccgatga tcataagcta tgtcttccat cacaatgtcg
    10621 aatgacacta tacatggaat catgtgtcgt gtgaaatcgt agatcataac attcttaacc
    10681 aagactcaag ttaatctcta tctcagaacc ttgtgggttg ggcgtaaaac atctcggggt
    10741 tggctcatct cattgggcaa agagaacccc aatttatttt taggactttt cttttcccgt
    10801 tcccccacct cagtatagtg cttcgcttcc ggttcttcgg aagaatcaac ttacctctat
    10861 ctttttatta tataaaattg tgttttaccg atataacaac ataagatata tatatacatg
    10921 aatatagtgg aaaatgagag agtgattatt tataagatgg aaatgaaaaa ttgataaacg
    10981 taaataaacg taaatattac aaataatttg aataaaaggg ttttagtcaa gtaaaaaggt
    11041 tttccaagag acatcttaaa tcatattttt aattactttc gagttatata ttaataatta
    11101 tagataaatt atatatataa tttgtccttt tttgtacatt tctcatattt tatatgactt
    11161 tttttttcct ctgaactgac ttttttccta cgaagaaggt tcatctattt ttttttccaa
    11221 gacaattggt aatacatgca tttgcatttt cacaaaaaca aatacttaat atttaagttt
    11281 ttttaatagt aaaacatact gttttcacaa aacaaaaaaa gcaattgtgt gcataatttt
    11341 taatcaacta atgtgtcttt ctaaacacat catactttgt aaacatcaaa attactatta
    11401 ttaattatta attattttga gcgatatatt aacaattata aataaatttt atatctaatt
    11461 taatataaat attattctat attcaaaatt aaaaccgaat atataattca cccatcgcgt
    11521 ggacaacttc tagtaatata atataataga gattcagata gataatagtt ggttcttaac
    11581 caaatttcaa ctataataga gtacttatga tgcatcatgc acatttgtat ctcatacgaa
    11641 taagaaacta agtgtgcaaa ttgatatgta tccatgcaga gttagtttgg attttggatg
    11701 atttttatct catagtcata gtcaattgtc tcgcaatcaa tttatgaaga catatcaaat
    11761 gttgtcaaat catttgtgta tgaacatacg ttacgtgatg ttcaatctaa taagagatat
    11821 tgtatataaa aggcacaaga gttatttgtc ttgtcaacca ttggaatgtt ctcagaagtt
    11881 tataataaca taaggttgtg aactaattaa tatattagtt ataccatttc cagtaataac
    11941 aatataaaat gcttaacaaa agtaataaga taaaatgttg gtaaattaat acttacatca
    12001 cacattcacc tacaataatt ccaacactcc aaaaactata tcacatttgt tgagtttttt
    12061 ttttctcaaa aaacattttg tggtctagga cacgatcgtt acattaacaa atcatttgaa
    12121 gatgaaccgg atctcgtgct ctttggtctg gtttttccat cgaaagtgta tatcaatcgt
    12181 tggctttgtg catccatctt cttcagaaga tcgaccagtt gcttcgatga tatccattgg
    12241 ttgacgcgta atatcatcga gtttagtgtt catttcagac atcttaccca taagtttttt
    12301 gatatccagc cattgattga cttgaacatc cacatctatc atccatctca aagaagagtc
    12361 caactccttg attcttctct tgtacctaaa gaaagattca caacaacaac aaaaaaattg
    12421 catgaaaaat aaaagatttt ggtaggatat ttttttgtta aagtatatac tttggttggt
    12481 ataatttaac actacattac atttacatat ggaaatgatt aacgacattc acaaacctat
    12541 atttcctgag taagtttcgg agtttaagct ccgcataagc atcaacgaga cgaatggctt
    12601 tctcgagaag acgtttaagc tcttcgatga cttttctgaa aggttcatcg acttcttcgg
    12661 tgagggtatc gatcttaatg acaaatggag ttatcttatg gagtgtagca tcgagacggt
    12721 ccaatataca tcttgtgatt aaggttttct ccttggctct tatgatggcc tcgtgaagga
    12781 gttggaggga caatccaaga gcagcacttg taagaagctc aacaagaggc attttcttca
    12841 gaaaagcttt aaagctttga ttaaatggag actaatcgat attatagaag gaatttaagg
    12901 acgtggttgg ctttaacttc ttgccggagg ttaattatcg tatgactcta tgtggaaatg
    12961 gtctttgtta acaaataatt ttatttctaa gtaaatacac atacttgaat taactttttc
    13021 aaattgctct aattttgtaa ttttagaatc ttttgacttt gtgtagttaa gataactttc
    13081 ttcaagttgt tgtgaactaa tgttagtata tattctcatg tatcccgttg aacaaaaaaa
    13141 aaatatcatg tgtccaacac acagacgcac ctatagcgcg tgtaatacac caccagaaat
    13201 ctccaaaatt cagggaaatc gagttctttt ttaagcgcgt ggtcggaaat tcagggaaac
    13261 attccttttg ggcttttaaa aactattaaa tgggccttag gttgtgctgt atgcaactta
    13321 atcaaggtag gaaggatcaa atcttggata catggtgatt gtttttgtct attaagtgaa
    13381 acgcaaagca acgatcatgg atcaggaaca ctattttgaa cggtatggtc atcaaatctt
    13441 acttgtgaca caggctgcaa aatcccaaat tgggaaagtc ccaccattct aaagtagatg
    13501 tagacccttg aggtaaacat gtgctattca ttgtggaaag tgatatttat cttgttctca
    13561 tcttctctat cattgattgt agaagcatct gatgaggaaa gaggttgtgg taggaccttg
    13621 cttctacaat cttttcaaga ggtcttatcc caaaatcata aattcataat gatttatgaa
    13681 caagaaaatg ttcatgtatt gttcttccaa tcaacgatgg tgtcatatat gtcctctaaa
    13741 atcactttcc ccagctagat cagtctatat taaaatgtct cacatagata gattgggtat
    13801 ttttactcta atatataagg caacatgtgt cataaaatat aacactgctc aatattatta
    13861 ttttaatata tgtgtatgag aaagaattc
//
LOCUS       AT1G01450               3076 bp    DNA     linear   UNA 13-NOV-2020
DEFINITION  Arabidopsis thaliana chromosome 1 sequence.
ACCESSION   NC_003070
VERSION     NC_003070.9
KEYWORDS    .
SOURCE      Arabidopsis thaliana (thale cress)
  ORGANISM  Arabidopsis thaliana
            Eukaryota; Viridiplantae; Streptophyta; Embryophyta; Tracheophyta;
            Spermatophyta; Magnoliophyta; eudicotyledons; Gunneridae;
            Pentapetalae; rosids; malvids; Brassicales; Brassicaceae;
            Camelineae; Arabidopsis.
FEATURES             Location/Qualifiers
     source          <1..>3076
                     /organism="Arabidopsis thaliana"
                     /mol_type="genomic DNA"
                     /db_xref="taxon:3702"
                     /chromosome=1
                     /ecotype="Columbia"
     gene            1..3076
                     /locus_tag="AT1G01448"
                     /note="Natural antisense transcript overlaps with
                     AT1G01450; Potential natural antisense gene, locus
                     overlaps with AT1G01450"
                     /db_xref="Araport:AT1G01448"
                     /db_xref="GeneID:5007657"
                     /db_xref="TAIR:AT1G01448"
     ncRNA           join(1..239,657..826,948..1409,1494..2103,2172..3076)
                     /ncRNA_class="lncRNA"
                     /locus_tag="AT1G01448"
                     /product="other RNA"
                     /transcript_id="NR_138615.1"
                     /db_xref="GI:1063697462"
                     /db_xref="Araport:AT1G01448"
                     /db_xref="GeneID:5007657"
                     /db_xref="TAIR:AT1G01448"
     ncRNA           join(1..239,657..826,948..1409,1494..2103,2172..2379,
                     2492..3076)
                     /ncRNA_class="lncRNA"
                     /locus_tag="AT1G01448"
                     /product="other RNA"
                     /transcript_id="NR_138616.1"
                     /db_xref="GI:1063697463"
                     /db_xref="Araport:AT1G01448"
                     /db_xref="GeneID:5007657"
                     /db_xref="TAIR:AT1G01448"
     ncRNA           join(25..239,657..826,948..1409,1494..2103,2172..2379,
                     2706..3030)
                     /ncRNA_class="lncRNA"
                     /locus_tag="AT1G01448"
                     /product="other RNA"
                     /transcript_id="NR_138617.1"
                     /db_xref="GI:1063697464"
                     /db_xref="Araport:AT1G01448"
                     /db_xref="GeneID:5007657"
                     /db_xref="TAIR:AT1G01448"
     CDS             join(complement(926..2861),complement(658..827))
                     /locus_tag="AT1G01450"
                     /gene_synonym="F22L4.1; F22L4_1"
                     /inference="Similar to RNA sequence,
                     EST:INSD:ES159578.1,INSD:ES024481.1,INSD:EH835114.1,
                     INSD:BX834656.1"
                     /note="Protein kinase superfamily protein; FUNCTIONS IN:
                     protein serine/threonine/tyrosine kinase activity, kinase
                     activity; INVOLVED IN: protein amino acid phosphorylation;
                     LOCATED IN: cellular_component unknown; EXPRESSED IN:
                     pollen tube; CONTAINS InterPro DOMAIN/s: Protein kinase,
                     catalytic domain (InterPro:IPR000719),
                     Serine/threonine-protein kinase domain
                     (InterPro:IPR002290), Tyrosine-protein kinase, catalytic
                     domain (InterPro:IPR020635),
                     Serine-threonine/tyrosine-protein kinase
                     (InterPro:IPR001245), Protein kinase-like domain
                     (InterPro:IPR011009); BEST Arabidopsis thaliana protein
                     match is: Protein kinase family protein
                     (TAIR:AT1G64300.2); Has 73829 Blast hits to 73194 proteins
                     in 2427 species: Archae - 72; Bacteria - 7086; Metazoa -
                     29204; Fungi - 5761; Plants - 19826; Viruses - 200; Other
                     Eukaryotes - 11680 (source: NCBI BLink)."
                     /product="Protein kinase superfamily protein"
                     /protein_id="NP_171652.1"
                     /db_xref="GI:15223409"
                     /db_xref="Araport:AT1G01450"
                     /db_xref="GeneID:837060"
                     /db_xref="TAIR:AT1G01450"
     mRNA            complement(<828..>2240)
                     /locus_tag="AT1G01450"
                     /gene_synonym="F22L4.1; F22L4_1"
                     /product="Protein kinase superfamily protein"
                     /inference="Similar to RNA sequence,
                     EST:INSD:ES159578.1,INSD:ES024481.1,INSD:EH835114.1,
                     INSD:BX834656.1"
                     /transcript_id="NM_100027.1"
                     /db_xref="GI:18378840"
                     /db_xref="Araport:AT1G01450"
                     /db_xref="GeneID:837060"
                     /db_xref="TAIR:AT1G01450"
     gene            complement(<828..>2240)
                     /locus_tag="AT1G01450"
                     /gene_synonym="F22L4.1; F22L4_1"
                     /db_xref="Araport:AT1G01450"
                     /db_xref="GeneID:837060"
                     /db_xref="TAIR:AT1G01450"
ORIGIN      
        1 tcataataac gtacttatca ccaaaaaaaa aaaagaaatc atagcttcat tcatctaaaa
       61 ctagagtggg gactttttgg tcatatcaca atcaatgaca taataaaagc gtcggaggat
      121 ggatgtgacg gagtcggcgg tggcggagat attgaaattg acgagagaca gagccaaagc
      181 tccgaaccac gccatgtctc tagtccccgg cggaatcgct gttccccttt tttgttaagg
      241 taattttcag gcagattagt caaggttcct tatttttgat gtttttatcc acattcgaag
      301 cccaaaattt gattagtgta atttgatggt gtttgataga ttgtagaaat agtggagcag
      361 gcctagttta cttcacttca gcgttgagcc tctacagtct aggcacataa ttttgcctca
      421 tatgatttgt ttcctttaag ataatattgt agctagtagc tactgaatca atcagtcact
      481 agcctgaaca atatacgagc ctagtagtat ctgtaggaaa ctttgaataa agaagaattt
      541 tatcgttttc gatagatatg tagtggagtg tgtgtcacca catacgagtt agtatgtctt
      601 ttgacttgta cagcattttg aacttgctat tatgaaccta ttctttttcc ctgcagacta
      661 ggaaagctca gagtcagagg catgtccaga gtttgatcgt cgtatccttg ggcttatcaa
      721 tatcagctga ctctcagagt ttgctctcat gctttgccca ccacaagggc ttagtggcgg
      781 atgccttgat cgtcctctcg gagttgtccc tgaacagaat ccaaaggcta gtgacacaaa
      841 acaaaaaaat tagtacaagt aaccaagttc atatttgtta gggagcctat atatatatat
      901 atatattggc tgatgataat ctcacctggt ttttgaattg gtttcaggct agaagctctt
      961 ttcagaagat ttgaaacctg cttcttgctc ataccaacat catttgagga gcatgacaat
     1021 cttctttcct tggcatatga caactgctca tctgatcctg ccccaccctc atcctcgcta
     1081 cacgaagccc attcacttcc tgattccgat ggttcccgga gattatcctt ttcacacgtt
     1141 tttgcccgtt ccacaaccct atatgcaaac atttgaaaag gaacctgtga aactttggtt
     1201 agctctgtag attcccaaga aagcttctgc aatagctttg tctcgatctc gcagtaatcc
     1261 acagtaggcg caatggacgg gtcttgttgg ctactactgt aacattccgg gttcaaagct
     1321 agaaaccgtt tgatataccg gagaattctg cttatcgatg agaaagttgg acgctgattg
     1381 ggatcagcat gccagcatcg ttttgtcagg tttgttatga actttggtga attaaatgga
     1441 aaaagcggtc tctccccggc cctaatgttt ctactcatct tatctccttg caggtggcta
     1501 tcttcaaatg gtactttacc tgtcagaagc tcaaagctaa ccatcccaaa gctatacacg
     1561 tcagatttat cactatactt aaggcttcct gcagttccac tctgttcttg ctcctctaga
     1621 acttctggag aataccatat gaatggaaaa ttctcattct gactcgtcaa agaagcactt
     1681 ttactagaga atcccttgac agaattcaac ccgaacccaa aaatcttccc aagcagatac
     1741 ccatctccgg attggttact tcttggtttg acaagaatgt ttgatggatt caactctccg
     1801 tggtatattc tcttcgagtg aagatattcc atacccaaag ctatctgaag catcagatca
     1861 accgcgaccg ggagggagag agtgttcttc ttcctaggac cacatacctc tttgatgtgc
     1921 attccaaggg ttttcctcat cagttccatg accaagaaac actctttctt ctcctcatcc
     1981 gtgaatccgc agaggtaata tacaatgttt gggtgtgaaa gagatagcaa tggagtaatc
     2041 tgaggaagca aagcatcaat atccccaaag aaatgcctaa gcgcaaagct ctcgcctaac
     2101 caggtaatct ccttgtactg acttccattc cctaatcttt ttttcacttg gtaatctttt
     2161 gtgttatcca gaagagaaga aggaaatagc ttggggctct catttccatc tcccaaatgc
     2221 ttcaaaagga aatcagccat cttccgttca tgtttgctcg aaccggactg ctttttctcc
     2281 tgaagctcct tgatcagaat ccaacggtcc tctgtccaag cactctcgaa ccggttgcag
     2341 aaatcctcgg tcaccaaata ctctctccca aacttccagg taaacatctg agagtcattc
     2401 cattgcttca tatacttgtt agaatgcacc aacctcttct tgctcatctc ttcttcatcc
     2461 caccctgaaa cctcactcgc tgtctcaata gcctcgacga tgatcggtag acaagagagc
     2521 aagttatgta tgtgaagctc tgtgcaatct ctattgctat gcaacacaat agccttagcc
     2581 caaaacccaa gtttaggctc taaagacatt ctaacataag cctctccttc tctaaccacc
     2641 catagaagct cccttaaggg ctgttctagt atcttccatt tagtgttctt ctctttgaag
     2701 cgtagattgg atcgcatcga cacagaaatt gactcgtagg ctgcggtgaa gaggtcgagt
     2761 aatagagagc attgacgctg gttgatttga atgctgtcct tgaacaccat taacgctctt
     2821 atgcttccta atacctctcc tatctctcga aattgatcca tttcacacct cttcaattgt
     2881 acacaaggcc ttcggaattt gtattataaa ttattgtact cataagaaat cgtatcacag
     2941 gaatggattt gtgaaagaaa ttctctactt gagatgtacg gacacatcat acggataata
     3001 agttatattt ggcaattgta gcctttgttt gttttattta ctgaagtttg ttttttataa
     3061 caaacgcgca tgatag
//
LOCUS       AT1G47370               2806 bp    DNA     linear   UNA 30-JUL-2003
DEFINITION  Toll-Interleukin-Resistance (TIR) domain family protein.
ACCESSION   841140
KEYWORDS    .
SOURCE      Arabidopsis thaliana (thale cress)
  ORGANISM  Arabidopsis thaliana
            Eukaryota; Viridiplantae; Streptophyta; Embryophyta; Tracheophyta;
            Spermatophyta; Magnoliophyta; eudicotyledons; Gunneridae;
            Pentapetalae; rosids; malvids; Brassicales; Brassicaceae;
            Camelineae; Arabidopsis.
FEATURES             Location/Qualifiers
     CDS             join(complement(2580..2806),complement(2120..2365),
                     complement(1090..1180),complement(841..989),
                     complement(678..745),complement(338..475),
                     complement(1..173))
                     /locus_tag="AT1G47370"
                     /gene_synonym="T3F24.3; T3F24_3"
                     /note="Toll-Interleukin-Resistance (TIR) domain family
                     protein; FUNCTIONS IN: transmembrane receptor activity;
                     INVOLVED IN: signal transduction, defense response, innate
                     immune response; LOCATED IN: intrinsic to membrane;
                     CONTAINS InterPro DOMAIN/s: Toll-Interleukin receptor
                     (InterPro:IPR000157); BEST Arabidopsis thaliana protein
                     match is: Toll-Interleukin-Resistance (TIR) domain family
                     protein (TAIR:AT2G03300.1); Has 1597 Blast hits to 1536
                     proteins in 48 species: Archae - 0; Bacteria - 0; Metazoa
                     - 0; Fungi - 0; Plants - 1597; Viruses - 0; Other
                     Eukaryotes - 0 (source: NCBI BLink)."
                     /codon_start=1
                     /transl_table=1
                     /product="Toll-Interleukin-Resistance (TIR) domain family
                     protein"
                     /protein_id="NP_175170.1"
                     /db_xref="GI:15220183"
                     /db_xref="Araport:AT1G47370"
                     /db_xref="GeneID:841140"
                     /db_xref="TAIR:AT1G47370"
                     /translation="MTSVSPRYRNVPVPKVFLSFRGEEIRHGFISHLADALERYGIMF
                     IIDKDEQRGNDLTSLLLRIKESKVALVIFSSRFAESRFCMDEIVKMKECVDERKLLVI
                     PIFYKVRARDVSGRTGDFGKKFWALAQKSRGCQIKEWMEALECISNKMGLSLGDGRSE
                     ADFIKEIVKEVERVLATFTSEDTEDHHCQTVKLLKGLVVGCLAHQELPLVLVFTQVYY
                     YVKFSIFFIEEIFSSCFRKGFVLKPCKEDLQINSISIPGIDLENFKNMMQQAMYELNQ
                     MLLQSLGNIDPHRDVAFENQPQDQPDSPIALPEERRVALEATKFCGHAAYWWNQTKTT
                     RARIGKVLIHFWEKLKKKFKDTYDRTVRI"
     gene            complement(<1..>2806)
                     /locus_tag="AT1G47370"
                     /gene_synonym="T3F24.3; T3F24_3"
                     /db_xref="Araport:AT1G47370"
                     /db_xref="GeneID:841140"
                     /db_xref="TAIR:AT1G47370"
     mRNA            join(complement(2580..>2806),complement(2120..2365),
                     complement(1090..1180),complement(841..989),
                     complement(678..745),complement(338..475),
                     complement(<1..173))
                     /locus_tag="AT1G47370"
                     /gene_synonym="T3F24.3; T3F24_3"
                     /product="Toll-Interleukin-Resistance (TIR) domain family
                     protein"
                     /transcript_id="NM_103631.1"
                     /db_xref="Araport:AT1G47370"
                     /db_xref="GeneID:841140"
                     /db_xref="TAIR:AT1G47370"
                     /transcription="ATGACGAGCGTGTCTCCTCGGTACAGAAATGTTCCTGTCCCT
                     AAAGTGTTCCTTAGTTTCCGAGGAGAAGAGATTCGTCATGGGTTTATCAGCCACCTCG
                     CTGATGCTTTAGAGAGATATGGGATCATGTTCATCATAGATAAAGACGAGCAACGTGG
                     AAATGACTTGACAAGTCTCCTTTTAAGGATCAAAGAGTCAAAAGTTGCCCTGGTCATC
                     TTCTCTAGCAGGTTTGCGGAGTCGAGGTTTTGTATGGATGAGATTGTCAAGATGAAGG
                     AATGCGTAGATGAAAGAAAGCTTCTAGTCATTCCTATCTTCTATAAGGTTAGGGCAAG
                     AGATGTGAGCGGCCGCACAGGTGACTTTGGTAAAAAGTTTTGGGCGCTTGCTCAAAAG
                     TCTCGAGGATGTCAAATCAAGGAGTGGATGGAAGCCCTAGAGTGTATTTCTAATAAGA
                     TGGGTTTGTCCCTGGGAGACGGAAGGTCTGAAGCCGATTTTATTAAGGAAATCGTTAA
                     AGAGGTTGAGAGAGTTCTAGCCACATTTACAAGCGAGGACACAGAAGATCATCACTGT
                     CAAACCGTTAAGCTTTTGAAGGGCCTCGTCGTGGGTTGCCTTGCCCATCAAGAACTGC
                     CGTTGGTGTTGGTTTTTACTCAAGTTTACTACTATGTTAAGTTTTCTATTTTCTTCAT
                     TGAGGAGATATTCTCATCATGTTTTAGGAAAGGCTTTGTCTTAAAGCCCTGCAAGGAG
                     GACTTGCAAATCAATTCGATATCGATTCCTGGAATCGATCTCGAAAATTTCAAGAATA
                     TGATGCAACAAGCGATGTACGAACTGAATCAAATGTTGCTGCAAAGTCTTGGCAACAT
                     AGACCCTCATCGTGATGTTGCTTTTGAAAACCAGCCACAAGACCAACCAGATAGTCCG
                     ATTGCTCTCCCGGAAGAACGTAGAGTTGCTTTGGAAGCAACCAAATTCTGTGGTCACG
                     CTGCATATTGGTGGAATCAGACAAAGACAACTCGTGCCCGCATTGGAAAAGTTCTAAT
                     TCATTTTTGGGAGAAGCTCAAGAAAAAGTTTAAGGACACGTATGACAGGACTGTAAGG
                     ATTTGA"
     source          1..2806
                     /organism="Arabidopsis thaliana"
                     /mol_type="genomic DNA"
                     /db_xref="taxon:3702"
                     /chromosome=1
                     /ecotype="Columbia"
ORIGIN      
        1 tcaaatcctt acagtcctgt catacgtgtc cttaaacttt ttcttgagct tctcccaaaa
       61 atgaattaga acttttccaa tgcgggcacg agttgtcttt gtctgattcc accaatatgc
      121 agcgtgacca cagaatttgg ttgcttccaa agcaactcta cgttcttccg ggactcattt
      181 aaattcaagt atctcttcaa cagatacgat ccaatccagt aacgaatcac cacgaattcc
      241 accatgaaac tacaggatat cgagacgaaa actagcttcc caacatgtag ttcatgttga
      301 caaacattag cgagatcgcg ttagtgttgt ctgttacgag caatcggact atctggttgg
      361 tcttgtggct ggttttcaaa agcaacatca cgatgagggt ctatgttgcc aagactttgc
      421 agcaacattt gattcagttc gtacatcgct tgttgcatca tattcttgaa attttcttga
      481 gatgcaatta aagcatcacg ttagctttag gaggcatgat taacaaattc aacgcccaga
      541 acgacaagaa tctgatacca actgatagaa aggcagaagc tacgagcgga ggacacggcg
      601 gctccgtttt aatagggaga aaacagagta tgaagatgac gattagtggt gatgaaacga
      661 tggtgagatg atataaccga gatcgattcc aggaatcgat atcgaattga tttgcaagtc
      721 ctccttgcag ggctttaaga caaagctctt ttgggtagtt aagactacct ctttttggtt
      781 tttttttgat agatttcaaa acaagatgga atacaatagg tgactagttt gccaacacac
      841 cctttcctaa aacatgatga gaatatctcc tcaatgaaga aaatagaaaa cttaacatag
      901 tagtaaactt gagtaaaaac caacaccaac ggcagttctt gatgggcaag gcaacccacg
      961 acgaggccct tcaaaagctt aacggtttgc tgcatccacg acgagaatca ggagattctt
     1021 gatttcgctc atcttgacct cttttctctt tttgcaggtt caatcaagga tacaatttca
     1081 aaaattgaca cagtgatgat cttctgtgtc ctcgcttgta aatgtggcta gaactctctc
     1141 aacctcttta acgatttcct taataaaatc ggcttcagac ctgccatata tatatattgt
     1201 aactcaatta atggatattt tctaaagtgc agagaaacta aatattttca cgtgatataa
     1261 tcgaggaatt ctcaaccaca agatgaaagg atcaacgaaa gaaattaatg aagtagatat
     1321 aagtacaaaa agggtgaaca ttcgatccta aacataaaac tacagaaaat gttttttcta
     1381 taattcccta agctccacac atcttttaca ttatctttgt ttgtcacaca aacacaaatc
     1441 agatctagag actcaaatcc attggcatac ttttctccca aacattattt cgatttttaa
     1501 aaatatatat atataatagt agtattaaaa tgtgatccac aagtcgacaa aaataatgtg
     1561 acaaacttat ggaagagata gatgagataa aacctattgg aaattcacct attattattc
     1621 ttttaagcct tcgggaacca aaatatgact ccatgcattc ttatttacca aaaaataatg
     1681 ggtattcgtc tactcatgca agctttcaaa atacaaattc catcgaaaac aaattttcaa
     1741 aacgatttaa cctaaagttt taaactacta taatctttct agctttcaga acaagcagcc
     1801 caaattaaac gataaaaatc aattaactaa acaaatttaa ctaaaattac cttagtaatt
     1861 atatctggcc gtctctgtgg gaattaatta ttatattatt gttgttaaac cttagttaaa
     1921 aagaaatcgg gaggttttta atgagtttgg actgtttatg ttggatcgtt tctcattcac
     1981 atctcaatga aacctattaa aatgttagaa tatcgcatat tggaaactgg gttatttcta
     2041 tacactaatt aaatatataa gatattacat gtttttgaaa aacaaattat aggaaaacaa
     2101 aagaagcatt agaaaatacc ttccgtctcc cagggacaaa cccatcttat tagaaataca
     2161 ctctagggct tccatccact ccttgatttg acatcctcga gacttttgag caagcgccca
     2221 aaacttttta ccaaagtcac ctgtgcggcc gctcacatct cttgccctaa ccttatagaa
     2281 gataggaatg actagaagct ttctttcatc tacgcattcc ttcatcttga caatctcatc
     2341 catacaaaac ctcgactccg caaacctaaa ggattaattg ccacatagtc catacaaata
     2401 ctattagata ttgatgacta ggacaataag tcaataacca tttttaaaat tttgtgataa
     2461 ctctaaaccc tagctaatgt tgaaacatta agcaaccaag aaaaagatgc atctatgaac
     2521 tacttccggt tttaattaag tgaaggaatc agagattgat aggttcctca taattatacc
     2581 tgctagagaa gatgaccagg gcaacttttg actctttgat ccttaaaagg agacttgtca
     2641 agtcatttcc acgttgctcg tctttatcta tgatgaacat gatcccatat ctctctaaag
     2701 catcagcgag gtggctgata aacccatgac gaatctcttc tcctcggaaa ctaaggaaca
     2761 ctttagggac aggaacattt ctgtaccgag gagacacgct cgtcat
//
LOCUS       AT1G64300               2980 bp    DNA     linear   UNA 30-JUL-2003
DEFINITION  Protein kinase family protein.
ACCESSION   842736
KEYWORDS    .
SOURCE      Arabidopsis thaliana (thale cress)
  ORGANISM  Arabidopsis thaliana
            Eukaryota; Viridiplantae; Streptophyta; Embryophyta; Tracheophyta;
            Spermatophyta; Magnoliopsida; eudicotyledons; Gunneridae;
            Pentapetalae; rosids; malvids; Brassicales; Brassicaceae;
            Camelineae; Arabidopsis.
FEATURES             Location/Qualifiers
     source          1..2980
                     /organism="Arabidopsis thaliana"
                     /mol_type="genomic DNA"
                     /db_xref="taxon:3702"
                     /chromosome=1
                     /ecotype="Columbia"
     gene            1..2980
                     /locus_tag="AT1G64300"
                     /gene_synonym="F15H21.13; F15H21_13"
                     /db_xref="Araport:AT1G64300"
                     /db_xref="GeneID:842736"
                     /db_xref="TAIR:AT1G64300"
     mRNA            join(1..151,226..337,443..2434,2515..2980)
                     /locus_tag="AT1G64300"
                     /gene_synonym="F15H21.13; F15H21_13"
                     /product="Protein kinase family protein"
                     /inference="Similar to RNA sequence,
                     EST:INSD:EL089779.1,INSD:BP626016.1,INSD:AV786899.1,
                     INSD:EL250144.1,INSD:AV824601.1,INSD:EH950731.1"
                     /inference="similar to RNA sequence,
                     mRNA:INSD:AF424561.1,INSD:AY142068.1"
                     /transcript_id="NM_001036152.1"
                     /db_xref="Araport:AT1G64300"
                     /db_xref="GeneID:842736"
                     /db_xref="TAIR:AT1G64300"
                     /transcription="TTTAGCTTCGTCTGCAAAACCGTTACAGAGAGACAGCGAAAA
                     CCTGTGGGGAAAAAATTTTAGAAGCAACCCAAAAGAGAAGAGAAGAAATTTATTTCTT
                     TTTCTCCCTCTCTCTCTCTTTTGAAGCTTCTTCTGATTCAAAGTTTTACAGGTTGGAG
                     AAGATTGTTGATGTTTTGGTTTGATTCGATTAGTCAATCCTATGATTTCATATATTCC
                     AAGAGAATTCATAAATCCTTGAACCAAAATAAGGATCTTCATTTCAGCTTTCTAGAGA
                     AATTGAGAAAGCCTGTGATATGTGATGGAGCAATTCAGGCAAATCGGAGAGGTTCTAG
                     GAAGCTTAAACGCGTTAATGGTATTACAAGACGATATCTTAATCAACCAAAGACAATG
                     TTGTTTGTTGTTAGATATTTTCAGTTTGGGTTTCAACACCGTAGCCGAAGAGATCAGA
                     CACAACTTGAAGCTTGAAGAGAAGCATACTAAATGGAGAGCTCTTGAACAGCCTTTGA
                     GAGAGCTTTATCGAGTTTTTAAAGAAGGCGAAATGTATGTTCGGAATTGTATGTCTAA
                     TAAAGATTGGTGGGGTAAAGTTATCAACTTTCATCAGAACAAAGATTGTGTTGAGTTT
                     CATATACATAATCTGCTTTGTTACTTTTCGGCTGTGATCGAAGCCATCGAGACCGCGG
                     GTGAGATTTCGGGTCTTGACCCTTCTGAGATGGAGAGGAGGAGAGTTGTGTTTTCAAG
                     AAAGTATGATAGGGAGTGGAATGATCCCAAGCTGTTTCAGTGGAGGTTTGGGAAACAG
                     TATTTGGTACCGAGGGATATTTGCTTACGGTTCGAGCATTCGTGGAGAGAAGATAGGT
                     GGAATCTCGTTGAGGCATTGCAAGAGAAGAGGAAGTCCAAGAGCGATGAGATTGGCAA
                     GACTGAGAAGCGTTTAGCTGATTTTCTGTTGAAGAAACTAACGGGACTAGAACAGTTT
                     AATGGTAAGCTCTTCCCCAGTTCGATACTTGTTGGTTCTAAGGATTACCAAGTGAGGA
                     GGAGATTAGGTGGTGGTGGTCAGTACAAGGAGATTCAATGGTTAGGGGATAGTTTTGT
                     GTTGAGACATTTTTTCGGTGATCTTGAGCCGTTGAATGCAGAGATTTCTTCTCTGTTA
                     TCGCTTTGTCATTCGAATATACTTCAGTACCTTTGTGGATTCTATGATGAAGAAAGGA
                     AAGAATGTTCTCTTGTTATGGAGTTAATGCACAAAGATTTGAAAAGCTACATGAAGGA
                     GAATTGTGGACCTAGAAGAAGATATCTTTTCTCTGTTCCCGTTGTTATCGATATAATG
                     CTTCAAATCGCGAGAGGGATGGAGTATCTTCATTCAAATGAGATTTTCCATGGAGATT
                     TGAATCCAATGAACATTCTTTTGAAAGAGAGAAGTCACACCGAAGGTTACTTCCACGC
                     GAAAATCTCGGGTTTCGGTTTAACCTCAGTTAAGAATCAGTCTTTTTCTCGGGCTTCC
                     TCTAGACCAACCACACCTGATCCTGTAATATGGTATGCACCTGAAGTTCTAGCAGAGA
                     TGGAACAAGATCTCAAAGGTACAGCTCCAAGATCAAAGTTTACACATAAAGCTGATGT
                     CTATAGCTTTGCTATGGTGTGTTTTGAGCTTATAACCGGTAAAGTTCCATTTGAAGAT
                     GACCATCTTCAAGGCGATAAAATGGCTAAGAACATAAGAACGGGAGAGAGACCTCTCT
                     TCCCATTCCCTTCACCAAAATACCTTGTTAGTCTAATCAAACGGTGTTGGCATTCAGA
                     ACCGAGTCAGCGTCCAACATTCTCTTCGATTTGCCGGATCCTCCGCTACATCAAGAAG
                     TTCCTAGTGGTGAATCCGGACCACGGTCACCTTCAAATCCAAAACCCTCTAGTTGATT
                     GCTGGGATTTAGAAGCAAGATTCTTGAAAAAGTTCTCAATGGAGTCAGGTTCTCACGC
                     AGGATCAGTGACACAAATACCATTCCAGCTTTACTCATACAGGATTGCAGAGAAAGAG
                     AAGATGAGTCCAAACTTTAACAAAGAAGAGAATTCAGATGCAGGGGAATCTGTTTCTG
                     AAAGTGTTTCAGTAGTTGAAGAGCCACCAACAACAATGCCAATGTATACTAAGTCATT
                     ATGCTTAGATGCAATATCTGAATACTCAGATACAAGATCAGTCTACTCAGAAGCTCCA
                     ATCAAAAAGACATCAGCTTTAAAGAAAAGTGGTGACACCATCAAAAACAGAAGAAATT
                     CAATCTCAGGTTTAAGGTCTCCAGGATCATCGCCTATAAAACCGAGATCAACACCTAA
                     AGTATCATCACCACTAAGTCCATTTGGAAGAAGCAGCAGCAACAAAGCAAACAAGGAT
                     ACAAGATTGCCTTTGAGTCCTATGAGTCCACTGAGCCATGGAAGACGTAGACAACTAA
                     CTGGTCCTGCTTCAGACTCTGAGCTTACATAGCTTTGAAACACACATCGTGGTTTTTT
                     CAAGAATCTTAAACTAACAAAAAGTTTTCAGAGTTAGTTCCCATAACATACCCTTTTT
                     TGTCTAACCTCTTTAATACCATTTTTTTTTTGTATGTGTAAAATTTTGCTTTCGTTAG
                     ATACTTCTCTCTAAGCTTCTGCAAGTTCACATTTTTATTGTACCCTTTTTCGCCTTAA
                     GTCTTTATTCCGATTTTGGAACTCCTATGTTCGAAGTTTTGCTCGATTAAAGATTGGA
                     TTTTTGCGTTT"
     mRNA            join(30..151,222..337,443..2434,2515..2980)
                     /locus_tag="AT1G64300"
                     /gene_synonym="F15H21.13; F15H21_13"
                     /product="Protein kinase family protein"
                     /inference="Similar to RNA sequence,
                     EST:INSD:EL089779.1,INSD:BP626016.1,INSD:AV786899.1,
                     INSD:EL250144.1,INSD:EH950731.1,INSD:BP818506.1"
                     /inference="similar to RNA sequence, mRNA:INSD:AY142068.1"
                     /transcript_id="NM_105104.2"
                     /db_xref="Araport:AT1G64300"
                     /db_xref="GeneID:842736"
                     /db_xref="TAIR:AT1G64300"
                     /transcription="GAGACAGCGAAAACCTGTGGGGAAAAAATTTTAGAAGCAACC
                     CAAAAGAGAAGAGAAGAAATTTATTTCTTTTTCTCCCTCTCTCTCTCTTTTGAAGCTT
                     CTTCTGATTCAAAGTTTTACAGTCAGGTTGGAGAAGATTGTTGATGTTTTGGTTTGAT
                     TCGATTAGTCAATCCTATGATTTCATATATTCCAAGAGAATTCATAAATCCTTGAACC
                     AAAATAAGGATCTTCATTTCAGCTTTCTAGAGAAATTGAGAAAGCCTGTGATATGTGA
                     TGGAGCAATTCAGGCAAATCGGAGAGGTTCTAGGAAGCTTAAACGCGTTAATGGTATT
                     ACAAGACGATATCTTAATCAACCAAAGACAATGTTGTTTGTTGTTAGATATTTTCAGT
                     TTGGGTTTCAACACCGTAGCCGAAGAGATCAGACACAACTTGAAGCTTGAAGAGAAGC
                     ATACTAAATGGAGAGCTCTTGAACAGCCTTTGAGAGAGCTTTATCGAGTTTTTAAAGA
                     AGGCGAAATGTATGTTCGGAATTGTATGTCTAATAAAGATTGGTGGGGTAAAGTTATC
                     AACTTTCATCAGAACAAAGATTGTGTTGAGTTTCATATACATAATCTGCTTTGTTACT
                     TTTCGGCTGTGATCGAAGCCATCGAGACCGCGGGTGAGATTTCGGGTCTTGACCCTTC
                     TGAGATGGAGAGGAGGAGAGTTGTGTTTTCAAGAAAGTATGATAGGGAGTGGAATGAT
                     CCCAAGCTGTTTCAGTGGAGGTTTGGGAAACAGTATTTGGTACCGAGGGATATTTGCT
                     TACGGTTCGAGCATTCGTGGAGAGAAGATAGGTGGAATCTCGTTGAGGCATTGCAAGA
                     GAAGAGGAAGTCCAAGAGCGATGAGATTGGCAAGACTGAGAAGCGTTTAGCTGATTTT
                     CTGTTGAAGAAACTAACGGGACTAGAACAGTTTAATGGTAAGCTCTTCCCCAGTTCGA
                     TACTTGTTGGTTCTAAGGATTACCAAGTGAGGAGGAGATTAGGTGGTGGTGGTCAGTA
                     CAAGGAGATTCAATGGTTAGGGGATAGTTTTGTGTTGAGACATTTTTTCGGTGATCTT
                     GAGCCGTTGAATGCAGAGATTTCTTCTCTGTTATCGCTTTGTCATTCGAATATACTTC
                     AGTACCTTTGTGGATTCTATGATGAAGAAAGGAAAGAATGTTCTCTTGTTATGGAGTT
                     AATGCACAAAGATTTGAAAAGCTACATGAAGGAGAATTGTGGACCTAGAAGAAGATAT
                     CTTTTCTCTGTTCCCGTTGTTATCGATATAATGCTTCAAATCGCGAGAGGGATGGAGT
                     ATCTTCATTCAAATGAGATTTTCCATGGAGATTTGAATCCAATGAACATTCTTTTGAA
                     AGAGAGAAGTCACACCGAAGGTTACTTCCACGCGAAAATCTCGGGTTTCGGTTTAACC
                     TCAGTTAAGAATCAGTCTTTTTCTCGGGCTTCCTCTAGACCAACCACACCTGATCCTG
                     TAATATGGTATGCACCTGAAGTTCTAGCAGAGATGGAACAAGATCTCAAAGGTACAGC
                     TCCAAGATCAAAGTTTACACATAAAGCTGATGTCTATAGCTTTGCTATGGTGTGTTTT
                     GAGCTTATAACCGGTAAAGTTCCATTTGAAGATGACCATCTTCAAGGCGATAAAATGG
                     CTAAGAACATAAGAACGGGAGAGAGACCTCTCTTCCCATTCCCTTCACCAAAATACCT
                     TGTTAGTCTAATCAAACGGTGTTGGCATTCAGAACCGAGTCAGCGTCCAACATTCTCT
                     TCGATTTGCCGGATCCTCCGCTACATCAAGAAGTTCCTAGTGGTGAATCCGGACCACG
                     GTCACCTTCAAATCCAAAACCCTCTAGTTGATTGCTGGGATTTAGAAGCAAGATTCTT
                     GAAAAAGTTCTCAATGGAGTCAGGTTCTCACGCAGGATCAGTGACACAAATACCATTC
                     CAGCTTTACTCATACAGGATTGCAGAGAAAGAGAAGATGAGTCCAAACTTTAACAAAG
                     AAGAGAATTCAGATGCAGGGGAATCTGTTTCTGAAAGTGTTTCAGTAGTTGAAGAGCC
                     ACCAACAACAATGCCAATGTATACTAAGTCATTATGCTTAGATGCAATATCTGAATAC
                     TCAGATACAAGATCAGTCTACTCAGAAGCTCCAATCAAAAAGACATCAGCTTTAAAGA
                     AAAGTGGTGACACCATCAAAAACAGAAGAAATTCAATCTCAGGTTTAAGGTCTCCAGG
                     ATCATCGCCTATAAAACCGAGATCAACACCTAAAGTATCATCACCACTAAGTCCATTT
                     GGAAGAAGCAGCAGCAACAAAGCAAACAAGGATACAAGATTGCCTTTGAGTCCTATGA
                     GTCCACTGAGCCATGGAAGACGTAGACAACTAACTGGTCCTGCTTCAGACTCTGAGCT
                     TACATAGCTTTGAAACACACATCGTGGTTTTTTCAAGAATCTTAAACTAACAAAAAGT
                     TTTCAGAGTTAGTTCCCATAACATACCCTTTTTTGTCTAACCTCTTTAATACCATTTT
                     TTTTTTGTATGTGTAAAATTTTGCTTTCGTTAGATACTTCTCTCTAAGCTTCTGCAAG
                     TTCACATTTTTATTGTACCCTTTTTCGCCTTAAGTCTTTATTCCGATTTTGGAACTCC
                     TATGTTCGAAGTTTTGCTCGATTAAAGATTGGATTTTTGCGTTT"
     CDS             join(478..2434,2515..2711)
                     /locus_tag="AT1G64300"
                     /gene_synonym="F15H21.13; F15H21_13"
                     /inference="Similar to RNA sequence,
                     EST:INSD:EL089779.1,INSD:BP626016.1,INSD:AV786899.1,
                     INSD:EL250144.1,INSD:AV824601.1,INSD:EH950731.1"
                     /inference="similar to RNA sequence,
                     mRNA:INSD:AF424561.1,INSD:AY142068.1"
                     /note="Protein kinase family protein; FUNCTIONS IN:
                     protein serine/threonine/tyrosine kinase activity, kinase
                     activity; INVOLVED IN: protein amino acid phosphorylation;
                     LOCATED IN: endomembrane system; EXPRESSED IN: 12 plant
                     structures; EXPRESSED DURING: 8 growth stages; CONTAINS
                     InterPro DOMAIN/s: Protein kinase, catalytic domain
                     (InterPro:IPR000719), Protein of unknown function DUF1221
                     (InterPro:IPR010632), Serine-threonine/tyrosine-protein
                     kinase (InterPro:IPR001245), Protein kinase-like domain
                     (InterPro:IPR011009); BEST Arabidopsis thaliana protein
                     match is: Protein kinase family protein
                     (TAIR:AT5G41730.1); Has 78754 Blast hits to 78281 proteins
                     in 2467 species: Archae - 80; Bacteria - 6391; Metazoa -
                     31418; Fungi - 6240; Plants - 22453; Viruses - 227; Other
                     Eukaryotes - 11945 (source: NCBI BLink)."
                     /codon_start=1
                     /transl_table=1
                     /product="Protein kinase family protein"
                     /protein_id="NP_564829.1"
                     /db_xref="GI:18408017"
                     /db_xref="Araport:AT1G64300"
                     /db_xref="GeneID:842736"
                     /db_xref="TAIR:AT1G64300"
                     /translation="MEQFRQIGEVLGSLNALMVLQDDILINQRQCCLLLDIFSLGFNT
                     VAEEIRHNLKLEEKHTKWRALEQPLRELYRVFKEGEMYVRNCMSNKDWWGKVINFHQN
                     KDCVEFHIHNLLCYFSAVIEAIETAGEISGLDPSEMERRRVVFSRKYDREWNDPKLFQ
                     WRFGKQYLVPRDICLRFEHSWREDRWNLVEALQEKRKSKSDEIGKTEKRLADFLLKKL
                     TGLEQFNGKLFPSSILVGSKDYQVRRRLGGGGQYKEIQWLGDSFVLRHFFGDLEPLNA
                     EISSLLSLCHSNILQYLCGFYDEERKECSLVMELMHKDLKSYMKENCGPRRRYLFSVP
                     VVIDIMLQIARGMEYLHSNEIFHGDLNPMNILLKERSHTEGYFHAKISGFGLTSVKNQ
                     SFSRASSRPTTPDPVIWYAPEVLAEMEQDLKGTAPRSKFTHKADVYSFAMVCFELITG
                     KVPFEDDHLQGDKMAKNIRTGERPLFPFPSPKYLVSLIKRCWHSEPSQRPTFSSICRI
                     LRYIKKFLVVNPDHGHLQIQNPLVDCWDLEARFLKKFSMESGSHAGSVTQIPFQLYSY
                     RIAEKEKMSPNFNKEENSDAGESVSESVSVVEEPPTTMPMYTKSLCLDAISEYSDTRS
                     VYSEAPIKKTSALKKSGDTIKNRRNSISGLRSPGSSPIKPRSTPKVSSPLSPFGRSSS
                     NKANKDTRLPLSPMSPLSHGRRRQLTGPASDSELT"
     CDS             join(478..2434,2515..2711)
                     /locus_tag="AT1G64300"
                     /gene_synonym="F15H21.13; F15H21_13"
                     /inference="Similar to RNA sequence,
                     EST:INSD:EL089779.1,INSD:BP626016.1,INSD:AV786899.1,
                     INSD:EL250144.1,INSD:EH950731.1,INSD:BP818506.1"
                     /inference="similar to RNA sequence, mRNA:INSD:AY142068.1"
                     /note="Protein kinase family protein; FUNCTIONS IN:
                     protein serine/threonine/tyrosine kinase activity, kinase
                     activity; INVOLVED IN: protein amino acid phosphorylation;
                     LOCATED IN: endomembrane system; EXPRESSED IN: 12 plant
                     structures; EXPRESSED DURING: 8 growth stages; CONTAINS
                     InterPro DOMAIN/s: Protein kinase, catalytic domain
                     (InterPro:IPR000719), Protein of unknown function DUF1221
                     (InterPro:IPR010632), Serine-threonine/tyrosine-protein
                     kinase (InterPro:IPR001245), Protein kinase-like domain
                     (InterPro:IPR011009); BEST Arabidopsis thaliana protein
                     match is: Protein kinase family protein
                     (TAIR:AT5G41730.1); Has 35333 Blast hits to 34131 proteins
                     in 2444 species: Archae - 798; Bacteria - 22429; Metazoa -
                     974; Fungi - 991; Plants - 531; Viruses - 0; Other
                     Eukaryotes - 9610 (source: NCBI BLink)."
                     /codon_start=1
                     /transl_table=1
                     /product="Protein kinase family protein"
                     /protein_id="NP_001031229.1"
                     /db_xref="GI:79320679"
                     /db_xref="Araport:AT1G64300"
                     /db_xref="GeneID:842736"
                     /db_xref="TAIR:AT1G64300"
                     /translation="MEQFRQIGEVLGSLNALMVLQDDILINQRQCCLLLDIFSLGFNT
                     VAEEIRHNLKLEEKHTKWRALEQPLRELYRVFKEGEMYVRNCMSNKDWWGKVINFHQN
                     KDCVEFHIHNLLCYFSAVIEAIETAGEISGLDPSEMERRRVVFSRKYDREWNDPKLFQ
                     WRFGKQYLVPRDICLRFEHSWREDRWNLVEALQEKRKSKSDEIGKTEKRLADFLLKKL
                     TGLEQFNGKLFPSSILVGSKDYQVRRRLGGGGQYKEIQWLGDSFVLRHFFGDLEPLNA
                     EISSLLSLCHSNILQYLCGFYDEERKECSLVMELMHKDLKSYMKENCGPRRRYLFSVP
                     VVIDIMLQIARGMEYLHSNEIFHGDLNPMNILLKERSHTEGYFHAKISGFGLTSVKNQ
                     SFSRASSRPTTPDPVIWYAPEVLAEMEQDLKGTAPRSKFTHKADVYSFAMVCFELITG
                     KVPFEDDHLQGDKMAKNIRTGERPLFPFPSPKYLVSLIKRCWHSEPSQRPTFSSICRI
                     LRYIKKFLVVNPDHGHLQIQNPLVDCWDLEARFLKKFSMESGSHAGSVTQIPFQLYSY
                     RIAEKEKMSPNFNKEENSDAGESVSESVSVVEEPPTTMPMYTKSLCLDAISEYSDTRS
                     VYSEAPIKKTSALKKSGDTIKNRRNSISGLRSPGSSPIKPRSTPKVSSPLSPFGRSSS
                     NKANKDTRLPLSPMSPLSHGRRRQLTGPASDSELT"
ORIGIN      
        1 tttagcttcg tctgcaaaac cgttacagag agacagcgaa aacctgtggg gaaaaaattt
       61 tagaagcaac ccaaaagaga agagaagaaa tttatttctt tttctccctc tctctctctt
      121 ttgaagcttc ttctgattca aagttttaca ggtaaagatc gattttttat ttttctcttc
      181 gaatttatag tttgaaccct aattttgaga tggattcata gtcaggttgg agaagattgt
      241 tgatgttttg gtttgattcg attagtcaat cctatgattt catatattcc aagagaattc
      301 ataaatcctt gaaccaaaat aaggatcttc atttcaggtt ttttttgtcc ctccatacct
      361 ttatattgct ggatctagat ttatgaatca tatctatcaa tggttttctc aaagcttgaa
      421 ttttttcttc tttttattcc agctttctag agaaattgag aaagcctgtg atatgtgatg
      481 gagcaattca ggcaaatcgg agaggttcta ggaagcttaa acgcgttaat ggtattacaa
      541 gacgatatct taatcaacca aagacaatgt tgtttgttgt tagatatttt cagtttgggt
      601 ttcaacaccg tagccgaaga gatcagacac aacttgaagc ttgaagagaa gcatactaaa
      661 tggagagctc ttgaacagcc tttgagagag ctttatcgag tttttaaaga aggcgaaatg
      721 tatgttcgga attgtatgtc taataaagat tggtggggta aagttatcaa ctttcatcag
      781 aacaaagatt gtgttgagtt tcatatacat aatctgcttt gttacttttc ggctgtgatc
      841 gaagccatcg agaccgcggg tgagatttcg ggtcttgacc cttctgagat ggagaggagg
      901 agagttgtgt tttcaagaaa gtatgatagg gagtggaatg atcccaagct gtttcagtgg
      961 aggtttggga aacagtattt ggtaccgagg gatatttgct tacggttcga gcattcgtgg
     1021 agagaagata ggtggaatct cgttgaggca ttgcaagaga agaggaagtc caagagcgat
     1081 gagattggca agactgagaa gcgtttagct gattttctgt tgaagaaact aacgggacta
     1141 gaacagttta atggtaagct cttccccagt tcgatacttg ttggttctaa ggattaccaa
     1201 gtgaggagga gattaggtgg tggtggtcag tacaaggaga ttcaatggtt aggggatagt
     1261 tttgtgttga gacatttttt cggtgatctt gagccgttga atgcagagat ttcttctctg
     1321 ttatcgcttt gtcattcgaa tatacttcag tacctttgtg gattctatga tgaagaaagg
     1381 aaagaatgtt ctcttgttat ggagttaatg cacaaagatt tgaaaagcta catgaaggag
     1441 aattgtggac ctagaagaag atatcttttc tctgttcccg ttgttatcga tataatgctt
     1501 caaatcgcga gagggatgga gtatcttcat tcaaatgaga ttttccatgg agatttgaat
     1561 ccaatgaaca ttcttttgaa agagagaagt cacaccgaag gttacttcca cgcgaaaatc
     1621 tcgggtttcg gtttaacctc agttaagaat cagtcttttt ctcgggcttc ctctagacca
     1681 accacacctg atcctgtaat atggtatgca cctgaagttc tagcagagat ggaacaagat
     1741 ctcaaaggta cagctccaag atcaaagttt acacataaag ctgatgtcta tagctttgct
     1801 atggtgtgtt ttgagcttat aaccggtaaa gttccatttg aagatgacca tcttcaaggc
     1861 gataaaatgg ctaagaacat aagaacggga gagagacctc tcttcccatt cccttcacca
     1921 aaataccttg ttagtctaat caaacggtgt tggcattcag aaccgagtca gcgtccaaca
     1981 ttctcttcga tttgccggat cctccgctac atcaagaagt tcctagtggt gaatccggac
     2041 cacggtcacc ttcaaatcca aaaccctcta gttgattgct gggatttaga agcaagattc
     2101 ttgaaaaagt tctcaatgga gtcaggttct cacgcaggat cagtgacaca aataccattc
     2161 cagctttact catacaggat tgcagagaaa gagaagatga gtccaaactt taacaaagaa
     2221 gagaattcag atgcagggga atctgtttct gaaagtgttt cagtagttga agagccacca
     2281 acaacaatgc caatgtatac taagtcatta tgcttagatg caatatctga atactcagat
     2341 acaagatcag tctactcaga agctccaatc aaaaagacat cagctttaaa gaaaagtggt
     2401 gacaccatca aaaacagaag aaattcaatc tcaggtcaga taagccaaac cacatagaac
     2461 taaagctctc tgatggatca aaccaaatag attaatcatc cttttcaatt gcaggtttaa
     2521 ggtctccagg atcatcgcct ataaaaccga gatcaacacc taaagtatca tcaccactaa
     2581 gtccatttgg aagaagcagc agcaacaaag caaacaagga tacaagattg cctttgagtc
     2641 ctatgagtcc actgagccat ggaagacgta gacaactaac tggtcctgct tcagactctg
     2701 agcttacata gctttgaaac acacatcgtg gttttttcaa gaatcttaaa ctaacaaaaa
     2761 gttttcagag ttagttccca taacataccc ttttttgtct aacctcttta ataccatttt
     2821 ttttttgtat gtgtaaaatt ttgctttcgt tagatacttc tctctaagct tctgcaagtt
     2881 cacattttta ttgtaccctt tttcgcctta agtctttatt ccgattttgg aactcctatg
     2941 ttcgaagttt tgctcgatta aagattggat ttttgcgttt
//
LOCUS       AT1G65390               2369 bp    DNA     linear   UNA 30-JUL-2003
DEFINITION  PP2-A5: phloem protein 2 A5.
ACCESSION   842851
KEYWORDS    .
SOURCE      Arabidopsis thaliana (thale cress)
  ORGANISM  Arabidopsis thaliana
            Eukaryota; Viridiplantae; Streptophyta; Embryophyta; Tracheophyta;
            Spermatophyta; Magnoliophyta; eudicotyledons; Gunneridae;
            Pentapetalae; rosids; malvids; Brassicales; Brassicaceae;
            Camelineae; Arabidopsis.
FEATURES             Location/Qualifiers
     gene            1..2369
                     /gene="PP2-A5"
                     /locus_tag="AT1G65390"
                     /gene_synonym="AT1G65400; ATPP2-A5; phloem protein 2 A5;
                     T8F5.18; T8F5_18"
                     /db_xref="Araport:AT1G65390"
                     /db_xref="GeneID:842851"
                     /db_xref="TAIR:AT1G65390"
     source          1..2369
                     /organism="Arabidopsis thaliana"
                     /mol_type="genomic DNA"
                     /db_xref="taxon:3702"
                     /chromosome=1
                     /ecotype="Columbia"
     mRNA            join(1..697,816..968,1393..1468,1566..1696,1823..2369)
                     /gene="PP2-A5"
                     /locus_tag="AT1G65390"
                     /gene_synonym="AT1G65400; ATPP2-A5; phloem protein 2 A5;
                     T8F5.18; T8F5_18"
                     /product="phloem protein 2 A5"
                     /inference="Similar to RNA sequence,
                     EST:INSD:EH911408.1,INSD:EG494898.1,INSD:AI996860.1,
                     INSD:EL211098.1,INSD:EL099118.1,INSD:EH894466.1,
                     INSD:EL088260.1,INSD:EH829928.1,INSD:EH970832.1,
                     INSD:EL092982.1,INSD:BP850004.1,INSD:EH870685.1,
                     INSD:EG494897.1,INSD:EL285723.1"
                     /inference="similar to RNA sequence,
                     mRNA:INSD:AF325110.1,INSD:AK176581.1,INSD:BT011907.1,
                     INSD:AF083726.1"
                     /transcript_id="NM_105213.4"
                     /db_xref="Araport:AT1G65390"
                     /db_xref="GeneID:842851"
                     /db_xref="TAIR:AT1G65390"
                     /transcription="CTAAAGTTTCAAGCAAAACAACAAAAATGATCTTTTAGAATA
                     ATTATTATAATAATAACGACGATTAATGAACTCTATATATCTCACAAAAGAAGGACAT
                     GTTTGCAATCCCAACCAAGAAGATAAACACCTTAGCAAATTCAAAGAAGAATATATCA
                     AACATCTTTTGTTTCTAAGAAATAAGCTCTCTGATTATGTCGGGAGCATCTTCTGTTT
                     CTTCTATTTGTTCCTCTAATGTATCATTGATCCCTACGGGACCTCAAGTGTTCATCAA
                     TTTCCGGGGGAAAGATTTACGAAAAGGCTTCATGAGCTTTCTTAAGCCTGCTTTGAAA
                     AAAGAAAAGATCAACGTGTTTATTGACGAACAAGAGGAGAGGGGCAAATACCTAATCA
                     GTCTTTTTGATACGATAGGTGAGTCGAAAATCGCTTTGGTTATCTTTTCTGAAGGATA
                     CTGCGAGTCACATTGGTGTATGGACGAGCTGGTGAAAATCAAGGAATACATGGATCAA
                     AACAGACTCATAATCATTCCAATATTCTACAGGCTTGATCTCGATGTGGTAAAAGATC
                     TTACAGGAAAATTTGGCGATAATTTTTGGGATTTGGTAGATAAATATCAACCTGAACC
                     AAAAAAGCTCCATAAATGGACGGAAGCTTTGTTCTCTGTTTGCGAATTGTTTTCCTTG
                     ATCTTACCAAAACACAGTGACATTTCGGATAGAGATTTTGTAAAGTCAATCGTCAAGG
                     CTGTTAAAAAAGTGCAGAAGAATTTCTTCCAACGAAGAAATGGAGAAATAGAATATCA
                     AGATTTCTCAGTCCCTGCATGTAAACTCACTATCACTATGCACGAGTCACCAAATGAG
                     GAAGCCGTTCAAGTTACGGTGCTAAATGAATTTTACCAGATGAAGAATCAGTCACCAG
                     TGCCCTCATACGAGTTCAAATTTTGGGTCGACCTTACGAGACCAAAGGGTAACGTTTT
                     CATGATTGACGCAAGAGATCTTTCCATTGCATGGTCAGAGGACTCCAACCATTGGACC
                     TGGCTCCCTCTCCCAAACCAAAATTCAAATGAATCAGTGATGGAAATTGCATTTTTGA
                     AAAGTGCTAGCTGGCTAGACGTAGCTGGAAAGTTTGACACTCGATATTTGACCCCGAG
                     GACAAGGTACGAGGTGGTGTTCGTAGTGAAGTTAGAATACACATTCGAATGGGAGACA
                     CTAGTGAAGCTAAAGCTAGACTTGCCGAATACTTGGGAGAAACCGCAAGAACAGAGTG
                     TGGACATGTTTGACTACATAAGTGACCAATGGCTCGATATTCCAGTTGGAGAGTTCAC
                     CACATCGAAGAAAAACGTCGGGGAAATCTCTTTTGCAATGTACGAACACGAGTGCCAA
                     CTGTGGAAGTCAGGCCTCTTCGTCAAAGGTGTTACAATTCGTCCCAAATACTAAGTCA
                     TTTTATAAGCATGTATGTTGTTGGTCTGAGATATATATAGTGGAAATGCTCGCTTTGA
                     ACCATAATCTTAGTTTCACCTCCCAAATGTTTGTTACAATGTTACTTGTGTAGATAGT
                     TTGACCGGTTTCAAAACTTATACTCTATTTACTCTCTTCTGCATTGGTTATCAC"
     mRNA            join(107..697,816..968,1393..1468,1566..1727)
                     /gene="PP2-A5"
                     /locus_tag="AT1G65390"
                     /gene_synonym="AT1G65400; ATPP2-A5; phloem protein 2 A5;
                     T8F5.18; T8F5_18"
                     /product="phloem protein 2 A5"
                     /transcript_id="NM_001334204.1"
                     /db_xref="Araport:AT1G65390"
                     /db_xref="GeneID:842851"
                     /db_xref="TAIR:AT1G65390"
                     /transcription="AATCCCAACCAAGAAGATAAACACCTTAGCAAATTCAAAGAA
                     GAATATATCAAACATCTTTTGTTTCTAAGAAATAAGCTCTCTGATTATGTCGGGAGCA
                     TCTTCTGTTTCTTCTATTTGTTCCTCTAATGTATCATTGATCCCTACGGGACCTCAAG
                     TGTTCATCAATTTCCGGGGGAAAGATTTACGAAAAGGCTTCATGAGCTTTCTTAAGCC
                     TGCTTTGAAAAAAGAAAAGATCAACGTGTTTATTGACGAACAAGAGGAGAGGGGCAAA
                     TACCTAATCAGTCTTTTTGATACGATAGGTGAGTCGAAAATCGCTTTGGTTATCTTTT
                     CTGAAGGATACTGCGAGTCACATTGGTGTATGGACGAGCTGGTGAAAATCAAGGAATA
                     CATGGATCAAAACAGACTCATAATCATTCCAATATTCTACAGGCTTGATCTCGATGTG
                     GTAAAAGATCTTACAGGAAAATTTGGCGATAATTTTTGGGATTTGGTAGATAAATATC
                     AACCTGAACCAAAAAAGCTCCATAAATGGACGGAAGCTTTGTTCTCTGTTTGCGAATT
                     GTTTTCCTTGATCTTACCAAAACACAGTGACATTTCGGATAGAGATTTTGTAAAGTCA
                     ATCGTCAAGGCTGTTAAAAAAGTGCAGAAGAATTTCTTCCAACGAAGAAATGGAGAAA
                     TAGAATATCAAGATTTCTCAGTCCCTGCATGTAAACTCACTATCACTATGCACGAGTC
                     ACCAAATGAGGAAGCCGTTCAAGTTACGGTGCTAAATGAATTTTACCAGATGAAGAAT
                     CAGTCACCAGTGCCCTCATACGAGTTCAAATTTTGGGTCGACCTTACGAGACCAAAGG
                     GTAACGTTTTCATGATTGACGCAAGAGATCTTTCCATTGCATGGTCAGAGGACTCCAA
                     CCATTGGACCTGGCTCCCTCTCCCAAACCAAAATTCAAAGTAAAACTTCTCTTAAAAG
                     TATTTCTTATAT"
     mRNA            join(119..697,816..968,1393..1696,1823..2335)
                     /gene="PP2-A5"
                     /locus_tag="AT1G65390"
                     /gene_synonym="AT1G65400; ATPP2-A5; phloem protein 2 A5;
                     T8F5.18; T8F5_18"
                     /product="phloem protein 2 A5"
                     /inference="Similar to RNA sequence,
                     EST:INSD:EH911408.1,INSD:EG494898.1,INSD:EL211098.1,
                     INSD:EH894466.1,INSD:EL088260.1,INSD:EL099118.1,
                     INSD:EH829928.1,INSD:EH970832.1,INSD:EL092982.1,
                     INSD:BP850004.1,INSD:EH870685.1,INSD:EG494897.1"
                     /inference="similar to RNA sequence, mRNA:INSD:BX842488.1"
                     /transcript_id="NM_001334203.1"
                     /db_xref="Araport:AT1G65390"
                     /db_xref="GeneID:842851"
                     /db_xref="TAIR:AT1G65390"
                     /transcription="GAAGATAAACACCTTAGCAAATTCAAAGAAGAATATATCAAA
                     CATCTTTTGTTTCTAAGAAATAAGCTCTCTGATTATGTCGGGAGCATCTTCTGTTTCT
                     TCTATTTGTTCCTCTAATGTATCATTGATCCCTACGGGACCTCAAGTGTTCATCAATT
                     TCCGGGGGAAAGATTTACGAAAAGGCTTCATGAGCTTTCTTAAGCCTGCTTTGAAAAA
                     AGAAAAGATCAACGTGTTTATTGACGAACAAGAGGAGAGGGGCAAATACCTAATCAGT
                     CTTTTTGATACGATAGGTGAGTCGAAAATCGCTTTGGTTATCTTTTCTGAAGGATACT
                     GCGAGTCACATTGGTGTATGGACGAGCTGGTGAAAATCAAGGAATACATGGATCAAAA
                     CAGACTCATAATCATTCCAATATTCTACAGGCTTGATCTCGATGTGGTAAAAGATCTT
                     ACAGGAAAATTTGGCGATAATTTTTGGGATTTGGTAGATAAATATCAACCTGAACCAA
                     AAAAGCTCCATAAATGGACGGAAGCTTTGTTCTCTGTTTGCGAATTGTTTTCCTTGAT
                     CTTACCAAAACACAGTGACATTTCGGATAGAGATTTTGTAAAGTCAATCGTCAAGGCT
                     GTTAAAAAAGTGCAGAAGAATTTCTTCCAACGAAGAAATGGAGAAATAGAATATCAAG
                     ATTTCTCAGTCCCTGCATGTAAACTCACTATCACTATGCACGAGTCACCAAATGAGGA
                     AGCCGTTCAAGTTACGGTGCTAAATGAATTTTACCAGATGAAGAATCAGTCACCAGTG
                     CCCTCATACGAGGTCCTAATTTACATTTGCTGTCTTGTTAGTTGATTTTCTTTATATA
                     TGTTTATTGGTATCATTTCATGAACTGACATGGAGATTTATATATCGACAGTTCAAAT
                     TTTGGGTCGACCTTACGAGACCAAAGGGTAACGTTTTCATGATTGACGCAAGAGATCT
                     TTCCATTGCATGGTCAGAGGACTCCAACCATTGGACCTGGCTCCCTCTCCCAAACCAA
                     AATTCAAATGAATCAGTGATGGAAATTGCATTTTTGAAAAGTGCTAGCTGGCTAGACG
                     TAGCTGGAAAGTTTGACACTCGATATTTGACCCCGAGGACAAGGTACGAGGTGGTGTT
                     CGTAGTGAAGTTAGAATACACATTCGAATGGGAGACACTAGTGAAGCTAAAGCTAGAC
                     TTGCCGAATACTTGGGAGAAACCGCAAGAACAGAGTGTGGACATGTTTGACTACATAA
                     GTGACCAATGGCTCGATATTCCAGTTGGAGAGTTCACCACATCGAAGAAAAACGTCGG
                     GGAAATCTCTTTTGCAATGTACGAACACGAGTGCCAACTGTGGAAGTCAGGCCTCTTC
                     GTCAAAGGTGTTACAATTCGTCCCAAATACTAAGTCATTTTATAAGCATGTATGTTGT
                     TGGTCTGAGATATATATAGTGGAAATGCTCGCTTTGAACCATAATCTTAGTTTCACCT
                     CCCAAATGTTTGTTACAATGTTACTTGTGTAGATAGTTTGACCGGTTTCAAAACTTA"
     CDS             join(195..697,816..968,1393..1468,1566..1696,1823..2195)
                     /gene="PP2-A5"
                     /locus_tag="AT1G65390"
                     /gene_synonym="AT1G65400; ATPP2-A5; phloem protein 2 A5;
                     T8F5.18; T8F5_18"
                     /inference="Similar to RNA sequence,
                     EST:INSD:EH911408.1,INSD:EG494898.1,INSD:AI996860.1,
                     INSD:EL211098.1,INSD:EL099118.1,INSD:EH894466.1,
                     INSD:EL088260.1,INSD:EH829928.1,INSD:EH970832.1,
                     INSD:EL092982.1,INSD:BP850004.1,INSD:EH870685.1,
                     INSD:EG494897.1,INSD:EL285723.1"
                     /inference="similar to RNA sequence,
                     mRNA:INSD:AF325110.1,INSD:AK176581.1,INSD:BT011907.1,
                     INSD:AF083726.1"
                     /note="phloem protein 2 A5 (PP2-A5); FUNCTIONS IN:
                     carbohydrate binding; INVOLVED IN: signal transduction,
                     defense response, innate immune response; LOCATED IN:
                     intrinsic to membrane, chloroplast; EXPRESSED IN: 21 plant
                     structures; EXPRESSED DURING: 12 growth stages; CONTAINS
                     InterPro DOMAIN/s: Toll-Interleukin receptor
                     (InterPro:IPR000157); BEST Arabidopsis thaliana protein
                     match is: phloem protein 2-A6 (TAIR:AT5G45080.1); Has 2031
                     Blast hits to 1936 proteins in 66 species: Archae - 0;
                     Bacteria - 4; Metazoa - 0; Fungi - 0; Plants - 2027;
                     Viruses - 0; Other Eukaryotes - 0 (source: NCBI BLink)."
                     /codon_start=1
                     /transl_table=1
                     /product="phloem protein 2 A5"
                     /protein_id="NP_176718.2"
                     /db_xref="GI:30697190"
                     /db_xref="Araport:AT1G65390"
                     /db_xref="GeneID:842851"
                     /db_xref="TAIR:AT1G65390"
                     /translation="MSGASSVSSICSSNVSLIPTGPQVFINFRGKDLRKGFMSFLKPA
                     LKKEKINVFIDEQEERGKYLISLFDTIGESKIALVIFSEGYCESHWCMDELVKIKEYM
                     DQNRLIIIPIFYRLDLDVVKDLTGKFGDNFWDLVDKYQPEPKKLHKWTEALFSVCELF
                     SLILPKHSDISDRDFVKSIVKAVKKVQKNFFQRRNGEIEYQDFSVPACKLTITMHESP
                     NEEAVQVTVLNEFYQMKNQSPVPSYEFKFWVDLTRPKGNVFMIDARDLSIAWSEDSNH
                     WTWLPLPNQNSNESVMEIAFLKSASWLDVAGKFDTRYLTPRTRYEVVFVVKLEYTFEW
                     ETLVKLKLDLPNTWEKPQEQSVDMFDYISDQWLDIPVGEFTTSKKNVGEISFAMYEHE
                     CQLWKSGLFVKGVTIRPKY"
     CDS             join(195..697,816..968,1393..1468,1566..1700)
                     /gene="PP2-A5"
                     /locus_tag="AT1G65390"
                     /gene_synonym="AT1G65400; ATPP2-A5; phloem protein 2 A5;
                     T8F5.18; T8F5_18"
                     /codon_start=1
                     /transl_table=1
                     /product="phloem protein 2 A5"
                     /protein_id="NP_001322028.1"
                     /db_xref="GI:1063696485"
                     /db_xref="Araport:AT1G65390"
                     /db_xref="GeneID:842851"
                     /db_xref="TAIR:AT1G65390"
                     /translation="MSGASSVSSICSSNVSLIPTGPQVFINFRGKDLRKGFMSFLKPA
                     LKKEKINVFIDEQEERGKYLISLFDTIGESKIALVIFSEGYCESHWCMDELVKIKEYM
                     DQNRLIIIPIFYRLDLDVVKDLTGKFGDNFWDLVDKYQPEPKKLHKWTEALFSVCELF
                     SLILPKHSDISDRDFVKSIVKAVKKVQKNFFQRRNGEIEYQDFSVPACKLTITMHESP
                     NEEAVQVTVLNEFYQMKNQSPVPSYEFKFWVDLTRPKGNVFMIDARDLSIAWSEDSNH
                     WTWLPLPNQNSK"
     CDS             join(195..697,816..968,1393..1501)
                     /gene="PP2-A5"
                     /locus_tag="AT1G65390"
                     /gene_synonym="AT1G65400; ATPP2-A5; phloem protein 2 A5;
                     T8F5.18; T8F5_18"
                     /inference="Similar to RNA sequence,
                     EST:INSD:EH911408.1,INSD:EG494898.1,INSD:EL211098.1,
                     INSD:EH894466.1,INSD:EL088260.1,INSD:EL099118.1,
                     INSD:EH829928.1,INSD:EH970832.1,INSD:EL092982.1,
                     INSD:BP850004.1,INSD:EH870685.1,INSD:EG494897.1"
                     /inference="similar to RNA sequence, mRNA:INSD:BX842488.1"
                     /note="phloem protein 2 A5 (PP2-A5); FUNCTIONS IN:
                     carbohydrate binding; INVOLVED IN: signal transduction,
                     defense response, innate immune response; LOCATED IN:
                     intrinsic to membrane, chloroplast; EXPRESSED IN: 21 plant
                     structures; EXPRESSED DURING: 12 growth stages; CONTAINS
                     InterPro DOMAIN/s: Toll-Interleukin receptor
                     (InterPro:IPR000157); BEST Arabidopsis thaliana protein
                     match is: transmembrane receptors (TAIR:AT2G32140.1); Has
                     35333 Blast hits to 34131 proteins in 2444 species: Archae
                     - 798; Bacteria - 22429; Metazoa - 974; Fungi - 991;
                     Plants - 531; Viruses - 0; Other Eukaryotes - 9610
                     (source: NCBI BLink)."
                     /codon_start=1
                     /transl_table=1
                     /product="phloem protein 2 A5"
                     /protein_id="NP_001319325.1"
                     /db_xref="GI:1063678731"
                     /db_xref="Araport:AT1G65390"
                     /db_xref="GeneID:842851"
                     /db_xref="TAIR:AT1G65390"
                     /translation="MSGASSVSSICSSNVSLIPTGPQVFINFRGKDLRKGFMSFLKPA
                     LKKEKINVFIDEQEERGKYLISLFDTIGESKIALVIFSEGYCESHWCMDELVKIKEYM
                     DQNRLIIIPIFYRLDLDVVKDLTGKFGDNFWDLVDKYQPEPKKLHKWTEALFSVCELF
                     SLILPKHSDISDRDFVKSIVKAVKKVQKNFFQRRNGEIEYQDFSVPACKLTITMHESP
                     NEEAVQVTVLNEFYQMKNQSPVPSYEVLIYICCLVS"
ORIGIN      
        1 ctaaagtttc aagcaaaaca acaaaaatga tcttttagaa taattattat aataataacg
       61 acgattaatg aactctatat atctcacaaa agaaggacat gtttgcaatc ccaaccaaga
      121 agataaacac cttagcaaat tcaaagaaga atatatcaaa catcttttgt ttctaagaaa
      181 taagctctct gattatgtcg ggagcatctt ctgtttcttc tatttgttcc tctaatgtat
      241 cattgatccc tacgggacct caagtgttca tcaatttccg ggggaaagat ttacgaaaag
      301 gcttcatgag ctttcttaag cctgctttga aaaaagaaaa gatcaacgtg tttattgacg
      361 aacaagagga gaggggcaaa tacctaatca gtctttttga tacgataggt gagtcgaaaa
      421 tcgctttggt tatcttttct gaaggatact gcgagtcaca ttggtgtatg gacgagctgg
      481 tgaaaatcaa ggaatacatg gatcaaaaca gactcataat cattccaata ttctacaggc
      541 ttgatctcga tgtggtaaaa gatcttacag gaaaatttgg cgataatttt tgggatttgg
      601 tagataaata tcaacctgaa ccaaaaaagc tccataaatg gacggaagct ttgttctctg
      661 tttgcgaatt gttttccttg atcttaccaa aacacaggtt tttatttttc cacttttata
      721 tgttcttatt acttgataaa ttaagtgtta tctgtttaac tgtaacaatt tctgttcact
      781 cattgacatt ttactctctt ttctttgtat catagtgaca tttcggatag agattttgta
      841 aagtcaatcg tcaaggctgt taaaaaagtg cagaagaatt tcttccaacg aagaaatgga
      901 gaaatagaat atcaagattt ctcagtccct gcatgtaaac tcactatcac tatgcacgag
      961 tcaccaaagt aagtagtgcc tctcttacga tttcatttag gaaaattaat gatattctga
     1021 tgaaacatac attgcttcag tggtatgtca tgtgaaagta ttgatcgaat agctaagtta
     1081 aatcatttta gctactagta tttccacaaa gtaataaata aaaaaatgct aaaagcttgt
     1141 gtagtagatt gttaagtttt acttttatta tatttttagt acatctctat catattttaa
     1201 cttgtataaa atgtctacta tattttcctt catcatttgc tttctaattt attattggaa
     1261 aaagttcaac attttcttct taaggataga ttagaaactg tgacattaat ttgcatgaaa
     1321 agattagatc ccctaggtct cgtttcctga taactttttt tttttcattt cgatgtttct
     1381 atttatgtac agtgaggaag ccgttcaagt tacggtgcta aatgaatttt accagatgaa
     1441 gaatcagtca ccagtgccct catacgaggt cctaatttac atttgctgtc ttgttagttg
     1501 attttcttta tatatgttta ttggtatcat ttcatgaact gacatggaga tttatatatc
     1561 gacagttcaa attttgggtc gaccttacga gaccaaaggg taacgttttc atgattgacg
     1621 caagagatct ttccattgca tggtcagagg actccaacca ttggacctgg ctccctctcc
     1681 caaaccaaaa ttcaaagtaa aacttctctt aaaagtattt cttatataaa ttgaaagaaa
     1741 tatcttaaat cacgaaaata tataccttat aacgataata tttctagatt tattgtctaa
     1801 tactaagcac aatactttcc agtgaatcag tgatggaaat tgcatttttg aaaagtgcta
     1861 gctggctaga cgtagctgga aagtttgaca ctcgatattt gaccccgagg acaaggtacg
     1921 aggtggtgtt cgtagtgaag ttagaataca cattcgaatg ggagacacta gtgaagctaa
     1981 agctagactt gccgaatact tgggagaaac cgcaagaaca gagtgtggac atgtttgact
     2041 acataagtga ccaatggctc gatattccag ttggagagtt caccacatcg aagaaaaacg
     2101 tcggggaaat ctcttttgca atgtacgaac acgagtgcca actgtggaag tcaggcctct
     2161 tcgtcaaagg tgttacaatt cgtcccaaat actaagtcat tttataagca tgtatgttgt
     2221 tggtctgaga tatatatagt ggaaatgctc gctttgaacc ataatcttag tttcacctcc
     2281 caaatgtttg ttacaatgtt acttgtgtag atagtttgac cggtttcaaa acttatactc
     2341 tatttactct cttctgcatt ggttatcac
//
LOCUS       AT3G50450               1077 bp    DNA     linear   UNA 30-JUL-2003
DEFINITION  HR1: homolog of RPW8 1.
ACCESSION   824209
KEYWORDS    .
SOURCE      Arabidopsis thaliana (thale cress)
  ORGANISM  Arabidopsis thaliana
            Eukaryota; Viridiplantae; Streptophyta; Embryophyta; Tracheophyta;
            Spermatophyta; Magnoliophyta; eudicotyledons; Gunneridae;
            Pentapetalae; rosids; malvids; Brassicales; Brassicaceae;
            Camelineae; Arabidopsis.
FEATURES             Location/Qualifiers
     gene            1..1077
                     /gene="HR1"
                     /locus_tag="AT3G50450"
                     /gene_synonym="homolog of RPW8 1"
                     /note="Homolog of RPW8"
                     /db_xref="Araport:AT3G50450"
                     /db_xref="GeneID:824209"
                     /db_xref="TAIR:AT3G50450"
     mRNA            join(1..477,629..1077)
                     /gene="HR1"
                     /locus_tag="AT3G50450"
                     /gene_synonym="homolog of RPW8 1"
                     /product="homolog of RPW8 1"
                     /transcript_id="NM_114905.2"
                     /db_xref="GeneID:824209"
                     /db_xref="TAIR:AT3G50450"
                     /db_xref="Araport:AT3G50450"
                     /transcription="TTAATTCAAGTATGTGTATTTACTTAGAAATAAAATTATTTG
                     TTAACAAAGACCATTTCCACATAGAGTCATACGATAATTAACCTCCGGCAAGAAGTTA
                     AAGCCAACCACGTCCTTAAATTCCTTCTATAATATCGATTAGTCTCCATTTAATCAAA
                     GCTTTAAAGCTTTTCTGAAGAAAATGCCTCTTGTTGAGCTTCTTACAAGTGCTGCTCT
                     TGGATTGTCCCTCCAACTCCTTCACGACGCCATCATAAGAGCCAAGGAGAGATCCTTA
                     ATCACAAGATGTATATTGGACCGTCTCGATGCTACACTCCATAAGATAACTCCATTTG
                     TCATTAAGATCGATACCCTCACCGAAGAAGTCGATGAACCTTTCAGAAAAGTCATCGA
                     AGAGCTTAAACGTCTTCTCGAGAAAGCCATTCGTCTCGTTGATGCTTATGCGGAGCTT
                     AAACTCCGAAACTTACTCAGGAAATATAGGTACAAGAGAAGAATCAAGGAGTTGGACT
                     CTTCTTTGAGATGGATGATAGATGTGGATGTTCAAGTCAATCAATGGCTGGATATCAA
                     AAAACTTATGGGTAAGATGTCTGAAATGAACACTAAACTCGATGATATTACGCGTCAA
                     CCAATGGATATCATCGAAGCAACTGGTCGATCTTCTGAAGAAGATGGATGCACAAAGC
                     CAACGATTGATATACACTTTCGATGGAAAAACCAGACCAAAGAGCACGAGATCCGGTT
                     CATCTTCAAATGATTTGTTAATGTAACGATCGTGTCCTAGACCACAAAATGTTTTTTG
                     AGAAAAAAAAAACTCAACAAATGTGATATAGTTTTTGGAGTGTTGGAATTATTGTAGG
                     TGAATGTGTGATGTAAGTATTAATTTACCAACATTTTATCTTATTACTTTTGTTAAGC
                     ATTTTATATTGTTA"
     source          1..1077
                     /organism="Arabidopsis thaliana"
                     /mol_type="genomic DNA"
                     /db_xref="taxon:3702"
                     /chromosome=3
                     /ecotype="Columbia"
     CDS             join(182..477,629..902)
                     /gene="HR1"
                     /locus_tag="AT3G50450"
                     /gene_synonym="homolog of RPW8 1"
                     /note="homolog of RPW8 1 (HR1); FUNCTIONS IN:
                     molecular_function unknown; INVOLVED IN: response to other
                     organism; LOCATED IN: endomembrane system; CONTAINS
                     InterPro DOMAIN/s: Powdery mildew resistance protein, RPW8
                     domain (InterPro:IPR008808); BEST Arabidopsis thaliana
                     protein match is: homolog of RPW8 3 (TAIR:AT3G50470.1);
                     Has 106 Blast hits to 106 proteins in 12 species: Archae -
                     0; Bacteria - 0; Metazoa - 0; Fungi - 0; Plants - 106;
                     Viruses - 0; Other Eukaryotes - 0 (source: NCBI BLink)."
                     /codon_start=1
                     /transl_table=1
                     /product="homolog of RPW8 1"
                     /protein_id="NP_190614.1"
                     /db_xref="GI:15229759"
                     /db_xref="GeneID:824209"
                     /db_xref="TAIR:AT3G50450"
                     /db_xref="Araport:AT3G50450"
                     /translation="MPLVELLTSAALGLSLQLLHDAIIRAKERSLITRCILDRLDATL
                     HKITPFVIKIDTLTEEVDEPFRKVIEELKRLLEKAIRLVDAYAELKLRNLLRKYRYKR
                     RIKELDSSLRWMIDVDVQVNQWLDIKKLMGKMSEMNTKLDDITRQPMDIIEATGRSSE
                     EDGCTKPTIDIHFRWKNQTKEHEIRFIFK"
ORIGIN      
        1 ttaattcaag tatgtgtatt tacttagaaa taaaattatt tgttaacaaa gaccatttcc
       61 acatagagtc atacgataat taacctccgg caagaagtta aagccaacca cgtccttaaa
      121 ttccttctat aatatcgatt agtctccatt taatcaaagc tttaaagctt ttctgaagaa
      181 aatgcctctt gttgagcttc ttacaagtgc tgctcttgga ttgtccctcc aactccttca
      241 cgacgccatc ataagagcca aggagagatc cttaatcaca agatgtatat tggaccgtct
      301 cgatgctaca ctccataaga taactccatt tgtcattaag atcgataccc tcaccgaaga
      361 agtcgatgaa cctttcagaa aagtcatcga agagcttaaa cgtcttctcg agaaagccat
      421 tcgtctcgtt gatgcttatg cggagcttaa actccgaaac ttactcagga aatataggtt
      481 tgtgaatgtc gttaatcatt tccatatgta aatgtaatgt agtgttaaat tataccaacc
      541 aaagtatata ctttaacaaa aaaatatcct accaaaatct tttatttttc atgcaatttt
      601 tttgttgttg ttgtgaatct ttctttaggt acaagagaag aatcaaggag ttggactctt
      661 ctttgagatg gatgatagat gtggatgttc aagtcaatca atggctggat atcaaaaaac
      721 ttatgggtaa gatgtctgaa atgaacacta aactcgatga tattacgcgt caaccaatgg
      781 atatcatcga agcaactggt cgatcttctg aagaagatgg atgcacaaag ccaacgattg
      841 atatacactt tcgatggaaa aaccagacca aagagcacga gatccggttc atcttcaaat
      901 gatttgttaa tgtaacgatc gtgtcctaga ccacaaaatg ttttttgaga aaaaaaaaac
      961 tcaacaaatg tgatatagtt tttggagtgt tggaattatt gtaggtgaat gtgtgatgta
     1021 agtattaatt taccaacatt ttatcttatt acttttgtta agcattttat attgtta
//
LOCUS       AT3G50460               1145 bp    DNA     linear   UNA 30-JUL-2003
DEFINITION  HR2: homolog of RPW8 2.
ACCESSION   824210
KEYWORDS    .
SOURCE      Arabidopsis thaliana (thale cress)
  ORGANISM  Arabidopsis thaliana
            Eukaryota; Viridiplantae; Streptophyta; Embryophyta; Tracheophyta;
            Spermatophyta; Magnoliophyta; eudicotyledons; Gunneridae;
            Pentapetalae; rosids; malvids; Brassicales; Brassicaceae;
            Camelineae; Arabidopsis.
FEATURES             Location/Qualifiers
     gene            1..1145
                     /gene="HR2"
                     /locus_tag="AT3G50460"
                     /gene_synonym="homolog of RPW8 2"
                     /note="Homolog of RPW8"
                     /db_xref="Araport:AT3G50460"
                     /db_xref="GeneID:824210"
                     /db_xref="TAIR:AT3G50460"
     mRNA            join(1..470,663..1145)
                     /gene="HR2"
                     /locus_tag="AT3G50460"
                     /gene_synonym="homolog of RPW8 2"
                     /product="homolog of RPW8 2"
                     /transcript_id="NM_114906.2"
                     /db_xref="GeneID:824210"
                     /db_xref="TAIR:AT3G50460"
                     /db_xref="Araport:AT3G50460"
                     /transcription="TTTAATTCCATAATCACAACAAGTTGGAAAAAATCAATCCAA
                     ATAAGTGTTTTTGTCAAAAGACCAATTCAATATTGATTCATTCATATACTAACCTCGT
                     GCGATCGAGAGCTAAAGCTAATTGCAATAAATCTCTTTGTAATTTAAGTAATCCTTAA
                     AAAAAAACTATACAAAATGCCTCTTACCGAGATTATCGCAGGGGCTGCTCTTGGACTT
                     GCTCTCCAAATCCTTCACGAGGCCATCCAAAGAGCAAAAGATAGATCCTTAACCACAA
                     GTTGTATCTTGGACCGTCTCGATTCTACAATCTTGAGGATCACTCCACTGATGGCTAA
                     GGTCGAAAAGCTCAACAAAGAATCCGATGAATCTCTGAGGAAAGTCTTCGAAGATCTT
                     AAACATCTTCTCGAGAAAGCCGTGGTTCTTGTCGAAGCTTATGCGGAGCTCAAACGCA
                     GAAACTTACTTGGAAAATATAGGTACAAGAGAAGAATCAAAGAGTTAGAAGGTTCATT
                     GAAATGGATGGTAGATGTTGACGTTAAAGTCAATCAATGGGCAGATATCAAAGATCTT
                     ATGGCCAAGATGTCTGAAATGAACACTAAACTTGAAAAAATCATGGGTCAACCAATAG
                     ATTGTATTATATCTGAAGATAATACTAATATGGACATAGTCGAAAGAGTTGATCCATC
                     ATTGGAAGCAAAAGCTGGATGCTCAAATAGCGATTCTAAGCCGAAGATCGATATCCAC
                     CTTCGATGGAGCAAGCAAAGCAAAGATCACGGAATTCGCTTCGTTTTGAATTAGTTTT
                     TTTTTTGATGTGGTATGTGTCATAGACCAGCAAAATTGAGAAAGAAAATAATCAAATG
                     TAAAAAAAAAAAAAAAATTATACTTACGAATATTGTGTTATCAACTTATCATACATAT
                     AACGCCTGCTTGTATAAACAAAAAAGAAGATTGGTTCCAAC"
     source          1..1145
                     /organism="Arabidopsis thaliana"
                     /mol_type="genomic DNA"
                     /db_xref="taxon:3702"
                     /chromosome=3
                     /ecotype="Columbia"
     CDS             join(175..470,663..984)
                     /gene="HR2"
                     /locus_tag="AT3G50460"
                     /gene_synonym="homolog of RPW8 2"
                     /note="homolog of RPW8 2 (HR2); CONTAINS InterPro
                     DOMAIN/s: Powdery mildew resistance protein, RPW8 domain
                     (InterPro:IPR008808); BEST Arabidopsis thaliana protein
                     match is: homolog of RPW8 3 (TAIR:AT3G50470.1); Has 107
                     Blast hits to 107 proteins in 13 species: Archae - 0;
                     Bacteria - 0; Metazoa - 0; Fungi - 2; Plants - 104;
                     Viruses - 0; Other Eukaryotes - 1 (source: NCBI BLink)."
                     /codon_start=1
                     /transl_table=1
                     /product="homolog of RPW8 2"
                     /protein_id="NP_190615.1"
                     /db_xref="GI:15229762"
                     /db_xref="GeneID:824210"
                     /db_xref="TAIR:AT3G50460"
                     /db_xref="Araport:AT3G50460"
                     /translation="MPLTEIIAGAALGLALQILHEAIQRAKDRSLTTSCILDRLDSTI
                     LRITPLMAKVEKLNKESDESLRKVFEDLKHLLEKAVVLVEAYAELKRRNLLGKYRYKR
                     RIKELEGSLKWMVDVDVKVNQWADIKDLMAKMSEMNTKLEKIMGQPIDCIISEDNTNM
                     DIVERVDPSLEAKAGCSNSDSKPKIDIHLRWSKQSKDHGIRFVLN"
ORIGIN      
        1 tttaattcca taatcacaac aagttggaaa aaatcaatcc aaataagtgt ttttgtcaaa
       61 agaccaattc aatattgatt cattcatata ctaacctcgt gcgatcgaga gctaaagcta
      121 attgcaataa atctctttgt aatttaagta atccttaaaa aaaaactata caaaatgcct
      181 cttaccgaga ttatcgcagg ggctgctctt ggacttgctc tccaaatcct tcacgaggcc
      241 atccaaagag caaaagatag atccttaacc acaagttgta tcttggaccg tctcgattct
      301 acaatcttga ggatcactcc actgatggct aaggtcgaaa agctcaacaa agaatccgat
      361 gaatctctga ggaaagtctt cgaagatctt aaacatcttc tcgagaaagc cgtggttctt
      421 gtcgaagctt atgcggagct caaacgcaga aacttacttg gaaaatatag gtttgtgaat
      481 cttttggtct cgtatatata tacatgaaat aatgattttt tttttaatct tagatacatg
      541 aatacttcta catattactt gatctcccaa cattatatag acaccaatta aacaaaaacc
      601 tatcattttt ttttgtttca tgtatgtatt taattacata ctaaagtgta ctgttgtttt
      661 aggtacaaga gaagaatcaa agagttagaa ggttcattga aatggatggt agatgttgac
      721 gttaaagtca atcaatgggc agatatcaaa gatcttatgg ccaagatgtc tgaaatgaac
      781 actaaacttg aaaaaatcat gggtcaacca atagattgta ttatatctga agataatact
      841 aatatggaca tagtcgaaag agttgatcca tcattggaag caaaagctgg atgctcaaat
      901 agcgattcta agccgaagat cgatatccac cttcgatgga gcaagcaaag caaagatcac
      961 ggaattcgct tcgttttgaa ttagtttttt ttttgatgtg gtatgtgtca tagaccagca
     1021 aaattgagaa agaaaataat caaatgtaaa aaaaaaaaaa aaattatact tacgaatatt
     1081 gtgttatcaa cttatcatac atataacgcc tgcttgtata aacaaaaaag aagattggtt
     1141 ccaac
//
LOCUS       AT3G50470               1563 bp    DNA     linear   UNA 30-JUL-2003
DEFINITION  HR3: homolog of RPW8 3.
ACCESSION   824211
KEYWORDS    .
SOURCE      Arabidopsis thaliana (thale cress)
  ORGANISM  Arabidopsis thaliana
            Eukaryota; Viridiplantae; Streptophyta; Embryophyta; Tracheophyta;
            Spermatophyta; Magnoliophyta; eudicotyledons; Gunneridae;
            Pentapetalae; rosids; malvids; Brassicales; Brassicaceae;
            Camelineae; Arabidopsis.
FEATURES             Location/Qualifiers
     gene            1..1563
                     /gene="HR3"
                     /locus_tag="AT3G50470"
                     /gene_synonym="homolog of RPW8 3; INTRACELLULAR MILDEW A
                     10; MLA10"
                     /note="Homolog of RPW8"
                     /db_xref="Araport:AT3G50470"
                     /db_xref="GeneID:824211"
                     /db_xref="TAIR:AT3G50470"
     mRNA            join(1..507,883..1563)
                     /gene="HR3"
                     /locus_tag="AT3G50470"
                     /gene_synonym="homolog of RPW8 3; INTRACELLULAR MILDEW A
                     10; MLA10"
                     /product="homolog of RPW8 3"
                     /inference="Similar to RNA sequence,
                     EST:INSD:EL278549.1,INSD:BP840503.1,INSD:EH835702.1,
                     INSD:EL126653.1,INSD:EL128389.1,INSD:EL067319.1"
                     /inference="Similar to RNA sequence, mRNA:INSD:AK175750.1"
                     /transcript_id="NM_114907.3"
                     /db_xref="GeneID:824211"
                     /db_xref="TAIR:AT3G50470"
                     /db_xref="Araport:AT3G50470"
                     /transcription="CTTGCATATAGATCCAATTATCTCCTTTCACCTAGAAAGAAA
                     GAGAGTCGACTAATTCTAAGTCTTTAAGTCAACGTCTCTTGTCTTCATATAGTTCATC
                     AAAAACAAAACGTTTTGTTAAACAAAAGATTCTTCAATGGTTTCATGTATATAGATTG
                     CTCCATACAATCACGTTGAGAGCTAAAGAGCTAATCTCTTGACCCAAAGAAAAATGCC
                     GGTTAGTGAGATTATGGCAGGGGCAGCTCTTGGACTTGCTCTCCAAGTCCTTCACGAT
                     GCCATCAAAAAAGCAAAAGATAGATCTCTAACTACAAGATGCATCTTGGACCGTCTTG
                     ATGCTACAATCTTTAGGATCACTCCGTTGGTGACTCAAGTCGATAAGCTTAGCGAAGA
                     AGTGGAAGATTCACCGAGGAAAGTCATCGAAGATCTTAAGCATCTCCTTGAAAAGGCT
                     GTTTCTCTTGTTGAGGCTTATGCGGAACTCAGACGCAGAAACTTACTCAAGAAGTTCA
                     GGTATAAGAGAAGGATCAAAGAGTTAGAAGCTTCATTAAGATGGATGGTAGATGTGGA
                     TGTCCAAGTCAATCAATGGGTAGATATCAAAGAACTTATGGCCAAGATGTCCGAAATG
                     AACACTAAACTTGATGAAATCACTCGTCAACCAACTGATTGTATTTGTTTCAAGAGCA
                     ATCATAGCACATCACAAAGTAGTAGTCAAAATATTGTCGAAGAAACAGACCGATCTTT
                     AGAAGAAATTGTTGAATGTTCGAGTGATGGGTCTAAACCGAAGATCGATATCCACATT
                     CATTGGAGTTCAAGAAAACGGAACAAAGACCGTGAGATCCGATTTGTCTTGAAGTGAT
                     GATTCTTGATGTACCAATTGTGTCAAATCACTCAAATGTGATAGTAGGACTAATTTAA
                     AATGTAGACTCAACTTTGAAATAATTAGGAGAATTCCTTATTTTCCTCAGGTGTAATG
                     CTATCATTTGTATATAAAATGAACTTATTGTAGCAGGATCGGCCACGAAAACCCTCGA
                     TATTAGATGTCGACATTCTGGTGAAAGATGTAAGTACTCTGGGATTTAGTATATGGTA
                     CTAAGGATTCTCTGCGATTTAGGATAATGAATGAGATAGAAAGAACTTAGAAAAGAAG
                     CTTTACTTGTATTGTCTTTCGATAATCTATTGGCCTTGTGGATC"
     source          1..1563
                     /organism="Arabidopsis thaliana"
                     /mol_type="genomic DNA"
                     /db_xref="taxon:3702"
                     /chromosome=3
                     /ecotype="Columbia"
     CDS             join(212..507,883..1228)
                     /gene="HR3"
                     /locus_tag="AT3G50470"
                     /gene_synonym="homolog of RPW8 3; INTRACELLULAR MILDEW A
                     10; MLA10"
                     /inference="Similar to RNA sequence,
                     EST:INSD:EL278549.1,INSD:BP840503.1,INSD:EH835702.1,
                     INSD:EL126653.1,INSD:EL128389.1,INSD:EL067319.1"
                     /inference="Similar to RNA sequence, mRNA:INSD:AK175750.1"
                     /note="homolog of RPW8 3 (HR3); CONTAINS InterPro
                     DOMAIN/s: Powdery mildew resistance protein, RPW8 domain
                     (InterPro:IPR008808); BEST Arabidopsis thaliana protein
                     match is: homolog of RPW8 2 (TAIR:AT3G50460.1); Has 133
                     Blast hits to 132 proteins in 16 species: Archae - 0;
                     Bacteria - 0; Metazoa - 2; Fungi - 2; Plants - 123;
                     Viruses - 0; Other Eukaryotes - 6 (source: NCBI BLink)."
                     /codon_start=1
                     /transl_table=1
                     /product="homolog of RPW8 3"
                     /protein_id="NP_190616.1"
                     /db_xref="GI:15229765"
                     /db_xref="GeneID:824211"
                     /db_xref="TAIR:AT3G50470"
                     /db_xref="Araport:AT3G50470"
                     /translation="MPVSEIMAGAALGLALQVLHDAIKKAKDRSLTTRCILDRLDATI
                     FRITPLVTQVDKLSEEVEDSPRKVIEDLKHLLEKAVSLVEAYAELRRRNLLKKFRYKR
                     RIKELEASLRWMVDVDVQVNQWVDIKELMAKMSEMNTKLDEITRQPTDCICFKSNHST
                     SQSSSQNIVEETDRSLEEIVECSSDGSKPKIDIHIHWSSRKRNKDREIRFVLK"
ORIGIN      
        1 cttgcatata gatccaatta tctcctttca cctagaaaga aagagagtcg actaattcta
       61 agtctttaag tcaacgtctc ttgtcttcat atagttcatc aaaaacaaaa cgttttgtta
      121 aacaaaagat tcttcaatgg tttcatgtat atagattgct ccatacaatc acgttgagag
      181 ctaaagagct aatctcttga cccaaagaaa aatgccggtt agtgagatta tggcaggggc
      241 agctcttgga cttgctctcc aagtccttca cgatgccatc aaaaaagcaa aagatagatc
      301 tctaactaca agatgcatct tggaccgtct tgatgctaca atctttagga tcactccgtt
      361 ggtgactcaa gtcgataagc ttagcgaaga agtggaagat tcaccgagga aagtcatcga
      421 agatcttaag catctccttg aaaaggctgt ttctcttgtt gaggcttatg cggaactcag
      481 acgcagaaac ttactcaaga agttcaggtt tgtatacaat ccatgaaatg catgaattct
      541 tttggttcat acgaagtctt cttatttctt aaatttaata gttaaaaata aaataaaaaa
      601 ttgtttgttt tgtcactact taaaagatgg ataccattag aatctcagat tgagatactg
      661 acttacagtg attaatttca tggtgtttta aaataagata tcttggatta gctaggaacg
      721 gtttacttca agttcgattc aagttttttt caagtgaaat ctttttttag atgagcattt
      781 ctataagtga ttttcgtaat ttctcaatat aaatctaaca aaacttatca ttttaatgaa
      841 ataacatgag tattaatatt tttgtgttat tttgatcttt aggtataaga gaaggatcaa
      901 agagttagaa gcttcattaa gatggatggt agatgtggat gtccaagtca atcaatgggt
      961 agatatcaaa gaacttatgg ccaagatgtc cgaaatgaac actaaacttg atgaaatcac
     1021 tcgtcaacca actgattgta tttgtttcaa gagcaatcat agcacatcac aaagtagtag
     1081 tcaaaatatt gtcgaagaaa cagaccgatc tttagaagaa attgttgaat gttcgagtga
     1141 tgggtctaaa ccgaagatcg atatccacat tcattggagt tcaagaaaac ggaacaaaga
     1201 ccgtgagatc cgatttgtct tgaagtgatg attcttgatg taccaattgt gtcaaatcac
     1261 tcaaatgtga tagtaggact aatttaaaat gtagactcaa ctttgaaata attaggagaa
     1321 ttccttattt tcctcaggtg taatgctatc atttgtatat aaaatgaact tattgtagca
     1381 ggatcggcca cgaaaaccct cgatattaga tgtcgacatt ctggtgaaag atgtaagtac
     1441 tctgggattt agtatatggt actaaggatt ctctgcgatt taggataatg aatgagatag
     1501 aaagaactta gaaaagaagc tttacttgta ttgtctttcg ataatctatt ggccttgtgg
     1561 atc
//
LOCUS       AT3G50480               1400 bp    DNA     linear   UNA 30-JUL-2003
DEFINITION  HR4: homolog of RPW8 4.
ACCESSION   824212
KEYWORDS    .
SOURCE      Arabidopsis thaliana (thale cress)
  ORGANISM  Arabidopsis thaliana
            Eukaryota; Viridiplantae; Streptophyta; Embryophyta; Tracheophyta;
            Spermatophyta; Magnoliophyta; eudicotyledons; Gunneridae;
            Pentapetalae; rosids; malvids; Brassicales; Brassicaceae;
            Camelineae; Arabidopsis.
FEATURES             Location/Qualifiers
     gene            1..1400
                     /gene="HR4"
                     /locus_tag="AT3G50480"
                     /gene_synonym="homolog of RPW8 4"
                     /note="Homolog of RPW8"
                     /db_xref="Araport:AT3G50480"
                     /db_xref="GeneID:824212"
                     /db_xref="TAIR:AT3G50480"
     source          1..1400
                     /organism="Arabidopsis thaliana"
                     /mol_type="genomic DNA"
                     /db_xref="taxon:3702"
                     /chromosome=3
                     /ecotype="Columbia"
     mRNA            join(1..577,869..962,1131..1400)
                     /gene="HR4"
                     /locus_tag="AT3G50480"
                     /gene_synonym="homolog of RPW8 4"
                     /product="homolog of RPW8 4"
                     /transcript_id="NM_001339471.1"
                     /db_xref="GeneID:824212"
                     /db_xref="Araport:AT3G50480"
                     /db_xref="TAIR:AT3G50480"
                     /transcription="AAACCCAACGATCTCTTCTTACCTAGAAAAAAAGAGAGTTGA
                     CCCGTACAATACTAAGTCTATGAATCAATCTCTTTTGTCTTCATATAATTAAAACCAC
                     ACGTTAACTTGTTAAACATAAGACTATTTAATATGGTTCCATCCTTGATCCTTCCATA
                     AACATAGATTCCTCTATATTCAGCCCCGGCTATCAGATCGTCTTCTTTATCGCTCCTC
                     TAATTATATTCATCTCGAGAGACGAGAGCTAAAGAACTACTTCCAAAAAAATGCCGAT
                     TGCTGAGCTTGCTGTAATCAAAACAGTGGGTGGGCCTCTGATAGCGGCTGCTCTTGGA
                     GTTGGAGCCCAAGTCATTTACGACGGCTTCAGAAAAGGAAAAGATACATCTATCATAA
                     ACCGTCTCGGCCGTACAATGGAAAGTATCAGTCCGGTGCGGGATCGAATCGGTAAGCT
                     CAGTAATGTGGAAGGTAAACCATTTAGGGAAGTCCACGAAAGTCTTACGCGTCTCCTT
                     GAAGATGCGAAATCTATTATTGAGAAATATTGGAAACTCAGATGGAGCAGACACGTTT
                     GCAGGAAGTACAGGTACATCAAAAAACTCGAATCGATAGAACTTGAATTAGTAAGGGT
                     AGCACGTGAGATACAAGTCCACCAATGGACCGATATCAAAGAAATGAAGGCCCAGATA
                     TCTGAAAAGCATAATAAATGAATCAATATCTAAAATCTGGTGTTTTTCTCTCTTTCTT
                     CTTCCCAACAATGATTGAAAAACTCTTTCTTGTTATGAATAAAGATGGATGCCCATTA
                     TAAGGCCCATCATCTAAGCCCATCATCTAGATGTTTCTAGGGTTTTACCCTTTCCTTG
                     TACTCCTATATAAAGAACCCTTTATCTCAATGGAATAACACACTCATTTCTTCTATCT
                     CTTTCTCTGTTTATAACACGTTATCAGCA"
     mRNA            join(22..577,869..1368)
                     /gene="HR4"
                     /locus_tag="AT3G50480"
                     /gene_synonym="homolog of RPW8 4"
                     /product="homolog of RPW8 4"
                     /inference="Similar to RNA sequence,
                     EST:INSD:EL144050.1,INSD:C99861.1,INSD:EL287307.1,
                     INSD:BP633200.1,INSD:EL163114.1,INSD:BU634940.1,
                     INSD:EL304446.1,INSD:C99864.1,INSD:BP625682.1,
                     INSD:EH956530.1,INSD:EH877423.1,INSD:EL222675.1,
                     INSD:EL104963.1,INSD:EH907333.1,INSD:BP844533.2,
                     INSD:EL061043.1,INSD:BP856872.2,INSD:EH806322.1,
                     INSD:EH906699.1,INSD:EL238591.1,INSD:EG486568.1,
                     INSD:EL167795.1,INSD:BP849882.1,INSD:AU229494.1,
                     INSD:CA781997.1,INSD:EL151319.1,INSD:C99860.1,
                     INSD:EL233489.1,INSD:EL230213.1,INSD:BP615933.1,
                     INSD:BP833368.1,INSD:EH896861.1,INSD:BP850614.1,
                     INSD:EL334159.1,INSD:EL177660.1,INSD:EL336629.1,
                     INSD:EH889166.1,INSD:BP629680.1,INSD:EH818386.1,
                     INSD:BP835509.1,INSD:EL184800.1,INSD:EH955682.1,
                     INSD:EL319767.1,INSD:EH858485.1,INSD:EL055082.1,
                     INSD:BP633498.1,INSD:EL041001.1,INSD:EL235656.1,
                     INSD:BP866780.2,INSD:BP605946.1,INSD:BP867245.1,
                     INSD:EL334856.1,INSD:EL071751.1,INSD:EH846730.1,
                     INSD:BP818562.1,INSD:AV808859.1,INSD:EH811585.1,
                     INSD:EH984264.1,INSD:EL307954.1,INSD:BP664700.1,
                     INSD:EH959276.1,INSD:BP852104.1,INSD:EH890809.1,
                     INSD:DR370910.1,INSD:BP852549.1,INSD:EH991260.1,
                     INSD:EH836012.1,INSD:BP562993.1,INSD:BP861717.1,
                     INSD:CB185800.1,INSD:EH881976.1,INSD:BP821076.1,
                     INSD:EL204462.1,INSD:CA781503.1,INSD:EL028137.1,
                     INSD:EG494518.1,INSD:EH991314.1,INSD:EL052038.1,
                     INSD:BP828356.1,INSD:EL037441.1,INSD:BP598193.1,
                     INSD:BP642633.1,INSD:EL027051.1,INSD:AV781549.1,
                     INSD:EH905961.1,INSD:DR210866.1,INSD:EL124427.1,
                     INSD:AV821217.1,INSD:EL140586.1,INSD:CB074878.1,
                     INSD:BP636046.1,INSD:EL331941.1,INSD:EL185704.1,
                     INSD:CB074434.1,INSD:BP815694.1,INSD:EL047880.1,
                     INSD:BP858499.1,INSD:EH979657.1,INSD:DR210867.1,
                     INSD:EL133790.1,INSD:EL219981.1,INSD:EG486569.1,
                     INSD:BP853880.1,INSD:BP853226.1,INSD:EH944422.1,
                     INSD:BP866051.1,INSD:EL005111.1"
                     /inference="Similar to RNA sequence,
                     mRNA:INSD:AK229506.1,INSD:AK220594.1,INSD:AF361849.1,
                     INSD:AK229528.1,INSD:BT000848.1"
                     /transcript_id="NM_114908.5"
                     /db_xref="GeneID:824212"
                     /db_xref="TAIR:AT3G50480"
                     /db_xref="Araport:AT3G50480"
                     /transcription="CCTAGAAAAAAAGAGAGTTGACCCGTACAATACTAAGTCTAT
                     GAATCAATCTCTTTTGTCTTCATATAATTAAAACCACACGTTAACTTGTTAAACATAA
                     GACTATTTAATATGGTTCCATCCTTGATCCTTCCATAAACATAGATTCCTCTATATTC
                     AGCCCCGGCTATCAGATCGTCTTCTTTATCGCTCCTCTAATTATATTCATCTCGAGAG
                     ACGAGAGCTAAAGAACTACTTCCAAAAAAATGCCGATTGCTGAGCTTGCTGTAATCAA
                     AACAGTGGGTGGGCCTCTGATAGCGGCTGCTCTTGGAGTTGGAGCCCAAGTCATTTAC
                     GACGGCTTCAGAAAAGGAAAAGATACATCTATCATAAACCGTCTCGGCCGTACAATGG
                     AAAGTATCAGTCCGGTGCGGGATCGAATCGGTAAGCTCAGTAATGTGGAAGGTAAACC
                     ATTTAGGGAAGTCCACGAAAGTCTTACGCGTCTCCTTGAAGATGCGAAATCTATTATT
                     GAGAAATATTGGAAACTCAGATGGAGCAGACACGTTTGCAGGAAGTACAGGTACATCA
                     AAAAACTCGAATCGATAGAACTTGAATTAGTAAGGGTAGCACGTGAGATACAAGTCCA
                     CCAATGGACCGATATCAAAGAAATGAAGGCGATACAAGTCCACCAATGGACCGATATC
                     AAAGAAATGAAGGCGATACAAGTCGACCAATGGACCGATATCAAAGAAATGAAGGCGA
                     TACAAGTCGACCAATGGATCGATATCAAAGAAATGAAGGCGATACAAGTCGACCAATG
                     GACCGATATCAAAGAAATGAAGGCCCAGATATCTGAAAAGCATAATAAATGAATCAAT
                     ATCTAAAATCTGGTGTTTTTCTCTCTTTCTTCTTCCCAACAATGATTGAAAAACTCTT
                     TCTTGTTATGAATAAAGATGGATGCCCATTATAAGGCCCATCATCTAAGCCCATCATC
                     TAGATGTTTCTAGGGTTTTACCCTTTCCTTGTACTCCTATATAAAGAACCCTTTATCT
                     CAATGGAATAACACACTCATTTCTTCTA"
     CDS             join(267..577,869..1160)
                     /gene="HR4"
                     /locus_tag="AT3G50480"
                     /gene_synonym="homolog of RPW8 4"
                     /inference="Similar to RNA sequence,
                     EST:INSD:EL144050.1,INSD:C99861.1,INSD:EL287307.1,
                     INSD:BP633200.1,INSD:EL163114.1,INSD:BU634940.1,
                     INSD:EL304446.1,INSD:C99864.1,INSD:BP625682.1,
                     INSD:EH956530.1,INSD:EH877423.1,INSD:EL222675.1,
                     INSD:EL104963.1,INSD:EH907333.1,INSD:BP844533.2,
                     INSD:EL061043.1,INSD:BP856872.2,INSD:EH806322.1,
                     INSD:EH906699.1,INSD:EL238591.1,INSD:EG486568.1,
                     INSD:EL167795.1,INSD:BP849882.1,INSD:AU229494.1,
                     INSD:CA781997.1,INSD:EL151319.1,INSD:C99860.1,
                     INSD:EL233489.1,INSD:EL230213.1,INSD:BP615933.1,
                     INSD:BP833368.1,INSD:EH896861.1,INSD:BP850614.1,
                     INSD:EL334159.1,INSD:EL177660.1,INSD:EL336629.1,
                     INSD:EH889166.1,INSD:BP629680.1,INSD:EH818386.1,
                     INSD:BP835509.1,INSD:EL184800.1,INSD:EH955682.1,
                     INSD:EL319767.1,INSD:EH858485.1,INSD:EL055082.1,
                     INSD:BP633498.1,INSD:EL041001.1,INSD:EL235656.1,
                     INSD:BP866780.2,INSD:BP605946.1,INSD:BP867245.1,
                     INSD:EL334856.1,INSD:EL071751.1,INSD:EH846730.1,
                     INSD:BP818562.1,INSD:AV808859.1,INSD:EH811585.1,
                     INSD:EH984264.1,INSD:EL307954.1,INSD:BP664700.1,
                     INSD:EH959276.1,INSD:BP852104.1,INSD:EH890809.1,
                     INSD:DR370910.1,INSD:BP852549.1,INSD:EH991260.1,
                     INSD:EH836012.1,INSD:BP562993.1,INSD:BP861717.1,
                     INSD:CB185800.1,INSD:EH881976.1,INSD:BP821076.1,
                     INSD:EL204462.1,INSD:CA781503.1,INSD:EL028137.1,
                     INSD:EG494518.1,INSD:EH991314.1,INSD:EL052038.1,
                     INSD:BP828356.1,INSD:EL037441.1,INSD:BP598193.1,
                     INSD:BP642633.1,INSD:EL027051.1,INSD:AV781549.1,
                     INSD:EH905961.1,INSD:DR210866.1,INSD:EL124427.1,
                     INSD:AV821217.1,INSD:EL140586.1,INSD:CB074878.1,
                     INSD:BP636046.1,INSD:EL331941.1,INSD:EL185704.1,
                     INSD:CB074434.1,INSD:BP815694.1,INSD:EL047880.1,
                     INSD:BP858499.1,INSD:EH979657.1,INSD:DR210867.1,
                     INSD:EL133790.1,INSD:EL219981.1,INSD:EG486569.1,
                     INSD:BP853880.1,INSD:BP853226.1,INSD:EH944422.1,
                     INSD:BP866051.1,INSD:EL005111.1"
                     /inference="Similar to RNA sequence,
                     mRNA:INSD:AK229506.1,INSD:AK220594.1,INSD:AF361849.1,
                     INSD:AK229528.1,INSD:BT000848.1"
                     /note="homolog of RPW8 4 (HR4); FUNCTIONS IN:
                     molecular_function unknown; INVOLVED IN: response to other
                     organism; LOCATED IN: endomembrane system; EXPRESSED IN:
                     20 plant structures; EXPRESSED DURING: 11 growth stages;
                     CONTAINS InterPro DOMAIN/s: Powdery mildew resistance
                     protein, RPW8 domain (InterPro:IPR008808); BEST
                     Arabidopsis thaliana protein match is: homolog of RPW8 3
                     (TAIR:AT3G50470.1); Has 106 Blast hits to 90 proteins in
                     15 species: Archae - 14; Bacteria - 4; Metazoa - 2; Fungi
                     - 0; Plants - 72; Viruses - 0; Other Eukaryotes - 14
                     (source: NCBI BLink)."
                     /codon_start=1
                     /transl_table=1
                     /product="homolog of RPW8 4"
                     /protein_id="NP_566933.1"
                     /db_xref="GI:18409105"
                     /db_xref="GeneID:824212"
                     /db_xref="TAIR:AT3G50480"
                     /db_xref="Araport:AT3G50480"
                     /translation="MPIAELAVIKTVGGPLIAAALGVGAQVIYDGFRKGKDTSIINRL
                     GRTMESISPVRDRIGKLSNVEGKPFREVHESLTRLLEDAKSIIEKYWKLRWSRHVCRK
                     YRYIKKLESIELELVRVAREIQVHQWTDIKEMKAIQVHQWTDIKEMKAIQVDQWTDIK
                     EMKAIQVDQWIDIKEMKAIQVDQWTDIKEMKAQISEKHNK"
     CDS             join(267..577,869..962,1131..1160)
                     /gene="HR4"
                     /locus_tag="AT3G50480"
                     /gene_synonym="homolog of RPW8 4"
                     /codon_start=1
                     /transl_table=1
                     /product="homolog of RPW8 4"
                     /protein_id="NP_001325500.1"
                     /db_xref="GI:1063716011"
                     /db_xref="GeneID:824212"
                     /db_xref="Araport:AT3G50480"
                     /db_xref="TAIR:AT3G50480"
                     /translation="MPIAELAVIKTVGGPLIAAALGVGAQVIYDGFRKGKDTSIINRL
                     GRTMESISPVRDRIGKLSNVEGKPFREVHESLTRLLEDAKSIIEKYWKLRWSRHVCRK
                     YRYIKKLESIELELVRVAREIQVHQWTDIKEMKAQISEKHNK"
ORIGIN      
        1 aaacccaacg atctcttctt acctagaaaa aaagagagtt gacccgtaca atactaagtc
       61 tatgaatcaa tctcttttgt cttcatataa ttaaaaccac acgttaactt gttaaacata
      121 agactattta atatggttcc atccttgatc cttccataaa catagattcc tctatattca
      181 gccccggcta tcagatcgtc ttctttatcg ctcctctaat tatattcatc tcgagagacg
      241 agagctaaag aactacttcc aaaaaaatgc cgattgctga gcttgctgta atcaaaacag
      301 tgggtgggcc tctgatagcg gctgctcttg gagttggagc ccaagtcatt tacgacggct
      361 tcagaaaagg aaaagataca tctatcataa accgtctcgg ccgtacaatg gaaagtatca
      421 gtccggtgcg ggatcgaatc ggtaagctca gtaatgtgga aggtaaacca tttagggaag
      481 tccacgaaag tcttacgcgt ctccttgaag atgcgaaatc tattattgag aaatattgga
      541 aactcagatg gagcagacac gtttgcagga agtacaggtt tgtatatttt acatgaaaat
      601 taataaaata aaatttgcag ccgctgcgtt taaatcagca aattggattt gatgaatatt
      661 tttcagcttg atttgcttta tccatatttt gtagtttggc tcatatttgc tttttgttta
      721 tttagaagat catttatgga tacataactt gtggtttgta ctaatggtgt ctacttatga
      781 tttccataat ttagaaacac taaacgtaga aaaactatca tgttctgtaa aacaacatgt
      841 gtattatgtt tttgctgttt atctttaggt acatcaaaaa actcgaatcg atagaacttg
      901 aattagtaag ggtagcacgt gagatacaag tccaccaatg gaccgatatc aaagaaatga
      961 aggcgataca agtccaccaa tggaccgata tcaaagaaat gaaggcgata caagtcgacc
     1021 aatggaccga tatcaaagaa atgaaggcga tacaagtcga ccaatggatc gatatcaaag
     1081 aaatgaaggc gatacaagtc gaccaatgga ccgatatcaa agaaatgaag gcccagatat
     1141 ctgaaaagca taataaatga atcaatatct aaaatctggt gtttttctct ctttcttctt
     1201 cccaacaatg attgaaaaac tctttcttgt tatgaataaa gatggatgcc cattataagg
     1261 cccatcatct aagcccatca tctagatgtt tctagggttt taccctttcc ttgtactcct
     1321 atataaagaa ccctttatct caatggaata acacactcat ttcttctatc tctttctctg
     1381 tttataacac gttatcagca
//
LOCUS       AT5G41730               3101 bp    DNA     linear   UNA 30-JUL-2003
DEFINITION  Protein kinase family protein.
ACCESSION   834176
KEYWORDS    .
SOURCE      Arabidopsis thaliana (thale cress)
  ORGANISM  Arabidopsis thaliana
            Eukaryota; Viridiplantae; Streptophyta; Embryophyta; Tracheophyta;
            Spermatophyta; Magnoliopsida; eudicotyledons; Gunneridae;
            Pentapetalae; rosids; malvids; Brassicales; Brassicaceae;
            Camelineae; Arabidopsis.
FEATURES             Location/Qualifiers
     source          1..3101
                     /organism="Arabidopsis thaliana"
                     /mol_type="genomic DNA"
                     /db_xref="taxon:3702"
                     /chromosome=5
                     /ecotype="Columbia"
     gene            complement(1..3101)
                     /locus_tag="AT5G41730"
                     /gene_synonym="MUF8.1; MUF8_1"
                     /db_xref="Araport:AT5G41730"
                     /db_xref="GeneID:834176"
                     /db_xref="TAIR:AT5G41730"
     mRNA            join(complement(602..2613),complement(1..505))
                     /locus_tag="AT5G41730"
                     /gene_synonym="MUF8.1; MUF8_1"
                     /product="Protein kinase family protein"
                     /transcript_id="NM_123538.2"
                     /db_xref="GeneID:834176"
                     /db_xref="TAIR:AT5G41730"
                     /db_xref="Araport:AT5G41730"
                     /transcription="CTCAAGTCTTGTGGAACAATTATTTGCGTTGGTTTTATTGAA
                     AGAAAGAGATTTAAGGATTTTTTAAACACTGATGGAGCAATTCAGACAAATCGGAGAA
                     GTTCTTGGAAGTCTAAATGCACTAATGGTATTACAAGATGATATCTTGATCAACCAAA
                     GACAATGTTGTTTGTTGTTAGAACTCTTCAGCTTAGCTTTCAACACGGTCGCAGAAGA
                     GATCAGACAGAATCTAAAGCTTGAAGAGAAGCATACTAAATGGAGAGCTCTTGAACAA
                     CCTTTAAGGGAGCTTTATAGAGTTTTTAAAGAAGGAGAGTTATATGTTAAGCATTGTA
                     TGGATAATAGTGATTGGTGGGGTAAAGTAATCAATCTTCATCAGAACAAAGATTGTGT
                     TGAGTTTCATATACACAACTTGTTCTGTTATTTCTCTGCGGTTGTTGAAGCCATCGAG
                     GCTGCTGGTGAGATTTCGGGTCTTGACCCTTCTGAGATGGAGAGAAGGAGAGTTGTGT
                     TTTCAAGAAAGTATGATAGAGAGTGGAATGATCCTAAGATGTTTCAATGGAGGTTTGG
                     GAAACAGTATTTGCTCTCGAGAGATATTTGCAGCCGGTTTGAGCATTCTTGGAGAGAA
                     GATAGATGGAATCTAGTGGAGGCATTGCAAGAGAAGAGGAAATCGGATAGCGATGATA
                     TTGGTAAAACCGAGAAGCGTTTAGCTGATTTGCTGTTGAAGAAGTTAACCGGTTTGGA
                     GCAGTTTAACGGTAAACTGTTTCCTAGTTCGATACTTCTTGGTTCAAAGGATTACCAG
                     GTGAAGAAACGGTTAGATGCAGATGGACAATACAAGGAGATTCAATGGTTAGGTGATA
                     GTTTTGCACTAAGGCACTTTTTCAGCGATCTTGAGCCGCTAAGTTCTGAAATCTCGTC
                     TCTTTTAGCGCTTTGTCATTCGAATATACTTCAGTACCTTTGTGGATTCTATGATGAA
                     GAAAGGAAAGAATGTTTTTTGGTTATGGAGTTGATGCACAAAGATTTGCAGAGCTACA
                     TGAAGGAGAATTGTGGACCAAGAAGAAGATATTTGTTCTCGATCCCTGTGGTGATTGA
                     TATCATGTTGCAAATTGCAAGGGGGATGGAGTATCTTCATGGAAATGATATCTTCCAT
                     GGAGATTTAAACCCAATGAACATTCATCTGAAAGAGAGGAGTCACACCGAAGGTTACT
                     TCCATGCGAAGATTTGTGGATTCGGTTTATCTTCAGTCGTTAAAGCGCAGTCTTCCTC
                     GAAACCAGGCACTCCTGATCCTGTAATATGGTATGCACCTGAAGTTCTAGCAGAGATG
                     GAACAAGACCTGAATGGTAAAACTCCGAAATCTAAGTTGACGCATAAAGCTGATGTGT
                     ATAGCTTTGCAATGGTGTGTTTTGAGCTTATAACAGGTAAAGTTCCATTTGAAGATAG
                     TCATCTTCAAGGTGAACCAATGACTATCAATATTAGAATGGGAGAGAGACCTCTTTTC
                     CCTTTCCCTTCACCAAAATACCTCGTTAGTCTGATCAAACGATGTTGGCACTCAGAAC
                     CGAGTCAGCGTCCTAACTTCTCTTCGATATGTCGGATACTACGCTACATCAAGAAGTT
                     CCTAGTTGTGAATCCAGATCATGGTCATCCTCAAATGCAAACTCCACTTGTTGATTGT
                     TGGGACTTAGAAGCAAGGTTCTTGAGAAAGTTTCCAGGTGATGCAGGGTCTCACACCG
                     CGTCAGTGAATCAAATACCGTTCCAACTATACTCATACCGGGTTTTGGAAAAAGAGAA
                     GATGAATCCAAACTCAAAAGAAAGCTCAGAGACTAGTGAATCTGAAAGCGTTTCAGTG
                     GTTGAAGATCCACCTAATGCCATGATTACAAGAGATACAAAGTCATTGTGTCTTGATA
                     CAATATCTGAATACTCAGATACAAGATCAGTCTACTCGGAAGCTCCCATGAAAAAGGT
                     CTCAGCTCTAAAGAAAAGCGGCGAAATGGCAAAGCTCAGAAGAAGTCCAAGCTTAGGT
                     TCAGAAAAGTTGAGATCGGCAGGAACTTCAACGGTAAAAGCAAGATCATCGCCAAAAG
                     TATCACCACTGAGTCCATTTGGAAGAAGCATTAAAGCAAGGAAGGATAATCGATTGCC
                     TTTGAGTCCAATGAGTCCTTTAACCCCTGGAATACGTAGACAACAGACTGGTCATGCT
                     TCAGACTCTGAGCTTACTTAGCTTTTCATCAAAAACCAGACAAGAAGAAGAAGATCCA
                     TGAAAAAACAGAGTGCTTAGCTTTTGGTCAGTATTCAAAGCAGAGTTCATAGTTTCAG
                     ACATGAAAAAAAACACCTAAAAAAAAACAATGAGGTAGAGATCTTTGCATACATTTTT
                     GTGGTTAATTTTAGAAGCTTCTCTTGGGATTTTTTCTTCAAGAGTATGGTTTATTTGT
                     TCTTGTTTCTTTTTTGTAGCTTCTGAGTAATTTTTTGGAGTTCGGATTGTAAAAGTTT
                     ATTTTTGTACAAAGACAGAAATGTATCAGCTTTTTGCAA"
     mRNA            join(complement(2715..3101),complement(602..2624),
                     complement(2..505))
                     /locus_tag="AT5G41730"
                     /gene_synonym="MUF8.1; MUF8_1"
                     /product="Protein kinase family protein"
                     /transcript_id="NM_001344413.1"
                     /db_xref="GeneID:834176"
                     /db_xref="Araport:AT5G41730"
                     /db_xref="TAIR:AT5G41730"
                     /transcription="ATGGGACTCCAAGTAACTCGGACATGTTTTCAACGATCAAAA
                     TACACCAAAACCAAAATCAACATTTTACAAAAAGAAACAAACAAATATTAGAGATTTT
                     CTTAGCAACCAAGAAGAAGACAAAAACAGGGGAAAATAGACAACTCTGTTTTGTTTTG
                     TTTTCTTCTTCTGAATTCCTCTGCTGCTTTCAATTTCTCTTTTGAATCTCTTGTATTG
                     ATCGGTGAGAGACATTCTACATAACCAATTTTTCAACGGTTGATTTTCTTTTTATTAA
                     GTTTTTCAATTTGAGATAGTGTTTAGGAGATTTGCTCTGTTTTGCTTCGGGTATGATA
                     TGCTTTTGTATGCTCGATTCATCGATCCTTAAATCATAAAGGATCTTCATTTCAGCAT
                     TCATAAATCTCAAGTCTTGTGGAACAATTATTTGCGTTGGTTTTATTGAAAGAAAGAG
                     ATTTAAGGATTTTTTAAACACTGATGGAGCAATTCAGACAAATCGGAGAAGTTCTTGG
                     AAGTCTAAATGCACTAATGGTATTACAAGATGATATCTTGATCAACCAAAGACAATGT
                     TGTTTGTTGTTAGAACTCTTCAGCTTAGCTTTCAACACGGTCGCAGAAGAGATCAGAC
                     AGAATCTAAAGCTTGAAGAGAAGCATACTAAATGGAGAGCTCTTGAACAACCTTTAAG
                     GGAGCTTTATAGAGTTTTTAAAGAAGGAGAGTTATATGTTAAGCATTGTATGGATAAT
                     AGTGATTGGTGGGGTAAAGTAATCAATCTTCATCAGAACAAAGATTGTGTTGAGTTTC
                     ATATACACAACTTGTTCTGTTATTTCTCTGCGGTTGTTGAAGCCATCGAGGCTGCTGG
                     TGAGATTTCGGGTCTTGACCCTTCTGAGATGGAGAGAAGGAGAGTTGTGTTTTCAAGA
                     AAGTATGATAGAGAGTGGAATGATCCTAAGATGTTTCAATGGAGGTTTGGGAAACAGT
                     ATTTGCTCTCGAGAGATATTTGCAGCCGGTTTGAGCATTCTTGGAGAGAAGATAGATG
                     GAATCTAGTGGAGGCATTGCAAGAGAAGAGGAAATCGGATAGCGATGATATTGGTAAA
                     ACCGAGAAGCGTTTAGCTGATTTGCTGTTGAAGAAGTTAACCGGTTTGGAGCAGTTTA
                     ACGGTAAACTGTTTCCTAGTTCGATACTTCTTGGTTCAAAGGATTACCAGGTGAAGAA
                     ACGGTTAGATGCAGATGGACAATACAAGGAGATTCAATGGTTAGGTGATAGTTTTGCA
                     CTAAGGCACTTTTTCAGCGATCTTGAGCCGCTAAGTTCTGAAATCTCGTCTCTTTTAG
                     CGCTTTGTCATTCGAATATACTTCAGTACCTTTGTGGATTCTATGATGAAGAAAGGAA
                     AGAATGTTTTTTGGTTATGGAGTTGATGCACAAAGATTTGCAGAGCTACATGAAGGAG
                     AATTGTGGACCAAGAAGAAGATATTTGTTCTCGATCCCTGTGGTGATTGATATCATGT
                     TGCAAATTGCAAGGGGGATGGAGTATCTTCATGGAAATGATATCTTCCATGGAGATTT
                     AAACCCAATGAACATTCATCTGAAAGAGAGGAGTCACACCGAAGGTTACTTCCATGCG
                     AAGATTTGTGGATTCGGTTTATCTTCAGTCGTTAAAGCGCAGTCTTCCTCGAAACCAG
                     GCACTCCTGATCCTGTAATATGGTATGCACCTGAAGTTCTAGCAGAGATGGAACAAGA
                     CCTGAATGGTAAAACTCCGAAATCTAAGTTGACGCATAAAGCTGATGTGTATAGCTTT
                     GCAATGGTGTGTTTTGAGCTTATAACAGGTAAAGTTCCATTTGAAGATAGTCATCTTC
                     AAGGTGAACCAATGACTATCAATATTAGAATGGGAGAGAGACCTCTTTTCCCTTTCCC
                     TTCACCAAAATACCTCGTTAGTCTGATCAAACGATGTTGGCACTCAGAACCGAGTCAG
                     CGTCCTAACTTCTCTTCGATATGTCGGATACTACGCTACATCAAGAAGTTCCTAGTTG
                     TGAATCCAGATCATGGTCATCCTCAAATGCAAACTCCACTTGTTGATTGTTGGGACTT
                     AGAAGCAAGGTTCTTGAGAAAGTTTCCAGGTGATGCAGGGTCTCACACCGCGTCAGTG
                     AATCAAATACCGTTCCAACTATACTCATACCGGGTTTTGGAAAAAGAGAAGATGAATC
                     CAAACTCAAAAGAAAGCTCAGAGACTAGTGAATCTGAAAGCGTTTCAGTGGTTGAAGA
                     TCCACCTAATGCCATGATTACAAGAGATACAAAGTCATTGTGTCTTGATACAATATCT
                     GAATACTCAGATACAAGATCAGTCTACTCGGAAGCTCCCATGAAAAAGGTCTCAGCTC
                     TAAAGAAAAGCGGCGAAATGGCAAAGCTCAGAAGAAGTCCAAGCTTAGGTTCAGAAAA
                     GTTGAGATCGGCAGGAACTTCAACGGTAAAAGCAAGATCATCGCCAAAAGTATCACCA
                     CTGAGTCCATTTGGAAGAAGCATTAAAGCAAGGAAGGATAATCGATTGCCTTTGAGTC
                     CAATGAGTCCTTTAACCCCTGGAATACGTAGACAACAGACTGGTCATGCTTCAGACTC
                     TGAGCTTACTTAGCTTTTCATCAAAAACCAGACAAGAAGAAGAAGATCCATGAAAAAA
                     CAGAGTGCTTAGCTTTTGGTCAGTATTCAAAGCAGAGTTCATAGTTTCAGACATGAAA
                     AAAAACACCTAAAAAAAAACAATGAGGTAGAGATCTTTGCATACATTTTTGTGGTTAA
                     TTTTAGAAGCTTCTCTTGGGATTTTTTCTTCAAGAGTATGGTTTATTTGTTCTTGTTT
                     CTTTTTTGTAGCTTCTGAGTAATTTTTTGGAGTTCGGATTGTAAAAGTTTATTTTTGT
                     ACAAAGACAGAAATGTATCAGCTTTTTGCA"
     CDS             join(complement(602..2540),complement(309..505))
                     /locus_tag="AT5G41730"
                     /gene_synonym="MUF8.1; MUF8_1"
                     /codon_start=1
                     /transl_table=1
                     /product="Protein kinase family protein"
                     /protein_id="NP_001330018.1"
                     /db_xref="GI:1063735536"
                     /db_xref="GeneID:834176"
                     /db_xref="Araport:AT5G41730"
                     /db_xref="TAIR:AT5G41730"
                     /translation="MEQFRQIGEVLGSLNALMVLQDDILINQRQCCLLLELFSLAFNT
                     VAEEIRQNLKLEEKHTKWRALEQPLRELYRVFKEGELYVKHCMDNSDWWGKVINLHQN
                     KDCVEFHIHNLFCYFSAVVEAIEAAGEISGLDPSEMERRRVVFSRKYDREWNDPKMFQ
                     WRFGKQYLLSRDICSRFEHSWREDRWNLVEALQEKRKSDSDDIGKTEKRLADLLLKKL
                     TGLEQFNGKLFPSSILLGSKDYQVKKRLDADGQYKEIQWLGDSFALRHFFSDLEPLSS
                     EISSLLALCHSNILQYLCGFYDEERKECFLVMELMHKDLQSYMKENCGPRRRYLFSIP
                     VVIDIMLQIARGMEYLHGNDIFHGDLNPMNIHLKERSHTEGYFHAKICGFGLSSVVKA
                     QSSSKPGTPDPVIWYAPEVLAEMEQDLNGKTPKSKLTHKADVYSFAMVCFELITGKVP
                     FEDSHLQGEPMTINIRMGERPLFPFPSPKYLVSLIKRCWHSEPSQRPNFSSICRILRY
                     IKKFLVVNPDHGHPQMQTPLVDCWDLEARFLRKFPGDAGSHTASVNQIPFQLYSYRVL
                     EKEKMNPNSKESSETSESESVSVVEDPPNAMITRDTKSLCLDTISEYSDTRSVYSEAP
                     MKKVSALKKSGEMAKLRRSPSLGSEKLRSAGTSTVKARSSPKVSPLSPFGRSIKARKD
                     NRLPLSPMSPLTPGIRRQQTGHASDSELT"
     CDS             join(complement(602..2540),complement(309..505))
                     /locus_tag="AT5G41730"
                     /gene_synonym="MUF8.1; MUF8_1"
                     /note="Protein kinase family protein; FUNCTIONS IN:
                     protein serine/threonine/tyrosine kinase activity, kinase
                     activity; INVOLVED IN: protein amino acid phosphorylation;
                     LOCATED IN: endomembrane system; EXPRESSED IN: flower;
                     EXPRESSED DURING: 4 anthesis; CONTAINS InterPro DOMAIN/s:
                     Protein kinase, catalytic domain (InterPro:IPR000719),
                     Protein of unknown function DUF1221 (InterPro:IPR010632),
                     Serine-threonine/tyrosine-protein kinase
                     (InterPro:IPR001245), Protein kinase-like domain
                     (InterPro:IPR011009); BEST Arabidopsis thaliana protein
                     match is: Protein kinase family protein
                     (TAIR:AT1G64300.2); Has 1807 Blast hits to 1807 proteins
                     in 277 species: Archae - 0; Bacteria - 0; Metazoa - 736;
                     Fungi - 347; Plants - 385; Viruses - 0; Other Eukaryotes -
                     339 (source: NCBI BLink)."
                     /codon_start=1
                     /transl_table=1
                     /product="Protein kinase family protein"
                     /protein_id="NP_198988.1"
                     /db_xref="GI:15238163"
                     /db_xref="GeneID:834176"
                     /db_xref="TAIR:AT5G41730"
                     /db_xref="Araport:AT5G41730"
                     /translation="MEQFRQIGEVLGSLNALMVLQDDILINQRQCCLLLELFSLAFNT
                     VAEEIRQNLKLEEKHTKWRALEQPLRELYRVFKEGELYVKHCMDNSDWWGKVINLHQN
                     KDCVEFHIHNLFCYFSAVVEAIEAAGEISGLDPSEMERRRVVFSRKYDREWNDPKMFQ
                     WRFGKQYLLSRDICSRFEHSWREDRWNLVEALQEKRKSDSDDIGKTEKRLADLLLKKL
                     TGLEQFNGKLFPSSILLGSKDYQVKKRLDADGQYKEIQWLGDSFALRHFFSDLEPLSS
                     EISSLLALCHSNILQYLCGFYDEERKECFLVMELMHKDLQSYMKENCGPRRRYLFSIP
                     VVIDIMLQIARGMEYLHGNDIFHGDLNPMNIHLKERSHTEGYFHAKICGFGLSSVVKA
                     QSSSKPGTPDPVIWYAPEVLAEMEQDLNGKTPKSKLTHKADVYSFAMVCFELITGKVP
                     FEDSHLQGEPMTINIRMGERPLFPFPSPKYLVSLIKRCWHSEPSQRPNFSSICRILRY
                     IKKFLVVNPDHGHPQMQTPLVDCWDLEARFLRKFPGDAGSHTASVNQIPFQLYSYRVL
                     EKEKMNPNSKESSETSESESVSVVEDPPNAMITRDTKSLCLDTISEYSDTRSVYSEAP
                     MKKVSALKKSGEMAKLRRSPSLGSEKLRSAGTSTVKARSSPKVSPLSPFGRSIKARKD
                     NRLPLSPMSPLTPGIRRQQTGHASDSELT"
     gene            2914..>3101
                     /locus_tag="AT5G06185"
                     /db_xref="Araport:AT5G06185"
                     /db_xref="GeneID:28720787"
     ncRNA           2914..>3101
                     /ncRNA_class="lncRNA"
                     /locus_tag="AT5G06185"
                     /product="other RNA"
                     /transcript_id="NR_142899.1"
                     /db_xref="GeneID:28720787"
                     /db_xref="Araport:AT5G06185"
ORIGIN      
        1 ttgcaaaaag ctgatacatt tctgtctttg tacaaaaata aacttttaca atccgaactc
       61 caaaaaatta ctcagaagct acaaaaaaga aacaagaaca aataaaccat actcttgaag
      121 aaaaaatccc aagagaagct tctaaaatta accacaaaaa tgtatgcaaa gatctctacc
      181 tcattgtttt tttttaggtg ttttttttca tgtctgaaac tatgaactct gctttgaata
      241 ctgaccaaaa gctaagcact ctgttttttc atggatcttc ttcttcttgt ctggtttttg
      301 atgaaaagct aagtaagctc agagtctgaa gcatgaccag tctgttgtct acgtattcca
      361 ggggttaaag gactcattgg actcaaaggc aatcgattat ccttccttgc tttaatgctt
      421 cttccaaatg gactcagtgg tgatactttt ggcgatgatc ttgcttttac cgttgaagtt
      481 cctgccgatc tcaacttttc tgaacctgca ttgataatat attaacataa agatagttgt
      541 ctttttgatg atctatcaac tcaaactctg tcaatgtaga gataatggtg aagaaactaa
      601 cctaagcttg gacttcttct gagctttgcc atttcgccgc ttttctttag agctgagacc
      661 tttttcatgg gagcttccga gtagactgat cttgtatctg agtattcaga tattgtatca
      721 agacacaatg actttgtatc tcttgtaatc atggcattag gtggatcttc aaccactgaa
      781 acgctttcag attcactagt ctctgagctt tcttttgagt ttggattcat cttctctttt
      841 tccaaaaccc ggtatgagta tagttggaac ggtatttgat tcactgacgc ggtgtgagac
      901 cctgcatcac ctggaaactt tctcaagaac cttgcttcta agtcccaaca atcaacaagt
      961 ggagtttgca tttgaggatg accatgatct ggattcacaa ctaggaactt cttgatgtag
     1021 cgtagtatcc gacatatcga agagaagtta ggacgctgac tcggttctga gtgccaacat
     1081 cgtttgatca gactaacgag gtattttggt gaagggaaag ggaaaagagg tctctctccc
     1141 attctaatat tgatagtcat tggttcacct tgaagatgac tatcttcaaa tggaacttta
     1201 cctgttataa gctcaaaaca caccattgca aagctataca catcagcttt atgcgtcaac
     1261 ttagatttcg gagttttacc attcaggtct tgttccatct ctgctagaac ttcaggtgca
     1321 taccatatta caggatcagg agtgcctggt ttcgaggaag actgcgcttt aacgactgaa
     1381 gataaaccga atccacaaat cttcgcatgg aagtaacctt cggtgtgact cctctctttc
     1441 agatgaatgt tcattgggtt taaatctcca tggaagatat catttccatg aagatactcc
     1501 atcccccttg caatttgcaa catgatatca atcaccacag ggatcgagaa caaatatctt
     1561 cttcttggtc cacaattctc cttcatgtag ctctgcaaat ctttgtgcat caactccata
     1621 accaaaaaac attctttcct ttcttcatca tagaatccac aaaggtactg aagtatattc
     1681 gaatgacaaa gcgctaaaag agacgagatt tcagaactta gcggctcaag atcgctgaaa
     1741 aagtgcctta gtgcaaaact atcacctaac cattgaatct ccttgtattg tccatctgca
     1801 tctaaccgtt tcttcacctg gtaatccttt gaaccaagaa gtatcgaact aggaaacagt
     1861 ttaccgttaa actgctccaa accggttaac ttcttcaaca gcaaatcagc taaacgcttc
     1921 tcggttttac caatatcatc gctatccgat ttcctcttct cttgcaatgc ctccactaga
     1981 ttccatctat cttctctcca agaatgctca aaccggctgc aaatatctct cgagagcaaa
     2041 tactgtttcc caaacctcca ttgaaacatc ttaggatcat tccactctct atcatacttt
     2101 cttgaaaaca caactctcct tctctccatc tcagaagggt caagacccga aatctcacca
     2161 gcagcctcga tggcttcaac aaccgcagag aaataacaga acaagttgtg tatatgaaac
     2221 tcaacacaat ctttgttctg atgaagattg attactttac cccaccaatc actattatcc
     2281 atacaatgct taacatataa ctctccttct ttaaaaactc tataaagctc ccttaaaggt
     2341 tgttcaagag ctctccattt agtatgcttc tcttcaagct ttagattctg tctgatctct
     2401 tctgcgaccg tgttgaaagc taagctgaag agttctaaca acaaacaaca ttgtctttgg
     2461 ttgatcaaga tatcatcttg taataccatt agtgcattta gacttccaag aacttctccg
     2521 atttgtctga attgctccat cagtgtttaa aaaatcctta aatctctttc tttcaataaa
     2581 accaacgcaa ataattgttc cacaagactt gagatttatg aatgctggaa aacaaaaaca
     2641 atcaaaatga gaccaaagaa cattaagatg tatatagatc aagaagaagc aacattaggg
     2701 ttttgaggtc aaacctgaaa tgaagatcct ttatgattta aggatcgatg aatcgagcat
     2761 acaaaagcat atcatacccg aagcaaaaca gagcaaatct cctaaacact atctcaaatt
     2821 gaaaaactta ataaaaagaa aatcaaccgt tgaaaaattg gttatgtaga atgtctctca
     2881 ccgatcaata caagagattc aaaagagaaa ttgaaagcag cagaggaatt cagaagaaga
     2941 aaacaaaaca aaacagagtt gtctattttc ccctgttttt gtcttcttct tggttgctaa
     3001 gaaaatctct aatatttgtt tgtttctttt tgtaaaatgt tgattttggt tttggtgtat
     3061 tttgatcgtt gaaaacatgt ccgagttact tggagtccca t
//
LOCUS       DQ826722                1495 bp    RNA     linear   UNA 24-AUG-2020
DEFINITION  Phaseolus vulgaris clone F1-10 toll interleukin receptor (TIR)
            mRNA, complete cds, alternatively spliced.
ACCESSION   DQ826722
VERSION     DQ826722.1
KEYWORDS    .
SOURCE      Phaseolus vulgaris
  ORGANISM  Phaseolus vulgaris
            Eukaryota; Viridiplantae; Streptophyta; Embryophyta; Tracheophyta;
            Spermatophyta; Magnoliophyta; eudicotyledons; Gunneridae;
            Pentapetalae; rosids; fabids; Fabales; Fabaceae; Papilionoideae;
            Phaseoleae; Phaseolus.
FEATURES             Location/Qualifiers
     CDS             1..996
                     /gene="TIR"
                     /note="alternatively spliced"
                     /codon_start=1
                     /transl_table=1
                     /product="toll interleukin receptor"
                     /protein_id="ABI16464.1"
                     /db_xref="GI:112378937"
                     /translation="MARYDVFLCFRGRDTRHTFMGNLYAALRQARLRTFMDEGVLKGG
                     DVADTIIQALEASRVSIVILSETFASSRWCLDELVNILDCMKTKNQTVIPIFYNVDPS
                     DVRNLKGSFGAAMVAHEDGFGKDNERLQKWRSMKMGSERTMRDYKSGDSRFGYEYEYI
                     ERIVRSVTLVIPRYNIFVSFSGKDTRSFSGFLYNALSRRGYHTILNDGDQSSQSTTVG
                     VIEKSKLSIIVFSENYARSPSCLDELLRILECKEMKNQLVCPIFYKVLPSDLRHQRNS
                     YGEAMSEHENMMGKDSEKVKIWRSALFEVANLKGWYMKTGYSNNTILLLFLCLFS"
     gene            1..1495
                     /gene="TIR"
     source          1..1495
                     /organism="Phaseolus vulgaris"
                     /mol_type="mRNA"
                     /db_xref="taxon:3885"
                     /clone="F1-10"
ORIGIN      
        1 atggcgcgtt atgatgtttt tctgtgcttt agagggcgtg acacgcgcca caccttcatg
       61 ggtaacctct atgctgcttt gcggcaggcc agattgagaa ctttcatgga tgagggcgtg
      121 cttaaaggtg gcgacgttgc agatactatc attcaagctt tggaagcatc cagggtttcc
      181 atcgttattc tctccgaaac ctttgcgtct tctaggtggt gccttgacga acttgtcaac
      241 atcctagact gcatgaagac aaagaaccaa accgttattc caatctttta caacgtcgat
      301 ccctccgatg taaggaacct gaaaggtagt tttggcgctg ccatggttgc ccatgaagat
      361 gggttcggaa aggacaatga gagattacaa aagtggagat ccatgaagat gggttcggaa
      421 aggacaatga gagattacaa aagtggagat agcaggttcg gatatgaata tgagtacatt
      481 gaaaggattg tgagaagcgt gaccttggtg ataccccgct ataatatttt tgtgagtttc
      541 agtggaaaag atacacgctc cttctcgggt tttctctaca atgctctgag cagaagggga
      601 taccatacca tcctcaatga tggggaccag agttcacaat ctactactgt tggggttatt
      661 gaaaaatcaa aactttcaat cattgtgttt tctgaaaact atgcacgttc tccctcatgt
      721 cttgatgagc ttttgaggat ccttgagtgc aaggagatga aaaaccaact ggtttgcccc
      781 atcttttaca aagtgttacc gtctgattta aggcatcaaa gaaatagtta tggtgaagcc
      841 atgagtgaac atgaaaatat gatgggtaag gactctgaga aggtgaagat atggaggtca
      901 gctttgtttg aagtcgccaa cttgaaagga tggtacatga aaacagggta cagtaataat
      961 actattctat tactttttct ttgcttattt tcatgattaa ggctttgttt tttgcagtcc
     1021 tagttttgtt gtgtggcaat tactttgtgc agatatactt tgatgagtat cagaatgaga
     1081 atgaaaattg tatatgaatg aagtaaatgg ccttctactt ttgtaggtac gaatacgaat
     1141 ttattgaaaa aatcgtggaa ttggccagta aaatttctcg ggtgtcaagt tgaaggaaga
     1201 tttggggaaa ttttccattg actaaattgc cgtggaagcc agaactgaac agattgttct
     1261 ttgagcagtc attagcttac agattcatag tggtggtgtt acaatcaaca ctgaagaaaa
     1321 ttgtccttca tgaatatcat actcacattc catatctctc tctcaatatg gcaaatagag
     1381 gtgtctatgg acaacctact cccattagtt caattgaatg tactataatt catagactaa
     1441 aaccctattt tctcttactt ttttaatgta ttaaagattc tcatcacttt tgttc
//
LOCUS       KJ634211               18380 bp ds-DNA     linear   PLN 10-MAY-2020
DEFINITION  Arabidopsis thaliana HR1KZ10, HR2KZ10, HR3KZ10, RPW8.3KZ10,
            RPW8.2KZ10, and RPW8.1KZ10 genes, complete cds.
ACCESSION   KJ634211
VERSION     KJ634211.1  GI:662247579
KEYWORDS    .
SOURCE      Arabidopsis thaliana (thale cress)
  ORGANISM  Arabidopsis thaliana
            Eukaryota; Viridiplantae; Streptophyta; Embryophyta; Tracheophyta;
            Spermatophyta; Magnoliophyta; eudicotyledons; Gunneridae;
            Pentapetalae; rosids; malvids; Brassicales; Brassicaceae;
            Camelineae; Arabidopsis.
REFERENCE   1  (bases 1 to 18380)
  AUTHORS   Chae,E., Bomblies,K., Kim,S.T., Karelina,D., Zaidem,M.,
            Ossowski,S., Martin-Pizarro,C., Laitinen,R.A., Rowan,B.A.,
            Tenenboim,H., Lechner,S., Demar,M., Habring-Muller,A., Lanz,C.,
            Ratsch,G. and Weigel,D.
  TITLE     Species-wide genetic incompatibility analysis identifies immune
            genes as hot spots of deleterious epistasis
  JOURNAL   Cell 159 (6), 1341-1351 (2014)
  PUBMED    25467443
REFERENCE   2  (bases 1 to 18380)
  AUTHORS   Chae,E., Bomblies,K., Kim,S.-T., Karelina,D., Zaidem,M.,
            Ossowski,S., Martin Pizarro,C., Laitinen,R.A., Rowan,B.A.,
            Tenenboim,H., Lechner,S., Demar,M., Habring-Mueller,A., Lanz,C.,
            Raetsch,G. and Weigel,D.
  TITLE     Direct Submission
  JOURNAL   Submitted (27-MAR-2014) Department of Molecular Biology, Max Planck
            Institute for Developmental Biology, Spemann st. 37-39, Tuebingen
            72076, Germany
FEATURES             Location/Qualifiers
     source          1..18380
                     /organism="Arabidopsis thaliana"
                     /mol_type="genomic DNA"
                     /db_xref="taxon:3702"
     CDS             3970..4131
                     /codon_start=1
                     /transl_table=1
                     /product="HR1KZ10"
                     /protein_id="AIE47872.1"
                     /db_xref="GI:662247580"
                     /translation="MPLVELLTSAALGLSLQLLHDAIIRAKERSLITRCILDRLDATL
                     HKIYNSICH"
     mRNA            <3970..>4131
                     /product="HR1KZ10"
                     /transcription="ATGCCTCTTGTTGAGCTTCTTACAAGTGCTGCTCTTGGATTG
                     TCCCTCCAACTCCTTCACGACGCCATCATAAGAGCCAAGGAGAGATCCTTAATCACAA
                     GATGTATATTGGACCGTCTCGATGCTACACTCCATAAGATATATAACTCCATTTGTCA
                     TTAA"
     CDS             join(5958..6253,6446..6767)
                     /codon_start=1
                     /transl_table=1
                     /product="HR2KZ10"
                     /protein_id="AIE47873.1"
                     /db_xref="GI:662247581"
                     /translation="MPLTEIIAGAALGLALQILHEAIQRAKDRSLTTSCILDRLDSTI
                     LRITPLMAKVEKLNKESDESLRKVFEDLKHLLEKAVVLVEAYAELKRRNLLGKYRYKR
                     RIKELEGSLKWMVDVDVKVNQWADIKDLMAKMSEMNTKLEKIMGQPIDCIISEDNTKM
                     DIVERVDPSLEAKAGCSNSDSKPKIDIHLRWSKQSKDHGIRFVLN"
     mRNA            join(<5958..6253,6446..>6767)
                     /product="HR2KZ10"
                     /transcription="ATGCCTCTTACCGAGATTATCGCAGGGGCTGCTCTTGGACTT
                     GCTCTCCAAATCCTTCACGAGGCCATCCAAAGAGCAAAAGATAGATCCTTAACTACAA
                     GTTGTATCTTGGACCGTCTCGATTCTACAATCTTGAGGATCACTCCACTGATGGCTAA
                     GGTCGAAAAGCTCAACAAAGAATCCGATGAATCTCTGAGGAAAGTCTTCGAAGATCTT
                     AAACATCTTCTCGAGAAAGCCGTTGTTCTTGTCGAAGCCTATGCGGAGCTCAAACGCA
                     GAAACTTACTTGGAAAATATAGGTACAAGAGAAGAATCAAAGAGTTAGAAGGTTCATT
                     GAAATGGATGGTAGATGTTGACGTTAAAGTCAATCAATGGGCAGATATCAAAGATCTT
                     ATGGCCAAGATGTCTGAAATGAACACTAAACTTGAAAAAATCATGGGTCAACCAATAG
                     ATTGTATTATATCTGAAGATAATACAAAAATGGACATAGTCGAAAGAGTTGATCCATC
                     ATTGGAAGCAAAAGCTGGATGCTCAAATAGCGATTCTAAGCCGAAGATCGATATCCAC
                     CTTCGATGGAGCAAGCAAAGCAAAGATCACGGAATTCGCTTCGTTTTGAATTAG"
     CDS             join(7269..7564,7986..8331)
                     /codon_start=1
                     /transl_table=1
                     /product="HR3KZ10"
                     /protein_id="AIE47874.1"
                     /db_xref="GI:662247582"
                     /translation="MPVSEIMAGAALGLALQVLHDAIKKAKDRSLTTRCILDRLDATI
                     FRITPLVTQVDKLSEEVEDSPRKVIEDLKHLLEKAVCLVEAYAELRRRNLLKKFRYKR
                     RIKELEASLRWMVDVDVQVNQWVDIKELMAKMSEMNTKLDEITRQPTDCICFKSKHST
                     SQSSSQNIVEETDRSLEEIVECSSDGSKPKIDIHIHWSSRKRNKDREIRFVLK"
     mRNA            join(<7269..7564,7986..>8331)
                     /product="HR3KZ10"
                     /transcription="ATGCCGGTTAGTGAGATTATGGCAGGGGCAGCTCTTGGACTT
                     GCTCTCCAAGTCCTTCACGATGCCATCAAAAAAGCAAAAGATAGATCTCTAACTACAA
                     GATGCATCTTGGACCGTCTTGATGCTACAATCTTTAGGATCACTCCGTTGGTGACTCA
                     AGTCGATAAGCTTAGCGAAGAAGTGGAAGATTCACCGAGGAAAGTCATCGAAGATCTT
                     AAGCATCTCCTTGAAAAGGCTGTTTGTCTTGTTGAGGCTTATGCGGAACTCAGACGCA
                     GAAACTTACTCAAGAAGTTCAGGTATAAGAGAAGGATCAAAGAGTTAGAAGCTTCATT
                     AAGATGGATGGTAGATGTGGATGTCCAAGTCAATCAATGGGTAGATATCAAAGAACTT
                     ATGGCCAAGATGTCCGAAATGAACACTAAACTTGATGAAATCACTCGTCAACCAACTG
                     ATTGTATTTGTTTCAAGAGCAAGCATAGCACATCACAAAGTAGTAGTCAAAATATTGT
                     CGAAGAAACAGACCGATCTTTAGAAGAAATTGTTGAATGTTCGAGTGATGGGTCTAAA
                     CCGAAGATCGATATCCACATTCATTGGAGTTCAAGAAAACGGAACAAAGACCGTGAGA
                     TCCGATTTGTCTTGAAGTGA"
     CDS             join(11201..11496,12057..12267)
                     /codon_start=1
                     /transl_table=1
                     /product="RPW8.3KZ10"
                     /protein_id="AIE47875.1"
                     /db_xref="GI:662247583"
                     /translation="MIAEVAAGGALGLALSVLHEAVKRAKDRSVTTRFILHRLEATID
                     SITPLVVQIDKFSEEMEDSSSRKVSERLKLLLENAVSLVEENAELRRRNVRKKFRYMR
                     DIKEFEAKLRWFVGVDVQVNQLADIKEVKAKMSEAKPKFDIHIGWCSGKPNKGHAIRF
                     TFHSNFFC"
     mRNA            join(<11201..11496,12057..>12267)
                     /product="RPW8.3KZ10"
                     /transcription="ATGATTGCTGAGGTTGCCGCAGGGGGTGCTCTTGGACTTGCT
                     CTCAGTGTCCTTCACGAGGCCGTCAAAAGAGCAAAAGATAGATCTGTAACCACAAGAT
                     TCATCTTACACCGTCTCGAAGCTACAATCGATAGTATCACTCCGTTGGTGGTTCAAAT
                     TGATAAGTTCAGTGAAGAAATGGAAGATTCATCATCGAGGAAAGTCAGTGAACGTCTT
                     AAGCTTCTCCTTGAGAACGCTGTTTCTCTTGTTGAGGAGAATGCGGAGCTGAGACGCA
                     GAAACGTACGCAAGAAGTTCAGGTACATGAGAGATATCAAAGAGTTCGAAGCTAAATT
                     ACGATGGTTTGTAGGTGTGGATGTTCAAGTTAATCAATTGGCAGATATCAAAGAAGTC
                     AAGGCCAAGATGTCTGAAGCTAAACCGAAGTTTGATATCCACATCGGCTGGTGTTCAG
                     GAAAACCGAACAAAGGCCATGCGATCCGATTTACGTTCCACAGTAACTTCTTTTGTTG
                     A"
     CDS             join(14447..14742,14871..15099)
                     /codon_start=1
                     /transl_table=1
                     /product="RPW8.2KZ10"
                     /protein_id="AIE47876.1"
                     /db_xref="GI:662247584"
                     /translation="MIAEVAAGGALGLALSVLQEAVKRAKDRSVTTRFILHRLEATID
                     TITPLIVKIDKLSEKMEDSSSRKFNERLKLLLLNAVSLVEENAELRRRNVRKKFRYMR
                     DIKEFEAKLRWVVGVDVQVNQLADIKELKAMMSEISTKLDKIMPQPKFEIHIGWCSGK
                     KNRAIRFTFCSDDS"
     mRNA            join(<14447..14742,14871..>15099)
                     /product="RPW8.2KZ10"
                     /transcription="ATGATTGCTGAGGTTGCGGCAGGGGGTGCTCTTGGACTTGCT
                     CTCAGTGTCCTTCAAGAGGCCGTCAAAAGAGCAAAAGATAGATCTGTAACCACAAGAT
                     TCATCTTACACCGTCTCGAAGCTACAATCGATACTATCACTCCGTTGATTGTTAAAAT
                     TGATAAGTTGAGTGAAAAAATGGAAGATTCATCATCGAGGAAATTCAATGAACGTCTT
                     AAGCTTCTCCTTTTGAACGCTGTTTCTCTTGTTGAGGAGAATGCGGAGCTGAGACGCA
                     GAAACGTACGCAAGAAGTTCAGGTACATGAGAGATATCAAAGAGTTCGAAGCTAAATT
                     ACGATGGGTGGTAGGTGTGGATGTTCAAGTTAATCAATTGGCTGATATCAAAGAACTC
                     AAGGCCATGATGTCTGAAATCAGCACTAAACTTGACAAAATAATGCCTCAACCGAAGT
                     TTGAAATCCACATCGGCTGGTGTTCAGGAAAAAAAAACCGTGCGATCCGATTTACGTT
                     CTGCAGTGATGATTCTTGA"
     CDS             join(16464..16744,16942..17212)
                     /codon_start=1
                     /transl_table=1
                     /product="RPW8.1KZ10"
                     /protein_id="AIE47877.1"
                     /db_xref="GI:662247585"
                     /translation="MPIGELAIGAVLGVGAQAIYDRFRKARDISFVHRLCATIISIEP
                     FLVQIDKRSKVEGSPLREVNERLTCFLELAYVLVEAYPKLRRRQVLRKYRYIKAIEKI
                     ELALRRIIVVDFQVDQWDDIKEIKAKISEMDTKLADQWDDIKEIKAKISEMDTKLADQ
                     WDDIKEIKAKISEVISACSKIRT"
     mRNA            join(<16464..16744,16942..>17212)
                     /product="RPW8.1KZ10"
                     /transcription="ATGCCGATTGGTGAGCTTGCGATAGGGGCTGTTCTTGGAGTT
                     GGAGCCCAAGCCATTTACGACCGCTTCAGAAAAGCAAGAGATATATCTTTCGTACACC
                     GTCTCTGCGCTACAATCATTAGTATCGAGCCGTTTTTGGTTCAAATCGATAAGCGGAG
                     TAAAGTGGAAGGTTCACCATTAAGGGAAGTTAACGAACGTCTCACGTGTTTCCTTGAA
                     TTAGCTTATGTTTTAGTTGAGGCTTATCCGAAACTCAGACGCAGACAAGTACTCAGGA
                     AGTACAGGTACATCAAAGCAATCGAAAAGATAGAACTTGCATTAAGAAGGATAATAGT
                     TGTGGATTTTCAAGTTGATCAATGGGACGATATCAAAGAAATCAAGGCCAAGATATCT
                     GAAATGGACACTAAACTTGCTGATCAATGGGACGATATCAAAGAAATCAAGGCCAAGA
                     TATCTGAAATGGACACTAAACTTGCTGATCAATGGGACGATATCAAAGAAATCAAGGC
                     CAAGATATCTGAAGTTATTTCTGCTTGTAGTAAAATAAGAACTTGA"
ORIGIN      
        1 tggacggtta ggatacgtgt ttcatacttt atctgtttat gattccaaga aggcaataat
       61 aattacagta taagattaag gaaaaaatct aaaaaatcta aaaatggggt gaatctctta
      121 ctccctctgt ttctatatgt agttttagga ttttgttttt ttgcaaaata agtgttagtt
      181 ttatttttct atgcaaaaat taaatgtact taatagtttt agaccaatta tgttttacat
      241 catattttct tattggttac atcatatttt cttattggtt gatttagttg tagttaatga
      301 tattttataa aaaatagatg taataattga aaattttgtg ttttcttaat ttgtgtaaaa
      361 aatctgtaaa ctataaataa tgtgaagcag agggaatagt atttaaaaat tacacaatta
      421 tacaatctct tattatgttt taaatattgg gttatagatt atagtatact gcgaaaggtt
      481 tatgattaca atttttggtt atactcacac cttaccatgt aaaagcaaaa aaaagtattg
      541 gacagttaaa gttattttta ttctacggtt tttttttgct tcgaataatt acaatttatg
      601 aaaacattaa acattctaaa gccatttaaa atggaccata ttcttagtct aactgtctat
      661 atgatcccat attattattt cgtgatacga aatatatcat actttttttt ttttaagaat
      721 gatgtttacc tcttgtttga ggtttgtctt tatgtacgat tcataaaatc gtcggcaaaa
      781 ataaaatttt caattagtgg gttaattatt cttaattagt ggagtaattg atattatgaa
      841 gtagaaaaga gattgcgcaa caagaataaa atattagtcg gttaattaag ggtttcacgc
      901 aaaaaaaaaa gtaatgactt tttgttaatc aatggaaaga aaaaaattgg acggttaaag
      961 ttaagaacgt gtgaaaacaa tatgcaaagg cattgtggaa tcagaagtcc atagtgacaa
     1021 ttgacaaata tgaaactgtt caactttttt ctttctttct atctatctct ttaaatcttg
     1081 tcagtgcaag tcagatcagt taattatgac atttactcgg ccattgcaac tttttcgagt
     1141 cagtatttgg ttatctaaac gttacaagag aaatgacaac aagagaaatg acaagaagag
     1201 aaatataacg tttgattgga tacagtgtac aaaatagact aaattaaccg ttctatttta
     1261 gaacagtcaa taaatcatca cagatgattt tttatgtaaa aaagtctgta gttagtcagc
     1321 ccaataccgt ttttttttta tctacactat aataaattat aggttacgaa tgttaaataa
     1381 aaagcggttc gaactgcaaa cggattcgtc cgctctaatc gccataacca tttgaatcca
     1441 taaggtatgg gaataaaaat taggtgagat gcatattttt tttgtgtgtt taagctttct
     1501 gtatgagata ttgtttttct tcaaatattg gtaatggctc aagaattctc aaacaaattt
     1561 cttattttaa caatgtagta tataataata tctcaataaa cacttatttg aatctaggga
     1621 tataaactgg atatatttgg tgcttttcat aattgtgctc ttcataccaa aaaaaaaaaa
     1681 aagatggtgc tctttattta tacaaatcta aaatcgaaaa aatttctaac aattttagtc
     1741 agtctaggtt catattttta tacatattta aaacaatatc tttaaagata aatagattga
     1801 gaagaatata acacatgtct taagcttatt tgacccaata tactgtatat gcaattattt
     1861 tcctttctac aatatccttt tagtggtatt actaaaagat catttttggg ggttattttg
     1921 cttaattaag aatgaataaa ttttgaactt ggaaggaaat ccaactacgc aagtacaacc
     1981 caatgccaaa ataagctctc aaagagaaag tgaagaagaa caaatattac atgctgtggt
     2041 ttcgggtctg gagggattac gagtttcggt ttcggccaaa aacctcttgg tatttaaaaa
     2101 aaaaaagaaa aaaaaaaaga aaaaaaaaga agaaataatt cattacggga aagtataaat
     2161 gacaacctaa taatggaaat agtccaaaag cttgagagca ctaaaagaga aaagagaagg
     2221 aaacaaagag ttgaaataga cgagagaatt aaatatctat ttagcaattt acagtaacat
     2281 gtccttcata tagaaagaca atagatctat caataacgaa tgacctcaga agaagactgt
     2341 tacgatcatc aagaggcact ttcaacagta aatgcaacta aaagaacgtg tgtgcaaaat
     2401 gagttaaacc ctgatcactg tgagataagt catgagcggt ttgaagcatc ttgttggtca
     2461 cgtttatctc aaagatcctt tcgaagattt cccataaaaa aaaaaacaaa aaaaaacatt
     2521 agaattatac agagatgatt agcatgaccc ttacacaatg atgacacgag aaacggccca
     2581 aaaaattgtc atagttttga tcgggaaacc cataatttct aatattgggt taacttagct
     2641 ctaatattat attgaaaaat gcatgggttt accatttaaa cctagttgac aatgagtaaa
     2701 aaacctcaat gttgttataa acggataatc tatcttttcg attttatttt atataagatt
     2761 tagccattaa gaaacttttt ctccaactta taagattttt tcaccaagct ttttgttcgt
     2821 atatatatat atatatattg gttcgttgtt aaacaagata taagaagaat aagaagtctt
     2881 tcgttattat tctctacatc ttcttctcgt gaattctttc tcatacacat atattaaaat
     2941 aataatattt agcagtgtta tattttatga cacatgttgc cttatatatt agagtaaaaa
     3001 tacccaatct atctatgtga gacattttaa tatagactga tctagctggg gaaagtgatt
     3061 ttagaggaca tatatgacac catcgttgat tggaagaaca atacatgaac attttcttgt
     3121 tcataaatca ttatgaattt atgattttgg gataagacct cttgaaaaga ttgtagaagc
     3181 aaggtcctac cacaacctct ttcctcatca gatgcttcta caatcaatga tagagaagat
     3241 gagaacaaga taaatatcac tttccacaat gaatagcaca tgtttacctc aagggtctac
     3301 atctacttta gaatggtggg actttcccaa tttgggattt tgcagcctgt gtcacagtaa
     3361 gatttgatga accataccgt tcaaaatagt gttcctgatc catgatcgtt gctttgcgtt
     3421 ttcacttaat agacaaaaac aatcaccatg tatcaagatt tgatccttcc taacttgatt
     3481 aagttgcata acagcacaac ctaaggccca tttaataatt tttaaaagcc caaaaggaat
     3541 gtttccctga atttccgacc acgcgcttaa aaaagaactc gatttccctg aattttggag
     3601 atttctggtg gtgtattaca cgcgctatag gtgcgtctgt gtgttggaca catgatattt
     3661 ttttttttgt tcaacgggat acatgagaat atatactaac attagttcac aacaacttga
     3721 agaaagttat cttaactaca caaagtcaaa agattctata attacaaaat tagagcaatt
     3781 tgaaaaagtt aattcaagta tgtgtattta cttagaaata aaattatttg ttaacaaaga
     3841 ccatttccat atagagtcat acgataatta acctccggca agaagttaaa gccaaccacg
     3901 tccttaaatt ccttctataa tatcgattag tctccatcta atcaaagctt taaagctttt
     3961 ctgaagaaaa tgcctcttgt tgagcttctt acaagtgctg ctcttggatt gtccctccaa
     4021 ctccttcacg acgccatcat aagagccaag gagagatcct taatcacaag atgtatattg
     4081 gaccgtctcg atgctacact ccataagata tataactcca tttgtcatta agatcgatac
     4141 cctcaccgaa gaagtcgatg aacctttcag aaaagtcatc gaagagctaa aacgtcttct
     4201 cgagaaagcc attcgtctcg ttgatgctta tgcggagctt aaactccgaa acttactcag
     4261 gaaatatagg tttgtgaata tcgttaatca ttttcatatg caaatgtaat gtagtattaa
     4321 atataccaac caaagtatat actttaacaa aaaaatatcc tattaaaatc tattatgcaa
     4381 tttttgtgtt gttgttgtga atctttcttt aggttaaaga gaagaatcaa ggagttggac
     4441 gcttctttga gatggatgat agatgtggat gttcaagtca atcaatggct ggatatcaaa
     4501 aaacttatgg gtaagatgtc tgaaatgaac actaaactcg atgacattac acgtcaacca
     4561 atggatatca tcgaagcaac tggtcgatct tctgaagaag atggatgcac aaagccaacg
     4621 attgatatac actttcgatg gaaaaaacag accaaagagc acgagatccg gttcatcttt
     4681 aaaggattta ttaatgtaac gatcgtgtcc tagaccacaa aatgtttttt gagaaaaaaa
     4741 aaactcaaca aatgtgatat agtttttgga gtgttggaat tattgtaggt gaatgtttcc
     4801 gtgatgtaag taataattta ccaacatttt atcttattat ttttgttaag tattttataa
     4861 tgttattact ggaaatggta taactaatat aataattatt tcacaacctt atgtttataa
     4921 acttctgaga acattccaat ggttgacaag acaaataact cttgcgcctt ttatatacaa
     4981 tatctcttat tagattgaac atcacgtaac gtatgttcat acacaaatga tttgacaaca
     5041 tttgatatgt cttcataaat tgattgcgag acaattgact atgagacaaa aatcatccaa
     5101 aatccaaatt aaccctgcat ggatacacgt caatttgcac acttagtttc ttattcgtat
     5161 gagatacaaa tgtgcatgat gcatcataag tactctatta tatatagttg acatttggtt
     5221 tattggttaa gaaccaaata ttatctatcg gaatctttat tatattattt ttatctaacc
     5281 aaacttcttt taaatacttc ttatgggtca caaacgcaca atcaaatgcg gaaacatata
     5341 ttttcacttg ctttaccact actgtaaacc aaattaactt aacatagagg taagcgaaac
     5401 atttcactat aattagtagg atcaaaatga aaaataaaat tttatatata tttaatctaa
     5461 acttagctaa aagagtttcc atatgatagt catcataata tttcaggata atgtcaatat
     5521 agaatataca atatctctac caatataaat tataaaaaca agaatggagg aaaacgtgag
     5581 gagatttcag tatacgtcag tgattaatcc tacgtacaaa gtcgatcata tataacttga
     5641 aacaaacaaa ttaattttca atgagaatgc ttcactgctc gctcttctct tctttaattt
     5701 cacaatcaca acaagttgag caaaatatta atatttacca aaaaaaaaca atctacattg
     5761 agactgtttc tctactcctt tttctttaat tccataatca caacaagttg gaaaaatcaa
     5821 tccaaataaa tgtttttgtc aaaagaccaa ttcaatatag attcattcat atactaacct
     5881 cgtgcgatcg agagccaaaa ctaattccaa taaatctctt tgtaatttaa gtaatcctta
     5941 aaaaaaaact atacaaaatg cctcttaccg agattatcgc aggggctgct cttggacttg
     6001 ctctccaaat ccttcacgag gccatccaaa gagcaaaaga tagatcctta actacaagtt
     6061 gtatcttgga ccgtctcgat tctacaatct tgaggatcac tccactgatg gctaaggtcg
     6121 aaaagctcaa caaagaatcc gatgaatctc tgaggaaagt cttcgaagat cttaaacatc
     6181 ttctcgagaa agccgttgtt cttgtcgaag cctatgcgga gctcaaacgc agaaacttac
     6241 ttggaaaata taggtttgtg aatcttttgg tctcatatat atatacatga aataatgatt
     6301 ttttttttaa tcttagatac atgaatactt ctacatatta cttgatctcc caacactata
     6361 tatagacact taattaaaca aaacatatca tttttttgtt tcatgtatgt atttaattac
     6421 atactaaagt gtactgttat tttaggtaca agagaagaat caaagagtta gaaggttcat
     6481 tgaaatggat ggtagatgtt gacgttaaag tcaatcaatg ggcagatatc aaagatctta
     6541 tggccaagat gtctgaaatg aacactaaac ttgaaaaaat catgggtcaa ccaatagatt
     6601 gtattatatc tgaagataat acaaaaatgg acatagtcga aagagttgat ccatcattgg
     6661 aagcaaaagc tggatgctca aatagcgatt ctaagccgaa gatcgatatc caccttcgat
     6721 ggagcaagca aagcaaagat cacggaattc gcttcgtttt gaattagttt tttttttttg
     6781 atgtggtatg tgtcatagac cagcaaaatt gagaaagaaa ataatcaaat gtaaaaaaaa
     6841 aaaaaattat acttacgaat attgtgttat caacttatca tacatataac gcctgcttgt
     6901 ataaacaaaa aagaagattg gttccaacta attaatatgt aaattaagat ttttggattt
     6961 tttttaatgc aaatgtacaa gtcaacattt aatcctactg ttaaagtcaa tcattgagat
     7021 tgattctccc ttcttcgtaa tttaaaaatc acaacaactt gcatatagat ccaattatct
     7081 cctttcacct agaaagaaag agagtcgact aattctaagt ctttaagtca acgtctcttg
     7141 tcttcatata gttcatcaaa aacaaaacgt tttgttaaac aaaagattct tcaatggttt
     7201 catgtatata gattgctcca tacaatcacg ttgagagcta aagagctaat ctcctgaccc
     7261 aaagaataat gccggttagt gagattatgg caggggcagc tcttggactt gctctccaag
     7321 tccttcacga tgccatcaaa aaagcaaaag atagatctct aactacaaga tgcatcttgg
     7381 accgtcttga tgctacaatc tttaggatca ctccgttggt gactcaagtc gataagctta
     7441 gcgaagaagt ggaagattca ccgaggaaag tcatcgaaga tcttaagcat ctccttgaaa
     7501 aggctgtttg tcttgttgag gcttatgcgg aactcagacg cagaaactta ctcaagaagt
     7561 tcaggtttgt atacaatcca tgaaatgaat gagttctttt ggtttatatg aagtctcctt
     7621 attttctttt aatttaatag tttcgaaaat tatcttcttt cttttgttac tatttgagat
     7681 atcataagaa tatggatacc attagtatct tagattgata tcctgactta cagtgattaa
     7741 tttcatggtg tttataaata agatatcttg gagggacggt ttacttcgat ttcaaatata
     7801 aaaaaatctt cttcttttca agtgaaatct ttttcaagat gagcatatct agatgtgatt
     7861 tttgtaatct caacataaat gtaacaaaac ctattagatc cccttgtttg ggtgttttgt
     7921 tcttccttat ttcatatgac aaaaaaaaaa aaaaatcgaa caaaacctat tattttgatc
     7981 tttaggtata agagaaggat caaagagtta gaagcttcat taagatggat ggtagatgtg
     8041 gatgtccaag tcaatcaatg ggtagatatc aaagaactta tggccaagat gtccgaaatg
     8101 aacactaaac ttgatgaaat cactcgtcaa ccaactgatt gtatttgttt caagagcaag
     8161 catagcacat cacaaagtag tagtcaaaat attgtcgaag aaacagaccg atctttagaa
     8221 gaaattgttg aatgttcgag tgatgggtct aaaccgaaga tcgatatcca cattcattgg
     8281 agttcaagaa aacggaacaa agaccgtgag atccgatttg tcttgaagtg atgattcttg
     8341 atgtaccaat tgtgtcaaat cactcaaatg tgtagtagga ttaatttaaa atgtagactc
     8401 aactttgaaa taattaggag aattccttat tttcctcggg tgtaatgcta tatcatttgt
     8461 atataaaatg aacttattgt agcaggatcg gccacgaaaa ccctcgatat tagatgtcga
     8521 cattctggtg aaagatgtaa gtcatctggg atttagtact aaaattctct gcgatttagg
     8581 atcaatggag aagcaaagtc aatacaataa agtctgatgg ataatgaatg agatagaaag
     8641 aacttaaaaa agaagcttta cttgtattgt ctttcgatta tctcttggcc ttgtggatct
     8701 tcaaatggat atgctccaac caacattaca tataaggtta cgccgcacat ttacaagctg
     8761 catgtgtatt gtagcagcag cgtaattcag aacctatata tcgtttactt aattagacga
     8821 aacctacata ttttttgttt tttgcttgta ataacataca aaagtgggca gatcattaaa
     8881 gaactcatgg ccaagatgtt tgaaatgaac actaaccaat atactgtatt agatccgatg
     8941 aggataatac taatcagaac atagttgaaa gagttgatcc ttcattggaa gccaaagctg
     9001 tatgctcaaa tgacgattct aagccgaaga tcgatatcca ccttcgatgg agcaagcaaa
     9061 gcaaagcaaa catcagggaa ctaatatttt gaggaggcag gtgtatcata ggcctaaaaa
     9121 ctgaggaaaa tataaaatca aatgtaaaag tttgattgat tattatttta agaagtcata
     9181 gattttaatg ttagtattta cggtaggtat tcaccgaaat tgttagtatt cacgtttcta
     9241 ttcacgaaaa ttgcgttgat catacatatg ataatccaaa ctacatgtat gtacgtctgc
     9301 cttgtacgta aatatacaaa acaagatcga tcggttccaa cttatttgta attcagattt
     9361 ttggaatttc ggtggaaatg tacatgcaat tcgacgattc tacgtaaaaa gtcaatcatt
     9421 gagatcgatt ttcacttctt cttcgtaatt taataaataa taatcctctt cgtacattaa
     9481 ttgtaaagac taagaatggt tgaaaaagtg cttgatgtta ttgatcgatc ttgaggagta
     9541 tatatacaca catacaaaga caaccctaag cttactctcc aagcacttgg tctccaattc
     9601 aaatcgtttc caatccttat cctctttaga tgatgactag tcaataacac agctgtctaa
     9661 agcgataagg attctagatt gttatctaag agcacctcca ttgatgataa atggggtgtc
     9721 tttcctaagg ttttaatatt tgattaaaga cattcatgaa gaaagagaaa caaatgtctt
     9781 tagcaagaca ttgaagaccc ctttgaagac actcttgaac tttgtgttat attttgattg
     9841 gttctggtta tttttagttt aatatttaat gactaaaatt aattaaagac atatttgttg
     9901 gagttgtgta atgagaatgg tataagtgtc tataaagaca attgaatata ctctatcaat
     9961 gtattgagaa atagagcaat aagattcaaa gtgtcatact ttctaaactt cttcaaagtt
    10021 tcctaataca tatatattct tcaaagttta ctagtaaagt tctaagacct tctagaacct
    10081 aaaccgtgtt agactaatac caccagcaac ttccatacat aataatagat ccatatcctt
    10141 tcacctagaa agaaatatga gtctacgtct tcttcttttt tttttttgtg aaaacgtctt
    10201 ttgtctttat atatatcatc aatataatta atcaaaaacg tcttttgtct tcataaatgt
    10261 gccaatgtaa cttaaacaaa gagacattca gaaatatatt actcattaca ttacaataca
    10321 tataatatgt atgtgaatcc aaagtttgta gagtaaaaaa caacaaacga tcccaaaatg
    10381 acgattctct gccacattgg tctctaaatt tgttttttta gaaagatacc aaagaaatca
    10441 aggccaagat atctgaaatt atttcacttt gtaataaaat aagaacttga tttaaaaaaa
    10501 cagagactgt tgaaattatt tcttcttata atcaatttca gaaatctgtt ttttcttttc
    10561 ttcctccctt cttcccaata atgattgaaa aactctttct caatctatgt gtaattttat
    10621 caaaataata attaacataa tctttttatt ttgcttcttt tgagatctat gttttatgaa
    10681 ttttctgcat aaatttaatt aaattaactt tgaaagactt gagtttaatg atgtttttac
    10741 tgacaatgat ctaaaattga ctttaaacta tttgatttta ttacctataa aaaggtaaaa
    10801 gacgatttaa ttttgttact tttagttgaa ttataaaaaa tcatgtattg tttgtgagat
    10861 taattatact tttgatataa tataatattt aactatttat taatatatat tcgcttccaa
    10921 cacataccgt ttattaaaaa atttaataaa aaattcgctt tcacatttct agacgtttgg
    10981 ctaccgcgta catgcatcta attgcatggt acttcgttac caagcggccc acacatctct
    11041 tattcacact ctttcgtagg aagttacggt aacaaataac atcccttgac tgtacaaact
    11101 acacggttta attgttaagc aaaagactct tcaatagttc catgttcata aatttctcct
    11161 tacattcacc tcagagagct aacaaactaa tttcaagaaa atgattgctg aggttgccgc
    11221 agggggtgct cttggacttg ctctcagtgt ccttcacgag gccgtcaaaa gagcaaaaga
    11281 tagatctgta accacaagat tcatcttaca ccgtctcgaa gctacaatcg atagtatcac
    11341 tccgttggtg gttcaaattg ataagttcag tgaagaaatg gaagattcat catcgaggaa
    11401 agtcagtgaa cgtcttaagc ttctccttga gaacgctgtt tctcttgttg aggagaatgc
    11461 ggagctgaga cgcagaaacg tacgcaagaa gttcaggttt gtatatatta catgaaaatc
    11521 catgtattag ttttatatat ctaaaaatcc atctattggt ttttatatat atgaggtcgc
    11581 ctgatttctt agtttaatgg tttagaaaga atatcttctt ctttgtaaca atttatctac
    11641 atatttttgg tcaacctgat ttataatttg ataccattag aaacttagat tgatattttg
    11701 ataccatgag ttataaagat ttatttatgt tcgtaaaata aaatctctta gattatgaat
    11761 ggttaattcg gttttggttt aaatttgatt ttatgaaatt tgttaagttt gtggtttggt
    11821 ttattttcag cttgatttgc tatatccaaa cgatatatag tttggctcat atattttgtc
    11881 tatttagaag atcatttacg gacaatgata cataacctct aattgtttgt gctaattaaa
    11941 tggtttctac atgtgatttc catatactcc cgacagtaat aaatctagca aaacctaaca
    12001 tttcctacga aataagtcaa taacatgtgt gttatatttg tgttgtttat ctttaggtac
    12061 atgagagata tcaaagagtt cgaagctaaa ttacgatggt ttgtaggtgt ggatgttcaa
    12121 gttaatcaat tggcagatat caaagaagtc aaggccaaga tgtctgaagc taaaccgaag
    12181 tttgatatcc acatcggctg gtgttcagga aaaccgaaca aaggccatgc gatccgattt
    12241 acgttccaca gtaacttctt ttgttgaaat atttttagtt gataccacca ttttcctcac
    12301 ctgctttttg gccgccttct ctgtttttct tcttcacttc ttactcagcc aacttcgttg
    12361 atttttcctt ctcttctaaa tgtacaagtt aacctatgta caaagccaat cattgagagt
    12421 gagattgact ctcgattctt cgacgtaatt caataatatt ctacgtaatt taatactcac
    12481 gacaacttgc atatagatcc aacgatctcc tcttacctag aaaaagagag atttgttgac
    12541 ccgtacagta ctaagtctat gagtcaatct cttgaattgt cttcatataa ttaaaaccac
    12601 tcgttaacgt gttaaacata agactattaa tgtggttcca cccttccatg tacatagatt
    12661 cctctatatt cacctcgaga gctaaataac tactttttaa caaaatgctg attgctgagc
    12721 ttgttgtaat caaaacagtg ggaccagata aattgctaca tttacaaagt tgatattgtt
    12781 tgaccagaat caagaccaat aacaactttt tagccaaaaa acgacattaa attgcatgtc
    12841 attataacaa tgaattcttt ataatgtaac cggtaattat gatcatatta gtgtacattc
    12901 aaattcataa atggcactaa gaccaataaa acgtaaatat tccattatta cttaacaaca
    12961 acataactaa tttataatct cttagtaaat aatttcctat aaatagtaaa atatactctt
    13021 cgctaaacat catatttcaa gttccacata atttataaat tttttagtgt atcatttatg
    13081 taaaacgttt tgaagaggga agacatacaa ccaacaataa cttcgtgtgt agtggtttct
    13141 ataagaaaat atgagcgagg tttcaaagtg cattccatat aataaggtga cttcgctctc
    13201 tctctatata tctccttgaa ttgcacaatg tcgctaatgc atgtgttttc atttttatat
    13261 ctcttctctt gctaggctaa ggcaatattt ggcttttcca gtgaagatca tattgggaaa
    13321 atcaatttcc atgtggagca ggtacctgaa ttctaaattg gattccatat atttgcagga
    13381 agctccatct tttcctagct cattttcaca tttaatttgt tctctggaat ggacaagctc
    13441 tgttgcttga ttccttgtgc aattgaccag gtgtgctgtt ttcttacttt atatcttaac
    13501 attgtttcgt tggtaatata ctcttatata aatttggttt tgtttgttcc aatagctcta
    13561 ggcaacatat tcgtaccaaa aatatcgaac aaaaccggaa ccaacgtcaa cacgctaaaa
    13621 tatattaaaa gtccagaaca aaaaagaacg gaatcatact agtacttcta tatatatata
    13681 tatatatata tatatatata tatatatatt tagttttatt attaaatcta tgtagtaaaa
    13741 aactctattg cctagcatta taatctgaat gggagtgtgg ttacgatttt attttgggtg
    13801 taaaatgtta ataaaagtaa gatttacaaa agaaattcaa caatttcttc actaaacaac
    13861 tttgtaacct actatgcatt agatcaatga agagtatggt atgctacttg aattgagact
    13921 aatcatatct cggattactt tggagagttt catgaacatg gcattagttg tagaggaagt
    13981 agtttggtaa attccctttt actgtaaagg caatatgtta ggcacgttag attgttgtct
    14041 gaacaaatgt ggaccaaact aactattttt ccgaatgctg aactgtaaaa gcaatgtagt
    14101 ttgagaggaa tgcgatttgt cgtaattatt aacagtaatg cgattaacct aaaccgtgtt
    14161 acattaatac caccagcaac ttgcatacag aattatagat ccatatcctt tgacctagaa
    14221 agaatatgag tcaaggtctt ttgtcttcct tttttagtca acttgaatat gagtcaacgt
    14281 cttttttttt tttttttttt ttttgtgaaa aagcctattg tcttcatata taattcatca
    14341 aaaactacac ggtttaattg ttaaacaaaa gactcttcaa tggttccatg ttcatagatt
    14401 tctccttaca ttcacctcag agagctacca aactaatttc aagaaaatga ttgctgaggt
    14461 tgcggcaggg ggtgctcttg gacttgctct cagtgtcctt caagaggccg tcaaaagagc
    14521 aaaagataga tctgtaacca caagattcat cttacaccgt ctcgaagcta caatcgatac
    14581 tatcactccg ttgattgtta aaattgataa gttgagtgaa aaaatggaag attcatcatc
    14641 gaggaaattc aatgaacgtc ttaagcttct ccttttgaac gctgtttctc ttgttgagga
    14701 gaatgcggag ctgagacgca gaaacgtacg caagaagttc aggtttgtgc taaatagttc
    14761 ctatatgtga tttccataaa ctcccaacag tactaaatct atcaaaacct aacatttact
    14821 atgaattaag tcaataacat gtgtattata tttgtgttgt ttatctttag gtacatgaga
    14881 gatatcaaag agttcgaagc taaattacga tgggtggtag gtgtggatgt tcaagttaat
    14941 caattggctg atatcaaaga actcaaggcc atgatgtctg aaatcagcac taaacttgac
    15001 aaaataatgc ctcaaccgaa gtttgaaatc cacatcggct ggtgttcagg aaaaaaaaac
    15061 cgtgcgatcc gatttacgtt ctgcagtgat gattcttgat gtcccaattg tgtcaaacga
    15121 ctcatatata tgtattaata tgaataatct aatgacatac tttgaaaata aataaatgtg
    15181 ccaatggtta ttaaacaaag agaaattcag aaatatatta tacattacat tacaatacat
    15241 atatatatat atatatctat ataaatatat gtatgtgaat ccaaagtttg tagagtaaaa
    15301 aacaacaaac gatctcaaaa tgacgattat ctgccacatt ggtctctcaa tttgtttatt
    15361 tagaactcaa aatgctttaa agaacaaagt tgttacaaag agttgaactt agcgtattag
    15421 gatcaacgga gaagcaaact caatacaatc aagtttgaag gataatgagt ataacaaagt
    15481 tgtggataat gaattaatgg tgaaagaaga tataaagaac ttagaaaaaa gcttaactaa
    15541 atttgctttt gcttcttaca taaagatgaa agtttttaag gattcttctc atttgatttg
    15601 atcccatctt tgaacttaaa cgaaaaattt atacaaatta gagtggatct ttcagattag
    15661 tggtttttaa cttcttcttc ttcttttttt tttttttttt ttttctgttt tcagtttgga
    15721 agaaaatttt gagattaaat tataaaccaa atctaataat attctgggct aattcagatt
    15781 tcatataata ataagagttt atttgaaaat acgaaaaata aaaatacgta ttgtggttca
    15841 tctcatatct tcaatataat tttttaaact tttttataaa acgtctacaa aataattcta
    15901 tatatcataa tcgaacatct gttacaaaat gattttttaa tagatataat tatttctaaa
    15961 ttttaaatat atactgcaac atgcaaagta tttattttta gtagtaactt cttttgttga
    16021 aatattttta gtagtaactt cctttgttga aatattttta gttgatacga ccattttcct
    16081 cttctgcttt ttggctttct tcactgtttt tcttcttcac ttcttactca gccaacttcg
    16141 ttgatttttc cttcttctaa atgtacaagt taaccattga gagtgagatt gactctcgct
    16201 tcttcgacgt aattcaataa tattctacgt aatttaatac tcacatcaac ttgcatatag
    16261 atccaacgat ctcctcttac ctagaaaaag agagagttct tgacccgtac agaactaagt
    16321 ctatgagtca atctcttttg tcttcatata attaaaccac tcgttaactt gttgaacata
    16381 agactattta atatggttcc atccttccat gtacatagat tcctctatat tcacctcgag
    16441 agctaaacaa ctactttaaa aaaatgccga ttggtgagct tgcgataggg gctgttcttg
    16501 gagttggagc ccaagccatt tacgaccgct tcagaaaagc aagagatata tctttcgtac
    16561 accgtctctg cgctacaatc attagtatcg agccgttttt ggttcaaatc gataagcgga
    16621 gtaaagtgga aggttcacca ttaagggaag ttaacgaacg tctcacgtgt ttccttgaat
    16681 tagcttatgt tttagttgag gcttatccga aactcagacg cagacaagta ctcaggaagt
    16741 acaggttcgt atatatgaca tgaatttcta ttggtttttg gatcgcttaa tttcttagtt
    16801 taatggttta gagaaaaata tcttcttctt tgtaacaatt tttttttcat gatttcccta
    16861 atctccaaac actaaacgta caaaacctat catgttgtgg aaaaataaca cgtgtattat
    16921 gtttgttctg tttatcttta ggtacatcaa agcaatcgaa aagatagaac ttgcattaag
    16981 aaggataata gttgtggatt ttcaagttga tcaatgggac gatatcaaag aaatcaaggc
    17041 caagatatct gaaatggaca ctaaacttgc tgatcaatgg gacgatatca aagaaatcaa
    17101 ggccaagata tctgaaatgg acactaaact tgctgatcaa tgggacgata tcaaagaaat
    17161 caaggccaag atatctgaag ttatttctgc ttgtagtaaa ataagaactt gataaaaaaa
    17221 aaaaacagag actttgttga aattatttct tcttgtaatc aatttcggaa atctatattt
    17281 ttttttttct caatctctct ctctcttctt ccccataata attgaaaaac tctatctcaa
    17341 tctatgtgta attttatcaa aataataact aacaataatc tttttatttc gtttcttttg
    17401 agatctatgt ttcatgattt tttttttttt gcataaattg aattaaatta actttgaaag
    17461 acttgagttt aatgatgttt tttactgaca atgatctaaa attgacttta aactatttga
    17521 tttaattagc tataaaaaag taaaagacta tttaattttg ttacttttag ttgaattatt
    17581 aatgatcatg tattgtttgt gagattagtt atattttaaa tatgatataa tattgaatta
    17641 tttattaata tatgtatgtt tccaccacat accgtttgct aattttcttt aaaaatcgct
    17701 ttcacgcttc tcaactgttc gttaccgcgt acatgcttct gattccatac tacttagtta
    17761 tcaagcggcc catacgtctc ttaatcgcac tctttcgtag gaagttacgg taacaactaa
    17821 caaataacat ccgttgacag tacaaactat aacatacatg atattaccga gttaatcata
    17881 gactcaaatt ctcaacaaac ttcacgaaat cgttgcgtca actgacggat tgtatttgtt
    17941 tcaagactca agagcaattg tagcacatcg caaagtacta atcaagatat tgtcgaagaa
    18001 acagaccgaa accgaagatt gatatccaca tcggctggag ttccaaaaaa caaaacaaag
    18061 gcgtgcgatg cgatccgata cgtcgtgaag tgatgattct tgatgtacca attgtgtcaa
    18121 atcactcata tgaataatgt aaaatgtaga tttcaacttt gtaataattt ggagaattcc
    18181 ttattttttt cagatctagt accatatcat ttgtataaaa tgtgccaata gttattaaaa
    18241 caaagaaaaa tacataaaat atattacata ttacattaca atacatatgt atgtgaatcc
    18301 aaagcttgta gagtaaaaaa caacaaacga tccaaaaatg aacggtggag tgaagggcga
    18361 attcgcgncc gttattgccc
//
LOCUS       MK604934                 732 bp ds-DNA     linear   PLN 10-MAY-2020
DEFINITION  Arabidopsis thaliana ecotype Fei-0 HR4 gene, complete cds.
ACCESSION   MK604934
VERSION     MK604934.1  GI:1701695802
KEYWORDS    .
SOURCE      Arabidopsis thaliana (thale cress)
  ORGANISM  Arabidopsis thaliana
            Eukaryota; Viridiplantae; Streptophyta; Embryophyta; Tracheophyta;
            Spermatophyta; Magnoliopsida; eudicotyledons; Gunneridae;
            Pentapetalae; rosids; malvids; Brassicales; Brassicaceae;
            Camelineae; Arabidopsis.
REFERENCE   1  (bases 1 to 732)
  AUTHORS   Barragan,C., Weigel,D. and Chae,E.
  TITLE     RPW8/HR Repeats Predict NLR-dependent Hybrid Performance
  JOURNAL   Unpublished
REFERENCE   2  (bases 1 to 732)
  AUTHORS   Barragan,C., Weigel,D. and Chae,E.
  TITLE     Direct Submission
  JOURNAL   Submitted (06-MAR-2019) Molecular Biology, Max-Planck Institute for
            Developmental Biology, Max-Planck Ring 1, Tuebingen,
            Baden-Wuerttemberg 72076, Germany
COMMENT     ##Assembly-Data-START##                                            
            Sequencing Technology :: Sanger dideoxy sequencing                 
            ##Assembly-Data-END##
FEATURES             Location/Qualifiers
     CDS             join(1..305,597..732)
                     /codon_start=1
                     /transl_table=1
                     /product="HR4"
                     /protein_id="QDK59717.1"
                     /db_xref="GI:1701695803"
                     /translation="MPLLELAVIKKVGVPLIAVALRVGAQVIYDRFRKGKDTSIINRL
                     GRTMKSISPVRDRIGKLSNVEGKPFREVHESLTRLLEDAKSIIENYRKLRWSSCRKYR
                     YIKKLESIELELVRLVLEIQVDQWTDIKETKAQISEMHNKLINI"
     mRNA            join(<1..305,597..>732)
                     /product="HR4"
                     /transcription="ATGCCGCTTCTTGAGCTTGCTGTAATCAAAAAAGTTGGTGTG
                     CCTCTGATAGCGGTTGCTCTTAGAGTTGGAGCCCAAGTCATTTACGACCGCTTCAGAA
                     AAGGAAAAGATACATCTATCATAAACCGTCTCGGCCGTACAATGAAAAGTATCAGTCC
                     GGTGCGGGATCGAATCGGTAAGCTCAGTAATGTGGAAGGTAAACCATTTAGGGAAGTC
                     CACGAAAGTCTTACGCGTCTCCTTGAAGATGCGAAATCTATTATTGAGAATTATAGGA
                     AACTCAGATGGAGCAGTTGCAGGAAGTACAGGTACATCAAAAAACTCGAATCGATAGA
                     ACTTGAATTAGTAAGGCTAGTACTTGAGATACAAGTCGACCAATGGACCGATATCAAA
                     GAAACGAAGGCCCAGATATCTGAAATGCATAATAAATTAATCAATATCTAA"
     source          1..732
                     /organism="Arabidopsis thaliana"
                     /mol_type="genomic DNA"
                     /db_xref="taxon:3702"
                     /ecotype="Fei-0"
ORIGIN      
        1 atgccgcttc ttgagcttgc tgtaatcaaa aaagttggtg tgcctctgat agcggttgct
       61 cttagagttg gagcccaagt catttacgac cgcttcagaa aaggaaaaga tacatctatc
      121 ataaaccgtc tcggccgtac aatgaaaagt atcagtccgg tgcgggatcg aatcggtaag
      181 ctcagtaatg tggaaggtaa accatttagg gaagtccacg aaagtcttac gcgtctcctt
      241 gaagatgcga aatctattat tgagaattat aggaaactca gatggagcag ttgcaggaag
      301 tacaggtttg tatgttttac atgaaaatta ataaaataaa atttgcagcc gctgcgttta
      361 aatcagcaaa ttggatttga tgaatatttt tcagcttgat ttgctttatc catattttgt
      421 agtttggctc atatttgctt tttgtttatt tagaagatca ttgatggata cataacttgt
      481 ggtttgtact aatggtgtct acttatgatt tccataattt agaaacacta aacgtagaaa
      541 aactatcatg ttctgtaaaa taacatgtgt attatgtttt tgctgtttat ctttaggtac
      601 atcaaaaaac tcgaatcgat agaacttgaa ttagtaaggc tagtacttga gatacaagtc
      661 gaccaatgga ccgatatcaa agaaacgaag gcccagatat ctgaaatgca taataaatta
      721 atcaatatct aa
//
