# Supplementary material for: RefPlantNLR is a comprehensive collection of experimentally validated plant disease resistance proteins from the NLR family
Source: PLoS Biol. 2021 Oct 20;19(10):e3001124. doi: 10.1371/journal.pbio.3001124 (PMC8559963; doi:10.1371/journal.pbio.3001124)
Supplement: S9 Dataset — This file contains 406 unique NB-ARC domains amino acid sequences. (FASTA) [file pbio.3001124.s021.fasta]

>Bph1/9-2_(1)
AHEERWQHEKAIDHLVRLVKTKVDERRVIAVWGTSGDIREMSIVGGAYDHLKRNNKFECYAWVNLMHPLNPTKLLQTIVRQFYVRSLQEAGKATPSCQILSSMLIKEDQGLGFRVLRSMLMKEDHLNDEFNKYLSDKCYLIVLNDLSTAEEWKQIKMLFPDNKKGSRIIVFTQQVEVASFCARTEEVAPEHMQLFADQTLYAFHCKGAKDGV
>RGA2_(1)
AITGAMTMSSTEDARRQREKAKADLVQLIRKMDDRLRVIAVWGTSTDVGETSVIKRAFEDLKKQNRFDCHAWIKVMCPFNSVEFMRSIIRQFYINLLQDPVENMDAQVLRGMGMKKENDLVDEFKSYLNDKSYLIVIDGMSTTEEWDQIKPCFPNNKRGSRIIVSTKQVEVASLCAGPQNVAPEHKQLSIDQNTLYAFFEKG
>RPM1
AKWVNNISESSLFFSENSLVGIDAPKGKLIGRLLSPEPQRIVVAVVGMGGSGKTTLSANIFKSQSVRRHFESYAWVTISKSYVIEDVFRTMIKEFYKEADTQIPAELYSLGYRELVEKLVEYLQSKRYIVVLDDVWTTGLWREISIALPDGIYGSRVMMTTRDMNVASFPYGIGSTKHEIELLKEDEAWVLFSNKAFPASLEQCRTQNLEPIARKLVERCQGLPLAIASLGSMMSTKKFESEWKKVYSTLNWELNNNHELKIVRSIMFLSFNDLPYPLKRCFLYCSLFPVNYRMKRKRLIRMWMAQRFVEPIRGVKAEEVADSYLNELVYRNMLQVILWNPFGRPKAFKMHDVIWEIALSVSKLERFC
>PIH-X
ALTKHETRRHSTSLVEESDVFGRQNEIEELIDRLLSKDASEKSPAVVPIVGMGGVGKTTLAKAAYNDDKVQSHFNLTAWFCVSEPYDSFRITKGLLQEIGSLQVDDNLNQLQVKLKESLKGKRFLIVLDDMWNENYNEWNDFWNVFVQGGIGSKIIVTTRKESVALMMRTEQISMDTLSIDDSWSLFKRHAFENMDPMEHPEHEEVGKQIVAKCKGLPLALKTLAGMLRSKSEVEGWRCILRSETWDLSKNDILPALMLSYNELPPDLKPCFSYCAIFPKDYPFRKEQVIHLWIANGLVEQRGDERIQDLGNQYFNELRSRSLFERVPESSERDRGKFLMHDLVNDLAQIASSKLCVR
>HcMLA1
ALYAEASELVGIYGKRDQELMRLLSMEGDDASEKRLKKVSIVGFGGLGKTTLARAVYDKIKGDFDCGAFVPVGQNPDMKKVLRDILIDLGNPLSDLAMLDANQLIKKLRDFLENKRYLVIIDDIWDDKLWEAINFAFSKRNNLGSRLIITTRIVSVSNSCCSSAHDSVYQMKPLSTDDSRRLFHKRIFPDDSGCPNEFEQVSEDLLKKCGGVPLAIITIASALAGGQQMKPKCEWDILLQSLGSGLTEDNSLEEMRRILSFSYYDLPYHLRTCLLYLCIYPEDSQIDRDRLIWKWVAEGFVHCGNQGTSLFLLGLNYFNQLINRSMIQPIYGYAGEVYACCVHDMVLDLICNLSHEAKFV
>MLA31-1
ALYAEATELVGIYGKRDEDLMRLLSMDGDDASNKRLKKVSIVGFGGLGKTTLARAVYEKIKGDFDCRAFVPVGQNPDMKKVLRDILIDLGNHHSDLALLDANQLIKKLHEFLENKRYLVIIDDIWDEKLWEGINFAFSNRNNLGSRLITTTRIVSVSNSCCSSDGDSVYQMEPLSVDDSRMLFCKRIFPDENGCLNEFEQLSRDILKKCGGVPLAIITIASALAGDEKMKPKCEWDILLQSLGSGLTEDNSLEEMRRILSFSYSNLPSHLKTCLLYLCIYPEDSKIYRDKLIWKWVAEGFVHHQNQGSSLFLLGLNYFNQLINRSMIQPIYGITDKVYACRVHDMVLDLICNLSHEAKFV
>MLA32
ALYAEATELVGIYGKRDEDLMRLLSMDGDDASNKRLKKVSIVGFGGLGKTTLARAVYEKIKGDFDCRAFVPVGQNPDMKKVLRDILIDLGNHHSDLAMLDANQLIKKLREFLENKRYLVIIDDIWDEKLWEGINFAFSNKNNLGSRLITTTRIVSVSNSCCSSDGDSVYQMEPLSVDDSRMLFCKRIFPDENGCLNEFEQVSRDILKKCGGVPLAIITIASALAGDEKMKPKYEWDILLQSLGSGLTEDNNLEEMRRILSFSYSNLPSHLKTCLLYLCIYPEDCIIYRGKLIWKWVAEGFVHHENQGNSLYLLGLNYFNQLINRSMIQPIYNYSGEAYACHVHDMVLDLICNLSHEAKFV
>MLA19-1
ALYAEATELVGIYGKRDQDLMRLLSMEGDDASNKRLKKVSIVGFGGLGKTTLARAVYEKIKGDFDCRAFVPVGQNPDMKKVLRDILIDLGNPHSDIEMLDANQLIKKLHEFLENKRYLVIIDDIWDENLWEGINFAFSNRNNLGSRLITTTRIVSVSNSCCSSHGDSVYQMEPLSVDDSKILFWKRIFPDENGCPNEFEQVSRDILKKCGGVPLAIITIASALAGDQKMKPKCEWDILLQSLGSGLTEDNSLEEMRRILSFSYSNLPSHLKTCLLYLCIYPEDSKIYRDKLIWKWVAEGLVPHENQGNSLYLLGLNYFNQLINRSMIQPIYGFNGEVYACRVHDMVLDLICNLSREAKFV
>SrTA1662
ALYTEATELVGIYGKRDQDLMSLLSLEGGDASNKRLKKVSIVGFGGLGKTTLARAVYNKIKGVFDCRAFVPVGRNPNIKKVFRDILIDLGNSNSDLALLDERQLINKLHEFLENKRYLVIIDDIWDEKLWEYINLAFSDRNNLGSRLITTTRIVSVSNSCCSSANDSIYQMKPLSTDDSRRLFHKRIFPDKSACPNEFEQVSNDILKKCGGVPLAIITIASALASGQQVKPKREWDILLQSLGSGLTEDNSLEEMRRILSFSYYNLPYDLKTCLLYLCIYPEDHEINRDKLIWKWVAEGFVLHGNQGTSLFLLGLNYFNELINRSMIQPIYDPLGQVYACRVHDMVLDLICNLSHEAKFV
>ADR1-L1
AMEIETNDDSEKFGVGLELGKVKVKKMMFESQGGVFGISGMGGVGKTTLAKELQRDHEVQCHFENRILFLTVSQSPLLEELRELIWGFLSGCEAGNPVPDCNFPFDGARKLVILDDVWTTQALDRLTSFKFPGCTTLVVSRSKLTEPKFTYDVEVLSEDEAISLFCLCAFGQKSIPLGFCKDLVKQVANECKGLPLALKVTGASLNGKPEMYWKGVLQRLSKGEPADDSHESRLLRQMEASLDNLDQTTKDCFLDLGAFPEDRKIPLDVLINIWIELHDIDEGNAFAILVDLSHKNLLTLGKDPRLGSLYASHYDIFVTQHDVLRDLALHLSNAGKVN
>Pi7-J-1
ANKDVKETTPMLAPVKSICEFHKVKTVCILGLPGGGKTTVARELYDALGTHFPCRVFVSVSPSSSPSPNLTKTLADIFAQAQLGVTDTLSTPYGGSGTGRALQQHLIDNISAFLLNKKYLIVIDDIWHWEEWEVIRKSIPKNDLGGRIIMTTRLNSIAEKCHTDDNDVFVYEVGDLDNNDALSLSWGIATKSGAGNRIGTGEDNPCYDIVNMCYGMPLALIWLSSALVGEIEELGGAEVKKCRDLRHIEDGILDIPSLQPLAESLCLGYNHLPLYLRTLLLYCSAYHWSNRIERGRLVRRWIAEGFVSEEKEAEGYFGELINRGWITQHGDNNSYNYYEIHPVMLAFLRCKSKEYNFL
>Pik-p1
ANKDVKETTPMLAPVKSICEFHKVKTVCILGLPGGGKTTVARELYDALGTHFPCRVFVSVSPSSSPSPNLTKTLADIFAQAQLGVTDTLSTSYGGSGTGRALQQHLIDNISAFLLNKKYLIVIDDIWHWEEWEVIRKSIPKNDLGGRIIMTTRLNSIAEKCHTDDNDVFVYEVGDLDNNDALSLSWGIATKSGAGNRIGTGEDNPCYDIVNMCYGMPLALIWLSSALVGEIEELGGAEVKKCRDLRHIEDGILDIPSLQPLAESLCLGYNHLPLYLRTLLLYCSAYHWSNRIERGRLVRRWIAEGFVSEEKEAEGYFGELINRGWITQHGDNNSYNYYEIHPVMLAFLRCKSKEYNFL
>HvRGA1
APDPPSAPGGTDQDPEEQLLGLLARSQPEGNLKVISVAGFSGVGMTRLAHKVYSDRDVRSQFPLHAWVRAAPGMSVLKLLQKIHDQLMLISITKDHGETASNSKIIPQINGNAQHAVSDHPLAGLLKTGRYLIVIDGVNTHELYDVLSAFSWADGMDGRIIMTTTIQLPSATCCKCGNGSSLAMDSTSQVFIGELTESGFVESCLHLRDDTLARMRRSSNEILSSPVVQDLLLYFCMFPRDHPVRRNPLIRRWLAEGLVFPQPETEIFSQDVAVKNLESLISRNIIQPI
>NbPRFb
APPFSDNTQRTSEEMEGFQDTMDELKEQLLGGSPQLDVISIVGMPGLGKTTLAKKIYNDPTVTSHFDVHAQCLVTQIYSWRELLLTILNDVLEPADRNEKEDGELADELRRFLLTKRFLILIDDVWDNKVWDNLHMCFRDVRNGSRIILTTRLSDIANYVKCESDPHHLRLFRDDESWTLLQKEVFQGETCPPELADVGSRIARRCRGLPLSVVLVAGVLKQKKKKLDLWKVVEESLGSQSIGSLEESMSIIGFSYKNLPHYLKPCFLYFGGFLQGKDIHVSKLTRLWEAEGFVQANKEKGQDDAAQGFLEDLIRRNLVMGMEKRPNTKVKTCRIHDLLHKFCMEKAKLENLL
>Pi-ta-RGA4
APRGGHVEPNPVGMEKPIEHLVQLLDEAGAGGGPQQLRVIAIVGFRGSGKTTLARAVYSRSGRQFRERAWVDASRWTDVGDLLADIVRQVCLGEYDVSESHEENLRNRLKNKRYLIVLDDISMEQWNAIESIFENNGRGSRVIVTTAILSVANSCTAYKSGANGGCCIRRHGCVYKMQTLGEAHAKELALGGGSDQRPPELEHGSATLMAKCDGLPLALVSVANHLRCLGNLTGRHCADLCHLLGSLLLDERNVPRLAGTAAAADSFARLRRVLMDSYAGLPDYAARTCLLYLAVFPNDGRRLKRSVLVRRWLAEGYARGGEDVLGNSTDVDVADGHFRSFVDQSIIVAHPADDDDDDDHRTRRCRTHGIVHEFVLHKSI
>Rp1-D
APTSVPTTTSLPTSKVFGRDRDRDRIVDFLLGKTTTAEASSAKYSGLAIVGLGGMGKSTLAQYVYNDKRIEECFDIRMWVCISRKLDVHRHTREIIESAKKGECPRVDNLDTLQCKLRDILQESQKFLLVLDDVWFEKSHNETEWELFLAPLVSKQSGSKVLVTSRSKTLPAAICCEQEHVIHLKNMDDTEFLALFKHHAFSGAEIKDQVLRTKLEDTAVEIAKRLGQCPLAAKVLGSRLCRKKDIAEWKAALKIGDLSDPFTSLLWSYEKLDPRLQRCFLYCSLFPKGHRYESNELVHLWVAEGFVGSCNLSRRTLEEVGMDYFNDMVSVSFFQLVFHIYCDSYYVMHDILHDFAESLSREDCFR
>Bph1/9-7_(1)
ARATMSGAQEERWQHEKAIDHLVRLVKTKVDERRVIAVWGTSGDIREMSIVGGAYDHLKRNNKFECCAWVNLMHPLNPTKLLQTIVRQFYVRSLQEAGKATPSCQILSSMLIKEDQGLGFRVLRSMLMKEDHLNDEFNKYLSDKCYLIVLNDLSTAEEWKQIKMLFPDNKKGSRIIVFTQQVEVASFCARTEEVAPEHMQLFADQTLYAFHCKGAKDGV
>Bph1/9-1_(1)
ARATMSGAQEERWQHEKAIDHLVRLVKTKVDERRVIAVWGTSGDIREMSIVGGAYDHLKRNNKFECCAWVNLMHPLNPTKLLQTIVRQFYVRSLQEAGKATPSCQILSSMLIKEDQGLGFRVLRSMLMKEDHLNDEFNKYLSDKCYLIVLNDLSTAEEWKQIKMLFPDNKKGSRIIVFTQQVEVASFCARTEEVAPEHMQLFADQTLYAFHCKGAKDGVD
>YrU1-RGA4
ARNPVGIGRPVEDLLSMLDEVEGEKEQLRVISVVGFGGLGKTTLARAVYEDPHAVEKFHCRAWVAAGRWSPEVTGHGVGEILRDVLQQVRPKDAMDVVADNGQRIEALLKEYLKDKRYLIVIDDMGMEQWSTINSIFENNGKSSRILLTTTIQSTANICSHGNGYVYQMNTLGEEDSKKIALQEVRSPELEQGSMPLLQKCGGLPLALVSVSDFLKCSGEPTGERCAELCRNLGSHLREKHGHDNFAELRKVLMHNYDSLSVYAMTCLLYLGVFPNNRPLKRKVVIRRWLAEGYARSDSLRSEEDIADETFKALVDRNIIQSIGTRNNAQVKTCMTHGIMHEFMLHKSV
>Adnr1-RGA4
ARNPVGIGRPVEDLLSMLDEVEGEKEQLRVISVVGFGGLGKTTLARAVYEDPHAVEKFHCRAWVAAGRWSPEVTGHGVGEILRDVLQQVRPKDAMDVVADNGQRIEALLKEYLKDKRYLIVIDDMGMEQWSTINSIFENNGKSSRILLTTTIQSTANICSHGNGYVYQMNTLGEEDSKKIALQEVRSPELEQGSMPLLQKCGGLPLALVSVSDFLKCSGEPTGERCTELCRNLGSHLREKHGHDNFAELRKVLMHNYDSLSVYAMTCLLYLGVFPNNRPLKRKVVIRRWLAEGYARSDSLRSEEDIADETFKALVDRNIIQSIGTRNNAQVKTCMTHGIMHEFVLHKSV
>GmKR3
ASIYVADHPVGLHLEVEKIRKLLEAGSSDAISMIGIHGMGGVGKSTLARAVYNLHTDHFDDSCFLQNVREESNRHGLKRLQSILLSQILKKEINLASEQQGTSMIKNKLKGKKVLLVLDDVDEHKQLQAIVGKSVWSESEFGTRLVLIITTRDKQLLTSYGVKRTHEVKELSKKDAIQLLKRKAFKTYDEVDQSYNQVLNDVVTWTSGLPLALEVIGSNLFGKSIKEWESAIKQYQRIPNKEILKILKVSFDALEEEEKSVFLDITCCLKGYKCREIEDILHSLYDNCMKYHIGVLVDKSLIQISDDRVTLHDLIENMGKEIDRQKSPKETGKRRRLWLLKDIIQVLK
>Xo1
ATNATTSSYLPEPIVYGRAAEMETIKQLIMSNRSNGITVLPIVGNGGIGKTTLAQLVCKDLVIKSQFNVKIWVYVSDKFDVVKITRQILDHVSNQSHEGISNLDTLQQDLEEQMKSKKFLIVLDDVWEIRTDDWKKLLAPLRPKDQVNSSQEEATGNMIILTTRIQSIAKSLGTVQSIKLEALKDDDIWSLFKVHAFGNDKHDSSPGLQVLGKQIASELKGNPLAAKTVGSLLGTNLTIDHWDSIIKSEEWKSLQQAYGIMQALKLSYDHLSNPLQQCVSYCSLFPKGYSFSKAQLIQIWIAQGFVEESSEKLEQKGWKYLAELVNSGFLQQVESTRFSSEYFVMHDLMHDLAQKVSQTEYAT
>Xa1
ATNATTSSYLPEPIVYGRAAEMETIKQLIMSNRSNGITVLPIVGNGGIGKTTLAQLVCKDLVIKSQFNVKIWVYVSDKFDVVKITRQILDHVSNQSHEGISNLDTLQQDLEEQMKSKKFLIVLDDVWEIRTDDWKKLLAPLRPNDQVNSSQEEATGNMIILTTRIQSIAKSLGTVQSIKLEALKDDDIWSLFKVHAFGNDKHDSSPGLQVLGKQIASELKGNPLAAKTVGSLLGTNLTIDHWDSIIKSEEWKSLQQAYGIMQALKLSYDHLSNPLQQCVSYCSLFPKGYSFSKAQLIQIWIAQGFVEESSEKLEQKGWKYLAELVNSGFLQQVESTRFSSEYFVMHDLMHDLAQKVSQTEYAT
>RPG5
AVSISNVHVNTAGCSLVGVEQPMKKLVNLLAFGDDNQKQLKVISISGSAGVGKTTVARTIYHRYGREFQCRAFVRVSRNPDMRRLLTSVLSQTKAPRTHSFSDAQDLIDSIIKHLQGKSYFIVVDDLWASSEWDIISRAFPYGDRCSRILTTTQVEDVALACSGYETEYIFEMRPLNDGEARKLFLNNVFGSESEDACPKEFEVVADRIIRKCSGLPLSIVSIASLLLPSKWNPAMWEKVESSLPSILRIDPTSQGMKDVLILIYNKLPLHLKTCLLYLGMYPEGCTITKDDLVKQWVAESLVSDTDYGCFDELVRRGMIQPVDTNYDGEVLSCTVDHMVMDLIRYKS
>SUT1
AVVAERVDAARVEERPTRPMVAMDPMLESAWNRLMEDEIGILGLHGMGGVGKTTLLSHINNRFSRVGGEFDIVIWIVVSKELQIQRIQDEIWEKLRSDNEKWKQKTEDIKASNIYNVLKHKRFVLLLDDIWSKVDLTEVGVPFPSRENGCKIVFTTRLKEICGRMGVDSDMEVRCLAPDDAWDLFTKKVGEITLGSHPEIPTVARTVAKKCRGLPLALNVIGETMAYKRTVQEWRSAIDVLTSSAAEFSGMEDEILPILKYSYDNLKSEQLKLCFQYCALFPEDHNIEKNDLVDYWIGEGFIDRNKGKAENQGYEIIGILVRSCLLMEENQETVKMHDVVREMALWIASDFGKQ
>Bs4
AYSLSFLQDIVGINAHLEKLKSKLQIEINDVRILGIWGIGGVGKTRIAKAIFDTLSYQFEASCFLADVKEFAKKNKLHSLQNILLSELLRKKNDYVYNKYDGKCMIPNRLCSLKVLIVLDDIDHGDQMEYLAGDICWFGNGSRVIVTTRNKHLIEKDDAIYEVSTLPDHEAMQLFNMHAFKKEVPNEDFKELALEIVNHAKGLPLALKVWGCLLHKKNLSLWKITVEQIKKDSNSEIVEQLKISYDGLESEEQEIFLDIACFFRGEKRKEVMQILKSCDFGAEYGLDVLINKSLVFISENDRIEMHDLIRDMGRYVVKMQKLQKKRSRIWDVEDFKEV
>Rpi-hcb1.1
CIPMEQRRKFLHADETEVIGLDDDFNKLQDKLLVQDLCNGVVSIIGMPGLGKTTLAKKLYRHVRQQFECSALVYVSQQPRAGEILIDLAKQVGLTDEERKEHLEDNLRSLLETKRYVILLDDIWDTKIWDALNRVLRPECDSKIGSRIIITSRYDHVGRYIGEDFSLHELQPLDSEKSFELFTKKIFIFDNNNNHWANASPVLVDIGKSIVRRCGGIPLAIVVMAGMLRARERTEHAWNRVLERIGHNIQDGCAKVLALSYNDLPIALRPCFLYFGLFPEDHEIRVFDLTNMWIAEKLIVVNSDNRREAESLAEDILNDLVSRNLIQVAKRTYDGRISSCRIHDLLHSLCVDLAKESNFF
>Rpi-edn2
CIPMEQRRKFLHADETEVIGLDDDFNKLQDKLLVQDLCNGVVSIVGMPGLGKTTLAKKLYRHVRHQFECSALVYVSQQPRAGEILLDIAKQVGLTDEGRKEHLEDNLRSLLETKRYVILLDDIWDTKIWDALNRVLRPECDSKIGSRIIITSRYHHVGRYIGEDFSLHELQPLDSEKSFELFTKKIFIFDNNNNWANASPVLVDIGKSIVRRCGGIPLAIVVTAGMLRARERTEHAWNRVLERIGHNIQDGCAKALALSYNDLPIALRPCFLYFGLYPEDHEIRAFDLTNMWIAEKLIVVNSGNRREAESLADDVLNDLVSRNLIQVAKRTYDGGISSCRIHDLLHSLCVDLAKESNFF
>Pia-1
CSSASDPRIHEADLVGVDADREELLEQLAERQPEQLKVIAIVGFCGLGKTALAAEAYNRETGGGRFERHAWVCAGHRSAREVLGELLRRLDADGRSFHGDSDAGQLCVDIRQQLEKNRYFIVIDDIQTEDQWKSIKSAFPTDKDIGSRIVVTTTIQSVANACCSANGYLHKMSRLDKNCSKQLLSKKACPERYSHYKQPDSAAILKKCDGQPLALVTIGEFLQANGWPTGPNCEDLCNRLHYHLENDKTLERMWRVLVRNYTSLPGHALKACLLYFGMFPSDHPIRRKSLLRRWLAEGFVEPLSSSSNIDSTAAFNVLMDRNIIEPINVSNNDKVKTCQTYGMMREFISHMS
>Pi-ta
DAAVHGQLVGRDISMQKLVRWLADGEPKLKVASIVGSGGVGKTTLATEFYRLHGRRLDAPFDCRAFVRTPRKPDMTKILTDMLSQLRPQHQHQSSDVWEVDRLLETIRTHLQDKRYFIIIEDLWASSMWDIVSRGLPDNNSCSRILITTEIEPVALACCGYNSEHIIKIDPLGDDVSSQLFFSGVVGQGNEFPGHLTEVSHDMIKKCGGLPLAITITARHFKSQLLDGMQQWNHIQKSLTTSNLKKNPTLQGMRQVLNLIYNNLPHCLKACLLYLSIYKEDYIIRKANLVRQWMAEGFINSIENKVMEEVAGNYFDELVGRGLVQPVDVNCKNEVLSCVVHHMVLNFIRCKSIEENFS
>AhRRS5
DALLLENTDLVGIEEPKKQLISWLIKGCPGRKVISVTGMGGMGKTTVVKKVYDDPEVIKHFKACVWVTVSQSFKTEELLRDLVQKIFSEIRRPVPDGLESMRSDKLKLIIKDMLQRRRYLVVFDDVWHMHEWEAVKYALPDNNCGSRVMITTRKSDLASACSIQSKGKVYNLQPLKEDEVWDLFTRKTFQGKSCPSYLTSICKCILRKCEGLPLAIVAISSVLAMKDKCRIEEWDMICHSLGAEIQDNDKLGNLKTVLGLSINDLPYYLKYCFLYLSIFPEDHLIERMRLIRLWIAEGFIEAKEGKTLEDVAEDYLKELLNRNLIQVAGTTTDGRVKTLRIHDLIREIIILKSKDENFA
>R9a
DCIPMEQRRKFLHADETEVIGLDDDFNKLQDKLLVQDLCNGVVSIVGMPGLGKTTLAKKLYRHVRHQFECSALVYVSQQPRAGEILLDIAKQVGLTDEGRKEHLEDNLRSLLETKRYVILLDDIWDTKIWDALNRVLRPECDSKIGSRIIITSRYHHVGRYIGEDFSLHELQPLDSEKSFELFTKKIFIFDNNNNWANASPVLVDIGKSIVRRCGGIPLAIVVTAGMLRARERTEHAWNRVLERIGHNIQDGCAKALALSYNDLPIALRPCFLYFGLYPEDHEIRAFDLTNMWIAEKLIVVNSGNGREAESLADDVLNDLVSRNLIQVAKRTYDGRISSCRIHDLLHSLCVDLAKESNFF
>Pib_(1)
DDARRAAKQDNQRVDLVQLINSEDQDLKVIAVWGTSGDMGQTTIIRMAYENPDVQIRFPCRAWVRVMHPFSPRDFVQSLVNQLHATQGVEALLEKEKTEQDLAKKFNGCVNDRKCLIVLNDLSTIEEWDQIKKCFQKCRKGSRIIVSSTQVEVASLCAGQESQASELKQLSADQTLYAFYDKG
>Pi9
DDMDSYAEDIRNQSARNVDEAELVGFSDSKKRLLEMIDTNANDGPAKVICVVGMGGLGKTALSRKIFESEEDIRKNFPCIAWITVSQSFHRIELLKDMIRQLLGPSSLDQLLQELQGKVVVQVHHLSEYLIEELKEKRYFVILDDLWILHDWNWINEIAFPKNNKKGSRIVITTRNVDLAEKCATASLVYHLDFLQMNDAITLLLRKTNKNHEDMESNKNMQKMVERIVNKCGRLPLAILTIGAVLATKHVSEWEKFYEQLPSELEINPSLEALRRMVTLGYNHLPSHLKPCFLYLSIFPEDFEIKRNRLVGRWIAEGFVRPKVGMTTKDVGESYFNELINRSMIQRSRVGIAGKIKTCRIHDIIRDITVSISRQENFV
>PigmS
DDMDSYAEDIRNQSARNVDEAELVGFSDSKKRLLEMIDTNANDGPAKVICVVGMGGLGKTALSRKIFESEEDIRKNFPCNAWITVSQSFHRIELLKDMIRQLLGPSSLDQLLQELQGKVVVQVHHLSEYLIEELKEKRYFVVLDDLWILHDWNWINEIAFPKNNKKGSRIVITTRNVDLAEKCATASLVYHLDFLQMNDAITLLLRKTNKNHEDMESNKNMQKMVERIVNKCGRLPLAILTIGAVLATKQVSEWEKFYEHLPSELEINPSLEALRRMVTLGYNHLPSHLKPCFLYLSIFPEDFEIKRNRLVGRWIAEGFVRPKVGMTTKDVGESYFNELINRSMIQRSRVGIAGKIKTCRIHDIIRDITVSISRQENFV
>RPP39
DEVSQPPPRSEVEERPTQPTIGQEEMLEKAWNRLMEDGVGIMGLHGMGGVGKTTLFKKIHNKFAEIGGTFDIVIWIVVSQSAKLSKLQEDIAEKLHLCDDLWKNKNESDKATDIHRVLKGKRFVLMLDDMWEKVDLEAIGIPYPSEVNKCKVAFTTRDQKVCGQMGDHKPMQVKCLKPEDAWELFKNKVGDNTLRSDPVIVELAREVAQKCRGLPLALNVIGETMASKTMVQEWEHAIDVLTRSAAEFSDMENNILPILKYSYDSLGDEHIKSCFLYCALFPEDYFIDNENLIDYWICEGFIGEDQVIKRARNKGYAMLGTLTRANLLTKVSIYHCVMHDVVREMALWIASDFGKQ
>UNI
DEVSQPPPRSEVEERPTQPTIGQEEMLQKAWNRLMEDGVGIMGLHGMGGVGKTTLFKKIHNKFAEIGGTFDIVIWIVVSQSAMKLKLQEDIAEKLHLCDDLWKNKNESDKATDIHRVLKGKRFVLMLDDMWEKVDLEAIGIPYPSEVNKCKVAFTTRDQKVCGEMGDHKPMQVKCLKPEDAWELFKNKVGDNTLRSDPVIVELAREVAQKCRGLPLALNVIGETMASKTMVQEWEHAIDVLTRSAAEFSDMENKILPILKYSYDSLGDEHIKSCFLYCALFPEDGQIYNEKLIDYWICEGFIGEDQVIKRARNKGYAMLGTLTRANLLTKVGTERVVMHDVVREMALWIASDFGKQ
>Bs2
DFSSSTNDILKVKNNMVGRDDQRKQLLEDLTRSYSGEPKVIPIVGMGGIGKTTLAKEVYNDESILCRFDVHAWATISQQHNKKEILLGLLHSTIKMDDRVKMIGEAELADMLQKSLKRKRYLIVLDDIWSCEVWDGVRRCFPTEDNAGSRILLTTRNDEVACYAGVENFSLRMSFMDQDESWSLFKSAAFSSEALPYEFETVGKQIADECHGLPLTIVVVAGLLKSKRTIEDWKTVAKDVKSFVTNDPDERCSRVLGLSYDHLTSDLKTCLLHFGIFPEDSDIPVKNLMRSWMAEGFLKLENDLEGEVEKCLQELVDRCLVLVSKRSRDGTKIRSCKVHDLIYDLCVREVQRENIF
>Lr21
DIANKNRSRIRTASKRKVFGREGLRDHIMVRLREIPEHDAASSSADPCYSVIGIYGVAGSGKTTFAGYIQDYIKEECKDEKLFDTIMCIHVTETFSVDDIFHEMLKYITGDSHSNISDRGALDKKLKEALCGKRFFLILDDLWVKNKNDQHLEELISPLNVGLKGSKILVTARTKEAAGALGADKFIEMPDLDEDQYLAMFMHYALSGTRVALQEFEQVGREIAKKLHRSPIAAVTVAGRLGANPNISFWKNVAKLDMLNYTMDALWWSYQQLDPDIRRCFEFCSIFPRKFKLEKDQLVRLWTAQGFVKTSCATEEMEDVAEGYIQELVSCSFLQEKGTGSGVDHFTIHDLLHDLLVKVAGNDCFR
>RPP28
DISNKLNNSTPLRDFDGLVGMGAHMEKLELLLCLDSCEVRMIGIWGPPGIGKTTIVRFLYNQLSSSFELSIFMENIKTMHTILASSDDYSAKLILQRQFLSKILDHKDIEIPHLRVLQERLYNKKVLVVLDDVDQSVQLDALAKETRWFGPRSRILITTQDRKLLKAHRINNIYKVDLPNSDDALQIFCMYAFGQKTPYDGFYKLARKVTWLVGNFPLGLRVVGSYFREMSKQEWRKEIPRLRARLDGKIESVLKFSYDALCDEDKDLFLHIACFFNHESIEKLEDFLGKTFLDIAQRFHVLAEKSLISINSNFVEMHDSLAQLGKEIVRKQSVR
>SSI4
DKLNLTPSRDFEGMVGMEAHLTELKSLLSLESDEVKMIGIWGPAGIGKTTIARALFDRLSSIFPLICFMENLKGSLTGVADHDSKLRLQNQLLSKILNQENMKIHHLGAIRERLHDQRVLIILDDVDDLEQLEVLAEDPSWFGSGSRIIVTTEDKKILKAHRIKDIYHVNFPSKKEALEILCLSTFKQSSIPDGFEELANKVAELCGNLPLGLRVVGSSLRGESKQEWELQLSSIEASLDGKIETTLKVGYERLSKKNQSLFLHIACFFNNQEVDYVTALLADRNLDVGNGFNILADRSLVRISTYGDIVMHHLLQQLGRQIVHEQSDE
>Dm1^Uk-3
DKLNLTPSRDFEGMVGMEAHLTELNSLLSLESDEVKMIGIWGPAGIGKTTIARTLFNKLSSIFPFKCFMENLKGSIKGGAEHYSKLSLQKQLLSEILKQENMKIHHLGTIKQWLHDQKVLIILDDVDDLEQLEVLAEDPSWFGSGSRIIVTTEDKKILKAHRIQDIYHVDFPSEEEALEILCLSAFKQSSIPDGFEELANKVAELCGNLPLGLSVVGASLRRKSKNEWERLLSRIESSLDRDIDDILRIGYDRLSKEDQSLFLHIACFFNYAKVDNVTALLADSNLDVRNGFNILADRSLVRISTFDVGQIEMHHLLQQLGKQIVLEQSKE
>PigmR
DMDSYAEDIRNQSAHNVDEAELVGFSDSKKRLLEMIDTNANDGPAKVICVVGMGGLGKTALSRKIFESEEDIRKNFPCNAWITVSQSFHRIELLKDMIRQLLGPSSLDQLLQELQGKVVVQVHHLSEYLIEELKEKRYFVVLDDLWILHDWNWINEIAFPKNNKKGSRIVITTRNVDLAEKCATASLVYHLDFLQMNDAITLLLRKTNKNHEDMESNKNMQKMVERIVNKCGRLPLAILTIGAVLATKQVSEWEKFYEQLPSELEINPSLEALRRMVTLGYNHLPSHLKPCFLYLSIFPEDFEIKRNRLVGIWIAEGLVRPKVGMTTKDVGESYFYELINRSMIQRSRVGIAGKIKTCRIHDIIRDITVSISRQENFV
>Pi2//Piz-t
DMDSYAEDIRNQSARNVDEAELVGFSDSKKRLLEMIDTNANDGPAKVICVVGMGGLGKTALSRKIFESEEDIRKNFPCNAWITVSQSFHRIELLKDMIRQLLGPSSLDQLLQELQGKVVVQVHHLSEYLIEELKEKRYFVVLDDLWILHDWNWINEIAFPKNNKKGSRIVITTRNVDLAEKCATASLVYHLDFLQMNDAITLLLRKTNKNHEDMESNKNMQKMVERIVNKCGRLPLAILTIGAVLATKQVSEWEKFYEHLPSELEINPSLEALRRMVTLGYNHLPSHLKPCFLYLSIFPEDFEIKRNRLVGRWIAEGFVRPKVGMTTKDVGESYFNELINRSMIQRSRVGIAGKIKTCRIHDIIRDITVSISRQENFV
>Sr61
DPRVITLYGMAANLVGMEGSKNELVNWLEDKDKQLKVVSIVGFGGLGKTTLANEVYHMLRPGSTFSAFVPVSQKPNILNLLRSLLSQLGIEPTIYACVSDLIDKLRERLQTKRYLIIIDDLWDVSAWNIIKCALPDNDCGSRVVVTTRIQEVATACCSHRRDYILQMKPLSDEDSKRLFYGRIFGSTEACPRHLRDVSLEVLKKCGGLPLAITSIASMLATEGFEQKERWKDVRNSLGSGTNGTLNGVRQILNLSYKDLPCYLKTCFLYLGMYPEDYTIKRSDLECQWMAEGFVSKENGHSVEKTARSYFNELVNRSLIQPVEFDNTGSVTQCRVHDMMLDLIMLKSVEENFL
>Rpi-mcq1.1
DQRRLFLHVDETEVIGLDDDFNTLQAKLLDQDLPYGVVSIVGMPGLGKTTLAKKLYRHVRHKFECSGLVYVSQQPRAGEILIDIAKQVGLTEDERKENLENNLRSLLKRKRYVILLDDIWDVEIWDDLKLVLPECDSKIGSRIIITSRNSNVGRYIGGDFSIHVLQPLNSENSFELFTKKIFIFDNNNNWTNASPNLVDIGRSIVGRCGGIPLAIVVTAGMLRARERTERAWNRLLESMSHKVQDGCAKVLALSYNDLPIALRPCFLYFGLYPEDHEIRAFDLTNMWIAEKLIVVNSGNGREAESLADDVLNDLVSRNMIQVAKRTYDGRISSCRIHDLLHSLCVDLAKESNFF
>R1
DTMKTVIARTSSKLARTPRMNEEIVGFEDVIENLRKKLLNGTKGQDVISIHGMPGLGKTTLANSLYSDRSVFSQFDICAQCCVSQVYSYKDLILALLRDAIGEGSVRRELHANELADMLRKTLLPRRYLILVDDVWENSVWDDLRGCFPDVNNRSRIILTTRHHEVAKYASVHSDPLHLRMFDEVESWKLLEKKVFGEESCSPLLKNVGLRIAKMCGQLPLSIVLVAGILSEMEKEVECWEQVANNLGSYIHNDSRAIVDKSYHVLPCHLKSCFLYFGAFLEDRVIDISRLIRLWISEAFIKSSEGRRLEDIAEGYLENLIGRNLVMVTQRSISDGKAKECRLHDVLLDFCKERAAEENFL
>TAO1
DVLSFTPSKDFDEFVGIEAHTTEITSLLQLDLEEVRMIGIWGPAGIGKTTISRVLYNKLFHQFQLGAIIDNIKVRYPRPCHDEYSAKLQLQKELLSQMINQKDMVVPHLGVAQERLKDKKVLLVLDDVDGLVQLDAMAKDVQWFGLGSRIIVVTQDLKLLKAHGIKYIYKVDFPTSDEALEIFCMYAFGEKSPKVGFEQIARTVTTLAGKLPLGLRVMGSYLRRMSKQEWAKSIPRLRTSLDDDIESVLKFSYNSLAEQEKDLFLHITCFFRRERIETLEVFLAKKSVDMRQGLQILADKSLLSLNLGNIEMHNLLVQLGLDIVRKQSIHKPGKRQFLVDTEDICEVL
>Dm2d^Uk-1
DVSNILNLSIPSRDFDGFVGMTPHMEMMEKYLRLDLDEVRMVGIWGPPGIGKTTIATCVFNRFSSRFPFAAIITDIRECYPRLCLDERSAQLKLQAQMLSQMINHKDIMISHLGVAPERLKDKKVFLVLDEVDHLGQLDALAKDTRWFGPGSRIIITTEDLGVLKAHGINHVYKVGYPSNDEAFQIFCMNAFGQKQPHEGFDEIAREVMALAGELPLGLKVLGSALRGKSKPEWERTLPRLRTSLDGKIGSIIQFSFDALCEEDKYLFLYIACLFNKESTTKVEGLLGKFLDVRQGLHILAQKSLISIEYGNIYFTLLAQKSAFDGERIHMHTLLEQFGRETSRKQFVH
>RPP1-NdA
DVSNMLDLSIPSKDFDDFVGMAAHMEMTEQLLRLDLDEVRMIGIWGPPGIGKTTIAACMFDRFSSRFPFAAIMTDIRECYPRLCLNERNAQLKLQEQMLSQIFNQKDTMISHLGVAPERLKDKKVFLVLDEVGHLGQLDALAKETRWFGPGSRIIITTEDLGVLKAHGINHVYKVKSPSNDEAFQIFCMNAFGQKQPCEGFWNLAWEVTCLAGKLPLGLKVLGSALRGMSKPEWERTLPRLKTSLDGNIGSIIQFSFDALCDEDKYLFLYIACLFNNESTTKVEEVLANKFLDVGQGIHVLAQKSLISFEGEEIQMHTLLVQFGRETSRKQFVH
>RPP1-WsA
DVSNMLDLSIPSKDFDDFVGMAAHMERTEQLLRLDLDEARMIGIWGPPGIGKTTIARFLFNQVSDRFQLSAIMVNIKGCYPRPCFDEYSAQLQLQNQMLSQMINHKDIMISHLGVAQERLRDKKVFLVLDEVDQLGQLDALAKDTRWFGPGSRIIITTEDQGILKAHGINHVYKVEYPSNDEAFQIFCMNAFGQKQPYEGFCDLAWEVKALAGELPLGLKVLGSALRGMSKPEWERTLPRLRTSLDGKIGGIIQFSYDALCDEDKYLFLYIACLFNNESTTKVEEVLANKFLDVGQGIHVLAQKSLISFEGEEIQMHTLLEQFGRETSRKQFVH
>NbNRC2b
EDQSAKGVEERKPPVVEEDDVVGFEEEADKVINRLLGGLSGLEVVPVVGMPGLGKTTLANKIYKHPDIGYQFFTRIWVYVSQSYRRRELFLNIISKFTRNTKQYHDMCEEDLADEIQDFLGKGGKYLIVLDDVWSPDAWEHIKIAFPNNNKSNRILLTTRDSKVAKQCKQCIGIPHDLKFLTEDESWILLEKKVFHKDKCPPELELSGKSIAKKCNGLPLAIVVIAGALIGKGKTSREWKQVDESVGEHLINKDQPENCNKLVQLSYDRLSYDLKACFLYCGAFPGGFEIPAWKLIRLWIAEGFIQYKGHLSLECKAEDNLNDLINRNLVMVMQRTSDGQIKTCRLHDMLHEFCRQEAMKEENL
>NbNRC2a
EDQSAKGVQERKPPVVEEDDVVGFEEEADKVINRLLGGSSGLEVVPVVGMPGLGKTTLANKIYKHPDIGYQFFTRIWVYVSQSYRRRELFLNIISKFTRNTKQYHDMCEEDLADEIEDFLGKGGKYLIVLDDVWSPDAWERIRIAFPNNNKSNRILLTTRDSKVAKQCKQCIGIPHDLKFLTEDESWILLEKKVFHKDKCPPELELSGKSIAKKCNGLPLAIVVIAGALIGKGKTSREWKQVDESVGEHLINKDQPENCNKLVQLSYDRLSYDLKACFLYCGAFPGGFEIPAWKLIRLWIAEGFIQYKGHLSLECKAEDNLNDLINRNLVMVMQRTSDGQIKTCRLHDMLHEFCRQEAMKEENL
>Pik-s1
EDVKEITAMLAPVKSICEFHEVKTICILGLPGGGKTTIARVLYHALGTQFQCRVFASISPSSSPSPNLTETLADIFAQAQLGVTDTLSTPYGGSGTGRALQQHLIDNISAFLLNKKYLIVIDDIWHWEEWEVIRKSIPKNDLGGRIIMTTRLNSIAEKCHTDDNDVFVYEVGDLDNNDAWSLSWGIATKSGAGNRIGTGEDNSCYDIVNMCYGMPLALIWLSSALVGEIEELGGAEVKKCRDLRHIEDGILDIPSLQPLAESLCLGYNHLPLYLRTLLLYCSAYHWSNRIERGRLVRRWIAEGFVSEEKEAEGYFGELINRGWITQHGDNNSYNYYEIHPVMLAFLRCKSKEYNFL
>Rpp1-R3
EFFYLSIEKRWASRDKKVENMWDLLEDEEVFIIGIDGMGGVGKTFMATHIKNEIKRKGTFKDVFWVTVSHDFTNFKLQHDIAETIQVKLYGDEMTRATILTSELEKREKALLILDDVWEYIDLQKVGIPLKVNGIKLIITTRLKHVCLQMDCQPYNIITIFPFEEEEEEEEEEEEEEEEEEEKEEEEEAWELFLLKLGHRGTPARLPPHVLEIARSVVMKCDGLPLGISVMARTMKGKNEIHWWRHALNKLDRLEMGEEVLSVLKRSYDNLIEKDIQKCFL
>Tsw
EIEAIPSNTNEEFVSRKQKEEEVMTALKDEEITIVGICGMGGVGKTSLAEKVRARAKQERLFNDVVMVTVSQQQDLKRIQGEIAGEVGLTSLQGDNLLSRGDQLRARLMQEGSRVLVILDDVWEALDDLEKLGIPTGSNHNYQCKVALTTRRQDVCDAMKAQKTVDVVILSDEEAWVLFRQKAGYSADDPSLSEVAKEVAKECKGLPLAIVIVAGALKTKTKPSWDDALVELRKASPKNIPRVLTKVYQPLKTSYDHLESDEARYVFLLCSLFEEDSDIWTEELLKYGVGLGIFSELENLECARNRVCNLLETLKNCFLLSQGKDKNYVKMHDVVRDVAIYIASEGEHK
>Pi54
EIERAVRANTIRDALAEPMVGRSELAEKMVRVLLAVGGEEDGPLVMPIVGGPGIGKTRIVQALFNDSMVREKFPVRRWENVSERFNLFKMRMPNIWFNSTKFQNFLDEFINKSLNGRKGKYLVVLDDVWNENEAQDWPEWDSLMQALPSNGAVIFTTRTPMLVSKTAAVVPRTFPYFLQPLQQEHTVQFVHQWLKRCWLDRSSEPFNIGMKIASKCDGVPLLIQSAGAILCRRPEAAFWQQFLEDFDVFFEGSGLYSSDEEGSDILESAYSSYKHLPSHLQSCFLYCSMFPLGFNFDAEELADLFATAELTGAQRIGFLEQLLNECFYPIEDSEYGGKFIYRMHKILHIFAVYMERELSTV
>CHS3
EIVRDVYGKLYPAERVGIYARLLEIEKLLYKQHRDIRSIGIWGMPGIGKTTLAKAVFNHMSTDYDASCFIENFDEAFHKEGLHRLLKERIGKILKDEFDIESSYIMRPTLHRDKLYDKRILVVLDDVRDSLAAESFLKRLDWFGSGSLIIITSVDKQVFAFCQINQIYTVQGLNVHEALQLFSQSVFGINEPEQNDRKLSMKVIDYVNGNPLALSIYGRELMGKKSEMETAFFELKHCPPLKIQDVLKNAYSALSDNEKNIVLDIAFFFKGETVNYVMQLLEESHYFPRLAIDVLVDKCVLTISENTVQMNNLIQDTCQEIFNGEIETCTRMWEPSRIRYLL
>RLM1A
EKLNVTPCRDFDGMVGIEAHLRKIQSLLDLDNDEVKMVAISGPAGIGKSTIGRALHSLLSNRFHHTCFVDNLRGSHPIGLDEYGLKLRLQEQLLSKILNQDGSRICHLGAIKERLCDMKVFIILDDVNDVKQLEALANESNWFGPGSRIIVTTENKELLKQHGINNTYYVGFPSDEEAIKILCRYAFRQSSSRHGFKKLTRSVTELCGKLPLGLRVVGSSLHGKNEEEWEYVIRRLETIIDRDIEQVLRVGYESLHENEQSLFLHIAIFFNYEDGDLVKAMLAENDLDIEHELNILVNKSLIYISTDGRIRMHKLLQLVGRQANQRE
>Hero-A
ELTSSSFVEVTVGHEEDEARIIGQLLDEHESKLDVISIVGMPGVGKTTLANKVYNNTLVASHFKIRAKCTVSQNFNKSKVLREILQQVTASETNRSEDDLAEKLRVALLDKRYLIVLDDVWDIATGEMLIACFPKVERGNRVILTSRSGEVGLKVKCRSDPVDLQVLTDEKSWELFEKRVFRDEGSCPAELLDIGHQIVEKCKGLPLALVLIAGVIVRGREGKEKEKEKDFWVKIQNNLDSFTSSNINSQIMNVMQSSYDHLPYQLKPLLLYFARLQKSERTPVSMLMQLWMAEGLVDHDIPSKCSLEEVTESYLDALISSSLIMVDHIRSVSNWTSVMMRACYVHDVVHDFCSVKAGKEKFF
>Prv^2_(1)
EMPLRSRTMEMLLGLGSNDIRFIGIVGMSGIGKTTLAEVIYAHSFKSLISDLGKRCFLHSRGRSIVSLQQQLLDQLASSKMIDIQILDENHGVRLIKQHLRFLKKVLIVLDGISETSQLEMLAGSPDWFGERSRIIITTTNKDIFRHPNFKDKVQEYNVELLSHEAAFSLFCKLAFGDYPPSVDMKDLCNEIIEKVGRLPLALEKIASSLYGHDMDIWEDTLKNFHKVVYDNIFSDILKSSYEGLEAESQQIFLDLACFLNGEKVDRVIEILQGFGYSSPQTNLQLLVDRCLIDILDGHIQMHILILCMGKEIVRRKLGTCQQTRIWLRDDAR
>Rvi15
ENIWEWLPRTNELHVAKHPIGIKSRIQGIISDLSSGGSNDVLMVGIWGMGGLGKTTVAKAIYNQIHRKFEFKSFLADVSDATSKHGLVYLQEKLISDILKQKSGSSNFDEGINLIKQHLQRRRVLVIIDNIDDLKQLDAIAVSHHCFGPGSRIIITTRNEHLLKQVEVDKTYPLQEMKKKEALELFSWHAFRKSYPNEEYLEVSEKVVSYCGGLPLALEVLGSFLFKRPIAEWKSQLKKLERTPNGEIIKPLKISFEGLDDTEKAIFLDISCFFIGRDKDYVAKVLDGCGFFATGGISVLRERCLVTVEGNKLTMHDLLREMARVIISEKSLD
>Ptr1
ENTSREQTHSFVRASDIIGRDDDQENIVKQLIDSHDEENISVIPIVGLGGLGKTTLVKLVYNNNRVVQNFDLRMWVSISEDFSLSKVIEKILRSATGESFDHLDMDQLQCCLGEVLQQKRYLLVLDDVWNEDQHKWTDLRELLMNCSRGSKIVVTTRSKMVALITGTVPPYYLGGLANDDCLSLFLKCAFGGQDNLFPNLVEIGKEIVKKCGGVPLAVKTLGRLLYMKTDENEWLQIRDNEIWEIEQNKSDILPILRLSYEQMPSHLRQCFAYCSMLPKGQEIPREDFINRWIAQGFIQSSNRNRKLEDIGNQYFDELLSRFCFLDVVQAFDGEILACKIHNLVHDLAQSVSGAECLN
>StrPtr1
ENTSREQTHSFVRASDIIGRDDDQENIVKQLIDSHDEENISVIPIVGLGGLGKTTLVKLVYNNNRVVQNFDLRMWVSISEDFSLSKVIEKILRSATGESFDHLDMDQLQGCLGEVLQQKRYLLVLDDVWNEDQHKWTDLRELLMNCSRGSKIVVTTRSKMAALITGTVPPYYLEGLADDDCLSLFLKCAFGGQDNLFPNLVEIGKEIVKKCGGVPLAVKTLGRLLYMKTDENEWLQIRDNEIWEIEQNKSDILPILRLSYEQMPSHLRQCFAYCSMLSKGQEIPREDFINRWIAQGFIQSSNRNRKLEDIGNQYFDELLSRFCFLDVVQAFDGEILACKIHNLVHDLAQSVAGAECLN
>CaPtr1
ENTSREQTHSSVRASDIIGRDADQENIVKQLIDSHNEENISVIPIVGLGGLGKTTLVKLVYNDNRVVQNFDLRMWVSISEDFSLRKIIEKILRSATGESFDHLDMDQLQGCLGNVLRLKRYLLVLDDVWNEDQHKWTDLRELLMNCASGSKIVVTTRSKMAALITGTVPPYYLEGLASDDCLSLFLKCAFGGQDNMFPNLVEIGKEIVKKCGGVPLAVKTLGRLLYTKTDENEWLQIRDNEIWEIEQKESDILPILRLSYEQMPSHLRQCFAYCSMLSKGQEIPREDFINRWIAQGFIQSSNRNSKLEDIGNQYFDELLSRFCFLDVVQAFDGEILACKIHSLVHDLAQSVAGAECLN
>Rz2
EPMKERRLETGSVVNAGDIIGREDDLEKIVGLLLDSNIQRDVSFLTIVGMGGLGKTALAQLVYNDPRVRTAFPLRCWNCVSDQDQKQLDVKEILGKILATATGKNHEGSTMDQVQTQLREQLCGKRYLLVLDDVWNENPNQLRDLVEFFMGGRSRNWIVVTTRSHETARIIRDGPLHKLQGLSEENSWRLFVRWTFGSVQAKFPNDFIMIARDIVDKCARNPLAIRVVGSLLCGQDKSKWLSFHEIDLGNIRKSHNDIMPILNLSYHHLEPPIKRCFSYCAVFPKDFLIGKQTLINLWMAQGYIVPLDKDQSIDDASEEYISILLRRCFFENVGAEKDGVIKIHDLMHDIAQNVMGKELCT
>alpha-WOLF7
ERETRSYIDVKNILGRDKDKNDIIDRLLNRNDNEACSFLTIVGAGGLGKTALAQLVFNDERVKIEFHDLRYWVCVSDQDGGQFDVKEILCKILEVVTKEKVDNSSALELVQSQFQEKLRGKKYFLVLDDVWNEDREKWFKLEELLMLGQGGSKVVVTARSEKTANVIGKRHFYTLECLSPDYSWSLFEMSAFQKGHEQENHDELVDIGKKIVEKCYNNPLAITVVGSLLYGEEISKWRSFEMSELAKIGNGDNKILSILKLSYYNLANSLKSCFSYCAVFPKDHEIKKEMLIELWMAQGYVVPLDGGQSIEDAAEEHFVILLRRCFFQDVVKDEYGDVDSVKIHDLMHDVAQEVGREEICI
>alpha-WOLF10
ERETRSYIDVKNILGRDKDKNDIIDRLLNRNDNEACSFLTIVGAGGLGKTALAQLVFNDERVKIEFHDLRYWVCVSDQDGGQFDVKEILCKILEVVTKEKVDNSSALELVQSQFQEKLRGKKYFLVLDDVWNEDREKWLRLEELLMLGQGGSKVVVTTRSEKTANVIGKRHLYTLECLSPDYSWSLFEMSAFQKGQEQENHHELVRIGKKIVEKCYNNPLVITVVGSLLYGEEISKWQSFERSELAKIGNGDNKILSILKLSYYNLANSLKSCFSYCAVFPKDHEIKKEMLIELWMAQGYVVPLDGGQSIEDAAEEHFVILLRRCFFQDVKKDEYGDVYAVKIHDLMHDVAQEVGREEICV
>alpha-WOLF4a
ERETRSYIDVKNILGRDKDKNDIIDRLLNRNDNEACSFLTIVGAGGLGKTALAQLVFNDERVKIEFHDLRYWVCVSDQDGGQFYVKEILCKILEMVTKEKVDNSSALELVQSQFQEKLRGKKYFLVLDDVWNEDREKWFQLEELLMLGQGGSKVVVTARSEKTANVIGKRHFYTLECLSPDYSWSLFEMSAFQKGHEQENHDELVDIGKKIVEKCYNNPLAITVVGSLLYGEEISKWRSFEMSELAKIGNGDNKILSILKLSYYNLANSLKSCFSYCAVFPKDHEIKKEMLIELWMAQGYVVPLDGGQSIEDAAEEHFVILLRRCFFQDVKKDKYGDVDSVKIHDLMHDVAQEVGREEICV
>alpha-WOLF11//alpha-WOLF15//alpha-WOLF2//alpha-WOLF8//alpha-WOLF9
ERETRSYIDVKNILGRDKDKNDIIDRLLNRNGNEACSFLTIVGAGGLGKTALAQLVFNDERVKIEFHDLRYWVCVSDQDGGQFDVKEILCKILEVVTKEKVDNSSTLELVQSQFQEKLRGKKYFLVLDDVWNEDREKWLPLEELLMLGQGGSKVVVTARSEKTANVIGKRHFYTLECLSPDYSWSLFEMSAFQKGHEQENHHELVDIGKKIVEKCYNNPLAITVVGSLLYGEEISKWRSFEMSELAKIGNGDNKILPILKLSYHNLIPSLKSCFSYCAVFPKDHEIKKEMLIDLWIAQGYVVALDGGQSIEDAAEEHFVILLRRCFFQDVKKDEYGDVDSVKIHDLMHDVAQEVGREEICV
>alpha-WOLF2a
ERETRSYIDVKNILGRDKDKNDIIDRLLNRNGNEACSFLTIVGAGGLGKTALAQLVFNDERVKIEFHDLRYWVCVSDQDGGQFDVKEILCKILEVVTKEKVDNSSTLELVQSQFQEKLRGKKYFLVLDDVWNEDREKWLPLEELLMLGQGGSKVVVTTRSEKTANVIGKRHFYTLECLSPDYSWSLFEMSAFQKGHEQENHDELVDIGKKIVEKCYNNPLAITVVGSLLYGEEISKWRSFEMSELAKIGNGDNKILSILKLSYYNLANSLKSCFSYCAVFPKDHEIKKEMLIELWMAQGYVVPLDGGQSIEDAAEEHFVILLRRCFFQDVKKDKYGDVDSVKIHDLMHDVAQEVGREEICV
>alpha-CMV//alpha-WOLF12//alpha-WOLF16//alpha-WOLF4//alpha-WOLF6//alpha-WOLF6b//alpha-WOLF6c
ERETRSYIDVKNILGRDKDKNDIIDRLLNRNGNEACSFLTIVGAGGLGKTALAQLVFNDERVKIEFHDLRYWVCVSDQDGGQFDVKEILCKILEVVTKEKVDNSSTLELVQSQFQEKLRGKKYFLVLDDVWNEDREKWLPLEELLMLGQGGSKVVVTTRSEKTANVIGKRHFYTLECLSPDYSWSLFEMSAFQKGHEQENHHELVDIGKKIVEKCYNNPLAITVVGSLLYGEEISKWRSFEMSELAKIGNGDNKILPILKLSYHNLIPSLKSCFSYCAVFPKDHEIKKEMLIELWMAQGYVVPLDGGQSIEDAAEEHFVILLRRCFFQDVKKDKYGDVDSVKIHDLMHDVAQEVGREELCV
>alpha-WOLF18
ERETRSYIDVKNILGRDKDKNDIIDRLLNRNGNEACSFLTIVGAGGLGKTALAQLVFNDERVKIEFHDLRYWVCVSDQDGGQFDVKEILCKILEVVTKEKVDNSSTLELVQSQFQEKLRGKKYFLVLDDVWNEDREKWLPLEELLMLGQGGSKVVVTTRSEKTANVIGKRHFYTLECLSPDYSWSLFEMSAFQKGHEQENHHELVDIGKKIVEKCYNNPLAITVVGSLLYGEEISKWRSFEMSELAKIGNGDNKILPILKLSYHNLIPSLKSCFSYCAVFPKDHEIKKEMLIYLWMAQGYVVPLDGGQSIEDAAEEHFVILLRRCFFQDVKKDKYGDVDSVKIHDLMHDVAQEVGREELCV
>Ma
ERIFGVLIKTFSNDDLKDFVGMDRVNEIKSKMSLCMGSEEVRVIGICGMPGIGKSTVAKALSQRIHSQFDAISFISKVGEISKKKGLFHIKKQLCDHLLDKKVTTKDVDDVICKRLRDKRVLIILDNVDELEQIEAVAGSDGAGLSNRFGKGSRIIVTTTDERLLIDYNPEIYTIEKLTPDQALLLFCRKALKTDHPTDAFKKLSNEFVDYIDGHPLALEVFGHSLWKREEDYWSTKLKSLKDKGYSGEKKIIGVLKASFDGLENQEQQDMFLDTACFFKGEDVCRLEKIFESCGYYPGINITILCEKSLVSIVGGRLWMHDLLQKMGRGLVLGESKK
>RPP8
ERQRVQREIRQTYPDSSESDLVGVEQSVKELVGHLVENDVHQVVSIAGMGGIGKTTLARQVFHHDLVRRHFDGFAWVCVSQQFTQKHVWQRILQELQPHDGDILQMDEYALQRKLFQLLEAGKYLVVLDDVWKKEDWDVIKAVFPRKRGWKMLLTSRNEGVGIHADPTCLTFRASILNPEESWKLCERIVFPRRDETEVRLDEEMEAMGKEMVTHCGGLPLAVKVLGGLLANKHTVPEWKRVSDNIGSQIVGGSCLDDNSLNSVYRILSLSYEDLPTHLKHRFLFLAHFPEYSKISAYDLFNYWAVEGIYDGSTIQDSGEYYLEELVRRNLVIADNRYLSSHSKNCQMHDMMREVCLSKAKEENFL
>NRC0
ESSHRSPPQKRVPMVEEENVVGFDDEARKISSRLTNGSEELEIISIVGMGGLGKTTLAKKVYTDSSIEFHFYNRAWIYVSQLYSRKEVFLGILDSLSLITDEMYKMNDEKLAGELFSHLRSKRYLVVIDDVWTMEAWDDLQMAFPKTATGSRILLTTRNTEVALHANPEGLPHHLRFLTHEESWELLSKKVFRKGICPLELEDIGLQIAKKCYGLPLAIVVVSGLLLKKEKTRDWWKKIANDVSSYVARDPKQCMDVLALSYKHLPDHLKVCFIYFGVFPEDFEIPVWKLLRLWTSEGFVQKMGQECLEDTAEEYLEDLVDRNLVLVAKKRASGRIKTCRIHDMLRDLSVKMGSEEKFL
>Pl8
ETSLLESDVVGREGEKKRLLNQLFVGESSKENFIIVPIVGMGGVGKTTLARMLYNDTRVKVHFELMAWVCVSDEFDIFKISQTTYQSVAKESKQFTDTNQLQIALKEKLEGKRFLVVLDDVWNENYDDWENLVRPFHSGATGSRVIMTTRQQQLLKKMGFNHLDLLESLSHDDALSLLARHALDVDNFDSHETLKPLGEGIVEKCGCLPLALKAIGRLMRAKTEEEEWSDVLNSEIWDLESADEIVPALRLSYHDLSADLKRLFAYCSLFPKDFLFEKEELVLLWVAEGYLNESLANKSPECLAREYFEKLLSRSFFQPAPSGEPFFVMHDLINDLATFVAGEYFLR
>P
ETVQKQLIDMSPSINRNNLVAMGSRIFEIERLLAMDKLDDTCIIGLWGMGGVGKTTLAEACYERVTSSNKGIKHLFVRNVNEICEKHHGVEKIVHKLYSKLLDENNIDREDLNIAYRRERLSRSRVFVVLDNVETLEQLEQLALGYVFNLSKVFAAGSRIIITTRNKKVLQNAMAKIYNVECLNNKESIRLFSLHAFKQDRPQDNWTDKSHLAISYCKGNPLALKILGGALFGEDVHYWRSLLTGLRQSGNLGIESILRRSYDKLGKEEKKIFMDVACLLYGMSRSRLIDYMATMYSSSYVRVKDLIDKSLLTCVPSENGEMIEVHDLLKEMAWNIVKEEPKL
>P2
ETVQKQLIDMSPSINRNNLVAMGSRIFEIERLLAMDKLDDTCIIGLWGMGGVGKTTLAEACYERVTSSNKGIKHLFVRNVNEICEKHHGVEKIVHKLYSKLLDENNIDREDLNIGYRRERLSRSRVFVVLDNVETLEQLEQLALGYVFNLSKVFAAGSRIIITTRNKKVLQNAMAKIYNVECLNNKESIRLFSLHAFKQDRPQDNWTDKSHLAISYCKGNPLALKILGGALFGEDVHYWRSLLTGLRQSGNLGIESILRRSYDKLGKEEKKIFMDVACLLYGMSRSRLIDYMATMYSSSYVRVKDLIDKSLLTCVPSENGEMIEVHDLLKEMAWNIVKEEPKL
>DAR5
EVVTKFWLKRPLMELKKMLFEDGVVTVVVSAPYALGKTTLVTKLCHDADVKEKFKQIFFISVSKFPNVRLIGHKLLEHIGCKANEYENDLDAMLYIQQLLKQLGRNGSILLVLDDVWAEEESLLQKFLIQLPDYKILVTSRFEFTSFGPTFHLKP
>CW9
EYMQSLQERQKEMRQTFSNNNESVLVGLEENVKKLVGHLVEVEDSSQVVSITGMGGIGKTTLARQVFNHETVKSHFAQLAWVCVSQQFTRKYVWQTILRKVGPEYIKLEMTEDELQEKLFRLLGTRKALIVLDDIWREEDWDMIEPIFPLGKGWKVLLTSRNEGVALRANPNGFIFKPDCLTPEESWTIFRRIVFPGENTTEYKVDEKMEELGKQMIKHCGGLPLALKVLGGLLVVHFTLDEWKRIYGNIKSHIVGGTSFNDKNMSSVYHILHLSFEELPIYLKHCFLYLAQFPEDFTIDLEKLSYYWAAEGMPRPRYYDGATIRKVGDGYIEELVKRNMVISERDARTRRFETCHLHDIVREVCLLKAEEENLI
>I2
FDSTKLETRRPSTSVDDESDIFGRQSEIEDLIDRLLSEGASGKKLTVVPIVGMGGQGKTTLAKAVYNDERVKNHFDLKAWYCVSEGFDALRITKELLQEIGKFDSKDVHNNLNQLQVKLKESLKGKKFLIVLDDVWNENYNEWNDLRNIFAQGDIGSKIIVTTRKDSVALMMGNEQIRMGNLSTEASWSLFQRHAFENMDPMGHPELEEVGRQIAAKCKGLPLALKTLAGMLRSKSEVEEWKRILRSEIWELPHNDILPALMLSYNDLPAHLKRCFSFCAIFPKDYPFRKEQVIHLWIANGLVPVKDEINQDLGNQYFLELRSRSLFEKVPNPSKRNIEELFLMHDLVNDLAQLASSKLCIR
>Rpp1-R5
FEFYELWRDTPWVPRDEDVKKMWDLLKDEEVFIIGIDGMGGVGKTFMATHFKNEIKRKGTFKDVFWVTVSDDFTTFKLQHDIAETIQVKLYGDEMTRATILTSELEKREKTLLILDDVWEYIDLQKVGIPLKVNGIKLIITTRLKHVCLQMDCLPNNIITIYPFIKEEAWELFLLKLGHRGTPARLPPHVLEIARSVVMKCDGLPLGISVMARTMKGKNEIHWWRHALNKLDRLEMGEEVLSVLKRSYDNLIEKDIQKCFL
>Pm1a
FHGVAKGLVAIDGRRDKVISWLMEESKELKVVAIVGGGGLGKTTLAMEIYRKIGGDYQCRASVSVSRTLDLEKLLKDVLSQIDEAEFSKCQSERWEKDQLIRHIQLILTEKRYFLVIDDLWKVQDWEFIKAAFPDNYNGSRIIATTRIANVARSCCSNSSGQLYQMLPLNDFDSRRLFFKRIFDSESLCPSQLEKVSARILKKCGGMPLAIITIASLLANKPPSAAEWERLQDSIGAGLSYDSDDGGKGMAHILLLSYWDLPHHLKTCLLYLCIYPEDAKISCEELKWKWIAEGFITSNQGNLYQEAVSCFNELVNRSMIQIVDVDSFEEKYCQVHDMVLDLIISRSAEENFA
>R8
FKHLPARHSNLVTDEEVVGFENKAEKLIGYLIRGTNELDVIPIVGMGGQGKTTIARKLYNNDIIVSRFNVRAWCIISQTYSRRELLQEIFSQVTGSKDKEDEVGKLADRLRKSLMGKRYLIVLDDMWDCMVWDDLRLSFPDDGIRSRIVVTTRLEEVGKQVKNHTDPYSLPFLTTKESCQLLQKKVFQKEDCPPELQYVSQAVAEKCKGLPLVVVLVAGIIKKRKMEESWWNEVKDALFDYLDSEFEEYSLATMQLSFDNLADCLKPCLLYMGMFLEDARIPVSKLISLWIAEGFVENTESGRLMEEEAEGYLMDLISSNVVIVSKKGYNGKVKCCQVHDVVHHFCLKKSREEKFM
>NRC3
FNRGDEERKAPVVEEDDVVGFDDEAKTVIDRLIGGSDYVEVVPVVGMPGLGKTTLAYKIYKDPKVEYEFFTRVWVYVSQTFKRREIFLNIISKFTRNTKQYDDTPEDDLANEVKELLGKGGKYLIVLDDVWTMEAWDRIKIAFPNNGKRNRVLMTTRQSNVAKRCNDKPHDLKFLTKDESWELLEKKVFHKEKCPPELELPGISIAEKCMGLPLAIVVIAGALIGKGKTTREWELVAASVGEHLINRDPENCKKLVQMSYDRLPYDLKACFLYCGAFPGGSQIPAKKLIRLWIAEGFIQYQGPLALEDVAEDHLNDLVNRNLVMVTQRSCSGQIKTCRVHDMLHEFCRHEAMMEENL
>Pc
FNTLVPTRDQHVGTRYKTVGEMTWLSKVPESKIPLRDQEKDEIISKLVECNAGENNMIVSIIGLGGSGKTTLAKHICHDVKIKEHFGGEIFWVHVSQEFDVQKLIGKLFETIVGDNSDRHPPQHMVQKISEKLSNKKFLLILDDAWHEDRHDWEQFMVQLKCGAPETRIMLTTRDRKVAQAVESRYTFELAFLSESESWNLFLKGSGFAEQDLSSDEVQVGKDIIKGCGGVPLAIQTLGAVLRDKKQISTWRAIRENNLWKVQSIKDRVFASLKLSYIHLADELKQCFTFCSIFPKGYGIQKDRLIAQWIAHGFINAMNGEQPEDVGRDYLDSLVNVSFLQEAYASWNTDIYNMHDLIHDLTRQI
>Roq1
FSISITNRDLVGIESQIKKLSSLLRMDLKGVRLVGIWGMGGVGKTTAARALFNRYYQNFESACFLEDVKEYLQHHTLLYLQKTLLSKLLKVEFVDCTDTEEMCVILKRRLCSKKVLVVLDDVNHNDQLDKLVGAEDWFGSGSRIVITTRDMKLLKNHDVHETYEIKVLEKDEAIELFNLHAFKRSSPEKEFKELLNLVVDYTGGLPLALKVLGSLLYKEDLDVWISTIDRLKDNPEGEIMATLKISFDGLRDYEKSIFLDIACFFRGYNQRDMTALFHASGFHPVLGVKTLVEKSLIFILEDKIQMHDLMQEMGRQIAVQESPM
>TN2
FSVTPPSESINNQLGFDARMKELYPLLDLDSNEGVRVVGIWARGGNGRSALARYVYQKIFKKFQSHCFLENVKGIPHDCQMSNLRDEFLIRIQGGYSRMKTSGLIKKRLMSQKVLLVANNVDKLEQLDALAEYFNCFGPGSIVLITTQDKQLLVAFGIKVVYEVECLRCFEVRQLFRQIGFRERD
>TuNI
GDRQREMRQRFSKDDDSDFVGLEVNVKKLVGYLVDEANVQVVSITGMGGLGKTTLAKQVFNHEDVKHQFDGLSWVCVSQDFTRMNVWKKILKDLKPKEEEMKIMEMTQDTLQSELIRLLETSKSLIVLDDIWEKEDWELIKPIFPPTKGWKVLLTSRNESVAMRRNTSYINFKPECLTTEDSWTLFQRIALPMKDAAEFKIDEEKEELGKLMIKHCGGLPLAIKVLGGLLAEKYTSHDWRRLSENIGSHIVGGRTNFNDDNNNTCNYVLSLSFEELPSYLKHCFLYLAHFPEDYKIKVENLSYYWAAEGIFQPRHYDGETIRDVGDSYMDELVRRNMVISERDVDTERFETCHLHDMMREVCLLKAKEDNFL
>NRC4b
GHEVTQGPSLDDDEVVGFDEEAKKVIKRLVEGPAESLAIVPVVGMPGLGKTTLARKIYNDTTLSFEFFSTIWIYAGPECKIKDLYHKILKHFKKNIDEHLDEDDHTLAKVISGFMSKGGRCLIVLDDVWEANVIDHVKKVFPENKKGHRIMMTTRDGLLAAYKNAEPHNLKFLLADECFELLEKRVFGKGSCPDELKDVGERIAGNCGGVPLIVVVIAGALAGRSNTTDWEIVERDVARHAFTVNKNCGVFVEMSYDRLSQEMQTCFLYSGIFPRGFDIPAWKLIRLWIAEGLIKPQQSSTLEEIAELHLNDLVHRNLVILLEKRSDGQIKTCRLHDMLHQFCRTKAADKWLY
>RRS1-R//SLH1
GIYSKLLEIENMVNKQPIGIRCVGIWGMPGIGKTTLAKAVFDQMSSAFDASCFIEDYDKSIHEKGLYCLLEEQLLPGNDATIMKLSSLRDRLNSKRVLVVLDDVCNALVAESFLEGFDWLGPGSLIIITSRDKQVFRLCGINQIYEVQGLNEKEARQLFLLSASIMEDMGEQNLHELSVRVISYANGNPLAISVYGRELKGKKKLSEMETAFLKLKRRPPFKIVDAFKSSYDTLSDNEKNIFLDIACFFQGENVNYVIQLLEGCGFFPHVEIDVLVDKCLVTISENRVWLHKLTQDIGREIINGETVQIERRRRLWEPWSIKY
>RRS1-Ws
GIYSKLLEIENMVNKQPIGIRCVGIWGMPGIGKTTLAKAVFDQMSSAFDASCFIEDYDKSIHEKGLYCLLEEQLLPGNDATIMKLSSLRDRLNSKRVLVVLDDVRNALVAESFLEGFDWLGPGSLIIITSRDKQVFRLCGINQIYEVQGLNEKEARQLFLLSASIKEDMGEQNLQELSVRVISYANGNPLAINVYGRELKGKKKLSEMETAFLKLKRRPPFKIVDAFKSSYDTLSDNEKNIFLDIACFFQGENVNYVIQLLEGCGFFPHVEIDVLVDKCLVTISENRVWLHKLTQDIGREIINGETVQIERRRRLWEPWSIKY
>RRS1-S
GIYSKLLEIENMVNKQPIGIRCVGIWGMPGIGKTTLAKAVFDQMSSAFDASCFIEDYDKSIHEKGLYCLLEEQLLPGNDATIMKLSSLRDRLNSKRVLVVLDDVRNALVGESFLEGFDWLGPGSLIIITSRDKQVFCLCGINQIYEVQGLNEKEARQLFLLSASIKEDMGEQNLQELSVRVINYANGNPLAISVYGRELKGKKKLSEMETAFLKLKRRPPFKIVDAFKSTYDTLSDNEKNIFLDIACFFQGENVNYVIQLLEGCGFFPHVEIDVLVDKCLVTISENRVWLHKLTQDIGREIINGETVQIERRRRLWEPWSIKY
>R3a//Rpi-sto2
GSTKQETRTPSTSLVDDSDIFGRQNDIEDLIDRLLSEDASGKKRTVVPIVGMGGLGKTTLAKAVYNDERVQIHFGLKAWFCVSEAFDAFRITKGLLQEIGSFDLKADDNLNQLQVKLKERLKGKKFLIVLDDVWNDNYNKWDELRNVFVQGDIGSKIIVTTRKESVALMMGNEQISMDNLSTESSWSLFKTHAFENMGPMGHPELEEVGKQIAAKCKGLPLALKTLAGMLRSKSEVEEWKRILRSEIWELPHNDILPALMLSYNDLPAHLKRCFSFCAIFPKDYPFRKEQVIHLWIANGLVPQEDVIIEDSGNQYFLELRSRSLFERVPNPSQGNTENLFLMHDLVNDLAQIASSKLCIR
>Prv^1_(2)
GTDHKLILSHKTSLVGMENQVEKVCNLLDLKRSKDTLFVGIFGSSGIGKTTIAEVVYNTIVDQFQSGCFLYLSSKPNSLVPLQHQMLSHLLSKESKIWDEDHGAQLVKHHMSNRKVLIVLDGVDERNQIEKLVGSPNWFAPGSRVIITARNRDVLHQLDYRDQVQEYKVELLSPESAYSLFCKNAFGDGPYDKNDLCSEIVEKVGRLPLALRTIGSYLHNKELEVWNETLKRLDEVEQNFFDTISQRTQK
>NRG1
GWSDVPQFSDSVVGFDLPLQELKVKLLEEKEKVVVLSAPAGCGKTTLAAMLCQEDDIKDKYRDIFFVTVSKKANIKRIVGEIFEMKGYKGPDFASEHAAVCQLNNLLRRSTSQPVLLVLDDVWSESDFVIESFIFQIPGFKILVTSRSVFPKFDTYKLNLLSEKDAKALFYSSAFKDSIPYVQLDLVHKAVRSCCGFPLALKVVGRSLCGQPELIWFNRVMLQSKRQILFPTENDLLRTLRASIDALDEIDLYSSEATTLRDCYLDLGSFPEDHRIHAAAILDMWVERYNLDEDGMKAMAIFFQLSSQNLVNLALARKDAPAVLGLHNLHYIQQHDLLRELVIH
>Lr22a//Lr22a_sus
HDYSISDDELVGIDKNRDILMGSLNLEKSLDLQTIALWGMGGIGKSTLVNNVFRNEASNFECRVWVSVSQSYKLDDIWRIMLKEIYSKDQKAFDGEKLTCAELQDELKETLKTKRYLIILDDVWTAEAFRKIKGVLVDTKMGSRIIITTRFDEVASQADDGYKIKVEPLEKEDAWRLFCRKAFPRTENHICPLALRKCGESIVEKCDGLPLALVSIGSILSLKEQNDTEWGLFEAQLISELNNNSDLKHVVKILNLSYKYLPDDLKSCFLYCAMFPEDHMIHRKRLIRLWVAEGFIKQNGNCSLEDVAEGYLRELVRRSMLHVVERNSFNRIKCVRMHDLVRELAIFQSKRESFG
>Pia-2
HHGVSANLVGVDEFKTKLNRWLSDEEGPHLKVAAIVGPAGIGKTALATELYRDHRWQFECRAFVRASRKPDMQRLLGGILSQVQRRQRSSDAYADSTVQSLIDNLREHLQDRRYLIIIDGLWETAVWNIANSAFPDVNSFSRILITADIEQVALECCGYKYDYIMRMEPLGSLDSKKVFFNKVFGSEDQCPPELKEVSNTILEKCGGLPLAIISIAGLLGSQPENPVLWDYVTKYLCSSLGTNPTLKDVVKETLNLSYNSLPHPFKTCLLYLGMYPDGHIMLKADLMKQWSAEGFVSANEAKDTEEIVDKYFDELVNRGILEPV
>PiPR1
HHNTTSDSRLKTSSLLQRKMYGRVDEKNSIIKMITEAKSDGVTVIPIVGIGGIGKTALAQFVYNDPDVKSLFEDKMIWVWLSNNFDEEQLTREMLDVVCQKKQEGSCNFSKLQEILKSHMKPTRYLLVLDDVWDDMNNYRLNKLLAPFNSNNAEGNVIIMTTRIWSVAKRIGTVKPIELGALEKEDSWMLFKQCAFGDENHELCGSLSIMGQKIEDKLDGNPLEAENIGELLREHHTVEHWNNILKTEDWKSMQLSGGIMPSLKRSYDMLPYQLKQCFLYCSLFPKGYSFSKEQLIQIWIAQGFVEKSSERLEQKGRKYLAELVDSGFYQHVERTSEHFVMHDLMHDLAKLVSQSEFAT
>NRC6
HHQPEKVVQEEQGSSLENHEVVGFDEEATKVINRLVEGAECLDVIPVVGMPGLGKTTLARKIFNDPKISREFFSYIWVFIGQSTCVKRDILFNILKGFTNSFDEFKNRNEASITDEIRKRVANGGKCLIVLDDVWDPNVVDIVKTVFPDNKKAHRIMMTTRHEDIARSVNKYPHNLKFLDGDESFQLLEKRAFGVSRCPVELVEHGEAIVAKCSGVPLTIVVIAGALRGRTSEIDWKVVRENVGKHLIQEDKLQRCVNVVRLSYNHLPQEKKSCFLYFGAFPQGFDIPAWKLIRLWIAEGLIMSKLSGNEIEEIAEYYLNDFANRNLVMVMKKKSNDRIKTCRVHDMLHEFCVEEATRLTLF
>Pm3k
HTDYVSIDPQEIASRSRHEDKKNIIGILFDEASNADLTVVPVVAMGGLGKTTLAQLIYNDPEIQKHFQLLLWVCVSDTFDVNSLAKSIVEASPNKNVDTDKPPLDRLQKLVSGQRYLLVLDDVWDNKELRKWERLKVCLQHGGMGSAVLTTTRDKRVSEIMGADRAAYNLNALEDHFIKEIIEARAFSSKKEKPIELVEVVDEIVKRCCGSPLAATALGSVLCTKTSVKEWKAVSSGTSVCTDETGILPILKLSYNDLPAHMKQCFAFCAVFPKDYKINVEKLIQLWIANGFILEYKEDSPETFGKHIFDELVSRSFFLDLEESKDYSGYYSSTCKIHDLMHDIAMSVMEKECVV
>Pm3b
HTDYVSIDPQEIASRSRHEDKKNIIGILVDEASNADLTVVPVVAMGGLGKTTLAQLIYNDPEIQKHFQLLLWVCVSDTFDVNSLAKSIVEASPNKNVDTDKPPLARLQKLVSGQRYLLVLDDVWDNKELRKWERLKVCLQHGGMGSAVLTTTRDKRVAEIMGADRAAYNLNALEDHFIKEIIVDRAFSSENGKIPELLEMVGEIVKRCCGSPLAASALGSVLRTKTTVKEWNAIASRSSICTEETGILPILKLSYNDLPSHMKQCFAFCAVFPKDYKIDVAKLIQLWIANGFIPEHKEDSLETIGQLIFDELASRSFFLDIEKSKEDWEYYSRTTCKIHDLMHDIAMSVMEKECVV
>Pm3c//Pm3CS//Pm3d//Pm3e//Pm3f//Pm3g
HTDYVSIDPQEIASRSRHEDKKNIIGILVDEASNADLTVVPVVAMGGLGKTTLAQLIYNDPEIQKHFQLLLWVCVSDTFDVNSLAKSIVEASPNKNVDTDKPPLDRLQKLVSGQRYLLVLDDVWDNKELRKWERLKVCLQHGGMGSAVLTTTRDKRVSEIMGADRAAYNLNALEDHFIKEIIEARAFSSKKEKPIELVEVVDEIVKRCCGSPLAATALGSVLCTKTSVKEWKAVSSGTSVCTDETGILPILKLSYNDLPAHMKQCFAFCAVFPKDYKINVEKLIQLWIANGFILEYKEDSPETFGKHIFDELVSRSFFLDLEESKDYSGYYSSTCKIHDLMHDIAMSVMEKECVV
>Pm3a
HTDYVSIDPQEIASRSRHEDKKNIIGILVDEASNADLTVVPVVAMGGLGKTTLAQLIYNDPEIQKHFQLLLWVCVSDTFDVNSLAKSIVEASPNKNVDTDKPPLDRLQKLVSGQRYLLVLDDVWDNKELRKWERLKVCLQHGGMGSAVLTTTRDKRVSEIMGADRAAYNLNALEDHFIKEIIEARAFSSKKEKPIELVEVVDEIVKRCCGSPLAATALGSVLCTKTSVKEWKAVSSGTSVCTEETGILPILKLSYNDLPSHMKQCFAFCAVFPKDYKIDVAKLIQLWIANGFIPEHKEDSLETIGQLIFDELASRSFFLDIEKSKEDWEYYSRTTCKIHDLMHDIAMSVMEKECVV
>Pi5-1
HYFEEKQTTSYRNTDIAIVGRDADLDHLMDLLMQNSAEELCIIPIVGPVGFGKTSLAQLVFNDTRTEVFSFRIWVHVSMGNINLEKIGRDIVSQTTEKIEGNMQLQSIKNAVQRVLNKYSCLIIIDSLWGKDEEVNELKQMLLTGRHTESKIIVTTHSNKVAKLISTVPLYKLAALSEDDCLKIFSQRAMTGPGDPLFREYGEEIVRRCEGTPLVANFLGSVVNAQRQRREIWQAAKDEEMWKIEEDYPQDKISPLFPSFKIIYYNMPHELRLCFVYCSIFPKGTVIEKKKLIQQWIALDMIESKHGTLPLDVTAEKYIDELKAIYFLQVLERSQNDAERSSASEEMLRMHNLAHDLARSVAGEDILV
>Pii-1
HYFEEKQTTSYRNTDIAIVGRDADLDHLMDLLMQNSAEELCIIPIVGPVGFGKTSLAQLVFNDTRTEVFSFRIWVHVSMGNINLEKIGRDIVSQTTEKIEGNMQLQSIKNAVQRVLNKYSCLIIIDSLWGKDEEVNELKQMLLTGRHTESKIIVTTHSNKVAKLISTVPLYKLAALSEDDCLKIFSQRAMTGPGDPLFREYGEEIVRRCEGTPLVANFLGSVVNAQRQRREIWQAAKDKEMWKIEEDYPQDKTSPLFPSFKIIYYNMPHELRLCFVYCSIFPKGTVIEKKKLIQQWIALDMIESKHGTLPLDVTAEKYIDELKAIYFLQVLERSQNDAERSSASEEMLRMHNLAHDLARSVAGEDILV
>TaRCR1
IAEHQLTGHQLIVTKEPVGVTADMKKLEDWLDLDKPVEMCDKERIVLSIAGFGGVGKTTIAMALYQNARDKFGCRASVTVSQNYDQGAVLRMILKQVKPHESDPNIEGRSHSELMEELKTYLAEKRYLLLIDDIWSAQTWENIRKCLPHNDKKGSRVIVTTRFQAVGSAACSRRAEINFLHSVDFLSDEESKKLFDQSVSESNNNIGSEKELPSEDVWKICRGLPLAIVTMAGIVASNPRKSIKDWKEACNSLFPELMPSLTLDGVTRILDYCYNDLPADLRTCSLYLSIFPKGSKISRKRFTRRLIAEGFVSEKQGLSDEEVAETYFNQLIKRKIIRPVEHSSNGKIKSFQVHDMVLEYIVPKSSEENFI
>NiattPtr1
ICREQTHSFVRASDIIGRETDQENIVKQLIDARDEENISVIPIVGLGGLGKTTLVKLVYNYNTVVQNFDLRMWVSISEDFSLSKVIEKILRSATGESFGHLDMDQLQGHLSEVLRSKRYLLVLDDVWNEDQNKWTDLRELLMNCSKGSKIVVTTRSKMVALITGTVAPYYLGGLTDDACLLLFLKCAFVGEDKLLPNLVEIGKEIVKKCGGVPLAVKTLGRLLYMKTDENEWLRIRDNEIWEIEQKQSDILPILRLSYEQMPSHLRQCFAYCSMLSKGQEIPREDFINRWIAQGFIQSSNGSRKLEDIGNQYFDELLSRFCFLDVVQAFDGEILACKLHNLVHDLAQSVAGSECLN
>NitabPtr1//NtomPtr1
ICREQTHSFVRASDIIGRETDQENIVKQLIDAREEENISVIPIVGLGGLGKTTLVKLVYNNNKVVQNFDLRMWVSISEDFSLSKVIEKILRSATGESFGHLDMDQLQSHLSEVLRSKRYLLVLDDVWNEDQNKWTDLRELLMNCSRGSKIVVTTRSKMVALITGTVAPYYLGGLADDECLSLFLKCAFVGEDKLLPNLVEIGKEIVKKCGGVPLAVKTLGRLLYMKTDENEWLRIRDNEIWEIEQKQSDILPILRLSYEQMPSHLRQCFAYCSMLSKGQEIPREDFINRWIAQGFIQSSNGSRKLEDIGNQYFDELLSRFCFLDVVQAFDGEILACKLHNLVHDLAQSVAGSECLN
>NbPtr1
ICREQTHSFVRASDIIGRETDQENIVKQLIDSRDEENISVIPIVGLGGLGKTTLVKLVYNNNKVVQNFDLRMWVSISEDFSLSKVIEKILRSATGESFGHLDMDQLQGHLSEVLRSKRYLLVLDDVWNEDQNRWTDLRELLMNCSRGSKIVVTTRSKMVALITGTVAPYYLGGLTDDACLSLFLKCAFVGEDKLLPNLVEIGKEIVKKCGGVPLAVKTLGRLLYMKTDENEWLRIRDNEIWEIEQKQSDILPILRLSYEQMPSHLRQCFAYCSMLSKGQEIPREDFINRWIAQGFIQSSNGSRKLEDIGNQYFDELLSRFCFLDVVQAFDGEILACKLHNLVHDLAQSVAGSECSN
>Rpi-bt1
IERQVATRQTGFVLNEPQVYGRDKEKDEIVKILINNVSNAQTLPVLPILGMGGLGKTTLAQMVFNDQRVIEHFHPKIWICVSEDFNEKRLIKEIVESIEEKSLGGMDLAPLQKKLRDLLNGKKYLLVLDDVWNEDQDKWAKLRQVLKVGASGASVLTTTRLEKVGSIMGTLQPYELSNLSQEDCWLLFMQRAFGHQEEINLNLVAIGKEIVKKCGGVPLAAKTLGGILRFKREERQWEHVRDSEIWKLPQEESSILPALRLSYHHLPLDLRQCFTYCAVFPKDTEMEKGNLISLWMAHGFILSKGNLELENVGNEVWNELYLRSFFQEIEVKSGQTYFKMHDLIHDLATSLFSASTSS
>Ry_sto
IISPFPESLVGMKSQVEKVTSLLDMESNDVRSIGIWGMGGIGKTEIANVLHQRYRHQFDADCFLGDVGKLHQKNGLTWLQQVVICKLLGEKLTLTSEHEGMNILKNMLRWKKVLFTIDDVNHQEQLEFLVGEPEWFGRGSRIILTARDKHLLISHVGDNVYEVQLLSENEALELFSRHAFRERSPKEDFMELSRQVVKHAGGLPLALKVLGSSFYGRDKKHWRHIIDRLKRIPHKDILGKLRLSFDGLDKDEKELFLDIVFLEIACLSGYDFNIYVEQVQRYVSRGLLIYYLIEKSLLSIDWSNSIVIHNMIREMGENVIREEYAN
>Pi7-J-2//Pik-e2//Pik-h2//Pik-p2
IKEPVGMKTVMEELEVWLTNPQAENGQAVLSIVGFGGVGKTTIATALYRKVSDKFQCRASVAVSQNYDQGKVLNSILSQVSNQEQGSSTTISEKKNLTSGAKSMLKTALSLLRGNCICQPENDGNPDNTPIRLQETTDDDQNPRKLEQLLAEKSYILLIDDIWSAETWESIRSILPKNNKGGRIIVTTRFQAVGSTCSPLETDRLHTVDFLTDDESQNLFNTSICESKIRKDSNKVDEQVPEEIWKICGGLPLAIVTMAGLVACNPRKACCDWSKLCKSLFPEQETPLTLDGVTRILDCCYNDLPADLKTCLLYLSIFPKGWKISRKRLSRRWIAEGFANEKQGLTQERVAEAYFNQLTRRNLVRPMEHGSNGKVKTFQVHDMVLEYIMSKSIEENFI
>Pi1-6//Pik-2//Pik-m2//Pik-s2
IKEPVGMKTVMEELEVWLTNPQAENGQAVLSIVGFGGVGKTTIATALYRKVSEKFQCRASVAVSQNYDQGKVLNSILSQVSNQEQGSSTTISEKKNLTSGAKSMLKTALSLLRGNCICQPENDGNPDNTPIRLQETTDDDQNPRKLEQLLAEKSYILLIDDIWSAETWESIRSILPKNNKGGRIIVTTRFQAVGSTCSPLETDRLHTVDFLTDDESQNLFNTSICESKIRKDSNKVDEQVPEEIWKICGGLPLAIVSMAGLVACNPRKACCDWSKLCKSLFPEQETPLTLDGVTRILDCCYNDLPADLKTCLLYLSIFPKGWKISRKRLSRRWIAEGFANEKQGLTQERVAEAYFNQLTRRNLVRPMEHGSNGKVKTFQVHDMVLEYIMSKSIEENFI
>Pb1
IKQEFKKQLKIKGIVDKIKHHLIEYKIKHELPDECPLIILKFDDMMDGSRWEEFRKALSLLECSADALIFTTENTEQAKRYSYPPREPIDYSLVGLYHYTVLELTSKHKNEDNCSPKIFRDILEECEGHEFCMKIFTHALYANPKRSNEELSKLHSTLQDSQKSFDAIAKKMFMYSYNDLPKEYKSCLLYLAIFPKGQKIRRSTLIGRWVAEGLTLKEDWPSSVRQANRCFDALIRRYLVCPVDIGGTGKVKSCAVHDPVHGFITTIARKQHIV
>WRR4A^Oy-0
INVTPCRDFDDMVGLERHLEEMLSLLDLDNDGVKIVGISGPAGIGKSTIAKALHSRHSSTFQHNCFVDNLWENYKICTGEHGVKLRLHEQFVSKILKQNGMELTHLSVIKDRLQDKKVLIILDDVESLAQLETLADMTWFGPGSRVIVTSENKEILQQHGIGDIYQVGYPSESEALTIFCLSAFKQASPPDGFMDLADEVVRICDKLPLALCVLGSSLLRKSQTDWEDELPRLRNCLDGIESVLKVGFESLNEKDQALFLYI
>WRR4A^Col-0
INVTPCRDFDDMVGLERHLKEMVSLLDLDKEGVKMVGISGPAGIGKSTIAKALHSRHSSTFQHNCFVDNLWENYKICTGEHGVKLRLHEQFVSKILKQNGLELTHLSVIKDRLQDKKVLIILDDVESLAQLETLADMTWFGPGSRVIVTTENKEILQQHGIGDIYQVGYPSESEALTIFCLSAFKQASPPDGFMDLADEVVRICDKLPLALCVLGSSLLRKSQTDWEDELPRLRNCLDGIESVLKVGFESLNEKDQALFLYI
>Vat
IPSVDCSLPKVPDFLDFESRKSIMEQIMDALSDGNVHRIGVYGMGGVGKTMLVKDILRKIVESKKPFDEVVTSTISQTPDFRSIQGQLADKLGLKFEQETIEGRATILRKRLKMERSILVVLDDVWEYIDLETIGIPSVEDHTGCKILFTTRIKHLISNQMCANKIFEIKVLGKDESWNLFKAMAGDIVDASDLKPIAIRIVRECAGLPIAITTVAKALRNKPSDIWNDALDQLKTVDVGMANIGEMEKKVYLSLKLSYDCLGYEEVKLLFLLCSMFPEDFSIDVEGLHVYAMGMGFLHGVDTVVKGRRRIKKLVDDLISSSLLQQYSEYGCNYVKMHDMVRDVALLIASKNEHV
>Rpi-chc1.1
IRETDSFVVASDIVGRDLDIAEIKEKILNMREEDIVLSTIPIVGMGGLGKTTVAKRIYNDEHMKQIFEKRIWLCLPEMSETKSFLEQILESLIERKIEVERRDIIVKKLQDELGGKKYLLVLDDLWCVDSTSWHEFIDTLRGINTSRGNCILVTTRRKQVASTVATDLHILGKLTEDHCWSIFKQKAFVDGRVPEELASMGNKIVKMCQGLPLAASVLGGLLHNKEKHEWQAILDGNLLVAGEDDNGENSIKKILKLSYDYLPSPHLKKCFAYFAMFPKDYMFEKDQLIQLWMAEGFLRPSQEIPVMEDVGHRFFQILLQNSLLQDVLLDEHNNITHCKMHDLVHDLAGDILKSRLFD
>L1
ISKENLILETDELVGIDDHITAVLEKLSLDSENVTMVGLYGMGGIGKTTTAKAVYNKISSCFDRCCFIDNIRETQDQKDGVVVLQKKLVSEILRIDSGSVGFINDSGGRKMIKERVSRFKILVVLDDVDEKFKFEDMLGNHKDFISQSRFIITSRSVRVLSTLNENQCKLYEVGSLSKPHSLELFSKHAFKKNTPPSYYETLANDVVYTAAGLPLTLKVIGSLLFKQEIAVWEDTLEQLRRTLNLDEVYDRLKISYDALKPEAKEIFLDIACFFIGKNKEEPYYMWTDCNFYPASNITFLIQKCMIQVGDDDKFKMHDQLRDMGREIVRREDVR
>L8
ISKENLILETDELVGIDDHITAVLEKLSLDSENVTMVGLYGMGGIGKTTTAKAVYNKISSCFDRCCFIDNIRETQDQKDGVVVLQKKLVSEILRIDSGSVGFNNDSGGRKMIKERVSRFKILVVLDDVDEKFKFEDMLGSPKDFISQSRFIITSRSMRVLGTLNENQCKLYEVGSMSKPRSLELFSKHAFKKNTPPSDYETLANDVVDTTAGLPLTLKVIGSLLFKQEIGVWEDTLEQLCKTLNLDEVYDRLKISYDALKPEAKEIFLDIACFFIGKNKEEPYYMWTDCNFYPASNITFLIQRCMIQVGDDDEFEMHDQLRDMGREIVRREDVR
>TN13
ISNTLNISTPSSDFSDLVGMEDHMKKLERMLYLDLNDVRMIGIWGPPGIGKTSIARVLFRKHSDSFDLSVFMETVKGYTRPGCSDEHGLKLHLQQQFLSQIFNQKDVEVPHLGVVQDRLRDKRVLVVLDDVDQSAQLEAMAKENKWFGPGSRIIITTQDRRLLKAHGIKDVYKVDLPPPDDAFQIFCMYAFGKTSPKHGFEELAWEATYLSGIHPSGIKSMGSYFRKMSKPEWVNALQRLRTSKLDSESPRT
>Rpi-amr3-1032
ISYSMLEDDIVKGIDDDLEIIINRLTGRPRDLDVVTITGMGGIGKTTLARKAYHHLTIRYHFDILAWITISQEFRCRNVLLEALHCISRKTDIVNANNYDKMDDNELADLVQKKLKGRRYLVVVDDIWSTDVWDSISGIFPNYNNGSRILLTTRENEVAMYANTCSPHQMSLLSLENGWRLLCDKVFGPKHDHPSELEEIGKEIVEKCQGLPLTISVIAGHVSKMPRTLGCWKDVARTLSEIIASHPDKCLGVLGLSYHHLPNRLKPCFLSMSSFPEDFQVETRRLIYLWIAEGFIRTCENGKSLEEVAVDYLEDLISRNLIQARKRRFNGEIKACGIHDLLREFCLIEAEITKHM
>Rpi-amr3-2272//Rpi-amr3-2360
ISYSMLEDDIVKGIDDDLVIIVKRLTGPPRDLDVVTITGMGGIGKTTLARKAYHHLTIRYHFDILAWITISQEFRCRNVLLEALHCISRKTDIVNANNYDKMDDNELADLVQKKLKGRRYLVVVDDIWSTDVWDSISGIFPNYNNGSRILLTTRENEVAMYANTCSPHQMSLLSLENGWRLLCDKVFGPKHDHPSELEEIGKEIVEKCQGLPLTISVIAGHVSKMPRTLGCWKDVARTLSEIIASHPDKCLGVLGLSYHHLPNRLKPCFLSMSSFPEDFQVETRRLIYLWIAEGFIRTCENGKSLEEVAVDYLEDLISRNLIQARKRRFNGEIKACGIHDLLREFCLIEAEITKHM
>Rpi-amr3-3408
ISYSMLEDDIVQGIDDDLEIIINRLTGRPRDLDVVTITGMGGIGKTTLARKAYHHLTIRYHFDILAWITISQEFRCRNVLLEALHCISRKTDIVNANNYDKMDDNELADLVQKKLKGRRYLVVVDDIWSTDVWDSISGIFPNYNNGSRILLTTRENEVAMYANTCTPHQMSLLSLENGWRLLCDKVFGPKHDHPPELEEIGKEIVEKCQGLPLTISVIAGHVSKMPRTLECWKDVARTLSEIIASHPDKCLGVLGLSYHHLPNHLKPCFLSMSSFPEDFQVDTRRLIYLWIAEGFIRTCENGKSLEEVAVDYLEDLISRNLIQARKRRFNGEIKACGIHDLLREFCLIEAEITKHM
>Rpi-blb1//Rpi-pta1//Rpi-sto1
IVERQAVRRETGSVLTEPQVYGRDKEKDEIVKILINNVSDAQHLSVLPILGMGGLGKTTLAQMVFNDQRVTEHFHSKIWICVSEDFDEKRLIKAIVESIEGRPLLGEMDLAPLQKKLQELLNGKRYLLVLDDVWNEDQQKWANLRAVLKVGASGASVLTTTRLEKVGSIMGTLQPYELSNLSQEDCWLLFMQRAFGHQEEINPNLVAIGKEIVKKSGGVPLAAKTLGGILCFKREERAWEHVRDSPIWNLPQDESSILPALRLSYHQLPLDLKQCFAYCAVFPKDAKMEKEKLISLWMAHGFLLSKGNMELEDVGDEVWKELYLRSFFQEIEVKDGKTYFKMHDLIHDLATSLFSANTSS
>PIK6-NP
IVSIKEPVGMKTVMENLEKWLTEPQPDKGRAVLSIVGFGGVGKTTIAMALYRKVSGKFDCQASVAVSQNYDEDEVLRSILNQVSKQEEAGGSTESSSRDENTREPQGSSSTSSREENTAESGTKRMLNKLKKALPLSLLGGNDDKTSVRQQETMGSLQLREELKRRLAEKRYILLIDDIWSAKTWNSIIIPFLPSENDKDSRIIVTTRFHAVGSTCSPRHKNDEATSSPGHGKDLLHKVDFLTGDKPLDLFNASIPDPMKRTDRDKKLSKICGGLPLAIVTMAGLVACNPNKANSDWSKLCESLFPYPVTTLNLDGVTRILDCCYNDLPADLKTCLLYLSIFPKGWKISRKRLARRWIAEGFATEKQGLTEEEVAEAYFNQLARRNLIRPVEHGSNGKVKAFQVHDMVLEYIMSKSIEENFI
>RFL1
IVTEAAPIAEVEELPIQSTIVGQDSMLDKVWNCLMEDKVWIVGLYGMGGVGKTTLLTQINNKFSKLGGGFDVVIWVVVSKNATVHKIQKSIGEKLGLVGKNWDEKNKNQRALDIHNVLRRKKFVLLLDDIWEKVELKVIGVPYPSGENGCKVAFTTHSKEVCGRMGVDNPMEISCLDTGNAWDLLKKKVGENTLGSHPDIPQLARKVSEKCCGLPLALNVIGETMSFKRTIQEWRHATEVLTSATDFSGMEDEILPILKYSYDSLNGEDAKSCFLYCSLFPEDFEIRKEMLIEYWICEGFIKEKQGREKAFNQGYDILGTLVRSSLLLEGAKDKDVVSMHDMVREMALWIFSDLGKH
>CSA1
KCSALPPQRHQKRHETFWGIELRIKQLEEKLRFGSDETTRTIGVVGMPGIGKTTLATMLYEKWNDRFLRHVLIRDIHEASEEDGLNYLATKFLQGLLKVENANIESVQAAHEAYKDQLLETKVLVILDNVSNKDQVDALLGERNWIKKGSKILITTSDKSLMIQSLVNDTYEVPPLSDKDAIKHFIRYAFDGNEGAAPGPGQGNFPKLSKDFVHYTKGNPLALQMLGKELLGKDESHWGLKLNALDQHHNSPPGQSICKMLQRVWEGSYKALSQKEKDALLDI
>Pik-e1
KEDVKEITAMLAPVKSICEFHEVKTICILGLPGGGKTTIARVLYHALGTQFQCRVFASISPSSSPSPNLTETLADIFAQAQLGVTDTLSTPYGGSGTGRALQQHLIDNISAFLLNKKYLIVIDDIWHWEEWEVIRKSIPKNDLGGRIIMTTRLNSIAEKCHTDDNDVFVYEVGDLDNNDALWLSWGIATKSGAGNRIGTGEDNPCYDIVNMCYGMPLALIWLSSALVGEIEELGGAEVKKCRDLRHIEDGILDIPSLQPLAESLCLGYNHLPLYLRTLLLYCSAYHWSNRIERGRLVRRWIAEGFVSEEKEAEGYFGELINRGWITQHGDNNSYNYYEIHPVMLAFLRCKSKEYNFL
>Pi1-5//Pik-m1
KEDVKEITAMLAPVKSICEFHEVKTICILGLPGGGKTTIARVLYHALGTQFQCRVFASISPSSSPSPNLTETLADIFAQAQLGVTDTLSTPYGGSGTGRALQQHLIDNISAFLLNKKYLIVIDDIWHWEEWEVIRKSIPKNDLGGRIIMTTRLNSIAEKCHTDDNDVFVYEVGDLDNNDAWSLSWGIATKSGAGNRIGTGEDNSCYDIVNMCYGMPLALIWLSSALVGEIEELGGAEVKKCRDLRHIEDGILDIPSLQPLAESLCLGYNHLPLYLRTLLLYCSAYHWSNRIERGRLVRRWIAEGFVSEEKEAEGYFGELINRGWITQHGDNNSYNYYEIHPVMLAFLRCKSKEYNFL
>CcRpp1
KERERLLHKLRRNVEEEHVVGFIRGSQAIIKLLKEGGSRRNVVSIIGMGGLGKTTLARKVYNDSKVKQGFSCCVWVYVSNECRAKELLLSLLKHLRPNLETELQEENNKGKKFTEEQDIFNLSVEELKKLVRQYLERKTRYLVVLDDLWKTQDWDEVQDAFPDNNRGNRILITSRLKEVALHTSLHPPYYLQFLSQEESWELFRRKVFRGEECPFELEPLGKQIVASCRGLPLSIVVLAGLLANKEKSHREWSKVVGHVNWYLTQDETQVKDIVLKLSYDNLPRRLKPCFLYFGIFPEDFEIPVRPLLQQWVAEGFIQETRNRDPDDVAEDYLYELIDRSLVQVAAIKTSGGVKTCHIHDLLRDLCVSQSKGDKIF
>NbNRC4b
KGSSETTQQGPALEDDEVVDFDEEANKVINRLVKESKDLEIIPVVGMPGLGKTTLARKIYKDPKISYEFFGVHWVYVGQSYKIKDVFLNILKFFTRCTEDYQHEDVDALAKVIAGFINKGGRCLICLDDVWETKVIDYVKTIFPENEKGHRVMMTTRNRVLATYANSDPHDLKFLTPKESFELLVKRVFGKKPCPKDLVGHGESIAGKCGGVPLAVVVIAGALRGRPNTSDWIRVERNVVQHPFTNSEESWLKFVEMSYDHLPQEVQTCFLYFGVFPRGFDIPSWKVIRLWIAEGLIKPQESYTLEEIAEFYLNDLVNRNLVILQQKRSDGQIKTCRLHDMLHQFCKKEASNKWLF
>NbNRC4a
KGSSETTQQGPALEDDEVVGFDEEANKVINRLVKESKDLDIIPVVGMPGLGKTTLARKIYKDPKLSYEFFGVHWVYVGQSYKIKDVFLNILKFFTRRTEDYQHEDADALAKVIAGFINKGGRCLICLDDVWETKVIDYVKTIFPENEKGHRVMMTTRNKVLATYANSDPHDLKFLTPKESFELLVKRVFGKKPCPKDLVGHGESIAGKCGGVPLAVVVIAGALRGRPNTSDWIRVERNVVQHLFTNSEESCLKFVEMSYDHLPQEVQTCFLYCGVFPRGFDIPSWKVIRLWIAEGLIKPQESYTLEEIAEFYLNDLVNRNLVILQQKRSDGQIKTCRLHDMLHQFCKKEASNKWLF
>NbNRC4c
KGSSETTQQGPALEDDEVVGFDEEANKVINRLVKESKDLDIIPVVGMPGLGKTTLARKIYKDPKLSYEFFGVHWVYVGQSYKIKDVFLNILKFFTRRTEDYQHEDVDALAKVIAGFINKGGRCLICLDDVWETKVIDYVKTIFPENEKGHRVMMTTRNKVLATYANSDPHDLKFLTPKESFELLVKRVFGKKPCPKDLVGHGESIAGKCGGVPLAVVVIAGALRGRPNTSDWIRVERNVVQHLYTNSEESCLKFVEMSYDHLPQEVQTCFLYCGVFPRGFDIPSWKVIRLWIAEGLIKPQESYTLEEIAEFYLNDLVNRNLVILQQKRSDGQIKTCRLHDMLHQFCKKEASNKWLF
>NRC4a
KKGEVTQGPSLENDAVVGFDDEANKVIKRLVEGPLDSVDIIPVVGMPGLGKTTLARKIYNDPKLTYEFYSIVWVYVGQEYKAKDIYLRILKFFKKNIEDHLNDDVDTLAKAIGGYIKKGGRCLIVLDDVWEDDVIDHVMKVFAENKKGHRIMMTTRDTRLGFFANKEPHKLKFLETEESFELLVMRVFGRGGCPNELVVTGTEIARKCGGVPLVVVVIAGALRGRSDKKDWERVEKSVVQYLGEHTEDSCLKYVKMSYDYLPREVQMCFLYCGVFPRGFDIPCWKLIRLWIAEGLIKPQPESTLQVEEIAEFYLTDLLNRNLVIIMQKRSDGQIKTCRLHDMLYQFCKKEASNKWLF
>KR1
KKINRAPLHVADYPVGLESRIQEVKALLDVGSDDVVHMLGIHGLGGVGKTTLAAAVYNSIADHFEALCFLQNVRETSKKHGLQHLQRNLLSEMAGEDKLIGVKQGISIIEHRLRQKKVLLILDDVDKREQLQALAGRPDLFGPGSRVIITTRDKQLLACHGVERTYEVNELNEEYALELLNWKAFKLEKVDPFYKDVLNRAATYASGLPLALEVIGSNLSGKNIEQWISALDRYKRIPNKEIQEILKVSYDALEEDEQSIFLDIACCFKKYDLAEVQDILHAHHGHCMKHHIGVLVEKSLIKISLDGYVTLHDLIEDMGKEIVRKESPQEPGKRSRLWLPTDIVQVLE
>L^2b
KKLESRTPSTSLVDESKILGRMIEKERLIDRLLSSDSNGENLTVVPIVGMGGVGKTTLAKIVYNDKKVKDHFGLKAWFCVSEAYDAFRITKGLLQEIGSFDLKDDNNLNQLQVKLKESLKGKRFLVVLDDLWNDDCDEWDDLKNLFVQGAMGSKILVTTRKEDVALMMGNGAINVKTLSDEVSWDLFKQHSLKNRDPEEHPELEEVGKQIADKCKGLPLALKALAGILCRKSEVYEWKNVLRSEIWELPRRKNGILPELMMSYNDLPAHLKRCFAFCAIYPKDYKFCKEQVIHLWIANGLVQQLHSGNQYFNELRSRSLFERVPESSERYGGKFLMHDLVNDLAQIASSKLCVR
>L^1c//L^2//L^3
KKLETRTPSTSLVDESKILGRMIEKERLIDRLLSSDSNGENLTVVPIVGMGGVGKTTLAKIVYNDKKVKDHFDLKAWFCVSEAYDAFRITKGLLQEIGSFDLKDDNNLNQLQVKLKESLKGKRFLVVLDDLWNDDCDEWDDLKNLFVQGAMGSKILVTTRKEDVALMMGNGAINVETLSDEVSWDLFKQHSLKNRDPEEHPELEEVGKRIADKCKGLPLALKALAGILCRKSEVYEWKNVLRSEIWELPRRKNGILPELMLSYNDLPAHLKQCFAFCAIYPKDYKFCKEQVIHLWIANGLVQQLHSGNQYFNELRSRSLFERVPESSERYGGKFLMHDLVNDLAQIASSKLCVR
>L^1a
KKLETRTPSTSLVDESKILGRMIEKERLIDRLLSSDSNGENLTVVPIVGMGGVGKTTLAKIVYNDKKVKDHFDLKAWFCVSEAYDSFRITKGLLQEIGSFDLKDDNNLNQLQVKLKESLKGKRFLVVLDDLWNDDCDEWDDLKNLFVQGAMGSKILVTTRKEDVALMMGNGAINVETLSDEVSWDLFKQHSLKNRDPEEHLELEEVGKQIADKCKGLPLALKALAGILCRKSEVYEWKNVLRSEIWELPRRKNGILPELMLSYTDLPAHLKRCFAFCAIYPKDYQFCKEQVIHLWIANGLVQQLHSGNQYFNELRSRSLFERVPESSERYGGKFLMHDLVNDLAQIASSKLCVR
>L^1
KKLETRTPSTSLVDESKILGRMIEKERLIDRLLSSDSNGENLTVVPIVGMGGVGKTTLAKIVYNDKKVKDHFDLKAWFCVSEAYDSFRITKGLLQEIGSFDLKDDNNLNQLQVKLKESLKGKRFLVVLDDLWNDDSDEWDDLKNLFVQGAMGSKILVTTRKEDVALMMGNGAINVETLSDEVSWDLFKQHSLKNRDPEEHPELEEVGKQIADKCKGLPLALKALAGILCRKSEVYEWKNVLRSEIWELPRRKNGILPELMLSYNDLPAHLKRCFAFCAIYPKDYQFCKEQVIHLWIANGLVQQLHSGNQYFNELRSRSLFERVPESSERYGGKFLMHDLVNDLAQIASSKLCVR
>L^4
KKLETRTPSTSLVDESKILGRMIEKERLIDRLLSSDSNGENLTVVPIVGMGGVGKTTLAKIVYNDKKVKDHFGLKAWFCVSEAYDAFRITKGLLQEIGSFDLKDDNNLNQLQVKLKESLKGKRFLVVLDDLWNDDCDEWDDLKNLFVQGAMGSKILVTTRKEDVALMMGNGAINVKTLSDEVSWDLFKQHSLKNRDPEEHPELEEVGKQIADKCKGLPLALKALAGILCRKSEVYEWKNVLRSEIWELPRRKNGILPELMMSYNDLPAHLKRCFAFCAIYPKDYKFCKEQVIHLWIANGLVQQLHSGNQYFNELRSRSLFERVPESSERYGGKFLMHDLVNDLAQIASSKLCVR
>Y-1
KLCETSLSYLTDVVGIDAHLKKVNSLLEMKIDDVRIVWIWGMGGVGKTTIARAIFDILSSKFDGACFLPDNKENKYEIHSLQSILLSKLVGEKENCVHDKEDGRHLMARRLRLKKVLVVLDNIDHEDQLKYLAGDLGWFGNGTRIIATTRDKHFIRKNDAVYPVTTLLEHDAVQLFNQYAFKNEVPDKCFEEITLEVVSHAEGLPLALKVWGSSLHKKDIHVWRSAVDRIKRNPSSKVVENLKVSYDGLEREDQEIFLDIACFLRGRKQTEIKQILESCDFGADDGLRVLIDKSLVFISEYDTIQMHDLIQEMGKYIVTMQKDR
>RT4-4
KLIPRLPCFTDNLVGVDSRMKELNSLVDIWLNDIRFIGIWGMGGIGKTTIARLVYEAVKEKFKVSCFLENIRELSKTNGLVHIQKEILSHLNVRSNDFCNLYDGKKIIANSLSNKKVLLVLDDVSDISQLENLGGKREWFGPGSRLIITTRDKHLLKTYGVDMTYKARGLAQNEALQLFCLKAFKQDQPKEGYLNLCKGVVEYARGLPLALEVLGSHLCGRSTEVWHSALEQIRSFPHSKIQDTLKISYDSLEPTEKKLFLDIACFFVGMDIDEVVNILENCGDHPIIGIDILIERSLVTLDMTKNKLGMHDLLQEMGRNIVYQESPN
>Mi-1
KPVERKSLTTDKIIVGFEEETNLILRKLTSGPADLDVISITGMPGSGKTTLAYKVYNDKSVSRHFDLRAWCTVDQGYDDKKLLDTIFSQVSGSDSNLSENIDVADKLRKQLFGKRYLIVLDDVWDTTTLDELTRPFPEAKKGSRIILTTREKEVALHGKLNTDPLDLRLLRPDESWELLEKRTFGNESCPDELLDVGKEIAENCKGLPLVADLIAGVIAGREKKRSVWLEVQSSLSSFILNSEVEVMKVIELSYDHLPHHLKPCLLHFASWPKDTPLTIYLLTVYLGAEGFVEKTEMKGIEEVVKIYMDDLISSSLVICFNEIGDILNFQIHDLVHDFCLIKARKENLF
>Rpi-blb2
KPVESKSLTTDKIIVGFGEETNLILRKLTSGPADLDVISIIGMPGLGKTTLAYKVYNDKSVSSHFDLRAWCTVDQVYDEKKLLDKIFNQVSDSNSKLSENIDVADKLRKQLFGKRYLIVLDDVWDTNTWDELTRPFPDGMKGSRIILTTREKKVALHGKLYTDPLNLRLLRSEESWELLEKRAFGNESCPDELLDVGKEIAENCKGLPLVVDLIAGIIAGREKKKSVWLEVVNNLHSFILKNEVEVMKVIEISYDHLPDHLKPCLLYFASAPKDWVTTIHELKLIWGFEGFVEKTDMKSLEEVVKIYLDDLISSSLVICFNEIGDYPTCQLHDLVHDFCLIKARKEKLC
>RPP7b^Lerik1-3
KQREMRPRFSKDDDSDFVGLEANVKKLVGYLVDEANVQVVSITGMGGLGKTTLAKQVFNHEDVKHQFDGLSWVCVSQDFTRMNVWQKILRDLKPKEEEKKIMEMTQDTLQGELIRLLETSKSLIVLDDIWEKEDWELIKPIFPPTKGWKVLLTSRNESVAMRRNTSYINFKPECLTTEDSWTLFQRIALPMKDAAEFKIDEEKEELGKLMIKHCGGLPLAIRVLGGMLAEKYTSHDWRRLSENIGSHLVGGRTNFNHDNNNTCNYVLSLSFEELPSYLKHCFLYLAHFPEDYEIKVGKLSYYWAAEGIFQPRHYDGESIRDVGDVYIEELVRRNMVISERDVKTSRFETCHLHDMMREVCLLKAKEENFL
>Rpa1
KRDSTVLLQEATVGLDDALTEITNRLLGSASEREVITILGMGGCGKTTLAKKAQDDLSIMSRFDIQVWVTISQEYHLREVLLSLVCSVAGNKFQDMSDDQLMEKAYRALKGRKYLIVIDDVWSTKIWDVMARTLPNDNNGSRIILTTRLKDVAEYVNSDIPPHEMMPLSLNDSWKLLCDKLLVEDHTCPSELQEIGKKIVGKCQGLPLAILVVAGHLSKVGMTKESWATVAKNVNKVVTSYPDKCLAVLAMSYYHLPIHLKPCFLHLGTFPEDHEIDAWRLIQLWVAEGILKSSKLRSLEEVAQDCLEDLASRNLVMVTRRKLNGQIKRCGMHDLLRDLSVSEAGKEKFL
>Bph1/9-7_(2)
KSLTHTYSMVTAFKESEIVGRVDEIKEIIELISKGSQQLEKISVWGMGGIGKTTLIQNVYRSEKVKKMFDKHACVTIMRPFNLNDLLMSLVRQLEDSKTSGGKELVSILERKKYLIVLDDVLFTTEWDAIESYFPATETGSRIIITTRHESIAKHCSGDQQGKMYQLNRLGDNDAKNLFAKKVFKESVNLDQQDLELIKEAKPILKKCNGLPLAIVTIGGFLASRPKTTLEWRKLNEHISAELETNPGLEAIRAVLNISYDGLPYHLKSCFLYLSIFPEDGKISRKRLVRRWCAEGYSRELWDKSAEEIANNYFFELIDRSMILPTQNSTYSSRGADSCQIHDIMREIAILKSKEENLV
>Bph1/9-2_(2)
KSLTRTYSMVTAFKESEIVGRVDEIKEIIELISKGSQQLEKISVWGMGGIGKTTLIQNVYRSEKVKKMFDKHACVTIMRPFNLNDLLMSLVRQLEDSKTSGGKELVSILEGKKYLIVLDDVLFTTEWDAIESYFPATETGSRIIITTRHESIAKHCSGDQQGKMYQLNRLGDNDAKNLFAKKVFKESVNLDQQDLELIKEAKPILKKCNGLPLAIVTIGGFLASRPKTTLEWRKLNEHISAELETNPGLEAIRAVLNISYDGLPYHLKSCFLYLSIFPEDDKISRKRLVLRWCAEGYSRELWDKSAEEIANNYFFELIDRSMILPTQKSTYSNRGADSCQVHDIMREIAISKSKEENLV
>Sr21
KSQNIARDHRMTTSVPIEYKVYGRDAERDEIIDLLIKGGSSDLNVLPVVGSGGIGKTTLVRYVYHAKRIKDHFDLLIWVCVSTNFDVVGLTLQILDHVCEDRPYEKKSSLNKLQEILQENIRNKRFLLVMDDMWEEKDRGGWIKLLAPLKSNKVKGCMVLATTRTKSVAKMIGTMDEITLTGLDEKEFWLFFKACAFRNDNREHHPSLQSIGKQIAKALKGFPLAAQSVGALLSTEVSYQHWTTVRDKWKSLQGYDDDILPILKLSYDYLPVYLQRCFSYCSLYPEDYGFDGKELVHAWISQNFVQCKDPTIRLEETGHEYLEKLVDLGFFQKDGSHYVMHDLMHALAGMVSSNECAT
>N
LCKISLSYLQNIVGIDTHLEKIESLLEIGINGVRIMGIWGMGGVGKTTIARAIFDTLLGRMDSSYQFDGACFLKDIKENKRGMHSLQNALLSELLREKANYNNEEDGKHQMASRLRSKKVLIVLDDIDNKDHYLEYLAGDLDWFGNGSRIIITTRDKHLIEKNDIIYEVTALPDHESIQLFKQHAFGKEVPNENFEKLSLEVVNYAKGLPLALKVWGSLLHNLRLTEWKSAIEHMKNNSYSGIIDKLKISYDGLEPKQQEMFLDIACFLRGEEKDYILQILESCHIGAEYGLRILIDKSLVFISEYNQVQMHDLIQDMGKYIVNFQKDP
>MrRUN1
LDAGANLVGIDSHVKEMIWRLHMESSDVRMVGMYGVGGIGKTTIAKVIYNELSREFEYMSFLENIREKFNTQGVSPLQNQLLDDILKGEGSQNINSVAHGASMIKDILSSKIVFIVLDDVDDQSQLEYLLRHREWLGEGSRVIITTRNKHVLDVQKVDDLYEVKGLNFEEACELFSLYAFEQNLPKSDYRNLSHRVVGYCQGLPLALKVLGCLLLKKTIPEWESELRKLDREPEAEILSVLKRSYDGLGRTEKSIFLDVACFFKGEDRDFVSKILDACDFHAEIGIKNLNDKCLITLQYNRIRMHDLIQQMGWEIVREKFPDEPNKWSRLWDTC
>RCT1
LDKTDLFVADNPVGIDSRVQDMIQLLDTQQTNDVLLLGMWGMGGIGKTTVAKAIYNKIGRNFEGRSFIANIREVWGKDCGQVNLQEQLMYDIFKETTTKIQNVESGISILNGRLCHKRVLLVLDDVNKLDQLNALCGSCKWFAPGSRIIITTRDKHILRGNRVDKIYIMKEMDESESLELFSWHAFKQARPSKDFSEISTNVVQYSGRLPLALEVLGSYLFDREVTEWICVLEKLKRIPNDQVHQKLKISYDGLNDDTEKSIFLDIACFFIGMDRNDVIHILNGSGFFAEIGISVLVERSLVTVDDKNKLGMHDLLRDMGREIIREKSPM
>tm2_sus
LDRRRLFLHADETEIIGLDDDFNMLQAKLLNQDLHYGVVSIVGMPGLGKTTLAKKLYRLIRDQFECSGLVYVSQQPRAGEILLDIAKQIGLTEQKIKENLEDNLRSLLKIKRYVILLDDIWDVEIWDDLKLVLPECDSKVGSRMIITSRNSNVGRYIGGESSLHALQPLESEKSFELFTKKIFNFDDNNSWANASPDLVNIGRNIAGRCGGIPLAIVVTAGMLRARERTEHAWNRVLESMGHKVQDGCAKVLALSYNDLPIASRPCFLYFSLYPEDHEIRAFDLINMWIAEKFIVVNSGNRREAEDLAEDVLNDLVSRNLIQLAKRTYNGRISSCRIHDLLHSLCVDLAKESNFF
>Tm2
LDRRRLFLHADETEIIGLDDDFNMLQAKLLNQDLHYGVVSIVGMPGLGKTTLAKKLYRLIRDQFECSGLVYVSQQPRASEILLDIAKQIGLTEQKMKENLEDNLRSLLKIKRYVFLLDDIWDVEIWDDLKLVLPECDSKVGSRIIITSRNSNVGRYIGGESSLHALQPLESEKSFELFTKKIFNFDDNNSWANASPDLVNIGRNIVGRCGGIPLAIVVTAGMLRARERTEHAWNRVLESMGHKVQDGCAKVLALSYNDLPIASRPCFLYFGLYPEDHEIRAFDLINMWIAEKFIVVNSGNRREAEDLAEDVLNDLVSRNLIQLAKRTYNGRISSCRIHDLLHSLCVDLAKESNFF
>Tm2-nv
LDRRRLFLHADETEIIGLDDDFNMLQAKLLNQDLHYGVVSIVGMPGLGKTTLAKKLYRLIRDQFECSGLVYVSQQPRASEILLDIAKQIGLTEQKMKENLEDNLRSLLKIKRYVFLLDDVWDVEIWDDLKLVLPECDSKVGSRIIITSRNSNVGRYIGGESSLHALQPLESEKSFELFTKKIFNFDDNNSWANASPDLVNIGRNIVGRCGGIPLAIVVTAGMLRARERTEHAWNRVLESMGHKVQDGCAKVLALSYNDLPIASRPCFLYFGLYPEDHEIRAFDLINMWIAEKFIVVNSGNRREAEDLAEDVLNDLVSRNLIQLAKRTYNGRISSCRIHDLLHSLCVDLAKESNFF
>Tm2^2
LDRRRLFLHADETEIIGLDDDFNMLQAKLLNQDLHYGVVSIVGMPGLGKTTLAKKLYRLIRDQFECSGLVYVSQQPRASEILLDIAKQIGLTEQKMKENLEDNLRSLLKIKRYVILLDDIWDVEIWDDLKLVLPECDSKVGSRMIITSRNSNVGRYIGGESSLHALQPLESEKSFELFTKKIFNFDDNNSWANASPDLVNIGRNIVGRCGGIPLAIVVTAGMLRARERTEHAWNRVLESMGHKVQDGCAKVLALSYNDLPIASRPCFLYFGLYPEDHEIRAFDLINMWIAEKFIVVNSGNRREAEDLAEDVLNDLVSRNLIQLAKRTYNGRISSCRIHDLLHSLCVDLAKESNFF
>Napostrophe
LDSDKQETRRLSTSVVDDSNIFGRQNEIEELVGRLLSVAVNGKNLTVIPIVGMAGIGKTTLAKAVYNDEKVKYHFDLKAWFCVSEPYDAFRITKGLLQEIGSFDLKMDNNLNQLQVKLKESLKGKKFLIVLDDVWNDNYNAWEDLKNLFVQGNAGSTIIVTTRKKSVAKTMGNEQISMDTLSSDVSWSLFKRHAFDNMDPKEHLEHVEVGKEIVAKCKGLPLALKTLAGILRSKSEIEGWKRILRSEVWELPDNGILPVLMLSYSDLPAHLKQCFSYCAIFPKDYPFRKKQVIQLWIANGLVQGLQKYETIEDLGNLFFLELQSRSLFERVPESSKNNAEKFLMHDLVNDLAQVASSKLCVR
>RPP2A_(1)
LFKSSNDFSDIVGIEAHLEAMSSILRLKSEKARMVGISGPSGIGKTTIAKALFSKLSPQFHLRAFVTYKRTNQDDYDMKLCWIEKFLSEILGQKDLKVLDLGAVEQSLMHKKVLIILDDVDDLELLKTLVGQTGWFGFGSRIVVITQDRQLLKAHDINLIYEVAFPSAHLALEIFCQSAFGKIYPPSDFRELSVEFAYLAGNLPLDLRVLGLAMKGKHREEWIEMLPRLRNDLDGKFKKTLR
>SIKIC1//SIKIC3
LFPLPKGFGDLVGIEDHIEAIKLKLCLESKEARIMVGIWGQSGIGKSTIGRALFSQLSSQFHHRAFITYKSTSGSDVSGMKLSWEKELLSEILGQKDIKIEHFGVVEQRLKHKKVLILLDDVDNLEFLRTLVGKAEWFGSGSRIIVITQDRQLLKAHEIDLIYEVKLPSQGLALKMICQYAFGKYSPPDDFKELAFEVAKLAGNLPLGLSVLGSSLKRRSKEEWMEMLAELQNGLNRDIMKTLRVSYVRLDPKDQDIFHYIAWLFNGWKVKSIKDFLGDGVNVNIRLKTLDDKSLIRLTPNDTIEMHNLLQKLATEIDREESNG
>NbADR1
LGAGIELGKRKVKEMLMGKEDRGVFEICGIGGSGKTTLAKEICKDDQVKSYFKDKIFFFTVSQSPNVEQLRKTIWEKISGCNLHGYGRAEILPQWNLQYQWNSNSTVPVLLILDDVWSLSVLEPLILKIPGCKILVVSRIKFPPSVVDCVYDLELLREDEAMSLFCHFAFGHNSIPRGFNHTLVKKVVEECEGLPLALKVIGSSLKGKPEMFWTSAKNRLSQSQPVCESHELQLLERMKLSIDCLPDKVRECFLDLGAFPEDKRIPLDVLINMWVELHDIDEEEAFHILVELSDKNLLNLVKDARAGDMYTSYYEISVSQHDVLRDL
>TNL2-PN40024
LINICSGDTEKLVGIDARIQEIKMRLRLESDDVGMIGIWGMGGIGKTTLARALYNEISRQFEAHSFLEDVGKVLVNKGLIKLQQIFLYDLLEEKDLNTKGFTFIKARLHSKKALVVLDNVNDPKILECLVGNWDWFGRGSRIIITARDKHLLIAHGVLCYQVPTFNYDEAYGFIKRHSLKHELLIGDFLELSKEMIDYAKGLPLALKVLCSSLFGMSKKERRNQLDKLKSTLHKKIEEVLRISYDGLDDKEKNIFLDIACFFKGEDKDYVIEILDGCGFFSSCGIRTLVNKSLISIYGNKLEMHDLIQEMGIEIVRQQFVQ
>Pi5-3
LKHCNEPVIFDGYKILGRDNDRENVKNLLFQNDADKFSIIPIVGLAGIGKTALARLIFQDYGEEWNFDQRIWICIDRKLELNKIANDIISQVNKKEETISEFVLNDQIHNNLQFMKNRLQEVLSDKSSLIVLDGLISTDKNQLIELKEMLRGTEKCTKIIVTTSSEVSADLIGTVPSYKLHPLSDDDCWGIFCQRAFDNGAGNMDRAEIGRQIVKRCEGIPMAAYSLGSMMRNKDDNAWLWARDKEIWELPKVFANGFELLAPFSEIYHSMPSALKSCFSYLSIFPIGFVIDREKLIQQWIAL
>Sw5-b
LKHLPDRHSNLVTDEEVVGFENKAEELIDYLIRGTNELDVVPIVGMGGQGKTTIARKLYNNDIIVSRFDVRAWCIISQTYNRRELLQDIFSQVTGSDDNGATVDVLADMLRRKLMGKRYLIVLDDMWDCMVWDDLRLSFPDDGIRSRIVVTTRLEEVGKQVKYHTDPYSLPFLTTEESCQLLQKKVFQKEDCPPELQDVSQAVAEKCKGLPLVVVLVAGIIKKRKMEESWWNEVKDALFDYLDSEFEEYSLATMQLSFDNLPHCLKPCLLYMGMFSEDARIPASTLISLWIAEGFVENTESGRLMEEEAEGYLMDLISSNLVMLSKRTYKGRVKYCQVHDVVHHFCLEKSREAKFM
>Pi5-2
LKRKLDQSTKDTSVFSLLQHSLSNLDKSNEQEVLLHRTEIIGRDTDKENIKNLLLQNDVDKLPIIPIVGLAGLGKTAVAKLIFHEQGEGWNFDQRIWVHLDKKLDLNKIANSIISQVNQSVDTTKNQIQNNLQFKRNCLQEVLCDQSSLIVLDDLFSTEENQIAELKEMLRGTKKGTKIIVTTSSEISAELIHTVPPYKLGPLSEGDCSTIFCQRAFGDGHENSSLTEIAKQIVKRCEGIPAVAYSLGSLVRNKNKEAWLYARDKEIWELPTLFPNGFELLASFSEMYICMPSALKSCFAYLSTIPKGTIIDREKLIEQWIALDMVGSKHGTLPAYVQGEMFIQQLLSISFLQVRNKPSATRIRDTNQSKELRIHNLVHDFAMYVARDDLII
>RAC1
LLTTPKDSEELVGIEDHIAEMSLLLQLESEEVRMVGISGSSGIGKTTIARALFKRLSRHFQGSTFIDRAFVSNSRNIYSGANPDDPNMKLQLQGHFLSEILGKKDIKIDDPAALEERLKHQKVLIIIDDLDDIMVLDTLVGQTQWFGYGSRIIVVTNDKHFLTAHGIDHIYEVSFPTDVHAYQMLCQSAFKQNYAPKGFEDLVVDVVRHAGSFPLGLNLLGKYLRRRDMEYWMDMLPRLENGLRIDGKIEKILRISYDGLESEDQEIFRHIACLFNHMEVTTIKSLLADSDVSFALENLADKSLIHVRQGYVVMHRSLQEMGRKIVRIQS
>RLM1B
LNATPSRDFDGMVGIEAHLREIKSLLDLDNVEVKIVAIAGPAGIGKTTIARALYGLLSKRFQLSCFVDNLRGSYHSGFDEYGFKLHLQEQFLSKVLNQSGMRICHLGAIKENLSDQRVLIILDDVNKLKQLEALANETTWFGPGSRIVVTTENKELLQQHGINNTYHVGFPSDEDALKILCSYAFKQTSPRHGFEELSESVTKLCGKLPLGLCVVGSSLRGKKEDEWEDVVTRLETILDQDIEDVLRVGYESLDENAQTLFLHIAIFFNKEDGDLVKTMFAESDLDVKYGLKILENRSLIKMKIFSNGDTKIVMHRLLQQMGKRAIQKQE
>BAR1
LNSTLSRDSYNLVGIDNHMRELDSLLCLESTEVKMVGIWGPAGIGKTTIARALFNRLSENFQHTIFMENVKGSSRTSELDAYGFQLRLQEQFLSEVIDHKHMKIHDLGLVKERLQDLKVLVVLDDVDKLEQLDALVKQSQWFGSGSRIIVTTENKQLLRAHGITCIYELGFPSRSDSLQIFCQYAFGESSAPDGCIELATEITKLAGYLPLALKVLGSSLRGMSKDEQKSALPRLRTSLNEDIRNVLRVGYDGIHDKDKVIFLHIACLFNGENVDYVKQILASSGLDVTFGLQVLTSRSLIHISRCNRTITMHNLLEQLGREIVCEQSIA
>sr22-PI573523
LRAVYKDAAELVGIDGPKDELVKWLNEKEGQSLKSVSIVGYGGLGKTTLANQIRVNLGATFDCGAFVSISRKPDMKAILRSILSQITKKDDACSRLDDIQLIIDKIREFLQDTRYFIIIDDIWELGTWETLKCAFVKNTLGSRIIITTRIVDVAKSCSPSSEDLVYEMKPLSEADSKKLFFKRIFGCEESCPDSLKEAANDILKKCRGLPLAINAISSLLVTTRETKEEWDRVRHSIRSSKVKSDIIETMNYILSLSYFDLPHHLRSCLLYLALFPEDQLIGRKRLVRRWISEGFIHGESGQDLMELGEEYFHQLVNRSLIQPGNIGYDGKAEYCRVHDTILDFLIDKSSEENMC
>Sr22
LRAVYKDAAELVGIDGPKDELVKWLNEKEGQSLKSVSIVGYGGLGKTTLANQIRVNLGATFDCGAFVSISRKPDMKAILRSILSQITKKDDACSRLDDIQLIIDKIREFLQDTRYFIIIDDIWELGTWETLKCAFVKNTLGSRIIITTRIVDVAKSCSPSSEDLVYEMKPLSEADSKKLFFKRIFGCEESCPDSLKEAANDILKKCRGLPLAINAISSVLVTTRETKEEWDRVRHSIRSSKVKSDIIETMNYILSLSYFDLPHHLRSCLLYLALFPEDQLIGRKRLVRRWISEGFIHGESGQDLMELGEEYFHQLVNRSLIQPGNIGYDGKAMYCRVHDTILDFLIDKSSEENMC
>Sr22-PI190945//SrTm5
LRAVYKDAAELVGIDGPKDELVKWLNEKEGQSLKSVSIVGYGGLGKTTLANQIRVNLGATFDCGAFVSISRKPDMKAILRSILSQITKKDEACSRLDDIQLIIDKIREFLQDTRYFIIIDDIWELGTWETLKCAFVKNTLGSRIIITTRIVDVAKSCSPSSEDLVYEMKPLSEADSKKLFFKRIFGCEESCPDSLKEAANDILKKCRGLPLAINAISSVLVTTRETKEEWDRVRHSIRSSKVKSDIIETMNYILSLSYFDLPHHLRSCLLYLALFPEDQLIGRKRLVRRWISEGFIHGESGQDLMELGEEYFHQLVNRSLIQPGNIGYDGKAMYCRVHDTILDFLIDKSSEENMC
>SNC1
LRKTMTPSDDFGDLVGIENHIEAIKSVLCLESKEARIMVGIWGQSGIGKSTIGRALYSKLSIQFHHRAFITYKSTSGSDVSGMKLRWEKELLSEILGQKDIKIEHFGVVEQRLKQQKVLILLDDVDSLEFLKTLVGKAEWFGSGSRIIVITQDRQLLKAHEIDLIYEVEFPSEHLALTMLCRSAFGKDSPPDDFKELAFEVAKLAGNLPLGLSVLGSSLKGRTKEWWMEMMPRLRNGLNGDIMKTLRVSYDRLHQKDQDMFLYIACLFNGFEVSYVKDLLKDNVGFTMLTEKSLIRITPDGYIEMHNLLEKLGREIDRAKS
>Ta7ANPR1-RGA4
LSAGQPVGMDAPWEELLELIQQQQQQLKVISIVGFDGIGKTLLARCVYDTIENQYEARAWVSAAEQGVPTNVIKEILQQFAIPTNGGGNLSKLCAILRLYLGTKRFFIVIDDMRTEFWHDIKDAFVGLSGRVLVTTAIHSVANACSSSAAHDHVYAMKTLADEHSRLLFFKEAFQDDNPPIDKEDQLGSEALKKCDGLPLALVTTARYLQSTGNPTHGNWATLCHNLGAHLETKEMLARMKRVLVHSYTSLVKHDVKTCLLYLGIYRSGRTVRRGSLIRKWCAEGFIQGDYMCNALDAAKANFKELLNRSIIKHTDASSKNNKDQVKTYHTHGMMLEFILHM
>Ta7DNPR1-RGA4
LSAGRSVGMDAPQDELLELIQQQQQQLKVISIVGFHGIGKTLLARRVYHRMENQYEARAWVSAAKQGVPTNVLKQILQQLGIPTNGGGNFNKLCAVLRLYLGSKRFFIVIDDMQTEFWHDIKDIFVGLSGRVLVTTAIQSVANACSSSAAHDHVYAMKTLADEHSRLLFFKEAFQDDNPPVNKEDQLGSEALKKCDGLPLALVTTARYLQSTGNPTRENWATLCHNLGVHLETKEMLARMKCALVHSYTSLVKHDVKTCLLYLGIYHTGRTVRRGNLIRKWCAEGFIQGDYMCNALDAAVANFRELVNRSIIQRTDASSKNIKDQVKTYRTHGMMLEFILHM
>CHS1
LSSASSDFKGLAGMDRHMKALYALLALESDEKVRTIGIWGSSGVGKTTLARYTYAEISVKFQAHVFLENVENMKEMLLPSENFEGEDLRSVNHEMNEMAEAKQKHRKVLLIADGVNNIEQGKWIAENANWFAPGSRVILITQEKSLLVQSGVNHVYEVGSLRYDEALQLFSRFAFKQPYPSPDFERLSVRAVQLAGFLPVTIRLFGSFLTGRDKEEWEATLLKLNAKQGKDIKEVWKIME
>PIK5-NP
LSTLRNKVGRAQLVQVEDKRKRVEEATKPCEFHEVKTICILGLPGAGKTTLAKLLYSHHSTTEQQFQHRAFVSLSPGANLTDTLTDILLQVGAYNDDATPYCGTGTPHQQYLIDNISAYLIGKKYLIIIDDVWHWEEWEVIRKSIPKNDLGSRIIMTTRLNSIAEKCRNDDMDAFVYETEALDYVDAWLLCDKVARKSVTCMNINPCYDIVDMCYGMPLALIRVSSALAEEIQALDSDERQIWRALRRVEDGILDIPSLKPLAESLCLGYDHLPLYLRTLLLCCSVYHWLDGGIVQRGRLVTRWIAEGFVSEEKAAEGYFDELVGRGWMKHRGLNEYEIHPMMLAILRYKSKEYNFV
>Bph1/9-1_(2)
LTCTYSMVTAFKESEIVGRVDEIKEIIELISKGSQQLEKISVWGMGGIGKTTLIQNVYRSEKVKKMFDKHACVTIMRPFNLNDLLMSLVRQLEDSKTSGGKELVSILEGKKYLIVLDDVLFTTEWDAIESYFPATETGSRIIITTRHESIAKHCSGDQQGKMYQLNRLGDNDAKNLFAKKVFKESVNLDQQDLELIKEAKPILKKCNGLPLAIVTIGGFLASRPKTTLEWRKLNEHISAELETNPGLEAIRAVLNISYDGLPYHLKSCFLYLSIFPEDGKISRKRLVRRWCAEGYSRELWDKSAEEIANNYFFELIDRSMILPTQNSTYSSRGADSCQIHDIMREIAILKSKEENLV
>Ty-2
LTKQETRTPSTSLVDESDIFGRQKEIKDLIDLLLSEDASGRNLTVVPIVGMGGAGKTTLAKKVYNDAKVKNHFGLKAWYCVSEAYDALRITKGLLQEIGSFEPKDDGNFNKLQVKLKESLKGKKFLVVLDDVWNDDYNEWDNLRNVFVQGEMGSKIIVTTRKESVAQTMCADRCTITVGNLSSEDSWSLFKRHSLENRDHPELEEIGKKIANKCKGLPLALKALAGVLRGKSEVDEWRNILRSEIWDQQSCWNGILPSLMLSYNDLPPHLKRCFAFCAIYPKDYEFRKDQVIYLWIANGLVKQFCLGNKYFDELRSRSLFERVPESEWKSEGFVMHDLINDLAQTASSKHCIR
>Bph1/9-9_(2)
LTRTDTMVTFFKESEIVGRVDDRNKIIELISKGSQQLEKISVWGMGGIGKTTLIQNVYRSEKVKKMFDKHACVTIMRPFNLNDLLMSLVRQLEDSKTSGEKELASILEGKKYLIVLDDVLFTTEWDAIESYFPATETGSRIIITTRHESIAKHCSGDQQGKMYQLNRLGDNDAKNLFAKKVFKESVNLDQQDLELIKEAKPILKKCNGLPLAIVTIGGFLASRPKTTLEWRKLNEHISAELETNPGLEAIRAVLNISYDGLPYHLKSCFLYLSIFPEDGKISRKRLVRRWCAEGYSRELWDKSAEEIANNYFFELIDRSMILPTQNSTYSSRGADSCQIHDIMREIAILKSKEENLV
>WRR8^Sf-2
LTTSKDFEDFVGLEDHIANMSALLDLESKEVKMVGIWGSSGIGKTTIARALFNNLFRHFQVRKFIDRSFAYKSREIHSSANPDDHNMKLHLQEKLLSEILRMPDIKIDHLGVLGERLQHQKVLIIVDDLDDQVILDSLVGQTQWFGSGSRIIAVTNNKHFLRAHGIDHIYEVSLPTQQHALAMLCQSAFRKKSPPEGFEMLVVQVARHVDSLPLGLNVLGSYLRGRDKEYWMEMLPRLENGLHDKIEKILRISYDGLGSEEDKAIFRHIACLFNHMEVTTITSLLADLGINIGLKNLVDKSIIHVRRGCVEMHRMLQEMGRKIVRTQSTD
>muRdr1A
LTVFGSSEKLFGMDSKLEEIDVLLDKEANDVRFIGIWGMGGIGKTTFARLVYQKISHQFEVCIFLANVRQVSATHGLVCLQNQILSQILKEGNDHVWDVYSGITMIKRCFCNKAVLLVLDDVDQSEQLEHLAGEKDCFGLRSRIIITTRDRHVLVTHDIEKPYELKTLGEDEALQLFSWKAFRKHEPEEDYAKQSKNFVRYAGGLPLALKILGSFLYKRSLDSWSSAFQELKQTPNPKVFEILKISFDGLHEMEKKIFLDIACFPRLYGNESMIEQAYSSEFFSRIAIEVLVEKSLLTISFGNHVYMHDLIQEMGRRIVRQENEEPGGRSRLWLRNDIFHVF
>muRdr1H
LTVFGSSEKLFGMDSKLEEIDVLLDKEANEVRFIGIWGMGGIGKTTLARLVYQKISHQFEVCIFLDNVREVSKTTHGLVDLQKKILSQIFKEENVQVLDVYSGMTMIKRCVCNKAVLLVLDDMDQSEQLENLVGEKDCFGLRSRIIITTRDRHVLVTHGVEKPYELNGLNKNEALQLFSWKAFRKCEPEEDFAELCKSFVTYAGGLPLALKILGSFLKGRTPDEWNSALAKLQQTPDITVFKILKMSFDGLDEMEKKIFLDIACFRWLYRKEFMIELVDSSDPCNRITRSVLAEKSLLTISSDNQVHVHDLIHEMGCEIVRQENKEPGGRSRLCLRDDIFH
>Rph1
LVAMKDPVGVEDHMKELEEWLTNEKNNSGVLYVVGFGGVGKTTIATALYRKFGDQFDHRAMVNVSQSSDINAVLTNIKNQVMPQSSGQTQQGTGGVLGRLKQGTSAFAAKCCNAGASEETRGETKLDKLKEVLTDHFKDSSYLVLVDDVWSAATWEQIRKSLPTSSKRTRIIVTTRFQAVATRRRGEEGDHTRKVSPLGVEESERLFKQAFFESKGSEIDKVPKDVWKMCGGLPLAIVIMAGHVACNPNKSGTEWSKVCKSLFPESGKDPGKDGGRDLTQEEVGRIVSHCYNDMPADIKTCSLYLSIFPKGQKISRKRLTRRWIAEAFVAEKQGLSVEDVAETYFNHLIRRKIIRPVEHSSNGKVKKCIVHDMVLEHIVAKASEENFI
>AtNRG1.2
LVSKRCSVPKLDNMVLVGLDWPLVELKKKLLDNSVVVVSGPPGCGKTTLVTKLCDDPEIEGEFKKIFYSVVSNTPNFRAIVQNLLQDNGCGAITFDDDSQAETGLRDLLEELTKDGRILLVLDDVWQGSEFLLRKFQIDLPDYKILVTSQFDFTSLWPTYHLVPLKYEYARSLLIQWASPPLHTSPDEYEDLLQKILKRCNGFPLVIEVVGISLKGQALYLWKGQVESWSEGETILGNANPTVRQRLQPSFNVLKPHLKECFMDMGSFLQDQKIRASLIIDIWMELYGRGSSSTNKFMLYLNELASQNLLKLVHLGTNKREDGFYNELLVTQHNILRELAIFQS
>MLA25-1
LYAEAAELVGIYGKRDQELMRLLSMEGDDASEKRLKKVSIVGFGGLGKTTLARAVYEKIKGDFDCRAFVPVGQNPDMKKVLRDILIDLGNPHSDLAMLDANQLIKKLHEFLENKRYLVIIDDIWDEKLWEGINFAFSNRNNLGSRLITTTRIVSVSNSCCSSDGDSVYQMEPLSVDDSRMLFCKRIFPDENGCLTEFEQVSRDILKKCGGVPLAIITIASALAGGQKMKPKYEWDILLQSLGSGLTEDNSLKEMRRILYFSYSNLPSHLKTCLLYLCVYPEDSTIPRDRMIWKWMAEGFVHHGNQGTSLFLLGLNYFNELVNRSMIQPIYGTTGEVYACRVHDMVLDLICNLSYEAKFV
>Sr50
LYAEATELVGIYGKRDEELMRLLSMEGDDASNKRLKKVSIVGFGGLGKTTLARAVYDKIKGDFDCRAFVPVGQNPDMKKVLRDILIDLGNPHSDLAILDDKQLVKKLHDFLENKRYLVIIDDIWDEMLWEGINFAFSNRNNLGSRLITTTRNFDVSKSCCLSADDSIYKMKPLSTDDSRRLFHKRIFPDAGGCPSEFQQVSEDILKKCGGVPLAIITIASALASGQHVKPKHEWDILLQSLGSGVTKDNSLVEMRRILSFSYYNLPSHLKTCLLYLCIYPEDSTIGRDRLIWKWVAEGFVHHGDQGTSLFLVGLNYFNQLINRSMIQPIYDELGQVHACRVHDMVLDLICNFSHEAKFV
>MLA28-1
LYAEATELVGIYGKRDQDLMRLLSMEGDDASNKRLKKVSIVGFGGLGKTTLARAVYEKIKGDFDCRAFVPVGQNPDMKKVLRDILIDLGNHHSDLAMLDANQLIKKLHEFLENKRYLVIIDDIWDEKLWEGINFAFSNRNNLGSRLITTTRIVSVSNSCCSSHGDSVYQMEPLSVDDSRILFWKRIFPDENGCLNEFEQVSRDILKKCGGVPLAIITIASALAGDQKMKPKCEWDILLQSLGSGLTEDNSLEEMRRILSFSYSNLPSHLKTCLLYLCIYPEDSKIYRDKLIWKWVAEGFVHHENQGNSLYLLGLNYFNQLINRSMIQPIYGFNDEVYACRVHDMVLDLICNLSREAKFV
>MLA18-2
LYAEATELVGIYGKRDQDLMRLLSMEGDDASNKRLKKVSIVGFGGLGKTTLARAVYEKIKGDFDCRAFVPVGQNPDMKKVLRDILIDLGNPHSDLAMLDANQLIKKLHEFLEHKRYLVIIDDIWDEKLWEGINFAFSNRNNLGSRLITTTRIVSVSNSCCSSDGDSVYQMEPLSFDDSRMLFYKRIFPDENGCINEFEQVSRDILKKCGGVPLAIITIASALAGDQKMKPKCEWDILLRSLGSGLTEDNSLEEMRRILSFSYSNLPSHLKTCLLYLCVYPEDSMISRDKLIWKWVAEGFVHHENQGNSLYLLGLNYFNQLINRSMIQPIYNHSGEAYACRVHDMVLDLICNLSYEAKFV
>MLA6
LYAEATELVGIYGKRDQDLMRLLSMEGDDASNKRLKKVSIVGFGGLGKTTLARAVYEKIKGDFDCRAFVPVGQNPDMKKVLRDILIDLGNPHSDLAMLDANQLIKKLHEFLENKRYLVIIDDIWDEKLWEGINFAFSNRNNLGSRLITTTRIVSVSNSCCSSDGDSVYQMEPLSVDDSRMLFSKRIFPDENGCINEFEQVSRDILKKCGGVPLAIITIASALAGDQKMKPKCEWDILLRSLGSGLTEDNSLEEMRRILSFSYSNLPSHLKTCLLYLCVYPEDSMISRDKLIWKWVAEGFVHHENQGNSLYLLGLNYFNQLINRSMIQPIYNYSGEAYACRVHDMVLDLICNLSYEAKFV
>MLA23//MLA3//MLA35-1
LYAEATELVGIYGKRDQDLMRLLSMEGDDASNKRLKKVSIVGFGGLGKTTLARAVYEKIKGDFDCRAFVPVGQNPDMKKVLRDILIDLGNPHSDLAMLDANQLIKKLHEFLENKRYLVIIDDIWDEKLWEGINFAFSNRNNLGSRLITTTRIVSVSNSCCSSDGDSVYQMEPLSVDDSRMLFYKRIFPDENACINEFEQVSRDILKKCGGVPLAIITIASALAGDQKMKPKCEWDILLRSLGSGLTEDNSLEEMRRILSFSYSNLPSNLKTCLLYLCVYPEDSMISRDKLIWKWVAEGFVHHENQGNSLYLLGLNYFNQLINRSMIQPIYNYSGEAYACRVHDMVLDLICNLSNEAKFV
>MLA22
LYAEATELVGIYGKRDQDLMRLLSMEGDDASNKRLKKVSIVGFGGLGKTTLARAVYEKIKGDFDCRAFVPVGQNPDMKKVLRDILIDLGNPHSDLAMLDANQLIKKLHEFLENKRYLVIIDDIWDEKLWEGINFAFSNRNNLGSRLITTTRIVSVSNSCCSSDGDSVYQMEPLSVDDSRMLFYKRIFPDKNGCLNEFEQVSKDILKKCGGVPLAIITIASALAGDQKMKPKCEWDILLQSLGSGLTEDNSLGEMRRILSFSYSNLPSHLKTCLLYLCVYPEDSMISRDKLIWKWVAEGFVHHENQGNSLYLLGLNYFNQLINRSMIQPIYNYSGDSYACRVHDMVLDLICNLSHEAKFV
>MLA1//MLA8
LYAEATELVGIYGKRDQDLMRLLSMEGDDASNKRLKKVSIVGFGGLGKTTLARAVYEKIKGDFDCRAFVPVGQNPHMKKVLRDILIDLGNPHSDLAMLDANQLIKKLREFLENKRYLVIIDDIWDEKLWEGINFAFSNRNNLGSRLITTTRIVSVSNSCCSSHGDSVYQMEPLSVDDSRILFWKRIFPDENGCLNEFEQVSRDILKKCGGVPLAIITIASALAGDQKMKPKCEWDILLQSLGSGLTEDNSLEEMRRILSFSYSNLPSHLKTCLLYLCIYPEDSKIHRDELIWKWVAEGFVHHENQGNSLYLLGLNYFNQLINRSMIQPIYGFNDEVYVCRVHDMVLDLICNLSREAKFV
>MLA16-1
LYAEATELVGIYGKRDQELMRLLSMEGDGASEKRLKKVSIVGFGGLGKTTFARAVYDKIKGDFDCRAFVPVGQNPDIKKVLRDILIDLGNPHSDLATLDANQLIKKLHEFLENKRYLIIIDDIWDEKLWEGLNFAFPKRNNLGSRLITTTRIVSVSNSCCLSNNDSVYQMEPLSVDDSRKLFYKRIFSDENGCPNEFEQVSRDIVKKCGGVPLAIITIASALAGRQKMKPKCEWDILLHSLGSGLTEDNSLEEMRRILSFSYSNLPSHLKTCLLYLCIYPEDSVIYRDILIWKWVAEGFVHHENQGTSLFLVGLNYFNQLINRSMIQPIYDGTGKVYACRVHDMVLDLIRSLSRETKFV
>MLA18-1
LYAEATELVGIYGKRDQELMRLLSMEGDGASEKRLKKVSIVGFGGLGKTTLARAVYDKIKGDFDCRAFVPVGQNPDIKKVLRDILIDLGNPHSDLATLDANQLIKKLHEFLENKRYLTIIDDIWDEKLWEGLNFAFPKRNNLGSRLITTTRIVSVSNSCCLSNNDSVYQMKPLSVDDSRKLFYKRIFSDENGCPNEFEQVSRDIVKKCGGVPLAIITIASALAGRQKMKPKCEWDILLHSLGSGLTEDNSLEEMRRILSFSYSNLPSHLKTCLLYLCIYPEDSVIYRDILIWKWVAEGFVHHENQGTSLFLVGLNYFNQLINRSMIQPIYDGTGKVYACRVHDMVLDLIRSLSRETKFV
>Ph-3
MDRRRRFLHANDETEVIGLDHDFNKLQHKLLLQDLPYGVVSIVGMPGLGKTTLAKKLYRHVRHQFECSGLVYVSQQPRAGEILLNIAKQVGLTEEERKENLEHNLRSLLKIKRYVILLDDIWDVEIWDDLKLVLPESDSKIGSRIIITSRNSNVGRYIGGDFSIHELQPLDSENSFELFTKKICNFVDDNWANTSPDLVNIGRCIVERCGGIPLAIVVTAGMLRARGRTEHAWNRVLDSMTHKIQEGCAKVLALSYNDLPIALRPCFLYFGLFPEDHEIRAFDLINMWIAEKLIVVNSGNTREAESKAEDFLNDLVSRNLIQVAKRRYDGRISTCRIHDLLHSLCVELGKESNFF
>Sr46
MIKKSQDLANISRSLDDEDLVGVDENRGKLEQWLGSDDVERSLITLTGMGGLGKTALASNVYRKEREKFQCHAWVSISQTYSREDVLRNIIKELFKNKVSGPSNIAAMDITSLEETLKRYLGQMKYLIILDDVWTPDAFEDLSRSLVCNGKGSRLIITTRQGDVAALASQGHILTLEPLPEDKAWDLFCKKSFPKETNHHCPEELRLLSEEILSKCKGLPLAIVSIGSLLHVREKTVEEWKRINDQLSWEILNNSRLDHIRNVLHLSFIYLPTYLKSCFLYCSLFPEDYLFHRRKLVRLWMAEGFIVEMGASTLEEVAESYVKELVNRNMLQLVGRNSFGRMKRFRMHDIIRELALDLCQKDRFG
>ADR1-L3
MLFNLNDEARIIGISGMIGSGKTILAKELARDEEVRGHFANRVLFLTVSQSPNLEELRSLIRDFLTGHEAGFGTALPESVGHTRKLVILDDVRTRESLDQLMFNIPGTTTLVVSQSKLVDPRTTYDVELLNEHDATSLFCLSAFNQKSVPSGFSKSLVKQVVGESKGLPLSLKVLGASLNDRPETYWAIAVERLSRGEPVDETHESKVFAQIEATLENLDPKTKECFLDMGAFPEGKKIPVDVLINMLVKIHDLEDAAAFDVLVDLANRNLLTLVKDPTFVAMGTSYYDIFVTQHDVLRDVALHLTNRGKVS
>RGC2B
MNASTSASLSDDFPSREKTFTQALKALEPNQKFHMVALCGMGGVGKTRMMQRLKKAAEEKKLFNYIVGAVIGEKTDPFAIQEAIADYLGIQLNEKTKPARADKLREWFKKNSDGGKTKFLIVLDDVWQLVDLEDIGLSPFPNQGVDFKVLLTSRDSQVCTMMGVEANSIINVGLLTEAEAQSLFQQFVETSEPELQKIGEDIVRKCCGLPIAIKTMACTLRNKRKDAWKDALSRIEHYDIHNVAPKVFETSYHNLQEEETKSTFLMCGLFPEDFDIPTEELMRYGWGLKLFDRVYTIREARTRLNTCIERLVQTNLLIESDDVGCVKMHDLVRAFVLG
>NtTPN1
MVGFNEETEMLIEQLVRGHRQLDVISIFGMPGLGKTTLAKKLYDHETISNRFDIRLWCCSSQSYNNRVLLFELLGHICELDDITKEKSDDELAEKLYRYLKGKRYLIVVDDVWSPNAWDDIKRPFPDDNKGSRIILTTRLESITTYAMINSSPHHLRLFTEEESWMLLKEKVFKEDNCYCPQQLEDIGKQIATKCGGLPLAIVLVAGVLAKNDKEIVHWQQVRERLKLKMQGCMDIVESSYQHLPVHLQNCFLYFASFLEGKKVPVQKLIRLWIAENFVEASSTTLKSLEMVAMDYLMDLIRSNLVMVANINSSGELKAVYIHDVIHEFSLRKAKVGNFL
>DSC1
NDLAPSGNEGLVGIESRLKNLEKLLSWEDLDTVHIIGIVGMVGIGKTTLADCLYGRMRGQFDGSCFLTNIRENSGRSGLESLLQKLFSTVLNDRDLEIGAPGNAHERFERRLKSKRLLIVLDDVNDEKQIRYLMGHCKWYQGGSRIIITTRDSKLIETIKGRKYVLPKLNDREALKLFSLNAFSNSFPLKEFEGLTNMVLDYAKGHPLALKVLGSDLCERDDLYWEAKLDRLKSRSHGDIYEVLETSYEELTTEQKNVFLDIACFFRSENVDYVTSLLNSHGVDVSGVVKDLVDKCLITLSDNRIEMHDMLQTMAKEISLKVETIGIRDCRWLSRHGNQCQWHIRLWDSEDICDLL
>Rpp1-R4
NFIYLLIEKLWALRDENVKKMWDLLEDEEVFIIGIDGMGGVGKTFMATHFKNEIKRKGTFKDVFWVTVSDEFTTFKLQHDIAETIQVKLYGDEMTRATILTSELEKREKTLLILDDVWDYIDLQKVGIPLKVNGIKLIITTRLKHVCLQMDCLPNNIITIPLKIITEEEEEEEEAWELFLLKLGHRGTPARLSPHVLEIARSVVMKCDGLPLGISVMARTMKGKNEIHWWRHALNKLDRLEMGEEVLSVLKRSYDNLIEKDIQKCFLQSALFPNNISKEEWVTMVVESGLLNGKRSLEETFDEGRVIMDKLINHSLLLGG
>VG9514-Rgene
NGEIEKIVKRVRSKLGCKSVSMDGLVGMQSRVEELENLIDFNSDNEVRVVGVCGMGGIGKSTLARVVYGRNLHKYGAHCFVDDISKVFRGVGLLSLQKQLVCQITNGEIQDIYNQIQAESLIKIMLHSQKALIVLDNADDVEQLEKLGVTRDCLCPGSRIVVTSRDQHVLNSFGLDEIYKVQLLNKDEAHQLFCEKAFNENIIMSCDEISREYKKLTDLALKYAQGLPLAIKVLGSYLRGRDISVWRSALDRLKDNPKKEIADVLQLSFDGLEPLEKEIFLDI
>RPS6
NISPSNDFEDLVGIEDHITKMSSLLHLESEEVRMVGIWGPSGIGKTTIARALFSRLSCQFQSSVFIDKVFISKSMEVYSGANLVDYNMKLHLQRAFLAEIFDKKDIKIHVGAMEKMVKHRKALIVIDDLDDQDVLDALADQTQWFGSGSRIIVVTENKHFLRANRIDHIYKVCLPSNALALEMFCRSAFKKNSPPDDFLELSSEVALRAGNLPLGLNVLGSNLRGINKGYWIDMLPRLQGLDGKIGKTLRVSYDGLNNRKDEAIFRHIACIFNGEKVSDIKLLLANSNLDVNIGLKNLVDRSLICERFNTLEMHSLLQELGKEIVRTQSNQPGEREFLVDLKDICDVL
>RGA2_(2)
NKILTRMETTLAAFKEFQLIGREKEKSEIIQLVTNGDGRQFEVISVCGMGGLGKTTVVRDVYQSQELRGKFEKCACVTIMRPFNCDELLANLAGQFGYEDVEDMVRHLVGKKCLIVLDDLSSTREWDAIIRRFTALETSCRIIVTTRVEDIAKHCSKKRKNIYRLQGLELKDAHDLFIQKVFDKTTDLDEQYPELVEQTNMILKKCKGLPLAIVTIGGFLANQPKTALEWKKLNEHISAAELEMNPELEAIITVLNKSYDGLPYHLKSCFLYLSIFPEDYNIKLKRLLRRWIAEGYPGVVRNKSTEEVAESYFMDLISRSMLLPSQRSICDGKRIGSCQVHDLIREIGISKSMEGNLV
>RLM3_Col
NKLFPPSNNFSDFVGIEAHIEALISMLRFDSKKARMIGICGPSETGKTTIGRALYSRLKSDFHHRAFVAYKRKIRSDYDQKLYWEEQFLSEILCQKDIKIEECGAVEQRLKHTKVLIVLDDVDDIELLKTLVGRIRWFGSESKIVVITQKRELLKAHNIAHVYEVGFPSEELAHQMFCRYAFGKNSPPHGFNELADEAAKIAGNRPKALKYVGSSFRRLDKEQWVKMLSEFRSNGNKLKISYDELDGKGQD
>DM10^Col-0
NKLNATISWDFEDMVGIEAHLQKMQSLLHLDYEDGAMIVGIYGPAGIGKTTIARALHSRLSSSFQLTCFMENIRGSYNSGLDEYGLKLRLQEQLLSKVLNHDGIRINHLGAIPERLCDQKVLIILDDVDDLQQLEALANETNWFGPGSRIIVTTEDQELLEQHDVNKKYHVDFPTREEACKIFCTYAFRRSFAPYGFEKLAERVTWLCSNLPLGLRVMGSTLRGKKEDDWEGILRRLENSLDRKIDGVLRVGYDHLCEDDQFLYLL
>Prv^1_(1)
NLFEMPLRLRTMEMLLGLGSNDIRFIGIVGMSGIGKTTLAEVIYAHSFKSLISDLGKRCFLHSRGRSIVSLQQQLLDQLASSKMIDIQILDENHGVRLIKQHLRFLKKVLIVLDGISETSQLEMLAGSPDWFGKGSRIIITTTNKDIFRHPNFKDKVQEYNVELPSHEAAFSLFCKLAFGDYPPSEDMKDLCNEIIEKVGRLPLALEKIASSLYGHDMNIWEDTLKNFHKVVYDNIFSDILKSSYEGLEAESQQIFLDLACFLNGEKVDRVIEILQGFGYSSPQTNLQLLVDRCLIDILDGHIQMHILILCMGKEIVRRKLGTCQQTRIWLRDDAR
>Pm60//Pm60a//Pm60b
NLNRPPTGSISAQHTLYGRADIFEGTKDDITSGRFYTETLSVLPVVGPGGIGKTTFAQYLYNDKRIQEHFAVRVWVCVSTDFDVLKLSQQILSCIQGSNSPNQTTSLDQLQISIAEKIMSKRFLIVFDDMWKCSNQGWEDLLAPLRKGETKGNMVLVTTRFPSIAEMVKTTPSIPLKGLESDEFFRFFEAFIFDEKKPEYQGDLASIAQTIAKKLKGSPLAGKTVGRLLRKEISRKHWMEVLENNKWQNQENDDGIMTSLRISYDYLPSHLKKCFQYFALFPEDYKFKNLEITYFWIAIGIIEKDEDYMEQLVENGFLVKENAHWSSQQYYVLHDLLHELSRCVSSQECLN
>RPP1-WsB
NMLNSFKPSRDFNGLVGMRAHMDMLEQLLRLVLDEVRMIGIWGPPGIGKTTIARFLFNQVSDRFQLSAIMVNIKGCYPRPCFDEYSAQLQLQNQMLSQMINHKDIMISHLGVAQERLRDKKVFLVLDEVDQLGQLDALAKETRWFGPGSRIIITTEDLGVLKAHGINHVYKVGYPSNDEAFQIFCMNAFGQKQPHEGFDEIAREVMALAGELPLGLKVLGSALRGKSKPEWERTLPRLKTSLDGKIGSIIQFSYDALCDEDKYLFLYIACLFNKESTTKVEGLLGKFLDVRQGLHILAQKSLISIEDGNIYMHTLLEQFGRETSRKQFIH
>NbZAR1
NNLMSRWTSSLYDHTQVVGLEGDTEKIKDWLFEARDGLLTIAFVGMGGLGKTTLAQKVFNDKRVEDHLERRIWVSVSQTFTEEQVMRSILRSLGDACVGDDQCELLRKINQYLLGKRFLIVMDDVWSWDNAWWQKIYTGLPKGNGSTVIVTTRNELVARKMGVTEARIHWPKFLNEHYSWLLFRKIAFAGSAGECHFPELEDVGKEIVEKCKGLPLAIKAVGGVMLCKPSYYHEWRRISNHFRDELKENDDSVMASLQLSYDELPPYLKSCFLCFSLFPEDCVIPKDQLIRWWIGEGFIPLRSGRLSTEVGEDCFSQLSNRCLIEVVDKAYNGVIHTCKMHDMVRDLVIKLAEDDAFF
>Pbr1.c
NPRLPSLYAEPDGLVGIDKPRDELIKCLMEGMGASVQQQKVLSIVGPGGLGKTTLANEVYRKLEGQFQCRAFVSLSQQPDVNKILRNILSQVCQQELPSTSVQDEGKLIDAIREVLKNKRYLVVIDDIWSTQAWKIIKCSLFLNDLGSRIMTTTRSIDIAKSCCSRRHDRVYEIMPLTTANSKGLFFKRIFGSEDICPPQLEEISSEILKKCGGSPLAILTIASLLANKDSTNEEWKWVYNSIGSTLGKDPGVEEMRRILSLSYDDLPHHLKTCLLYLSIFPEDYEIERDRLIRRWIAEGFIDTDGGRDLEEIGECYFNDLINRSMLEPVKIQYDGQVVSCRVHDMILDLLASKSIEENFA
>R2
NQVRTLRRTTSYVDDQDYIFVGLQDVVQKLLAQLLKAEPRRTVLSIHGMGGLGKTTLARKLYNSSAILNSFPTRAWICVSQEYNTMDLLRNIIKSVQGRTKETLDLLERMTEGDLEIYLRDLLKERKYLVMVDDVWQKEAWDSLKRAFPDSKNGSRVIITTRKQDVAERADDIGFVHKLRFLSQEESWDLFRKKLLDVRSMVPEMENLAKDMVEKCRGLPLAIVVLSGLLSHKKGLNQWQKVKDHLWKNIKEDKSIEISNILSLSYNDLSTALKQCFLYFGIFPEDQVVKADDIIRLWMAEGFIPRGEERMEDVADGFLNELIRRSLVQVAKTFWEKVTDCRVHDLLRDLAIQKVLEVNFF
>Rpi-blb3
NQVTTLRRTTSYVDEQDYIFVGFQDVVQTLLAQLLKAEPRRSVLSIYGMGGLGKTTLARKLYTSPDILNSFPTRAWICVSQEYNTMDLLRTIIKSIQGCAKETLDLLEKMAEIDLENHLRDLLKECKYLVVVDDVWQREAWESLKRAFPDGKNGSRVIITTRKEDVAERVDHRGFVHKLRFLSQEESWDLFRRKLLDVRAMVPEMESLAKDMVEKCRGLPLAIVVLSGLLSHKKGLNQWQKVKDHLWKNIKEDKSIEISNILSLSYNDLSTALKQCFLYFGIFPEDQVVKADDIIRLWMAEGFIPRGEERMEDVADGFLNELIRRSLVQVAKTFWEKVTDCRVHDLLRDLAIQKALEVNFF
>Rpi-snk1.1
NQVTTLRRTTSYVDEQDYIFVGFQDVVQTLLAQLLKAEPRRSVLSIYGMGGLGKTTLARKLYTSPDILNSFPTRAWICVSQEYNTMDLLRTIIKSIQGCAKETLDLLEKMAEIDLENHLRDLLKECKYLVVVDDVWQREAWESLKRAFPDGKNGSRVIITTRKEDVAERVDNRGFVHKLRFLSQEESWDLFHRKLLDVRAMVPEMESLAKDMVEKCRGLPLAIVVLSGLLSHKKGLNQWQNVKDHLWKNIKEDKSIEISNILSLSYNDLSTALKQCFLYFGIFPEDQVVKADDIIRLWMAEGFIPRGEEIMEDVAEGFLNELIRRSLVQVAKTFWEKVTDCRVHDLLRDLAIQKALEVNFF
>Rpi-hjt1.1
NQVTTLRRTTSYVDEQDYIFVGLQDVVQKLLAQLLKAEPRRSVLSIYGMGGLGKTTLARNLYNSPDILNSFPTRAWICVSQEYNTMDLLRNIIKSIQGRTKETLDLLERMTEGDLEIYLRDLLKERKYLVVVDDVWQREAWESLKRAFPDGKNGSRVIITTRKEGVAERADDRGFVHKLRFLSQEESWDLFRRKLLDVRAMVPEMESLAKDMVEKCRGLPLAIVVLSGLLSHKKGLNQWQKVKDHLWKNIKEDKSIEISNILSLSYNDLSTALKQCFLYFGIFSEDKVVKADDIIRLWMAEGFIPRGEERMEDVAEGFLNELIRRSLVQVAKTFWEKVTECRVHDLLHDLAIEKALEVNFF
>Rpi-hjt1.3
NQVTTLRRTTSYVDEQDYIFVGLQDVVQKLLAQLLKAEPRRSVLSIYGMGGLGKTTLARNLYNSPDILNSFPTRAWICVSQEYNTMDLLRNIIKSIQGRTKETLDLLERMTEGDLEIYLRDLLKERKYLVVVDDVWQREAWESLKRAFPDGKNGSRVIITTRKEGVAERADDRGFVHKLRFLSQEESWDLFRRKLLDVRAMVPEMESLAKDMVEKCRGLPLAIVVLSGLLSHKKGLNQWQKVKDHLWKNIKEDKSIEISNILSLSYNDLSTALKQCFLYFGIFSEDQVVKADDIIRLWMAEGFIPRGEERMEDVAEGFLNELIRRSLVQVAKTFWEKVTECRVHDLLHDLAIEKALEVNFF
>Rpi-snk1.2
NQVTTLRRTTSYVDEQDYIFVGLQDVVQTLLAELLKAEPRRSVLSIYGMGGLGKTTLARNLYNSLKSFPTRTWICVSQEYNTMDLLRNIIKSIQGRTKETLDLLERMTEGDLEIYLRDLLKERKYLVVVDDVWQREAWESLKRAFPDGKNGSRVIITTRKEGVAERADDRGFVHKLRFLSQEESWDLFRRKLLDVRAMVPEMESLAKDMVEKCRGLPLAIVVLSGLLSHKKGLNQWQKVKDHLWKNIKEDKSIEISNILSLSYNDLSTALKQCFLYFGIFSEDKVVKADDIIRLWMAEGFIPRGEERMEDVAEGFLNELIRRSLVQVAKTFWEKVTECRVHDLLHDLAIEKALEVNFF
>RPP7//RPP7^Krazo-2
NREREIRRTFPKDNESGFVALEENVKKLVGYFVEEDNYQVVSITGMGGLGKTTLARQVFNHDMVTKKFDKLAWVSVSQDFTLKNVWQNILGDLKPKEEETKEEEKKILEMTEYTLQRELYQLLEMSKSLIVLDDIWKKEDWEVIKPIFPPTKGWKLLLTSRNESIVAPTNTKYFNFKPECLKTDDSWKLFQRIAFPINDASEFEIDEEMEKLGEKMIEHCGGLPLAIKVLGGMLAEKYTSHDWRRLSENIGSHLVGGRTNFNDDNNNSCNYVLSLSFEELPSYLKHCFLYLAHFPEDYEIKVENLSYYWAAEEIFQPRHYDGEIIRDVGDVYIEELVRRNMVISERDVKTSRFETCHLHDMMREVCLLKAKEENFL
>RPP7^Mrk-0
NREREIRRTFPKDNESGFVALEENVKKLVGYFVEEDNYQVVSITGMGGLGKTTLARQVFNHDMVTKKFDKLAWVSVSQDFTLKNVWQNILGDLKPNEEETKEEEKKILEMTEYTLQRELYQLLEMSKSLIVLDDIWKKEDWEVIKPIFPPTKGWKLLLTSRNESIVAPTNTKYFNFKPECLKTDDSWKLFQRIAFPINDASEFEIDEEMEKLGEKMIEHCGGLPLAIKVLGGMLAEKYTSHDWRRLSENIGSHLVGGRTNFNDDNNNSCNYVLSLSFEELPSYLKHCFLYLAHFPEDYEIKVENLSYYWAAEEIFQPRHYDGEIIRDVGDVYIEELVRRNMVISERDVKTERFETCHLHDMMREVCLLKAKEENFL
>Ngc-D
NYALVTDELVGIDSRVDEVVGLLNLDSSTSEKIIGIHGMGGLGKTTLAKAVYDKVSTKFERCYFLENIRDTLSEKNGVSILQNKIISGILRKDFNEAKNASDGIRIIRDRVCRHKLLIVLDDVDEKFQFDDVLGKLNNFSTNSRFLITTRDARGLELLQEYKMFELQEMSPDHSLTLFNKHAFDVDCPPKDYAILSKEFVQAAAGLPLYIKVIGSLLFRMDKIFWEEKLEEFKKISPTKVQERLKISYNELTHNEKQIFLDIACYFIGSQKIYPIFMWEDCDFYPESTIRSLIQRSLIKLQRSRIKGDVLNTFWMHDHIIDLGRAIVREEKNQ
>YrAS2388R
PATDRKTNSLIERSGVVGEKIEEDTRALVEVLTREAVGDKSGRLIVVAIVGIGGIGKTTLGKKVFNDEAIEGKFTKKIWLSITQDFTDVELLSTTITAIGADLPGGGGAPDKALLVDALKNAIKDKKFFLVLDDLWDVDAWNKHLMTPFSYGGPGSRVLITTRHDTVARSMKAFHPYHHVDKLAPQDAWSLLKKQVVTGEENEPEVDMLEDIGLQIIAKCDGLPLAVKVMGGLLCKKEKTRRDWQDVLNDDMWSVSQMSKELNYAIYLSYEDLSPYLKQCFLHFSLKPKKTVITDTEMVSMWVGEGLVEGDTYTRSLEEGNKYYKELIVRNLIEVDTKYPSQLICNMHDVIRSFAQFVARDETLV
>SUMM2
PIARIEEMPIQPTIVGQETMLERVWTRLTEDGDEIVGLYGMGGVGKTTLLTRINNKFSEKCSGFGVVIWVVVSKSPDIHRIQGDIGKRLDLGGEEWDNVNENQRALDIYNVLGKQKFVLLLDDIWEKVNLEVLGVPYPSRQNGCKVVFTTRSRDVCGRMRVDDPMEVSCLEPNEAWELFQMKVGENTLKGHPDIPELARKVAGKCCGLPLALNVIGETMACKRMVQEWRNAIDVLSSYAAEFPGMEQILPILKYSYDNLNKEQVKPCFLYCSLFPEDYRMEKERLIDYWICEGFIDENESRERALSQGYEIIGILVRACLLLEEAINKEQVKMHDVVREMALWIASDLGEH
>Rpi-hcb1.2
PLDRRRLFLHADETEVIGLEDDFNMLQAKLLDQDLPYGVVSIVGMPGLGKTTLAKKLYWHVRDQFESSGLVYVSQQPRAGEILIDRAKQVGLTDEERKENLEGNLRLLLKTKRYVILLDDIWDVEIWDDLKLVLPECDSEIGSRIIITSRNNNVGRHIGGESSLHVLQPLDSENSFELFTKKIFIFDINNWANASPDLVNIGRSIVGRCGGIPLAIVVTAGMLRARERTEHAWNRVLESMDHKVQDGCAKVLALSFNDLPIARRPCFLYFGLYPEDHEIRAFDLTNMWIAEKLIVVNSGNLREAESLAGDVLNDLVSRNLIQVAKRTYDGRISSYRIHDLLHSLCVDLAKESNFF
>Rpi-mcq1.2
PLDRRRLFLHADETEVIGLEDDFNTLKAKLLDQDLPYGVVSIVGMPGLGKTTLAKKLYRHVRDQFESSGLVYVSQQPRAGEILRDIAKQVGLPKEERKENLEGNLRSLLKTKRYVILLDDIWDVEIWDDLKLVLPECDSEIGSRIIITSRNSNVGRYIGGDFSIHMLQPLDSENSFELFTKKIFTFDNNNNWANASPDLVDIGRSIVGRCGGIPLAIVVTAGMLRARERTEHAWNRVLESMGHKVQDGCAKVLALSYNDLPIALRPCFLYLGLFPEDHEIRAFDLTNMWIAEKLIVVNSGNGREAESLAEDVLNDFVSRNLIQVSQRKCNGRISSYRIHDLLHSLCVELGKESNFF
>Rpi-vnt1.1//Rpi-vnt1.2//Rpi-vnt1.3
PLDRRRLFLHADETEVIGLEDDFNTLQAKLLDHDLPYGVVSIVGMPGLGKTTLAKKLYRHVCHQFECSGLVYVSQQPRAGEILHDIAKQVGLTEEERKENLENNLRSLLKIKRYVILLDDIWDVEIWDDLKLVLPECDSKIGSRIIITSRNSNVGRYIGGDFSIHVLQPLDSEKSFELFTKKIFNFVNDNWANASPDLVNIGRCIVERCGGIPLAIVVTAGMLRARGRTEHAWNRVLESMAHKIQDGCGKVLALSYNDLPIALRPCFLYFGLYPEDHEIRAFDLTNMWIAEKLIVVNTGNGREAESLADDVLNDLVSRNLIQVAKRTYDGRISSCRIHDLLHSLCVDLAKESNFF
>RPP4
PLPKGFGDFVGIEDHIKAIKSILCLESKEARIMVGIWGQSGIGKSTIGRALFSQLSSQFHHRAFITYKSTSGSDVSGMKLSWEKELLSEILGQKDIKIDHFGVVEQRLKHKKVLILLDDVDNLEFLKTLVGKAEWFGSGSRIIVITQDKQLLKAHEIDLVYEVELPSQGLALKMISQYAFGKDSPPDDFKELAFEVAELVGSLPLGLSVLGSSLKGRDKDEWVKMMPRLRNDSDDKIEETLRVGYDRLNKKNRELFKCIACFFNGFKVSNVKELLEDDVGLTMLADKSLIRITPDGDIEMHNLLEKLGREIDRAKS
>Rpi-amr1e
PPSPEKSTNEEHTIVGMEDEYNTILDRLTAQTDELTVIPIFGMGGIGKTTLARKVYDDSSIRSRFDRHVWVTTSEEFNERRMLLEVVSSITTGSNQEKSDDQLMEIVYRGLKGRRFLIVIDDIWSTEAWDQMQRIFPNDDNKSRILLTTRLKYVADYVSSPDFPPHSKSFLSLDDSWNLFTEKVFNKDTCPPHLEETGKHIVQQCRGLPLSVVVVAGLVGKMDPTHDNWENVEENLNSFIGTVSERCQSILSLSYNYLPQYLRACFLYVGCFPEDKEIDVSKLIRLWIAEQFVKARSNKRLEVVAEEYLEELIDRSLILSGRQRANGRMKTCKIHDLLRQLCLSEAHTENIS
>Sr26
PRALAIFQHASELVGIDEPKAELIKLLTQGESTRDKMNLVSIVGSGGMGKTTLANQVYQDLKGKFKCRVFLSVSRNPDMMNIFRTILSQVSGQRYGDTEAGSIQQLIIKIAEFLLDKRYFVVLDDIWDVVTWHTIKHAFPMRSSGSIIITTTRINEVAKSCCSTPFSGDIYCIRPLDMVHSRKLFYTRLFNSEENCPSHLKKVSEDILKKCDGLPLAIIAISGLLANTERTEGPWKQVKDSIGRALQRNTIVQEMMKILSLSYFDLPAHLKSCLLCLSIFPEDSVIKKKVLIKRWIAERLIHTEAGYSITYEFGERCFNELVNRSLIQPGETNRYGMVKYCRVHDTILDFIISKSIEENFV
>Lr10
PRLCTVDTCAADLVGIDGPKHELVKWLRNGEDESVHQQKVVSIVGCAGLGKTTLAKQVYDELRINFEYRAFVSISRSPNMATILKCVLSQFHAQDYSSDESEIPKLVDQIRDLLQDKRYFVIIDDIWDMKTWDVLKCALCKNSCGSVIMTTTRIYDVAKSCCSSNGDLVYNIQPLSVADSEELFLNRVFGHEKGFPPELKEVSKDVLRKCGGLPLAINAISSLLAAEKIEEWDRVGLSNVFAQGEKSDIDAMKYKLSLCYFDLPLHLRSCLLYLIMFPEDCLIEKERLVHRWISEGFIRNEDGEDLVEVGERYLYELVNRSLIESVGVPYDGKARFYRVHNVILDFLMIKSMEENFC
>Pbr1.b
PRLPSLYAEPDGLVGIDKPRDELIKCLMEGMGASVQQQKVLSIVGPGGLGKTTLANEVYRKLEGQFQCRAFVSLSQQPDVNKILRNILSQVCQQELPSTSVQDEGKLIDAIREVLKNKRYLVVIDDIWSTQAWKIIKCSLFLNDLGSRIMTTTRSIDIAKSCCSRRHDRVYEIMPLTTANSKGLFFKRIFGSEDICPPQLEEISSEILKKCGGSPLAILTIASLLANKDSTNEEWKWVYNSIGSTLGKDPGVEEMRRILSLSYDDLPHHLKTCLLYLSIFPEDYEIERDRLIRRWIAEGFIDTDGGRDLEEIGECYFNDLINRSMLEPVKIQYDGQVVSCRVHDMILDLLASKSIEENFA
>NLS1
PRLSALYVDEDRLVGIDAPRDEIIGRLLDKRRSASAKQVMTISIVGCGGLGKTTLANQIYCKIKGKFECAAFASVFQNPNTKKVLTNILSQVATTAAVEDDEQAIINKLREYLSDKRYIVIVDDIWDMQIWKFIECALVKNCRGSRIITTTRIHDIAKLCCSSHGDYIYEMKPLGVIDSKILFDKRIFDPEERRPPQLTEVSEEILKKCGGLPLAIISISSLLASKPKSKDQWDRVKVSLSSTLERTPDIETMEWVLSLSYSDLPNHLKTCLLYLSIFPEGYEINRERLVSRWIAEGFIYKKHGQNPYEVGDSYFNELVNRSLIQPANIKPDGQTNACRVDDTVHDFIVSMSVEENFV
>DES1
PRMMALYTDVTELVGIEETRDKLINMLIEDDDWSKYPLKTISIVGFGGLGKTTLAKAAYDKIKVQFDCGAFVSVSQNPEMKKVLKDILYGLDKVKYENIHNAARDEKYLIEDIIEFLNEKRYLIVVDDIWNEKAWELIKCAFSKKSPGSRLITTTRNVSVSTACCSFEGDIYRMEPLSDDVSRRLFCKRVFSQEEGCPRELLQVSEEILKKCGGIPLAIITIASLLANKGQIKAKDEWYALLSSIGHGLTEDRSLEQMKKILLFSYYDLPSYLKPCLLYLSIFPEDHAIVRGRLIWRWISEGLVYSDKQETSLYELGNSYFTELVNRSMVQPIGIDVEGNVEGCRVHDMVLDLICSLSSEENFV
>Sr35
PRMMALYTDVTELVGIEETRDKLINMLTEGDDWSKHPLKTISIVGFGGLGKTTLAKAAYDKIKVQFDCGAFVSVSRNPEMKKVLKDILYGLDKVKYENIHNAARDEKYLIDDIIEFLNDKRYLIVIDDIWNEKAWELIKCAFSKKSPGSRLITTTRNVSVSEACCSSEDDIYRMEPLSNDVSRTLFCKRIFSQEEGCPQELLKVSEEILKKCGGVPLAIITIASLLANKGHIKAKDEWYALLSSIGHGLTKNRSLEQMKKILLFSYYDLPSYLKPCLLYLSIFPEDREIRRARLIWRWISEGFVYSEKQDISLYELGDSYFNELVNRSMIQPIGIDDEGKVKACRVHDMVLDLICSLSSEENFV
>Rpi-amr1e-2272
PSSQEKSTIEENTIVGMEDEYNTILDRLTAQTDELTVITIFGMGGIGKTTLARKVYDDSYIHSRFDKHAWITISEEYNQRQMLLQVVSSITTGSNGEMSDDQLMEIVYRGLKGRRFLIVIDDIWSTEAWDQMQRIFPNDNNKSRILLTTRLKYVADYVSCPDFPSHCKSFLSLDDSWNLFTEKVFKKDPCPPHLEETGKHIVQQCQGLPLSVVVVAGLVGKMDPTHDNWENVEENLNSFFGTVSERCQSILSLSYNYLPQYLRACFLYVGGFPEDKEIDVSKLIRLWIAEQFVKARSNKRLEVVAEEYLEELIDRSLILTGRQRVNGRMKTCKIHDLLRQLCLSEAHTENIS
>Rpi-amr1e-3409
PSSSGKSTIEEHTIVGMEDEYNTILDRLTAQTDELTVIPIFGMGGIGKTTLARKVYDDSSIRSRFDRHAWVTTFEEFNERRMLLEVVSSITTGSNQGKSDDQLMEIVYRSLKGRRFLIVIDDIWSTQAWDQMQRIFPNDDSKSRILLTTRLKYVADYVSSPDFPPHSKSFLSLDDSWNLFTEKVFNEDTCPPHLEETGKHIVQQCQGLPLSVVVVAGLVGKMDPTHDNWENVEENLNSFFGTVSERCHSILSLSYNYLPQYLRACFLYVGGFPEDKEIDVSKLIRLWIAEQFVKARSNKRLEVVAEEYLEELIDRSLILSGRQRANGRMKTCKIHDLLRQLCLSEAHTENIS
>Rpi-amr1e-2307
PSSSGKSTIEEHTIVGMEDEYNTILDRLTAQTDELTVIPIFGMGGIGKTTLARKVYDDSSIRSRFDRHAWVTTSEEFNERRMLLEVVSSITTGSNQGKSDDQLMEIVYRSLKGRRFLIVIDDIWSTQAWDQMQRIFPNDDNKSRILLTTRLKYVADYVSSPDFPPHSKSFLSLDDSWNLFTEKVFNEDTCPPHLEETGKHIVQQCQGLPLSVVVVAGLVGKMDPTHDNWENVEENLNSFFGTVSERCHSILSLSYNYLPQYLRACFLYVGGFPEDKEIDVSKLIRLWIAEQFVKARSNKRLEVVAEEYLEELIDRSLILSGRQRANGRMKTCKIHDLLRQLCLSEAHTENIS
>Rpi-amr1e-1101//Rpi-amr1e-1123
PSSSGKSTIEEHTIVGMEDEYNTILDRLTAQTDELTVIPIFGMGGIGKTTLARKVYDDSSIRSRFDRHAWVTTSEEFNERRMLLEVVSSITTGSNQGKSDDQLMEIVYRSLKGRRFLIVIDDIWSTQAWDQMQRIFPNDDSKSRILLTTRLKYVADYVSSPDFPPHSKSFLSLDDSWNLFTEKVFNEDTCPPHLEETGKHIVQQCQGLPLSVVVVAGLVGKMDPTHDNWENVEENLNSFFGTVSERCHSILSLSYNYLPQYLRACFLYVGGFPEDKEIDVSKLIRLWIAEQFVKARSNKRLEVVAEEYLEELIDRSLILSGRQRANGRMKTCKIHDLLRQLCLSEAHTENIS
>Rx4
PSSSRDVTQSLSSQKDHVVVGLYDDFLRIADKLTGYPDKLDVVVIFGMGGIGKTTLAKRIYHDKLIEEHFYVRAWITVSERYKVRNMLLDLLVCTSKVAFIMDEMENEELGERLYKSLKGQRYLIVMDDVWYTEAWDDVRRYFPNDNNGSRVMVTSRIMKVARYINPLNPPHQMRFLTVEESWKLLQKKIFGLDDPSCCDDEMERIGMEISKKCKGLPLAIVMVAGILSKESATASKWSDIAENIHSSFVTEESRPFLDILALSYNHLRRHLKACFLYMGAFPEDVEVPVWRLIRLWIAEGFIKLESPKTLEFVGQEYLQELIDRSLIIVSKRSYDNRVKTCSIHDILRNFCQEEAKQEKLL
>Pik-h1
QAKKDVKETTPMLAPVKSICEFHKVKTVCILGLPGGGKTTVARELYDALGTHFPCRVFVSVSPSSSPSPNLTKTLADIFAQAQLGVTDTLSTPYGGSGTGRALQQHLIDNISAFLLNKKYLIVIDDIWHWEEWEVIRKSIPKNDLGGRIIMTTRLNSIAEKCHTDDNDVFVYEVGDLDNNDALSLSWGIATKSGAGNRIGTGEDNPCYDIVNMCYGMPLALIWLSSALVGEIEELGGAEVKKCRDLRHIEDGILDIPSLQPLAESLCLGYNHLPLYLRTLLLYCSAYHWSNRIERGRLVRRWIAEGFVSEEKEAEGYFGELINRGWITQHGDNNSYNYYEIHPVMLAFLRCKSKEYNFL
>LOV1
QERQREQKEIRQTFANSSESDLVGVEQSVEALAGHLVENDNIQVVSISGMGGIGKTTLARQVFHHDMVQRHFDGFAWVFVSQQFTQKHVWQRIWQELQPQNGDISHMDEHILQGKLFKLLETGRYLVVLDDVWKEEDWDRIKAVFPRKRGWKMLLTSRNEGVGIHADPKSFGFKTRILTPEESWKLCEKIVFHRRDETGTLSEVRVDEDMEAMGKEMVTCCGGLPLAVKVLGGLLATKHTVPEWKRVYDNIGPHLAGRSSLDDNLNSIYRVLSLSYEDLPMCLKHCFLYLAHFPEYYEIHVKRLFNYLAAEGIITSSDDGTTIQDKGEDYLEELARRNMITIDKNYMFLRKKHCQMHDMMREVCLSKAKEENFL
>rpp8_sus
QERQRVQREIRQTYPDSSESDLVGVEQSVKELVGHLVENDVHQVVSIAGMGGIGKTTLARQVFHHDLVRRHFDGFAWVCVSQQFTQKHVWQRILQELQPHDGDILQMDEYALQRKLFQLLEAGRYLVVLDDVWKKEDWDVIKAVFPRKRGWKMLLTSRNEGVGIHADPTCLTFRASILNPEESWKLCERIVFPRRDETEVRLDEEMEAMGKEMVTHCGGLPLAVKALGGLLANKHTVPEWKRVFDNIGSQIVGGSWLDDNSLNSVYRILSLSYEDLPTHLKHCFLNLAHFPEDSEISTYSLFYYWAAEGIYDGSTIEDSGEYYLEELVRRNLVIADDNYLSWQSKYCQMHDMMREVCLSKAKEENFL
>Hrt1
QERQRVQREIRQTYPDSSESDLVGVEQSVTELVCHLVENDVHQVVSIAGMGGIGKTTLARQVFHHDLVRRHFDGFAWVCVSQQFTQKHVWQRILQELQPHDGDILQMDESALQPKLFQLLETGRYLLVLDDVWKKEDWDRIKAVFPRKRGWKMLLTSRNEGVGIHADPTCLTFRASILNPEESWKLCERIVFPRRDETEVRLDEEMEAMGKEMVTHCGGLPLAVKVLGGLLANKHTVPEWKRVSDNIGSQIVGGSCLDDNSLNSVYRILSLSYEDLPTHLKHRFLFLAHFPEDSKITTQELFYYWAAEGIYDGSTIEDSGEYYLEELVRRNLVIADNKYLRVHSKYCQMHDMMREVCLSKAKEENFL
>Prv^2_(2)
QGTDHKLVLSHKTSLVGMENQVEKVCNLLDLERSKDTLFVGIFGSSGIGKTTIAEVVYNTILDQFQSGCFLYLSSKQNSLVPLQHQMLSHLLSKETKIWDEDHGAQMIKHHMSNRKVLIVLDGVXXXXXIEKLVGSPTWFAPGSRVIITARNRDVLHQLDYRDQVQEYKVELLSRESAYSLFCKNAFGDGPSDKNDLCSEIVEKVGRLPLALRTIGSYLHNKELEVWIETLKRLDELEQNFFDTISQRTQK
>Pii-2
QHSLSNLDKSNEQEVLFHRTEIIGRDTDKENIKNLLLQNDVDKLPIIPIVGLAGLGKTAVAKLIFHEQGEGWNFDQRIWVHLDKKLDLNKIANSIISQVNQSVDTTKNQIQNNLQFKRNCLQEVLCDQSSLIVLDDLFSTEENQIAELKEMLRGTKKGTKIIVTTSSEISAELIHTVPPYKLGPLSEGDCSTIFCQRAFGDGHENSSLTEIAKQIVKRCEGIPAVAYSLGSLVRNKNKEAWLYARDKEIWELPTLFPNGFELLASFSEMYLCMPSALKSCFAYLSTIPKGTIIDREKLIEQWIALDMVGSKHGTLPAYVQGEMFIQQLLSISFLQVRNKPSATRIRDTNQSKELRIHNLVHDFAMYVARDDLII
>Lr1
QIGSTIIQDTLYGRRHTFEETVNRIFSCKHPVSVLPIVGPGGIGKTTFAQHLYNDARTEEHFQVRVWVCVSTDFNVLKLTREILACIPATEEGGSSSVANETTNLDHLQRSIVRRLKSKRFLIVLDDIWKCDSQDQWKTLLAPFTKGETKGSMLLVTTRFPKLAQMMETIDPLELLGLESNDFFTFFEACIFGEDNKPEHFEDELAGIAQKIADKLKGSPLAAKTVGRLLHKDLSQKHWNGVLEKHQWLKQQNNDDIMPSLKISYDCLPFDLKKCFSYCGLFPEDHWFTSSEINHFWVAVGIIDSDHQADRNYLEELVDNGFLMKKKEYYLDDRCKQKEFDCYVMHDLMHELSKSVSAQECLN
>Rpg1b
QISQSTSSVVESDIYGRDKDKKMIFDWLTSDNGNPNQPSILSIVGMGGMGKTTLAQHVFNDPRIEEARFDVKAWVCVSDDFDAFRVTRTILEAITKSTDDSRDLEMVHGRLKEKLTGKRFLLVLDDVWNENRLKWEAVLKHLGFGAQGSRIIATTRSKEVASTMRSKEHLLEQLQEDHCWKLFAKHAFQDDNIQPNPDCKEIGMKIVEKCKGLPLALKTMGSLLHNKSSVTEWKSILQSEIWEFSTERSDIVPALALSYHHLPSHLKRCFAYCALFPKDYEFDKECLIQLWMAEKFLQCSQQGKSPGEVGEQYFNDLLSRCFFQQSSNTERTDFVMHDLLNDLARFICGDICFR
>Rpg1r
QISQSTSSVVESDIYGRDKDKKMIFDWLTSDNGNPNQPSILSIVGMGGMGKTTLAQHVFNDPRIQEARFDVKAWVCVSDDFDAFRVTRTILEAITKSTDDSRDLEMVHGRLKEKLTGKRFLLVLDNVWNENRLKWEAVLKHLVFGAQGSRIIATTRSKEVASTMRSREHLLEQLQEDHCWKLFAKHAFQDDNIQPNPDCKEIGTKIVEKCKGLPLALKTMGSLLHDKSSVTEWKSILQSEIWEFSTERSDIVPALALSYHHLPSHLKRCFAYCALFPKDYVFDKECLIQLWMAEKFLQCSQQGKSPEEVGEQYFNDLLSRCFFQQSSNTKRTHFVMHDLLNDLARFICGDICFR
>BjuWRR1
QKRQREIQQTYPKRSQKDLVGVEQSVNELVGHLVENDNIQVVSISGMGGIGKTTLARQVFHHDIVRSHFDGFAWICVSQDFKRKDIWQKLLQDLRPHDKGNKHMNEETLQAELFHLLETSKYLIVMDDVWKKEDWDVIKDVFPQERGWKMILTSRDEGVGLHVNPKSFLFKPKILTPEESWKLCESIVFSRREITEFIVDEELEAMGRKMVKYCGGLPLAVKVLGGLLANKIMVEEWKRVDDNIKTQIVRRDDKNQDSVYRVLSMSYEDLPMQLKNCFLYLAHFPEDYKIEAEQLYYYWEAEGIITSSVDGETTRKIGEDYIDELVRRNMIIGVKEDLSCRWEYCQMHDMMREVCLSKAKEENFL
>Rpp1-R1
QPWGSRDYDVMDMWDLLEDEEVFIIGIDGMGGVGKTFMATHIKNEIKRKGTFKDVFWVTVSHDFTTFKLQHDIAETIQVKLYGDEMTRATILTSELEKREKTLLILDDVWDYIDLQKVGIPLNGIKLIITTRLKHVCLQMDCLPNNIITIFPFGEEEGGGGKAQEEEAWELFLLKLGHRGTPARLPPHVLEIARSVVMKCDGLPLGISVMARTMKGKNEIHWWRHALNKLDRLEMGEEVLSVLKRSYDNLIEKDIQKCFLQSALFPYHIWKQEWVMMLVESGLLNGKRSLEETFDEGRVIMDKLINHSLLLGG
>Gro1-4
QRHASNARNLVGMESHMHKVYKMLGIGSGGVHFLGILGMSGVGKTTLARVIYDNIRSQFQGACFLHEVRDRSAKQGLERLQEILLSEILVVKKLRINDSFEGANMQKQRLQYKKVLLVLDDVDHIDQLNALAGEREWFGDGSRIIITTKDKHLLVKYETEKIYRMKTLNNYESLQLFKQHAFKKNRPTKEFEDLSAQVIKHTDGLPLALKVLGSFLYGRGLDEWISEVERLKQIPENEILKKLEQSFTGLHNTEQKIFLDIACFFSGKKKDSVTRILESFHFCPVIGIKVLMEKCLITILQGRITIHQLIQDMGWHIVRREATD
>Rph15
QSTASDPSRRTSSLLQGKVYGRDEEKDSIINRMTAGKSDSVTVLPIVGIGGTGKTALAQFVYNDPNVQNQFDQCIWVWVSNNLDEMIITREMLDIVPPEKHEGLCSLDKLQQVLKTHIESKRVLLILDDVWDDMNDGRMDVILAPFKSDNAKGNVILVTTRYLSVAKRIGTTEPVVLGALKDEDLWSLFKARAFRDEKYEGHGNLTNIGWKIASKLKGNPLAAVTAGELLRVDLTVGHWNKILKDEDGKLLGRSGRIMSSLKLSYDQLPYHLHQCFSYCSIFSDYDEFLAEELVHIWISQGFVTRTHSSKRLEDIGMDYLADLVNLGYFQQVESKDSPLGSQNSYVVSGLMHDFARMV
>Fom-2
QYRETISELEDHKILGRDVEVESIVKQVIDASNNQLTSILPIVGMGGLGKTTLAKLVFKHELVRQHFDKTVWVCVSEPFIVNKILLDILQNLKGGISNGGDSKEVLLRELQKEMLGQTYFLVLDDVWNENSFLWGELKYCLLKITGNSKNSIVVTTRSAEVTKIMGTCPGHLLSKLSDDHCWSLFKESANVYGLSMTSNLGIIQKELVKKIGGVPLVARVLGRTVKFEGDVEKWEETLKSVLRIPVQEEDFVLSILKLSVDRLPSSALKQCFSYCSIFPKDFVFEKQELIQMWMAQGFLQPQEGRNMTMETVGDIYFKILLSHCLFQDAHETRTEEYKMHDLVYGTRTEEYKMHDLVHDIAMAISRDQNLQ
>Sr13a//Sr13b//Sr13c//Sr13d
RALAIFEHASKLVGIDEPKAELIKLLTDKDGVASTQQQVKMVSIVGSGGMGKTTLANQVYQELKEKFKCKAFISVSRNPDMTNILRTLLSEVGCQDYADTEAGSIQQLIRKITDYLAEKRYIIVIDDIWDVKTWDVIKCAFPMTRCGGVIITTTRLSDVARSCHSSIGGHIYNIRPLNMEHSRQLFHRRLFSSEEDCPSSLVKVSNQILEKCDGLPLAIIAIAGLLANTGRSEHLWNQVKDSIGRALERNPNVEVMIKILSLSYFDLPPHLKTCLLYLSIFPEDSIIEKKTLISRWIAEGFIQKEGIYTAYEVGVRCFNELINRSLIQPVKKDDYRGKSCRVHDIILDFIVSKSIEENFV
>MLA2//MLA27-1//MLA27-2
RALYAEVTELVGIYGKRDQDLMRLLSMEGDDASNKRLKKVSIVGFGGLGKTTLARAVYEKIKGDFDCRAFVPVGQNPDMKKVLRDILIDLGNPHSDLAMLDANQLIKKLHEFLENKRYLVIIDDIWDEKLWEGINFAFSNRNNLGSRLITTTRIVSVSNSCCSSNGDSVYQMEPLSVDDSRMLFYKRIFPDENACINEFEQVSRDILKKCGGVPLAIITIASALAGDQKMKPKCEWDILLRSLGSGLTEDNSLEEMRRILSFSYSNLPSHLKTCLLYLCVYPEDSMISRDKLIWKWVAEGFVHHENQGNSLYLLGLNYFNQLINRSMIQPIYGFNGEVYACRVHDMVLDLICNLSREAKFV
>FB_MR5
RARRNISPSSSQPDGPVIGRDEDKRKIVELLSKQEHRTVNFDVVAIVGMAGVGKTTLAGQVLNDMVATQTFQPAVWACVSDDFNLERVTKQILESITSRQCTTEDYNKVQDYLHKELAGKKFLIVLDDVWKTCSYGEWMKLQSPFRDGAQGSKIIVTTRDTDVSKMMGAATLVHNLEPMESSVCLQVFEQHAFLNSNDDKPPNYELLKEKIAAKCRGLPLAARTLGGVLLRKDTYEWEDILNNKLWSLSNEHDILPVLRLTYFYLPSHLKRCFAYCSILPNDYEFEEKQMILLWMAEGFILPRPEDKKQIEDLGADYFRDLVSRSLFQKSTKCISKYVMHDLIGDLARWAAGEICFR
>Bph1/9-9_(1)
RATMSGAHEERWQHDKAVAGLVRLVKTKVDECRVIAVWGTSGDLRETSIIREAYDHIKRSKKFECCAWIDLMHPLNPTKFLQTIVRQLYIRSLQEAGEATPGCQLLRSMLMKEDHLDYDDFNKYLSDKGYLIVLNDLSTTEEWKQIKRHLPDNKKGSRIIVSTHQVEVASLCAGTEEVAPEHVQLFADHALYAFHFKGAKD
>AtNRG1.1
RDLCSVPKLDKVIVGLDWPLGELKKRLLDDSVVTLVVSAPPGCGKTTLVSRLCDDPDIKGKFKHIFFNVVSNTPNFRVIVQNLLQHNGYNALTFENDSQAEVGLRKLLEELKENGPILLVLDDVWRGADSFLQKFQIKLPNYKILVTSRFDFPSFDSNYRLKPLEDDDARALLIHWASRPCNTSPDEYEDLLQKILKRCNGFPIVIEVVGVSLKGRSLNTWKGQVESWSEGEKILGKPYPTVLECLQPSFDALDPNLKECFLDMGSFLEDQKIRASVIIDMWVELYGKGSSILYMYLEDLASQNLLKLVPLGTNEHEDGFYNDFLVTQHDILRE
>RDG2A
REERQHPWRQTHSKLDETTQIFGREDDKEVVVKLLLDQQDQRRVQVLPIIGMGGLGKTTLAKMVYNDQGVEQHFELKMWHCVSDNFDAIALLKSIIELATNGSCDLPGSIELLQKKLEQVIGQKRFMLVLDDVWNEDERKWGDVLKPLLCSVGGPGSVILVTCRSKQVASIMCTVTPHELVFLNEEDSWELFSDKAFSNGVEEQAELVSIGRRIVNKCGGLPLALKTMGGLLSSKQKVQEWKAIEESNIGDKDGGKYEVMHILKLSYKHLSPEMKQCFAFCAVFPKDYEMEKDRLIQLWMANGFIQHKGTMDLVQKGELIFDELVWRSFLQDKKVAVRFTSYRGNKIYETIVCKMHDLMHDLAKDVTDECASI
>NRC1
RGGEERQPPVVEEDDVVGFDDEAQTVIDRLLEGSGDLEVIPVVGMPGLGKTTLATKIFKHPKIEYEFFTRLWLYVSQSYKTRELYLNIISKFTGNTKHCRDMSEKDLALKVQEILEEGGKYLIVLDDVWSTDAWDRIKIAFPKNDKGNRVLLTTRDHRVARYCNRSPHDLKFLTDEESWILLEKRAFHKAKCLPELETNGKSIARKCKGLPLAIVVIAGALIGKSKTIKEWEQVDQSVGEHFINRDQPNSCDKLVRMSYDVLPYDWKACFLYFGTFPRGYLIPARKLIRLWIAEGFIQYRGDLSPECKAEEYLNELVNRNLVMVMQRTVDGQIKTCRVHDMLYEFCWQEATTEENL
>NRC2
RGSEERKPPVVEEDDVVGFDEEADIVINRLLGESNHLEVVPVVGMPGLGKTTLANKIYKHPKIGYEFFTRIWVYVSQSYRRRELFLNIISKFTRNTKQYHGMCEEDLADEIQEFLGKGGKYLVVLDDVWSDEAWERIKIAFPNNNKPNRVLLTTRDSKVAKQCNPIPHDLKFLTEDESWILLEKKVFHKDKCPPELVLSGKSIAKKCKGLPLAIVVIAGALIGKGKTPREWKQVDDSVSEHLINRDHPENCNKLVQMSYDRLPYDLKACFLYCSAFPGGFQIPAWKLIRLWIAEGFIQYKGHLSLECKGEDNLNDLINRNLVMVMERTSDGQIKTCRLHDMLHEFCRQEAMKEENL
>Pi63
RHRMARNTRLTTSVPIEPKVYGRDADRDRIIEMLINEGSSDLLVLPIVGIGGIGKTTLARFVYRDQRIIDHFDLQIWICVSTKFNEVRLTLEILEHEILLKNIREKRFLIILDDMWEDRDSSGWDKLLAPLKCNQVTGCAVLATTRRNSVAQMIGTVNAFQISGLDKKEFWLFFKACAFGNEAYEGQPSLHSIGQKIAKALKGCPLAARSVGALLNRDVSYEHWRTVQDKWKSLQVKDDDIIPILKLSYDYLPFHLQCCFSYCSLFPEDHQFSGETLVQAWISQNFVQYEDTGMGLEETGLQYLANLVDFGFFQKVGSDYAMHDLMHELAEQVSSNECAA
>Pi36
RILNIEKMANNLVGIDEPRDELIKMLSQHERDNNLNTSNRKTKIVYVVGMGGLGKTTLATAVYEKIKVGFPLNAFVPIGQNPNMKAILWNILHRLGSEKYLNCPNIEMLTVQELIGELKQFIKGKRFFIVIDDIWDKPSWQILESGLQDNDYGSKILVTTRKSEVATIISDVYNMKPLSHDNSKELLYTRTGSEGKSLDSSSTEACDKILKKCAGVPLAIITIASLLASRSGLDWSEVYRAIDFGEEDNYEMANTKRILSFSYYDLPSHLKNCLLYLSMFPEDYKIDKNHLIWMWIAEGFVPEKQNTNLGLYELGESYFNELINRSMIQPIENEFFGCIEGCRVHDMVLDLARSLTSEQNFV
>Rpr1
RKRSQDCLLAPDDLVGIEDNRKLLTDWLYSKEQDNTIITVSGMGGLGKTTLVNNVYEREKNNFEVSTWIVVSQSYDVVDLLRKLLRKIVPDDQTQLLDLDAHDLKIRIKEKLKDENFLIVLDDVWNREAYTQIADAFPNFQASRIIITTRQGDVATLAQSARQLKLNPLEHTDALELFCRRAFYRNCKCPQNLEKLTNDIVVRCQGLPLAIVSIGGLLSSLPPENQVWNETYKQLRSELTKNNNVQAILNMSYHDLPGDLRNCFLYCSLFPEDHELSRETVVRLWVAEGFAVQNEENTPEEVAEKYLRELIQRNMLEVLGNDELGRVSTFKMHDLVRDLALSIAKEEKFG
>MrRPV1
RLDVGANLVGIDSHVKEMILRLHLESSDVRMVGIYGVGGIGKTTIAKVIYNELSCEFEYMSFLENIREGSNPQVLFHLQNQLLGDILEGEGSQNISSVAHRASMIKDILLSRRVFIVLDDVDDLSQLEYLLGHREWLGEGSRVIITTRNKHVLAVQEVDDLYEVEGLNFEEACELFSLYAFKQNLPKSDYRNLTCRVVGYCQGLPLALKVLGSLLCKKTIPQWEGELKKLDSEPKADIHKVLKRSYDGLDRIDKNIFLDLACFFKGEGRDFVLRILDGCDFPAETGISNLNDLCLITLPYNQICMHDLIQQMGWEIVRENFPVEPNKWSRLWDPCD
>MdNLR16
RLIHVSSSKDNGLVGMDYHIDKVNSLLRPGVNDVFTVGIWGMGGIGKTTIARAVYDEIACQFEACCFLENIKEGFSKNGAAHMQEVLLSRILKEKVQSLGTLDRGSRVIMERLQRKKVFIVLDDVDELSQIEALLGEQHSFGGGSRVIITTRDKQLLSGAGAVYEPENLREPEALKLFKQYAFRTNQPTRVYDQLSRDVIQYAQGLPLALKVLGAFLDNKTLPEWEDVLEKIRKIPQRGIHNVLKTSFDGLDDSEKNVFLDIACFLKGMDIDMAKKILDSCGFYPHTGIRVLIDRALISVSEWGTLEMHDLLEEMGREIVRQESIK
>Pm41
RMPALYADATDLVGIDATRDELIELVTNQEEKELKVVSIVGYGGLGKTTLAIQVYRHLHGQFDFQAKVLMSRIFDMKRILRAILFQTNETDYLDQNTESWGEDLLIEKLRKFLMDKRYFVVIDDIWDARNWDAIKCAFPDGKRGSRIMTTTRINSVAKSCCTHRRDHIHKLSVLSEADSQCLFYRRAFYCEDGCPPELEEVATEIVQRCGGLPLAIITLASLLSTKSYTRREWMIVQDSIGLGLMNNDGMEDMNKILSLSYIDLPYHLKTCLLYLSLFPEDFLITRDRLVRRWIAEGFITAECGKTLEEQGESYFNELINRNLIQPIDIKYDGRARACRVHDMILDFIVSKAAEEKFA
>RPP7^Koch-1
RNREREIRRTFPKDNESGFVALEENVKKLVGYFVEEDNYQVVSITGMGGLGKTTLARQVFNHDMVTKKFDKLAWVSVSQDFTLKNVWQNILGDLKPKEEEKKILEMTEYTLQRELYQLLEMSKSLIVLDDIWKKEDWEVIKPIFPPTKGWKLLLTSRNESIVAPTNTKYFNFKPECLKTDDSWKLFQRIAFPINDASEFEIDEEMEKLGEKMIEHCGGLPLAIKVLGGMLAEKYTSHDWRRLSENIGSHLVGGRTNFNDDNNNSCNYVLSLSFEELPSYLKHCFLYLAHFPEDYEIKVENLSYYWAAEEIFQHRHYDGEIIRDVGDVYIEELVRRNMVISERDVKTSRFETCHLHDMMREVCLLKAKEENFL
>PmR1
RPLIGSTTVQDRLFGRRNVFEQTIKDIITNSSETLSVIPIVGPGGIGKTTFTQHLYNDERTQQHFPFRAWVCVSTDFDVFKVSQEILSCIEGKKTVNQSTSLDQIQISITRELKPKRFLIVLDDIWECNSQGWENLLAPLMKGEAKGSMVLVTTRFPSKADIVKTTDPIALKGLEPDEFFTFFESFIFAGQKPEGYHDGLTHIARDIAKKLKGSPLAAKTVGRMLKKDLSREYWMRVLENNEWQNEKNADDILPSLRISYDYLPFHLKKCFPYFALFPEDHRFKNLEIIYFLIAIGIIDKDENYMDELVDNGFLVKENDDWEDQYYVLHDLLHELARNISSKECLN
>HvPm3
RQTDHVIIDPQEIARRSREKDKKNIIDILVGGAGNADLTVVPVVAMGGLGKTTLAQLIYNEPEVQKHFQLLIWVCVSDTFDMNSLAKSIVEASPKKNDYTDEPPLDRLRNLVSGQRYLLVLDDVWNNRDFQKWERLKVCLEHGVAGSAVLTTTRDMKVAEIMGADRAYHLNALGNSFIKEIIEARAFSSGNEKPPELLEMICEIVERCRGSPLAATALGSVLRTKTSMEEWKAVSSRSSICTEDTGILPILKLSYNDLPAHMKQCFAFCAIFPKDYKINVEKLIQLWIANGFIPEHEEDSLETIGKHIFSELASRSFFLDIEESKDASEYYSITTCRMHDLMHDIAMSVMEKECIV
>Pm17
RQTDYVINDPKEIASKSRDKDKVEVVGTLLRQANNADLAVVAIVGMGGLGKTTLAQLIYNEPGIQKHFQLLLWVCVSDTFDVNSIAKSIVEASPKKNDDTNKPPLERLQKLVSGQRYLIVLDDVWNREVHKWERLKDHLKHGGMGSVVLTTTRDKGVAEIMGADTHILGRLDDRFLKEIIEAGAFSSRGKKPVELVKMVDQIVDRCRGSPLAACALGSVLRTKTTVKEWKAIASRSSICTEETGILPILKLSYNDLPSHMKQCFAFCAIFPKDYKINVAKLIQLWIANGFIPEHKEDSLETIGQLIFDELASRSFFLDIEKSKEDWEYYSRNTCKIHDLMHDIAMSVMEKECVA
>Pm8
RQTDYVINDPKEIASKSREKDKVEVVGTLLRQANNADLAVVAIVGMGGLGKTTLAQLIYNEPGIQKHFQLLLWVCVSDTFDVNSIAKSIVEASPKKNDDTNKPPLERLQKLVSGQRYLLVLDDVWNREVHKWERLKGHLQHGGVGSVVLTTTRDKGVAEIMGADNHILRPLDDRFLKEIIEAGAFSSAEKKPVELVKMVDQIVDRCRGSPLAACALGSVLRTKTTVKEWKAIASRSSICTEETGILPILKLSYNDLPSHMKQCFAFCAVFPKDYKIDVAKLIQLWIANGFIPEHKEDSLETIGQLIFDELASRSFFLDIEKSKEDWEYYSRNTCKIHDLMHDIAMSVMEKECVA
>Le4
RREARRPYPHVMDDNIVGLGKDIQKLVSVLVDEESECKVLSISGMGGLGKTTLAKKIYSQSHVVGHFKHLAWAYVSQNCQKRKVWEDILSDFNLLSEADKKMKVEKLAEKLSSFLEENKCLVVLDDIWNTESWDSLKPAFSARETRSKILLTSRNKEIVSHADSKGFLYELQYLNYKQSWELFQKIAFPPTNSPRYKIDAKMKELGEEMVKHCAGLPLAIIILGGILATKYPSLTEWLKVSANVKSYLNNDKGEVLRDVLALSYDDLPPYLRPCFLYLSHFPEDYEIPADRLIQLWVAEGIVSSKQEEGEEGQVAEDVAEGYLLELAERCMIQVRERDIATLKIRSFQMHDLMRDVCLSKAKQQKFL
>Pid3-A4//Pid3-I1//Pid3-W4
RRSSNWRSDSVLFKREDELVGIEKKRDLLMKWVKDEEQRRMVVSVWGMGGIGKTALVANVYNAIKADFDTCAWITVSQSYEADDLLRRTAQEFRKNDRKKDFPIDVDITNYRGLVETTRSYLENKRYVLVLDDVWNANVWFDSKDAFEDGNIGRIILTSRNYDVALLAHETHIINLQPLEKHHAWDLFCKEAFWKNEIRNCPPELQPWANNFVDKCNGLPIAIVCIGRLLSFQGSTYSDWEKVYKNLEMQLTNNSIMDMMNIILKISLEDLPHNIKNCFLYCSMFPENYVMKRKSLVRLWVAEGFIEETEHRTLEEVAEHYLTELVNRCLLLLVKRNEAGHVHEVQMHDILRVLALSKAREQNFC
>Pid3
RRSSNWRSDSVLFKREDELVGIEKKRDLLMKWVKDEEQRRMVVSVWGMGGIGKTALVANVYNAIKADFDTCAWITVSQSYEADDLLRRTAQEFRKNDRKKDFPVDVDITNYRGLVETTRSYLENKRYVLVLDDVWNANVWFDSKDAFEDGNIGRIILTSRNYDVALLAHETHIINLQPLEKHHAWDLFCKEAFWKNEIRNCPPELQPWANNFVDKCNGLPIAIVCIGRLLSFQGSTYSDWEKVYKNLEMQLTNNSIMDMMNIILKISLEDLPHNIKNCFLYCSMFPENYVMKRKSLVRLWVAEGFIEETEHRTLEEVAEHYLTELVNRCLLLLVKRNEAGHVHEVQMHDILRVLALSKAREQNFC
>Pid3-W3
RRSSNWRSDSVLFKREDELVGIEKKRDLLMKWVKDVEQRRMVVSVWGMGGIGKTALVANVYNAIKADFDTCAWITVSQSYEADDLLRRTAQEFRKNDRKKDFPIDVDITNYRGLVETTRSYLENKRYVLVLDDVWNANVWFDSKDAFEDGNIGRIILTSRNYDVALLAHETHIINLQPLEKHHAWDLFCKEAFWKNEIRNCPPELQPWANNFVDKCNGLPIAIVCIGRLLSFQGSTYSDWEKVYKNLEMQLTNNSIMDMMNIILKISLEDLPHNIKNCFLYCSMFPENYVMKRKSLVRLWVAEGFIEETEHRTLEEVAEHYLTELVNRCLLLLVKRNEAGHVHEVQMHDILRVLALSKAREQNFC
>Pit
RSQTSPVDELEVVGEDIRRAIDDMVKMIVSSNYNESRSTVFGIQGMGGIGKTTLAQKIYNEQRIREKFQVHIWLCISQNYTETSLLKQAIRMAGGICDQLETKTELLPLLVDTIRGKSVFLVLDDVWKSDVWIDLLRLPFLRGLNSHILVTSRNLDVLVEMHATYTHKVNKMNDCDGLELLMKMSLGPYEQSREFSGVGYQIVKKCDGLPLAIKVVAGVLSTKRTRAEWESIRDSKWSIHGLPRELGGPLYLSYSNLPPELKQCFLWCALLPSNFVIRRDAVAYWWVAEGFVTEVHGYSIHEVAEEYYHELIRRNLLQPRPEFVDKGESTMHDLLRSLGQFLTKDHSIF
>ZAR1
RWSSPVYDHTQVVGLEGDKRKIKEWLFRSNDSQLLIMAFVGMGGLGKTTIAQEVFNDKEIEHRFERRIWVSVSQTFTEEQIMRSILRNLGDASVGDDIGTLLRKIQQYLLGKRYLIVMDDVWDKNLSWWDKIYQGLPRGQGGSVIVTTRSESVAKRVQARDDKTHRPELLSPDNSWLLFCNVAFAANDGTCERPELEDVGKEIVTKCKGLPLTIKAVGGLLLCKDHVYHEWRRIAEHFQDELRGNTSETDNVMSSLQLSYDELPSHLKSCILTLSLYPEDCVIPKQQLVHGWIGEGFVMWRNGRSATESGEDCFSGLTNRCLIEVVDKTYSGTIITCKIHDMVRDLVIDIAKKDSFS
>Rpi-amr1e-2271
SAELATTDPSSPEKSRIVGMEDEYNTILDRLTSQTDELTVIPIFGMGGIGKTTLARKAYDDSYIHSRFDKHAWVTISEEYNERQMLLEFVSSITTESNHEMSDDQLMEFVYRGLKGWRFLIVIDDIWNTEAWDQMQRIFPNDNKKSRILLTTRLKYVADYVCSPDFPSHCKSFLSLDDSWNLFTEKLFKKDPCPPLLEITGKHIVQQCQGLPLSVVVVAGLVGKMDPTHDNWKKVEENLNSFFGTVSERCQSILSLSYSYLPQYLKACFLYVGGFPEDKEIDVSKLIRLWIAEQFVKARSNKRLEVVAEECLEELIDRSLILAGRQRANGRMKTCKIHDLLRQLCLSEAHIEDIS
>GmNNL1^HT1
SCIPLHIADNPIGLEHAVLEVKSLLGHGSDVNIIGIYGIGGIGKTTISRAVYNLICSQFEGTCFLPDIREKAINKQGLVQLQEMLLSEVLKKKHIKVGDVNRGIPIIKRRLEKKKVLLVLDDVDKLEQLKVLAGESRWFGNGSIIIITTRDKHLLATHGVVKIYDVKPLNVAKALELFNWCAFKNHKADPLYVNIANRAVSYACGIPLALEVIGSHLFGKSLNECNSALDKYERIPHEKIHEILKVSYDGLEENEKQIFLDIACFFNTCGVGYVTSVLRAHGFHVKDGLRVLVDRSLLKIDASGCVRMHDLIRDTGREIVRQESTVEPGRRSRLWFEEDIVHVLE
>WRR4B^Col-0
SDKLNTTPSRDFDGMIGLEAHLRKIESLLDLDYDGAKIVGISGPAGIGKSTIARALHSVLSKRFQHNCFMDNLHESYKIGLVEYGLRLRLQEQLLSKILNLDGIRIAHLGVIRERLHDQKVLIILDDVESLDQLDALANIEWFGPGSRVIVTTENKEILQQHGISDIYHVGFPSSKEALMIFCLSAFRQLSPPDRFMNLAAEVAKLCGYLPLALHVLGSSLRGKNYSDWIEELPRLQTCLDGRIESVLKVGYESLHEKDQALFLYIAVFFNYQHADYVTSMLAKTNLNVRLGLKILANRHLIHIGHGAKGIVVMHRLLKVMARQVISKQ
>WRR4A^HR-5
SDKLNVTPSRDFDGMIGLEAHLRKIESLLDLDYDGAKIVGISGPAGIGKSTIARALHSVLSKRFQHNCFMDNLHESYKIGLVEYGLRLRLQEQLLSKILNLDGIRIAHLGVIRERLHDQKVLIILDDVESLDQLDALANIEWFGPGSRVIVTTENKEILQQHGISDIYHVGFPSSKEALMIFCLSAFRQLSPPDRFMNLAAEVAKLCGYLPLALHVLGSSLRGKNYSDWIEELPRLQTCLDGRIESVLKVGYESLHEKDQALFLYIAVFFHYKHADYVTSMLAKTNLNVRLGLKILANRHLIHIGHGAKGIVVMHRLLKVMATQVISKQ
>WRR4B^Ws-2
SDKLNVTPSRDFDGMIGLEAHLRKIESLLDLDYDGAKIVGISGPAGIGKSTIARALHSVLSKRFQHNCFMDNLHESYKIGLVEYGLRLRLQEQLLSKILNLDGIRIAHLGVIRERLHDQKVLIILDDVESLDQLDALANIEWFGPGSRVIVTTENKEILQQHGISDIYHVGFPSSKEALMIFCLSAFRQLSPPDRFMNLAAEVAKLCGYLPLALHVLGSSLRGKNYSDWIEELPRLQTCLDGRIESVLKVGYESLHEKDQALFLYIAVFFNYQHADYVTSMLAKTNLNVRLGLKILANRHLIHIGHGAKGIVVMHRLLKVMARQVISKQ
>ADR1
SDPEIQTVLELGKKKVKEMMFKFTDTHLFGISGMSGSGKTTLAIELSKDDDVRGLFKNKVLFLTVSRSPNFENLESCIREFLYDGVHQRKLVILDDVWTRESLDRLMSKIRGSTTLVVSRSKLADPRTTYNVELLKKDEAMSLLCLCAFEQKSPPSPFNKYLVKQVVDECKGLPLSLKVLGASLKNKPERYWEGVVKRLLRGEAADETHESRVFAHMEESLENLDPKIRDCFLDMGAFPEDKKIPLDLLTSVWVERHDIDEETAFSFVLRLADKNLLTIVNNPRFGDVHIGYYDVFVTQHDVLRDLALHMSNRVDVN
>Yr7
SDQHPTTSSLVPMEVYGRVAEKNKIKKSITENQSGGVNVLPIVGIAGVGKTTLAQFVYNDPDVKSQFHHRIWVCVSCKFDEVKLTKEMLDFFPRERHEGINNFAKLQEILKEHVEYQAKSFLLILDDVSDSMDYHKWNKLLNPLLSSQAKNIILVTTRNLSVAQRLSTLEPIKLGALENDDMWLLLKSCAFGFGNYEGTENLSTIGRQIAEKLKGNPLAAVTAGALLRDNLSIDHWSNILKNEKWKSLGLSGGIMPALKLSYDELTYRLQQCFSYCSIFPDKYRFLGKDLVYIWISQGFVNCTQNKRLEETGWEYLNQLVNLGFFQQIEEQQELDGEEEFSLRRQIWYSMCDLMHDFARM
>R3b
SGKQETRESSTSVVDESDILGRQNEIEGLIDRLLSEDGKNLTVVPVVGMGGVGKTTLAKAVYNDEKVKNHFGFKAWICVSEPYDILRITKELLQEFGLMVDNNLNQLQVKLKESLKGKKFLIVLDDVWNENYKEWDDLRNLFVQGDVGSKIIVTTRKESVALMMGCGAINVGTLSSEVSWDLFKRHSFENRDPKEHPELEEIGIQIAYKCKGLPLALKALAGILRSKSEVDEWRHILRSEIWELQSRSNGILPALMLSYNDLPPQLKRCFAFCAIYPKDYLFCKEQVVHLWIANGLVQQLHSANQYFLELRSRSLFEKVRESSKWNSGEFLMHDLVNDLAQIASSNLCMR
>RSG3-301
SGSSSKLTYSSLPNESDICGRDDDKESIFKWLTSDTHNNLSILSIVGMGGLGKTSLAQHVFNDPRLEGKFDINVWVSVPQEFDVLKVSRAILDTIASSTDHSIPKEVIQKRLKENLMGKKFLLVLDDVWNENSSKWEDVQKPLVFGGQGSRILVTARGEKVADSMRSEKYRLEVLKEDYCWELFAKHAFQGANPQQDPDFVEIAKKIVKKCDGLPLALKTMGSLLHNKSFLWEWENIMRSDIWDLSENESGILPALKLSYLHLPSHLKKCFAFCALLPKGYQFDKDILIQWWMAQNFLESHVQIKSPIEVGEQYFNDLLSWSFFQQSSNQDEERFIMHDLLNDLAKYVCKDVCIR
>RPS2
SIQVTCREIPIKSVVGNTTMMEQVLEFLSEEEERGIIGVYGPGGVGKTTLMQSINNELITKGHQYDVLIWVQMSREFGECTIQQAVGARLGLSWDEKETGENRALKIYRALRQKRFLLLLDDVWEEIDLEKTGVPRPDRENKCKVMFTTRSIALCNNMGAEYKLRVEFLEKKHAWELFCSKVWRKDLLESSSIRRLAEIIVSKCGGLPLALITLGGAMAHRETEEEWIHASEVLTRFPAEMKGMNYVFALLKFSYDNLESDLLRSCFLYCALFPEEHSIEIEQLVEYWVGEGFLTSSHGVNTIYKGYFLIGDLKAACLLETGDEKTQVKMHNVVRSFALWMASEQGTY
>M
SKENFILETDELVGIDDHVEVILEMLSLDSKSVTMVGLYGMGGIGKTTTAKAVYNKISSHFDRCCFVDNVRAMQEQKDGIFILQKKLVSEILRMDSVGFTNDSGGRKMIKERVSKSKILVVLDDVDEKFKFEDILGCPKDFDSGTRFIITSRNQNVLSRLNENQCKLYEVGSMSEQHSLELFSKHAFKKNTPPSDYETLANDIVSTTGGLPLTLKVTGSFLFRQEIGVWEDTLEQLRKTLDLDEVYDRLKISYDALKAEAKEIFLDIACFFIGRNKEMPYYMWSECKFYPKSNIIFLIQRCMIQVGDDGVLEMHDQLRDMGREIVRREDVQ
>L9
SKENLILETDELVGIDDHITAVLEKLSLDSENVTMVGLYGMGGIGKTTTAKAVYNKISSCFDCCCFIDNIRETQDQKDGVVVLQKKLVSEILRIDSGSVGFINDSGGRKMIKERVSRFKILVVLDDVDEKFKFEDMLGNHKDFISQSRFIITSRSVRVLSTLNENQCKLYEVGSLSKPHSLELFSKHAFKKNTPPSYYETLANDVVYTAAGLPLTLKVIGSLLFKQEIAVWEDTLEQLRRTLNLDEVYDRLKISYDALKPEAKEIFLDIACFFIGKNKEEPYYMWTDCNFYPASNITFLIQKCMIQVGDDDKFKMHDQLRDMGREIVRREDVR
>L11//L6//L7
SKENLILETDELVGIDDHITAVLEKLSLDSENVTMVGLYGMGGIGKTTTAKAVYNKISSCFDCCCFIDNIRETQEKDGVVVLQKKLVSEILRIDSGSVGFNNDSGGRKTIKERVSRFKILVVLDDVDEKFKFEDMLGSPKDFISQSRFIITSRSMRVLGTLNENQCKLYEVGSMSKPRSLELFSKHAFKKNTPPSYYETLANDVVDTTAGLPLTLKVIGSLLFKQEIAVWEDTLEQLRRTLNLDEVYDRLKISYDALNPEAKEIFLDIACFFIGQNKEEPYYMWTDCNFYPASNIIFLIQRCMIQVGDDDEFKMHDQLRDMGREIVRREDVL
>L4
SKENLILETDELVGIDDHITAVLEKLSLDSENVTMVGLYGMGGIGKTTTAKAVYNKISSCFDRCCFIDNIRETQDQKDGVVVLQKKLVSEILRIDSGSVGFNNDSGGRKMIKERVSRFKILVVLDDVDEKFKFEDMLGSPKDFISQSRFIITSRSMRVLGTLNENQCKLYEVGSMSKPHSLELFSKHAFKKNTPPSDYETLANDVVDTTAGLPLTLKVIGSILFKQEIGVWKDTLQQLRKTLNLDEVYDRLKISYDALKPEAKEIFLDIACFFIGKNKEVPYYMWTDCNFYPASNIIFLIQRCMIQVGDDDKFKMHDQLRDMGREIVRREDIR
>L10//L3
SKENLILETDELVGIDDHITAVLEKLSLDSENVTMVGLYGMGGIGKTTTAKAVYNKISSCFDRCCFIDNIRETQDQKDGVVVLQKKLVSEILRIDSGSVGFNNDSGGRKMIKERVSRFKILVVLDDVDEKFKFEDMLGSPKDFISQSRFIITSRSMRVLGTLNENQCKLYEVGSMSKPHSLELFSKHAFKKNTPPSDYETLANDVVDTTAGLPLTLKVIGSILFKQEIGVWKDTLQQLRKTLNLNEVYDRLKISYDALKPEAKEIFLDIACFFIGKNKEVPYYMWTDCNFYPASNIIFLIQRCMIQVGDDDKFKMHDQLRDMGREIVRREDIR
>L
SKENLILETDELVGIDDHITAVLEKLSLDSENVTMVGLYGMGGIGKTTTAKAVYNKISSCFDRCCFIDNIRETQDQKDGVVVLQKKLVSEILRIDSGSVGFNNDSGGRKTIKERVSRFKILVVLDDVDEKFKFEDMLGSPKDFISQSRFIITSRSMRVLGTLNENQCKLYEVGSMSKPRSLELFSKHAFKKNTPPSDYETLANDVVDTTAGLPLTLKVIGSILFKQEIAVWEDTLEQLRKTLNLDEVYDRLKISYDALKPEAKEIFLDIACFFIGKNKEKPYYMWTDCNFYPASNIIFLIQRCMIQVGDDDKFKMHDQLRDMGREIVRREDVR
>L5
SKENLILETDELVGIDDHITAVLEKLSLDSENVTMVGLYGMGGIGKTTTAKAVYNKISSCFDRCCFIDNIRETQDQKDGVVVLQKKLVYEILRIDSGSVGFNNDSGGRKMIKERVSRFKILVVLDDVDEKFKFEDMLGSPKDFISQSRFIITSRSMRVLGTLNENQCKLYEVGSMSKPRSLELFSKHAFKKNTPPSDYETLANDVVDTTAGLPLTLKVIGSILFKQEIGVWKDTLQQLRKTLNLDEVYDRLKISYDALKPEAKEIFLDIACFFIGKNKEVPYYMWTDCNFYPASNIIFLIQRCMIQVGDDDKFKMHDQLRDMGREIVRREDIR
>LH
SKENLILETDELVGIDDHITAVLEKLSLDSENVTMVGLYGMGGIGKTTTAKAVYNKISSCFDRCCFIDNIRETQDQKDGVVVLQKKLVYEILRIDSGSVGFNNDSGGRKMIKERVSRFKILVVLDDVDEKFKFEDMLGSPKDFISQSRFIITSRSMRVLGTLNENQCKLYEVGSMSKPRSLELFSKHAFKKNTPPSDYETLANDVVDTTAGLPLTLKVIGSLLFKQEIGVWEDTLEQLCKTLNLDEVYDRLKISYDALKPEAKEIFLDIACFFIGKNKEEPYYMWTDCNFYPASNITFLIQRCMIQVGDDDEFEMHDQLRDMGREIVRREDVRPWKRSRIWSREEGID
>L2
SKENLILETDELVGIDDHITAVLEKMSLDSENVTMVGLYGMGGIGKTTTAKAVYNKISSCFDRCCFIDNIRETQDQKDGVVVLQKKLVSEILRIDSGSVGFNNDSGGRKMIKERVSRFKILVVLDDVDEKFKFEDMLGSPKDFISQSRFIITSRSMRVLGTLNENQCKLYEVGSMSKPRSLELFSKHAFKKNTPPSDYEILANDVVDTTAGLPLTLKVIGSLLFKQKIGVWEDTLEQLRKTLNLDEVYDRLKISYDALKPEAKEIFLDIACFFIGEKKEEPYYMWTDCNFYPASNITFLIQRCMIQVGNNDEFKMHDQLRDMGREIVRREDVR
>Rj2
SKINHAPLPVADYPVGLESRLLEVTKLLDVESDDGVYMIGIHGIGGIGKSTLAIAVYNLIACHFDGSCFLKDLREKSNKKGLQHLQSILLREILGEKEINLASVEQGASIIQHRLQRKKVLLILDDVDKHEQLQAIVGRPCWFGPGSRVIITTRDKQLLASHGVKRTYEVELLNENNALQLLTWKSFKTEKVDPSYKEVLNDVVIYASGLPLALEVIGSNLFGKSIEEWKSAIKQYKRIPGIQILEILKVSFDALEEEQKNVFLDIACCFNRYDLTEVEDILRAHYGDCMKYHIGVLVEKSLIKKKFSWYGRVPIVTMHDLIEDMGKEIVRQESPKEPEKRSRLWLPEDIIHVLE
>Rfg1//rj2_rfg1
SKINHAPLPVADYPVGLESRLLEVTKLLDVESDDGVYMIGIHGIGGIGKSTLAIAVYNLIACHFDGSCFLKDLREKSNKKGLQHLQSILLREILGEKEINLASVEQGASIIQHRLQRKKVLLILDDVDKHEQLQAIVGRPCWFGPGSRVIITTRDKQLLASHGVKRTYEVELLNENNALQLLTWKSFKTEKVDPSYKEVLNDVVIYASGLPLALEVIGSNLFGKSIEEWKSAIKQYKRIPGIQILEILKVSFDALEEEQKNVFLDIACCFNRYDLTKVEDILRAHYGDCMKYHIGVLVEKSLIKKKFSWYGRVPRVTMHDLIEDMGKEIVRQESPK
>3gG2
SLHSESTSLVVESVIYGRDDDKEMIFNWLTSDIDNCNKLSILSIVGMGGLGKTTLAQHVFNDPRIENKFDIKAWVCVSDEFDVFNVTRTILEAVTKSTDDSRNRETVQGRLREKLTGNKFFLVLDDVWNRNQKEWKDLQTPLNYGASGSKIVVTTRDKKVASIVGSNKTHCLELLQDDHCWRLFTKHAFRDDSHQPNPDFKEIGTKIVEKCKGLPLALTTIGSLLHQKSSISEWEGILKSEIWEFSEEDSSIVPALALSYHHLPSHLKRCFAYCALFPKDYRFDKEGLIQLWMAENFLQCHQQSRSPEKVGEQYFNDLLSRSLFQQSSTVERTPFVMHDLLNDLAKYVCGDICFR
>CAR1
SLREQRQSFPYVVEHNLVGLEQSLEKLVNDLVSGGEKLRVTSICGMGGLGKTTLAKQIFHHHKVRRHFDRFAWVYVSQDCRRRHVWQDIFLNLSYKDENQRILSLRDEQLGEELHRFLKRNKCLIVLDDIWGKDAWDCLKHVFPHETGSEIILTTRNKEVALYADPRGVLHEPQLLTCEESWELLEKISLSGRENIEPMLVKKMEEIGKQIVVRCGGLPLAITVLGGLLATKSTWNEWQRVCENIKSYVSNGGSSNGSKNMLVADVLCLSYEYLPPHVKQCFLYFAHYPEDYEVHVGTLVSYCIAEGMVMPVKHTEAGTTVEDVGQDYLEELVKRSMVMVGRRDIVTSEVMTCRMHDLMREVCLQKAKQESFV
>RPP13-Nd-1//RPP13-UKID34
SLRVRQLRRARSVDQEEVVVGLADDAKILLEKLLDYDEKNRFIISIFGMGGLGKTALARKLYNSGDVKRRFEYRAWTYVSQEYKTGDILMRIIKSLGMTSGEELEKIRMFAEEELEVYLHGLLEGKKYLVVVDDIWEREAWESLKRALPCNHEGSRVIITTRIKAVAEGLDGRFYAHKLRFLTFEESWELFEQRAFRNIQRKDEDLLKTGKEMVQKCRGLPLCIVVLAGLLSRKTPSEWNDVCNSLWRRLKDDSIHVAPIVFDLSFKELRHESKLCFLYLSIFPEDYEIDLEKLIRLLVAEGFIQGDEEMMMEDVARYYIEELIDRSLLEAVRRERGKVMSCRIHDLLRDVAIKKSKELNFV
>RPP13-UKID36//RPP13-UKID5//RPP13-UKID80
SLRVRQLRRARSVDQEEVVVGLEDDAKILLEKLLDYEEKNRFIISIFGMGGLGKTALARKLYNSGDVKERFKYRAWTYVSQEYKTGDILMRIIRSLGMTSVEDLEKIKKFAEEELEVYLHGLLEGKKYLVVVDDIWEREAWESLKRALPCNHEGSRVIITTRIKAVAEGLDGRFYAHKLRFLTFEESWELFEQRAFRNIQRKDEDLLKTGKEMVQKCRGLPLCIVVLAGLLSRKTPSEWNDVCNSLWRRLKDDSIHVAPIVFDLSFKELRHESKLCFLYLSIFPEDYEIDLEKLIRLLVAEGFIQGDEEMMMEDVARYYIEELIDRSLLEAVRRDRGKVMSCRIHDLLRDVAIKKSKELNFV
>RPP13-Rld-2
SLRVRQLRRARSVDQEEVVVGLEDDAKILLEKLLDYEEKNRFIISIFGMGGLGKTALARKLYNSRDVKERFEYRAWTYVSQEYKTGDILMRIIRSLGMTSGEELEKIRKFADEELEVYLHGLLEGKKYLVVVDDIWEREAWESLKRALPCNHEGSRVIITTRIKAVAEGVDGRFYAHKLRFLTFEESWELFEQRAFRNIQRNDEDLLKTGKEMVQKCRGLPLCIVVLAGLLSRKTPSEWNDVCNSLWRRLKDDSIHVAPIVFDLSFKELRHESKLCFLYLSIFPEDYEIDVEKLIRLLVAEGFIQGDEEMMMEDVARYYIEELIDRSLLEAVRRERGKVMSCRIHDLLRDVAIKKSKELNFV
>RCY1
SLSLQERQREIRQTYPDSSESDLVGVEQSVKELVGHLVENDVHQVVSIAGMGGIGKTTLARQVFHHDLVRRHFDGFAWVCVSQQFTQKHVWQRILQELQPHDGDILQMDEYALQRKLFQLLEAGRYLVVLDDVWKKEDWDRIKAVFPRKRGWKMLLTSRNEGVGIHADPTCLTFRASILNPEESWKLCERIVFPRRDETEVRLDEEMEAMGKEMVTHCGGLPLAVKALGGLLANKHTVPEWKRVFDNIGSQIVGGSGLDDNSLNSVYRILSLSYEDLPTHLKHCFLYLAHFPEDSKIYRHGLFNYWAVEGIYDGSTIEDSGEYYLEELVRRNLVIADNKNLDWHSKYCQMHDMMREVCLPKAKEENFL
>RPS4
SNAGTSSGDKKHETFGNEQRLKDLEEKLDRDKYKGTRIIGVVGMPGIGKTTLLKELYKTWQGKFSRHALIDQIRVKSKHLELDRLPQMLLGELSKLNHPHVDNLKDPYSQLHERKVLVVLDDVSKREQIDALREILDWIKEGKEGSRVVIATSDMSLTNGLVDDTYMVQNLNHRDSLQLFHYHAFIDDQANPQKKDFMKLSEGFVHYARGHPLALKVLGGELNKKSMDHWNSKMKKLAQSPSPNIVSVFQVSYDELTTAQKDAFLDIACFRSQDKDYVESLLASSDLGSAEAMSAVKSLTDKFLINTCDGRVEMHDLLYKFSREVDLK
>RPS4-Ws
SNAGTSSGDKKHETFGNEQRLKDLEEKLDRDKYKGTRIIGVVGMPGIGKTTLLKELYKTWQGKFSRHALIDQIRVKSKHLELDRLPQMLLGELSKLNNPHVDNLKDPYSQLHERKVLVVLDDVSKREQIDALREILDWIKEGKEGSRVVIATSDMSLTNGLVDDTYMVQNLNHRDSLQLFHYHAFIDDQANPQKKDFMKLSEGFVHYARGHPLALKVLGGELNKKSMDHWNSKMKKLAQSPSPNIVSVFQVSYDELTTAQKDAFLDIACFRSQDKDYVESLLASSDLGSAEAMSAVKSLTDKFLINTCDGRVEMHDLLYKFSREIDLK
>RPS4^No-0
SNAGTSSGDKKHETFGNEQRLKDLEEKLDRDKYKGTRIIGVVGMPGIGKTTLLKELYKTWQGKFSRHALIDQIRVKSKHLELDRLPQMVLGELSKLNNPHVDNLKDPYSQLHERKVLVVLDDVSKREQIDALREILDWIKEGKEGSRVVIATSDMSLTNGLVDDTYMVQNLNHRDSLQLFHYHAFIDDQANPQKKDFMKLSEGFVHYARGHPLALKVLGGELNKKSMDHWNSKMKKLAQSPSPNIVSVFQVSYDELTTAQKDAFLDIACFRSQDKDYVESLLASSDLGSAEAMSAVKSLTDKFLINTCDGRVEMHDLLYKFSREVDLK
>GhDSC1
SNCRSVSEDLVGIDDQKRIILGLIEQADSRVIGLWGMGGIGKTTLADIVYKEVSPEFESRFFLRNVSKKIKDQGDESLRNDLLSKLLKEKEICVDTPSIGYPYNERLNNKSVLLVLDDISDPDQIDFMGVTHFGPGSKIIVTSRDRQILNNGGADKIHEVKKLNANDSLQLFSTFAFKQLNPAVDFRDLSRKFVKYAQGSPLALKVCGSTLYKKSRKEWESEVDKLRECAQPKILQILESSFNGLDEIEKNIFLDIAIFFKGERRENVEEILNCCYKGVDGVIRSLLDKSLLDTKSYSEISMHDMLEEMGRDIVRQESRR
>Ta7ANPR1
SNGRMLPMPYEETDDHVVIDGRMNEFINSLVADVAADQQQLKVVSVLGSGCLGKTTLAKVLYKRIGMQFDCRAFIRVSKKPDMKSLLHNLFLQLHKKKQPLPANCNELGISDINISKHLQDKRYLIVIDDLWDASAWDIIKCAFPKGSHGSRIIITTQIEDVALTCCCDHWEHVFEMKPLDDDHSRKLFFNRLFGSESDCPEEFKQVSNEIVDICGGLPLATINIASHLANQQTGLALDLLAYMCDSLRSHSWSSSTLERTRKVLNLSYNNLPQHLKTCLLYFHMYPEGSIIWKDDLVKQWVAEGFVATGKGKEQDKETTEKTAGIYFDALVDRRFIQPL
>DM10^Tuescha9
SNKLNATISWDFEDMVGIEAHLQKMQSLLHLDYEDGAMIVGIYGPAGIGKTTIARALNSRLSSSFQLTCFMENIRGSYNSGLDEYGLKLRLQEQLLSKVLNHDGIRINHLGAIPERLCDQKVLIILDDVDDLQQLEALANETNWFGPGSRIIVTTEDQELLEQHDVNKKYHVDFPTREEACKIFCTYAFRRSFAPYGFEKLAERVTWLCSNLPLGLRVMGSTLRGKKEDDWEGILRRLENSLDRKIDGVLRVGYDHLCEDDQFLYLL
>RPP1-EstA//RPP1-ZdrA
SNMLNSCTPSRDFDGLVGMRAHMDRMEHLLRLDLDEVRMIGIWGPPGIGKTTIARFLLNQVSDRFQLSAIMVNIKGCYPRPCFDEYSAQLQLQNQMLSQMINHKGIMISHLGVAQERLRDKKVFLVLDEVDQLGQLDALAKETRWFGPGSRIIITTEDLGVLKAHGINHVYKVGYPSNDEAFQIFCMNAFGQKQPHEGFWKLAREVTYLAGELPLGLKVLGSALRGMSKPEWERTLPRLKTSLDGKIGSIIQFSYDGLCDEDKYLFLYIACLFNHESTFKVKELLGKFLDVRQGLHVLAQKSLISFYGDTINMHTLLRQFGRETSRKQFVH
>RPP1-WsC
SNMLNSCTPSRDFDGLVGMRAHMNMMEHLLRLDLDEVRIIGIWGPPGIGKTTIARFLLNQVSDRFQLSAIMVNIKGCYPRPCFDEYSAQLQLQNQMLSQMINHKDIMISHLGVAQERLRDKKVFLVLDEVDQLGQLDALAKETRWFGPGSRIIITTEDLGVLKAHGINHVYKVGYPSNDEAFQIFCMNAFGQKQPHEGFDEIAREVMALAGELPLGLTVLGSALRGKSKPEWERTLPRLKTSLDGNIGSIIQFSYDALCDEDKYLFLYIACLFNDESTTKVKELLGKFLDVKQGLHVLAQKSLISLSYLTFYGERIHMHTLLEQFGRETSRKQFVH
>DM2h^Ler
SNMLNSFTPSRDFDGLVGMRAHMDMLEQLLRLDLDEVRMIGIWGPPGIGKTTIARFLFNQVSDRFQLSAIIVNIRGIYPRPCFDEYSAQLQLQNQMLSQMINHKDIMISHLGVAQERLRDKKVFLVLDEVDQLGQLDALAKETRWFGPGSRIIITTEDLGVLKAHGINHVYKVKYPSNDEAFQIFCMNAFGQKQPHEGFDEIAREVMALAGELPLGLKVLGSALRGKSKPEWERTLPRLKTSLDGNIGSIIQFSYDGLCDEDKYLFLYIACLFKDELSTKVEEVLANKFLDVKQGLHVLAQKSLISIDENSFYGDTINMHTLLRQFGRETSRKQFVYHGFTKRQLLVGERDICEVLSDDTIDSRRFIGIHLDLYKSEEELNISEKVLERVHDFHFVR
>Dm2h^Bla-1
SNMLNSFTPSRDFDGLVGMRAHMDMLEQLLRLDLDEVRMIGIWGPPGIGKTTIARFLFNQVSDRFQLSAIIVNIRGIYPRPCFDEYSAQLQLQNQMLSQMINHKDIMISHLGVAQERLRDKKVFLVLDEVDQLGQLDALAKETRWFGPGSRIIITTEDLGVLKAHGINHVYKVKYPSNDEAFQIFCMNAFGQKQPHEGFDEIAWEVMALAGELPLGLKVLGSALRGKSKPEWERTLPRLKTSLDGNIGSIIQFSYDGLCDEDKYLLLYIACLFNYESTTKVEEVLANKFLDVKQGLHVLAQKSLISIDENSFYGDTINMHTLLRQFGRETSRKQFVY
>HRG1
SNMLNYSTPSRDFDGLIGMRAHMKVMEPMLCLHSDEVRMIGIWGPSGIGKTTIARILFSQFSDSFELSVFMENVKELMYTRPVCSDEYSAKLHLQKQFMSQIINHKDIEIPHLGVVEDRLKDKKVFIVLDNIDQSIQLDAIAKESRWFGHGSRIIITTQDRKLLKAHDGINHIYNVNFPSAYEACQIFCMYAFGQKFPKDGFEELAWEVAKLLGGLPLGLRVMGSHFRGMSKHEWINALPRLRTRLDANIQSILKFSYNALCEEDKDLFLYIACLFNNKRIEKVEEHLAEKSLNVKQGLHVLTEKSLISIEGGRIKMHNLLEQLGKEIVRH
>R2-like//RPi-abpt//Rpi-hjt1.2
SNQVTKLRRTTSYVDEQDYIFVGFQDVVQTFLAQLLKAEPRRSVLSIYGMGGLGKTTLARKLYTSPDILNSFRTRAWICVSQEYNTMDLLRNIIKSIQGRTKETLDLLERMTEGDLEIYLRDLLKERKYLVVVDDVWQREAWESLKRSFPDGKNGSRVIITTRKEDVAERADDRGFVHKLRFLSQEESWDLFRRKLLDVRAMVPEMESLAKDMVEKCRGLPLAIVVLSGLLSHKKGLNQWQKVKDHLWKNIKEDKSIEISNILSLSYNDLSTALKQCFLYFGIFPEDQVVKADDIIRLWMAEGFIPRGEERMEDVADGFLNELIRRSLVQVAKTFWEKVTDCRVHDLLRDLAIQKALEVNFF
>Rpi-edn1.1
SNQVTKLRRTTSYVDEQDYIFVGFQDVVQTFLAQLLKAEPRRTVLSIYGMGGLGKTTLARKLYTSPDILNSFRTRAWICVSQEYNTMDLLRNIIKSIQGRTKETLDLLERMTEGDLEIYLRDLLKERKYLVVVDDVWQREAWESLKRSFPDGKNGSRVIITTRKEDVAERADDRGFVHKLRFLSQEESWDLFRRKLLDVRAMVPEMESLAKDMVEKCRGLPLAIVVLSGLLSHKKGLNQWQKVKDHLWKNIKEDKSIEISNILSLSYNDLSTALKQCFLYFGIFPEDQVVKADDIIRLWMAEGFIPRGEERMEDVADGFLNELIRRSLVQVAKTFWEKVTDCRVHDLLRDLAIQKALEVNFF
>RGA2a
SPCGRAAIRLVGMDSPVKQLCGWLANDGQPEHKVASIVGTSGVGKTTLAREVYRKLGGQFECRAFVQTSRKQDMKTLLTSILSQVRRHHLPDSFEVHKLLFEIKEHLQDKTYIIVIDNLWASSTWDIIGHALPKGNCCSRILTTTEVDAIAQTCCADTSKYIFKKEPLSEDESRELFLVTVFGHEAGCPQVLKEVSNEIIKRSGGLPLAIIILASLLAGQPASSIEHWNYIKNSLSSDPSTNTSLEGIKQVLNLGYDNLPHSLKACMLYLCLYEEDCVIWKDDLLKQWMAEGFIYAMDGNGGKEVARSYFDELVNRGMIQPMDISCNDEILSFRVHAMVLHFIRYKSVEENFS
>Rpi-amr1e-2300
SPEKSTIEEHTIVGMEDEYNTILDRLTAQTDELTVIPIFGMGGIGKTTLARKVYDDSSIRSRFDRHVWVTTSEEFNERRMLLEVVSSITTGSNQEKSDDQLMEIVYRGLKGRRFLIVIDDIWSTEAWDQMQRIFPNDDNKSRILLTTRLKYVADYVNSPDFPPHSKSFLSLDDSWNLFTEKVFNKDTCPPHLEETGKHIVQQCRGLPLSVVVVAGLVGKMDPTHDNWENVEENLNSFIGTVSERCQSILSLSYNYLPQYLRACFLYVGCFPEDKEIDVSKLIRLWIAEQFVKARSNKNLEVVAEEYLEELIDRSLILSGRQRANGRMKTCKIHDLLHQLCLSEAHTENIS
>Rpi-amr1e-1032//Rpi-amr1e-3408
SPEKSTIEEHTIVGMEDEYNTILDRLTAQTDELTVIPIFGMGGIGKTTLARKVYDDSSIRSRFDRHVWVTTSEEFNERRMLLEVVSSITTGSNQEKSDDQLMEIVYRGLKGRRFLIVIDDIWSTQAWDQMQRIFPNDDNKSRILLTTRLKYVADYVNSPDFPPHSKSFLSLDDSWNLFTEKVFNKDTCPPHLEETGKHIVQQCRGLPLSVVVVAGLVGKMDPTHDNWENVEENLNSFIGTVSERCQSILSLSYNYLPQYLRACFLYVGCFPEDKEIDVSKLIRLWIAEQFVKARSNKNLEVVAEEYLEELIDRSLILSGRQRANGRMKTCKIHDLLRQLCLSEAHTENIS
>CaMi
SPKKPVERKSLATDKIIVGFEEETNLILRKLTSGPADLDVISITGMPGSGKTTLAYKVYNDKSVSRHFDLRAWCTVDQGYDDKKLLDTIFSQVSGSDSNLSENIDVADKLRKQLFGKRYLIVLDDVWDTTTLDELTRPFPEAKKGSRIILTTREKEVALHGKLNTDPLDLRLLRPDESWELLEKRTFGNESCPDELLDVGKEIAENCKGLPLVADLIAGVIAGREKKRSVWLEVQSSLSSFILNSEVEVMRVIELSYDHLPHHLKPCLLHFASWPKDTPLTIYLLTVYLGAEGFVEKTEMKGIEEVVKIYMDDLISSSLVICFNEIGDILNFQIHDLVHDFCLIKARKENLF
>Pm2h
SQQLMDNDRQTSSTLSATNFVGREKEKEQIIGWLANTSDELGETMVIKTNSIPIISVIGHGGMGKTALAQSICGQDEVVKHFKVIWTTISTSFDATSVTSKILEDATGVKPSSDHLEPLQRNLKEKLASINFLLVLDDVWEDKKRDEWEKLFAPLKELNTTGSKILLTTRMQSVADMAAKVMGVERDKFLTLQGLEDDKNLELFGHHAFSGLNPRDDAYLMLIGEQIAKKLRGCPLVTKVVAEHLQSNITPEYWRRFLHQGLEHFKGTEKDIMKVLRLSYYHLPTELQICFRYCRLFPQDYIFEKKELVKMWIGSGLIASGIQSLEDTAEQFLAQLTRKSFFDKKPIWAQREFYVMHDLMHELASNVSTGECAR
>Ta7DNPR1
STGHMLPMHYEETNDHVVIDGRMNEFIDSLVADQQQLKVVSVLGFGCLGKTTLAKVLYNRIGMQFDCRAFIRVSKKPDMQILFCDLFSQLHQKKRPIHANSNELGISDINISKHLQDKRYLIIIDDLWDASAWDIIKYAFPNGNRGSRIIITTQIEDVALTCCCDHSEHVFMMKPLDDDHSRKLFFNRLFGSGSDCPEEFKQVSNEIVDVCGGLPLAMINIASHLANQQTAVSLDFLTYIRDSLRSQSWSSSTSERTRQVLNLSYNNLPHHLKTCLLYLHMYPEGSIVWKDDLVKQWVAEAFINTRKGKEKDQNWMEKAAGIYFDELIDRRFIQPLNINYNNKVLSCTVHEVVRDLLAHKSAEENFI
>TAG24-Rgene
SVDGLVGMQSRVEQLENLIDFNSDNEVRVVGVCGMGGIGKSTLARVVYGRNLHKFGAHCFVDDISKVFRGVGLLSLQKQLVCQITNGEIQDIYNHYEANSLIKTMLRCQKALIVLDNADDVEQLENLGVTRDCLYPGSRIVVTSRDQHVLNSFGLDQTYKVQLLNEDEAHQLFCEKAFNDNIIISCDEISREYKKLTDLALEYAQGLPLAIKVLGSYLRGRDISVWRSALDRLKNNPKKEIADVLQLSFDGLEPMEKEIFLDI
>TaRPP13-3
SYREDVRNHAASNIDEAELVGFSKPKEELINLMDVNTEDGSPKVICVVGMGGLGKTTLARKTYESKEDIVQKFSCVAWITVSHSIFKIEMLKDMIRQLLGPESLKKCLKELKGKAVQVGDLSKYLMEELKDERYFIVFDDLWTIDMWRWIQEFAVASNNRKGSHIVVTTRDMGLAKECSRDSHIYQLKPLQPVDAANLLLRKSRKRQEDMERDGNIVEKLVKKCGGLPLAILMVGGVLATKKVAEWRQFYDHLPSELETNPSLEAMRRMVTLSYNHLPSHLKSCFLYLSIFPEDFEIKRRPLVDRWIAEGFIKARGRVNIEDVGKSYFIELINRSMIIPSRVNVEGTVKSCRVHDIMRDVMVSIARDENFV
>ADR1-L2
TAEATVEMVTTDGADLGVGLDLGKRKVKEMLFKSIDGERLIGISGMSGSGKTTLAKELARDEEVRGHFGNKVLFLTVSQSPNLEELRAHIWGFLTSYEAGVGATLPESRKLVILDDVWTRESLDQLMFENIPGTTTLVVSRSKLADSRVTYDVELLNEHEATALFCLSVFNQKLVPSGFSQSLVKQVVGECKGLPLSLKVIGASLKERPEKYWEGAVERLSRGEPADETHESRVFAQIEATLENLDPKTRDCFLVLGAFPEDKKIPLDVLINVLVELHDLEDATAFAVIVDLANRNLLTLVKDPRFGHMYTSYYDIFVTQHDVLRDV
>beta-WOLF5a//beta-WOLF5b
TCSYFVGAKEIVGRDKDKDVIIGMLLDHDNDCSFLAVVGVGGVGKTTLAQLVYNDERVKSEFQDLRYWVCVSDQDGGQFDDKRILCKIIELVTGQIPPSNESMESVRKKFQEELGGKKYFLVLDDVWNEDRQKWLHLENFLKLGQGGSKIVVTTRSEKTANVIGKRQDYKLECLSAEDSWRLFEMSAFDEGHGQENYDELVTIGKKIVEKCYNNPLAITVVGSLLFGQEINKWRSFESSGLAQIANGDNQIFPILKLSYHNLPHSLKSCFSYCAVFPKDNEIKKEMLIDLWIAQGYIIPLDGGQSIEDAAEEHFVILLRRCFFQDVKKDSLGNVDYVKIHDLMHDVAQEVGKEEICV
>beta-WOLF0//beta-WOLF11//beta-WOLF3//beta-WOLF9
TCSYFVGAKEIVGRDKDKDVIIGMLLDHDNDCSFLAVVGVGGVGKTTLAQLVYNDERVKSEFQDLRYWVCVSDQDGGQFDDKRILCKIIELVTGQIPPSNESMESVRKKFQEELGGKKYFLVLDDVWNEDRQKWLHLENFLKLGQGGSKIVVTTRSEKTANVIGKRQDYKLECLSAEDSWRLFEMSAFDEGHGQENYDELVTIGKKIVEKCYNNPLAITVVGSLLFGQEINKWRSFESSGLAQIANGDNQIFPILKLSYHNLPHSLKSCFSYCAVFPKDYEIKKEMLIDLWIAQGYIIPLDGGQSIEDAAEEHFVILLRRCFFQDVKKDSLGNVDYVKIHDLMHDVAQEVGKEEICV
>beta-WOLF6b
TCSYFVGAKEIVGRDKDKDVIIGMLLDHDNDCSFLAVVGVGGVGKTTLAQLVYNDERVKSEFQDLRYWVCVSDQDGGQFDDKRILCKIIELVTGQIPPSNESMESVRKKFQEELGGKKYFLVLDDVWNEDRQKWLHLENFLKLGQGGSKVVVTTRSEKTANVIGKRQDYKLECLSAEDSWRLFEMSAFDEGHGQENYDELVTIGKKIVEKCYNNPLAITVVGSLLFGQEINKWRSFENSGLAQIANGDNQIFPILKLSYHNLPHSLKSCFSYCAVFPKDNEIKKEMLIDLWIAQGYIIPLDGGQSIEDAAEEHFVILLRRCFFQDVKKDSLGNVDYVKIHDLMHDVAQEVGKEEICV
>Sr45
TDSIIIDSEKDIVSRSRNEEKKKIVDILIDQAGDRDLIVLPIVGMGGLGKTTFAQLVYNDPIIKEHFKLQRWCCVSDDFDVVKIANNICETNEIHREKALQNLQKEVSGKRYLIVLDDVWNEDADKWEKLKTCLKHGGKGSAILTTTRNVQVARIMKMCIADSHNLRNLDKVFLKEIFENRAFCLQKPKAAELSDVVDKIMDRCGGSPLAAKAFGSMLSNKTSMKEWTDILARSNTCNEGTKTFLVLKLSYDDLPSHLKQCFAFCAVFPKDYEIGVETLIQLWMAHDFIPLKEGDNLEKVGREIFDELTWRSFFQDVKRIPRREWWGELRPRTICKIHDLMHDIALSVMGKDCLT
>Wed
TEIARRVFNNYYSRQGGRFDFAVWVNAEEHSHSTARLRSILQQVEKQAQVQPQEQRQHPSSSSRDKKDGGDETTRLQQEILKHLTGKKFLIFLADHQDETPWTQILPALPTDSTNESAVILSPLVQQAYQYVGWYVLSLFFLLKHSRYRVYFYSHLVATRNKAKELLRVGADQHKGEDLHDLVNHILERCRWDSFSSKMFLHALYANHQRSKPELENLLLSLNEFSTVSNARNMIKFCYDDLHSYKVCFQYLSIFPLGFKIRRTSLVRRWAAEGLIVGRDGLAATDEAERCFDAMIDRGLLLPADNTDNPSGKVKMCTVDPHVFSFIAR
>Rcg1
TESSSCSSVSDPHTLKADVVGIDGPRDELVQQLTEEAEGLTKQLKVISIVGIHGSGKTVLAREVYESDVGRQFSLRAWVSATDRGPREVLMEILRNFGRPVVDSSSIDQLTVDLRKHLGEKRYFIVIDGMQTDQWSTIETAFPENNVVSSRVIVTTTIRSVANSCSSSNGYVHKMKRLSDEHSEQLFIKKACPTKYSGYTRPESKEVLKKCDGQPLALVTMGQFLRKNGWPTGPNCENVCRDLRRHLEQDDTLERMRRVLIHSLSSLPSHVPKACLLYFGMFPCDHPIKRKSLMRRWLAEGFVQTQPSSSENFNTLIDRNIIEPIGICNDDQVKTCKTYGMMHEFILL
>RPP2B
TFRMLNELSPCVIPDDLPGIESRSKELEKLLMFDNDECVRVVGVLGMTGIGKTTVADIVYKQNFQRFDGYEFLEDIEDNSKRYGLPYLYQKLLHKLLDGENVDVRAQGRPENFLRNKKLFIVLDNVTEEKQIEYLIGKKNVYRQGSRIVIITRDKKLLQKNADATYVVPRLNDREAMELFCLQVFGNHYPTEEFVDLSNDFVCYAKGLPLALKLLGKGLLTHDINYWKKKLEFLQVNPDKELQKELKSSYKALDDDQKSVFLDIACFFRIEMHDLLHAMGKEIGKEKSIR
>Ta4ANPR1
TGHMLPMHYEETNDHVVIDGRMNEFIDSLVADIVADQQQLKVVSVLGSGCLGKTTLAKVLYNRIGIQFDCRAFIRMPKKPDMQILFCDLFSQLHQKKRPLHANSNELGISDINIRKHLQDKRYLIVIDDLWDASAWDIIKYAFPNGNRGSRIIITTQIEDVALTCCSDHSEHVFEMKPLDEDHSRKLFFNRLFGSGSDCPEEFKQVSNEIVDVCGGLPLATINIATHLANQQKAVSLDFLTYIRDSLRSQSWSSSASERTRQVLNLSYNDLPHHLKTCLLYLHMYPEGSIVWKDDLVKQWVAEAFINTRKGKGKDQNWMEKAAGIYFDELVDRRFIQPLNINYNNKVLSCTVHEVVRDLLAHKSV
>Yr-10
TGTSTDTLRQLALFKKAEELIGTKEKSLDIVKMLTEGDEVFKKHLKMVSIVGFGGLGKTTLANVVYEKLRGDFDCAAFVSVSLNPDMKKLFKCLLHQLDKGEYKNIMDESAWSETQLISEIRDFLRDKRYFILIDDIWDKSVWNNIRCALIENECGSRVIATTRILDVAKEVGGVYQLKPLSTSDSRQLFYQRIFGIGDKRPPIQLAEVSEKILGKCGGVPLAIITLASMLAGKKEHENTYTYWYKVYQSMGSGLENNPGLMDMRRILHVSYYDLPPNLKTCLLYLSLYPEDYNIETKELIWKWIGEGFIHEEQGKSLYEVGEDYIAELINKSLVQPMYINIANKASSVRVHDMVLDLITSLSNEENFL
>Rp3-1
TIGEVPLYTIVDETSIFGRDQAKNQIISKLIETDSQQRIKIVSVIGLGGSGKTTLAKQVFNDGNIIKHFEVILWVHVSREFAVEKLVAKLFEAIAGDMSDHLLLQHVSRTISDKLVGKRFLAVLDDVWTEDRVEWERFMVHLKCGAPGSSILLTTRSRKVAEAVDSSYAYDLPLLSMEDSWKVFQQCFGIAMKALDPEFLQSGIEIVEKCGGVPLAIKVIAGILHGMKGIEEWQSICNSNLLDVQDDEHRVFACLWLSFVHLPDHLKPCFLHCSIFPRGYVINRCHLISQWIAHGFVPTNQARQAEDVGIGYFDSLLKVGFLQDHDRDQIWSTRGEVTCKMHDLVHDLARQILRDEFES
>Tsn1
TIVQQVPDRETSSDVEPTLIIGRDEEKHKILSILSESNAEEMTILPIYGIGGIGKTTLAQLVFNDIQFRDYYRVWVYVSQKFDLKKIGNFIISQLTKETSDIDDQQTLHNRLRQLFAGKSILIVLDDLWEEKQHELEKLKAMLRLGIGNKVVIVTTRDEAIARKINRTVMPYKLEILTDDMCWSIIKQKSFFEDRCDKEQLGQIGMDIAIKCGGVALAAQSLGYMLREMESDQWESVRDSYIWNLSTMEDPSLRNHEVLLSLLLSYSHMHEFLQLCFSYCAFFPKGQNIVKYDLIHQWIALGFTGPSGIFDSIQLCEKYITRLLGMSFLQYSKTRSSDERQDKDVKMFVMHDLVHDLARAILADKVNK
>Mal-R
TKRGVTTSLLTESCIVGRAQDKENLIRLLLEPSDGAVPVVPIVGLGGAGKTTLSQLIFNDKRVEEHFPLRMWVCVSDDFDVKRITREITEYATNGRFMDLTNLNMLQVNLKEEIRGTTFLLVLDDVWNEDPVKWESLLAPLDAGGRGSVVIVTTQSKKVADVTGTMEPYVLEELTEDDSWSLIESHSFREASCSSTNPRMEEIGRKIAKKISGLPYGATAMGRYLRSKHGESSWREVLETETWEMPPAASDVLSALRRSYDNLPPQLKLCFAFCALFTKGYRFRKDTLIHMWIAQNLIQSTESKRSEDMAEECFDDLVCRFFFRYSWGNYVMNDSVHDLARWVSLDEYFR
>SOC3//WRR12^Ler-0
TLMHKIDSGNIVGMKAHMEGLNHLLDQESNEVLLVGIWGMGGIGKTSIVKCLYDQLSPKFPAHCFIENIKSVSKDNGHDLKHLQKELLSSILCDDIRLWSVEAGCQEIKKRLGNQKVFLVLDGVDKVAQVHALAKEKNWFGPGSRIIITTRDMGLLNTCGVEVVYEVKCLDDKDALQMFKQIAFEGGLPPCEGFDQLSIRASKLAHGLPSAIQAYALFLRGRTASPEEWEEALGALESSLDENIMEILKISYEGLPKPHQNVFLHVVCLFNGDTLQRITSLLHGPIPQSSLWIRVLAEKSLIKISTNGSVIMHKLVEQMGREIIRDDMSL
>Ta4ANPR1-RGA4
TLSAGRSVGMDAPQDELLELIQQQQQQLKVISIVGFHGIGKTLLARRVYHTIENQYQARAWVSAAEQGFPTNVLKQILQQLGIPSNGGGNFNKLCTVLRLYLRSKRFFIVIDDMQTEFWHDIKDIFVGLSGRILVTTAIQSVANACSSSAAHDHVYAMKTLADEHSRLLFFKEAFQDDNPPVNKEDQLGSEALKKCDGLPLALVTTARYLQSTGIY
>RPS4B
TLSSVGGEKDKTFGIKQRLKELEEKLDLVKYKGTRVIGVVGMPGIGKTTLVKELYKTWQGKFSRYALIDQIRGKSNNFRLECLPTLLLEKLLPELNNPQLDSIEEPYKTHKGLLRERKVLVVLDDVSRREQIYALLGKYDLHSKHEWIKDGSRIIIATNDISSLKGLVHDTYVVRQLNHRDGLQLFRYHAFHYDQATPPKVDFMKLSDEFVHYARGHPLALKILGRELYEKNMKHWETKLIILAQSPTTYIGEVVQVSYDELSLAQKDAFLDIACFRSQDVDYVESLLVSSDPGSAEAIKALKNKFLIDTCDGRVEMHDLLYRFSRELDLK
>CD3.1
TMVVNPTTTAVSPQKVFGRDNDRDKIIAMLHEKEGGLDPSTSKGLCFSVIGIHGVSGSGKSTLAQFVYAHEKNDKQDNKEDHFDLVMWVHVSQDFSVWGIFKELYEAASDPKVPCPQFNNLNALEEELERKLDGKRFLLVLDDVWCNADVGNQELPKLLSPLKKGKKGSKILVTTRSKYALPDLCPGVRYTAMPITEVDDTAFFELFMHYALEDGQDQSMFQNIGVEIAKKLKGSPLAARTVGGNLRRQQDVDHWRRVGDQDLFKVWTGPLWWSYYQLGEQARRCFAYCSIFPRRHRLYRDELVRLWMAEGFIRNTDEGADAEDVGLGIFNELLSISFLQPGGQDWYNHGKEYYLVHDLLYDLAGAVAGTDCFR
>RPS5
TPFADVDEIPFQPTIVGQEIMLEKAWNRLMEDGSGILGLYGMGGVGKTTLLTKINNKFSKIDDRFDVVIWVVVSRSSTVRKIQRDIAEKVGLGGMEWSEKNDNQIAVDIHNVLRRRKFVLLLDDIWEKVNLKAVGVPYPSKDNGCKVAFTTRSRDVCGRMGVDDPMEVSCLQPEESWDLFQMKVGKNTLGSHPDIPGLARKVARKCRGLPLALNVIGEAMACKRTVHEWCHAIDVLTSSAIDFSGMEDEILHVLKYSYDNLNGELMKSCFLYCSLFPEDYLIDKEGLVDYWISEGFINEKEGRERNINQGYEIIGTLVRACLLLEEERNKSNVKMHDVVREMALWISSDLGKQ
>Pm21
TRMLAIYKQATGLVGIDGPKKELVSWLTDTQEKLKVVAIVGFGGLGKTTLAKQVYDTIGGQFSCKIFFSVSQRPDMSSLLRGLQSELNMEEELTQPHEVQHIIGRLREYLTHKRYLIVVDDLWYQSTWNIMSCIFPEVGNGSRVIVTTRVEDVAIWACRDDHECVYRMEPLKEQDSRMLFCNRVFGSGYACPLPLKKVSDEILKKCGGLPLAIITIASLLASRQARSDEWESIRNCLGAKLAINSTLEEMRSILNLSYMHLPLHLRPCLLYFGMYPEDKIIRRRDMVLQWVAEGFVNNSHGSNLEDVAESYFNELINRSLIQPGESIDGKIESYKVHDMMLDLILSKCAENNFI
>SIKIC2
TRSKCFDDFVGIEAHIEAIKSVLCLESKEARMVGIWGQSGIGKSTIGRALFSQLSIQFPLRAFLTYKSTSGSDVSGMKLSWEKELLSEILGQKDIKIEHFGVVEQRLKHKKVLILLDDVDNLEFLKTLVGKAEWFGSGSRIIVITQDRQFLKAHDIDLVYEVKLPSQGLALTMLCRSAFGKDSPPDDFKELAFEVAKLAGHLPLGLNVLGSSLRRRGKKEWMEMMPRLRNGLNGDIMKTLRVSYDRLHQKDQDMFLCIACLFNGFEVSYVKDLLEDNVGLTMLSEKSLIRITPDGHIEMHNLLEKLGREIDRAKS
>RPP5
TRSKCFDDFVGIEAHIEAIKSVLCLESKEARMVGIWGQSGIGKSTIGRALFSQLSSQFHHRAFLTYKSTSGSDVSGMKLSWQKELLSEILGQKDIKIEHFGVVEQRLNHKKVLILLDDVDNLEFLKTLVGKAEWFGSGSRIIVITQDRQLLKAHEIDLVYEVKLPSQGLALKMISQYAFGKDSPPDDFKELAFEVAELVGSLPLGLSVLGSSLKGRDKDEWVKMMPRLRNDSDDKIEETLRVGYDRLNKKNRELFKCIACFFNGFKVSNVKELLEDDVGLTMLAEESLIRITPVGYIEMHNLLEKLGREIDRAKS
>Adnr1
TSATSTRHDVCFGSWYPTPCGELVGIDGHLNTLEAWLGKDGEQQLKVVSVVGSGGVGKTTLSKELYRRIRGQFECQAFVRTSRKPDIRRLLISLLSQVRPHQTPHTWKLHSLIADIRTHLHDKRYLIVIDDVWATQTWDIINRALPAGNLCSRILITTEVEDVALKCCGYDSRHVLMVKPLGYDDSSKLFFSTAFGLQYECPPELCDAAHNIVRKCAGSPLAMVTVASLLVSQIGKPEKWDYVNEIFGHGLSTYPSSEGMKQVLNLSYNNLPHYLKACVMYLSIYEEDYIIQKDDLVKQWIAEGLILATEEKDKEEISRRYFDELISSRMILPVYTNDNDDVLSCTLHHMVLDFIKHKSLEENFV
>YrU1
TSATSTRHDVCFGSWYPTPCGELVGIDGHLNTLEAWLGKDGEQQLKVVSVVGSGGVGKTTLSKELYRRIRGQFECQAFVRTSRKPDIRRLLISLLSQVRPHQTPHTWKLHSLIADIRTHLHDKRYLIVIDDVWATQTWDIINRALPAGNLCSRILITTEVEDVALKCCGYDSRHVLMVKPLGYDDSSKLFFSTAFGLQYECPPELCDAAHNIVRKCAGSPLAMVTVASLLVSQIGKPEKWDYVNEILGHGLSTYPSSEGMKQVLNLSYNNLPHYLKACVMYLSIYEEDYIIQKDDLVKQWIAEGLILATEEKDKEEISRRYFDELISSRMILPVYTNDNDDVLSCTLHHMVLDFIKHKSLEENFV
>Rx2
TSSLVSLPDHAFEQPENIMVGRENEFEMMLDQLVRGGRELEVVSIVGMGGIGKTTLATKLYSDPYIMSRFDIRAKATVSQEYCVRNVLLGLLSLTSDEPDDQLADRLQKHLKGRRYLVVIDDIWTTKAWDGIKLCFPDCYKGSRILLTTRNVEVAEYASSGKPPHHMRLMNFDESWNLLHKKIFEKEGSYSPEFENIGKQIALKCGGLPLAITVIAGLLSKISKTLDEWQNVAENVSSVVSTDLEAKCMRVLALSYHHLPSHLKPCFLYFAIFAEDERISVTKLVELWAVEGFLNEEEGKSIEEVAETCINELVDRSLISIHNLSFDGKIESCGMHDVTRELCLREARNMNFV
>Gpa2
TSSLVSLPEHDVEQPENIMVGRENEFEMMLDQLARGGRELEVVSIVGMGGIGKTTLAAKLYSDPYIMSRFDIRAKATVSQEYCVRNVLLGLLSLTSDEPDYQLADQLQKHLKGRRYLVVIDDIWTTEAWDDIKLCFPDCDNGSRILLTTRNVEVAEYASSGKPPHHMRLMNFDESWNLLHKKIFEKEGSYSPEFENIGKQIALKCGGLPLAITLIAGLLSKISKTLDEWQNVAENVRSVVSTDLEAKCMRVLALSYHHLPSHLKPCFLYFAIFAEDERIYVNKLVELWAVEGFLNEEEGKSIEEVAETCINELVDRSLISIHNVSFDGETQRCGMHDVTRELCLREARNMNFV
>Rx
TSSLVSLPEHDVEQPENIMVGRENEFEMMLDQLARGGRELEVVSIVGMGGIGKTTLATKLYSDPCIMSRFDIRAKATVSQEYCVRNVLLGLLSLTSDEPDDQLADRLQKHLKGRRYLVVIDDIWTTEAWDDIKLCFPDCYNGSRILLTTRNVEVAEYASSGKPPHHMRLMNFDESWNLLHKKIFEKEGSYSPEFENIGKQIALKCGGLPLAITVIAGLLSKMGQRLDEWQRIGENVSSVVSTDPEAQCMRVLALSYHHLPSHLKPCFLYFAIFTEDEQISVNELVELWPVEGFLNEEEGKSIEEVATTCINELIDRSLIFIHNFSFRGTIESCGMHDVTRELCLREARNMNFV
>Pm2d
TSSQQLMDNDRQTSSTSSATNFVGREKEKEQIIGWLANTSDELGETMVIKTNSIPIISVIGHGGMGKTALAQSICGQDEVVKHFKVIWTTISTSFDATSVTSKILEDAKRVKPSSDHLEPLQRDLKEKLASINFLLVLDDVWEDKKRDEWEKLFAPLKELNTTGSKILLTTRMQSVADMAAKVMGVERDKFLTLQGLEDDKNLKLFGHHAFSGLNPRDDAYLMVIGEQIAKKLRGCPLVTKVVAEHLQSNITPEYWRKFLHQGLEHFKGTEKDIMKVLRLSYYHLPTELQICFRYCCLFPQDYIFEKKELVQMWIGSGLIASGIQSLEDTAEQFLAQLTRKSFFDKKPIWAQSEFYVMHDLMHELASNVSTGECAR
>Pm2f
TSSQQLMDNDRQTSSTSSATNFVGREKEKEQIIGWLANTSDELGETMVIKTNSIPIISVIGHGGMGKTALAQSICGQDEVVKHFKVIWTTISTSFDATSVTSKILEDATRVKPSSDHLEPLQRDLKEKLASINFLLVLDDVWEDKKRDEWEKLFAPLKELNTTGSKILLTTRMQSVADMAAKVMGVERDKFLTLQGLEDDKNLELFGHHAFSGLNPRDDAYLMLIGEQIAKKLRGCPLVTKVVAEHLQSNITPEYWRRFLHQGLEHFKGTEKDIMKVLRLSYYHLPTELQICFRYCRLFPQDYIFEKKELVQMWIGSGLIASGIQSLEDTAEQFLAQLTRKSFFDKKPIWAQREFYVMHDLMHELASNVSTGECAR
>Pm2a
TSSQQLMDNDRQTSSTSSATNFVGREKEKEQIIGWLANTSDELGETMVIKTNSIPIISVIGHGGMGKTALAQSICGQDEVVKHFKVIWTTISTSFDATSVTSKILEDATRVKPSSDHLEPLQRDLKEKLASINFLLVLDDVWEDKKRDEWEKLFAPLKELNTTGSKILLTTRMQSVADMAAKVMGVERDKFLTLQGLEDDKNLKLFGHHAFSGLNPRDDAYLMLIGEQIAKKLRGCPLVTKVVAEHLQSNITPEYWRKFLHQGLEHFKGTEKDIMKVLRLSYYHLPTELQICFRYCCLFPQDYIFEKKELVQMWIGSGLIASGIQSLEDTAEQFLAQLTRKSFFDKKPIWAQSEFYVMHDLMHELASNVSTGECAR
>Pm2e//Pm2i//Pm2j
TSSQQLMDNDRQTSSTSSATNFVGREKEKEQIIGWLANTSDELGETMVIKTNSIPIISVIGHGGMGKTALAQSICGQDEVVKHFKVIWTTISTSFDATSVTSKILEDATRVKPSSDHLEPLQRDLKEKLASINFLLVLDDVWEDKKRDEWEKLFAPLKELNTTGSKILLTTRMQSVADMAAKVMGVERDKFLTLQGLEDDKNLKLFGHHAFSGLNPRDDAYLMVIGEQIAKKLRGCPLVTKVVAEHLQSNITPEYWRKFLHQGLEHFKGTEKDIMKVLRLSYYHLPTELQICFRYCCLFPQDYIFEKKELVQMWIGSGLIASGIQSLEDTAEQFLAQLTRKSFFDKKPIWAQSEFYVMHDLMHELASNVSTGECAR
>Pm2g
TSSQQLMHNDRQTSSTSSATNFVGREKEKEQIIGWLANTSDELGETMVIKTNSIPIISVIGHGGMGKTALAQSICGQDEVVKHFKVIWTTISTSFDATSVTSKILEDATRVKPSSDHLEPLQRDLKEKLASINFLLVLDDVWEDKKRDEWEKLFAPLKELNTTGSKILLTTRMQSVADMAAKVMGVERDKFLTLQGLEDDKNLELFGHHAFSGLNPRDDAYLMLIGEQIAKKLRGCPLVTKVVAEHLQSNITPEYWRRFLHQGLEHFKGTEKDIMKVLRLSYYHLPTELQICFRYCRLFPQDYIFEKKELVQMWIGSGLIASGIQSLEDTAEQFLAQLTRKSFFDKKPIWAQREFYVMHDLMHELASNVSTGECAR
>CNL-11990
TSSTINPMRSDKSEDDIVQGIDDDLEIIVKRLIGPPSDLEIVTITGMGGIGKTTLARKAYDHLQIRYHFDILAWVTITQEFRNRNVLLEALRCILKSTDSFNAKDYDDNELADLVQKKLKGRRYLVVVDDIWTKNVWDSIRGIFPNYKNGSRILLTTRETEVAMYASTCSPHEMIHLSLENGWRLLCDKVFGQKYEHPPELDEIGKEIVEKCQGLPLTISVIAGHLSKVANTLEGWKDVARNLSEIIASHPNQCLGVLGLSYYHLPNRLKPCFLSMSSFPEDFQVDTRRLIQLWIAEGFIRTSAGSRKSLEEVAEHYLEDLISRNLIQARKRRFSGEIKACGIHDILREFCLIEAEMTNHM
>Rpi-nig3-1084a
TSSTTYPMLEDDIVQGIDDDLEIIVKRLTGPPRDLDVVTITGMGGIGKTTLARKAYDHLTIRYHFDILAWVTISQEFRYRNVLLEALHCISKSTDIVNANGYDKMDDNELADLVQKKLKGPRYLVIVDDIWSRDVWDSISGIFPNYNNGSRILLTTRENEVAMYANTCSPHEMSLLSLVNGWRLLCDMVFGPKHDHPPELEEIGKEIVEKCQGLPLTISVIAGHVSKMPRTFECWKDVARTLSEIIASHPDKCLGMLGLSYHHLPNRLKPCFLSMSSFPEDFQVDTQRLIYLWIAEGFIRTCENGKSLEEVGIDYLEDLISRNLIQARNRRFNGGIKTCGIHDILREFCLIEAEMTKHM
>Rpi-nig3-1084b//Rpi-nig3-1088a//Rpi-nig3-1088b
TSSTTYPMLEDDIVQGIDDDLEIIVKRLTGPPRDLDVVTITGMGGIGKTTLARKAYDHLTIRYHFDILVWITISQEFRCRNVLLEALHCISKSTDIVNTKDYDKKDDNELADIVQKKLKGPRYLVVVDDIWSRDVWDSIRGIFPNYNNGSRILLTTRENEVAMYANTCSPHEMSLLSLENGWRLLCDKVFGPKHDHPPELEEIGKEIVEKCQGLPLTISVIAGHVSKMPRTLECWKDVARTLSEIIASHPNKCLGVLGLSYHHLPNRLKPCFLSMSSFPEDFQVETRRLIQLWIAEGFIRTCENGKSLEEVAVDYLEDLISRNLIQARKRRFNGEIKACGIHDLLREFCLIEAEITKHM
>Rpi-amr3
TSSTTYPMLEDDIVQGIDDDLEIIVKRLTGPPRDLDVVTITGMGGIGKTTLARKAYDHLTIRYHFDILVWITISQEFRCRNVLLEALHCISKSTDIVNTKDYDKKDDNELADIVQKKLKGPRYLVVVDDIWSRDVWDSIRGIFPNYNNGSRILLTTRENEVAMYANTCSPHEMSLLSLENGWRLLCDKVFGPKHDHPPELEEIGKEIVEKCQGLPLTISVIAGHVSKMPRTLECWKDVARTLSEIISSHPDNCLGVLGLSYHHLPNHLKPCFLSMSSFPEDFQVETRRLIYLWIAEGFIRTCENGKSLEEVAVDYLEDLISRNLIQARKRRFNGEIKACGIHDLLREFCLIEAEITKHM
>Rpi-amr3-2300
TSSTTYPMLEDDIVQGIDDDLEIIVKRLTGPPRDLDVVTITGMGGIGKTTLARKAYDHLTIRYHFDILVWITISQEFRCRNVLLEALHCISKSTDIVNTKDYDNKDDNELADIVQKKLKGPRYLVVVDDIWSRDVWDSIRGIFPNYNNGSRILLTTRENEVAMYANTCSPHEMSLLSLENGWRLLCDKVFGPKHDHPPDLEEIGKEIVEKCQGLPLTISVIAGHVSKMPRTLECWKDVARTLSEIISSHPDNCLGVLGLSYHHLPNHLKPCFLSMSTFPEDFQVETRRLIYLWIAEGFIRTCENGKSLEEVAVDYLEDLISRNLIQARKRRFNGEIKACGIHDLLREFCLIEAEITKHM
>NbPRFa
TSTNLAPSFSDNTQRTDEEMEGFQDTMDELKEQLLGGSPQLDVISIVGMPGLGKTTLAKKIYNDPTVTSHFDVHAQCLVTQIYSWRELLLTILNDVLEPADRNEKEDSELADELRRFLLTKRFLILIDDVWDNKVWDNLHMCIRDVRNGSRIILTTRLSDIANYVKCESAPHHLRLFRDDESWALLQKEVFQGETCPPELADVGSRIARRCRGLPLSVVLVAGVLKQKKKKLDSWKVVEEGLGSQSIGSLEESMSIIGFSYKNLPHYLKPCFLYFGGFLQGKDIHVSKLTRLWEAEGFVQANKEKGQQDAAQGFLEDLIRRNLVMGMEKRPNAKVKTCRIHDLLHKFCMEKAKQENFL
>NbNRC3
TSYDNFNQGAQERKVPVVEEDDVVGFDDEAKTVIDRLIGGSDYVVPVVGMPGLGKTTLAYKIFKDSTVEYEFFNRIWVYVSQSFNRREIFLNIISKFTRNTKQYHDTPEEELANEIKELLGKGGKYLVVLDDVWTREAWDRIKIAFPNNNKRNRVLMTTRQNNVAKSCNDKPHDLKFLTENESWELLEKRVFHKEKCPFELELPGKSIAKKCRGLPLAIVVIAGALIGKGKTTREWELVADSVGEHLINRDPENCKKLVQMSYDRLPYDLKACFLYCGAFPGGSEISAQKLICLWIAEGFIQYQGPLTLEDIAEDHLNDLVNRNLVMVMKRSSSGQIKTCRVHDMLHEFCRHEAMMEENL
>Pm5b
TTPGAVVVEAPNKLVQLLALDDDVNDKTLKVIPIIGCAGVGKTTAARTLYHKHGGKFQCRAFVSVSQNPDMRGILTSMLAQLKAPRPPGFPDVLDLIGAISRHLQGKGYLIVLDDLWTASVWHIVSRAFPRGDHRSRIITTTQVHDVALACSGYHPVRIYKMELLDEYESRKLFFRDYQKMYRVFSSAPGDGCSPATKEVSYEIIRKCEGLPLAIVSIAGLLASELSIVMEDWRHIQNSFSSTSEGMKDILNLIYNSLPPGLRTCLLYLSMYPQGYVMKKAELVKHWVAEGFIGVVEGTVAMKIAERYFDELVSRAMVQAVDTDYTGKVLSCTVHHLVLDFIRSKSLDENFV
>Pm5-BMDM//Pm5-CS//Pm5-ND//Pm5a//Pm5e
TTPGAVVVEAPNKLVQLLALDDDVNDKTLKVIPIIGCAGVGKTTAARTLYHKHGGKFQCRAFVSVSQNPDMRGILTSMLAQLKAPRPPGFPDVLDLIGAISRHLQGKGYLIVLDDLWTASVWHIVSRAFPRGDHRSRIITTTQVHDVALACSGYHPVRIYKMELLDEYESRKLFFRRVFSSAPGDGCSPATKEVSYEIIRKCEGLPLAIVSIAGLLASELSIVMEDWRHIQNSFSSTSEGMKDILNLIYNSLPPGLRTCLLYLSMYPQGYVMKKAELVKHWVAEGFIGVVEGTVAMKIAERYFDELVSRAMVQAVDTDYTGKVLSCTVHHLVLDFIRSKSLDENFV
>YrSP
TTSDQHAKTSSLAPRKVYGRVAEMNSIRNLIAEKKCDALTVLPIVGIAGVGKTTLAQSVYNDPDIKSQFHHKIWVCVSRKFDEVMLTREMLDFERHEGSPHENGRHEGISSLAKLQEILKDIIEYQSKSFLLILDDVWDSMDDHQWRKLVCPFVSSQAKGNLILVTTRNLSVAHMLGTREPIKLGALENDVMWLLLKSCAFRDVNYEGNQSLSIVGRQISEKLKGNPLAAETAGALLRKKFSIDYWKIILKNEDWKSMELGNGIMAALKLSYDQLPYHLQQCFSYCSIFPDGYQFLGEELVGFWMSQGFVKCNNSSQRLEQIGQCYLIDLVNLGFFEEVKREEPYLGCRVMYGICGLMHDF
>Yr5
TTSDQHAKTSSLAPRKVYGRVAEMNSIRNLIAEKKCDALTVLPIVGIAGVGKTTLAQSVYNDPDIKSQFHHKIWVCVSRKFDEVMLTREMLDFERHEGSPHENGRHEGISSLAKLQEILKDIIEYQSKSFLLILDDVWDSMDDHQWRKLVCPFVSSQAKGNLILVTTRNLSVAHMLGTREPIKLGALENDVMWLLLKSCAFRDVNYEGNQSLSIVGRQISEKLKGNPLAAETAGALLRKKFSIDYWKIILKNEDWKSMELGNGIMAALKLSYDQLPYHLQQCFSYCSIFPDGYQFLGEELVGFWMSQGFVKCNNSSQRLEQIGQCYLIDLVNLGFFEEVKREEPYLGCRVMYGICGLMHDFVIM
>Pvr4
TVIHSDEFDSRKQKEEEVMTALKDEGITIVGICGMGGVGKTTLAEKVRARAKQERLFDYVVVLTISQQQPDIKKIQREIAEGVGLSLEGDDLLERGDRLRSRLMQKDSRVLVILDDVWKKVDLKRVGIPSGSDRNYWCKVILTTRLRDVCDDMEAKKKVHVEILCENEAWLLFRQKAGNSADDLSLPDIAEAVAKECKGLPLAIVTVAGALKGKTKRSWEDALLELKKAAPRNIRGVLADVYQPLKISYNHLGSDEAKDAFLLCSLFEEDSNIWTEELLRYGMGLGIFSELENLECARNRVSNLLETLKNCFLLSQVPGKDYVKMHDVVRDMAIHIASEGNHI
>Rpp4C4
TVNSALANTGYESFGSRNKTFEMIMKTLEDSKTNIVGVYGVGGVGKTTLVKAIAKKVQEKKLFNMVVMANITRNPDIKNIQGQIAEMLGMRMEEESETLRADLIRKRLKNEKENTLIILDDLWDGLDLNKLGIPSSYDVDDNQWDVKDISDFGYNKREKEDMSIDSSKMKKDKLSANSNKVKKEKAPMDHKRCKILLTSRSKEVICNQMDVQDQSTFLVGVIDEKEAETLLKKVAGIHSTNSMIDKVTEIAKMCPGLPISLVSIGRALKNKSASVWEDVYRQIQRQSFTEEWESIEFSVKLSYDHLINDELKCLFLQCARMGNDALIMDLVKFCIGSGLLQGVFTIREARHRVNALIEVLKDSSLLVESYSTDRFNMHDIVRNVALSISSNEKHV
>LAZ5
TVSSTGSIEHPPPNYGIEPRLKEMEEKLDFDSLETKTVGIVGMPGIGKTTLAETLYRKWEHKFERSMFFPDASKMANEHGMCWLQKRLLEELLKDTNLNIGYTTNEHEFCKDVLLLKKVFLVIDNVSSEEQIETLFGKWNWIKNGSKIVITSSDESMLKGFVKDTYVVPSLNSRDSLLWFTNHAFGLDDAQGNLVKLSKHFLNYAKGNPLALGAFGVELCGKDKADWEKRIKTLTLISNKMIQDVLRRRYDELTERQKDIFLD
>Rpi-amr3-1101//Rpi-amr3-3409
TYSISYPMLEDDIVLGIDDDLEIIIKRLTGPPRDLDIVTITGMGGIGKTTLARKAYDHLTIRYHFDILVWITISQEFRCRNVLLEALHCISKSTDIVNANNYDKMDDNELADLVQKKLKGPRYLVIVDDIWSRDVWDSISGIFPNYNKGSRILLTTRENKVAMYANTCSPHQMSLLSLENGWRLLCDKVFGPKHDHPSELEEIGKEIVEKCQGLPLTISVIAGHVSKMPRTLECWKDVARTLSEIIASHPNKCLGVLGLSYHHLPNRLKPCFLSMSSFPEDFQVETRRLIQLWIAEGFIRTCENGKSLEEVAVDYLEDLISRNLIQARKRRFNGEIKACGIHDLLREFCLIEAEITKHM
>Rpi-amr3-2307
TYSISYPMLEDDIVLGIDDDLEIIIKRLTGPPRDLDIVTITGMGGIGKTTLARKAYHHLTIRYHFDILVWITISQEFRCRNVLLEALHCISKSTDIVNANNYDKMDDNELADLVQKKLKGPRYLVIVDDIWSRDVWDSISGIFPNYNKGSRILLTTRENKVAMYANTCSPHQMSLLSLENGWRLLCDKVFGPKHDHPSELEEIGKEIVEKCQGLPLTISVIAGHVSKMPRTLECWKDVARTLSEIIASHPNKCLGVLGLSYHHLPNRLKPCFLSMSSFPEDFQVETRRLIQLWIAEGFIRTCENGKSLEEVAVDYLEDLISRNLIQARKRRFNGEIKACGIHDLLREFCLIEAEITKHM
>Prf
TYVAPSFSAYTQRANEEMEGFQDTIDELKDKLLGGSPELDVISIVGMPGLGKTTLAKKIYNDPEVTSRFDVHAQCVVTQLYSWRELLLTILNDVLEPSDRNEKEDGEIADELRRFLLTKRFLILIDDVWDYKVWDNLCMCFSDVSNRSRIILTTRLNDVAEYVKCESDPHHLRLFRDDESWTLLQKEVFQGESCPPELEDVGFEISKSCRGLPLSVVLVAGVLKQKKKTLDSWKVVEQSLSSQRIGSLEESISIIGFSYKNLPHYLKPCFLYFGGFLQGKDIHVSKMTKLWVAEGFVQANNEKGQEDTAQGFLDDLIGRNVVMAMEKRPNTKVKTCRIHDLLHKFCMEKAKQEDFL
>Pib_(2)
VARKSLTRIRTSVGASEESQLIGREKEISEITHLILNNDSQQVQVISVWGMGGLGKTTLVSGVYQSPRLSDKFDKYVFVTIMRPFILVELLRSLAEQLHKGSSKKEELLENRVSSKKSLASMEDTELTGQLKRLLEKKSCLIVLDDFSDTSEWDQIKPTLFPLLEKTSRIIVTTRKENIANHCSGKNGNVHNLKVLKHNDALCLLSEKVFEEATYLDDQNNPELVKEAKQILKKCDGLPLAIVVIGGFLANRPKTPEEWRKLNENINAELEMNPELGMIRTVLEKSYDGLPYHLKSCFLYLSIFPEDQIISRRRLVHRWAAEGYSTAAHGKSAIEIANGYFMELKNRSMILPFQQSGSSRKSIDSCKVHDLMRDIAISKSTEENLV
>Pl17
VDECLVGMRTRFQDLKPLLDIGSGGVRMVGIWGVGGGGKTTLASSVYMEMSQHFQGHCILENVREDTSKHGLKKLQENILSSLFKKEVNVYSVIEGKHKMKEMLCHRKVLVVLDDVDELGQLEALAGKHNWFGSGSRIIITTRDEHLLRTHRVDHVYPIALLSNDDATQLFKRHAYNEKEPIEDYDKFSLRAISYASGHPLSLKVLGSFLYDKNKNEWISALEKLKDIPNPNVMNIIKTSYDGLESYEKELFLDIACFFRRWKADKVVQILEASGFHPKIGMKVLIQKALITIVDDIIDMHDVLEEMGHYIVREEHPNNPEKHSRLWINKEIKE
>Rps1-k-2
VENLSWKAPSTSLEDGSHIYGREKDKEAIIKLLSEDNSDGREVSVVPIVGMGGVGKTTLAQLVYNDENLKQIFDFDFKAWVCVSQEFDVLKVTKTIIEAVTGKACKLNDLNLLHLELMDKLKDKKFLIVLDDVWTEDYVDWRLLKKPFNRGIIRRSKILLTTRSEKTASVVQTVHTYHLNQLSNEDCWSVFANHACLSTESNENTATLEKIGKEIVKKCNGLPLAAESLGGMLRRKHDIGDWNNILNSDIWELSESECKVIPALRLSYHYLPPHLKRCFVYCSLYPQDYEFEKNELILLWMAEDLLKKPRKGRTLEEVGHEYFDDLVSRSFFQRSRTSSWPHRKCFVMHDLMHDLATSLGGDFYFR
>Rps1-k-1
VENLSWKAPSTSLEDGSHIYGREKDREAIIKLLSEDNSDGSEVSVVPIVGMGGVGKTTLAQLVYNDENLKEKFDFDFKAWVCVSQEFDVLKVTKTIIQAVTGNPCKLNDLNLLHLELMDKLKDKKFLIVLDDVWTEDYVDWSLLKKPFQCGIIRRSKILLTTRSEKTASVVQTVQTYHLNQLSNEDCWSVFANHACLSLESNENTTLEKIGKEIVKKCDGLPLAAQSLGGMLRRKHDIGDWYNILNSDIWELSESECKVIPALRLSYHYLPPHLKRCFVYCSLYPQDYEFDKNELILLWMAEDLLKKPRKGRTLEEVGHEYFDDLVSRSFFQRSSTNRSSWPYGECFVMHDLMHDLAKSLGGDFYFR
>TmPm3
VIIDAQEIARRSRHEDKINIVDILLGQASNADLSVVPIVGMGGLGKTTLAQLIYNEPEIQKHFPLQLWVCVSDTFEVNSVAKSIVEASPMKNDDTDKPPLDRLQKLVSGQRYLLVLDNVRNREFHKWERLKVCLQHGGRGSAVLTTTRDKQVAEIMGTDRIYNLNVLNDNFIKEIIVSRAFSLQNEKPPELHEMVGEIVNRCHGNPLAATALGSLLHTKTSVKEWKDVSSRSSICIEETGILPILMLSYNELPSHLKECFAFCALFPKNYQIDVKKLIHLWIANGLIPEHKEDSLETIGKHIFNELASRSFFLDIEESIDIYGYYSTTCKIHDLMHAIAMSVMKKLSVV
>VICTR
VLAKLLLTSSTDSAENSIGIEDHIANMSVLLKLEAEEVRMVGIWGSSGIGKTTIARALFNQLSRHFPVSKFIDRAFVYKSRETYKGANPDDPNMKLHLQGCFLSEILGKKDIKIDHLGALGERLKHQKTLIIIDDLDDLVVLDSLVGKTNWFGCGSRIIVITNNKQFLRAHGIDHIYEVSLPSKERAQEMFCQSAFGENSPPEGFEELVVEIAWLAGSLPLGLTVFGSALRGRKKEYWVKMLPRLQNDLDGNIEETLKVSYDAIGNVKDQALFRLIACLFNHVKVRDIELLLADSGLDVNIALENLVDKSLIHVRNDHVEMHRLLQETGRNIVRSQS
>DSC2
VLSYTPSRDFDDYVGIRPHITRINSLLCLESSDVRMIGILGPPGIGKTTIARVLYDQISEKFQFSAFIENIRLSYWKGWHDEGNLDFPVEIMTGDRQRKLNLQRRLLSELFNQKDIQVRHLGAVQERLRDHKVLVILDGVDQLEQLTALAKETQWFGYGSRIIITTQDQRLLRAHEINHVYKVDLPATDEALQIFCLYAFGQKFPYDGFKKLAREFTALAGELPLGLRVLGSYLRGMSLEEWKNALPRLRTSLDGEIEKTLRFAYNVLSDKDKSLFLHIACLFNGCQVNHVKQWLANSSLDVNHGFEVLSNKSLISTDMGLVRMHSLLQQLGVDIVRKQSIG
>GbaNA1
VNDHSIVAVKLPTQNLVGHQVSVRDEIYGYLMGDDVGMIGVCGMGGIGKTTIMKDVYNRLIPEAKFKKLIWITVSQNIDIRSIQMDIVSQLQKELPDHENTIVRAGKLSKMLREMLRKQGRYALILDDVWSSFPLEDIGIVEPTKDNGCKVVLTTRSEEVIRSMGCTKVQVTCLSMHEAIDLFLSKVGQDISENPTLKSSMRLVVGECDGLPLALVTLAACMKGISNPRVWKNAVNELRGYVRNIRDMEDKVFGSLKFSYDRLNTGDQDCFSYCALYPEDHQIEKEEIIQYWMEEGLLDEMGSREAMEDNGHSILEKFEQNSLLERVENSAYVKMHDVFRDMALHIKRKRFMV
>Pi37
VPTIVVPVVTSLLPPRVFGRNMDRDRIIHLLTKPMATVSSSVGYSGLAIVAHGGAGKSTLAQCVYNDKRAQEHFDVRMWVCISRKLDVHRHTREIIESATNGECPRVDNLDTLQCRLKDIMQKSEKFLLVLDDVWFDESVNEREWDQLLDPLVSQQEGSRVLVTSRRDVLPAALHCKDVVHLENMEDAEFLALFKYHAFSGTEIRNPQLHARLEEVAEKIAKRLGQSPLAARTVGSQLSRNKDIAIWKSALNIENLSEPMKALLWSYNKLDSRLQRCFLYCSLFPKGHKYKIDEMVDLWVAEGLVDSRNQGDKRIEDIGRDYFNEMVSGSFFQPVSERYMGTWYIMHDLLHDLAESLTKEDCFR
>Pish
VPTIVVPVVTSLLPPRVFGRNMDRDRIIHLLTKPMATVSSSVGYSGLAIVAHGGAGKSTLAQCVYNDKRVQEHFDVRIWVCISRKLDVHRHTREIIESATNGECPRVDNLDTLQCRLKDIMQKSEKFLLVLDDVWFDESVNEREWDQLLDPLVSQQEGSRVLVTSRRDVLPAALHCKDVVHLENMEDAEFLALFKYHAFSGTEIRNPQLHARLEEVAEKIAKRLGQSPLAARTVGSQLSRNKDIAIWKSALNIENLSEPMKALLWSYNKLDSRLQRCFLYCSLFPKGHKYKIDEMVDLWVAEGLVDSRNQGDKRIEDIGRDYFNEMVSGSFFQPVSERYMGTWYIMHDLLHDLAESLTKEDCFR
>Pi35
VPTIVVPVVTSLLPPRVFGRNMDRDRIIHLLTKPMATVSSSVGYSGLAIVAHGGAGKSTLAQCVYNDKRVQEHFDVRIWVCISRKLDVHRHTREIIESATNGECPRVDNLDTLQCRLKDIMQKSEKFLLVLDDVWFDESVNEREWDQLLDPLVSQQEGSRVLVTSRRDVLPAALHCKDVVHLENMEDAEFLALFKYHAFSGTEIRNPQLHARLEEVAEKIAKRLGQSPLAARTVGSQLSRNKDIAIWKSALNIENLSEPMKALLWSYNKLDSRLQRCFLYCSLFPKGHKYKIDEMVDLWVAEGLVDSRNQGDKRIEDIGRDYFNEMVSGSFFQSVSERYMTWYIMHDLLHDLAESLTKEDCFR
>WRKY19
VRDALKVLCSADKVNMIGMDMQVEEILSLLCIESLDVRSIGIWGTVGIGKTTIAEEIFRKISVQYETCVVLKDLHKEVEVKGHDAVRENFLSEVLEVEPHVIRISDIKTSFLRSRLQRKRILVILDDVNDYRDVDTFLGTLNYFGPGSRIIMTSRNRRVFVLCKIDHVYEVKPLDIPKSLLLLDRGTCQIVLSPEVYKTLSLELVKFSNGNPQVLQFLSSIDREWNKLSQEVKTTSPIYIPGIFEKSCCGLDDNERGIFLDIACFFNRIDKDNVAMLLDGCGFSAHVGFRGLVDKSLLTISQHNLVDMLSFIQATGREIVRQESADRPGDRSRLWNADYIRH
>RRS1B
VRDVYEKLFYMERIGIYSKLLEIEKMINKQPLDIRCVGIWGMPGIGKTTLAKAVFDQMSGEFDAHCFIEDYTKAIQEKGVYCLLEEQFLKENAGASGTVTKLSLLRDRLNNKRVLVVLDDVRSPLVVESFLGGFDWFGPKSLIIITSKDKSVFRLCRVNQIYEVQGLNEKEALQLFSLCASIDDMAEQNLHEVSMKVIKYANGHPLALNLYGRELMGKKRPPEMEIAFLKLKECPPAIFVDAIKSSYDTLNDREKNIFLDIACFFQGENVDYVMQLLEGCGFFPHVGIDVLVEKSLVTISENRVRMHNLIQDVGRQIINRETRQTKRRSRLWEPCSIK
>Lr13_ha
VRPETSSFVNETKIFGRKKELKSLMEKLGVKIPVKSTGKRKLAEGSARMEELPVLPIGNARMTELSVLPIVGMGGMGKTTMAQQICSDSKVKKHFDLIIWTCASDDFDKKRLTKEILEHLGQDTSSNNLNFLMTKLQDCVRSKKFLLVVDDIWDGILKDDGAGWREFCAPLQNGSEGSRILVTTRFAEVAKVISPTYHYELPCLKGDVFWKFFKLCAFGSTSSVDNRESLECIGKNILPKLKGNPLAAKTIGRLLRMDLSTTHWENIMESELWQVEQTENDILPALRLSYMYLPQNLKRCFSICAMYPKDHKFEMRFLADIWTAHGYAENPQKASLYFNALANRSFFQKASTYSSMYVIHDLMHDTAKLVSKDECFI
>Lr13_hb
VRPETSSFVNETKIFGRKKELKSLMEKLGVKIPVKSTGKRKLAEGSARMEELPVLPIGNARMTELSVLPIVGMGGMGKTTMAQQICSDSKVKKHFDLIIWTCASDDFDKKRLTKEILEHLGQDTSSNNLNFLMTKLQDCVRSKKFLLVVDDMWDGILKDDGAGWREFCAPLQNGSEGSRILVTTRFAEVAKVISPTYHYELPCLKGDVFWKFFKLCAFGSTSSVDNRESLECIGKNILPKLKGNPLAAKTIGRLLRMDLSTTHWENIMESELWQVEQTENDILPALRLSYMYLPQNLKRCFSICAMYPKDHKFEMRFLADIWTAHGYAENPQKASLYFNALANRSFFQKASTYSSMYVIHDLMHDTAQLVSKDECFI
>Dm2h^Uk-1
VSNMLNSFTPSRDFDGLVGMRAHMDMLEQLLRLDLDEVRMIGIWGPPGIGKTTIARFLLNQVSDRFQLSAIMVNIKGCYPRPCFDEYSAQLQLQNEMLSQMINHKDIMISHLGVAQERLRDKKVFLVLDEVDQLGQLDALAKETRWFGPGSRIIITTEDLGVLKAHGINHVYKVGYPSNDEAFQIFCMNAFGQKQPHEGFDEIAWEVTCLAGKLPLGLKVLGSALRGMSKTEWERTLPRLKTSLDGNIGSIIQFSFDALCDEDKYLFLYIACLFNNESTTKVEEVLANKFLDVGQGIHVLAQKSLISFEGEEIQMHTLLVQFGRETSRKQFVH
>Pik-1
VSQVKEDVKEITAMLAPVKSICEFHEVKTICILGLPGGGKTTIARVLYHALGTQFQCRVFASISPSSSPSPNLTETLADIFAQAQLGVTDTLSTPYGGSGTGRALQQHLIDNISAFLLNKKYLIVIDDIWHWEEWEVIRKSIPKNDLGGRIIMTTRLNSIAEKCHTDDNDVFVYEVGDLDNNDALSLSWGIATKSGAGNRIGTGEDNSCYDIVNMCYGMPLALIWLSSALVGEIEELGGAEVKKCRDLRHIEDGILDIPSLQPLAESLCLGYNHLPLYLRTLLLYCSAYHWSNRIERGRLVRRWIAEGFVSEEKEAEGYFGELINRGWITQHGDNNSYNYYEIHPVMLAFLRCKSKEYNFL
>SpNBS-LRR
VVEIQAMSEEFDSRKLKEEEVMAALRDEDVSVIGICGMGGVGKTTLAEKIRVRAKKERFFDEVVMVTVSQQPDLKTIQAEIAGGVGLTFQGDNFWNRGDQLRSRLMGQDSILIILDDVWEALDLNKLGIPSCSNHNHQCKVTLTTRLRDVCETMEARKIIEVGILPEKEAWVLFRQKAGNSVADLSLHDTAKDVVKECKGLPLAIITVAGALKRKSKPSWEDALKQLQKSTPKNIPGVIKNVYQSLKLSYDQLESDEVRYLFLLCSLFEEDSNIWHEQLLRYGMGLGIFSEIENLEEARKRVCHLLETLKDRFLLSQGSGKNYVKMHDVVRDVAIYIASEGRHV
>Pi64
VVPVATSLLPPRVFGRDMDRDRIIHLLTEPTAAVSSSAGYSGLAIVAHGGAGKSTLAQYVYNDKRVQEHFDVRMWVCISRKLDVRRHTREIIESATNGECPCVENLDTLQCRLKDILQKSEKLLLVLDDVWFDKFNNETEWDQLLDPLVSLKEGSRVLVTSRQDVLPAALRCKDVVRLEDMEDTEFLALFKHHAFSGTEIQNPQLRGRLEKIAEKIVKRLGHSPLAARTVGSQLSRKKDINEWKSALNIETLSEPVKALLWSYNKLDSRLQRCFLYCSLFPKGHKYKIKEMVDLWVAEGLIDSRSPGDKRIEDVGRDYFNEMVSGSFFQPVSERYMGTWYIMHDLLHGLAESLTKEDCFR
>Fom-1
WDELTKLVDIERQLFKMEKLNDLEPNVVRFIGIIGMGGIGKTTIAEVFYDRVARTFGKNRCFLRIYEHTTLLSLQQQLLSQLLQTKDLIINNENEGARMIGSRLKDKRVLIVLDGVKEKTQLEQLVGNPNWFGSGSKIIITTRNRDVLRQPNYKDKMVEYSVEFLDTKSAMTLFCKHAFGCGFPRKNFKDFSKEIVERVKGHPQALIQIGSSLYDKGIEIWKEELKSLEEDYNNRIFKTLKISFDDLGKTSQEVFLDLACFFNEKTKEKVIEILKSFDYRPHSEIQLLQDRCLIEVRSDNTILMPKCIQTMGQQIEREADKRSRIWLPKDAQDV
>PvLOV
WKQSNQLPTTSLVDESRICGREEDKEEIIKILLSDNVTCNQVPVISIVGMGGMGKTTLTQLVYNEQRVLDQFDLKAWVYVSQYFDVVAVTKAILKAFGSKAAEEKDLNLLQLELKERLMGKRFLLVLDDVWNENYASWGALQIPFIYESSGSRILITTRNEKVALVMNSSQLYHLKPLEKEDCWRLFSNLAFHDKDATKYPNLVSVGSKIVNKCGGLPLALKTLGNILRVKFSQHEWVKILESDMWHLSDNDGNINPALRLSYHNLPSYLKRCFAYCSIFPKGYEFDRDQLIQLWMAEGLLNCCQINKSEEELGSEFFNDLVARSFFQRARRHASRFTMHDLLNDLAKSVSGEFCLQ
>Bph14
WRKTDSKISDLSLDIANNSRKEDKQEIVSRLLVPASEGDLTVLPIVGMGGMGKTTLAQLIYNDPDIQKHFQLLLWVCVSDNFDVDLLAKSIVEAARKQKNDNSGSTNKSPLDELKEVVSGQRYLLVLDDVWNRDARKWEALKSYLQHGGSGSSVLTTTRDQEVAQVMAPAQKPYDLKRLKESFIEEIIRTSAFSSQQERPPELLKMVGDIAKKCSGSPLAATALGSTLRTKTTKKEWEAILSRSTICDEENGILPILKLSYNCLPSYMRQCFSFCAIFPKDHEIDVEMLIQLWMANGFIPEQQGECPEIIGKRIFSELVSRSFFQDAKGIPFEFHDIKNSKITCKIHDLMHDVAQSSMGKECAA
>MLA10//MLA13//MLA30-1//MLA34//MLA36-1//MLA37-1//MLA7//MLA9
YAEATELVGIYGKRDQGLMRLLSMEGDDASNKRLKKVSIVGFGGLGKTTLARAVYEKIKGDFDCRAFVPVGQNPDMKKVLRDILIDLGNPHSDLAMLDANQLIKKLHEFLENKRYLVIIDDIWDEKLWEGINFAFSNRNNLGSRLITTTRIVSVSNSCCSSDGDSVYQMEPLSVDDSRMLFYKRIFPDENACINEFEQVSRDILKKCGGVPLAIITIASALAGDQKMKPKCEWDILLRSLGSGLTEDNSLEEMRRILSFSYSNLPSNLKTCLLYLCVYPEDSMISRDKLIWKWVAEGFVHHENQGNSLYLLGLNYFNQLINRSMIQPIYNYSGEAYACRVHDMVLDLICNLSNEAKFV
>MLA12
YAEATELVGIYGKRDQGLMRLLSMEGDDASNKRLKKVSIVGFGGLGKTTLARAVYEKIKGDFDCRAFVPVGQNPDMKKVLRDILIDLGNPHSDLAMLDANQLIKKLHEFLENKRYLVIIDDIWDEKLWEGINFAFSNRNNLGSRLITTTRIVSVSNSCCSSDGDSVYQMEPLSVDDSRMLFYKRIFPDENACINEFEQVSRDILKKCGGVPLAIITIASALAGDQKMKPKCEWDILLRSLGSGLTEDNSLEEMRRILSFSYSNLPSNLKTCLLYLCVYPEDSMISRDKLIWKWVAEGFVHHENQGNSLYLLGLNYFNQLINRSMIQPIYNYSGEAYACRVHDMVLDLICNLSREAKFV
>MLA39-1
YAEATELVGIYGKRDQGLMRLLSMEGDDASNKRLKKVSIVGFGGLGKTTLARAVYEKIKGDFDCWAFVPVGQNPDMKKVLRDILIDLGNPHSDLAMLDANQLIKKLHEFLENKRYLVIIDDIWDEKLWEGINFAFSNRNNLGSRLITTTRIVSVSNSCCSSDGDSVYQMEPLSVDDSRMLFYKRIFPDENACINEFEQVSRDILKKCGGVPLAIITIASALAGDQKMKPKCEWDILLRSLGSGLTEDNSLEEMRRILSFSYSNLPSNLKTCLLYLCVYPEDSMISRDKLIWKWVAEGFVHHENQGNSLYLLGLNYFNQLINRSMIQPIYNYSGEAYACRVHDMVLDLICNLSNEAKFV
>TmMLA1
YIEAAELVGIYGKRDKELMSLLSLEGDDASTKKLKKVSIVGFGGLGKTTLARAVYEKIKGDFGCHAFVPVGQNPDIKKVFRDILVDLRKSNSDPGNSNSDLVILDATQLIDKLREFLENKRYRVIIDDIWDEKLWRYINLAFSISNNLSSRLITTTRIVSVSNSCCSSTNDSIYQMKPLCTDDSRRLFHKRIFPDKSGCPNEFEQVSKDILKKCGGVPLAIITIASALASGQHVKPKREWDILLRSLSSGLIEDNSLEEMRRILSFSYYNLPPHLKTCLLYLCIYPEDSKIYRDRLIWKWVAEGFVHHGDQGTSLFLVGMNYFNQLINRSMIQPIYDELGQVHACRVHDMVLDLICNLSHEAKFG
>Sr33
YIEAAELVGIYGKRDQELMSLLSLEGDDASTKKLKKVSIVGFGGLGKTTLAKAVYEKIKGDFDCHAFVPVGQNPDKKKVFRDILMDLSNSNSDLALLDERQLINKLHKFLENKRYLVIIDDVWDEGLWKDINLAFSNRNNLGSRLIITTRIFGVSESCCSSADDPVYEIEPLSIDDSSKLFYTRIFSDSGCPKEFEQVSKDILKKCGGVPLAIITIASALASGQQVKPKHEWDILLQSLGSGVTKDNSLVEMRRILSFSYYNLPSHLKTCLLYLCIYPEDSMIHRDRLIWKWVAEGFVHHGDQGTSLFLVGLNYFNQLINRSMLQPIYSDMGNVYACRVHDMVLDLICNLSHEAKFV
>WRR9^Hi-0
YKLNATPSKDFEDMVGLEAHLKKIQSLLRLDYKDEALIIGISGPAGIGKSTIARALESRLSDRFQLTCFMDLRGSENSGLHDYGQQLRLQEQLLAKVLNQDGTRICHLGVLQQRLSDLRVLIILDDVSDIKQLKALAKETTWFGPGSRIIVTTENKDLLQQRGIDSTYHVGFPSREEALEIFCKYAFEQSSPPHAFEKLAARITHLCGNLPLGLCVMGSSLFGKKQDEWEFVVHRLETNPGQEIDDVLRVGYERLHENDQMLFLHIAIFFNYRDRDLVEAMLADDGNLDVGNWLKILVNKSLIEIYRTGQIVMHKLLQQVGRQAIRRQEPW
>RPP2A_(2)
YLKSSKNLLGILALLNHSQSTDVEIMGIWGIAGIGKTSIAREIFELHAPHYDFCYFLQDFHLMCQMKRPRQLREDFISKLFGEEKGLGASDVKPSFMRDWFHKKTILLVLDDVSNARDAEAVIGGFGWFSHGHRIILTSRSKQVLVQCKVKKPYEIQKLSDFESFRLCKQYLDGENPVISELISCSSGIPLALKLLVSSVSKQYITNMKDHLQSLRKDPPTQIQEAFRRSFDGLDENEKNIFLDLACFFRGQSKDYAVLLLDACGFFTYMGICELIDESLISLVDNKIEMPIPFQDMGRIIVHEEDEDPCERSRLWDSKDIVDVL
>Rxo1
YTISDEELAGIDENKQTLISSLKFEDPSLRIIAVWGMGGVGKSTLVNNVYKNEGSNFDCRAWVSISQSYRLEDIWKKMLTDLIGKDKIEFDLGTMDSAELREQLTKTLDKRQYLIILDDVWMANVFFKIKEVLVDNGLGSRVIITTRIEEVASLAKGSCKIKVEPLGVDDSWHVFCRKAFLKDENHICPPELRQCGINIVEKCDGLPLALVAIGSILSLRPKNVDEWKLFYDQLIWELHNNENLNRVEKIMNLSYKYLPDYLKNCFLYCAMFPEDYLIHRKRLIRLWIAEGFIEQKGACSLEDTAESYLKELIRRSMLHVAERNCFGRIKCIRMHDLVRELAIFQSKREGFS
>Rsv3
YYSSKDFVRFKSRESTYENLLEALKDKSACTIGLVGLGGSGKTTLAKEVGKKAEELKLFEKVVMATVSQTPNITSIQMQIADKLGLKFEEKTEEGRAQRLSERLRTGTTLLILDDVWEKLEFEAIGIPYNENNKGCGVILTTRSREVCISMQCQTIIELNLLAGNEAWDLFKLNANITDESPYALKGVATKIVDECKGLAIAIVTVGSTLKGKTVKEWELALSRLKDSEPLDIPKGLRSPYACLGLSYDNLTNELAKSLFLLCSIFPEDHEIDLEDLFRFGKGMGLPGTFGTMEKARREMQIAVSILIDCYLLLEASKKERVKMHDMVRDVALWIASKTGKA
