# Supplementary material for: RefPlantNLR is a comprehensive collection of experimentally validated plant disease resistance proteins from the NLR family
Source: PLoS Biol. 2021 Oct 20;19(10):e3001124. doi: 10.1371/journal.pbio.3001124 (PMC8559963; doi:10.1371/journal.pbio.3001124)
Supplement: S10 Dataset — This file contains the LRRpredictor output for all RefPlantNLR entries containing LRRs. (TXT) [file pbio.3001124.s022.txt]

seqname	start	clf1	clf2	clf3	clf4	clf5	clf6	clf7	clf8	score	sequence	-5	-4	-3	-2	-1	0	1	2	3	4	5	6	7	8	9	10	LRR
3gG2	543	0.8518	0.8262	0.999	0.4434	0.9337	0.8652	0.9999	0.3817	0.7876	VASDHVTCFDGFRTLY	V	A	S	D	H	V	T	C	F	D	G	F	R	T	L	Y	LRR_01
3gG2	565	0.7341	0.6869	0.8984	0.3437	0.778	0.0239	0.8396	0.5419	0.6058	TFMSLSEEMSFRNYNP	T	F	M	S	L	S	E	E	M	S	F	R	N	Y	N	P	LRR_02
3gG2	570	0.871	0.6039	0.9988	0.602	0.8064	0.3513	0.9974	0.1919	0.6778	SEEMSFRNYNPWYCKM	S	E	E	M	S	F	R	N	Y	N	P	W	Y	C	K	M	LRR_03
3gG2	592	0.9359	0.9815	1	0.9073	0.8928	0.9059	1	0.8753	0.9373	SKFKFLRVLSLSGYYN	S	K	F	K	F	L	R	V	L	S	L	S	G	Y	Y	N	LRR_04
3gG2	616	0.8448	0.9645	1	0.8343	0.8759	0.9143	1	0.9404	0.9218	GNLKYLSSLDLSHTEI	G	N	L	K	Y	L	S	S	L	D	L	S	H	T	E	I	LRR_05
3gG2	639	0.9349	0.9869	1	0.8009	0.9293	0.9159	1	0.9317	0.9375	CSLYNLQILKLNGCEH	C	S	L	Y	N	L	Q	I	L	K	L	N	G	C	E	H	LRR_06
3gG2	663	0.9232	0.9771	1	0.8685	0.9086	0.9116	1	0.8759	0.9331	HKLTDLHRLELIDTEV	H	K	L	T	D	L	H	R	L	E	L	I	D	T	E	V	LRR_07
3gG2	686	0.9601	0.9753	1	0.8067	0.9652	0.9067	1	0.8924	0.9383	GKLKYLQVLMSSFNVG	G	K	L	K	Y	L	Q	V	L	M	S	S	F	N	V	G	LRR_08
3gG2	717	0.7805	0.7792	0.9999	0.9375	0.8336	0.6913	0.9778	0.818	0.8522	HGSLSIRQLQNVENPS	H	G	S	L	S	I	R	Q	L	Q	N	V	E	N	P	S	LRR_09
3gG2	740	0.9562	0.9619	1	0.9294	0.9717	0.8991	0.9999	0.8665	0.9481	KNKTHLVELELEWDSD	K	N	K	T	H	L	V	E	L	E	L	E	W	D	S	D	LRR_10
3gG2	772	0.9564	0.9745	1	0.938	0.9217	0.9043	1	0.8722	0.9459	QPSKHLEKLTMSNYGG	Q	P	S	K	H	L	E	K	L	T	M	S	N	Y	G	G	LRR_11
3gG2	795	0.9652	0.8825	0.9984	0.715	0.9487	0.6203	0.9942	0.5741	0.8373	FNNSLLRVVSLTLKNC	F	N	N	S	L	L	R	V	V	S	L	T	L	K	N	C	LRR_12
3gG2	797	0.9749	0.8566	0.9963	0.7741	0.8599	0.4566	0.9997	0.388	0.7883	NSLLRVVSLTLKNCKG	N	S	L	L	R	V	V	S	L	T	L	K	N	C	K	G	LRR_13
3gG2	820	0.9662	0.9809	1	0.9449	0.9239	0.9055	1	0.803	0.9405	GRLPSLKELSIEGLDG	G	R	L	P	S	L	K	E	L	S	I	E	G	L	D	G	LRR_14
3gG2	849	0.9745	0.9737	1	0.8846	0.974	0.9073	1	0.9001	0.9518	CSFTSLESLEFSDMKE	C	S	F	T	S	L	E	S	L	E	F	S	D	M	K	E	LRR_15
3gG2	875	0.9719	0.9672	1	0.8737	0.9493	0.9049	0.9999	0.7583	0.9281	GAFPRLQRLSIMRCPK	G	A	F	P	R	L	Q	R	L	S	I	M	R	C	P	K	LRR_16
3gG2	897	0.9708	0.9648	1	0.8178	0.9732	0.9074	0.9999	0.9257	0.945	EQLCHLNYLKISGWDS	E	Q	L	C	H	L	N	Y	L	K	I	S	G	W	D	S	LRR_17
3gG2	919	0.9566	0.9476	1	0.9307	0.9605	0.9009	0.9998	0.7639	0.9325	DIFPILKELQIWECPN	D	I	F	P	I	L	K	E	L	Q	I	W	E	C	P	N	LRR_18
3gG2	942	0.9634	0.9772	1	0.755	0.9357	0.9045	0.9998	0.8148	0.9188	QALNHLETLSMRECPQ	Q	A	L	N	H	L	E	T	L	S	M	R	E	C	P	Q	LRR_19
3gG2	967	0.972	0.9784	1	0.7838	0.9684	0.9082	0.9999	0.8676	0.9348	VLLPSLDSLWIDDCPK	V	L	L	P	S	L	D	S	L	W	I	D	D	C	P	K	LRR_20
3gG2	990	0.9936	0.9825	1	0.9279	0.9592	0.8983	1	0.7876	0.9436	GLPSNLKSMGLYGGSY	G	L	P	S	N	L	K	S	M	G	L	Y	G	G	S	Y	LRR_21
3gG2	1016	0.9488	0.9771	1	0.8797	0.8992	0.907	0.9999	0.8176	0.9287	GGNHSLERLVIGGVDV	G	G	N	H	S	L	E	R	L	V	I	G	G	V	D	V	LRR_22
3gG2	1039	0.9797	0.977	1	0.962	0.9827	0.9064	1	0.8637	0.9589	VLPHSLVNLWIRECGD	V	L	P	H	S	L	V	N	L	W	I	R	E	C	G	D	LRR_23
3gG2	1064	0.9069	0.9038	1	0.7004	0.8037	0.8927	0.9976	0.5915	0.8496	CHLSSLKTLTLWDCPR	C	H	L	S	S	L	K	T	L	T	L	W	D	C	P	R	LRR_24
3gG2	1087	0.8946	0.8562	1	0.8548	0.8497	0.8519	0.9995	0.7334	0.88	GLPKSISTLGILNCPL	G	L	P	K	S	I	S	T	L	G	I	L	N	C	P	L	LRR_25
3gG2	1116	0.8019	0.6182	0.9999	0.3696	0.839	0.8389	0.9988	0.3331	0.7249	PKIAHIKRVWLLGNDV	P	K	I	A	H	I	K	R	V	W	L	L	G	N	D	V	LRR_26
Adnr1-RGA4	539	0.818	0.904	0.9998	0.7219	0.7857	0.5412	0.9993	0.4076	0.7722	AYVNNACHLSIHGGNV	A	Y	V	N	N	A	C	H	L	S	I	H	G	G	N	V	LRR_01
Adnr1-RGA4	562	0.924	0.9559	1	0.7682	0.9107	0.8841	0.9983	0.8477	0.9111	EDLSRVRSLTVFGKAG	E	D	L	S	R	V	R	S	L	T	V	F	G	K	A	G	LRR_02
Adnr1-RGA4	584	0.9634	0.9664	1	0.9062	0.9516	0.9031	1	0.7923	0.9354	RKCKLLRVLDLEECSD	R	K	C	K	L	L	R	V	L	D	L	E	E	C	S	D	LRR_03
Adnr1-RGA4	609	0.9065	0.9798	1	0.9463	0.9392	0.9051	1	0.9264	0.9504	GKLWHLKYLSVGGSIA	G	K	L	W	H	L	K	Y	L	S	V	G	G	S	I	A	LRR_04
Adnr1-RGA4	631	0.938	0.9716	1	0.9082	0.8804	0.9053	0.9999	0.8131	0.9271	DGLHCLETLDLRRTKI	D	G	L	H	C	L	E	T	L	D	L	R	R	T	K	I	LRR_05
Adnr1-RGA4	654	0.9605	0.9737	1	0.9261	0.9808	0.9013	1	0.8734	0.952	IMLYHLAHLFGKFTVD	I	M	L	Y	H	L	A	H	L	F	G	K	F	T	V	D	LRR_06
Adnr1-RGA4	688	0.9259	0.9139	1	0.8558	0.9496	0.8799	0.9998	0.7807	0.9132	GNKSNLKTLAGFVTNE	G	N	K	S	N	L	K	T	L	A	G	F	V	T	N	E	LRR_07
Adnr1-RGA4	712	0.944	0.98	1	0.8145	0.9456	0.9028	1	0.8908	0.9347	VHMRNLRKVKIWCGPV	V	H	M	R	N	L	R	K	V	K	I	W	C	G	P	V	LRR_08
Adnr1-RGA4	739	0.7625	0.4472	0.9992	0.5427	0.8153	0.1826	0.7616	0.5816	0.6366	KAIQEFTKVPMDNVGA	K	A	I	Q	E	F	T	K	V	P	M	D	N	V	G	A	LRR_09
Adnr1-RGA4	749	0.9665	0.9187	1	0.8865	0.9418	0.8799	0.9999	0.8006	0.9243	MDNVGARSLSLDSEEC	M	D	N	V	G	A	R	S	L	S	L	D	S	E	E	C	LRR_10
Adnr1-RGA4	780	0.9168	0.9774	1	0.9515	0.9557	0.8996	1	0.9267	0.9535	DSKYDVRSLKLRGKLL	D	S	K	Y	D	V	R	S	L	K	L	R	G	K	L	L	LRR_11
Adnr1-RGA4	802	0.8997	0.9782	1	0.842	0.8606	0.906	1	0.8316	0.9148	PLLSGLTELCISSATL	P	L	L	S	G	L	T	E	L	C	I	S	S	A	T	L	LRR_12
Adnr1-RGA4	826	0.894	0.9652	1	0.8919	0.9023	0.9002	1	0.8865	0.93	INLRNLLYLKLIANEL	I	N	L	R	N	L	L	Y	L	K	L	I	A	N	E	L	LRR_13
Adnr1-RGA4	849	0.9277	0.9781	1	0.8445	0.8664	0.8927	0.9999	0.828	0.9172	GAFPSLRRLCFVVQSL	G	A	F	P	S	L	R	R	L	C	F	V	V	Q	S	L	LRR_14
Adnr1-RGA4	874	0.909	0.9775	1	0.8252	0.8957	0.8954	0.9999	0.7327	0.9044	GALPNLVSLQLLCPSL	G	A	L	P	N	L	V	S	L	Q	L	L	C	P	S	L	LRR_15
Adnr1-RGA4	898	0.7831	0.9718	1	0.8444	0.8745	0.8997	0.9994	0.8941	0.9084	RHLRHLKEVMVDSGVP	R	H	L	R	H	L	K	E	V	M	V	D	S	G	V	P	LRR_16
Adnr1-RGA4	925	0.9845	0.867	0.9998	0.695	0.9199	0.7671	0.9891	0.3449	0.8209	KNHPNRPRLMLHKSGV	K	N	H	P	N	R	P	R	L	M	L	H	K	S	G	V	LRR_17
Adnr1	856	0.9649	0.961	1	0.4235	0.9085	0.8783	1	0.3381	0.8093	PLADKVRRLSLHFGNA	P	L	A	D	K	V	R	R	L	S	L	H	F	G	N	A	LRR_01
Adnr1	879	0.9798	0.9647	1	0.9208	0.9847	0.8989	1	0.7859	0.9418	MRLSQVRTLAFFGVIE	M	R	L	S	Q	V	R	T	L	A	F	F	G	V	I	E	LRR_02
Adnr1	900	0.9775	0.9738	1	0.9009	0.9632	0.8908	0.9999	0.845	0.9439	IEFRLLQVLILHLFGD	I	E	F	R	L	L	Q	V	L	I	L	H	L	F	G	D	LRR_03
Adnr1	927	0.9507	0.9677	1	0.8267	0.9613	0.908	1	0.8856	0.9375	SELFRLRYLHVTCNAT	S	E	L	F	R	L	R	Y	L	H	V	T	C	N	A	T	LRR_04
Adnr1	951	0.8805	0.9827	1	0.8549	0.96	0.9049	1	0.9657	0.9436	RGLQYLETLKIDARVS	R	G	L	Q	Y	L	E	T	L	K	I	D	A	R	V	S	LRR_05
Adnr1	973	0.9561	0.9836	1	0.8827	0.9559	0.9138	1	0.8624	0.9443	VHLPSLLHLSLPVGTN	V	H	L	P	S	L	L	H	L	S	L	P	V	G	T	N	LRR_06
Adnr1	997	0.9235	0.9017	1	0.7453	0.9739	0.8994	0.9999	0.7282	0.8965	TSLCTLEYFDINVNSM	T	S	L	C	T	L	E	Y	F	D	I	N	V	N	S	M	LRR_07
Adnr1	1019	0.9843	0.9831	1	0.8616	0.9756	0.9038	1	0.8661	0.9468	GELTNLQDLRLTCSTV	G	E	L	T	N	L	Q	D	L	R	L	T	C	S	T	V	LRR_08
Adnr1	1051	0.924	0.9773	1	0.8975	0.8939	0.8997	1	0.834	0.9283	ANLSNLRSVTLKSSGI	A	N	L	S	N	L	R	S	V	T	L	K	S	S	G	I	LRR_09
Adnr1	1111	0.8586	0.9834	1	0.894	0.9039	0.9071	0.9997	0.8596	0.9258	SHLNKLCILKIGLREL	S	H	L	N	K	L	C	I	L	K	I	G	L	R	E	L	LRR_10
Adnr1	1135	0.9733	0.9791	1	0.8347	0.948	0.9001	1	0.8571	0.9365	RGLPALTVLSLYVRAK	R	G	L	P	A	L	T	V	L	S	L	Y	V	R	A	K	LRR_11
Adnr1	1182	0.9283	0.9585	1	0.6997	0.9664	0.8953	0.9999	0.8591	0.9134	DAMPNLLKLKLSFDAH	D	A	M	P	N	L	L	K	L	K	L	S	F	D	A	H	LRR_12
Adnr1	1210	0.9213	0.9623	1	0.8421	0.8097	0.8411	0.9999	0.8024	0.8974	VHLTGLKEISAKIWGA	V	H	L	T	G	L	K	E	I	S	A	K	I	W	G	A	LRR_13
ADR1-L1	555	0.9822	0.9324	1	0.7003	0.9799	0.8596	0.9983	0.3387	0.8489	MEFPKAEILILNFSSD	M	E	F	P	K	A	E	I	L	I	L	N	F	S	S	D	LRR_01
ADR1-L1	579	0.9258	0.9523	1	0.9032	0.8934	0.8866	0.9995	0.8493	0.9263	SKMSRLKVLVIINNGM	S	K	M	S	R	L	K	V	L	V	I	I	N	N	G	M	LRR_02
ADR1-L1	606	0.9878	0.9646	1	0.9384	0.982	0.9055	0.9999	0.8297	0.951	AHLSKLRSLWLERVHV	A	H	L	S	K	L	R	S	L	W	L	E	R	V	H	V	LRR_03
ADR1-L1	629	0.9813	0.9348	1	0.8745	0.9657	0.8873	0.9998	0.7663	0.9262	TPLKNLHKMSLILCKI	T	P	L	K	N	L	H	K	M	S	L	I	L	C	K	I	LRR_04
ADR1-L1	657	0.9863	0.9642	1	0.939	0.9855	0.9011	1	0.7917	0.946	DIFPKLGDLTIDHCDD	D	I	F	P	K	L	G	D	L	T	I	D	H	C	D	D	LRR_05
ADR1-L1	681	0.9319	0.9755	1	0.9432	0.8757	0.9017	0.9998	0.8812	0.9386	CGLTSLSCLSITNCPR	C	G	L	T	S	L	S	C	L	S	I	T	N	C	P	R	LRR_06
ADR1-L1	705	0.9332	0.9618	1	0.8751	0.9378	0.9028	0.9999	0.8623	0.9341	SKLQALEILRLYACPE	S	K	L	Q	A	L	E	I	L	R	L	Y	A	C	P	E	LRR_07
ADR1-L1	729	0.9561	0.9726	1	0.7732	0.9387	0.908	1	0.815	0.9204	CELPGLKYLDISQCVS	C	E	L	P	G	L	K	Y	L	D	I	S	Q	C	V	S	LRR_08
ADR1-L1	753	0.9509	0.9665	1	0.9345	0.9242	0.9052	0.9999	0.8768	0.9447	GKLKKLEKIDMRECCF	G	K	L	K	K	L	E	K	I	D	M	R	E	C	C	F	LRR_09
ADR1-L1	776	0.9927	0.9731	1	0.9177	0.9881	0.9075	1	0.8384	0.9522	VSLKSLRHVICDTDVA	V	S	L	K	S	L	R	H	V	I	C	D	T	D	V	A	LRR_10
ADR1-L1	799	0.8278	0.8425	1	0.5642	0.9409	0.8875	0.9921	0.4948	0.8187	KAVPGLKIEAAEKCFS	K	A	V	P	G	L	K	I	E	A	A	E	K	C	F	S	LRR_11
ADR1-L2	527	0.8647	0.8199	0.9976	0.8084	0.7249	0.1861	0.9813	0.3373	0.715	DEPYKARVVSIHTGEM	D	E	P	Y	K	A	R	V	V	S	I	H	T	G	E	M	LRR_01
ADR1-L2	550	0.9848	0.9261	1	0.6297	0.9877	0.8767	0.9994	0.4577	0.8578	MELPKAEVLILHFSSD	M	E	L	P	K	A	E	V	L	I	L	H	F	S	S	D	LRR_02
ADR1-L2	574	0.9301	0.9522	1	0.847	0.9225	0.8785	0.9976	0.8972	0.9281	AKMGKLTALVIINNGM	A	K	M	G	K	L	T	A	L	V	I	I	N	N	G	M	LRR_03
ADR1-L2	601	0.9538	0.9607	1	0.8743	0.9323	0.9021	0.9997	0.7958	0.9274	TNLAKLKSLWLQRVHV	T	N	L	A	K	L	K	S	L	W	L	Q	R	V	H	V	LRR_04
ADR1-L2	624	0.9831	0.9657	1	0.9245	0.9467	0.897	1	0.8187	0.942	VPLQNLHKLSLIFCKI	V	P	L	Q	N	L	H	K	L	S	L	I	F	C	K	I	LRR_05
ADR1-L2	652	0.9783	0.9748	1	0.9499	0.9803	0.8989	1	0.8821	0.958	QIFPKLSDLTIDHCDD	Q	I	F	P	K	L	S	D	L	T	I	D	H	C	D	D	LRR_06
ADR1-L2	676	0.9364	0.9774	1	0.8802	0.862	0.9006	0.9999	0.8098	0.9208	CGITSLNSISITNCPR	C	G	I	T	S	L	N	S	I	S	I	T	N	C	P	R	LRR_07
ADR1-L2	700	0.9397	0.9551	1	0.8401	0.939	0.9028	0.9998	0.8315	0.926	SKLKALQLLRLYACHE	S	K	L	K	A	L	Q	L	L	R	L	Y	A	C	H	E	LRR_08
ADR1-L2	724	0.9553	0.9769	1	0.9026	0.969	0.9113	1	0.8307	0.9432	CELPRLKYVDISQCVS	C	E	L	P	R	L	K	Y	V	D	I	S	Q	C	V	S	LRR_09
ADR1-L2	748	0.8544	0.9551	1	0.9475	0.8541	0.9102	0.9998	0.9059	0.9284	GKVKTLEKIDTRECSL	G	K	V	K	T	L	E	K	I	D	T	R	E	C	S	L	LRR_10
ADR1-L2	771	0.9458	0.9615	1	0.8845	0.9591	0.9072	0.9999	0.8213	0.9349	VLLTSLRHVICDREAL	V	L	L	T	S	L	R	H	V	I	C	D	R	E	A	L	LRR_11
ADR1-L2	794	0.7653	0.4987	0.9995	0.6782	0.9514	0.7475	0.8583	0.7123	0.7764	KAVAGLRVEAAEKSFS	K	A	V	A	G	L	R	V	E	A	A	E	K	S	F	S	LRR_12
ADR1-L3	339	0.8403	0.8188	0.9936	0.8179	0.6559	0.2281	0.976	0.4387	0.7212	DEPYNARVVSIHTGEM	D	E	P	Y	N	A	R	V	V	S	I	H	T	G	E	M	LRR_01
ADR1-L3	362	0.9786	0.9572	1	0.6502	0.982	0.8893	0.9998	0.4504	0.8634	MDFPKAEVLIVNFSSD	M	D	F	P	K	A	E	V	L	I	V	N	F	S	S	D	LRR_02
ADR1-L3	386	0.9427	0.9594	1	0.8024	0.893	0.8782	0.9998	0.8573	0.9166	AKMGMLRVFVIINNGT	A	K	M	G	M	L	R	V	F	V	I	I	N	N	G	T	LRR_03
ADR1-L3	413	0.9819	0.9601	1	0.937	0.9679	0.903	0.9999	0.8422	0.949	TSLTNLRSLWLERVHV	T	S	L	T	N	L	R	S	L	W	L	E	R	V	H	V	LRR_04
ADR1-L3	436	0.9807	0.963	1	0.9343	0.9481	0.8961	0.9999	0.7197	0.9302	IPLKNLHKLYLIICKI	I	P	L	K	N	L	H	K	L	Y	L	I	I	C	K	I	LRR_05
ADR1-L3	464	0.9622	0.9639	1	0.9272	0.9724	0.8989	0.9997	0.8481	0.9466	QIFPKLTDITIDYCDD	Q	I	F	P	K	L	T	D	I	T	I	D	Y	C	D	D	LRR_06
ADR1-L3	488	0.9671	0.9719	1	0.8768	0.9121	0.9012	0.9999	0.8427	0.934	CGITSLNSISITNCPN	C	G	I	T	S	L	N	S	I	S	I	T	N	C	P	N	LRR_07
ADR1-L3	512	0.9584	0.9756	1	0.822	0.9388	0.904	0.9998	0.8906	0.9361	SKLQALQLLRLYACPE	S	K	L	Q	A	L	Q	L	L	R	L	Y	A	C	P	E	LRR_08
ADR1-L3	536	0.9584	0.9731	1	0.9058	0.9471	0.9053	1	0.8445	0.9418	CELPRLVYVDISHCLS	C	E	L	P	R	L	V	Y	V	D	I	S	H	C	L	S	LRR_09
ADR1-L3	560	0.8973	0.9545	1	0.8756	0.8607	0.9053	0.9996	0.8401	0.9166	GNVRTLEKIDMRECSL	G	N	V	R	T	L	E	K	I	D	M	R	E	C	S	L	LRR_10
ADR1-L3	583	0.8981	0.9676	1	0.8731	0.8721	0.9069	0.9997	0.7902	0.9135	VSLTSLCYVTCYREAL	V	S	L	T	S	L	C	Y	V	T	C	Y	R	E	A	L	LRR_11
ADR1-L3	606	0.6422	0.2693	0.9921	0.6817	0.8197	0.2494	0.0291	0.7436	0.5534	KAVPGLRIEATEKWFN	K	A	V	P	G	L	R	I	E	A	T	E	K	W	F	N	LRR_12
ADR1	504	0.7844	0.7171	0.9599	0.6461	0.6861	0.0704	0.9985	0.2524	0.6394	DEPFDAKIVSLHTGEM	D	E	P	F	D	A	K	I	V	S	L	H	T	G	E	M	LRR_01
ADR1	527	0.9593	0.9582	1	0.8637	0.9666	0.8777	0.9995	0.6866	0.9139	MDLPKAEVLILNFSSD	M	D	L	P	K	A	E	V	L	I	L	N	F	S	S	D	LRR_02
ADR1	551	0.9362	0.9679	1	0.9025	0.848	0.8881	0.9999	0.887	0.9287	GKMSRLRVLVIINNGM	G	K	M	S	R	L	R	V	L	V	I	I	N	N	G	M	LRR_03
ADR1	578	0.9846	0.9639	1	0.9318	0.9723	0.9048	0.9999	0.8563	0.9517	ANLAKLRSLWLKRVHV	A	N	L	A	K	L	R	S	L	W	L	K	R	V	H	V	LRR_04
ADR1	601	0.9738	0.9637	1	0.8275	0.9597	0.8954	0.9999	0.7762	0.9245	IPLKNLHKIHLIFCKV	I	P	L	K	N	L	H	K	I	H	L	I	F	C	K	V	LRR_05
ADR1	629	0.9724	0.9675	1	0.921	0.9898	0.9027	0.9999	0.8831	0.9546	KIFPSLSDLTIDHCDD	K	I	F	P	S	L	S	D	L	T	I	D	H	C	D	D	LRR_06
ADR1	652	0.9246	0.9785	1	0.9341	0.8463	0.8985	0.9998	0.8579	0.93	FGITSLNSLSITNCPR	F	G	I	T	S	L	N	S	L	S	I	T	N	C	P	R	LRR_07
ADR1	676	0.9288	0.9686	1	0.8898	0.9184	0.906	0.9999	0.7557	0.9209	SNVQSLERLRLYACPE	S	N	V	Q	S	L	E	R	L	R	L	Y	A	C	P	E	LRR_08
ADR1	700	0.9338	0.9735	1	0.8773	0.9248	0.9054	1	0.8294	0.9305	CELPCLKYVDISQCVS	C	E	L	P	C	L	K	Y	V	D	I	S	Q	C	V	S	LRR_09
ADR1	724	0.8979	0.9664	1	0.8661	0.8634	0.9078	0.9999	0.9051	0.9258	GKLGSLEKIDMRECSL	G	K	L	G	S	L	E	K	I	D	M	R	E	C	S	L	LRR_10
ADR1	747	0.9873	0.973	1	0.8191	0.9861	0.9084	0.9998	0.8176	0.9364	AALVSLRHVICDEETS	A	A	L	V	S	L	R	H	V	I	C	D	E	E	T	S	LRR_11
ADR1	770	0.9285	0.8515	1	0.83	0.9799	0.8909	0.9979	0.7331	0.9015	KVVPELCIEVAKKCFT	K	V	V	P	E	L	C	I	E	V	A	K	K	C	F	T	LRR_12
AhRRS5	523	0.8816	0.8888	0.9996	0.6317	0.8574	0.6986	0.9997	0.3574	0.7893	PWPERLRRLSVHNTMP	P	W	P	E	R	L	R	R	L	S	V	H	N	T	M	P	LRR_01
AhRRS5	544	0.6315	0.817	1	0.856	0.8053	0.5982	0.9751	0.8077	0.8113	RSVSQLRSLLMFGVAE	R	S	V	S	Q	L	R	S	L	L	M	F	G	V	A	E	LRR_02
AhRRS5	569	0.9412	0.9563	1	0.8771	0.8587	0.8924	0.9999	0.6485	0.8968	GGFRLLAVLDFQDAPL	G	G	F	R	L	L	A	V	L	D	F	Q	D	A	P	L	LRR_03
AhRRS5	592	0.9324	0.9771	1	0.9398	0.8686	0.9082	1	0.8493	0.9344	GGLYCLRYLSLRNTKV	G	G	L	Y	C	L	R	Y	L	S	L	R	N	T	K	V	LRR_04
AhRRS5	616	0.8997	0.9753	1	0.9115	0.8772	0.9097	0.9999	0.7956	0.9211	GKLKNLETLDLKKTSI	G	K	L	K	N	L	E	T	L	D	L	K	K	T	S	I	LRR_05
AhRRS5	639	0.9104	0.9624	1	0.6673	0.8463	0.8962	1	0.7255	0.876	LNLKKLRHLLVYQVKV	L	N	L	K	K	L	R	H	L	L	V	Y	Q	V	K	V	LRR_06
AhRRS5	673	0.8324	0.8208	1	0.8699	0.8608	0.8546	0.9995	0.8554	0.8867	GYLQSLQKLCFVEANQ	G	Y	L	Q	S	L	Q	K	L	C	F	V	E	A	N	Q	LRR_07
AhRRS5	698	0.983	0.9342	1	0.9097	0.9869	0.8889	0.9999	0.8333	0.942	AELCQLRRLGIRNLRE	A	E	L	C	Q	L	R	R	L	G	I	R	N	L	R	E	LRR_08
AhRRS5	724	0.9741	0.8948	1	0.9125	0.9837	0.885	0.9991	0.7202	0.9212	ERLVNLCALSVTSEGE	E	R	L	V	N	L	C	A	L	S	V	T	S	E	G	E	LRR_09
AhRRS5	750	0.9782	0.9763	1	0.8832	0.974	0.9054	1	0.8806	0.9497	SPPPYLQRLYLSGRLL	S	P	P	P	Y	L	Q	R	L	Y	L	S	G	R	L	L	LRR_10
AhRRS5	772	0.9654	0.9717	1	0.9225	0.9735	0.905	1	0.7332	0.9339	PSLHNLAKLFLKWSCL	P	S	L	H	N	L	A	K	L	F	L	K	W	S	C	L	LRR_11
AhRRS5	796	0.9137	0.9459	1	0.6967	0.9154	0.8964	1	0.6809	0.8811	QDLPNLSHLELLQAYT	Q	D	L	P	N	L	S	H	L	E	L	L	Q	A	Y	T	LRR_12
AhRRS5	820	0.9279	0.9487	1	0.7307	0.9564	0.8941	0.9997	0.6224	0.885	GKFKKLKILGLDRFVE	G	K	F	K	K	L	K	I	L	G	L	D	R	F	V	E	LRR_13
AhRRS5	844	0.8652	0.9435	1	0.846	0.8649	0.8935	0.9998	0.6296	0.8803	DAMPCLEKLIIQRCQL	D	A	M	P	C	L	E	K	L	I	I	Q	R	C	Q	L	LRR_14
AhRRS5	868	0.8681	0.9281	1	0.8182	0.8995	0.8868	0.9594	0.7326	0.8866	ELLTKLKVLELFDMPD	E	L	L	T	K	L	K	V	L	E	L	F	D	M	P	D	LRR_15
alpha-CMV	507	0.8858	0.7799	0.9993	0.411	0.8965	0.7897	0.9881	0.1393	0.7362	AQEVGREELCVVNDNT	A	Q	E	V	G	R	E	E	L	C	V	V	N	D	N	T	LRR_01
alpha-CMV	546	0.9321	0.9715	1	0.8834	0.9324	0.9002	1	0.8549	0.9343	CSHSHKIRSYIGGNCE	C	S	H	S	H	K	I	R	S	Y	I	G	G	N	C	E	LRR_02
alpha-CMV	570	0.9147	0.9818	1	0.9179	0.9385	0.9129	1	0.9189	0.9481	DKWMCLRMLDLSWSDV	D	K	W	M	C	L	R	M	L	D	L	S	W	S	D	V	LRR_03
alpha-CMV	593	0.8902	0.9791	1	0.8592	0.8845	0.911	1	0.9142	0.9298	GKLLHLRCLNLSYNKD	G	K	L	L	H	L	R	C	L	N	L	S	Y	N	K	D	LRR_04
alpha-CMV	617	0.976	0.9807	1	0.8545	0.9616	0.9122	1	0.9108	0.9495	TRLHNLQTLLLKECRS	T	R	L	H	N	L	Q	T	L	L	L	K	E	C	R	S	LRR_05
alpha-CMV	641	0.8868	0.9766	1	0.8262	0.9206	0.9131	1	0.8742	0.9247	CKLVKLRHLDLRCSDL	C	K	L	V	K	L	R	H	L	D	L	R	C	S	D	L	LRR_06
alpha-CMV	664	0.9333	0.9819	1	0.7877	0.9066	0.9108	1	0.7672	0.9109	CKLVKLRHLDLWGCDD	C	K	L	V	K	L	R	H	L	D	L	W	G	C	D	D	LRR_07
alpha-CMV	688	0.9825	0.9163	1	0.8914	0.9782	0.8874	0.9999	0.8515	0.9384	DRLISLRVLPFFVVGR	D	R	L	I	S	L	R	V	L	P	F	F	V	V	G	R	LRR_08
alpha-CMV	749	0.9707	0.963	1	0.8438	0.9766	0.8977	0.9998	0.9024	0.9443	KSMKHLTGVDITFDGG	K	S	M	K	H	L	T	G	V	D	I	T	F	D	G	G	LRR_09
alpha-CMV	776	0.97	0.92	1	0.9598	0.9697	0.8871	0.9997	0.8973	0.9504	EPPSNIKRLEMWHYSG	E	P	P	S	N	I	K	R	L	E	M	W	H	Y	S	G	LRR_10
alpha-CMV	806	0.9767	0.9723	1	0.9381	0.9738	0.9051	1	0.8881	0.9568	ISLSHLVDIQLWHCRN	I	S	L	S	H	L	V	D	I	Q	L	W	H	C	R	N	LRR_11
alpha-CMV	829	0.9506	0.9677	1	0.859	0.9529	0.9029	0.9999	0.8675	0.9376	SKLPHLKSLELYNLIS	S	K	L	P	H	L	K	S	L	E	L	Y	N	L	I	S	LRR_12
alpha-CMV	868	0.9725	0.9594	1	0.9333	0.9603	0.9007	0.9999	0.8575	0.9479	TFFPSLEKLTLWRLDK	T	F	F	P	S	L	E	K	L	T	L	W	R	L	D	K	LRR_13
alpha-CMV	893	0.951	0.9655	1	0.8833	0.9394	0.909	0.9985	0.8175	0.933	SSFPRLSKLEIWKCPD	S	S	F	P	R	L	S	K	L	E	I	W	K	C	P	D	LRR_14
alpha-CMV	913	0.9501	0.9754	1	0.8656	0.937	0.906	0.9996	0.7599	0.9242	PSCPSLEELELKENNE	P	S	C	P	S	L	E	E	L	E	L	K	E	N	N	E	LRR_15
alpha-CMV	959	0.6149	0.4898	0.975	0.3861	0.7594	0.4983	8e-04	0.5575	0.5352	DDNVKLWTVEIDNLGY	D	D	N	V	K	L	W	T	V	E	I	D	N	L	G	Y	LRR_16
alpha-CMV	981	0.9852	0.9501	1	0.9674	0.986	0.9044	0.9999	0.9069	0.9625	NCLTLLDSLELSNIED	N	C	L	T	L	L	D	S	L	E	L	S	N	I	E	D	LRR_17
alpha-CMV	1010	0.9523	0.9849	1	0.8048	0.9618	0.9087	1	0.8804	0.9366	SFPQNLRSLEIENSYK	S	F	P	Q	N	L	R	S	L	E	I	E	N	S	Y	K	LRR_18
alpha-CMV	1034	0.944	0.9769	1	0.8338	0.9293	0.9062	0.9999	0.7671	0.9196	QYLTSLQTLYLHHCYE	Q	Y	L	T	S	L	Q	T	L	Y	L	H	H	C	Y	E	LRR_19
alpha-CMV	1058	0.9143	0.9751	1	0.8931	0.8625	0.9068	0.9992	0.8211	0.9215	SSLSSLQSLHIGKCPA	S	S	L	S	S	L	Q	S	L	H	I	G	K	C	P	A	LRR_20
alpha-CMV	1082	0.9412	0.964	1	0.7843	0.8948	0.8937	0.9996	0.7817	0.9074	RNLTSLQTLGISRCPD	R	N	L	T	S	L	Q	T	L	G	I	S	R	C	P	D	LRR_21
alpha-WOLF10	524	0.6659	0.669	0.9966	0.354	0.8031	0.3491	0.9147	0.2645	0.6271	NLGDKIRHVHCDVNRY	N	L	G	D	K	I	R	H	V	H	C	D	V	N	R	Y	LRR_01
alpha-WOLF10	544	0.9598	0.968	1	0.8519	0.9496	0.8891	0.9999	0.8623	0.9351	SLCSHKIRSYIGGKCE	S	L	C	S	H	K	I	R	S	Y	I	G	G	K	C	E	LRR_02
alpha-WOLF10	568	0.8274	0.9783	1	0.844	0.7996	0.9109	0.9999	0.8116	0.8965	DKWMCLRVLDLSRSDV	D	K	W	M	C	L	R	V	L	D	L	S	R	S	D	V	LRR_03
alpha-WOLF10	591	0.8208	0.9789	1	0.82	0.7872	0.9098	1	0.8619	0.8973	GKLLHLRCLNLSYNKD	G	K	L	L	H	L	R	C	L	N	L	S	Y	N	K	D	LRR_04
alpha-WOLF10	615	0.7894	0.9657	1	0.8508	0.7857	0.9051	0.9997	0.7973	0.8867	TRLHNLQTLLLKDCRS	T	R	L	H	N	L	Q	T	L	L	L	K	D	C	R	S	LRR_05
alpha-WOLF10	639	0.8063	0.9769	1	0.8364	0.8634	0.9111	1	0.9051	0.9124	CKLVKLRHLDLRGCDD	C	K	L	V	K	L	R	H	L	D	L	R	G	C	D	D	LRR_06
alpha-WOLF10	663	0.9354	0.9573	1	0.7326	0.9113	0.899	0.9999	0.8391	0.9093	DMLTSLRVLPFFVVGR	D	M	L	T	S	L	R	V	L	P	F	F	V	V	G	R	LRR_07
alpha-WOLF10	724	0.727	0.3319	0.9184	0.317	0.7657	0.0655	0.9517	0.4756	0.5691	KSMKHLTGVIITFDDN	K	S	M	K	H	L	T	G	V	I	I	T	F	D	D	N	LRR_08
alpha-WOLF10	726	0.8834	0.2752	0.1702	0.5466	0.8737	0.3184	0.9995	0.3626	0.5537	MKHLTGVIITFDDNED	M	K	H	L	T	G	V	I	I	T	F	D	D	N	E	D	LRR_09
alpha-WOLF10	754	0.914	0.7663	0.9995	0.7177	0.9214	0.8111	0.9997	0.6363	0.8457	EPPSNIKRLLIGRYRG	E	P	P	S	N	I	K	R	L	L	I	G	R	Y	R	G	LRR_10
alpha-WOLF10	784	0.9289	0.689	0.9999	0.7446	0.9775	0.7849	0.9969	0.8197	0.8677	ISLSHLVDITLIYCYN	I	S	L	S	H	L	V	D	I	T	L	I	Y	C	Y	N	LRR_11
alpha-WOLF10	807	0.9485	0.9335	1	0.8083	0.9799	0.9042	1	0.837	0.9264	SKLPHLKLLELYKLIS	S	K	L	P	H	L	K	L	L	E	L	Y	K	L	I	S	LRR_12
alpha-WOLF10	846	0.9097	0.735	0.9999	0.8446	0.9251	0.6677	0.9956	0.8018	0.8599	TFFPSLKKLTLIGLTK	T	F	F	P	S	L	K	K	L	T	L	I	G	L	T	K	LRR_13
alpha-WOLF10	871	0.9722	0.9431	1	0.7422	0.9485	0.8986	0.9989	0.5437	0.8809	SSFPRLSKLVIWECPD	S	S	F	P	R	L	S	K	L	V	I	W	E	C	P	D	LRR_14
alpha-WOLF10	891	0.8969	0.9315	1	0.8321	0.9163	0.9074	0.9999	0.8352	0.9149	PPCPSLETLKLEKNNE	P	P	C	P	S	L	E	T	L	K	L	E	K	N	N	E	LRR_15
alpha-WOLF10	937	0.7142	0.0959	0.2747	0.5175	0.8039	0.0607	0.995	0.6405	0.5128	DDNVKLWKVEIDNLGY	D	D	N	V	K	L	W	K	V	E	I	D	N	L	G	Y	LRR_16
alpha-WOLF10	956	0.8562	0.6224	0.9946	0.4773	0.8807	0.4703	0.9952	0.6309	0.741	LPTNCLTHLDITIRDS	L	P	T	N	C	L	T	H	L	D	I	T	I	R	D	S	LRR_17
alpha-WOLF10	986	0.9847	0.9439	1	0.9534	0.9931	0.891	0.9997	0.862	0.9535	KCVSSLRSLVIIGNQG	K	C	V	S	S	L	R	S	L	V	I	I	G	N	Q	G	LRR_18
alpha-WOLF10	1015	0.9456	0.9776	1	0.8582	0.9486	0.9024	1	0.7583	0.9238	EHFTLLDSLKFSDIDD	E	H	F	T	L	L	D	S	L	K	F	S	D	I	D	D	LRR_19
alpha-WOLF10	1044	0.8882	0.9789	1	0.8976	0.9248	0.9013	1	0.9247	0.9395	SFPQNLRNLEIKYSDK	S	F	P	Q	N	L	R	N	L	E	I	K	Y	S	D	K	LRR_20
alpha-WOLF10	1068	0.8606	0.9785	1	0.7299	0.9134	0.9051	1	0.7915	0.8974	QYLTSLQTIHLYCCGK	Q	Y	L	T	S	L	Q	T	I	H	L	Y	C	C	G	K	LRR_21
alpha-WOLF10	1092	0.7668	0.972	1	0.8187	0.7885	0.9059	0.9997	0.7982	0.8812	SSLSSLQSLYIGECPA	S	S	L	S	S	L	Q	S	L	Y	I	G	E	C	P	A	LRR_22
alpha-WOLF10	1116	0.8479	0.9578	1	0.5889	0.85	0.8955	0.9997	0.7346	0.8593	QNLTSLQSLRILGCPD	Q	N	L	T	S	L	Q	S	L	R	I	L	G	C	P	D	LRR_23
alpha-WOLF11	524	0.742	0.9301	1	0.6234	0.743	0.8654	0.9998	0.6608	0.8206	NLGDKIRHVHGDVNRY	N	L	G	D	K	I	R	H	V	H	G	D	V	N	R	Y	LRR_01
alpha-WOLF11	547	0.9833	0.9264	1	0.9046	0.9926	0.8927	1	0.8391	0.9423	SHSHKIRSYIGGDCEK	S	H	S	H	K	I	R	S	Y	I	G	G	D	C	E	K	LRR_02
alpha-WOLF11	570	0.8022	0.965	1	0.8557	0.85	0.9104	1	0.8818	0.9081	DKWMCLRMLDLSWSDV	D	K	W	M	C	L	R	M	L	D	L	S	W	S	D	V	LRR_03
alpha-WOLF11	593	0.8922	0.9809	1	0.7856	0.9035	0.9145	1	0.8857	0.9203	GKLLHLRYLNLSDNRN	G	K	L	L	H	L	R	Y	L	N	L	S	D	N	R	N	LRR_04
alpha-WOLF11	617	0.8868	0.9848	1	0.8572	0.9105	0.9112	1	0.9119	0.9328	TRLHNLQTLLLEDCRS	T	R	L	H	N	L	Q	T	L	L	L	E	D	C	R	S	LRR_05
alpha-WOLF11	641	0.9174	0.9713	1	0.7853	0.9312	0.913	1	0.8555	0.9217	CKLVKLRHLDLWGCDD	C	K	L	V	K	L	R	H	L	D	L	W	G	C	D	D	LRR_06
alpha-WOLF11	665	0.9502	0.8746	1	0.8103	0.9655	0.8902	0.9999	0.8698	0.9201	DKLTSLRILPNIVVGR	D	K	L	T	S	L	R	I	L	P	N	I	V	V	G	R	LRR_07
alpha-WOLF11	690	0.524	0.1385	0.9321	0.7139	0.7187	0.0303	0.9004	0.6338	0.574	KALKGLTEIKGDIDIK	K	A	L	K	G	L	T	E	I	K	G	D	I	D	I	K	LRR_08
alpha-WOLF11	726	0.9721	0.9689	1	0.7929	0.9335	0.8945	0.9999	0.8724	0.9293	KSMKHLREIGITFDGG	K	S	M	K	H	L	R	E	I	G	I	T	F	D	G	G	LRR_09
alpha-WOLF11	753	0.9004	0.9774	1	0.9072	0.8371	0.9004	0.9999	0.8522	0.9218	EPPSNIKSLSIDNYDG	E	P	P	S	N	I	K	S	L	S	I	D	N	Y	D	G	LRR_10
alpha-WOLF11	783	0.9164	0.9649	1	0.8846	0.9562	0.9076	1	0.9066	0.942	ISLSHLVDITLEDCYN	I	S	L	S	H	L	V	D	I	T	L	E	D	C	Y	N	LRR_11
alpha-WOLF11	806	0.9255	0.9489	1	0.784	0.9536	0.9019	0.9998	0.8649	0.9223	SKLPHLKSLYLFKFCK	S	K	L	P	H	L	K	S	L	Y	L	F	K	F	C	K	LRR_12
alpha-WOLF11	845	0.9722	0.9701	1	0.9324	0.9677	0.9011	1	0.8894	0.9541	TFFPSLEKLRLWYLEK	T	F	F	P	S	L	E	K	L	R	L	W	Y	L	E	K	LRR_13
alpha-WOLF11	870	0.9394	0.9763	1	0.8957	0.9277	0.9078	0.9998	0.6539	0.9126	SSFPRLSELEIWECPD	S	S	F	P	R	L	S	E	L	E	I	W	E	C	P	D	LRR_14
alpha-WOLF11	890	0.9193	0.9686	1	0.8791	0.8899	0.9099	0.9998	0.8766	0.9304	PPCPSLKTLKLEKNNE	P	P	C	P	S	L	K	T	L	K	L	E	K	N	N	E	LRR_15
alpha-WOLF11	914	0.9781	0.9127	0.9999	0.4793	0.8829	0.8393	0.9948	0.2361	0.7904	TTTRGKEEKEEDKNAG	T	T	T	R	G	K	E	E	K	E	E	D	K	N	A	G	LRR_16
alpha-WOLF11	936	0.8853	0.8862	1	0.8027	0.9444	0.8906	0.9985	0.7788	0.8983	DDNVKLRKVEIDNVSY	D	D	N	V	K	L	R	K	V	E	I	D	N	V	S	Y	LRR_17
alpha-WOLF11	955	0.8837	0.7557	0.9909	0.6539	0.8377	0.6068	0.9972	0.749	0.8094	LPTNCLTHLKITGIDY	L	P	T	N	C	L	T	H	L	K	I	T	G	I	D	Y	LRR_18
alpha-WOLF11	994	0.9883	0.974	1	0.9419	0.9863	0.897	0.9999	0.8858	0.9591	KCASSLRSLIIIGNHG	K	C	A	S	S	L	R	S	L	I	I	I	G	N	H	G	LRR_19
alpha-WOLF11	1023	0.9689	0.8904	1	0.8881	0.9567	0.8895	0.9992	0.8354	0.9285	EHFTLLDSLKFSKIED	E	H	F	T	L	L	D	S	L	K	F	S	K	I	E	D	LRR_20
alpha-WOLF11	1052	0.9733	0.9684	1	0.878	0.9754	0.9019	0.9999	0.873	0.9462	SFPQNLRSLEIKGSCK	S	F	P	Q	N	L	R	S	L	E	I	K	G	S	C	K	LRR_21
alpha-WOLF11	1076	0.9772	0.9795	1	0.898	0.9628	0.9066	1	0.8659	0.9488	QYLTSLQTLELSYCDE	Q	Y	L	T	S	L	Q	T	L	E	L	S	Y	C	D	E	LRR_22
alpha-WOLF11	1100	0.9137	0.9624	1	0.7903	0.918	0.9066	0.9999	0.8401	0.9164	SSLSSLQYLRIYNCPA	S	S	L	S	S	L	Q	Y	L	R	I	Y	N	C	P	A	LRR_23
alpha-WOLF11	1124	0.706	0.9193	1	0.6277	0.7201	0.8946	0.9946	0.5788	0.8051	RNLTSLQTLGISDCPD	R	N	L	T	S	L	Q	T	L	G	I	S	D	C	P	D	LRR_24
alpha-WOLF12	535	0.913	0.9394	1	0.8086	0.9617	0.8841	1	0.6363	0.8929	DVIRYAQRVSLCSHSH	D	V	I	R	Y	A	Q	R	V	S	L	C	S	H	S	H	LRR_01
alpha-WOLF12	570	0.9312	0.9856	1	0.8231	0.933	0.9125	1	0.813	0.9248	DKWMCLRMLDLSRSDV	D	K	W	M	C	L	R	M	L	D	L	S	R	S	D	V	LRR_02
alpha-WOLF12	593	0.9439	0.9796	1	0.8421	0.9473	0.9143	1	0.9186	0.9432	GKLLHLRYLNLSDNRN	G	K	L	L	H	L	R	Y	L	N	L	S	D	N	R	N	LRR_03
alpha-WOLF12	617	0.9674	0.9828	1	0.8777	0.9646	0.912	1	0.9143	0.9524	TRLHNLQTLLLERCES	T	R	L	H	N	L	Q	T	L	L	L	E	R	C	E	S	LRR_04
alpha-WOLF12	641	0.9085	0.9763	1	0.8514	0.9415	0.915	1	0.8762	0.9336	CKLVKLRHLDLRGCFS	C	K	L	V	K	L	R	H	L	D	L	R	G	C	F	S	LRR_05
alpha-WOLF12	665	0.7004	0.6668	0.9995	0.8836	0.8822	0.4734	0.9873	0.7175	0.7888	DRLISLRILPNIVVGR	D	R	L	I	S	L	R	I	L	P	N	I	V	V	G	R	LRR_06
alpha-WOLF12	690	0.9715	0.944	1	0.8387	0.9889	0.895	1	0.855	0.9366	KALKGLTEIKGSIRIR	K	A	L	K	G	L	T	E	I	K	G	S	I	R	I	R	LRR_07
alpha-WOLF12	726	0.9581	0.9856	1	0.8214	0.9602	0.9043	1	0.8653	0.9369	KSMKHLTGVDITFDGG	K	S	M	K	H	L	T	G	V	D	I	T	F	D	G	G	LRR_08
alpha-WOLF12	756	0.9429	0.9284	1	0.8056	0.9696	0.9001	0.9997	0.756	0.9128	SNIKRLEMWHYSGTTI	S	N	I	K	R	L	E	M	W	H	Y	S	G	T	T	I	LRR_09
alpha-WOLF12	783	0.9439	0.9851	1	0.8421	0.9513	0.9119	1	0.8965	0.9414	ISLSHLVDIQLWHCRN	I	S	L	S	H	L	V	D	I	Q	L	W	H	C	R	N	LRR_10
alpha-WOLF12	806	0.9205	0.9808	1	0.8795	0.9468	0.8941	0.9999	0.9002	0.9402	SKLPHLKSLELYNLIS	S	K	L	P	H	L	K	S	L	E	L	Y	N	L	I	S	LRR_11
alpha-WOLF12	845	0.9661	0.9798	1	0.9202	0.9672	0.9076	1	0.8187	0.9449	TFFPSLEKLTLWRLDK	T	F	F	P	S	L	E	K	L	T	L	W	R	L	D	K	LRR_12
alpha-WOLF12	870	0.9729	0.977	1	0.9093	0.9811	0.9118	1	0.9061	0.9573	SSFPRLSKLEIWECPD	S	S	F	P	R	L	S	K	L	E	I	W	E	C	P	D	LRR_13
alpha-WOLF12	890	0.949	0.9734	1	0.8015	0.942	0.9124	1	0.8758	0.9317	PPCPSLKTLKLEKNNE	P	P	C	P	S	L	K	T	L	K	L	E	K	N	N	E	LRR_14
alpha-WOLF12	911	0.5633	0.5571	0.9993	0.4627	0.6789	0.5311	0	0.2143	0.5008	VKITTTRGKEEKEEDK	V	K	I	T	T	T	R	G	K	E	E	K	E	E	D	K	LRR_15
alpha-WOLF12	936	0.9615	0.9828	1	0.9093	0.98	0.9051	1	0.9102	0.9561	DDNVKLRKVEIDNVSY	D	D	N	V	K	L	R	K	V	E	I	D	N	V	S	Y	LRR_16
alpha-WOLF12	958	0.9426	0.9646	1	0.9067	0.9205	0.8949	0.9998	0.8317	0.9326	NCLTHLKITGIDYREG	N	C	L	T	H	L	K	I	T	G	I	D	Y	R	E	G	LRR_17
alpha-WOLF12	994	0.9761	0.98	1	0.9385	0.9791	0.9055	1	0.8984	0.9597	KCASSLRSLIIIGNHG	K	C	A	S	S	L	R	S	L	I	I	I	G	N	H	G	LRR_18
alpha-WOLF12	1023	0.985	0.932	1	0.8087	0.9859	0.8957	1	0.8744	0.9352	EHFTLLDSLELSKIED	E	H	F	T	L	L	D	S	L	E	L	S	K	I	E	D	LRR_19
alpha-WOLF12	1052	0.9591	0.9804	1	0.829	0.9599	0.9079	0.9999	0.903	0.9424	SFPQNLRSLEIKGSCK	S	F	P	Q	N	L	R	S	L	E	I	K	G	S	C	K	LRR_20
alpha-WOLF12	1076	0.9565	0.9844	1	0.868	0.9681	0.9141	1	0.8838	0.9469	QYLTSLQTLKLENCDE	Q	Y	L	T	S	L	Q	T	L	K	L	E	N	C	D	E	LRR_21
alpha-WOLF12	1100	0.9302	0.9598	1	0.8785	0.8802	0.9005	1	0.7471	0.912	SSLSSLQYLGIFNCPA	S	S	L	S	S	L	Q	Y	L	G	I	F	N	C	P	A	LRR_22
alpha-WOLF12	1124	0.9448	0.9628	1	0.7058	0.9349	0.8969	0.9999	0.8319	0.9096	RNLTSLQRLVIRLCPD	R	N	L	T	S	L	Q	R	L	V	I	R	L	C	P	D	LRR_23
alpha-WOLF15	524	0.8347	0.9065	1	0.6296	0.9128	0.8876	1	0.7777	0.8686	NLGDKIRHVHGDVNRY	N	L	G	D	K	I	R	H	V	H	G	D	V	N	R	Y	LRR_01
alpha-WOLF15	546	0.9034	0.7349	0.9167	0.5073	0.9504	0.4083	0.9959	0.4342	0.7314	CSHSHKIRSYIGGDCE	C	S	H	S	H	K	I	R	S	Y	I	G	G	D	C	E	LRR_02
alpha-WOLF15	570	0.7359	0.9492	1	0.7939	0.7698	0.904	0.9999	0.7834	0.867	DKWMCLRMLDLSWSDV	D	K	W	M	C	L	R	M	L	D	L	S	W	S	D	V	LRR_03
alpha-WOLF15	593	0.8619	0.9836	1	0.7779	0.8755	0.9172	1	0.8589	0.9094	GKLLHLRYLNLSDNRN	G	K	L	L	H	L	R	Y	L	N	L	S	D	N	R	N	LRR_04
alpha-WOLF15	617	0.9094	0.9785	1	0.8442	0.8873	0.909	1	0.867	0.9244	TRLHNLQTLLLEDCRS	T	R	L	H	N	L	Q	T	L	L	L	E	D	C	R	S	LRR_05
alpha-WOLF15	641	0.8493	0.9834	1	0.8267	0.8876	0.9142	1	0.864	0.9157	CKLVKLRHLELQGCHD	C	K	L	V	K	L	R	H	L	E	L	Q	G	C	H	D	LRR_06
alpha-WOLF15	665	0.7824	0.3958	0.9999	0.8342	0.7619	0.1442	0.872	0.7998	0.6988	DKLTSLRILPNIVVGR	D	K	L	T	S	L	R	I	L	P	N	I	V	V	G	R	LRR_07
alpha-WOLF15	689	0.3595	0.1275	0.9191	0.5885	0.6361	0.0145	0.9815	0.7811	0.551	KALKGLTEIKGSISIR	K	A	L	K	G	L	T	E	I	K	G	S	I	S	I	R	LRR_08
alpha-WOLF15	725	0.9301	0.9855	1	0.8695	0.9588	0.9082	1	0.879	0.9414	KSMKHLREIDITFLGE	K	S	M	K	H	L	R	E	I	D	I	T	F	L	G	E	LRR_09
alpha-WOLF15	752	0.9834	0.9744	1	0.9492	0.9653	0.9022	1	0.9178	0.9615	EPPSNIKSLYIYNYSG	E	P	P	S	N	I	K	S	L	Y	I	Y	N	Y	S	G	LRR_10
alpha-WOLF15	782	0.9813	0.9842	1	0.9483	0.9699	0.9075	1	0.9118	0.9629	ISLSHLVDIQLSCCSN	I	S	L	S	H	L	V	D	I	Q	L	S	C	C	S	N	LRR_11
alpha-WOLF15	805	0.9282	0.975	1	0.8642	0.9404	0.9058	1	0.8914	0.9381	SKLPHLKSLKLGWLDN	S	K	L	P	H	L	K	S	L	K	L	G	W	L	D	N	LRR_12
alpha-WOLF15	816	0.8932	0.895	1	0.8327	0.9466	0.8907	0.9999	0.5588	0.8771	GWLDNLEYMESSSSSD	G	W	L	D	N	L	E	Y	M	E	S	S	S	S	S	D	LRR_13
alpha-WOLF15	841	0.9767	0.9827	1	0.8981	0.9749	0.9046	1	0.835	0.9465	TFFPSLEKLTLQHLEK	T	F	F	P	S	L	E	K	L	T	L	Q	H	L	E	K	LRR_14
alpha-WOLF15	866	0.9732	0.9625	1	0.734	0.9537	0.9076	0.9996	0.7578	0.911	SSFPRLSELEIKKCPD	S	S	F	P	R	L	S	E	L	E	I	K	K	C	P	D	LRR_15
alpha-WOLF15	886	0.941	0.9764	1	0.8958	0.9027	0.9031	0.9996	0.7486	0.9209	PSCPSLEKLELKESNE	P	S	C	P	S	L	E	K	L	E	L	K	E	S	N	E	LRR_16
alpha-WOLF15	912	0.9068	0.8893	1	0.8367	0.9304	0.8094	0.9992	0.8539	0.9032	RGKEKEENNNAGVRNS	R	G	K	E	K	E	E	N	N	N	A	G	V	R	N	S	LRR_17
alpha-WOLF15	941	0.9536	0.9652	1	0.8218	0.9464	0.8916	0.9997	0.8414	0.9275	DNLGYLTGVDIRFDDR	D	N	L	G	Y	L	T	G	V	D	I	R	F	D	D	R	LRR_18
alpha-WOLF15	971	0.9185	0.9718	1	0.9267	0.8312	0.8951	1	0.7827	0.9157	EPPSNIKSLSIHRFDG	E	P	P	S	N	I	K	S	L	S	I	H	R	F	D	G	LRR_19
alpha-WOLF15	1001	0.9598	0.9618	1	0.8705	0.9632	0.9003	0.9999	0.7918	0.9309	ISLSHLVDIQLWHCRN	I	S	L	S	H	L	V	D	I	Q	L	W	H	C	R	N	LRR_20
alpha-WOLF15	1024	0.948	0.978	1	0.7303	0.9489	0.907	1	0.8471	0.9199	SKLPHLKSLELYNLIS	S	K	L	P	H	L	K	S	L	E	L	Y	N	L	I	S	LRR_21
alpha-WOLF15	1063	0.9547	0.9729	1	0.7987	0.9465	0.8926	0.9999	0.7385	0.913	TFFPSLEKLRLWYLEK	T	F	F	P	S	L	E	K	L	R	L	W	Y	L	E	K	LRR_22
alpha-WOLF15	1088	0.9415	0.9641	1	0.6786	0.8805	0.896	0.9994	0.4344	0.8493	SSFPRLSELEIWECPD	S	S	F	P	R	L	S	E	L	E	I	W	E	C	P	D	LRR_23
alpha-WOLF15	1108	0.8869	0.9407	1	0.9447	0.8593	0.9013	0.9891	0.8641	0.9233	PPCPSLKTLKLEKNNE	P	P	C	P	S	L	K	T	L	K	L	E	K	N	N	E	LRR_24
alpha-WOLF15	1154	0.535	0.5495	0.9731	0.4989	0.8445	0.5225	0.9719	0.6972	0.6991	DDNVKLRKVEIDNVSY	D	D	N	V	K	L	R	K	V	E	I	D	N	V	S	Y	LRR_25
alpha-WOLF15	1173	0.5063	0.4991	0.9698	0.1945	0.3971	0.1183	0.9656	0.4562	0.5134	LPTNCLTHLKITGIDY	L	P	T	N	C	L	T	H	L	K	I	T	G	I	D	Y	LRR_26
alpha-WOLF15	1212	0.8211	0.899	1	0.9194	0.9337	0.8624	0.9986	0.7531	0.8984	KCASSLRSLIIIGNHG	K	C	A	S	S	L	R	S	L	I	I	I	G	N	H	G	LRR_27
alpha-WOLF15	1241	0.8687	0.7737	0.9999	0.6965	0.8944	0.8881	0.9959	0.6828	0.85	EHFTLLDSLKFSKIED	E	H	F	T	L	L	D	S	L	K	F	S	K	I	E	D	LRR_28
alpha-WOLF15	1270	0.9664	0.9785	1	0.9152	0.9561	0.903	1	0.8543	0.9467	SFPQNLRSLRIKDSDK	S	F	P	Q	N	L	R	S	L	R	I	K	D	S	D	K	LRR_29
alpha-WOLF15	1294	0.7362	0.9156	1	0.5403	0.8554	0.8959	0.9998	0.6006	0.818	QYLTSLQTLELSYCDE	Q	Y	L	T	S	L	Q	T	L	E	L	S	Y	C	D	E	LRR_30
alpha-WOLF15	1318	0.8414	0.9069	1	0.7256	0.9055	0.9006	0.9994	0.7029	0.8728	SSLSSLQYLRIYYCPA	S	S	L	S	S	L	Q	Y	L	R	I	Y	Y	C	P	A	LRR_31
alpha-WOLF15	1342	0.5458	0.8284	1	0.6086	0.6038	0.7941	0.9942	0.5583	0.7416	RNLTSLQTLGISDCPD	R	N	L	T	S	L	Q	T	L	G	I	S	D	C	P	D	LRR_32
alpha-WOLF16	537	0.6743	0.0786	0.8625	0.4729	0.6871	0.0357	0.9979	0.3806	0.5237	IRYAQRVSLCSHSHKI	I	R	Y	A	Q	R	V	S	L	C	S	H	S	H	K	I	LRR_01
alpha-WOLF16	546	0.9199	0.8576	0.9963	0.327	0.8774	0.5671	0.9999	0.4093	0.7443	CSHSHKIRSYIGGNCE	C	S	H	S	H	K	I	R	S	Y	I	G	G	N	C	E	LRR_02
alpha-WOLF16	570	0.8846	0.9808	1	0.7651	0.8906	0.9075	1	0.7633	0.899	DKWMCLRMLDLSWSDV	D	K	W	M	C	L	R	M	L	D	L	S	W	S	D	V	LRR_03
alpha-WOLF16	593	0.8404	0.956	1	0.8583	0.8841	0.9068	1	0.9035	0.9186	GKLLHLRYLNLSDNRN	G	K	L	L	H	L	R	Y	L	N	L	S	D	N	R	N	LRR_04
alpha-WOLF16	617	0.7403	0.9625	1	0.7995	0.7992	0.9077	0.9999	0.7629	0.8715	TRLHNLQTLLLKDCRS	T	R	L	H	N	L	Q	T	L	L	L	K	D	C	R	S	LRR_05
alpha-WOLF16	641	0.8095	0.953	1	0.7146	0.8603	0.9088	0.9999	0.8917	0.8922	CKLVKLRHLDLRGCQC	C	K	L	V	K	L	R	H	L	D	L	R	G	C	Q	C	LRR_06
alpha-WOLF16	665	0.9591	0.9242	1	0.769	0.9074	0.8707	0.9987	0.8369	0.9082	DRLISLRVLPKVVVGK	D	R	L	I	S	L	R	V	L	P	K	V	V	V	G	K	LRR_07
alpha-WOLF16	689	0.456	0.2811	0.994	0.6696	0.3756	0.0064	0.8503	0.7686	0.5502	KALKGLTEIKGSIDIT	K	A	L	K	G	L	T	E	I	K	G	S	I	D	I	T	LRR_08
alpha-WOLF16	695	0.8005	0.2793	0.2086	0.5404	0.8438	0.0279	0.9998	0.5478	0.531	TEIKGSIDITIYSKYR	T	E	I	K	G	S	I	D	I	T	I	Y	S	K	Y	R	LRR_09
alpha-WOLF16	725	0.8488	0.7239	1	0.8803	0.9469	0.8036	0.9987	0.8383	0.88	KSMKHLTGVDITFLGE	K	S	M	K	H	L	T	G	V	D	I	T	F	L	G	E	LRR_10
alpha-WOLF16	752	0.979	0.9582	1	0.9337	0.9691	0.8978	0.9999	0.8995	0.9546	EPPSNIKSLYIYNYSG	E	P	P	S	N	I	K	S	L	Y	I	Y	N	Y	S	G	LRR_11
alpha-WOLF16	782	0.9676	0.9833	1	0.8984	0.9574	0.9077	1	0.8333	0.9435	ISLSHLVDIKLGCCRN	I	S	L	S	H	L	V	D	I	K	L	G	C	C	R	N	LRR_12
alpha-WOLF16	805	0.9003	0.9711	1	0.746	0.8883	0.9017	0.9999	0.856	0.9079	SKLPHLKSLKLGWLDN	S	K	L	P	H	L	K	S	L	K	L	G	W	L	D	N	LRR_13
alpha-WOLF16	841	0.9218	0.9712	1	0.8923	0.9352	0.9039	0.9999	0.8521	0.9346	TFFPSLEKLTLQHLEK	T	F	F	P	S	L	E	K	L	T	L	Q	H	L	E	K	LRR_14
alpha-WOLF16	866	0.9854	0.9742	1	0.885	0.9717	0.9085	0.9997	0.7749	0.9374	SSFPRLSELEIKKCPD	S	S	F	P	R	L	S	E	L	E	I	K	K	C	P	D	LRR_15
alpha-WOLF16	886	0.9598	0.9677	1	0.9003	0.9506	0.902	0.9994	0.8806	0.9451	PSCPSLEKLELKESNE	P	S	C	P	S	L	E	K	L	E	L	K	E	S	N	E	LRR_16
alpha-WOLF16	911	0.8331	0.571	0.9924	0.4785	0.687	0.3486	0.8973	0.1484	0.6195	TRGKEKEENNNAGVRN	T	R	G	K	E	K	E	E	N	N	N	A	G	V	R	N	LRR_17
alpha-WOLF16	941	0.9687	0.9614	1	0.9422	0.9832	0.8854	0.9999	0.878	0.9523	DNLGYLTGVDIRFDDR	D	N	L	G	Y	L	T	G	V	D	I	R	F	D	D	R	LRR_18
alpha-WOLF16	971	0.9447	0.9721	1	0.9292	0.9093	0.8987	0.9997	0.8292	0.9354	EPPSNIKSLSIHRFDG	E	P	P	S	N	I	K	S	L	S	I	H	R	F	D	G	LRR_19
alpha-WOLF16	1001	0.9512	0.9785	1	0.902	0.9413	0.9049	1	0.8552	0.9416	ISLSHLVDIQLWHCRN	I	S	L	S	H	L	V	D	I	Q	L	W	H	C	R	N	LRR_20
alpha-WOLF16	1024	0.9394	0.9741	1	0.7699	0.9212	0.9013	1	0.9105	0.927	SKLPHLKSLELYNLIS	S	K	L	P	H	L	K	S	L	E	L	Y	N	L	I	S	LRR_21
alpha-WOLF16	1063	0.9399	0.9822	1	0.8978	0.9057	0.8991	0.9994	0.6534	0.9097	TFFPSLEKLTLWYLEK	T	F	F	P	S	L	E	K	L	T	L	W	Y	L	E	K	LRR_22
alpha-WOLF16	1088	0.8875	0.9412	1	0.8258	0.8872	0.9018	0.9987	0.5309	0.8716	SSFPRLSKLEIWECPD	S	S	F	P	R	L	S	K	L	E	I	W	E	C	P	D	LRR_23
alpha-WOLF16	1108	0.9159	0.9816	1	0.9671	0.8912	0.9054	0.9998	0.8268	0.936	PPCPSLKTLKLEKNNE	P	P	C	P	S	L	K	T	L	K	L	E	K	N	N	E	LRR_24
alpha-WOLF16	1149	0.8052	0.7705	0.9998	0.341	0.8625	0.6018	0.9886	0.4552	0.7281	GNSQDDDNVKLRKVEI	G	N	S	Q	D	D	D	N	V	K	L	R	K	V	E	I	LRR_25
alpha-WOLF16	1173	0.9229	0.9708	1	0.901	0.8874	0.8955	1	0.956	0.9417	LPTNCLTHLKITGIDY	L	P	T	N	C	L	T	H	L	K	I	T	G	I	D	Y	LRR_26
alpha-WOLF16	1212	0.9786	0.973	1	0.9575	0.9809	0.8932	0.9998	0.8567	0.955	KCASSLRSLIIIGNHG	K	C	A	S	S	L	R	S	L	I	I	I	G	N	H	G	LRR_27
alpha-WOLF16	1241	0.9492	0.9558	1	0.8619	0.9515	0.9002	0.9999	0.8484	0.9334	EHFTLLDSLKLSNIED	E	H	F	T	L	L	D	S	L	K	L	S	N	I	E	D	LRR_28
alpha-WOLF16	1270	0.9555	0.9594	1	0.8752	0.9432	0.8946	0.9997	0.8698	0.9372	SFPQNLRSLRIKDSDK	S	F	P	Q	N	L	R	S	L	R	I	K	D	S	D	K	LRR_29
alpha-WOLF16	1294	0.959	0.9683	1	0.8133	0.9411	0.8967	0.9999	0.7916	0.9212	QYLTSLQTLELSYCDE	Q	Y	L	T	S	L	Q	T	L	E	L	S	Y	C	D	E	LRR_30
alpha-WOLF16	1318	0.926	0.9622	1	0.8836	0.9542	0.9044	0.9999	0.8112	0.9302	SSLSSLQYLRIYYCPA	S	S	L	S	S	L	Q	Y	L	R	I	Y	Y	C	P	A	LRR_31
alpha-WOLF16	1342	0.9182	0.9561	1	0.7739	0.8787	0.8899	0.9986	0.6891	0.8881	RNLTSLQTLGISDCPD	R	N	L	T	S	L	Q	T	L	G	I	S	D	C	P	D	LRR_32
alpha-WOLF18	507	0.7144	0.441	0.9993	0.4838	0.707	0.5924	0.9923	0.7216	0.7065	AQEVGREELCVVNDNT	A	Q	E	V	G	R	E	E	L	C	V	V	N	D	N	T	LRR_01
alpha-WOLF18	546	0.9664	0.9249	1	0.93	0.9662	0.8697	0.9999	0.8861	0.9429	CSHSHKIRSYIGGNCE	C	S	H	S	H	K	I	R	S	Y	I	G	G	N	C	E	LRR_02
alpha-WOLF18	570	0.8167	0.9759	1	0.8318	0.8646	0.9129	1	0.8381	0.905	DKWMCLRMLDLSWSDV	D	K	W	M	C	L	R	M	L	D	L	S	W	S	D	V	LRR_03
alpha-WOLF18	593	0.9241	0.976	1	0.9102	0.9362	0.9153	1	0.877	0.9423	GKLLHLRYLNLSDNRN	G	K	L	L	H	L	R	Y	L	N	L	S	D	N	R	N	LRR_04
alpha-WOLF18	617	0.9267	0.9777	1	0.8932	0.9081	0.9082	1	0.9028	0.9396	TRLHNLQTLLLKDCRS	T	R	L	H	N	L	Q	T	L	L	L	K	D	C	R	S	LRR_05
alpha-WOLF18	641	0.937	0.9717	1	0.829	0.9105	0.9102	0.9999	0.8331	0.9239	CKLVKLRHLDLRGCQC	C	K	L	V	K	L	R	H	L	D	L	R	G	C	Q	C	LRR_06
alpha-WOLF18	665	0.9682	0.8839	1	0.8634	0.8901	0.7367	0.999	0.7956	0.8921	DRLISLRVLPKVVVGK	D	R	L	I	S	L	R	V	L	P	K	V	V	V	G	K	LRR_07
alpha-WOLF18	689	0.8768	0.8093	0.9999	0.918	0.9758	0.8336	0.9989	0.8785	0.9113	KALKGLTEIKGSIDIT	K	A	L	K	G	L	T	E	I	K	G	S	I	D	I	T	LRR_08
alpha-WOLF18	725	0.9793	0.9671	1	0.8423	0.9842	0.8988	1	0.8805	0.944	KSMKHLTGVDITFLGE	K	S	M	K	H	L	T	G	V	D	I	T	F	L	G	E	LRR_09
alpha-WOLF18	752	0.9762	0.9756	1	0.8997	0.9332	0.9032	1	0.895	0.9478	EPPSNIKSLSIHRFDG	E	P	P	S	N	I	K	S	L	S	I	H	R	F	D	G	LRR_10
alpha-WOLF18	782	0.9744	0.9849	1	0.8899	0.9726	0.9124	1	0.9173	0.9564	ISLSHLVDIKLSCCRN	I	S	L	S	H	L	V	D	I	K	L	S	C	C	R	N	LRR_11
alpha-WOLF18	805	0.9564	0.9752	1	0.7819	0.9508	0.9048	0.9999	0.8154	0.9231	SKLPHLKSLELRCLEN	S	K	L	P	H	L	K	S	L	E	L	R	C	L	E	N	LRR_12
alpha-WOLF18	816	0.7459	0.7087	0.9999	0.6131	0.6795	0.8711	0.8826	0.2623	0.7204	RCLENLEYMESRSSSS	R	C	L	E	N	L	E	Y	M	E	S	R	S	S	S	S	LRR_13
alpha-WOLF18	844	0.9572	0.9636	1	0.8613	0.9501	0.8984	0.9999	0.7797	0.9263	TFFPSLEKLTLWYLEK	T	F	F	P	S	L	E	K	L	T	L	W	Y	L	E	K	LRR_14
alpha-WOLF18	869	0.9672	0.9741	1	0.7499	0.9416	0.9097	0.9998	0.7763	0.9148	SSFPRLSKLEIRECPD	S	S	F	P	R	L	S	K	L	E	I	R	E	C	P	D	LRR_15
alpha-WOLF18	889	0.9621	0.9762	1	0.8868	0.9695	0.9109	0.9997	0.8838	0.9486	PPCPSLETLKLEKNNE	P	P	C	P	S	L	E	T	L	K	L	E	K	N	N	E	LRR_16
alpha-WOLF18	932	0.6114	0.4875	0.9929	0.8263	0.8572	0.6524	0.971	0.7868	0.7732	DDNVKLRKVKIDNLGY	D	D	N	V	K	L	R	K	V	K	I	D	N	L	G	Y	LRR_17
alpha-WOLF18	951	0.7395	0.6707	0.8741	0.3543	0.7201	0.2425	0.9967	0.4465	0.6305	LPTNCLTHLDLTIRDS	L	P	T	N	C	L	T	H	L	D	L	T	I	R	D	S	LRR_18
alpha-WOLF18	981	0.9376	0.9647	1	0.8844	0.9693	0.8961	0.9997	0.8091	0.9326	KCVSSLRSLTIIGNHG	K	C	V	S	S	L	R	S	L	T	I	I	G	N	H	G	LRR_19
alpha-WOLF18	1010	0.9691	0.9236	1	0.8672	0.9661	0.8978	0.9996	0.8836	0.9384	EHFTLLDSLKFSKIED	E	H	F	T	L	L	D	S	L	K	F	S	K	I	E	D	LRR_20
alpha-WOLF18	1039	0.9685	0.9819	1	0.8006	0.9399	0.9078	1	0.8484	0.9309	TFPQNLRSLRIKDSDK	T	F	P	Q	N	L	R	S	L	R	I	K	D	S	D	K	LRR_21
alpha-WOLF18	1063	0.8687	0.9669	1	0.7406	0.8638	0.9069	0.9999	0.8305	0.8972	QYLTSLQTLYLHHCYE	Q	Y	L	T	S	L	Q	T	L	Y	L	H	H	C	Y	E	LRR_22
alpha-WOLF18	1087	0.9462	0.9719	1	0.7759	0.9138	0.9054	0.9999	0.8148	0.916	SSLSSLQSLYIYKCPA	S	S	L	S	S	L	Q	S	L	Y	I	Y	K	C	P	A	LRR_23
alpha-WOLF18	1111	0.8514	0.9377	1	0.7421	0.7799	0.8856	0.9978	0.6314	0.8532	RNLTSLQSLVIRRCPD	R	N	L	T	S	L	Q	S	L	V	I	R	R	C	P	D	LRR_24
alpha-WOLF2	570	0.8633	0.9453	1	0.6782	0.901	0.8959	0.9999	0.6649	0.8686	DKWMCLRMLDLSWSDV	D	K	W	M	C	L	R	M	L	D	L	S	W	S	D	V	LRR_01
alpha-WOLF2	593	0.9262	0.976	1	0.7899	0.9218	0.9098	1	0.8459	0.9212	GKLLHLRYLNLSDNRN	G	K	L	L	H	L	R	Y	L	N	L	S	D	N	R	N	LRR_02
alpha-WOLF2	617	0.914	0.9459	1	0.7876	0.9126	0.9042	0.9999	0.7539	0.9023	TRLHNLQTLLLEDCRS	T	R	L	H	N	L	Q	T	L	L	L	E	D	C	R	S	LRR_03
alpha-WOLF2	641	0.9752	0.9769	1	0.7601	0.9652	0.9088	1	0.834	0.9275	CKLVKLRHLELQGCHD	C	K	L	V	K	L	R	H	L	E	L	Q	G	C	H	D	LRR_04
alpha-WOLF2	662	0.8902	0.808	1	0.8707	0.8804	0.8436	0.9978	0.8515	0.8928	FGMDKLTSLRILPNIV	F	G	M	D	K	L	T	S	L	R	I	L	P	N	I	V	LRR_05
alpha-WOLF2	686	0.9264	0.9254	1	0.8892	0.8101	0.8024	0.9904	0.7607	0.8881	DELKALKGLTEIKGSI	D	E	L	K	A	L	K	G	L	T	E	I	K	G	S	I	LRR_06
alpha-WOLF2	725	0.9723	0.9719	1	0.8476	0.9859	0.9004	1	0.8834	0.9452	KSMKHLREIDITFLGE	K	S	M	K	H	L	R	E	I	D	I	T	F	L	G	E	LRR_07
alpha-WOLF2	752	0.9884	0.971	1	0.922	0.9791	0.9005	0.9999	0.8719	0.9541	EPPSNIKSLYIYNYSG	E	P	P	S	N	I	K	S	L	Y	I	Y	N	Y	S	G	LRR_08
alpha-WOLF2	782	0.9482	0.9727	1	0.9001	0.9701	0.9072	1	0.9007	0.9499	ISLSHLVDIQLSCCSN	I	S	L	S	H	L	V	D	I	Q	L	S	C	C	S	N	LRR_09
alpha-WOLF2	805	0.7895	0.9177	1	0.6134	0.8814	0.9013	0.9998	0.7305	0.8542	SKLPHLKSLKLGWLDN	S	K	L	P	H	L	K	S	L	K	L	G	W	L	D	N	LRR_10
alpha-WOLF2	816	0.8973	0.9416	1	0.8705	0.9469	0.9044	1	0.7862	0.9184	GWLDNLEYMESSSSSD	G	W	L	D	N	L	E	Y	M	E	S	S	S	S	S	D	LRR_11
alpha-WOLF2	841	0.9727	0.9762	1	0.922	0.9847	0.9055	0.9998	0.8428	0.9505	TFFPSLEKLTLQHLEK	T	F	F	P	S	L	E	K	L	T	L	Q	H	L	E	K	LRR_12
alpha-WOLF2	866	0.9157	0.967	1	0.8338	0.8949	0.9076	0.9997	0.8292	0.9185	SSFPRLSELEIKKCPD	S	S	F	P	R	L	S	E	L	E	I	K	K	C	P	D	LRR_13
alpha-WOLF2	886	0.8812	0.9588	1	0.9031	0.8905	0.8976	0.9952	0.8506	0.9221	PSCPSLEKLELKESNE	P	S	C	P	S	L	E	K	L	E	L	K	E	S	N	E	LRR_14
alpha-WOLF2	912	0.9858	0.9517	1	0.9721	0.9644	0.8741	0.9999	0.9024	0.9563	RGKEKEENNNAGVRNS	R	G	K	E	K	E	E	N	N	N	A	G	V	R	N	S	LRR_15
alpha-WOLF2	941	0.9333	0.9647	1	0.9267	0.9557	0.8847	0.9998	0.8307	0.9369	DNLGYLTGVDIRFDDR	D	N	L	G	Y	L	T	G	V	D	I	R	F	D	D	R	LRR_16
alpha-WOLF2	971	0.8856	0.9564	1	0.9315	0.82	0.8906	0.9998	0.8703	0.9193	EPPSNIKSLSIHRFDG	E	P	P	S	N	I	K	S	L	S	I	H	R	F	D	G	LRR_17
alpha-WOLF2	1001	0.9693	0.9688	1	0.9002	0.9765	0.9017	1	0.8888	0.9506	ISLSHLVDIQLWHCRN	I	S	L	S	H	L	V	D	I	Q	L	W	H	C	R	N	LRR_18
alpha-WOLF2	1024	0.9571	0.9522	1	0.9176	0.968	0.9	1	0.8153	0.9388	SKLPHLKSLELYNLIS	S	K	L	P	H	L	K	S	L	E	L	Y	N	L	I	S	LRR_19
alpha-WOLF2	1063	0.9698	0.9777	1	0.9195	0.9566	0.9037	0.9999	0.8445	0.9465	TFFPSLEKLTLWGLEK	T	F	F	P	S	L	E	K	L	T	L	W	G	L	E	K	LRR_20
alpha-WOLF2	1088	0.9288	0.9594	1	0.9091	0.9501	0.9073	0.9995	0.8524	0.9383	SSFPRLSELKIMECPD	S	S	F	P	R	L	S	E	L	K	I	M	E	C	P	D	LRR_21
alpha-WOLF2	1108	0.9696	0.975	1	0.8911	0.9263	0.9001	0.9999	0.6768	0.9173	PPCPSLEKLTLWRLDK	P	P	C	P	S	L	E	K	L	T	L	W	R	L	D	K	LRR_22
alpha-WOLF2	1133	0.9539	0.9569	1	0.8495	0.9435	0.9072	0.9987	0.7646	0.9218	STFPRLSELEIKKCPD	S	T	F	P	R	L	S	E	L	E	I	K	K	C	P	D	LRR_23
alpha-WOLF2	1153	0.9766	0.9689	1	0.9373	0.97	0.9072	0.9999	0.8823	0.9553	PSCPSLEKLELKESNE	P	S	C	P	S	L	E	K	L	E	L	K	E	S	N	E	LRR_24
alpha-WOLF2	1178	0.9695	0.8536	1	0.9595	0.9848	0.8705	0.9998	0.9094	0.9434	TRGKEKEENNNAGVRN	T	R	G	K	E	K	E	E	N	N	N	A	G	V	R	N	LRR_25
alpha-WOLF2	1208	0.5616	0.4069	0.9997	0.6049	0.6928	0.2335	0.9992	0.8187	0.6647	DNLGYLKSLPTNCLTH	D	N	L	G	Y	L	K	S	L	P	T	N	C	L	T	H	LRR_26
alpha-WOLF2	1216	0.8835	0.786	0.9997	0.5412	0.9386	0.867	0.9936	0.5017	0.8139	LPTNCLTHLDLTISDS	L	P	T	N	C	L	T	H	L	D	L	T	I	S	D	S	LRR_27
alpha-WOLF2	1246	0.9718	0.9801	1	0.9562	0.9702	0.9032	1	0.8483	0.9537	KCVSSLRSLTIIGNHG	K	C	V	S	S	L	R	S	L	T	I	I	G	N	H	G	LRR_28
alpha-WOLF2	1275	0.9769	0.9596	1	0.8395	0.9796	0.9041	0.9999	0.9192	0.9473	EHFTLLESLKLSDIED	E	H	F	T	L	L	E	S	L	K	L	S	D	I	E	D	LRR_29
alpha-WOLF2	1304	0.9501	0.986	1	0.8685	0.9472	0.9078	1	0.8468	0.9383	SFPQNLRSLEIENSYK	S	F	P	Q	N	L	R	S	L	E	I	E	N	S	Y	K	LRR_30
alpha-WOLF2	1328	0.9508	0.9595	1	0.8817	0.9659	0.9045	1	0.8468	0.9386	QYLTSLQTLYLHHCYE	Q	Y	L	T	S	L	Q	T	L	Y	L	H	H	C	Y	E	LRR_31
alpha-WOLF2	1352	0.9321	0.9524	1	0.8268	0.9416	0.9063	0.9999	0.6536	0.9016	SSLSSLQYLRIYYCPA	S	S	L	S	S	L	Q	Y	L	R	I	Y	Y	C	P	A	LRR_32
alpha-WOLF2	1376	0.9593	0.9746	1	0.8351	0.9015	0.9	0.9999	0.8039	0.9218	RNLTSLQTLGISDCPD	R	N	L	T	S	L	Q	T	L	G	I	S	D	C	P	D	LRR_33
alpha-WOLF2a	535	0.826	0.9622	1	0.6333	0.797	0.8881	0.9999	0.4699	0.822	DVNRYAQRVSLCSHKI	D	V	N	R	Y	A	Q	R	V	S	L	C	S	H	K	I	LRR_01
alpha-WOLF2a	568	0.9353	0.9789	1	0.7209	0.9425	0.912	1	0.8172	0.9133	DKWMCLRMLDLSRSDV	D	K	W	M	C	L	R	M	L	D	L	S	R	S	D	V	LRR_02
alpha-WOLF2a	591	0.9423	0.9821	1	0.9013	0.9405	0.9145	1	0.7814	0.9328	GKLLHLRCLNLSYNDL	G	K	L	L	H	L	R	C	L	N	L	S	Y	N	D	L	LRR_03
alpha-WOLF2a	614	0.918	0.9789	1	0.8566	0.9266	0.9114	1	0.8482	0.93	TRLHNLQTLLLKDCGS	T	R	L	H	N	L	Q	T	L	L	L	K	D	C	G	S	LRR_04
alpha-WOLF2a	638	0.9269	0.9781	1	0.8283	0.9265	0.9158	1	0.8834	0.9324	CKLVKLRHLDLRDCDD	C	K	L	V	K	L	R	H	L	D	L	R	D	C	D	D	LRR_05
alpha-WOLF2a	662	0.9628	0.9784	1	0.9025	0.9486	0.9021	1	0.907	0.9502	DRLTSLRVLPFFVVGR	D	R	L	T	S	L	R	V	L	P	F	F	V	V	G	R	LRR_06
alpha-WOLF2a	687	0.9695	0.8995	1	0.9691	0.9869	0.8799	0.9999	0.9131	0.9522	KALKGLTEIKGSIDIT	K	A	L	K	G	L	T	E	I	K	G	S	I	D	I	T	LRR_07
alpha-WOLF2a	722	0.9736	0.9614	1	0.9182	0.9436	0.8886	0.9999	0.8679	0.9441	KSMKHLREIGITFDGG	K	S	M	K	H	L	R	E	I	G	I	T	F	D	G	G	LRR_08
alpha-WOLF2a	749	0.9687	0.9779	1	0.8839	0.9309	0.905	0.9999	0.8256	0.9365	EPPSNIKSLSIDNYDG	E	P	P	S	N	I	K	S	L	S	I	D	N	Y	D	G	LRR_09
alpha-WOLF2a	779	0.9647	0.9671	1	0.8735	0.9815	0.9051	1	0.8914	0.9479	ISLSHLVDIWFCGCSN	I	S	L	S	H	L	V	D	I	W	F	C	G	C	S	N	LRR_10
alpha-WOLF2a	802	0.9587	0.9602	1	0.8865	0.9692	0.9027	0.9999	0.8637	0.9426	SKLPHLKSLYLFMFCK	S	K	L	P	H	L	K	S	L	Y	L	F	M	F	C	K	LRR_11
alpha-WOLF2a	841	0.9682	0.9732	1	0.8426	0.948	0.9	1	0.7649	0.9246	TFFPSLEKLTLWYLEK	T	F	F	P	S	L	E	K	L	T	L	W	Y	L	E	K	LRR_12
alpha-WOLF2a	866	0.9743	0.9663	1	0.8103	0.9732	0.9065	0.9999	0.8064	0.9296	SSFPRLSKLEINECPD	S	S	F	P	R	L	S	K	L	E	I	N	E	C	P	D	LRR_13
alpha-WOLF2a	886	0.963	0.9702	1	0.884	0.9435	0.9067	0.9999	0.8745	0.9427	PPCPSLETLKLVKNNE	P	P	C	P	S	L	E	T	L	K	L	V	K	N	N	E	LRR_14
alpha-WOLF2a	910	0.9154	0.6839	0.9996	0.9232	0.5924	0.6722	0.6597	0.6773	0.7655	TTTRGKEEKEEDKNAG	T	T	T	R	G	K	E	E	K	E	E	D	K	N	A	G	LRR_15
alpha-WOLF2a	932	0.8048	0.6435	0.988	0.5935	0.8869	0.6002	0.9643	0.6965	0.7722	DDNVKLWKVEIDNQCY	D	D	N	V	K	L	W	K	V	E	I	D	N	Q	C	Y	LRR_16
alpha-WOLF2a	956	0.9703	0.9634	1	0.9001	0.9736	0.9026	0.9999	0.8044	0.9393	LTHLNIKVRDSEGEEI	L	T	H	L	N	I	K	V	R	D	S	E	G	E	E	I	LRR_17
alpha-WOLF2a	981	0.9879	0.9841	1	0.9508	0.9852	0.8974	0.9999	0.8341	0.9549	KCASSLRSLIIIGNHG	K	C	A	S	S	L	R	S	L	I	I	I	G	N	H	G	LRR_18
alpha-WOLF2a	1010	0.7167	0.4192	0.9985	0.89	0.5864	0.0304	0.8622	0.8577	0.6701	EHFTLLDSLKFSYIED	E	H	F	T	L	L	D	S	L	K	F	S	Y	I	E	D	LRR_19
alpha-WOLF2a	1013	0.8419	0.4043	0.9997	0.7672	0.9202	0.5572	0.8682	0.5622	0.7401	TLLDSLKFSYIEDQED	T	L	L	D	S	L	K	F	S	Y	I	E	D	Q	E	D	LRR_20
alpha-WOLF2a	1039	0.9674	0.9828	1	0.7889	0.9664	0.904	1	0.7738	0.9229	SFPQNLRSLEIKGSCK	S	F	P	Q	N	L	R	S	L	E	I	K	G	S	C	K	LRR_21
alpha-WOLF2a	1063	0.9157	0.9489	1	0.8358	0.9323	0.9006	0.9999	0.8244	0.9197	QYLTSLQTLHLSYCDE	Q	Y	L	T	S	L	Q	T	L	H	L	S	Y	C	D	E	LRR_22
alpha-WOLF2a	1087	0.9091	0.9491	1	0.8292	0.8748	0.8974	0.9996	0.7448	0.9005	SSLSSLQSLFIYNCPA	S	S	L	S	S	L	Q	S	L	F	I	Y	N	C	P	A	LRR_23
alpha-WOLF2a	1111	0.9613	0.951	1	0.8033	0.9611	0.8984	0.9994	0.7123	0.9108	KNLTSLQRLEIQHCPD	K	N	L	T	S	L	Q	R	L	E	I	Q	H	C	P	D	LRR_24
alpha-WOLF4	484	0.964	0.9538	1	0.9277	0.9464	0.8982	1	0.8418	0.9415	QDVKKDKYGDVDSVKI	Q	D	V	K	K	D	K	Y	G	D	V	D	S	V	K	I	LRR_01
alpha-WOLF4	507	0.9285	0.9771	1	0.8599	0.9083	0.8983	1	0.8832	0.9319	AQEVGREELCVVNDNT	A	Q	E	V	G	R	E	E	L	C	V	V	N	D	N	T	LRR_02
alpha-WOLF4	546	0.9377	0.916	0.9999	0.8771	0.9433	0.8671	0.9999	0.8747	0.927	CSHSHKIRSYIGGNCE	C	S	H	S	H	K	I	R	S	Y	I	G	G	N	C	E	LRR_03
alpha-WOLF4	570	0.8639	0.9841	1	0.8316	0.8922	0.9167	1	0.9016	0.9237	DKWMCLRMLDLSRSDV	D	K	W	M	C	L	R	M	L	D	L	S	R	S	D	V	LRR_04
alpha-WOLF4	593	0.896	0.9828	1	0.8571	0.9115	0.9174	1	0.9357	0.9376	GKLLHLRYLNLSDNRN	G	K	L	L	H	L	R	Y	L	N	L	S	D	N	R	N	LRR_05
alpha-WOLF4	617	0.897	0.9758	1	0.8479	0.9141	0.9089	1	0.8868	0.9288	TRLHNLQTLLLVDCRS	T	R	L	H	N	L	Q	T	L	L	L	V	D	C	R	S	LRR_06
alpha-WOLF4	641	0.9208	0.9818	1	0.8451	0.9438	0.9137	1	0.9151	0.94	CKLVKLRHLELQGCHD	C	K	L	V	K	L	R	H	L	E	L	Q	G	C	H	D	LRR_07
alpha-WOLF4	665	0.9614	0.9685	1	0.7799	0.9007	0.8922	0.9996	0.8616	0.9205	DKLTSLRVLPKVVVGK	D	K	L	T	S	L	R	V	L	P	K	V	V	V	G	K	LRR_08
alpha-WOLF4	689	0.9266	0.9435	1	0.8373	0.9593	0.8939	0.9999	0.8996	0.9325	KALKGLTEIKGSIDIT	K	A	L	K	G	L	T	E	I	K	G	S	I	D	I	T	LRR_09
alpha-WOLF4	725	0.9538	0.9784	1	0.8912	0.9151	0.8995	1	0.9108	0.9436	KSMKHLTGVDIRFDDR	K	S	M	K	H	L	T	G	V	D	I	R	F	D	D	R	LRR_10
alpha-WOLF4	755	0.9194	0.925	1	0.889	0.8797	0.8734	0.9999	0.8048	0.9114	EPPSNIKSLSIHRFDG	E	P	P	S	N	I	K	S	L	S	I	H	R	F	D	G	LRR_11
alpha-WOLF4	785	0.952	0.9647	1	0.9253	0.9691	0.9042	1	0.8972	0.9516	ISLSHLVDIQLWHCRN	I	S	L	S	H	L	V	D	I	Q	L	W	H	C	R	N	LRR_12
alpha-WOLF4	808	0.9631	0.9809	1	0.8631	0.9608	0.9083	1	0.8699	0.9433	SKLPHLKSLDLYNLIS	S	K	L	P	H	L	K	S	L	D	L	Y	N	L	I	S	LRR_13
alpha-WOLF4	847	0.9588	0.9726	1	0.8447	0.9438	0.9047	0.9999	0.8003	0.9281	TFFPSLEKLTLWRLDK	T	F	F	P	S	L	E	K	L	T	L	W	R	L	D	K	LRR_14
alpha-WOLF4	872	0.9675	0.9653	1	0.8375	0.9486	0.9061	0.9997	0.8635	0.936	SSFPRLSELEIWECPD	S	S	F	P	R	L	S	E	L	E	I	W	E	C	P	D	LRR_15
alpha-WOLF4	892	0.9435	0.9797	1	0.9387	0.8953	0.9079	0.9996	0.8302	0.9369	PSCPSLEELELEENNE	P	S	C	P	S	L	E	E	L	E	L	E	E	N	N	E	LRR_16
alpha-WOLF4	987	0.9568	0.9651	1	0.9178	0.9818	0.8939	0.9997	0.8396	0.9443	KCVSSLRSLTIIGNHG	K	C	V	S	S	L	R	S	L	T	I	I	G	N	H	G	LRR_17
alpha-WOLF4	1016	0.9821	0.9672	1	0.9071	0.9557	0.9005	0.9998	0.7611	0.9342	EHFTLLDSLKFSKIED	E	H	F	T	L	L	D	S	L	K	F	S	K	I	E	D	LRR_18
alpha-WOLF4	1045	0.969	0.9762	1	0.8559	0.9434	0.9012	1	0.8106	0.932	SFPQNLRSLRIEDSDK	S	F	P	Q	N	L	R	S	L	R	I	E	D	S	D	K	LRR_19
alpha-WOLF4	1069	0.9375	0.9746	1	0.8524	0.9507	0.9077	0.9999	0.7997	0.9278	QYLTSLQTIHLYDCYK	Q	Y	L	T	S	L	Q	T	I	H	L	Y	D	C	Y	K	LRR_20
alpha-WOLF4	1093	0.9429	0.9581	1	0.8325	0.9113	0.9011	0.9997	0.7684	0.9143	SSLSSLQSLHIGKCPA	S	S	L	S	S	L	Q	S	L	H	I	G	K	C	P	A	LRR_21
alpha-WOLF4	1117	0.841	0.936	1	0.6213	0.8028	0.8718	0.9994	0.5635	0.8295	RNLTSLQRLTIWQCPD	R	N	L	T	S	L	Q	R	L	T	I	W	Q	C	P	D	LRR_22
alpha-WOLF4a	484	0.7295	0.2788	0.9522	0.4004	0.8252	0.2565	0.9998	0.3539	0.5995	QDVKKDKYGDVDSVKI	Q	D	V	K	K	D	K	Y	G	D	V	D	S	V	K	I	LRR_01
alpha-WOLF4a	507	0.9618	0.9005	0.9999	0.7507	0.9736	0.8469	0.9949	0.7757	0.9005	AQEVGREEICVVNDNT	A	Q	E	V	G	R	E	E	I	C	V	V	N	D	N	T	LRR_02
alpha-WOLF4a	535	0.8868	0.9734	1	0.8213	0.8775	0.9045	1	0.9322	0.9245	DVNRYAQRVSLCSHKI	D	V	N	R	Y	A	Q	R	V	S	L	C	S	H	K	I	LRR_03
alpha-WOLF4a	568	0.8217	0.9791	1	0.8475	0.8617	0.9122	0.9999	0.8586	0.9101	DKWMCLRMLDLSRSDV	D	K	W	M	C	L	R	M	L	D	L	S	R	S	D	V	LRR_04
alpha-WOLF4a	591	0.9404	0.9827	1	0.9179	0.9199	0.9116	1	0.8736	0.9433	GKLLHLRYLNLSDNRN	G	K	L	L	H	L	R	Y	L	N	L	S	D	N	R	N	LRR_05
alpha-WOLF4a	615	0.8133	0.9726	1	0.7918	0.8099	0.909	1	0.8891	0.8982	TRLHNLQTLLLVDCRS	T	R	L	H	N	L	Q	T	L	L	L	V	D	C	R	S	LRR_06
alpha-WOLF4a	639	0.9015	0.9853	1	0.8677	0.9258	0.9154	1	0.9218	0.9397	CKLVKLRHLELQGCHD	C	K	L	V	K	L	R	H	L	E	L	Q	G	C	H	D	LRR_07
alpha-WOLF4a	663	0.9429	0.9537	1	0.6982	0.9049	0.8871	0.9993	0.8585	0.9056	DKLTSLRVLPKVVVGK	D	K	L	T	S	L	R	V	L	P	K	V	V	V	G	K	LRR_08
alpha-WOLF4a	687	0.9396	0.913	1	0.9347	0.9851	0.8823	1	0.9146	0.9462	KALKGLTEIKGSIDIT	K	A	L	K	G	L	T	E	I	K	G	S	I	D	I	T	LRR_09
alpha-WOLF4a	723	0.9672	0.9708	1	0.8952	0.9645	0.893	0.9999	0.7564	0.9309	KSMKHLTGVDIRFDDR	K	S	M	K	H	L	T	G	V	D	I	R	F	D	D	R	LRR_10
alpha-WOLF4a	753	0.9813	0.9432	1	0.9256	0.9665	0.89	0.9999	0.8199	0.9408	EPPSNIKSLSIHRFDG	E	P	P	S	N	I	K	S	L	S	I	H	R	F	D	G	LRR_11
alpha-WOLF4a	783	0.9708	0.9816	1	0.8398	0.968	0.9082	1	0.8741	0.9428	ISLSHLVDIQLWHCRN	I	S	L	S	H	L	V	D	I	Q	L	W	H	C	R	N	LRR_12
alpha-WOLF4a	806	0.926	0.9491	1	0.7128	0.9382	0.9046	0.9999	0.8913	0.9152	SKLPHLKSLELYNLIS	S	K	L	P	H	L	K	S	L	E	L	Y	N	L	I	S	LRR_13
alpha-WOLF4a	817	0.9192	0.9229	1	0.8659	0.9571	0.8983	1	0.8291	0.9241	YNLISLEYMESTSRSS	Y	N	L	I	S	L	E	Y	M	E	S	T	S	R	S	S	LRR_14
alpha-WOLF4a	845	0.9173	0.9745	1	0.8213	0.919	0.9029	0.9999	0.792	0.9159	TFFPSLEKLTLWGLEK	T	F	F	P	S	L	E	K	L	T	L	W	G	L	E	K	LRR_15
alpha-WOLF4a	870	0.982	0.9769	1	0.9334	0.9729	0.9121	0.9999	0.8953	0.9591	SSFPRLSKLEIWECPD	S	S	F	P	R	L	S	K	L	E	I	W	E	C	P	D	LRR_16
alpha-WOLF4a	890	0.9382	0.9764	1	0.8812	0.9438	0.9105	0.9999	0.8415	0.9364	PSCPSLEELELEENNE	P	S	C	P	S	L	E	E	L	E	L	E	E	N	N	E	LRR_17
alpha-WOLF4a	955	0.9141	0.9184	0.9996	0.5398	0.9109	0.8546	0.9998	0.6881	0.8532	LPTNCLTHLDLTIRDS	L	P	T	N	C	L	T	H	L	D	L	T	I	R	D	S	LRR_18
alpha-WOLF4a	985	0.9696	0.9693	1	0.9264	0.9748	0.8976	0.9999	0.8297	0.9459	KCVSSLRSLTIIGNHG	K	C	V	S	S	L	R	S	L	T	I	I	G	N	H	G	LRR_19
alpha-WOLF4a	1014	0.8586	0.5764	0.9995	0.6445	0.8915	0.4501	0.9716	0.7462	0.7673	EHFTLLDSLKFSKIED	E	H	F	T	L	L	D	S	L	K	F	S	K	I	E	D	LRR_20
alpha-WOLF4a	1043	0.9728	0.9788	1	0.9019	0.9635	0.9056	1	0.8558	0.9473	SFPQNLRSLRIEDSDK	S	F	P	Q	N	L	R	S	L	R	I	E	D	S	D	K	LRR_21
alpha-WOLF4a	1067	0.9388	0.9582	1	0.8619	0.9486	0.9073	0.9998	0.862	0.9346	QYLTSLQTLYLHHCYE	Q	Y	L	T	S	L	Q	T	L	Y	L	H	H	C	Y	E	LRR_22
alpha-WOLF4a	1091	0.8352	0.9373	1	0.8154	0.8057	0.9068	0.9996	0.801	0.8876	SSLSSLQSLHIGKCPA	S	S	L	S	S	L	Q	S	L	H	I	G	K	C	P	A	LRR_23
alpha-WOLF4a	1115	0.9367	0.9171	1	0.7159	0.9336	0.895	0.9997	0.652	0.8812	RNLTSLQRLTIWQCPD	R	N	L	T	S	L	Q	R	L	T	I	W	Q	C	P	D	LRR_24
alpha-WOLF6	507	0.885	0.8068	0.9992	0.4321	0.9178	0.8074	0.9986	0.6476	0.8118	AQEVGREELCVVNDNT	A	Q	E	V	G	R	E	E	L	C	V	V	N	D	N	T	LRR_01
alpha-WOLF6	546	0.956	0.9729	1	0.8455	0.9476	0.8982	1	0.896	0.9395	CSHSHKIRSYIGGNCE	C	S	H	S	H	K	I	R	S	Y	I	G	G	N	C	E	LRR_02
alpha-WOLF6	570	0.8825	0.9825	1	0.905	0.8859	0.9141	1	0.9026	0.9341	DKWMCLRMLDLSWSDV	D	K	W	M	C	L	R	M	L	D	L	S	W	S	D	V	LRR_03
alpha-WOLF6	593	0.8453	0.9582	1	0.7714	0.8711	0.911	1	0.913	0.9088	GKLLHLRCLNLSYNKD	G	K	L	L	H	L	R	C	L	N	L	S	Y	N	K	D	LRR_04
alpha-WOLF6	617	0.9503	0.9773	1	0.8163	0.925	0.9088	1	0.8547	0.929	TRLHNLQTLLLKECRS	T	R	L	H	N	L	Q	T	L	L	L	K	E	C	R	S	LRR_05
alpha-WOLF6	641	0.8513	0.9802	1	0.8262	0.9004	0.9138	1	0.9245	0.9245	CKLVKLRHLDLRCSDL	C	K	L	V	K	L	R	H	L	D	L	R	C	S	D	L	LRR_06
alpha-WOLF6	664	0.9478	0.9772	1	0.7865	0.9414	0.9132	1	0.8184	0.923	CKLVKLRHLDLWGCDD	C	K	L	V	K	L	R	H	L	D	L	W	G	C	D	D	LRR_07
alpha-WOLF6	688	0.9694	0.8914	1	0.8821	0.9756	0.8819	0.9998	0.8628	0.9329	DRLISLRVLPFFVVGR	D	R	L	I	S	L	R	V	L	P	F	F	V	V	G	R	LRR_08
alpha-WOLF6	749	0.9636	0.9758	1	0.8706	0.9585	0.8971	0.9996	0.8352	0.9375	KSMKHLTGVDITFDGG	K	S	M	K	H	L	T	G	V	D	I	T	F	D	G	G	LRR_09
alpha-WOLF6	776	0.9579	0.89	1	0.9552	0.9708	0.8796	0.9998	0.8607	0.9393	EPPSNIKRLEMWHYSG	E	P	P	S	N	I	K	R	L	E	M	W	H	Y	S	G	LRR_10
alpha-WOLF6	806	0.9583	0.9757	1	0.933	0.9639	0.9078	1	0.876	0.9518	ISLSHLVDIQLWHCRN	I	S	L	S	H	L	V	D	I	Q	L	W	H	C	R	N	LRR_11
alpha-WOLF6	829	0.9456	0.9739	1	0.8954	0.9399	0.906	1	0.8581	0.9399	SKLPHLKSLELYNLIS	S	K	L	P	H	L	K	S	L	E	L	Y	N	L	I	S	LRR_12
alpha-WOLF6	868	0.9845	0.9791	1	0.8874	0.9728	0.9072	1	0.7817	0.9391	TFFPSLEKLTLWRLDK	T	F	F	P	S	L	E	K	L	T	L	W	R	L	D	K	LRR_13
alpha-WOLF6	893	0.9646	0.9703	1	0.8493	0.9414	0.9091	0.9998	0.8334	0.9335	SSFPRLSKLEIWKCPD	S	S	F	P	R	L	S	K	L	E	I	W	K	C	P	D	LRR_14
alpha-WOLF6	913	0.9622	0.9801	1	0.8986	0.9514	0.9059	0.9999	0.816	0.9393	PSCPSLEELELKENNE	P	S	C	P	S	L	E	E	L	E	L	K	E	N	N	E	LRR_15
alpha-WOLF6	959	0.749	0.6579	0.9997	0.4499	0.9588	0.8631	0.998	0.5157	0.774	DDNVKLRKVEIDNVSY	D	D	N	V	K	L	R	K	V	E	I	D	N	V	S	Y	LRR_16
alpha-WOLF6	978	0.893	0.8825	0.9999	0.9263	0.8926	0.8559	0.999	0.8216	0.9089	LPTNCLTHLDLTIRDS	L	P	T	N	C	L	T	H	L	D	L	T	I	R	D	S	LRR_17
alpha-WOLF6	1008	0.9755	0.9733	1	0.9544	0.9756	0.8969	0.9999	0.8127	0.9485	KCVSSLRSLTIIGNHG	K	C	V	S	S	L	R	S	L	T	I	I	G	N	H	G	LRR_18
alpha-WOLF6	1037	0.9651	0.9739	1	0.877	0.9622	0.908	1	0.8465	0.9416	EHFTLLESLKLSDIED	E	H	F	T	L	L	E	S	L	K	L	S	D	I	E	D	LRR_19
alpha-WOLF6	1066	0.9436	0.9792	1	0.9313	0.9083	0.905	0.9998	0.9	0.9459	SFPQNLRSLRIKDSDK	S	F	P	Q	N	L	R	S	L	R	I	K	D	S	D	K	LRR_20
alpha-WOLF6	1090	0.8889	0.9768	1	0.8472	0.908	0.9067	0.9999	0.7885	0.9145	QYLTSLQTLYLHHCYE	Q	Y	L	T	S	L	Q	T	L	Y	L	H	H	C	Y	E	LRR_21
alpha-WOLF6	1114	0.9403	0.9527	1	0.8605	0.9194	0.9014	0.9997	0.8064	0.9226	SSLSSLQSLHIGKCPA	S	S	L	S	S	L	Q	S	L	H	I	G	K	C	P	A	LRR_22
alpha-WOLF6	1138	0.9719	0.9533	1	0.8051	0.9267	0.898	0.9995	0.7398	0.9118	RNLTSLQRLTIWQCPD	R	N	L	T	S	L	Q	R	L	T	I	W	Q	C	P	D	LRR_23
alpha-WOLF6b	507	0.7637	0.7335	0.9995	0.3296	0.8022	0.819	0.9867	0.1719	0.7008	AQEVGREELCVVNDNT	A	Q	E	V	G	R	E	E	L	C	V	V	N	D	N	T	LRR_01
alpha-WOLF6b	522	0.7027	0.6868	0.5543	0.1111	0.6387	0.0275	0.9945	0.5315	0.5309	TKNLGDKIRHVHRDVI	T	K	N	L	G	D	K	I	R	H	V	H	R	D	V	I	LRR_02
alpha-WOLF6b	546	0.9692	0.9691	1	0.8826	0.9538	0.9	1	0.9202	0.9494	CSHSHKIRSYIGGNCE	C	S	H	S	H	K	I	R	S	Y	I	G	G	N	C	E	LRR_03
alpha-WOLF6b	570	0.9379	0.9817	1	0.8805	0.9275	0.9134	1	0.8791	0.94	DKWMCLRMLDLSWSDV	D	K	W	M	C	L	R	M	L	D	L	S	W	S	D	V	LRR_04
alpha-WOLF6b	593	0.9524	0.9807	1	0.855	0.9291	0.9095	1	0.9308	0.9447	GKLLHLRCLNLSYNKD	G	K	L	L	H	L	R	C	L	N	L	S	Y	N	K	D	LRR_05
alpha-WOLF6b	617	0.9513	0.9812	1	0.8176	0.9158	0.9131	1	0.8619	0.9301	TRLHNLQTLLLKECRS	T	R	L	H	N	L	Q	T	L	L	L	K	E	C	R	S	LRR_06
alpha-WOLF6b	641	0.8857	0.9777	1	0.8356	0.9275	0.9147	1	0.9086	0.9312	CKLVKLRHLDLRCSDL	C	K	L	V	K	L	R	H	L	D	L	R	C	S	D	L	LRR_07
alpha-WOLF6b	664	0.9362	0.9828	1	0.7972	0.9313	0.9141	1	0.8398	0.9252	CKLVKLRHLDLWGCDD	C	K	L	V	K	L	R	H	L	D	L	W	G	C	D	D	LRR_08
alpha-WOLF6b	688	0.9844	0.937	1	0.821	0.9821	0.889	1	0.8438	0.9322	DRLISLRVLPFFVVGR	D	R	L	I	S	L	R	V	L	P	F	F	V	V	G	R	LRR_09
alpha-WOLF6b	749	0.9744	0.9747	1	0.8353	0.9476	0.8937	0.9998	0.888	0.9392	KSMKHLTGVDITFDGG	K	S	M	K	H	L	T	G	V	D	I	T	F	D	G	G	LRR_10
alpha-WOLF6b	776	0.9777	0.9351	1	0.884	0.9801	0.8943	1	0.8431	0.9393	EPPSNIKRLEMWHYSG	E	P	P	S	N	I	K	R	L	E	M	W	H	Y	S	G	LRR_11
alpha-WOLF6b	806	0.9774	0.9753	1	0.9348	0.9779	0.9085	1	0.8779	0.9565	ISLSHLVDIQLWHCRN	I	S	L	S	H	L	V	D	I	Q	L	W	H	C	R	N	LRR_12
alpha-WOLF6b	829	0.9383	0.9701	1	0.7751	0.9473	0.9078	0.9998	0.8977	0.9295	SKLPHLKSLELYNLIS	S	K	L	P	H	L	K	S	L	E	L	Y	N	L	I	S	LRR_13
alpha-WOLF6b	868	0.9817	0.9639	1	0.9606	0.9839	0.9045	1	0.7435	0.9423	TFFPSLEKLRLWRLDK	T	F	F	P	S	L	E	K	L	R	L	W	R	L	D	K	LRR_14
alpha-WOLF6b	893	0.9774	0.9707	1	0.8567	0.9653	0.9093	0.9998	0.86	0.9424	SSFPRLSKLEIWKCPD	S	S	F	P	R	L	S	K	L	E	I	W	K	C	P	D	LRR_15
alpha-WOLF6b	913	0.9694	0.978	1	0.9016	0.9566	0.9078	0.9999	0.8441	0.9447	PSCPSLEELELKENNE	P	S	C	P	S	L	E	E	L	E	L	K	E	N	N	E	LRR_16
alpha-WOLF6b	959	0.7713	0.753	0.9998	0.8347	0.9482	0.8718	0.9994	0.8776	0.882	DDNVKLRKVEIDNVSY	D	D	N	V	K	L	R	K	V	E	I	D	N	V	S	Y	LRR_17
alpha-WOLF6b	978	0.6619	0.6566	0.9993	0.539	0.8038	0.7148	0.9909	0.525	0.7364	LPTNCLTHLDLTIRDS	L	P	T	N	C	L	T	H	L	D	L	T	I	R	D	S	LRR_18
alpha-WOLF6b	1008	0.948	0.966	1	0.9549	0.9707	0.8972	0.9996	0.9386	0.9594	KCVSSLRSLTIIGNHG	K	C	V	S	S	L	R	S	L	T	I	I	G	N	H	G	LRR_19
alpha-WOLF6b	1037	0.9755	0.9744	1	0.9255	0.9676	0.9066	1	0.8816	0.9539	EHFTLLESLKLSDIED	E	H	F	T	L	L	E	S	L	K	L	S	D	I	E	D	LRR_20
alpha-WOLF6b	1066	0.9559	0.9722	1	0.9151	0.9514	0.9068	0.9999	0.8721	0.9467	SFPQNLRSLRIKDSDK	S	F	P	Q	N	L	R	S	L	R	I	K	D	S	D	K	LRR_21
alpha-WOLF6b	1090	0.9435	0.9562	1	0.8706	0.946	0.8994	0.9998	0.8309	0.9308	QYLTSLQTLYLHHCYE	Q	Y	L	T	S	L	Q	T	L	Y	L	H	H	C	Y	E	LRR_22
alpha-WOLF6b	1114	0.907	0.9577	1	0.9104	0.8808	0.9061	0.9987	0.7933	0.9192	SSLSSLQSLHIGKCPA	S	S	L	S	S	L	Q	S	L	H	I	G	K	C	P	A	LRR_23
alpha-WOLF6b	1138	0.9179	0.9145	1	0.7921	0.8618	0.8886	0.9985	0.7304	0.888	RNLTSLQRLTIWQCPD	R	N	L	T	S	L	Q	R	L	T	I	W	Q	C	P	D	LRR_24
alpha-WOLF6c	507	0.7711	0.7042	0.9997	0.3286	0.8099	0.818	0.9866	0.2003	0.7023	AQEVGREELCVVNDNT	A	Q	E	V	G	R	E	E	L	C	V	V	N	D	N	T	LRR_01
alpha-WOLF6c	546	0.9666	0.975	1	0.8499	0.9519	0.8973	1	0.9138	0.9443	CSHSHKIRSYIGGNCE	C	S	H	S	H	K	I	R	S	Y	I	G	G	N	C	E	LRR_02
alpha-WOLF6c	570	0.9435	0.9701	1	0.8686	0.929	0.9123	1	0.8615	0.9356	DKWMCLRMLDLSWSDV	D	K	W	M	C	L	R	M	L	D	L	S	W	S	D	V	LRR_03
alpha-WOLF6c	593	0.8532	0.9816	1	0.8349	0.8637	0.9104	0.9999	0.889	0.9166	GKLLHLRCLNLSYNKD	G	K	L	L	H	L	R	C	L	N	L	S	Y	N	K	D	LRR_04
alpha-WOLF6c	617	0.9239	0.9791	1	0.814	0.8943	0.9103	1	0.8475	0.9211	TRLHNLQTLLLKECRS	T	R	L	H	N	L	Q	T	L	L	L	K	E	C	R	S	LRR_05
alpha-WOLF6c	641	0.8868	0.9773	1	0.8493	0.9041	0.9116	1	0.8993	0.9286	CKLVKLRHLDLRCSDL	C	K	L	V	K	L	R	H	L	D	L	R	C	S	D	L	LRR_06
alpha-WOLF6c	664	0.9187	0.976	1	0.7771	0.907	0.9116	1	0.8096	0.9125	CKLVKLRHLDLWGCDD	C	K	L	V	K	L	R	H	L	D	L	W	G	C	D	D	LRR_07
alpha-WOLF6c	688	0.9836	0.9376	1	0.8314	0.9781	0.8891	1	0.9058	0.9407	DRLISLRVLPFFVVGR	D	R	L	I	S	L	R	V	L	P	F	F	V	V	G	R	LRR_08
alpha-WOLF6c	749	0.9661	0.9709	1	0.8822	0.9592	0.894	0.9998	0.8628	0.9419	KSMKHLTGVDITFDGG	K	S	M	K	H	L	T	G	V	D	I	T	F	D	G	G	LRR_09
alpha-WOLF6c	776	0.9576	0.9194	1	0.9035	0.966	0.8937	0.9997	0.7889	0.9286	EPPSNIKRLEMWHYSG	E	P	P	S	N	I	K	R	L	E	M	W	H	Y	S	G	LRR_10
alpha-WOLF6c	806	0.9819	0.974	1	0.9073	0.9788	0.907	1	0.8862	0.9544	ISLSHLVDIQLWHCRN	I	S	L	S	H	L	V	D	I	Q	L	W	H	C	R	N	LRR_11
alpha-WOLF6c	829	0.9241	0.9724	1	0.7512	0.9132	0.9043	0.9999	0.8279	0.9116	SKLPHLKSLELYNLIS	S	K	L	P	H	L	K	S	L	E	L	Y	N	L	I	S	LRR_12
alpha-WOLF6c	868	0.9801	0.9555	1	0.9688	0.9807	0.9035	1	0.8466	0.9544	TFFPSLEKLRLWRLDK	T	F	F	P	S	L	E	K	L	R	L	W	R	L	D	K	LRR_13
alpha-WOLF6c	893	0.9765	0.97	1	0.8648	0.9623	0.908	0.9995	0.8288	0.9387	SSFPRLSKLEIWKCPD	S	S	F	P	R	L	S	K	L	E	I	W	K	C	P	D	LRR_14
alpha-WOLF6c	913	0.9673	0.9783	1	0.8989	0.94	0.908	0.9999	0.8688	0.9452	PSCPSLEELELKENNE	P	S	C	P	S	L	E	E	L	E	L	K	E	N	N	E	LRR_15
alpha-WOLF6c	959	0.8385	0.7855	0.9999	0.8188	0.9631	0.8779	0.9994	0.7517	0.8794	DDNVKLRKVEIDNVSY	D	D	N	V	K	L	R	K	V	E	I	D	N	V	S	Y	LRR_16
alpha-WOLF6c	978	0.6867	0.6521	0.999	0.4214	0.7764	0.5692	0.9975	0.7426	0.7306	LPTNCLTHLDLTIRDS	L	P	T	N	C	L	T	H	L	D	L	T	I	R	D	S	LRR_17
alpha-WOLF6c	1008	0.9551	0.968	1	0.9218	0.9798	0.8964	0.9996	0.9077	0.9535	KCVSSLRSLTIIGNHG	K	C	V	S	S	L	R	S	L	T	I	I	G	N	H	G	LRR_18
alpha-WOLF6c	1037	0.9709	0.9731	1	0.947	0.9576	0.9039	1	0.8696	0.9528	EHFTLLESLKLSDIED	E	H	F	T	L	L	E	S	L	K	L	S	D	I	E	D	LRR_19
alpha-WOLF6c	1066	0.9705	0.9681	1	0.9224	0.9572	0.9019	0.9999	0.8704	0.9488	SFPQNLRSLRIKDSDK	S	F	P	Q	N	L	R	S	L	R	I	K	D	S	D	K	LRR_20
alpha-WOLF6c	1090	0.9383	0.9534	1	0.8911	0.9375	0.9013	0.9999	0.8118	0.9292	QYLTSLQTLYLHHCYE	Q	Y	L	T	S	L	Q	T	L	Y	L	H	H	C	Y	E	LRR_21
alpha-WOLF6c	1114	0.9599	0.9612	1	0.93	0.911	0.9012	0.9989	0.7804	0.9303	SSLSSLQSLHIGKCPA	S	S	L	S	S	L	Q	S	L	H	I	G	K	C	P	A	LRR_22
alpha-WOLF6c	1138	0.9665	0.928	1	0.8862	0.9464	0.8962	0.9995	0.7714	0.9243	RNLTSLQRLTIWQCPD	R	N	L	T	S	L	Q	R	L	T	I	W	Q	C	P	D	LRR_23
alpha-WOLF7	492	0.8912	0.8605	0.9999	0.4125	0.9384	0.7296	0.9978	0.3115	0.7677	GDVDSVKIHDLMHDVA	G	D	V	D	S	V	K	I	H	D	L	M	H	D	V	A	LRR_01
alpha-WOLF7	535	0.7787	0.965	1	0.6882	0.7603	0.8909	0.9999	0.5176	0.8251	DVNRYAQRVSLCSHKI	D	V	N	R	Y	A	Q	R	V	S	L	C	S	H	K	I	LRR_02
alpha-WOLF7	568	0.8855	0.9833	1	0.842	0.9067	0.9134	1	0.8081	0.9174	DKWMCLRMLDLSRSDV	D	K	W	M	C	L	R	M	L	D	L	S	R	S	D	V	LRR_03
alpha-WOLF7	591	0.9469	0.9858	1	0.8911	0.9368	0.9126	1	0.8917	0.9456	GKLLHLRYLNLSGNRK	G	K	L	L	H	L	R	Y	L	N	L	S	G	N	R	K	LRR_04
alpha-WOLF7	615	0.8847	0.9795	1	0.7448	0.8731	0.9118	1	0.826	0.9025	TKLHNLQTLLLEGCGS	T	K	L	H	N	L	Q	T	L	L	L	E	G	C	G	S	LRR_05
alpha-WOLF7	639	0.8931	0.9769	1	0.6919	0.9058	0.9132	1	0.8559	0.9046	CKLVKLRHLDLWGCDD	C	K	L	V	K	L	R	H	L	D	L	W	G	C	D	D	LRR_06
alpha-WOLF7	666	0.6693	0.1186	0.9986	0.7635	0.7779	0.1762	0.9638	0.7014	0.6462	TSLRVLPYFVVGRKKQ	T	S	L	R	V	L	P	Y	F	V	V	G	R	K	K	Q	LRR_07
alpha-WOLF7	692	0.9823	0.8574	0.9988	0.6646	0.9679	0.7595	1	0.6079	0.8548	GLTEIKGDIDIKICSN	G	L	T	E	I	K	G	D	I	D	I	K	I	C	S	N	LRR_08
alpha-WOLF7	724	0.9708	0.9761	1	0.86	0.9526	0.8996	0.9999	0.928	0.9484	KSMKHLTGVDITFDGG	K	S	M	K	H	L	T	G	V	D	I	T	F	D	G	G	LRR_09
alpha-WOLF7	751	0.9732	0.9883	1	0.9081	0.9217	0.9078	1	0.851	0.9438	EPPSNIKSLSIDNYDG	E	P	P	S	N	I	K	S	L	S	I	D	N	Y	D	G	LRR_10
alpha-WOLF7	781	0.982	0.9793	1	0.9042	0.9796	0.9087	1	0.8437	0.9497	ISLSHLVDIWFWDCSD	I	S	L	S	H	L	V	D	I	W	F	W	D	C	S	D	LRR_11
alpha-WOLF7	804	0.9279	0.9563	1	0.7985	0.9159	0.9037	0.9996	0.8885	0.9238	SKLPHLKSLELFKFCK	S	K	L	P	H	L	K	S	L	E	L	F	K	F	C	K	LRR_12
alpha-WOLF7	843	0.9658	0.9755	1	0.8223	0.9526	0.9044	1	0.7389	0.9199	TFFPSLEKLTLWYLEK	T	F	F	P	S	L	E	K	L	T	L	W	Y	L	E	K	LRR_13
alpha-WOLF7	868	0.9414	0.9737	1	0.8289	0.9175	0.9115	0.9999	0.7896	0.9203	SSFPRLSELEIWECPD	S	S	F	P	R	L	S	E	L	E	I	W	E	C	P	D	LRR_14
alpha-WOLF7	888	0.927	0.9685	1	0.8651	0.9097	0.9099	0.9999	0.8225	0.9253	PPCPSLKTLKLEKNNE	P	P	C	P	S	L	K	T	L	K	L	E	K	N	N	E	LRR_15
alpha-WOLF7	912	0.9864	0.9254	1	0.9505	0.8692	0.8571	0.9729	0.556	0.8897	TTTRGKEEKEEDKNAG	T	T	T	R	G	K	E	E	K	E	E	D	K	N	A	G	LRR_16
alpha-WOLF7	934	0.9334	0.9525	1	0.8668	0.9522	0.8976	0.9993	0.7658	0.921	DDNVKLRKVEIDNLGY	D	D	N	V	K	L	R	K	V	E	I	D	N	L	G	Y	LRR_17
alpha-WOLF7	983	0.9667	0.9802	1	0.8911	0.9655	0.9003	1	0.7695	0.9342	KCVSSLRKLSIIGNHG	K	C	V	S	S	L	R	K	L	S	I	I	G	N	H	G	LRR_18
alpha-WOLF7	1012	0.9142	0.8521	1	0.9241	0.9445	0.8491	0.9972	0.8978	0.9224	EHFTLLDSLKFSDIDD	E	H	F	T	L	L	D	S	L	K	F	S	D	I	D	D	LRR_19
alpha-WOLF7	1041	0.9356	0.9841	1	0.8767	0.9516	0.9122	1	0.8747	0.9419	SFPQNLRSLRIEDSDK	S	F	P	Q	N	L	R	S	L	R	I	E	D	S	D	K	LRR_20
alpha-WOLF7	1065	0.7473	0.8915	1	0.8104	0.8589	0.8993	0.9988	0.8013	0.8759	QYLTSLQTLYLSYCDE	Q	Y	L	T	S	L	Q	T	L	Y	L	S	Y	C	D	E	LRR_21
alpha-WOLF7	1089	0.8481	0.9312	1	0.7876	0.7965	0.9032	0.9993	0.7941	0.8825	SSLSSLQSLFIYNCPA	S	S	L	S	S	L	Q	S	L	F	I	Y	N	C	P	A	LRR_22
alpha-WOLF7	1113	0.8869	0.9545	1	0.7554	0.902	0.8954	0.9994	0.6808	0.8843	KNLTSLQRLEIHHCPD	K	N	L	T	S	L	Q	R	L	E	I	H	H	C	P	D	LRR_23
alpha-WOLF8	524	0.7917	0.8907	1	0.6324	0.8823	0.8749	0.9996	0.8999	0.8714	NLGDKIRHVHGDVNRY	N	L	G	D	K	I	R	H	V	H	G	D	V	N	R	Y	LRR_01
alpha-WOLF8	547	0.9623	0.9487	1	0.6517	0.983	0.9004	1	0.7835	0.9037	SHSHKIRSYIGGDCEK	S	H	S	H	K	I	R	S	Y	I	G	G	D	C	E	K	LRR_02
alpha-WOLF8	570	0.757	0.9612	1	0.7823	0.8334	0.9122	1	0.7902	0.8795	DKWMCLRMLDLSWSDV	D	K	W	M	C	L	R	M	L	D	L	S	W	S	D	V	LRR_03
alpha-WOLF8	593	0.93	0.9864	1	0.8241	0.9021	0.9183	1	0.8062	0.9209	GKLLHLRYLNLSDNRN	G	K	L	L	H	L	R	Y	L	N	L	S	D	N	R	N	LRR_04
alpha-WOLF8	617	0.9047	0.974	1	0.8348	0.8828	0.911	1	0.8761	0.9229	TRLHNLQTLLLKDCRS	T	R	L	H	N	L	Q	T	L	L	L	K	D	C	R	S	LRR_05
alpha-WOLF8	641	0.9367	0.9701	1	0.7472	0.9301	0.9093	0.9999	0.7938	0.9109	CKLVKLRHLDLWGCDD	C	K	L	V	K	L	R	H	L	D	L	W	G	C	D	D	LRR_06
alpha-WOLF8	665	0.7733	0.3425	0.9997	0.5987	0.8461	0.2701	0.9922	0.7685	0.6989	DKLTSLRILPNIVVGR	D	K	L	T	S	L	R	I	L	P	N	I	V	V	G	R	LRR_07
alpha-WOLF8	690	0.8616	0.7153	0.9998	0.7538	0.9407	0.6963	0.9967	0.7918	0.8445	KALKGLTEIKGDIDIK	K	A	L	K	G	L	T	E	I	K	G	D	I	D	I	K	LRR_08
alpha-WOLF8	726	0.9843	0.9708	1	0.8114	0.9583	0.8927	0.9999	0.854	0.9339	KSMKHLREIGITFDGG	K	S	M	K	H	L	R	E	I	G	I	T	F	D	G	G	LRR_09
alpha-WOLF8	753	0.9844	0.9554	1	0.9312	0.9425	0.8941	1	0.8694	0.9471	EPPSNIKSLSIHRFDG	E	P	P	S	N	I	K	S	L	S	I	H	R	F	D	G	LRR_10
alpha-WOLF8	783	0.9678	0.9689	1	0.89	0.9506	0.9041	1	0.8428	0.9405	ISLSHLVDIQLWHCRN	I	S	L	S	H	L	V	D	I	Q	L	W	H	C	R	N	LRR_11
alpha-WOLF8	806	0.9628	0.9665	1	0.8835	0.9657	0.9061	1	0.8939	0.9473	SKLPHLKSLELYNLIS	S	K	L	P	H	L	K	S	L	E	L	Y	N	L	I	S	LRR_12
alpha-WOLF8	845	0.9436	0.9691	1	0.9107	0.9083	0.9022	0.9997	0.8293	0.9329	TFFPSLEKLTLWGLEK	T	F	F	P	S	L	E	K	L	T	L	W	G	L	E	K	LRR_13
alpha-WOLF8	870	0.9431	0.9684	1	0.8735	0.9494	0.9104	0.9998	0.8384	0.9354	SSFPRLSELKIMECPD	S	S	F	P	R	L	S	E	L	K	I	M	E	C	P	D	LRR_14
alpha-WOLF8	890	0.9822	0.9778	1	0.872	0.9556	0.9042	1	0.7785	0.9338	PPCPSLEKLTLWRLDK	P	P	C	P	S	L	E	K	L	T	L	W	R	L	D	K	LRR_15
alpha-WOLF8	915	0.9562	0.9707	1	0.7447	0.9298	0.9091	0.9996	0.756	0.9083	STFPRLSELEIKKCPD	S	T	F	P	R	L	S	E	L	E	I	K	K	C	P	D	LRR_16
alpha-WOLF8	935	0.9556	0.9793	1	0.875	0.9626	0.9098	1	0.8401	0.9403	PSCPSLEKLELKESNE	P	S	C	P	S	L	E	K	L	E	L	K	E	S	N	E	LRR_17
alpha-WOLF8	960	0.9644	0.8244	0.9999	0.8595	0.9798	0.7958	0.9984	0.8747	0.9121	TRGKEKEENNNAGVRN	T	R	G	K	E	K	E	E	N	N	N	A	G	V	R	N	LRR_18
alpha-WOLF8	990	0.5474	0.1712	0.9949	0.5094	0.6848	0.0829	0.9975	0.3799	0.546	DNLGYLKSLPTNCLTH	D	N	L	G	Y	L	K	S	L	P	T	N	C	L	T	H	LRR_19
alpha-WOLF8	998	0.8884	0.9091	1	0.7243	0.9518	0.8846	0.9984	0.7239	0.8851	LPTNCLTHLDLTISDS	L	P	T	N	C	L	T	H	L	D	L	T	I	S	D	S	LRR_20
alpha-WOLF8	1028	0.9762	0.9828	1	0.9642	0.9585	0.9011	1	0.7914	0.9468	KCVSSLRSLTIIGNHG	K	C	V	S	S	L	R	S	L	T	I	I	G	N	H	G	LRR_21
alpha-WOLF8	1057	0.9694	0.9698	1	0.8488	0.97	0.9074	0.9999	0.8998	0.9456	EHFTLLESLKLSDIED	E	H	F	T	L	L	E	S	L	K	L	S	D	I	E	D	LRR_22
alpha-WOLF8	1086	0.9692	0.9765	1	0.8631	0.9631	0.9061	0.9999	0.8995	0.9472	SFPQNLRSLRIKDSDK	S	F	P	Q	N	L	R	S	L	R	I	K	D	S	D	K	LRR_23
alpha-WOLF8	1110	0.9736	0.9575	1	0.9137	0.9728	0.9011	1	0.8627	0.9477	QYLTSLQTLYLHHCYE	Q	Y	L	T	S	L	Q	T	L	Y	L	H	H	C	Y	E	LRR_24
alpha-WOLF8	1134	0.9664	0.9546	1	0.874	0.973	0.9056	1	0.8121	0.9357	SSLSSLQYLRIYYCPA	S	S	L	S	S	L	Q	Y	L	R	I	Y	Y	C	P	A	LRR_25
alpha-WOLF8	1158	0.9325	0.953	1	0.7998	0.9248	0.8969	0.9995	0.7031	0.9012	RNLTSLQTLGISDCPD	R	N	L	T	S	L	Q	T	L	G	I	S	D	C	P	D	LRR_26
alpha-WOLF8	1184	0.7566	0.359	0.9978	0.421	0.7873	0.1525	0.9705	0.2804	0.5906	KDYPKIQHIPYWSIEH	K	D	Y	P	K	I	Q	H	I	P	Y	W	S	I	E	H	LRR_27
alpha-WOLF8	1187	0.7156	0.3336	0.9502	0.5288	0.7187	0.0645	0.4378	0.4743	0.5279	PKIQHIPYWSIEHQVI	P	K	I	Q	H	I	P	Y	W	S	I	E	H	Q	V	I	LRR_28
alpha-WOLF9	546	0.9165	0.9326	1	0.8655	0.9365	0.8896	1	0.8947	0.9294	CSHSHKIRSYIGGNCE	C	S	H	S	H	K	I	R	S	Y	I	G	G	N	C	E	LRR_01
alpha-WOLF9	570	0.9318	0.9752	1	0.8483	0.9214	0.9137	1	0.9294	0.94	DKWMCLRMLDLSWSDV	D	K	W	M	C	L	R	M	L	D	L	S	W	S	D	V	LRR_02
alpha-WOLF9	593	0.9528	0.9829	1	0.8208	0.9552	0.9156	1	0.9354	0.9453	GKLLHLRCLNLSYNKD	G	K	L	L	H	L	R	C	L	N	L	S	Y	N	K	D	LRR_03
alpha-WOLF9	617	0.9397	0.9803	1	0.8246	0.9159	0.9138	1	0.8338	0.926	TRLHNLQTLLLKECRS	T	R	L	H	N	L	Q	T	L	L	L	K	E	C	R	S	LRR_04
alpha-WOLF9	641	0.9373	0.9837	1	0.8704	0.9555	0.9177	1	0.9413	0.9507	CKLVKLRHLDLRCSDL	C	K	L	V	K	L	R	H	L	D	L	R	C	S	D	L	LRR_05
alpha-WOLF9	664	0.9046	0.9738	1	0.8672	0.9196	0.9134	1	0.8743	0.9316	CKLVKLRHLDLRCSDL	C	K	L	V	K	L	R	H	L	D	L	R	C	S	D	L	LRR_06
alpha-WOLF9	687	0.9574	0.973	1	0.8172	0.9454	0.911	1	0.8458	0.9312	CKLVKLRHLDLWGCDD	C	K	L	V	K	L	R	H	L	D	L	W	G	C	D	D	LRR_07
alpha-WOLF9	711	0.9765	0.9536	1	0.8253	0.9717	0.8979	1	0.8353	0.9325	DRLISLRVLPFFVVGR	D	R	L	I	S	L	R	V	L	P	F	F	V	V	G	R	LRR_08
alpha-WOLF9	736	0.588	0.3696	0.9969	0.5578	0.7223	0.12	0.2165	0.4987	0.5087	KALKGLTEIKGSIRIR	K	A	L	K	G	L	T	E	I	K	G	S	I	R	I	R	LRR_09
alpha-WOLF9	772	0.9451	0.9402	1	0.8591	0.9488	0.88	0.9994	0.9093	0.9352	KSMKHLTGVDITFDGG	K	S	M	K	H	L	T	G	V	D	I	T	F	D	G	G	LRR_10
alpha-WOLF9	799	0.965	0.9205	1	0.9489	0.973	0.8931	0.9998	0.8674	0.946	EPPSNIKRLEMWHYSG	E	P	P	S	N	I	K	R	L	E	M	W	H	Y	S	G	LRR_11
alpha-WOLF9	829	0.9778	0.9757	1	0.8425	0.9759	0.9037	1	0.8843	0.945	ISLSHLVDIQLWCCSN	I	S	L	S	H	L	V	D	I	Q	L	W	C	C	S	N	LRR_12
alpha-WOLF9	852	0.9132	0.9571	1	0.872	0.9357	0.901	0.9994	0.8099	0.9235	SKLPHLKSLYLFKFCK	S	K	L	P	H	L	K	S	L	Y	L	F	K	F	C	K	LRR_13
alpha-WOLF9	891	0.9715	0.9692	1	0.8906	0.9674	0.9018	1	0.8212	0.9402	TFFPSLEKLRLWYLEK	T	F	F	P	S	L	E	K	L	R	L	W	Y	L	E	K	LRR_14
alpha-WOLF9	916	0.962	0.9731	1	0.8597	0.9506	0.9075	0.9998	0.6645	0.9147	SSFPRLSELEIWECPD	S	S	F	P	R	L	S	E	L	E	I	W	E	C	P	D	LRR_15
alpha-WOLF9	936	0.9705	0.9665	1	0.9526	0.9236	0.8997	0.9998	0.8359	0.9436	PPCPSLEKLTLWRLDK	P	P	C	P	S	L	E	K	L	T	L	W	R	L	D	K	LRR_16
alpha-WOLF9	961	0.9753	0.9724	1	0.9176	0.9569	0.9052	0.9996	0.7771	0.938	SSFPRLSKLVIWKCPD	S	S	F	P	R	L	S	K	L	V	I	W	K	C	P	D	LRR_17
alpha-WOLF9	981	0.9524	0.9603	1	0.801	0.9177	0.9034	0.9998	0.7441	0.9098	PPCPSLEKLTLWRLDK	P	P	C	P	S	L	E	K	L	T	L	W	R	L	D	K	LRR_18
alpha-WOLF9	1006	0.9186	0.9765	1	0.8208	0.8608	0.9082	0.9977	0.8344	0.9146	SSFPRLSELEIKKCPD	S	S	F	P	R	L	S	E	L	E	I	K	K	C	P	D	LRR_19
alpha-WOLF9	1026	0.9364	0.9627	1	0.8515	0.9203	0.9037	0.9997	0.7648	0.9174	PPCPSLETLKLEKNNE	P	P	C	P	S	L	E	T	L	K	L	E	K	N	N	E	LRR_20
alpha-WOLF9	1072	0.7121	0.41	0.9224	0.0829	0.839	0.4008	0.9936	0.3861	0.5933	DDNVKLWTVEIDNLGY	D	D	N	V	K	L	W	T	V	E	I	D	N	L	G	Y	LRR_21
alpha-WOLF9	1130	0.9565	0.9633	1	0.9561	0.9702	0.8929	0.9999	0.8384	0.9472	KCASSLRSLIIIGNHG	K	C	A	S	S	L	R	S	L	I	I	I	G	N	H	G	LRR_22
alpha-WOLF9	1159	0.9728	0.9443	1	0.8525	0.9702	0.8976	0.9995	0.8355	0.9341	EHFTLLDSLKLSNIED	E	H	F	T	L	L	D	S	L	K	L	S	N	I	E	D	LRR_23
alpha-WOLF9	1188	0.9479	0.9624	1	0.8797	0.9415	0.9034	0.9996	0.8306	0.9331	SFPQNLRSLRIKDSDK	S	F	P	Q	N	L	R	S	L	R	I	K	D	S	D	K	LRR_24
alpha-WOLF9	1212	0.9086	0.9558	1	0.829	0.9293	0.8987	0.9995	0.7428	0.908	QYLTSLQTLELSYCDE	Q	Y	L	T	S	L	Q	T	L	E	L	S	Y	C	D	E	LRR_25
alpha-WOLF9	1236	0.9424	0.9727	1	0.9257	0.9344	0.9058	1	0.8156	0.9371	SSLSSLQYLRIYNCPA	S	S	L	S	S	L	Q	Y	L	R	I	Y	N	C	P	A	LRR_26
alpha-WOLF9	1260	0.8531	0.917	1	0.8373	0.8009	0.8749	0.9989	0.6268	0.8636	RNLTSLQTLGISDCPD	R	N	L	T	S	L	Q	T	L	G	I	S	D	C	P	D	LRR_27
AtNRG1.1	500	0.9246	0.9289	1	0.5521	0.9553	0.8704	0.9983	0.7599	0.8737	EFKENLERKRLNLEIL	E	F	K	E	N	L	E	R	K	R	L	N	L	E	I	L	LRR_01
AtNRG1.1	524	0.986	0.9665	1	0.9344	0.9773	0.9044	1	0.8847	0.9567	LNTINASLLSISTDDL	L	N	T	I	N	A	S	L	L	S	I	S	T	D	D	L	LRR_02
AtNRG1.1	547	0.9749	0.9788	1	0.8793	0.9674	0.9048	1	0.8918	0.9496	MDCPNVEALVLNLSSS	M	D	C	P	N	V	E	A	L	V	L	N	L	S	S	S	LRR_03
AtNRG1.1	571	0.9538	0.9736	1	0.8379	0.9329	0.9037	0.9999	0.9052	0.9384	SGMKKLKVLTITNHGF	S	G	M	K	K	L	K	V	L	T	I	T	N	H	G	F	LRR_04
AtNRG1.1	598	0.9773	0.9779	1	0.9235	0.9428	0.9115	1	0.9064	0.9549	SSLPNLKRIRLEKVSI	S	S	L	P	N	L	K	R	I	R	L	E	K	V	S	I	LRR_05
AtNRG1.1	621	0.9555	0.9782	1	0.8721	0.9027	0.9015	1	0.8929	0.9379	LQLSSLKKLSLVMCSF	L	Q	L	S	S	L	K	K	L	S	L	V	M	C	S	F	LRR_06
AtNRG1.1	650	0.9742	0.9791	1	0.8596	0.9893	0.9086	1	0.8512	0.9452	NALSKLQEIDIDYCYD	N	A	L	S	K	L	Q	E	I	D	I	D	Y	C	Y	D	LRR_07
AtNRG1.1	674	0.9499	0.9778	1	0.8993	0.9193	0.9022	0.9999	0.7768	0.9282	SEIVSLKTLSITNCNK	S	E	I	V	S	L	K	T	L	S	I	T	N	C	N	K	LRR_08
AtNRG1.1	698	0.962	0.9802	1	0.8632	0.949	0.9089	1	0.917	0.9475	GNLSRLEVLRLCSSMN	G	N	L	S	R	L	E	V	L	R	L	C	S	S	M	N	LRR_09
AtNRG1.1	722	0.9549	0.96	1	0.8456	0.9492	0.9047	1	0.7943	0.9261	EGLSNLRFLDISHCLG	E	G	L	S	N	L	R	F	L	D	I	S	H	C	L	G	LRR_10
AtNRG1.1	746	0.9407	0.9775	1	0.841	0.9052	0.9087	0.9999	0.9042	0.9347	GKLQNLKKISMRKCSG	G	K	L	Q	N	L	K	K	I	S	M	R	K	C	S	G	LRR_11
AtNRG1.1	766	0.9623	0.9701	1	0.8228	0.9668	0.9046	1	0.7302	0.9196	ESVTNLENLEVKCDEE	E	S	V	T	N	L	E	N	L	E	V	K	C	D	E	E	LRR_12
AtNRG1.2	530	0.9239	0.9159	1	0.7674	0.8664	0.7002	0.9996	0.5234	0.8371	NQPINARLLSIYTDDL	N	Q	P	I	N	A	R	L	L	S	I	Y	T	D	D	L	LRR_01
AtNRG1.2	553	0.9679	0.9508	1	0.6366	0.9589	0.8897	0.9998	0.8326	0.9045	MDCPNVEALVLNISSL	M	D	C	P	N	V	E	A	L	V	L	N	I	S	S	L	LRR_02
AtNRG1.2	577	0.9745	0.9742	1	0.8543	0.9808	0.9019	0.9999	0.8998	0.9482	AEMKKLKVLTIANHGF	A	E	M	K	K	L	K	V	L	T	I	A	N	H	G	F	LRR_03
AtNRG1.2	604	0.9796	0.9466	1	0.9262	0.9601	0.9014	0.9999	0.897	0.9513	SSLPNLKRIRFEKVSV	S	S	L	P	N	L	K	R	I	R	F	E	K	V	S	V	LRR_04
AtNRG1.2	627	0.9886	0.9404	1	0.9357	0.9772	0.8916	1	0.8194	0.9441	LQLGSLKKLSFFMCSF	L	Q	L	G	S	L	K	K	L	S	F	F	M	C	S	F	LRR_05
AtNRG1.2	656	0.9815	0.9712	1	0.9347	0.9932	0.9058	1	0.9021	0.9611	KALSNLQEIDIDYCYD	K	A	L	S	N	L	Q	E	I	D	I	D	Y	C	Y	D	LRR_06
AtNRG1.2	680	0.9644	0.9689	1	0.9215	0.9251	0.8978	0.9999	0.8747	0.944	PEVVSLKTLSITNCNK	P	E	V	V	S	L	K	T	L	S	I	T	N	C	N	K	LRR_07
AtNRG1.2	704	0.958	0.9616	1	0.8552	0.9543	0.9014	0.9999	0.8827	0.9391	GNLSRLEVLRMCSCMN	G	N	L	S	R	L	E	V	L	R	M	C	S	C	M	N	LRR_08
AtNRG1.2	728	0.9231	0.9718	1	0.8477	0.9289	0.9017	1	0.7949	0.921	ERLSNLRSLDISHCLG	E	R	L	S	N	L	R	S	L	D	I	S	H	C	L	G	LRR_09
AtNRG1.2	752	0.9308	0.9416	1	0.8193	0.911	0.9005	0.9997	0.8585	0.9202	GKLQKLENISMRKCSG	G	K	L	Q	K	L	E	N	I	S	M	R	K	C	S	G	LRR_10
AtNRG1.2	772	0.9626	0.9523	1	0.8687	0.97	0.8956	0.9997	0.8499	0.9374	DSVRYLENLEVKCDEV	D	S	V	R	Y	L	E	N	L	E	V	K	C	D	E	V	LRR_11
AtNRG1.2	794	0.7641	0.8018	0.9992	0.478	0.6523	0.0456	0.9945	0.1919	0.6159	RLMPEMRNLRVHTEET	R	L	M	P	E	M	R	N	L	R	V	H	T	E	E	T	LRR_12
AtNRG1.3	155	0.9521	0.9368	1	0.6969	0.947	0.8701	0.9999	0.7111	0.8892	MDCPNVEALVLNISSS	M	D	C	P	N	V	E	A	L	V	L	N	I	S	S	S	LRR_01
AtNRG1.3	179	0.9738	0.9695	1	0.7847	0.9535	0.8914	0.9998	0.8806	0.9317	ATMKELKVVIIINHGL	A	T	M	K	E	L	K	V	V	I	I	I	N	H	G	L	LRR_02
AtNRG1.3	206	0.9732	0.9457	1	0.9172	0.9626	0.9043	0.9999	0.7618	0.9331	SSLPNLKRIRFEKVSI	S	S	L	P	N	L	K	R	I	R	F	E	K	V	S	I	LRR_03
AtNRG1.3	229	0.9738	0.9782	1	0.887	0.9371	0.8985	1	0.8232	0.9372	LGLKSLEKLSLWFCHV	L	G	L	K	S	L	E	K	L	S	L	W	F	C	H	V	LRR_04
AtNRG1.3	256	0.9794	0.9747	1	0.9491	0.9916	0.9056	1	0.9204	0.9651	ETLQSLQEIEIDYCYN	E	T	L	Q	S	L	Q	E	I	E	I	D	Y	C	Y	N	LRR_05
AtNRG1.3	280	0.9487	0.9793	1	0.946	0.9411	0.9029	1	0.8208	0.9423	SQVVSLKKLSVTNCNK	S	Q	V	V	S	L	K	K	L	S	V	T	N	C	N	K	LRR_06
AtNRG1.3	304	0.9468	0.9742	1	0.858	0.9498	0.9089	1	0.906	0.943	GDLRDLETLRLSSCAS	G	D	L	R	D	L	E	T	L	R	L	S	S	C	A	S	LRR_07
AtNRG1.3	328	0.9619	0.9769	1	0.8905	0.9722	0.9033	1	0.8065	0.9389	DRLDNLRFLDVSGGFQ	D	R	L	D	N	L	R	F	L	D	V	S	G	G	F	Q	LRR_08
AtNRG1.3	352	0.9707	0.976	1	0.8967	0.963	0.9075	1	0.8853	0.9499	GKLKKLEKISMKDCYR	G	K	L	K	K	L	E	K	I	S	M	K	D	C	Y	R	LRR_09
AtNRG1.3	372	0.9389	0.9026	1	0.8861	0.9135	0.8011	0.9977	0.7819	0.9027	DSVKNLENLEVKCDED	D	S	V	K	N	L	E	N	L	E	V	K	C	D	E	D	LRR_10
AtNRG1.3	394	0.5662	0.7229	1	0.6728	0.5015	0.2723	0.9276	0.5356	0.6499	ILKPEMKNLTITEEKT	I	L	K	P	E	M	K	N	L	T	I	T	E	E	K	T	LRR_11
BAR1	556	0.9565	0.9456	1	0.7154	0.9415	0.888	0.9999	0.7928	0.905	GGMHNLLFLRFYKSSS	G	G	M	H	N	L	L	F	L	R	F	Y	K	S	S	S	LRR_01
BAR1	586	0.9359	0.9424	1	0.7025	0.9253	0.8944	0.9998	0.7463	0.8933	YLPRKLRLLHWDAFPM	Y	L	P	R	K	L	R	L	L	H	W	D	A	F	P	M	LRR_02
BAR1	608	0.9802	0.9703	1	0.937	0.9725	0.9017	1	0.85	0.9515	FCPQFLVVINIRESQL	F	C	P	Q	F	L	V	V	I	N	I	R	E	S	Q	L	LRR_03
BAR1	631	0.9602	0.9753	1	0.864	0.9548	0.9087	0.9999	0.7836	0.9308	QPLRSLKQMDLSKSEN	Q	P	L	R	S	L	K	Q	M	D	L	S	K	S	E	N	LRR_04
BAR1	654	0.971	0.9771	1	0.9526	0.9191	0.8945	1	0.8583	0.9466	SKAVNIEELCLSYCGS	S	K	A	V	N	I	E	E	L	C	L	S	Y	C	G	S	LRR_05
BAR1	678	0.9396	0.9682	1	0.9035	0.9548	0.904	0.9999	0.9064	0.947	KNLNKLVVLDMKYCSK	K	N	L	N	K	L	V	V	L	D	M	K	Y	C	S	K	LRR_06
BAR1	701	0.9594	0.9693	1	0.9025	0.9615	0.9073	0.9998	0.8264	0.9408	MDLESLSILNLDGCSR	M	D	L	E	S	L	S	I	L	N	L	D	G	C	S	R	LRR_07
BAR1	722	0.9088	0.9439	1	0.7409	0.9569	0.8925	0.9994	0.8161	0.9073	EISSKIGFLSLSETAI	E	I	S	S	K	I	G	F	L	S	L	S	E	T	A	I	LRR_08
BAR1	745	0.9653	0.9679	1	0.8535	0.9723	0.9063	0.9999	0.8112	0.9346	ASWPCLAALDMSGCKN	A	S	W	P	C	L	A	A	L	D	M	S	G	C	K	N	LRR_09
BAR1	766	0.9732	0.9695	1	0.9375	0.9728	0.9117	0.9999	0.7663	0.9414	CLPKTIEWLDLSRTEI	C	L	P	K	T	I	E	W	L	D	L	S	R	T	E	I	LRR_10
BAR1	789	0.9267	0.9551	1	0.8453	0.9434	0.8971	0.9998	0.6963	0.908	DKLSKLNKLLMNSCMK	D	K	L	S	K	L	N	K	L	L	M	N	S	C	M	K	LRR_11
BAR1	813	0.9452	0.9705	1	0.5392	0.9474	0.9053	0.9999	0.746	0.8817	STLEHIKTLDFLGCKN	S	T	L	E	H	I	K	T	L	D	F	L	G	C	K	N	LRR_12
BAR1	854	0.9658	0.9663	1	0.8996	0.9572	0.9017	1	0.8869	0.9472	QNPDLPRPFYFKNNYI	Q	N	P	D	L	P	R	P	F	Y	F	K	N	N	Y	I	LRR_13
BAR1	877	0.8683	0.9542	1	0.8495	0.9042	0.9034	0.9989	0.7434	0.9027	TRHCKLPFLNSSGSIS	T	R	H	C	K	L	P	F	L	N	S	S	G	S	I	S	LRR_14
beta-WOLF0	546	0.9696	0.9703	1	0.8906	0.9474	0.8955	0.9982	0.9011	0.9466	FLCSNKIRSYISGRCI	F	L	C	S	N	K	I	R	S	Y	I	S	G	R	C	I	LRR_01
beta-WOLF0	570	0.7678	0.9417	1	0.8309	0.7933	0.9143	0.9999	0.8783	0.8908	DNWMCLRVLDLSDSCV	D	N	W	M	C	L	R	V	L	D	L	S	D	S	C	V	LRR_02
beta-WOLF0	593	0.9119	0.9805	1	0.8141	0.9171	0.9114	1	0.8988	0.9292	GKLLHLRYLNLSSNIK	G	K	L	L	H	L	R	Y	L	N	L	S	S	N	I	K	LRR_03
beta-WOLF0	617	0.8831	0.9799	1	0.7588	0.91	0.9147	1	0.8735	0.915	TRLHNLQTLLLEDCRS	T	R	L	H	N	L	Q	T	L	L	L	E	D	C	R	S	LRR_04
beta-WOLF0	641	0.9251	0.9767	1	0.8858	0.9418	0.9135	1	0.9032	0.9433	CKLVKLRHLELQGCHD	C	K	L	V	K	L	R	H	L	E	L	Q	G	C	H	D	LRR_05
beta-WOLF0	662	0.9459	0.9105	1	0.8492	0.9722	0.8943	0.9996	0.91	0.9352	FGMDKLTSLRILPNIV	F	G	M	D	K	L	T	S	L	R	I	L	P	N	I	V	LRR_06
beta-WOLF0	698	0.6859	0.6859	0.7723	0.2257	0.4809	0.4116	0.9944	0.1626	0.5524	IKGSIDITIYSKYRRV	I	K	G	S	I	D	I	T	I	Y	S	K	Y	R	R	V	LRR_07
beta-WOLF0	727	0.9647	0.9797	1	0.8344	0.9328	0.9022	1	0.8315	0.9307	KSMKHLTGVNITFDEG	K	S	M	K	H	L	T	G	V	N	I	T	F	D	E	G	LRR_08
beta-WOLF0	753	0.9715	0.7923	0.9896	0.4634	0.976	0.4229	0.9873	0.3389	0.7428	KSMKHLTRVIIIFDYK	K	S	M	K	H	L	T	R	V	I	I	I	F	D	Y	K	LRR_09
beta-WOLF0	755	0.9826	0.8002	0.9944	0.6197	0.837	0.3577	0.9955	0.3724	0.7449	MKHLTRVIIIFDYKGG	M	K	H	L	T	R	V	I	I	I	F	D	Y	K	G	G	LRR_10
beta-WOLF0	782	0.9216	0.9747	1	0.8057	0.9019	0.9035	0.9999	0.835	0.9178	EPPSNIKRLEMWHYSG	E	P	P	S	N	I	K	R	L	E	M	W	H	Y	S	G	LRR_11
beta-WOLF0	812	0.9542	0.9828	1	0.9029	0.9456	0.91	1	0.8717	0.9459	ISLSHLVDITLEDCYN	I	S	L	S	H	L	V	D	I	T	L	E	D	C	Y	N	LRR_12
beta-WOLF0	835	0.9573	0.9783	1	0.8613	0.9697	0.9105	1	0.9253	0.9503	SKLPHLKSLELTELDN	S	K	L	P	H	L	K	S	L	E	L	T	E	L	D	N	LRR_13
beta-WOLF0	874	0.9642	0.9822	1	0.7737	0.9573	0.9058	1	0.7916	0.9218	TFFPSLEKLTLWRLDK	T	F	F	P	S	L	E	K	L	T	L	W	R	L	D	K	LRR_14
beta-WOLF0	899	0.952	0.9635	1	0.8937	0.9436	0.9071	0.9992	0.771	0.9288	SSFPRLSKLEIWKCPD	S	S	F	P	R	L	S	K	L	E	I	W	K	C	P	D	LRR_15
beta-WOLF0	919	0.9455	0.9748	1	0.9095	0.9422	0.9081	0.9997	0.8265	0.9383	PSCPSLEELELKENNE	P	S	C	P	S	L	E	E	L	E	L	K	E	N	N	E	LRR_16
beta-WOLF0	984	0.92	0.9312	1	0.9424	0.96	0.8875	0.9999	0.8387	0.9349	LPTNCLTHLDLTISDS	L	P	T	N	C	L	T	H	L	D	L	T	I	S	D	S	LRR_17
beta-WOLF0	1014	0.9476	0.9821	1	0.9275	0.9665	0.9031	0.9999	0.858	0.9481	KCVSSLRSLTIIGNHG	K	C	V	S	S	L	R	S	L	T	I	I	G	N	H	G	LRR_18
beta-WOLF0	1043	0.9772	0.9786	1	0.8723	0.9663	0.9076	1	0.8953	0.9497	EHFTLLESLKLSDIED	E	H	F	T	L	L	E	S	L	K	L	S	D	I	E	D	LRR_19
beta-WOLF0	1072	0.9646	0.9772	1	0.7919	0.9604	0.9051	1	0.8572	0.932	SFPQNLRSLRIKDSDK	S	F	P	Q	N	L	R	S	L	R	I	K	D	S	D	K	LRR_20
beta-WOLF0	1096	0.9456	0.9562	1	0.8195	0.9557	0.9041	1	0.8079	0.9236	QYLTSLQTLYLHHCYE	Q	Y	L	T	S	L	Q	T	L	Y	L	H	H	C	Y	E	LRR_21
beta-WOLF0	1120	0.9487	0.9739	1	0.877	0.9325	0.9062	0.9998	0.7944	0.9291	SSLSSLQYLRIYYCPA	S	S	L	S	S	L	Q	Y	L	R	I	Y	Y	C	P	A	LRR_22
beta-WOLF0	1144	0.8738	0.9282	1	0.7914	0.8466	0.8958	0.9982	0.6138	0.8685	RNLTSLQTLGISDCPD	R	N	L	T	S	L	Q	T	L	G	I	S	D	C	P	D	LRR_23
beta-WOLF11	546	0.9707	0.9742	1	0.8021	0.9531	0.9012	0.9995	0.9173	0.9398	FLCSNKIRSYISGRCI	F	L	C	S	N	K	I	R	S	Y	I	S	G	R	C	I	LRR_01
beta-WOLF11	570	0.8427	0.9719	1	0.8584	0.8862	0.9142	0.9999	0.7927	0.9083	DNWMRLRVLDLSDSCV	D	N	W	M	R	L	R	V	L	D	L	S	D	S	C	V	LRR_02
beta-WOLF11	593	0.9249	0.9555	1	0.8849	0.9661	0.9102	0.9999	0.923	0.9456	GKLLHLRYLNLSSNIK	G	K	L	L	H	L	R	Y	L	N	L	S	S	N	I	K	LRR_03
beta-WOLF11	617	0.9126	0.9705	1	0.8527	0.8945	0.9088	0.9999	0.8933	0.929	TRLHNLQTLLLKDCRS	T	R	L	H	N	L	Q	T	L	L	L	K	D	C	R	S	LRR_04
beta-WOLF11	641	0.9736	0.9735	1	0.7659	0.9405	0.9094	1	0.8642	0.9284	CKLVKLRHLDLRGCQC	C	K	L	V	K	L	R	H	L	D	L	R	G	C	Q	C	LRR_05
beta-WOLF11	665	0.9038	0.8516	1	0.8239	0.8535	0.6756	0.9978	0.8192	0.8657	DRLISLRVLPKVVVGK	D	R	L	I	S	L	R	V	L	P	K	V	V	V	G	K	LRR_06
beta-WOLF11	689	0.7517	0.7941	0.9997	0.8192	0.9235	0.7067	0.9983	0.9013	0.8618	KALKGLTEIKGSIDIT	K	A	L	K	G	L	T	E	I	K	G	S	I	D	I	T	LRR_07
beta-WOLF11	701	0.854	0.5368	0.9508	0.6624	0.8375	0.0933	0.9923	0.5224	0.6812	IDITIYSKYRIVEGMN	I	D	I	T	I	Y	S	K	Y	R	I	V	E	G	M	N	LRR_08
beta-WOLF11	725	0.9123	0.9727	1	0.8543	0.8764	0.8912	0.9999	0.8423	0.9186	KSMKHLTGVDIRFDDR	K	S	M	K	H	L	T	G	V	D	I	R	F	D	D	R	LRR_09
beta-WOLF11	755	0.9742	0.9472	1	0.9213	0.9558	0.8907	0.9999	0.852	0.9426	EPPSNIKSLSIHRFDG	E	P	P	S	N	I	K	S	L	S	I	H	R	F	D	G	LRR_10
beta-WOLF11	785	0.981	0.9726	1	0.897	0.9703	0.903	1	0.8442	0.946	ISLSHLVDIQLWHCRN	I	S	L	S	H	L	V	D	I	Q	L	W	H	C	R	N	LRR_11
beta-WOLF11	808	0.8673	0.9626	1	0.8508	0.8646	0.9038	0.9999	0.861	0.9137	SKLPHLKSLELTELDN	S	K	L	P	H	L	K	S	L	E	L	T	E	L	D	N	LRR_12
beta-WOLF11	819	0.765	0.6359	0.9991	0.4484	0.6457	0.8557	0.9229	0.2823	0.6944	TELDNLEYMESRSSSS	T	E	L	D	N	L	E	Y	M	E	S	R	S	S	S	S	LRR_13
beta-WOLF11	847	0.9791	0.9801	1	0.9333	0.9765	0.9065	1	0.8101	0.9482	TFFPSLEKLTLWGLEK	T	F	F	P	S	L	E	K	L	T	L	W	G	L	E	K	LRR_14
beta-WOLF11	872	0.9752	0.9688	1	0.8549	0.9658	0.909	0.9997	0.8321	0.9382	SSFPRLSKLEIWECPD	S	S	F	P	R	L	S	K	L	E	I	W	E	C	P	D	LRR_15
beta-WOLF11	892	0.9679	0.9732	1	0.9108	0.9651	0.9099	1	0.8143	0.9426	PSCPSLEKLELKENNE	P	S	C	P	S	L	E	K	L	E	L	K	E	N	N	E	LRR_16
beta-WOLF11	957	0.9593	0.9447	1	0.924	0.9531	0.8864	0.9999	0.8759	0.9429	LPTNCLTHLDLTISDS	L	P	T	N	C	L	T	H	L	D	L	T	I	S	D	S	LRR_17
beta-WOLF11	987	0.9711	0.983	1	0.8954	0.9773	0.9019	0.9999	0.8381	0.9458	KCVSSLRSLTIIGNHG	K	C	V	S	S	L	R	S	L	T	I	I	G	N	H	G	LRR_18
beta-WOLF11	1016	0.9648	0.9701	1	0.8842	0.9592	0.9041	1	0.8778	0.945	EHFTLLESLKLSDIED	E	H	F	T	L	L	E	S	L	K	L	S	D	I	E	D	LRR_19
beta-WOLF11	1045	0.9491	0.972	1	0.8445	0.9506	0.9086	1	0.8959	0.9401	SFPQNLRSLRIKDSDK	S	F	P	Q	N	L	R	S	L	R	I	K	D	S	D	K	LRR_20
beta-WOLF11	1069	0.9607	0.9735	1	0.8555	0.9529	0.9066	0.9999	0.8241	0.9342	QYLTSLQTLYLHHCYE	Q	Y	L	T	S	L	Q	T	L	Y	L	H	H	C	Y	E	LRR_21
beta-WOLF11	1093	0.9657	0.9731	1	0.8357	0.9564	0.9067	1	0.817	0.9318	SSLSSLQYLRIYYCPA	S	S	L	S	S	L	Q	Y	L	R	I	Y	Y	C	P	A	LRR_22
beta-WOLF11	1117	0.8259	0.893	1	0.7798	0.8101	0.8822	0.9888	0.6749	0.8568	RNLTSLQTLGISDCPD	R	N	L	T	S	L	Q	T	L	G	I	S	D	C	P	D	LRR_23
beta-WOLF3	546	0.9316	0.953	1	0.8265	0.9481	0.8968	0.9991	0.8481	0.9254	FLCSNKIRSYISGRCI	F	L	C	S	N	K	I	R	S	Y	I	S	G	R	C	I	LRR_01
beta-WOLF3	570	0.9385	0.9729	1	0.8857	0.9379	0.9141	1	0.8863	0.9419	DNWMRLRVLDLSDSCV	D	N	W	M	R	L	R	V	L	D	L	S	D	S	C	V	LRR_02
beta-WOLF3	593	0.9246	0.9819	1	0.8716	0.9307	0.9133	1	0.9499	0.9465	GKLLHLRYLNLSSNIK	G	K	L	L	H	L	R	Y	L	N	L	S	S	N	I	K	LRR_03
beta-WOLF3	617	0.9097	0.9823	1	0.8406	0.8707	0.9118	1	0.9141	0.9287	TRLHNLQTLLLEYCRS	T	R	L	H	N	L	Q	T	L	L	L	E	Y	C	R	S	LRR_04
beta-WOLF3	641	0.8775	0.9747	1	0.8042	0.8505	0.9121	1	0.9022	0.9151	CKLVKLRHLDLRGCQC	C	K	L	V	K	L	R	H	L	D	L	R	G	C	Q	C	LRR_05
beta-WOLF3	665	0.9503	0.9255	1	0.7463	0.8879	0.8697	0.9986	0.8415	0.9025	DRLISLRVLPKVVVGK	D	R	L	I	S	L	R	V	L	P	K	V	V	V	G	K	LRR_06
beta-WOLF3	689	0.8318	0.8937	0.9998	0.8986	0.9642	0.8588	0.9998	0.8898	0.9171	KALKGLTEIKGSIDIT	K	A	L	K	G	L	T	E	I	K	G	S	I	D	I	T	LRR_07
beta-WOLF3	701	0.7637	0.5346	0.9955	0.4673	0.8021	0.1694	0.9985	0.5539	0.6606	IDITIYSKYRIVEGMN	I	D	I	T	I	Y	S	K	Y	R	I	V	E	G	M	N	LRR_08
beta-WOLF3	725	0.9772	0.9734	1	0.8791	0.9507	0.8957	0.9999	0.8729	0.9436	KSMKHLTGVDIRFDDR	K	S	M	K	H	L	T	G	V	D	I	R	F	D	D	R	LRR_09
beta-WOLF3	755	0.9373	0.9594	1	0.9335	0.9161	0.8954	0.9999	0.9175	0.9449	EPPSNIKRLEMWHYSG	E	P	P	S	N	I	K	R	L	E	M	W	H	Y	S	G	LRR_10
beta-WOLF3	785	0.974	0.979	1	0.8675	0.9822	0.9073	1	0.8858	0.9495	ISLSHLVDIQLSFCRN	I	S	L	S	H	L	V	D	I	Q	L	S	F	C	R	N	LRR_11
beta-WOLF3	808	0.959	0.9543	1	0.872	0.9569	0.9063	0.9999	0.8142	0.9328	SKLPHLKSLELTELDN	S	K	L	P	H	L	K	S	L	E	L	T	E	L	D	N	LRR_12
beta-WOLF3	819	0.8661	0.8152	0.9999	0.6947	0.8729	0.8817	0.9946	0.5232	0.831	TELDNLEYMESRSSSS	T	E	L	D	N	L	E	Y	M	E	S	R	S	S	S	S	LRR_13
beta-WOLF3	847	0.978	0.9778	1	0.8513	0.9556	0.9039	1	0.8377	0.938	TFFPSLEKLSLWGLEK	T	F	F	P	S	L	E	K	L	S	L	W	G	L	E	K	LRR_14
beta-WOLF3	872	0.9704	0.982	1	0.8221	0.9627	0.912	1	0.8967	0.9432	SSFPRLSKLEIWECPD	S	S	F	P	R	L	S	K	L	E	I	W	E	C	P	D	LRR_15
beta-WOLF3	892	0.9732	0.9788	1	0.879	0.9722	0.9091	0.9999	0.8591	0.9464	PSCPSLEKLELKENNE	P	S	C	P	S	L	E	K	L	E	L	K	E	N	N	E	LRR_16
beta-WOLF3	918	0.861	0.6224	0.9984	0.4635	0.6648	0.5981	0	0.348	0.5695	TRGKEEKEEDKNAGVG	T	R	G	K	E	E	K	E	E	D	K	N	A	G	V	G	LRR_17
beta-WOLF3	949	0.9612	0.9385	1	0.9023	0.9832	0.8911	1	0.762	0.9298	DNLGYLKSLPTNCLTH	D	N	L	G	Y	L	K	S	L	P	T	N	C	L	T	H	LRR_18
beta-WOLF3	987	0.9453	0.9803	1	0.8448	0.9602	0.905	1	0.8235	0.9324	KCVSSLRKLSIIGNHG	K	C	V	S	S	L	R	K	L	S	I	I	G	N	H	G	LRR_19
beta-WOLF3	1016	0.9706	0.9762	1	0.8362	0.9584	0.9056	1	0.8354	0.9353	EHFTLLDSLELSNIED	E	H	F	T	L	L	D	S	L	E	L	S	N	I	E	D	LRR_20
beta-WOLF3	1045	0.9677	0.98	1	0.8637	0.9457	0.9025	0.9999	0.7894	0.9311	SFPQNLRNLEINYSDK	S	F	P	Q	N	L	R	N	L	E	I	N	Y	S	D	K	LRR_21
beta-WOLF3	1069	0.9524	0.9812	1	0.8217	0.9587	0.9101	1	0.7717	0.9245	QYLTSLQTIHLYDCYK	Q	Y	L	T	S	L	Q	T	I	H	L	Y	D	C	Y	K	LRR_22
beta-WOLF3	1093	0.9519	0.9467	1	0.7426	0.9441	0.9057	0.9998	0.7712	0.9078	SSLSSLQSLHIGKCPA	S	S	L	S	S	L	Q	S	L	H	I	G	K	C	P	A	LRR_23
beta-WOLF3	1117	0.9234	0.9376	1	0.7722	0.8765	0.8933	0.9987	0.7128	0.8893	RNLTSLQRLTIWQCPD	R	N	L	T	S	L	Q	R	L	T	I	W	Q	C	P	D	LRR_24
beta-WOLF5a	546	0.9485	0.9499	1	0.8809	0.9326	0.8918	0.9984	0.8215	0.9279	FLCSNKIRSYISGRCI	F	L	C	S	N	K	I	R	S	Y	I	S	G	R	C	I	LRR_01
beta-WOLF5a	570	0.9068	0.9717	1	0.8884	0.8917	0.9119	1	0.8164	0.9234	DNWMRLRVLDLSDSCV	D	N	W	M	R	L	R	V	L	D	L	S	D	S	C	V	LRR_02
beta-WOLF5a	593	0.8882	0.9812	1	0.8771	0.9237	0.9123	1	0.8706	0.9316	GKLLHLRYLNLSSNIK	G	K	L	L	H	L	R	Y	L	N	L	S	S	N	I	K	LRR_03
beta-WOLF5a	617	0.9427	0.9843	1	0.8584	0.9422	0.913	1	0.9014	0.9428	TRLHNLQTLLLEYCRS	T	R	L	H	N	L	Q	T	L	L	L	E	Y	C	R	S	LRR_04
beta-WOLF5a	641	0.8959	0.9732	1	0.7916	0.8523	0.9074	0.9999	0.8278	0.906	CKLVKLRHLDLRGCQC	C	K	L	V	K	L	R	H	L	D	L	R	G	C	Q	C	LRR_05
beta-WOLF5a	665	0.9717	0.9107	1	0.7864	0.9346	0.8557	0.9992	0.8014	0.9075	DRLISLRVLPKVVVGK	D	R	L	I	S	L	R	V	L	P	K	V	V	V	G	K	LRR_06
beta-WOLF5a	689	0.7955	0.8697	0.9999	0.6217	0.9303	0.8022	0.9993	0.7956	0.8518	KALKGLTEIKGSIDIT	K	A	L	K	G	L	T	E	I	K	G	S	I	D	I	T	LRR_07
beta-WOLF5a	725	0.9749	0.9816	1	0.8861	0.9506	0.8977	1	0.8705	0.9452	KSMKHLTGVDIRFDDR	K	S	M	K	H	L	T	G	V	D	I	R	F	D	D	R	LRR_08
beta-WOLF5a	755	0.9536	0.9495	1	0.9234	0.911	0.8909	0.9999	0.9047	0.9416	EPPSNIKRLEMWHYSG	E	P	P	S	N	I	K	R	L	E	M	W	H	Y	S	G	LRR_09
beta-WOLF5a	785	0.9526	0.9788	1	0.855	0.9718	0.9071	1	0.863	0.941	ISLSHLVDIQLSFCRN	I	S	L	S	H	L	V	D	I	Q	L	S	F	C	R	N	LRR_10
beta-WOLF5a	808	0.9533	0.9596	1	0.8626	0.949	0.9082	0.9999	0.8428	0.9344	SKLPHLKSLELTELDN	S	K	L	P	H	L	K	S	L	E	L	T	E	L	D	N	LRR_11
beta-WOLF5a	819	0.8193	0.7873	0.9999	0.7516	0.8913	0.8853	0.9831	0.4017	0.8149	TELDNLEYMESRSSSS	T	E	L	D	N	L	E	Y	M	E	S	R	S	S	S	S	LRR_12
beta-WOLF5a	847	0.9589	0.9835	1	0.8368	0.9432	0.9064	1	0.7862	0.9269	TFFPSLEKLSLWGLEK	T	F	F	P	S	L	E	K	L	S	L	W	G	L	E	K	LRR_13
beta-WOLF5a	872	0.9562	0.9805	1	0.8406	0.9451	0.9099	1	0.8995	0.9415	SSFPRLSKLEIWECPD	S	S	F	P	R	L	S	K	L	E	I	W	E	C	P	D	LRR_14
beta-WOLF5a	892	0.977	0.9762	1	0.9349	0.9752	0.9091	0.9998	0.8686	0.9551	PSCPSLEKLELKENNE	P	S	C	P	S	L	E	K	L	E	L	K	E	N	N	E	LRR_15
beta-WOLF5a	918	0.822	0.6958	0.9951	0.6322	0.5911	0.3981	0	0.3415	0.5595	TRGKEEKEEDKNAGVG	T	R	G	K	E	E	K	E	E	D	K	N	A	G	V	G	LRR_16
beta-WOLF5a	949	0.9668	0.9073	1	0.8663	0.9767	0.886	0.9999	0.9076	0.9388	DNLGYLKSLPTNCLTH	D	N	L	G	Y	L	K	S	L	P	T	N	C	L	T	H	LRR_17
beta-WOLF5a	987	0.9444	0.9738	1	0.8659	0.9616	0.9018	1	0.8382	0.9357	KCVSSLRKLSIIGNHG	K	C	V	S	S	L	R	K	L	S	I	I	G	N	H	G	LRR_18
beta-WOLF5a	1016	0.9696	0.9691	1	0.9021	0.9656	0.9051	0.9999	0.8515	0.9454	EHFTLLDSLELSNIED	E	H	F	T	L	L	D	S	L	E	L	S	N	I	E	D	LRR_19
beta-WOLF5a	1045	0.9565	0.9766	1	0.7699	0.9305	0.8988	0.9999	0.7783	0.9138	SFPQNLRNLEINYSDK	S	F	P	Q	N	L	R	N	L	E	I	N	Y	S	D	K	LRR_20
beta-WOLF5a	1069	0.9383	0.9609	1	0.8383	0.9475	0.9062	0.9997	0.8255	0.927	QYLTSLQTIHLYDCYK	Q	Y	L	T	S	L	Q	T	I	H	L	Y	D	C	Y	K	LRR_21
beta-WOLF5a	1093	0.951	0.9501	1	0.7948	0.9073	0.9032	0.9999	0.7416	0.906	SSLSSLQSLHIGKCPA	S	S	L	S	S	L	Q	S	L	H	I	G	K	C	P	A	LRR_22
beta-WOLF5a	1117	0.933	0.9313	1	0.7664	0.9143	0.8921	0.9986	0.6213	0.8821	RNLTSLQRLTIWQCPD	R	N	L	T	S	L	Q	R	L	T	I	W	Q	C	P	D	LRR_23
beta-WOLF5b	522	0.7808	0.8966	0.9808	0.6234	0.7134	0.4958	1	0.558	0.7561	GTKKLADKIRHVGCVV	G	T	K	K	L	A	D	K	I	R	H	V	G	C	V	V	LRR_01
beta-WOLF5b	545	0.9175	0.9842	1	0.8302	0.8769	0.9051	0.9998	0.8589	0.9216	FLCSNKIRSYISGRCI	F	L	C	S	N	K	I	R	S	Y	I	S	G	R	C	I	LRR_02
beta-WOLF5b	569	0.783	0.9762	1	0.8613	0.8025	0.91	0.9998	0.7836	0.8895	DNWMRLRVLDLSDSCV	D	N	W	M	R	L	R	V	L	D	L	S	D	S	C	V	LRR_03
beta-WOLF5b	592	0.8696	0.9808	1	0.8341	0.922	0.9087	1	0.7975	0.9141	GKLLHLRYLNLSSNIK	G	K	L	L	H	L	R	Y	L	N	L	S	S	N	I	K	LRR_04
beta-WOLF5b	616	0.8471	0.9795	1	0.8592	0.8307	0.9102	1	0.8859	0.9141	TRLHNLQTLLLEDCRS	T	R	L	H	N	L	Q	T	L	L	L	E	D	C	R	S	LRR_05
beta-WOLF5b	640	0.9015	0.9793	1	0.7823	0.9165	0.9111	1	0.8917	0.9228	CKLVKLRHLELQGCHD	C	K	L	V	K	L	R	H	L	E	L	Q	G	C	H	D	LRR_06
beta-WOLF5b	664	0.9625	0.8177	1	0.791	0.9764	0.8616	0.9995	0.8873	0.912	DKLTSLRILPNIVVGR	D	K	L	T	S	L	R	I	L	P	N	I	V	V	G	R	LRR_07
beta-WOLF5b	724	0.9622	0.9854	1	0.8358	0.9783	0.9052	1	0.8638	0.9413	KSMKHLREIDITFLGE	K	S	M	K	H	L	R	E	I	D	I	T	F	L	G	E	LRR_08
beta-WOLF5b	751	0.9688	0.8978	1	0.9232	0.9596	0.8826	0.9996	0.8238	0.9319	EPPSNIKSLYIYNYSG	E	P	P	S	N	I	K	S	L	Y	I	Y	N	Y	S	G	LRR_09
beta-WOLF5b	781	0.9808	0.9689	1	0.9072	0.984	0.9071	1	0.9178	0.9582	ISLSHLVDIQLSCCSN	I	S	L	S	H	L	V	D	I	Q	L	S	C	C	S	N	LRR_10
beta-WOLF5b	804	0.9619	0.9672	1	0.8463	0.9491	0.9029	1	0.8303	0.9322	SKLPHLKSLKLGWLDN	S	K	L	P	H	L	K	S	L	K	L	G	W	L	D	N	LRR_11
beta-WOLF5b	840	0.9673	0.9783	1	0.8816	0.9584	0.9048	1	0.7943	0.9356	TFFPSLEKLTLQHLEK	T	F	F	P	S	L	E	K	L	T	L	Q	H	L	E	K	LRR_12
beta-WOLF5b	865	0.9546	0.9673	1	0.8379	0.923	0.9056	0.9987	0.815	0.9253	SSFPRLSELEIKKCPD	S	S	F	P	R	L	S	E	L	E	I	K	K	C	P	D	LRR_13
beta-WOLF5b	885	0.9656	0.985	1	0.8904	0.9478	0.9092	0.9999	0.8324	0.9413	PSCPSLEKLELKESNE	P	S	C	P	S	L	E	K	L	E	L	K	E	S	N	E	LRR_14
beta-WOLF5b	940	0.5992	0.3322	0.9998	0.3694	0.6611	0.0929	0.9672	0.1081	0.5162	DNLGYLKSLPTNCLTH	D	N	L	G	Y	L	K	S	L	P	T	N	C	L	T	H	LRR_15
beta-WOLF5b	962	0.8725	0.912	0.9999	0.9095	0.895	0.8072	0.9994	0.9127	0.9135	IESDSEEEIESEVGEE	I	E	S	D	S	E	E	E	I	E	S	E	V	G	E	E	LRR_16
beta-WOLF5b	989	0.9745	0.9733	1	0.948	0.9905	0.8977	0.9999	0.8905	0.9593	KSASSLQSLEIYRINK	K	S	A	S	S	L	Q	S	L	E	I	Y	R	I	N	K	LRR_17
beta-WOLF5b	1015	0.9505	0.9509	1	0.9084	0.9439	0.8859	0.9996	0.8788	0.9397	VHFSALDELTLNFVDD	V	H	F	S	A	L	D	E	L	T	L	N	F	V	D	D	LRR_18
beta-WOLF5b	1034	0.9212	0.9733	1	0.8785	0.9454	0.9054	0.9999	0.8838	0.9385	SFPQSLRSLKIEYSYK	S	F	P	Q	S	L	R	S	L	K	I	E	Y	S	Y	K	LRR_19
beta-WOLF5b	1058	0.9741	0.9752	1	0.8481	0.9591	0.9057	1	0.8507	0.9391	QYLTSLQTLELKCCDE	Q	Y	L	T	S	L	Q	T	L	E	L	K	C	C	D	E	LRR_20
beta-WOLF5b	1082	0.8029	0.9281	1	0.7912	0.8128	0.8995	0.9998	0.779	0.8767	SNLSSLQSLSISYCEA	S	N	L	S	S	L	Q	S	L	S	I	S	Y	C	E	A	LRR_21
beta-WOLF5b	1106	0.9078	0.9223	1	0.8598	0.8326	0.8837	0.9996	0.8003	0.9008	QNLTSLQRLVIRECRD	Q	N	L	T	S	L	Q	R	L	V	I	R	E	C	R	D	LRR_22
beta-WOLF6b	522	0.8041	0.8959	0.9548	0.6619	0.7167	0.3905	1	0.5709	0.7494	GTKKLADKIRHVGCVV	G	T	K	K	L	A	D	K	I	R	H	V	G	C	V	V	LRR_01
beta-WOLF6b	545	0.9316	0.9859	1	0.8254	0.9268	0.9087	0.9999	0.8794	0.9322	FLCSNKIRSYISGRCI	F	L	C	S	N	K	I	R	S	Y	I	S	G	R	C	I	LRR_02
beta-WOLF6b	569	0.7797	0.9726	1	0.8908	0.8338	0.9101	0.9997	0.8596	0.9058	DNWMRLRVLDLSDSCV	D	N	W	M	R	L	R	V	L	D	L	S	D	S	C	V	LRR_03
beta-WOLF6b	592	0.9085	0.9869	1	0.8838	0.936	0.9128	1	0.8896	0.9397	GKLLHLRYLNLSSNIK	G	K	L	L	H	L	R	Y	L	N	L	S	S	N	I	K	LRR_04
beta-WOLF6b	616	0.9531	0.9781	1	0.8195	0.9158	0.907	1	0.8971	0.9338	TRLHNLQTLLLEDCRS	T	R	L	H	N	L	Q	T	L	L	L	E	D	C	R	S	LRR_05
beta-WOLF6b	640	0.9016	0.9776	1	0.7394	0.9301	0.9088	1	0.8271	0.9106	CKLVKLRHLELQGCHD	C	K	L	V	K	L	R	H	L	E	L	Q	G	C	H	D	LRR_06
beta-WOLF6b	664	0.9533	0.8547	1	0.809	0.9756	0.8666	0.9992	0.8875	0.9182	DKLTSLRILPNIVVGR	D	K	L	T	S	L	R	I	L	P	N	I	V	V	G	R	LRR_07
beta-WOLF6b	724	0.9724	0.9867	1	0.8022	0.9811	0.9085	1	0.8709	0.9402	KSMKHLREIDITFLGE	K	S	M	K	H	L	R	E	I	D	I	T	F	L	G	E	LRR_08
beta-WOLF6b	751	0.9727	0.9077	1	0.9581	0.9632	0.8844	0.9996	0.8352	0.9401	EPPSNIKSLYIYNYSG	E	P	P	S	N	I	K	S	L	Y	I	Y	N	Y	S	G	LRR_09
beta-WOLF6b	781	0.9843	0.9744	1	0.8833	0.9873	0.9066	1	0.9016	0.9547	ISLSHLVDIQLSCCSN	I	S	L	S	H	L	V	D	I	Q	L	S	C	C	S	N	LRR_10
beta-WOLF6b	804	0.9734	0.9716	1	0.8681	0.9606	0.9029	1	0.8407	0.9396	SKLPHLKSLKLGWLDN	S	K	L	P	H	L	K	S	L	K	L	G	W	L	D	N	LRR_11
beta-WOLF6b	840	0.9642	0.9768	1	0.8698	0.9569	0.9057	0.9999	0.7986	0.934	TFFPSLEKLTLQHLEK	T	F	F	P	S	L	E	K	L	T	L	Q	H	L	E	K	LRR_12
beta-WOLF6b	865	0.9679	0.9719	1	0.8824	0.9226	0.905	0.9991	0.7441	0.9241	SSFPRLSELEIKKCPD	S	S	F	P	R	L	S	E	L	E	I	K	K	C	P	D	LRR_13
beta-WOLF6b	885	0.9629	0.9814	1	0.8765	0.9522	0.9056	0.9999	0.7529	0.9289	PSCPSLEKLELKESNE	P	S	C	P	S	L	E	K	L	E	L	K	E	S	N	E	LRR_14
beta-WOLF6b	909	0.6196	0.5758	0.9896	0.4241	0.7773	0.6907	0.9997	0.3415	0.6773	TTRGKEKEENNNAGVG	T	T	R	G	K	E	K	E	E	N	N	N	A	G	V	G	LRR_15
beta-WOLF6b	940	0.7183	0.4443	0.9999	0.9285	0.8695	0.4249	0.9961	0.6131	0.7493	DNLGYLKSLPTNCLTH	D	N	L	G	Y	L	K	S	L	P	T	N	C	L	T	H	LRR_16
beta-WOLF6b	951	0.7553	0.7608	1	0.1681	0.7798	0.5493	0.2404	0.2898	0.568	NCLTHLEIEEFIESDS	N	C	L	T	H	L	E	I	E	E	F	I	E	S	D	S	LRR_17
beta-WOLF6b	962	0.9201	0.8973	0.9999	0.9851	0.8631	0.7818	0.9995	0.9052	0.919	IESDSEEEIESEVGEE	I	E	S	D	S	E	E	E	I	E	S	E	V	G	E	E	LRR_18
beta-WOLF6b	989	0.9845	0.9723	1	0.924	0.9925	0.8974	0.9999	0.8736	0.9555	KSASSLQSLEIYRINK	K	S	A	S	S	L	Q	S	L	E	I	Y	R	I	N	K	LRR_19
beta-WOLF6b	1015	0.9764	0.9592	1	0.9081	0.9633	0.895	0.9999	0.8461	0.9435	VHFSALDELTLNFVDD	V	H	F	S	A	L	D	E	L	T	L	N	F	V	D	D	LRR_20
beta-WOLF6b	1034	0.903	0.9711	1	0.8338	0.9123	0.9053	0.9999	0.8783	0.9254	SFPQSLRSLKIEYSYK	S	F	P	Q	S	L	R	S	L	K	I	E	Y	S	Y	K	LRR_21
beta-WOLF6b	1058	0.9556	0.9798	1	0.8083	0.93	0.9073	0.9998	0.828	0.9261	QYLTSLQTLELKCCDE	Q	Y	L	T	S	L	Q	T	L	E	L	K	C	C	D	E	LRR_22
beta-WOLF6b	1082	0.9416	0.9594	1	0.795	0.9025	0.8977	0.9999	0.7676	0.908	SNLSSLQSLSISYCEA	S	N	L	S	S	L	Q	S	L	S	I	S	Y	C	E	A	LRR_23
beta-WOLF6b	1106	0.7927	0.935	1	0.7574	0.7399	0.8867	0.9991	0.7423	0.8566	QNLTSLQRLVIRECRD	Q	N	L	T	S	L	Q	R	L	V	I	R	E	C	R	D	LRR_24
beta-WOLF9	523	0.7302	0.8501	0.7217	0.3944	0.6116	0.1721	1	0.4	0.61	GTKKLADKIRHVGCVV	G	T	K	K	L	A	D	K	I	R	H	V	G	C	V	V	LRR_01
beta-WOLF9	546	0.972	0.9862	1	0.8915	0.9577	0.9072	0.9997	0.9224	0.9546	FLCSNKIRSYISGRCI	F	L	C	S	N	K	I	R	S	Y	I	S	G	R	C	I	LRR_02
beta-WOLF9	570	0.9339	0.9783	1	0.91	0.9173	0.9107	1	0.8678	0.9398	DNWMCLRVLDLSDSCV	D	N	W	M	C	L	R	V	L	D	L	S	D	S	C	V	LRR_03
beta-WOLF9	593	0.9269	0.9836	1	0.8685	0.9499	0.9132	1	0.8894	0.9414	GKLLHLRYLNLSSNIK	G	K	L	L	H	L	R	Y	L	N	L	S	S	N	I	K	LRR_04
beta-WOLF9	617	0.916	0.9712	1	0.8343	0.8899	0.9074	0.9998	0.8589	0.9222	TRLHNLQTLLLEDCRS	T	R	L	H	N	L	Q	T	L	L	L	E	D	C	R	S	LRR_05
beta-WOLF9	641	0.9282	0.9801	1	0.7984	0.9429	0.9097	1	0.8723	0.929	CKLVKLRHLELQGCHD	C	K	L	V	K	L	R	H	L	E	L	Q	G	C	H	D	LRR_06
beta-WOLF9	665	0.9556	0.8116	1	0.8831	0.9663	0.8335	0.9998	0.9325	0.9228	DKLTSLRILPNIVVGR	D	K	L	T	S	L	R	I	L	P	N	I	V	V	G	R	LRR_07
beta-WOLF9	689	0.4717	0.1306	0.9986	0.5156	0.6389	0.0565	0.7871	0.6219	0.5276	KALKGLTEIKGSISIR	K	A	L	K	G	L	T	E	I	K	G	S	I	S	I	R	LRR_08
beta-WOLF9	725	0.9831	0.977	1	0.8357	0.9866	0.9012	1	0.9003	0.948	KSMKHLREIDITFLGE	K	S	M	K	H	L	R	E	I	D	I	T	F	L	G	E	LRR_09
beta-WOLF9	752	0.9807	0.9705	1	0.8976	0.9553	0.8985	1	0.8872	0.9487	EPPSNIKSLYIYNYSG	E	P	P	S	N	I	K	S	L	Y	I	Y	N	Y	S	G	LRR_10
beta-WOLF9	782	0.9742	0.9795	1	0.842	0.9643	0.9073	1	0.8685	0.942	ISLSHLVDIQLSCCSN	I	S	L	S	H	L	V	D	I	Q	L	S	C	C	S	N	LRR_11
beta-WOLF9	805	0.973	0.9735	1	0.7939	0.9752	0.9075	1	0.8222	0.9307	SKLPHLKSLKLGWLDN	S	K	L	P	H	L	K	S	L	K	L	G	W	L	D	N	LRR_12
beta-WOLF9	841	0.9302	0.973	1	0.8888	0.9203	0.9037	0.9999	0.7883	0.9255	TFFPSLEKLTLQHLEK	T	F	F	P	S	L	E	K	L	T	L	Q	H	L	E	K	LRR_13
beta-WOLF9	866	0.9715	0.979	1	0.8823	0.9357	0.9081	0.9998	0.7862	0.9328	SSFPRLSELEIKKCPD	S	S	F	P	R	L	S	E	L	E	I	K	K	C	P	D	LRR_14
beta-WOLF9	886	0.966	0.9797	1	0.935	0.945	0.9055	0.9991	0.8657	0.9495	PSCPSLEKLELKESNE	P	S	C	P	S	L	E	K	L	E	L	K	E	S	N	E	LRR_15
beta-WOLF9	952	0.7219	0.743	1	0.5423	0.9168	0.8189	0.9001	0.5637	0.7758	NCLTHLEIEEFIESDS	N	C	L	T	H	L	E	I	E	E	F	I	E	S	D	S	LRR_16
beta-WOLF9	963	0.8857	0.9103	0.9993	0.7981	0.8711	0.7208	0.9998	0.5423	0.8409	IESDSEEEIESEVGEE	I	E	S	D	S	E	E	E	I	E	S	E	V	G	E	E	LRR_17
beta-WOLF9	990	0.9731	0.9562	1	0.7297	0.9877	0.8969	0.9998	0.8611	0.9256	KSASSLQSLEIYRINK	K	S	A	S	S	L	Q	S	L	E	I	Y	R	I	N	K	LRR_18
beta-WOLF9	1016	0.9517	0.9453	1	0.8516	0.9562	0.8961	0.9999	0.8358	0.9296	VHFSALDELTLNFVDD	V	H	F	S	A	L	D	E	L	T	L	N	F	V	D	D	LRR_19
beta-WOLF9	1035	0.9119	0.9705	1	0.8415	0.9299	0.9051	1	0.8595	0.9273	SFPQSLRSLKIEYSYK	S	F	P	Q	S	L	R	S	L	K	I	E	Y	S	Y	K	LRR_20
beta-WOLF9	1059	0.8836	0.9515	1	0.7928	0.9181	0.9021	0.9998	0.8735	0.9152	QYLTSLQTLELKCCDE	Q	Y	L	T	S	L	Q	T	L	E	L	K	C	C	D	E	LRR_21
beta-WOLF9	1083	0.9569	0.9599	1	0.8163	0.9086	0.9005	0.9998	0.7301	0.909	SNLSSLQSLSISYCEA	S	N	L	S	S	L	Q	S	L	S	I	S	Y	C	E	A	LRR_22
beta-WOLF9	1107	0.9107	0.9397	1	0.8114	0.8341	0.883	0.9996	0.7252	0.888	QNLTSLQRLVIRECRD	Q	N	L	T	S	L	Q	R	L	V	I	R	E	C	R	D	LRR_23
BjuWRR1	526	0.818	0.7106	0.9511	0.6621	0.7038	0.2322	1e-04	0.3353	0.5516	HTPTRSRRLVVHGGGN	H	T	P	T	R	S	R	R	L	V	V	H	G	G	G	N	LRR_01
BjuWRR1	549	0.7109	0.6202	0.8883	0.3691	0.8631	0.1854	0.997	0.3119	0.6182	KNNQKARSVLGFGLDS	K	N	N	Q	K	A	R	S	V	L	G	F	G	L	D	S	LRR_02
BjuWRR1	575	0.9599	0.9726	1	0.7705	0.9554	0.8964	1	0.7168	0.909	QNLLLLRVLDLSLDYK	Q	N	L	L	L	L	R	V	L	D	L	S	L	D	Y	K	LRR_03
BjuWRR1	603	0.9149	0.9712	1	0.8257	0.9231	0.9082	1	0.8862	0.9287	GKLIHLRYLRLEMGHA	G	K	L	I	H	L	R	Y	L	R	L	E	M	G	H	A	LRR_04
BjuWRR1	626	0.9831	0.9652	1	0.8945	0.9729	0.9011	1	0.8736	0.9488	RNLKLLIYLRIYSWKR	R	N	L	K	L	L	I	Y	L	R	I	Y	S	W	K	R	LRR_05
BjuWRR1	649	0.9751	0.967	1	0.9243	0.9769	0.9029	1	0.8449	0.9489	KEMVELRFLILPRSFD	K	E	M	V	E	L	R	F	L	I	L	P	R	S	F	D	LRR_06
BjuWRR1	672	0.9235	0.9008	1	0.8658	0.9572	0.8932	0.9999	0.7906	0.9164	GNLVNLECLTGFRSEY	G	N	L	V	N	L	E	C	L	T	G	F	R	S	E	Y	LRR_07
BjuWRR1	694	0.9713	0.915	1	0.9408	0.9669	0.8764	0.9997	0.8658	0.942	LRMKKLRTLEIFLKGR	L	R	M	K	K	L	R	T	L	E	I	F	L	K	G	R	LRR_08
BjuWRR1	720	0.9766	0.9699	1	0.8745	0.967	0.8967	0.9999	0.8743	0.9449	CELRNLEVLRLIDENR	C	E	L	R	N	L	E	V	L	R	L	I	D	E	N	R	LRR_09
BjuWRR1	746	0.9359	0.956	1	0.9482	0.9902	0.8953	1	0.9321	0.9572	WNFIHLRSLKLGIRIK	W	N	F	I	H	L	R	S	L	K	L	G	I	R	I	K	LRR_10
BjuWRR1	768	0.9413	0.9783	1	0.9449	0.9382	0.9094	1	0.8092	0.9401	RFPPHLAHVSLSGCKM	R	F	P	P	H	L	A	H	V	S	L	S	G	C	K	M	LRR_11
BjuWRR1	792	0.9808	0.9548	1	0.8663	0.9769	0.8791	0.9999	0.7501	0.926	EKLLHLKSVLLGIDAF	E	K	L	L	H	L	K	S	V	L	L	G	I	D	A	F	LRR_12
BjuWRR1	817	0.9603	0.9513	1	0.7645	0.9656	0.8955	1	0.4386	0.872	GGFPQLCKLLIWSLDD	G	G	F	P	Q	L	C	K	L	L	I	W	S	L	D	D	LRR_13
BjuWRR1	841	0.9291	0.9315	1	0.8621	0.9119	0.8825	0.9998	0.6293	0.8933	GSMPCLRTLSIWLCDK	G	S	M	P	C	L	R	T	L	S	I	W	L	C	D	K	LRR_14
BjuWRR1	865	0.8824	0.9643	1	0.7313	0.8637	0.8959	0.9903	0.7814	0.8886	KYITSLKELEITHKIK	K	Y	I	T	S	L	K	E	L	E	I	T	H	K	I	K	LRR_15
BjuWRR1	894	0.5629	0.2233	0.996	0.1638	0.8367	0.6099	0.9954	0.051	0.5549	HKVQHIPSVQLHIPGG	H	K	V	Q	H	I	P	S	V	Q	L	H	I	P	G	G	LRR_16
Bph1/9-1	762	0.7423	0.8063	0.988	0.5416	0.7605	0.2289	0.9998	0.5188	0.6983	YNHDTVRHISITNSSE	Y	N	H	D	T	V	R	H	I	S	I	T	N	S	S	E	LRR_01
Bph1/9-1	790	0.8005	0.8746	1	0.6157	0.9135	0.7974	0.9998	0.3965	0.7997	VDMSRIRSLTVFGMWR	V	D	M	S	R	I	R	S	L	T	V	F	G	M	W	R	LRR_02
Bph1/9-1	811	0.9579	0.97	1	0.8905	0.968	0.9006	1	0.7572	0.9305	DKMQLLQVLDLEDTNG	D	K	M	Q	L	L	Q	V	L	D	L	E	D	T	N	G	LRR_03
Bph1/9-1	836	0.9547	0.9794	1	0.941	0.9297	0.9076	1	0.8588	0.9464	GKLLHLRYLSLRGCRD	G	K	L	L	H	L	R	Y	L	S	L	R	G	C	R	D	LRR_04
Bph1/9-1	860	0.8824	0.9782	1	0.8712	0.9022	0.9119	0.9999	0.9013	0.9309	GNLRQLETLDVRGTCI	G	N	L	R	Q	L	E	T	L	D	V	R	G	T	C	I	LRR_05
Bph1/9-1	883	0.9641	0.9695	1	0.7426	0.9786	0.9067	1	0.8674	0.9286	INLRKLKYLRAVPNLS	I	N	L	R	K	L	K	Y	L	R	A	V	P	N	L	S	LRR_06
Bph1/9-1	951	0.9709	0.8318	0.9999	0.9767	0.9953	0.8547	0.9961	0.877	0.9378	CCCSILPAIAMRLDGN	C	C	C	S	I	L	P	A	I	A	M	R	L	D	G	N	LRR_07
Bph1/9-1	975	0.9578	0.9368	1	0.8096	0.902	0.8885	0.9999	0.8145	0.9136	RRLTALHTLGVVDISW	R	R	L	T	A	L	H	T	L	G	V	V	D	I	S	W	LRR_08
Bph1/9-1	999	0.9706	0.9715	1	0.8803	0.9485	0.894	1	0.8132	0.9348	KRLIQLRKLGVSGVNK	K	R	L	I	Q	L	R	K	L	G	V	S	G	V	N	K	LRR_09
Bph1/9-1	1025	0.9873	0.9694	1	0.9014	0.9649	0.8885	0.9996	0.8631	0.9468	VALSRLESLSLISKGK	V	A	L	S	R	L	E	S	L	S	L	I	S	K	G	K	LRR_10
Bph1/9-1	1054	0.972	0.9853	1	0.9534	0.9821	0.9113	1	0.8355	0.9549	SPPKNLKTLKLQGNLV	S	P	P	K	N	L	K	T	L	K	L	Q	G	N	L	V	LRR_11
Bph1/9-1	1076	0.9255	0.9826	1	0.8948	0.9216	0.9099	1	0.9538	0.9485	GQLNNLVKLKLSETGL	G	Q	L	N	N	L	V	K	L	K	L	S	E	T	G	L	LRR_12
Bph1/9-1	1102	0.9259	0.9724	1	0.8114	0.8339	0.8962	0.9998	0.8567	0.912	GKLRNLTILCLLGKSF	G	K	L	R	N	L	T	I	L	C	L	L	G	K	S	F	LRR_13
Bph1/9-1	1130	0.9625	0.979	1	0.8693	0.9391	0.8902	0.9997	0.7325	0.9215	GSFKSLVVLELDLSGS	G	S	F	K	S	L	V	V	L	E	L	D	L	S	G	S	LRR_14
Bph1/9-1	1153	0.9417	0.961	1	0.9003	0.9611	0.8955	0.9999	0.7164	0.922	GAFHNLELLELDCEPR	G	A	F	H	N	L	E	L	L	E	L	D	C	E	P	R	LRR_15
Bph1/9-1	1186	0.9554	0.9548	1	0.8229	0.921	0.8979	0.9998	0.7088	0.9076	EFLPRIKEVRLQGYFY	E	F	L	P	R	I	K	E	V	R	L	Q	G	Y	F	Y	LRR_16
Bph1/9-2	762	0.6667	0.6342	0.9537	0.3891	0.7457	0.1729	0.9985	0.4254	0.6233	HNHDIVRHLSITNSSE	H	N	H	D	I	V	R	H	L	S	I	T	N	S	S	E	LRR_01
Bph1/9-2	790	0.6065	0.7598	0.9998	0.5481	0.8257	0.7777	0.9986	0.3656	0.7352	VDMSRIRSLTVFGEWR	V	D	M	S	R	I	R	S	L	T	V	F	G	E	W	R	LRR_02
Bph1/9-2	811	0.9596	0.9577	1	0.8315	0.9694	0.8962	1	0.8138	0.9285	DKMRLLRVLDLEDTEG	D	K	M	R	L	L	R	V	L	D	L	E	D	T	E	G	LRR_03
Bph1/9-2	836	0.9248	0.9736	1	0.9187	0.9297	0.9067	1	0.8021	0.932	GELLHLRYLSLRGCTH	G	E	L	L	H	L	R	Y	L	S	L	R	G	C	T	H	LRR_04
Bph1/9-2	860	0.9162	0.9797	1	0.9063	0.9265	0.9146	1	0.8192	0.9328	GNLRQLETLDVRDTFI	G	N	L	R	Q	L	E	T	L	D	V	R	D	T	F	I	LRR_05
Bph1/9-2	883	0.9267	0.9653	1	0.8376	0.9611	0.9089	1	0.8096	0.9262	TNLCKLKYLRASKDLN	T	N	L	C	K	L	K	Y	L	R	A	S	K	D	L	N	LRR_06
Bph1/9-2	952	0.9431	0.7847	0.9933	0.5575	0.9304	0.6774	0.9955	0.7469	0.8286	CSILPSIAMRLQGNGV	C	S	I	L	P	S	I	A	M	R	L	Q	G	N	G	V	LRR_07
Bph1/9-2	976	0.9467	0.9121	1	0.7589	0.9111	0.8781	0.9994	0.8236	0.9037	RRLTALHTLGVVDISW	R	R	L	T	A	L	H	T	L	G	V	V	D	I	S	W	LRR_08
Bph1/9-2	1000	0.9678	0.9638	1	0.797	0.9774	0.8975	1	0.8932	0.9371	KRLIQLRKLEVTGVNK	K	R	L	I	Q	L	R	K	L	E	V	T	G	V	N	K	LRR_09
Bph1/9-2	1026	0.9874	0.977	1	0.8628	0.977	0.8975	0.9999	0.8623	0.9455	AALSQLESLSLFSKWK	A	A	L	S	Q	L	E	S	L	S	L	F	S	K	W	K	LRR_10
Bph1/9-2	1055	0.9602	0.9833	1	0.8662	0.9795	0.9127	1	0.859	0.9451	SPPKNLKTLKLQGNLV	S	P	P	K	N	L	K	T	L	K	L	Q	G	N	L	V	LRR_11
Bph1/9-2	1077	0.8415	0.9791	1	0.7972	0.8302	0.906	1	0.9692	0.9154	GKLNNLVKLKLSKSRL	G	K	L	N	N	L	V	K	L	K	L	S	K	S	R	L	LRR_12
Bph1/9-2	1103	0.9122	0.9669	1	0.8168	0.8691	0.9036	0.9999	0.8216	0.9113	GMLPNLTILCLPRKSF	G	M	L	P	N	L	T	I	L	C	L	P	R	K	S	F	LRR_13
Bph1/9-2	1131	0.9282	0.9796	1	0.8298	0.9156	0.8915	0.9997	0.8455	0.9237	GSFKSLLVLELDFSGS	G	S	F	K	S	L	L	V	L	E	L	D	F	S	G	S	LRR_14
Bph1/9-2	1154	0.937	0.9716	1	0.8939	0.9638	0.8729	0.9996	0.5437	0.8978	GAFRKLELLLLSVHSE	G	A	F	R	K	L	E	L	L	L	L	S	V	H	S	E	LRR_15
Bph1/9-2	1179	0.9131	0.939	1	0.9142	0.9013	0.8912	0.9992	0.7551	0.9141	EFLQSIKEVQIDGYCP	E	F	L	Q	S	I	K	E	V	Q	I	D	G	Y	C	P	LRR_16
Bph1/9-7	762	0.7143	0.7368	0.9865	0.3303	0.7563	0.2647	0.9998	0.4234	0.6515	YNHDTVRHISITNSSE	Y	N	H	D	T	V	R	H	I	S	I	T	N	S	S	E	LRR_01
Bph1/9-7	790	0.6308	0.8234	0.9999	0.6009	0.8423	0.7086	0.9998	0.2886	0.7368	VDMSRIRSLTVFGMWR	V	D	M	S	R	I	R	S	L	T	V	F	G	M	W	R	LRR_02
Bph1/9-7	811	0.9167	0.9597	1	0.8838	0.92	0.8988	1	0.7956	0.9218	DKMQLLQVLDLEDTKG	D	K	M	Q	L	L	Q	V	L	D	L	E	D	T	K	G	LRR_03
Bph1/9-7	836	0.9175	0.9783	1	0.9206	0.8932	0.9076	1	0.8365	0.9317	GKLLHLRYLSLRGCRS	G	K	L	L	H	L	R	Y	L	S	L	R	G	C	R	S	LRR_04
Bph1/9-7	860	0.7939	0.9828	1	0.758	0.8555	0.9128	1	0.7283	0.8789	GNLRQLETLDVRGTCI	G	N	L	R	Q	L	E	T	L	D	V	R	G	T	C	I	LRR_05
Bph1/9-7	883	0.9485	0.9563	1	0.7875	0.9756	0.9043	1	0.7534	0.9157	INLRKLKYLRAVPELY	I	N	L	R	K	L	K	Y	L	R	A	V	P	E	L	Y	LRR_06
Bph1/9-7	951	0.9304	0.7418	0.9989	0.9516	0.955	0.6721	0.4256	0.6673	0.7928	CCCSILPAIAMRLDGN	C	C	C	S	I	L	P	A	I	A	M	R	L	D	G	N	LRR_07
Bph1/9-7	975	0.9217	0.8868	1	0.7552	0.8635	0.8694	0.999	0.7974	0.8866	RRLTALHTLGVVDISW	R	R	L	T	A	L	H	T	L	G	V	V	D	I	S	W	LRR_08
Bph1/9-7	999	0.9478	0.9602	1	0.8648	0.9213	0.8882	0.9999	0.8205	0.9253	KSLTQLRKLGMTGVNK	K	S	L	T	Q	L	R	K	L	G	M	T	G	V	N	K	LRR_09
Bph1/9-7	1025	0.971	0.9714	1	0.8478	0.9182	0.8862	0.9995	0.8829	0.9346	AALSRLESLSLFSKRK	A	A	L	S	R	L	E	S	L	S	L	F	S	K	R	K	LRR_10
Bph1/9-7	1054	0.9737	0.9855	1	0.8815	0.9795	0.9113	1	0.8743	0.9507	SPPKDLKTLKLQGNLV	S	P	P	K	D	L	K	T	L	K	L	Q	G	N	L	V	LRR_11
Bph1/9-7	1076	0.8284	0.9748	1	0.8271	0.8214	0.9061	0.9999	0.9496	0.9134	GKLNNLVKLKLSKSRL	G	K	L	N	N	L	V	K	L	K	L	S	K	S	R	L	LRR_12
Bph1/9-7	1102	0.8862	0.962	1	0.5993	0.8242	0.8943	0.9998	0.7677	0.8667	GELPNLTVLCLWRKSF	G	E	L	P	N	L	T	V	L	C	L	W	R	K	S	F	LRR_13
Bph1/9-7	1130	0.9652	0.9748	1	0.8206	0.9351	0.8898	0.9998	0.842	0.9284	GSFKSLVVLELDFSGS	G	S	F	K	S	L	V	V	L	E	L	D	F	S	G	S	LRR_14
Bph1/9-7	1153	0.8693	0.935	1	0.9031	0.9702	0.8942	0.9996	0.7493	0.9151	GAFRKLELLELSDYIE	G	A	F	R	K	L	E	L	L	E	L	S	D	Y	I	E	LRR_15
Bph1/9-7	1178	0.9654	0.9751	1	0.7404	0.9303	0.8969	1	0.6599	0.896	EFLPRIKEVRLYGLYA	E	F	L	P	R	I	K	E	V	R	L	Y	G	L	Y	A	LRR_16
Bph1/9-9	748	0.7704	0.7611	0.985	0.4611	0.7184	0.1495	0.9996	0.4554	0.6626	YNHDTVRHISITNISE	Y	N	H	D	T	V	R	H	I	S	I	T	N	I	S	E	LRR_01
Bph1/9-9	776	0.6497	0.8258	0.9998	0.4471	0.8435	0.6466	0.9993	0.4553	0.7334	VDMSRIRSLTVFGMWR	V	D	M	S	R	I	R	S	L	T	V	F	G	M	W	R	LRR_02
Bph1/9-9	797	0.9513	0.9596	1	0.6729	0.9483	0.8984	1	0.662	0.8865	DKMQLLQVLDLEDTKG	D	K	M	Q	L	L	Q	V	L	D	L	E	D	T	K	G	LRR_03
Bph1/9-9	822	0.9268	0.9754	1	0.9319	0.9268	0.9073	1	0.8687	0.9421	GKLLHLRYLSLRGCGN	G	K	L	L	H	L	R	Y	L	S	L	R	G	C	G	N	LRR_04
Bph1/9-9	846	0.8618	0.982	1	0.7718	0.909	0.9147	1	0.8094	0.9061	GNLRQLETLDVRGTCI	G	N	L	R	Q	L	E	T	L	D	V	R	G	T	C	I	LRR_05
Bph1/9-9	869	0.9695	0.9575	1	0.8266	0.9814	0.9014	1	0.7974	0.9292	INLRKLKYLRAVPELS	I	N	L	R	K	L	K	Y	L	R	A	V	P	E	L	S	LRR_06
Bph1/9-9	932	0.9368	0.7828	0.999	0.8825	0.9641	0.695	0.4524	0.6108	0.7904	CCCSILPAIAMRLDGN	C	C	C	S	I	L	P	A	I	A	M	R	L	D	G	N	LRR_07
Bph1/9-9	934	0.812	0.1898	0.0703	0.5382	0.7337	0.2182	0.9984	0.4894	0.5062	CSILPAIAMRLDGNGV	C	S	I	L	P	A	I	A	M	R	L	D	G	N	G	V	LRR_08
Bph1/9-9	956	0.9409	0.9055	1	0.8187	0.8882	0.8831	0.9997	0.7911	0.9034	RRLTALHTLGVVDISW	R	R	L	T	A	L	H	T	L	G	V	V	D	I	S	W	LRR_09
Bph1/9-9	980	0.9453	0.9717	1	0.8622	0.9221	0.8943	1	0.8322	0.9285	KRLIQLRKLGVSGVNK	K	R	L	I	Q	L	R	K	L	G	V	S	G	V	N	K	LRR_10
Bph1/9-9	1006	0.9755	0.9678	1	0.8775	0.9523	0.8882	0.999	0.8566	0.9396	VALSRLESLSLISKGK	V	A	L	S	R	L	E	S	L	S	L	I	S	K	G	K	LRR_11
Bph1/9-9	1035	0.9489	0.985	1	0.8282	0.9668	0.9138	1	0.8564	0.9374	SPPKNLKTLKLQGNLV	S	P	P	K	N	L	K	T	L	K	L	Q	G	N	L	V	LRR_12
Bph1/9-9	1057	0.8826	0.9823	1	0.9108	0.8927	0.9057	1	0.9244	0.9373	GQLNNLVKLKLSETGL	G	Q	L	N	N	L	V	K	L	K	L	S	E	T	G	L	LRR_13
Bph1/9-9	1083	0.8862	0.9279	1	0.7301	0.8343	0.8904	0.9998	0.8652	0.8917	GKLRNLTILCLLGKSF	G	K	L	R	N	L	T	I	L	C	L	L	G	K	S	F	LRR_14
Bph1/9-9	1111	0.8772	0.9664	1	0.8336	0.8806	0.8921	0.9996	0.7516	0.9001	GSFKSLVVLELDFSGS	G	S	F	K	S	L	V	V	L	E	L	D	F	S	G	S	LRR_15
Bph1/9-9	1134	0.8783	0.9694	1	0.8458	0.9459	0.8951	0.9999	0.8237	0.9197	GAFHNLELLELHCELL	G	A	F	H	N	L	E	L	L	E	L	H	C	E	L	L	LRR_16
Bph1/9-9	1166	0.9593	0.9496	1	0.7881	0.928	0.8921	0.9992	0.5678	0.8855	EFLPRIKEVRLQGYFY	E	F	L	P	R	I	K	E	V	R	L	Q	G	Y	F	Y	LRR_17
Bph14	538	0.8143	0.7629	0.9906	0.7448	0.6711	0.1475	0.958	0.2638	0.6691	DFPYSARHLFLSGDRP	D	F	P	Y	S	A	R	H	L	F	L	S	G	D	R	P	LRR_01
Bph14	563	0.7424	0.7577	0.9963	0.5112	0.8435	0.5973	0.9991	0.3474	0.7244	KGYPGIQTLICSRFKY	K	G	Y	P	G	I	Q	T	L	I	C	S	R	F	K	Y	LRR_02
Bph14	583	0.8452	0.6295	0.9996	0.9138	0.9247	0.674	0.9996	0.7034	0.8362	SKYRSLRVLTTMWEGS	S	K	Y	R	S	L	R	V	L	T	T	M	W	E	G	S	LRR_03
Bph14	603	0.8818	0.9731	1	0.9356	0.8852	0.9099	1	0.828	0.9267	KYHHHLRYLDLSESEI	K	Y	H	H	H	L	R	Y	L	D	L	S	E	S	E	I	LRR_04
Bph14	626	0.8555	0.9802	1	0.893	0.8903	0.9125	1	0.8276	0.9199	SILYHLQTLNLSRCLS	S	I	L	Y	H	L	Q	T	L	N	L	S	R	C	L	S	LRR_05
Bph14	650	0.8413	0.9649	1	0.898	0.8743	0.9023	0.9999	0.8153	0.912	KYMTALRHLYTHGCWS	K	Y	M	T	A	L	R	H	L	Y	T	H	G	C	W	S	LRR_06
Bph14	674	0.697	0.6326	1	0.8593	0.8048	0.6964	0.9991	0.6473	0.7921	GHLTCLQTLTCFVAGT	G	H	L	T	C	L	Q	T	L	T	C	F	V	A	G	T	LRR_07
Bph14	727	0.9259	0.9148	1	0.9205	0.9444	0.8446	0.971	0.7679	0.9111	GKKEKLTKLTLIWTDQ	G	K	K	E	K	L	T	K	L	T	L	I	W	T	D	Q	LRR_08
Bph14	760	0.9796	0.9528	1	0.8737	0.9671	0.8931	0.9998	0.8239	0.9362	TPHEGLKVLSIYHCGS	T	P	H	E	G	L	K	V	L	S	I	Y	H	C	G	S	LRR_09
Bph14	783	0.9078	0.9434	1	0.8357	0.9037	0.8941	0.9995	0.8522	0.9171	NKLRDMVGLELNGCKN	N	K	L	R	D	M	V	G	L	E	L	N	G	C	K	N	LRR_10
Bph14	806	0.9437	0.9273	1	0.7912	0.9275	0.8948	0.9993	0.7206	0.9006	WQLPALQVLCLEGLGS	W	Q	L	P	A	L	Q	V	L	C	L	E	G	L	G	S	LRR_11
Bph14	834	0.8609	0.8997	1	0.7066	0.866	0.883	0.9993	0.5366	0.844	FTFCRLKELTLSDMTN	F	T	F	C	R	L	K	E	L	T	L	S	D	M	T	N	LRR_12
Bph14	864	0.7862	0.8535	1	0.8474	0.8765	0.8891	0.9977	0.5156	0.8458	LMFPEVEKLSIESCHR	L	M	F	P	E	V	E	K	L	S	I	E	S	C	H	R	LRR_13
Bph14	903	0.9671	0.8911	1	0.8685	0.9787	0.8874	0.9984	0.8218	0.9266	SAFPALKEMKLYDLRI	S	A	F	P	A	L	K	E	M	K	L	Y	D	L	R	I	LRR_14
Bph14	933	0.9061	0.9346	1	0.8176	0.8935	0.8988	0.9983	0.5918	0.8801	ATFPQLDKLEIRQCPE	A	T	F	P	Q	L	D	K	L	E	I	R	Q	C	P	E	LRR_15
Bph14	953	0.7224	0.6024	0.9943	0.6032	0.8012	0.494	4e-04	0.2301	0.556	PEAPKLSDLEISKGNQ	P	E	A	P	K	L	S	D	L	E	I	S	K	G	N	Q	LRR_16
Bph14	977	0.8436	0.6934	0.9989	0.8336	0.9952	0.8173	0.9978	0.6375	0.8522	RHITSLSSLVLHLSTD	R	H	I	T	S	L	S	S	L	V	L	H	L	S	T	D	LRR_17
Bph14	1000	0.6487	0.4825	0.5995	0.5714	0.6857	0.3303	0.9958	0.2954	0.5762	AKQQDSSDLVIEDEKW	A	K	Q	Q	D	S	S	D	L	V	I	E	D	E	K	W	LRR_18
Bph14	1016	0.9542	0.8309	1	0.9309	0.9814	0.8537	0.9884	0.7008	0.905	SHKSPLELMVLSRCNL	S	H	K	S	P	L	E	L	M	V	L	S	R	C	N	L	LRR_19
Bph14	1043	0.9836	0.9449	1	0.8532	0.9938	0.8944	1	0.8741	0.943	TCFAQLLDLKIRYVDA	T	C	F	A	Q	L	L	D	L	K	I	R	Y	V	D	A	LRR_20
Bph14	1068	0.9288	0.954	1	0.7525	0.8927	0.8973	0.9997	0.8124	0.9047	QGLVSLRKLEISVCEN	Q	G	L	V	S	L	R	K	L	E	I	S	V	C	E	N	LRR_21
Bph14	1100	0.8739	0.9529	1	0.884	0.9029	0.8957	0.9945	0.8718	0.922	ELLPRLESLEITCCDS	E	L	L	P	R	L	E	S	L	E	I	T	C	C	D	S	LRR_22
Bph14	1121	0.8882	0.9523	1	0.8187	0.8738	0.8913	0.9991	0.7441	0.8959	NLPASLKLLEIRGCPG	N	L	P	A	S	L	K	L	L	E	I	R	G	C	P	G	LRR_23
Bph14	1176	0.9792	0.946	1	0.9271	0.9548	0.8947	0.9974	0.6125	0.914	HVLPRLESLVINWCDR	H	V	L	P	R	L	E	S	L	V	I	N	W	C	D	R	LRR_24
Bph14	1196	0.8889	0.9044	1	0.8422	0.8591	0.8815	0.9994	0.6522	0.8785	HLPPSIKKLGIYSCEK	H	L	P	P	S	I	K	K	L	G	I	Y	S	C	E	K	LRR_25
Bph14	1217	0.9703	0.9541	1	0.7764	0.9487	0.8868	0.9999	0.7311	0.9084	VKLDAVRELSIRHCGS	V	K	L	D	A	V	R	E	L	S	I	R	H	C	G	S	LRR_26
Bph14	1241	0.8785	0.9623	1	0.7031	0.8439	0.8992	0.9998	0.7978	0.8856	GELASLQQLKLFDCKS	G	E	L	A	S	L	Q	Q	L	K	L	F	D	C	K	S	LRR_27
Bph14	1265	0.7986	0.9431	1	0.7927	0.851	0.8988	0.9958	0.7419	0.8777	QAYSSLTSLEIRGCSG	Q	A	Y	S	S	L	T	S	L	E	I	R	G	C	S	G	LRR_28
Bph14	1290	0.9358	0.9612	1	0.7956	0.9905	0.8901	0.9985	0.7729	0.9181	QRLDDIEDKELDACYE	Q	R	L	D	D	I	E	D	K	E	L	D	A	C	Y	E	LRR_29
Bs2	580	0.9461	0.9672	1	0.8647	0.9196	0.9012	0.9998	0.7287	0.9159	VHFKLLKVLELRHRQI	V	H	F	K	L	L	K	V	L	E	L	R	H	R	Q	I	LRR_01
Bs2	603	0.8925	0.9741	1	0.8977	0.8513	0.8989	1	0.9052	0.9275	LSLIWLRYLSLFSYGN	L	S	L	I	W	L	R	Y	L	S	L	F	S	Y	G	N	LRR_02
Bs2	626	0.9137	0.9693	1	0.9004	0.8952	0.9009	1	0.8107	0.9238	CRLWNLQTFIVQRFRS	C	R	L	W	N	L	Q	T	F	I	V	Q	R	F	R	S	LRR_03
Bs2	651	0.9211	0.9728	1	0.9085	0.9429	0.9107	1	0.8084	0.9331	WELMQLRHLKLPRFYL	W	E	L	M	Q	L	R	H	L	K	L	P	R	F	Y	L	LRR_04
Bs2	672	0.5055	0.476	0.989	0.4356	0.5293	0.0636	0.9625	0.2248	0.5233	GSVDKGRHLDFSNLQT	G	S	V	D	K	G	R	H	L	D	F	S	N	L	Q	T	LRR_05
Bs2	702	0.9628	0.971	1	0.9425	0.8774	0.8863	0.9999	0.7698	0.9262	MGIQNVKKLGISGNKD	M	G	I	Q	N	V	K	K	L	G	I	S	G	N	K	D	LRR_06
Bs2	732	0.9837	0.9593	1	0.8667	0.9755	0.8967	0.9999	0.8988	0.9476	VYLQQLEILSLISVDY	V	Y	L	Q	Q	L	E	I	L	S	L	I	S	V	D	Y	LRR_07
Bs2	759	0.9314	0.9774	1	0.901	0.9508	0.9085	1	0.8756	0.9431	AFPATLKKLKLERTYL	A	F	P	A	T	L	K	K	L	K	L	E	R	T	Y	L	LRR_08
Bs2	783	0.9037	0.969	1	0.6766	0.9246	0.9045	1	0.6728	0.8814	AELPNLEVLKLMDDAC	A	E	L	P	N	L	E	V	L	K	L	M	D	D	A	C	LRR_09
Bs2	808	0.8849	0.9667	1	0.7306	0.9288	0.9001	0.9997	0.7605	0.8964	MGFNRLKLLLIKYSFL	M	G	F	N	R	L	K	L	L	L	I	K	Y	S	F	L	LRR_10
Bs2	831	0.9325	0.9783	1	0.878	0.9142	0.9002	1	0.5759	0.8974	DNFPVLERLMIRSCKN	D	N	F	P	V	L	E	R	L	M	I	R	S	C	K	N	LRR_11
Bs2	855	0.8859	0.973	1	0.5912	0.8877	0.904	0.9991	0.7322	0.8716	ADIHTLQLIELRECPP	A	D	I	H	T	L	Q	L	I	E	L	R	E	C	P	P	LRR_12
Bs4	525	0.7283	0.8884	0.9996	0.1444	0.7214	0.6418	0.9999	0.2128	0.6671	WDVEDFKEVMIDYTGT	W	D	V	E	D	F	K	E	V	M	I	D	Y	T	G	T	LRR_01
Bs4	538	0.6181	0.4525	0.9761	0.3796	0.7542	0.359	1	0.6943	0.6542	TGTMTVEAIWFSCFEE	T	G	T	M	T	V	E	A	I	W	F	S	C	F	E	E	LRR_02
Bs4	562	0.9649	0.9783	1	0.8488	0.9641	0.9064	1	0.8922	0.9443	KKMKRLRILHIFDGFV	K	K	M	K	R	L	R	I	L	H	I	F	D	G	F	V	LRR_03
Bs4	586	0.9758	0.9502	1	0.878	0.9867	0.8832	0.819	0.8999	0.9241	SNSNDSEEEDDSYDLV	S	N	S	N	D	S	E	E	E	D	D	S	Y	D	L	V	LRR_04
Bs4	611	0.9892	0.9843	1	0.9401	0.9897	0.9042	1	0.9416	0.9686	YLSNNLRWLVWNHYSW	Y	L	S	N	N	L	R	W	L	V	W	N	H	Y	S	W	LRR_05
Bs4	633	0.9608	0.9813	1	0.9318	0.9597	0.9093	1	0.7747	0.9397	FKPEKLVHLELRWSSL	F	K	P	E	K	L	V	H	L	E	L	R	W	S	S	L	LRR_06
Bs4	656	0.9758	0.9805	1	0.9048	0.9605	0.9062	1	0.8661	0.9492	EHLPSLRKLDLSLSKS	E	H	L	P	S	L	R	K	L	D	L	S	L	S	K	S	LRR_07
Bs4	679	0.9641	0.9751	1	0.8632	0.9644	0.9065	1	0.7867	0.9325	TGMPNLEYLNLEYCSK	T	G	M	P	N	L	E	Y	L	N	L	E	Y	C	S	K	LRR_08
Bs4	703	0.9677	0.9752	1	0.8884	0.969	0.9058	1	0.8391	0.9432	AYCEKLIELNLSWCTK	A	Y	C	E	K	L	I	E	L	N	L	S	W	C	T	K	LRR_09
Bs4	725	0.9848	0.9734	1	0.9114	0.9727	0.9046	1	0.8777	0.9531	INMESLESLDLQYCYG	I	N	M	E	S	L	E	S	L	D	L	Q	Y	C	Y	G	LRR_10
Bs4	748	0.9221	0.7763	0.9734	0.8804	0.9474	0.4445	0.9991	0.7486	0.8365	IGTMKPELMILSANTM	I	G	T	M	K	P	E	L	M	I	L	S	A	N	T	M	LRR_11
Bs4	772	0.9604	0.9777	1	0.8762	0.9578	0.9114	1	0.8505	0.9417	QYPTHLTELDLSGMEN	Q	Y	P	T	H	L	T	E	L	D	L	S	G	M	E	N	LRR_12
Bs4	796	0.9711	0.977	1	0.8998	0.9525	0.9048	1	0.8248	0.9413	VKLKDLVKLNVSYCLT	V	K	L	K	D	L	V	K	L	N	V	S	Y	C	L	T	LRR_13
Bs4	820	0.9587	0.9816	1	0.8616	0.9552	0.9131	1	0.9052	0.9469	GDLENLEELDASRTLI	G	D	L	E	N	L	E	E	L	D	A	S	R	T	L	I	LRR_14
Bs4	843	0.98	0.9698	1	0.9203	0.9808	0.9031	0.9998	0.8283	0.9478	VRLNKLKSLKLMKRNT	V	R	L	N	K	L	K	S	L	K	L	M	K	R	N	T	LRR_15
Bs4	872	0.9784	0.9784	1	0.9327	0.9684	0.9064	1	0.8698	0.9542	NGLLSLEILELGSSNF	N	G	L	L	S	L	E	I	L	E	L	G	S	S	N	F	LRR_16
Bs4	897	0.9439	0.9817	1	0.8248	0.9294	0.9128	0.9999	0.8723	0.9331	GCLSSLKELRLEGDNF	G	C	L	S	S	L	K	E	L	R	L	E	G	D	N	F	LRR_17
Bs4	920	0.945	0.9629	1	0.8481	0.9489	0.9059	1	0.7823	0.9241	AQLGALRFLYIKDCRS	A	Q	L	G	A	L	R	F	L	Y	I	K	D	C	R	S	LRR_18
CaMi	869	0.7036	0.6028	0.8584	0.1149	0.7261	0.1118	0.975	0.3	0.5491	PSDLLPRQITIDYDEE	P	S	D	L	L	P	R	Q	I	T	I	D	Y	D	E	E	LRR_01
CaMi	902	0.9216	0.9189	1	0.8804	0.7612	0.7437	0.9409	0.6322	0.8499	HSGKHLYSLGINGDQL	H	S	G	K	H	L	Y	S	L	G	I	N	G	D	Q	L	LRR_02
CaMi	928	0.9734	0.9684	1	0.889	0.9645	0.9058	1	0.8627	0.9455	RHLRLIRVLDLEPPLI	R	H	L	R	L	I	R	V	L	D	L	E	P	P	L	I	LRR_03
CaMi	954	0.8875	0.9794	1	0.9397	0.9687	0.9048	1	0.9529	0.9541	CMLNHLRYLRIRTQVK	C	M	L	N	H	L	R	Y	L	R	I	R	T	Q	V	K	LRR_04
CaMi	976	0.8804	0.9704	1	0.8	0.8344	0.9013	1	0.7532	0.8925	SNLWNLESLFVSNKGS	S	N	L	W	N	L	E	S	L	F	V	S	N	K	G	S	LRR_05
CaMi	1000	0.8893	0.9594	1	0.8585	0.8146	0.8906	0.9999	0.8598	0.909	LDLVKLRVLSVGACSF	L	D	L	V	K	L	R	V	L	S	V	G	A	C	S	F	LRR_06
CaMi	1030	0.5505	0.3262	0.998	0.7666	0.3311	0.0216	0.761	0.5791	0.5418	TKLENLRILGELLISY	T	K	L	E	N	L	R	I	L	G	E	L	L	I	S	Y	LRR_07
CaMi	1033	0.4683	0.0686	0.9849	0.6739	0.6244	0.0242	0.918	0.5241	0.5358	ENLRILGELLISYSKD	E	N	L	R	I	L	G	E	L	L	I	S	Y	S	K	D	LRR_08
CaMi	1054	0.9803	0.9662	1	0.9546	0.9646	0.8872	0.9999	0.7869	0.9424	KRFPNLQVLQFELKES	K	R	F	P	N	L	Q	V	L	Q	F	E	L	K	E	S	LRR_09
CaMi	1083	0.9727	0.9613	1	0.9405	0.9226	0.8811	0.9996	0.8878	0.9457	DCLTELETLCVGFKSS	D	C	L	T	E	L	E	T	L	C	V	G	F	K	S	S	LRR_10
CaMi	1116	0.9131	0.9782	1	0.9173	0.9013	0.9072	1	0.6029	0.9025	HFPSNLKELLLYDFPL	H	F	P	S	N	L	K	E	L	L	L	Y	D	F	P	L	LRR_11
CaMi	1140	0.9278	0.9711	1	0.7445	0.9112	0.9002	1	0.7788	0.9042	ARLPNLENLSLYDTII	A	R	L	P	N	L	E	N	L	S	L	Y	D	T	I	I	LRR_12
CaMi	1166	0.9439	0.9573	1	0.7614	0.9234	0.8957	0.9996	0.766	0.9059	DTFENLKFLNLRLLTL	D	T	F	E	N	L	K	F	L	N	L	R	L	L	T	L	LRR_13
CaMi	1189	0.8856	0.9635	1	0.8325	0.9045	0.9051	0.9991	0.8093	0.9124	ESFPNLEKLKLQECGK	E	S	F	P	N	L	E	K	L	K	L	Q	E	C	G	K	LRR_14
CaMi	1213	0.9067	0.9711	1	0.8143	0.8469	0.9013	0.9997	0.7557	0.8995	GDIYSLKFIKIVKSPQ	G	D	I	Y	S	L	K	F	I	K	I	V	K	S	P	Q	LRR_15
CaMi	1234	0.7783	0.8925	1	0.4786	0.6732	0.1156	0.5909	0.2867	0.602	LKIKKYAEDMRGGNEL	L	K	I	K	K	Y	A	E	D	M	R	G	G	N	E	L	LRR_16
CaPtr1	502	0.7843	0.1051	0.055	0.6238	0.7839	0.0422	0.9908	0.7347	0.515	QSVAGAECLNVKPNAF	Q	S	V	A	G	A	E	C	L	N	V	K	P	N	A	F	LRR_01
CaPtr1	518	0.9279	0.9181	1	0.9566	0.9175	0.8912	0.9999	0.7693	0.9225	VVPERVRHLFFHAEDM	V	V	P	E	R	V	R	H	L	F	F	H	A	E	D	M	LRR_02
CaPtr1	543	0.9569	0.9605	1	0.8108	0.9475	0.8968	0.9999	0.8194	0.924	LPLRKLRSFSYSFNVG	L	P	L	R	K	L	R	S	F	S	Y	S	F	N	V	G	LRR_03
CaPtr1	570	0.9509	0.9543	1	0.7539	0.9566	0.9094	0.9999	0.8427	0.921	SNFKRLRMLVLSNLDL	S	N	F	K	R	L	R	M	L	V	L	S	N	L	D	L	LRR_04
CaPtr1	593	0.9427	0.9795	1	0.8134	0.9385	0.9122	1	0.8491	0.9294	GHLKELRYLNLSGSGN	G	H	L	K	E	L	R	Y	L	N	L	S	G	S	G	N	LRR_05
CaPtr1	617	0.9448	0.9732	1	0.8557	0.9381	0.9102	1	0.8169	0.9299	SKLVNLQTLNLINCEQ	S	K	L	V	N	L	Q	T	L	N	L	I	N	C	E	Q	LRR_06
CaPtr1	641	0.9334	0.9618	1	0.7946	0.8998	0.9042	0.9999	0.8931	0.9234	AKLISLKTLYLTTQQI	A	K	L	I	S	L	K	T	L	Y	L	T	T	Q	Q	I	LRR_07
CaPtr1	666	0.9332	0.966	1	0.7515	0.9025	0.9035	0.9998	0.8151	0.9089	HSFTSLQFLLLFKCCF	H	S	F	T	S	L	Q	F	L	L	L	F	K	C	C	F	LRR_08
CaPtr1	690	0.9711	0.967	1	0.7366	0.9439	0.9076	0.9999	0.8724	0.9248	QHFTALRVLRIYECPS	Q	H	F	T	A	L	R	V	L	R	I	Y	E	C	P	S	LRR_09
CaPtr1	714	0.9609	0.9714	1	0.8699	0.9454	0.9073	1	0.8608	0.9395	RYLTSLEKLWIWNCEE	R	Y	L	T	S	L	E	K	L	W	I	W	N	C	E	E	LRR_10
CaPtr1	739	0.905	0.8086	1	0.7433	0.9196	0.8901	0.9988	0.5926	0.8572	SGLSSLRSLLLMGLPK	S	G	L	S	S	L	R	S	L	L	L	M	G	L	P	K	LRR_11
CaPtr1	765	0.9444	0.8503	0.9999	0.4894	0.9748	0.8839	1	0.6052	0.8435	TAPATSKYFRIADCPN	T	A	P	A	T	S	K	Y	F	R	I	A	D	C	P	N	LRR_12
CaPtr1	789	0.8969	0.962	1	0.7687	0.8375	0.9073	0.9997	0.7537	0.8907	QNYSSLQRLYVEDCPA	Q	N	Y	S	S	L	Q	R	L	Y	V	E	D	C	P	A	LRR_13
CaPtr1	814	0.9157	0.8229	0.9994	0.821	0.956	0.8407	0.724	0.8782	0.8697	NHNVNVHIIDCPLLSG	N	H	N	V	N	V	H	I	I	D	C	P	L	L	S	G	LRR_14
CAR1	541	0.7858	0.67	0.83	0.4121	0.8034	0.1739	0.9986	0.4074	0.6351	LSTNTSRRISVQLHGG	L	S	T	N	T	S	R	R	I	S	V	Q	L	H	G	G	LRR_01
CAR1	571	0.9426	0.9677	1	0.8162	0.9323	0.8889	1	0.6115	0.8949	RKMKLLRVLDLEGAQI	R	K	M	K	L	L	R	V	L	D	L	E	G	A	Q	I	LRR_02
CAR1	596	0.6458	0.9592	1	0.816	0.7156	0.9008	0.9999	0.7533	0.8488	GDLIHLRNLSVRLTNV	G	D	L	I	H	L	R	N	L	S	V	R	L	T	N	V	LRR_03
CAR1	619	0.8278	0.9567	1	0.7134	0.8138	0.8903	0.9999	0.567	0.8461	GNLKLMITLDLFVKGQ	G	N	L	K	L	M	I	T	L	D	L	F	V	K	G	Q	LRR_04
CAR1	655	0.878	0.9212	1	0.9205	0.8321	0.8531	0.9996	0.7763	0.8976	LAMTSLRRLSINLSSQ	L	A	M	T	S	L	R	R	L	S	I	N	L	S	S	Q	LRR_05
CAR1	682	0.9756	0.9542	1	0.9346	0.9947	0.888	0.999	0.8117	0.9447	KVLKRLRGLTINVPCE	K	V	L	K	R	L	R	G	L	T	I	N	V	P	C	E	LRR_06
CAR1	710	0.8899	0.9339	1	0.95	0.9934	0.8945	0.9998	0.9287	0.9488	SAFTNLCELELFLKLE	S	A	F	T	N	L	C	E	L	E	L	F	L	K	L	E	LRR_07
CAR1	732	0.9226	0.9709	1	0.9062	0.8854	0.8903	1	0.7889	0.9205	SFSSDLGALRLWQCGL	S	F	S	S	D	L	G	A	L	R	L	W	Q	C	G	L	LRR_08
CAR1	756	0.9026	0.9364	1	0.5484	0.8989	0.8905	0.9999	0.6374	0.8518	EKLPNLKILQLFEGSF	E	K	L	P	N	L	K	I	L	Q	L	F	E	G	S	F	LRR_09
CAR1	793	0.8431	0.8862	1	0.8957	0.8871	0.8665	0.9995	0.655	0.8791	GAMMRLVTVELKCCNK	G	A	M	M	R	L	V	T	V	E	L	K	C	C	N	K	LRR_10
CAR1	817	0.8143	0.9087	1	0.6522	0.8545	0.8636	0.9713	0.6154	0.835	RFLKNLQEVEIGNRTK	R	F	L	K	N	L	Q	E	V	E	I	G	N	R	T	K	LRR_11
CcRpp1	533	0.7899	0.8292	0.9887	0.6539	0.819	0.3378	0.9993	0.5984	0.752	QILTKPRRLSFHCDMG	Q	I	L	T	K	P	R	R	L	S	F	H	C	D	M	G	LRR_01
CcRpp1	583	0.9767	0.968	1	0.7687	0.9207	0.8968	1	0.713	0.9055	KGFKLVRVLELGKNHC	K	G	F	K	L	V	R	V	L	E	L	G	K	N	H	C	LRR_02
CcRpp1	607	0.937	0.984	1	0.9407	0.9559	0.9124	1	0.8881	0.9523	GDFIHLRYLRIDSNFG	G	D	F	I	H	L	R	Y	L	R	I	D	S	N	F	G	LRR_03
CcRpp1	630	0.9173	0.9711	1	0.8401	0.9398	0.9111	1	0.9019	0.9352	LTLQNLQTVDLGNWFR	L	T	L	Q	N	L	Q	T	V	D	L	G	N	W	F	R	LRR_04
CcRpp1	656	0.9246	0.9636	1	0.8267	0.9743	0.9005	0.9999	0.8915	0.9351	WKLKHLRHLYGQGPVK	W	K	L	K	H	L	R	H	L	Y	G	Q	G	P	V	K	LRR_05
CcRpp1	681	0.7176	0.395	0.9995	0.3227	0.7755	0.3662	0.9967	0.2908	0.608	EVMWNLRTIFPIDIDT	E	V	M	W	N	L	R	T	I	F	P	I	D	I	D	T	LRR_06
CcRpp1	705	0.8942	0.9666	1	0.8699	0.832	0.8826	0.9997	0.7165	0.8952	GSFPNLVKLGLSINSD	G	S	F	P	N	L	V	K	L	G	L	S	I	N	S	D	LRR_07
CcRpp1	730	0.9768	0.8961	1	0.7609	0.9847	0.8911	0.9991	0.8522	0.9201	QSLQELSHLNILKICL	Q	S	L	Q	E	L	S	H	L	N	I	L	K	I	C	L	LRR_08
CcRpp1	751	0.4807	0.3061	0.9926	0.6432	0.565	0.0338	0.9565	0.3666	0.5431	ASIGTVSSIWRFGCEP	A	S	I	G	T	V	S	S	I	W	R	F	G	C	E	P	LRR_09
CcRpp1	774	0.9614	0.9431	1	0.8535	0.9886	0.904	0.9999	0.857	0.9384	GLLTHITTLKITNICS	G	L	L	T	H	I	T	T	L	K	I	T	N	I	C	S	LRR_10
CcRpp1	793	0.9343	0.8882	1	0.8974	0.9775	0.8951	0.9998	0.903	0.9369	TVPPNVTKLTLRGISS	T	V	P	P	N	V	T	K	L	T	L	R	G	I	S	S	LRR_11
CcRpp1	818	0.9102	0.9762	1	0.5937	0.9012	0.9012	0.9999	0.7465	0.8786	RNHTKLQILSLYGDYG	R	N	H	T	K	L	Q	I	L	S	L	Y	G	D	Y	G	LRR_12
CcRpp1	843	0.9528	0.9697	1	0.7782	0.9366	0.9058	0.9999	0.6625	0.9007	GGFPQLQVLQLKKFTS	G	G	F	P	Q	L	Q	V	L	Q	L	K	K	F	T	S	LRR_13
CcRpp1	866	0.8318	0.9732	1	0.7389	0.8359	0.9042	0.9999	0.7465	0.8788	GAMPRLHTLVIINCQS	G	A	M	P	R	L	H	T	L	V	I	I	N	C	Q	S	LRR_14
CcRpp1	890	0.7952	0.9417	1	0.6414	0.8298	0.9023	0.9988	0.8367	0.8682	WSLTAFRKLHVKQPSQ	W	S	L	T	A	F	R	K	L	H	V	K	Q	P	S	Q	LRR_15
CcRpp1	906	0.7505	0.7769	1	0.8904	0.8073	0.731	0.2668	0.7252	0.7435	PMLRMLRDLKIKDRVQ	P	M	L	R	M	L	R	D	L	K	I	K	D	R	V	Q	LRR_16
CD3.1	556	0.8711	0.8873	0.9999	0.4862	0.7901	0.5569	0.9984	0.3951	0.7481	DVPRDVRHLFVQSYDA	D	V	P	R	D	V	R	H	L	F	V	Q	S	Y	D	A	LRR_01
CD3.1	579	0.8723	0.9317	1	0.7826	0.8104	0.8513	0.9996	0.8533	0.8876	LVLENLHTLVIYSVGG	L	V	L	E	N	L	H	T	L	V	I	Y	S	V	G	G	LRR_02
CD3.1	608	0.9838	0.9766	1	0.8716	0.986	0.8886	1	0.8714	0.9473	KSLPKLRVLAIALCLE	K	S	L	P	K	L	R	V	L	A	I	A	L	C	L	E	LRR_03
CD3.1	641	0.8953	0.9738	1	0.9078	0.9271	0.8987	0.9999	0.9047	0.9384	SQLKHLRYLAFRTDIE	S	Q	L	K	H	L	R	Y	L	A	F	R	T	D	I	E	LRR_04
CD3.1	666	0.9426	0.977	1	0.8698	0.9568	0.9074	1	0.8338	0.9359	NQLYQMQLLDFGVCMN	N	Q	L	Y	Q	M	Q	L	L	D	F	G	V	C	M	N	LRR_05
CD3.1	687	0.9219	0.9571	1	0.7778	0.9644	0.9023	0.9999	0.7819	0.9132	GDLINLRHVCSGPGLQ	G	D	L	I	N	L	R	H	V	C	S	G	P	G	L	Q	LRR_06
CD3.1	707	0.7482	0.6889	1	0.8201	0.7343	0.678	0.9917	0.8559	0.8146	GRLVSLQTIPAFKVSH	G	R	L	V	S	L	Q	T	I	P	A	F	K	V	S	H	LRR_07
CD3.1	733	0.7507	0.7213	0.2252	0.8059	0.6024	0.1932	1	0.4651	0.5955	YLNRLSGELSIYGLQS	Y	L	N	R	L	S	G	E	L	S	I	Y	G	L	Q	S	LRR_08
CD3.1	761	0.9695	0.9746	1	0.9076	0.9624	0.8969	0.9999	0.8375	0.9435	AAKKRLAELTLSFGGS	A	A	K	K	R	L	A	E	L	T	L	S	F	G	G	S	LRR_09
CD3.1	788	0.9296	0.9682	1	0.8348	0.916	0.9018	0.9999	0.867	0.9272	CPPVGLVTLDIRDYDG	C	P	P	V	G	L	V	T	L	D	I	R	D	Y	D	G	LRR_10
CD3.1	816	0.9535	0.9757	1	0.8306	0.9128	0.9057	0.9999	0.8683	0.9308	GAPEKLQQLGLSGWSQ	G	A	P	E	K	L	Q	Q	L	G	L	S	G	W	S	Q	LRR_11
CD3.1	839	0.8808	0.9576	1	0.7288	0.8987	0.9047	0.9986	0.773	0.8928	KAFNHLRCLNLMHCSW	K	A	F	N	H	L	R	C	L	N	L	M	H	C	S	W	LRR_12
CD3.1	862	0.9418	0.9689	1	0.8715	0.9096	0.9025	0.9998	0.8553	0.9312	EHLSSLETVIIIKCLN	E	H	L	S	S	L	E	T	V	I	I	I	K	C	L	N	LRR_13
CD3.1	883	0.9126	0.9366	1	0.7761	0.9012	0.8942	0.9821	0.7044	0.8884	TLPQSLTYFWLLKCDD	T	L	P	Q	S	L	T	Y	F	W	L	L	K	C	D	D	LRR_14
CHS3	518	0.7918	0.8214	0.9991	0.1762	0.6167	0.1859	0.9999	0.137	0.591	LVAEHIESIFLDTSNV	L	V	A	E	H	I	E	S	I	F	L	D	T	S	N	V	LRR_01
CHS3	543	0.9334	0.9679	1	0.8667	0.94	0.8867	1	0.8135	0.926	KNMFNLKFLKIYNSCS	K	N	M	F	N	L	K	F	L	K	I	Y	N	S	C	S	LRR_02
CHS3	572	0.8556	0.9597	1	0.5366	0.7947	0.8943	0.9997	0.5891	0.8287	SLPYELRLLHWENYPL	S	L	P	Y	E	L	R	L	L	H	W	E	N	Y	P	L	LRR_03
CHS3	594	0.8834	0.9722	1	0.9343	0.8905	0.9065	0.9999	0.9099	0.9371	FDFGHLVKLSMPYSQL	F	D	F	G	H	L	V	K	L	S	M	P	Y	S	Q	L	LRR_04
CHS3	617	0.9699	0.9813	1	0.9242	0.9794	0.9084	1	0.8503	0.9517	KDLVMLKRLILSHSLQ	K	D	L	V	M	L	K	R	L	I	L	S	H	S	L	Q	LRR_05
CHS3	640	0.9544	0.9732	1	0.8864	0.9438	0.9074	0.9999	0.8614	0.9408	IYAQNIELIDLQGCTG	I	Y	A	Q	N	I	E	L	I	D	L	Q	G	C	T	G	LRR_06
CHS3	663	0.9507	0.9729	1	0.8791	0.9546	0.9098	0.9999	0.828	0.9369	SQLQNLRVVNLSGCTE	S	Q	L	Q	N	L	R	V	V	N	L	S	G	C	T	E	LRR_07
CHS3	684	0.9101	0.9653	1	0.8603	0.9113	0.9041	0.9998	0.8906	0.9302	GVPPNIEELHLQGTRI	G	V	P	P	N	I	E	E	L	H	L	Q	G	T	R	I	LRR_08
CHS3	705	0.9225	0.8473	0.999	0.7066	0.9473	0.7994	0.9994	0.6953	0.8646	FNATHPPKVKLDRKKL	F	N	A	T	H	P	P	K	V	K	L	D	R	K	K	L	LRR_09
CHS3	725	0.9601	0.9492	1	0.8271	0.9812	0.9011	1	0.8255	0.9305	ENFSDVEHIDLECVTN	E	N	F	S	D	V	E	H	I	D	L	E	C	V	T	N	LRR_10
CHS3	749	0.9475	0.9596	1	0.8829	0.942	0.8986	0.9999	0.8205	0.9314	HVMGKLVCLNMKYCSN	H	V	M	G	K	L	V	C	L	N	M	K	Y	C	S	N	LRR_11
CHS3	772	0.8774	0.9701	1	0.8657	0.9118	0.9041	0.9997	0.7893	0.9148	VSLESLKVLYLSGCSE	V	S	L	E	S	L	K	V	L	Y	L	S	G	C	S	E	LRR_12
CHS3	793	0.8419	0.9748	1	0.7977	0.8695	0.9099	0.9998	0.7202	0.8892	GFPRNLKKLYVGGTAI	G	F	P	R	N	L	K	K	L	Y	V	G	G	T	A	I	LRR_13
CHS3	813	0.7521	0.9027	1	0.5006	0.7262	0.8776	0.9981	0.5685	0.7907	QLPNSLEFLNAHGCKH	Q	L	P	N	S	L	E	F	L	N	A	H	G	C	K	H	LRR_14
CHS3	824	0.5633	0.3964	1	0.6566	0.6562	0.6117	0.9975	0.6514	0.6916	HGCKHLKSINLDFEQL	H	G	C	K	H	L	K	S	I	N	L	D	F	E	Q	L	LRR_15
CHS3	835	0.547	0.6031	0.7475	0.1717	0.7034	0.3765	0.9995	0.2799	0.5536	DFEQLPRHFIFSNCYR	D	F	E	Q	L	P	R	H	F	I	F	S	N	C	Y	R	LRR_16
CNL-11990	570	0.9681	0.9609	1	0.8499	0.9589	0.8881	1	0.8165	0.9303	SRFNLLRVLSIFNTNG	S	R	F	N	L	L	R	V	L	S	I	F	N	T	N	G	LRR_01
CNL-11990	595	0.8891	0.9743	1	0.8665	0.9644	0.9039	1	0.8515	0.9312	TKLFHLKYLQVRFDGD	T	K	L	F	H	L	K	Y	L	Q	V	R	F	D	G	D	LRR_02
CNL-11990	616	0.9089	0.9695	1	0.817	0.9064	0.9057	1	0.6724	0.8975	SDLQDLQTLICSNYSF	S	D	L	Q	D	L	Q	T	L	I	C	S	N	Y	S	F	LRR_03
CNL-11990	640	0.8915	0.9681	1	0.7778	0.845	0.8917	1	0.842	0.902	WMMKNLRYICMGGVTY	W	M	M	K	N	L	R	Y	I	C	M	G	G	V	T	Y	LRR_04
CNL-11990	666	0.6439	0.5078	0.9997	0.5422	0.3752	0.0419	0.9705	0.6962	0.5972	TRMPNLEELSGVCFTS	T	R	M	P	N	L	E	E	L	S	G	V	C	F	T	S	LRR_05
CNL-11990	688	0.9573	0.9074	1	0.8931	0.9413	0.8718	0.999	0.708	0.9097	SGIPNIKRLIIHVPYF	S	G	I	P	N	I	K	R	L	I	I	H	V	P	Y	F	LRR_06
CNL-11990	715	0.9715	0.9125	1	0.8924	0.9726	0.8928	0.9989	0.7941	0.9294	SRLTKLVAFKFKGSTL	S	R	L	T	K	L	V	A	F	K	F	K	G	S	T	L	LRR_07
CNL-11990	739	0.9785	0.9819	1	0.9013	0.9612	0.9056	1	0.863	0.9489	GFPTSLRRLSLTLCSF	G	F	P	T	S	L	R	R	L	S	L	T	L	C	S	F	LRR_08
CNL-11990	764	0.7782	0.9657	1	0.8157	0.8539	0.9001	0.9998	0.772	0.8857	MMLPNLEELKLKHCQT	M	M	L	P	N	L	E	E	L	K	L	K	H	C	Q	T	LRR_09
CNL-11990	812	0.8919	0.9521	1	0.6932	0.8629	0.9004	0.9988	0.6861	0.8732	GKFKSLKLLQLSGSTL	G	K	F	K	S	L	K	L	L	Q	L	S	G	S	T	L	LRR_10
CNL-11990	835	0.8944	0.9485	1	0.883	0.8802	0.9029	0.9999	0.8373	0.9183	DNFPNLKCIVLKECHW	D	N	F	P	N	L	K	C	I	V	L	K	E	C	H	W	LRR_11
CNL-11990	859	0.9424	0.9473	1	0.738	0.9571	0.9063	1	0.8222	0.9142	WEISTLELIELHDCCT	W	E	I	S	T	L	E	L	I	E	L	H	D	C	C	T	LRR_12
CSA1	583	0.9562	0.9771	1	0.8781	0.9558	0.9068	0.9999	0.8594	0.9417	AMMRDLRYLKIYSTHC	A	M	M	R	D	L	R	Y	L	K	I	Y	S	T	H	C	LRR_01
CSA1	616	0.9091	0.9751	1	0.7449	0.8417	0.9126	0.9999	0.525	0.8636	LPLNEVRYLHWLKFPL	L	P	L	N	E	V	R	Y	L	H	W	L	K	F	P	L	LRR_02
CSA1	638	0.944	0.9715	1	0.7626	0.912	0.9073	1	0.8786	0.922	FNPGNLVDLKLPYSEI	F	N	P	G	N	L	V	D	L	K	L	P	Y	S	E	I	LRR_03
CSA1	661	0.9224	0.9757	1	0.8367	0.9147	0.9079	0.9999	0.8563	0.9267	KDAPKLKWVNLNHSKK	K	D	A	P	K	L	K	W	V	N	L	N	H	S	K	K	LRR_04
CSA1	684	0.9465	0.9707	1	0.7997	0.9542	0.9086	1	0.8744	0.9318	GKAQNLQELNLEGCTA	G	K	A	Q	N	L	Q	E	L	N	L	E	G	C	T	A	LRR_05
CSA1	708	0.9225	0.971	1	0.8177	0.9274	0.9046	1	0.8429	0.9233	ENMKFLVFLNLRGCTS	E	N	M	K	F	L	V	F	L	N	L	R	G	C	T	S	LRR_06
CSA1	730	0.9561	0.9577	1	0.8407	0.9539	0.9008	1	0.7977	0.9258	IQLISLKTLILSGCSK	I	Q	L	I	S	L	K	T	L	I	L	S	G	C	S	K	LRR_07
CSA1	751	0.9306	0.9661	1	0.8275	0.9699	0.9011	0.9998	0.9016	0.9371	VISDKLEALYLDGTAI	V	I	S	D	K	L	E	A	L	Y	L	D	G	T	A	I	LRR_08
CSA1	774	0.9351	0.97	1	0.8235	0.9395	0.9076	0.9998	0.8692	0.9306	GRLQRLVMLNMKGCKK	G	R	L	Q	R	L	V	M	L	N	M	K	G	C	K	K	LRR_09
CSA1	798	0.9358	0.9788	1	0.8092	0.9454	0.9097	1	0.7926	0.9214	GQLKALEELILSGCSK	G	Q	L	K	A	L	E	E	L	I	L	S	G	C	S	K	LRR_10
CSA1	822	0.9435	0.9707	1	0.8344	0.9486	0.9111	1	0.8805	0.9361	GNMSRLEILLLDETAI	G	N	M	S	R	L	E	I	L	L	L	D	E	T	A	I	LRR_11
CSA1	841	0.9668	0.9622	1	0.8215	0.9537	0.9079	1	0.7971	0.9261	PKILSVRRLCLNKNEK	P	K	I	L	S	V	R	R	L	C	L	N	K	N	E	K	LRR_12
CSA1	865	0.8823	0.9725	1	0.8808	0.9148	0.9057	0.9999	0.8485	0.9256	NKFSQLQWLHLKYCKN	N	K	F	S	Q	L	Q	W	L	H	L	K	Y	C	K	N	LRR_13
CSA1	886	0.792	0.8985	1	0.571	0.8853	0.8861	0.9985	0.4877	0.8149	QLPPNLQYLNVHGCSS	Q	L	P	P	N	L	Q	Y	L	N	V	H	G	C	S	S	LRR_14
CSA1	913	0.7006	0.7115	0.9996	0.1618	0.9329	0.6996	0.9994	0.1566	0.6703	IPMKHVNSSFIFTNCN	I	P	M	K	H	V	N	S	S	F	I	F	T	N	C	N	LRR_15
CW9	523	0.7837	0.827	0.9958	0.4642	0.7724	0.4069	0.5037	0.3181	0.634	KSPSKPRRLVVKGGDK	K	S	P	S	K	P	R	R	L	V	V	K	G	G	D	K	LRR_01
CW9	545	0.8327	0.8889	0.9999	0.543	0.8116	0.6709	0.9992	0.4934	0.78	LKNPKLRSLLFIEELG	L	K	N	P	K	L	R	S	L	L	F	I	E	E	L	G	LRR_02
CW9	570	0.971	0.9665	1	0.8378	0.9647	0.8943	1	0.7885	0.9278	TRLQLMRVLDLHGVEF	T	R	L	Q	L	M	R	V	L	D	L	H	G	V	E	F	LRR_03
CW9	594	0.9581	0.9706	1	0.892	0.9349	0.9057	1	0.776	0.9297	GLLIHLRYLSLYRAKA	G	L	L	I	H	L	R	Y	L	S	L	Y	R	A	K	A	LRR_04
CW9	617	0.9459	0.9677	1	0.8342	0.9328	0.896	1	0.7994	0.922	QNLKMLLYLNLCVQES	Q	N	L	K	M	L	L	Y	L	N	L	C	V	Q	E	S	LRR_05
CW9	642	0.9603	0.9747	1	0.935	0.9778	0.9055	1	0.8414	0.9493	KEMLELKYLSLPLRMD	K	E	M	L	E	L	K	Y	L	S	L	P	L	R	M	D	LRR_06
CW9	665	0.8519	0.8306	1	0.8873	0.8945	0.8111	0.9995	0.8135	0.886	GNLVNLEKLENFSTEH	G	N	L	V	N	L	E	K	L	E	N	F	S	T	E	H	LRR_07
CW9	687	0.9338	0.9051	1	0.8632	0.8775	0.7245	0.9979	0.8287	0.8913	QFMTRLRALSIYIRGR	Q	F	M	T	R	L	R	A	L	S	I	Y	I	R	G	R	LRR_08
CW9	713	0.9715	0.9711	1	0.8637	0.9558	0.8957	0.9999	0.7971	0.9318	SKLRDLENLTICYYPM	S	K	L	R	D	L	E	N	L	T	I	C	Y	Y	P	M	LRR_09
CW9	740	0.899	0.9456	1	0.8238	0.9385	0.8927	0.9996	0.8557	0.9194	LDCDQLKHLNLRIYMP	L	D	C	D	Q	L	K	H	L	N	L	R	I	Y	M	P	LRR_10
CW9	762	0.8701	0.9695	1	0.7545	0.9082	0.9049	0.9999	0.8076	0.9018	HFPWHLRNISLAECCL	H	F	P	W	H	L	R	N	I	S	L	A	E	C	C	L	LRR_11
CW9	786	0.9191	0.9573	1	0.6347	0.9263	0.8926	0.9999	0.7775	0.8884	EKLLQLNEVSLSHQSF	E	K	L	L	Q	L	N	E	V	S	L	S	H	Q	S	F	LRR_12
CW9	811	0.9104	0.9743	1	0.8137	0.9426	0.906	1	0.6188	0.8957	GGFPQLQKLDLCGLEE	G	G	F	P	Q	L	Q	K	L	D	L	C	G	L	E	E	LRR_13
CW9	835	0.881	0.9458	1	0.8051	0.8477	0.8952	0.999	0.7744	0.8935	GSMPRLHKLTIRNDPK	G	S	M	P	R	L	H	K	L	T	I	R	N	D	P	K	LRR_14
CW9	859	0.9409	0.9407	1	0.7367	0.9443	0.8754	0.9992	0.7355	0.8966	KFITSLKEVHVILNNW	K	F	I	T	S	L	K	E	V	H	V	I	L	N	N	W	LRR_15
DES1	535	0.9336	0.8795	0.9991	0.73	0.8528	0.6381	0.9952	0.3379	0.7958	NSEIKVRRLSIQNTKI	N	S	E	I	K	V	R	R	L	S	I	Q	N	T	K	I	LRR_01
DES1	555	0.8849	0.9221	1	0.7937	0.9186	0.8771	0.9985	0.771	0.8958	TRMEHMRSLTIFTSDV	T	R	M	E	H	M	R	S	L	T	I	F	T	S	D	V	LRR_02
DES1	578	0.967	0.9777	1	0.8633	0.9458	0.9039	1	0.7578	0.9269	SSFQVLRVLDLEGCKN	S	S	F	Q	V	L	R	V	L	D	L	E	G	C	K	N	LRR_03
DES1	601	0.8971	0.9746	1	0.9158	0.8448	0.9059	0.9999	0.8376	0.922	GNLLHLRYLGLKDTHV	G	N	L	L	H	L	R	Y	L	G	L	K	D	T	H	V	LRR_04
DES1	624	0.8903	0.9789	1	0.769	0.8522	0.9089	0.9998	0.8175	0.9021	GKLQFLLTLDLRGSNI	G	K	L	Q	F	L	L	T	L	D	L	R	G	S	N	I	LRR_05
DES1	647	0.9397	0.963	1	0.8727	0.9697	0.9009	0.9999	0.8306	0.9345	VQLRRLMCLYVDYDMK	V	Q	L	R	R	L	M	C	L	Y	V	D	Y	D	M	K	LRR_06
DES1	668	0.8884	0.8553	1	0.8414	0.8907	0.8261	0.9971	0.8974	0.8996	GNLTSLEVLDDLGLSD	G	N	L	T	S	L	E	V	L	D	D	L	G	L	S	D	LRR_07
DES1	693	0.9814	0.9676	1	0.8073	0.958	0.9012	1	0.8728	0.936	GRLTKLRVLRLDCDDF	G	R	L	T	K	L	R	V	L	R	L	D	C	D	D	F	LRR_08
DES1	721	0.9719	0.9748	1	0.9526	0.9383	0.8917	1	0.8427	0.9465	CNIHKLDSLDVYVSDG	C	N	I	H	K	L	D	S	L	D	V	Y	V	S	D	G	LRR_09
DES1	746	0.9723	0.963	1	0.8712	0.9703	0.904	1	0.847	0.941	VPPPQLRRLAFPAIQS	V	P	P	P	Q	L	R	R	L	A	F	P	A	I	Q	S	LRR_10
DES1	773	0.9351	0.9778	1	0.8941	0.9333	0.9025	1	0.8592	0.9377	SSLPLLSYLEITLFEV	S	S	L	P	L	L	S	Y	L	E	I	T	L	F	E	V	LRR_11
DES1	797	0.8581	0.9508	1	0.7647	0.8271	0.8958	0.9999	0.7946	0.8864	GTLPALVYLEILDHSV	G	T	L	P	A	L	V	Y	L	E	I	L	D	H	S	V	LRR_12
DES1	829	0.9791	0.9764	1	0.8138	0.9644	0.9025	1	0.8168	0.9316	ALFPCATECRFYGIGA	A	L	F	P	C	A	T	E	C	R	F	Y	G	I	G	A	LRR_13
DES1	852	0.8944	0.9512	1	0.7522	0.9178	0.8843	0.9986	0.5983	0.8746	GAAPRLKQLRFALPAK	G	A	A	P	R	L	K	Q	L	R	F	A	L	P	A	K	LRR_14
DES1	879	0.9558	0.945	1	0.853	0.9222	0.8806	0.9998	0.7155	0.909	RHLPSLQRVTVTVSQG	R	H	L	P	S	L	Q	R	V	T	V	T	V	S	Q	G	LRR_15
Dm1^Uk-3	532	0.6196	0.6048	0.999	0.4757	0.4063	0.0624	0.9989	0.3762	0.5679	TGTGSVKGISFDTSNI	T	G	T	G	S	V	K	G	I	S	F	D	T	S	N	I	LRR_01
Dm1^Uk-3	558	0.9361	0.8936	1	0.7714	0.9493	0.8058	0.9999	0.8152	0.8964	EGMRNLRFLRIYRVLE	E	G	M	R	N	L	R	F	L	R	I	Y	R	V	L	E	LRR_02
Dm1^Uk-3	592	0.7839	0.9493	1	0.7773	0.8293	0.9025	0.9996	0.7673	0.8761	EYLPPLRLLDWDRYPR	E	Y	L	P	P	L	R	L	L	D	W	D	R	Y	P	R	LRR_03
Dm1^Uk-3	614	0.9468	0.9671	1	0.9202	0.9516	0.9059	0.9999	0.7864	0.9347	FQPERLVEIHMPRSKL	F	Q	P	E	R	L	V	E	I	H	M	P	R	S	K	L	LRR_04
Dm1^Uk-3	637	0.9346	0.9827	1	0.8586	0.9475	0.9095	0.9999	0.7064	0.9174	QPLPNLKSIDLNRSHK	Q	P	L	P	N	L	K	S	I	D	L	N	R	S	H	K	LRR_05
Dm1^Uk-3	660	0.9451	0.9791	1	0.9367	0.9099	0.9078	1	0.8845	0.9454	SKATNLETLNLTHCEN	S	K	A	T	N	L	E	T	L	N	L	T	H	C	E	N	LRR_06
Dm1^Uk-3	684	0.9227	0.9738	1	0.9179	0.9337	0.9077	0.9999	0.8649	0.9401	SNLHKLEILNVEYCSM	S	N	L	H	K	L	E	I	L	N	V	E	Y	C	S	M	LRR_07
Dm1^Uk-3	707	0.9715	0.9616	1	0.8842	0.9771	0.9064	0.9999	0.8645	0.9456	INLASLEEVQMSGCWE	I	N	L	A	S	L	E	E	V	Q	M	S	G	C	W	E	LRR_08
Dm1^Uk-3	728	0.8925	0.9606	1	0.7531	0.8667	0.8927	0.9995	0.8639	0.9036	DISSNIKKLNLENTMI	D	I	S	S	N	I	K	K	L	N	L	E	N	T	M	I	LRR_09
Dm1^Uk-3	751	0.961	0.9638	1	0.9004	0.9689	0.9066	0.9999	0.9101	0.9513	GCWSRLDHLYIRSRSL	G	C	W	S	R	L	D	H	L	Y	I	R	S	R	S	L	LRR_10
Dm1^Uk-3	771	0.9873	0.9731	1	0.9496	0.98	0.904	1	0.8745	0.9586	HVPPCITVLVLSGSYI	H	V	P	P	C	I	T	V	L	V	L	S	G	S	Y	I	LRR_11
Dm1^Uk-3	794	0.9242	0.973	1	0.9042	0.9428	0.9065	0.9997	0.801	0.9314	IGLTRLHRLHVKRCIK	I	G	L	T	R	L	H	R	L	H	V	K	R	C	I	K	LRR_12
Dm1^Uk-3	815	0.7066	0.8769	1	0.4466	0.7243	0.8879	0.9997	0.6073	0.7812	GLPSSLQFLDANDCVS	G	L	P	S	S	L	Q	F	L	D	A	N	D	C	V	S	LRR_13
Dm1^Uk-3	837	0.9402	0.9061	0.9999	0.5395	0.9359	0.8659	1	0.4966	0.8355	SFHNPMDTLGFNNCLK	S	F	H	N	P	M	D	T	L	G	F	N	N	C	L	K	LRR_14
DM10^Col-0	554	0.9346	0.9314	1	0.4129	0.931	0.8157	0.9999	0.735	0.8451	KRLHDLRFLKVTKSRY	K	R	L	H	D	L	R	F	L	K	V	T	K	S	R	Y	LRR_01
DM10^Col-0	582	0.8144	0.9428	1	0.6486	0.8974	0.8897	0.9989	0.5576	0.8437	EFPCLLRLLHWEAYPS	E	F	P	C	L	L	R	L	L	H	W	E	A	Y	P	S	LRR_02
DM10^Col-0	604	0.8955	0.9763	1	0.9351	0.9208	0.907	1	0.8698	0.9381	FNPEFLVELNMQGSQL	F	N	P	E	F	L	V	E	L	N	M	Q	G	S	Q	L	LRR_03
DM10^Col-0	627	0.9604	0.9822	1	0.8885	0.964	0.9075	0.9999	0.8055	0.9385	QSLRNLKNMDLGWSPN	Q	S	L	R	N	L	K	N	M	D	L	G	W	S	P	N	LRR_04
DM10^Col-0	650	0.95	0.9844	1	0.9006	0.9241	0.9051	1	0.8748	0.9424	TNATNLEDLNLNSCES	T	N	A	T	N	L	E	D	L	N	L	N	S	C	E	S	LRR_05
DM10^Col-0	674	0.9099	0.9706	1	0.9064	0.9183	0.9029	0.9999	0.8783	0.9358	SHLHKLKNLWMSYCIN	S	H	L	H	K	L	K	N	L	W	M	S	Y	C	I	N	LRR_06
DM10^Col-0	697	0.9394	0.9575	1	0.8858	0.9283	0.8995	0.9997	0.8209	0.9289	MNLVSLERVTMTGCSR	M	N	L	V	S	L	E	R	V	T	M	T	G	C	S	R	LRR_07
DM10^Col-0	718	0.8387	0.9312	1	0.2868	0.9544	0.8986	0.9998	0.4176	0.7909	VISTHINYLDIAHNTE	V	I	S	T	H	I	N	Y	L	D	I	A	H	N	T	E	LRR_08
DM10^Col-0	742	0.9672	0.9731	1	0.8887	0.9837	0.9075	1	0.8541	0.9468	ALWCRLHYLNMSYNEN	A	L	W	C	R	L	H	Y	L	N	M	S	Y	N	E	N	LRR_09
DM10^Col-0	763	0.9414	0.9681	1	0.8749	0.9647	0.9089	1	0.8783	0.942	HLPMSLTQLILRYSDI	H	L	P	M	S	L	T	Q	L	I	L	R	Y	S	D	I	LRR_10
DM10^Col-0	786	0.8711	0.9656	1	0.8758	0.9522	0.9091	1	0.8227	0.9245	KALHQLFSLDLTGCRR	K	A	L	H	Q	L	F	S	L	D	L	T	G	C	R	R	LRR_11
DM10^Col-0	807	0.6593	0.894	1	0.3104	0.6296	0.8274	0.998	0.5257	0.7306	ELPGSLLDLEAEDCES	E	L	P	G	S	L	L	D	L	E	A	E	D	C	E	S	LRR_12
DM10^Col-0	829	0.7859	0.8144	0.9927	0.1263	0.8428	0.6489	0.9998	0.2914	0.6878	PLHTPRALLNFTNCFK	P	L	H	T	P	R	A	L	L	N	F	T	N	C	F	K	LRR_13
DM10^Tuescha9	554	0.9597	0.9521	1	0.6676	0.9524	0.892	0.9999	0.8267	0.9063	KRLHDLRFLKVTKSRY	K	R	L	H	D	L	R	F	L	K	V	T	K	S	R	Y	LRR_01
DM10^Tuescha9	582	0.9649	0.959	1	0.6803	0.9658	0.898	1	0.6236	0.8864	EFPCLLRLLHWEAYPS	E	F	P	C	L	L	R	L	L	H	W	E	A	Y	P	S	LRR_02
DM10^Tuescha9	604	0.9638	0.9785	1	0.9061	0.9594	0.9096	1	0.8466	0.9455	FNPEFLVELNMQDSQL	F	N	P	E	F	L	V	E	L	N	M	Q	D	S	Q	L	LRR_03
DM10^Tuescha9	627	0.9543	0.9803	1	0.9352	0.9583	0.9088	1	0.841	0.9472	QSLRNLKNLDLRGSTN	Q	S	L	R	N	L	K	N	L	D	L	R	G	S	T	N	LRR_04
DM10^Tuescha9	650	0.9067	0.9748	1	0.947	0.8824	0.9019	0.9999	0.7525	0.9207	TNATNLEDLNLNSCES	T	N	A	T	N	L	E	D	L	N	L	N	S	C	E	S	LRR_05
DM10^Tuescha9	674	0.9441	0.9741	1	0.9293	0.9558	0.9024	0.9999	0.8705	0.947	SHLHKLKNLWMSYCIN	S	H	L	H	K	L	K	N	L	W	M	S	Y	C	I	N	LRR_06
DM10^Tuescha9	697	0.8953	0.9622	1	0.8797	0.8892	0.9005	0.9997	0.7072	0.9042	MNLVSLERVTLTGCSR	M	N	L	V	S	L	E	R	V	T	L	T	G	C	S	R	LRR_07
DM10^Tuescha9	718	0.8245	0.9664	1	0.6488	0.8696	0.898	0.9958	0.7504	0.8692	VISTHISYLDISKCWK	V	I	S	T	H	I	S	Y	L	D	I	S	K	C	W	K	LRR_08
Dm2d^Uk-1	596	0.9285	0.9411	1	0.526	0.8308	0.8824	0.9999	0.5508	0.8324	DLRNNVEELNISEKAL	D	L	R	N	N	V	E	E	L	N	I	S	E	K	A	L	LRR_01
Dm2d^Uk-1	642	0.9376	0.9734	1	0.8068	0.9654	0.8982	1	0.9089	0.9363	YQSPQIRSLHWKCYQN	Y	Q	S	P	Q	I	R	S	L	H	W	K	C	Y	Q	N	LRR_02
Dm2d^Uk-1	664	0.9425	0.9814	1	0.868	0.9276	0.9151	1	0.8447	0.9349	FNSEFLVELDMSDSNL	F	N	S	E	F	L	V	E	L	D	M	S	D	S	N	L	LRR_03
Dm2d^Uk-1	687	0.8776	0.968	1	0.8275	0.8489	0.9073	0.9999	0.8992	0.916	KQLRNLKWMDLSDCED	K	Q	L	R	N	L	K	W	M	D	L	S	D	C	E	D	LRR_04
Dm2d^Uk-1	710	0.9044	0.9254	1	0.5379	0.9309	0.8972	0.9998	0.6009	0.8496	STATNLEELKLRNCSS	S	T	A	T	N	L	E	E	L	K	L	R	N	C	S	S	LRR_05
Dm2d^Uk-1	734	0.8268	0.8999	1	0.4249	0.8526	0.8856	0.9994	0.5939	0.8104	EKLTSLQRLDLHSCSS	E	K	L	T	S	L	Q	R	L	D	L	H	S	C	S	S	LRR_06
Dm2d^Uk-1	757	0.8569	0.8943	1	0.5361	0.8741	0.8641	0.9997	0.5107	0.817	GNATKLEKLDLGNCRS	G	N	A	T	K	L	E	K	L	D	L	G	N	C	R	S	LRR_07
Dm2d^Uk-1	780	0.8005	0.8894	1	0.4228	0.8898	0.8845	0.9993	0.5172	0.8004	INANNLQELSLRNCSR	I	N	A	N	N	L	Q	E	L	S	L	R	N	C	S	R	LRR_08
Dm2d^Uk-1	803	0.8732	0.9115	1	0.5798	0.9324	0.8979	0.9996	0.6904	0.8606	ENATKLRKLKLQNCSS	E	N	A	T	K	L	R	K	L	K	L	Q	N	C	S	S	LRR_09
Dm2d^Uk-1	827	0.8694	0.9392	1	0.7491	0.8814	0.8975	0.9998	0.8044	0.8926	GTATNLKKLNISGCSS	G	T	A	T	N	L	K	K	L	N	I	S	G	C	S	S	LRR_10
Dm2d^Uk-1	851	0.9154	0.962	1	0.7883	0.9166	0.9046	0.9999	0.869	0.9195	GDMTNLEVFDLSNCSN	G	D	M	T	N	L	E	V	F	D	L	S	N	C	S	N	LRR_11
Dm2d^Uk-1	875	0.9384	0.9255	1	0.7387	0.9537	0.8998	0.9997	0.8139	0.9087	GDITDLEVFNLDNCSS	G	D	I	T	D	L	E	V	F	N	L	D	N	C	S	S	LRR_12
Dm2d^Uk-1	899	0.741	0.8592	1	0.5944	0.8183	0.8348	0.998	0.5619	0.801	GNLQNLSELLMCGCSK	G	N	L	Q	N	L	S	E	L	L	M	C	G	C	S	K	LRR_13
Dm2d^Uk-1	922	0.5701	0.69	1	0.3805	0.7578	0.6873	0.9869	0.5642	0.7046	INLKALSTLDLTDCSQ	I	N	L	K	A	L	S	T	L	D	L	T	D	C	S	Q	LRR_14
Dm2d^Uk-1	943	0.6285	0.8172	1	0.1528	0.6974	0.643	0.9965	0.3193	0.6568	EISTHIDSLSLIGTAI	E	I	S	T	H	I	D	S	L	S	L	I	G	T	A	I	LRR_15
Dm2d^Uk-1	977	0.9147	0.9668	1	0.8231	0.8798	0.8973	1	0.8449	0.9158	SYFESLKEFPHALDII	S	Y	F	E	S	L	K	E	F	P	H	A	L	D	I	I	LRR_16
Dm2d^Uk-1	1042	0.8163	0.9603	1	0.8388	0.8221	0.897	1	0.8144	0.8936	DNCKSLERLDCCFNNR	D	N	C	K	S	L	E	R	L	D	C	C	F	N	N	R	LRR_17
Dm2h^Bla-1	628	0.8805	0.9519	1	0.831	0.8742	0.9067	0.9997	0.8414	0.9107	DLFGTQDYLNISEKAL	D	L	F	G	T	Q	D	Y	L	N	I	S	E	K	A	L	LRR_01
Dm2h^Bla-1	672	0.9742	0.9675	1	0.9178	0.9854	0.9008	1	0.8789	0.9531	CHSPKIRSLKWYSYQN	C	H	S	P	K	I	R	S	L	K	W	Y	S	Y	Q	N	LRR_02
Dm2h^Bla-1	694	0.9735	0.9592	1	0.8337	0.9773	0.9056	1	0.8776	0.9409	FNPEFLVELHMSFSKL	F	N	P	E	F	L	V	E	L	H	M	S	F	S	K	L	LRR_03
Dm2h^Bla-1	717	0.9454	0.9665	1	0.8355	0.9549	0.9074	0.9999	0.8616	0.9339	KQLRNLKWMDLSNSED	K	Q	L	R	N	L	K	W	M	D	L	S	N	S	E	D	LRR_04
Dm2h^Bla-1	740	0.9681	0.9629	1	0.8595	0.9557	0.9084	1	0.8935	0.9435	STATNLEELKLRNCSS	S	T	A	T	N	L	E	E	L	K	L	R	N	C	S	S	LRR_05
Dm2h^Bla-1	764	0.9632	0.9737	1	0.892	0.9552	0.905	1	0.8813	0.9463	EKLTSLQILDLHSCSS	E	K	L	T	S	L	Q	I	L	D	L	H	S	C	S	S	LRR_06
Dm2h^Bla-1	787	0.9563	0.9742	1	0.8763	0.9541	0.9095	1	0.8262	0.9371	GNATKLEKLDLGNCSS	G	N	A	T	K	L	E	K	L	D	L	G	N	C	S	S	LRR_07
Dm2h^Bla-1	810	0.9856	0.9713	1	0.8642	0.9825	0.9041	1	0.8086	0.9395	INATNLRKLSLINCSR	I	N	A	T	N	L	R	K	L	S	L	I	N	C	S	R	LRR_08
Dm2h^Bla-1	833	0.9251	0.9686	1	0.7599	0.9092	0.906	0.9999	0.8029	0.9089	ENATNLQVLDLHNCSS	E	N	A	T	N	L	Q	V	L	D	L	H	N	C	S	S	LRR_09
Dm2h^Bla-1	857	0.965	0.9748	1	0.7684	0.9339	0.9078	1	0.8314	0.9227	GTATNLKELNISGCSS	G	T	A	T	N	L	K	E	L	N	I	S	G	C	S	S	LRR_10
Dm2h^Bla-1	881	0.9221	0.97	1	0.7699	0.916	0.9087	0.9999	0.8591	0.9182	GDMTNLKEFDLSNCSN	G	D	M	T	N	L	K	E	F	D	L	S	N	C	S	N	LRR_11
Dm2h^Bla-1	904	0.9069	0.9377	1	0.8089	0.9328	0.9039	0.9994	0.777	0.9083	INLKFLDTLNLAGCSQ	I	N	L	K	F	L	D	T	L	N	L	A	G	C	S	Q	LRR_12
Dm2h^Bla-1	936	0.8988	0.9633	1	0.8109	0.9485	0.9079	0.9999	0.9029	0.929	QRMSRLRDLRINNCNN	Q	R	M	S	R	L	R	D	L	R	I	N	N	C	N	N	LRR_13
Dm2h^Bla-1	968	0.8405	0.9744	1	0.7157	0.8917	0.9105	1	0.8833	0.902	DNCKSLERLDCCFNNP	D	N	C	K	S	L	E	R	L	D	C	C	F	N	N	P	LRR_14
Dm2h^Bla-1	994	0.8277	0.961	1	0.7837	0.8627	0.9039	0.9973	0.8868	0.9029	KLNQEARDLIMHTTCI	K	L	N	Q	E	A	R	D	L	I	M	H	T	T	C	I	LRR_15
DM2h^Ler	628	0.8932	0.9464	1	0.512	0.845	0.9002	0.9999	0.6206	0.8397	DLYKSEEELNISEKVL	D	L	Y	K	S	E	E	E	L	N	I	S	E	K	V	L	LRR_01
DM2h^Ler	672	0.7479	0.6066	0.9999	0.8322	0.942	0.863	0.9999	0.9117	0.8629	CHSPKIRSLKWYSYQN	C	H	S	P	K	I	R	S	L	K	W	Y	S	Y	Q	N	LRR_02
DM2h^Ler	694	0.9206	0.9702	1	0.8363	0.9492	0.9071	0.9999	0.8681	0.9314	FNPEFLVELHMSFSKL	F	N	P	E	F	L	V	E	L	H	M	S	F	S	K	L	LRR_03
DM2h^Ler	717	0.9561	0.9755	1	0.8305	0.9702	0.9111	1	0.9022	0.9432	KQLRNLKWMDLSNSED	K	Q	L	R	N	L	K	W	M	D	L	S	N	S	E	D	LRR_04
DM2h^Ler	740	0.9693	0.9761	1	0.9272	0.9478	0.9122	1	0.9098	0.9553	STATNLEELKLRDCSS	S	T	A	T	N	L	E	E	L	K	L	R	D	C	S	S	LRR_05
DM2h^Ler	764	0.9206	0.9757	1	0.876	0.9469	0.9097	0.9999	0.878	0.9384	EKLTSLQRLYLQRCSS	E	K	L	T	S	L	Q	R	L	Y	L	Q	R	C	S	S	LRR_06
DM2h^Ler	787	0.9372	0.9741	1	0.8096	0.9172	0.9088	1	0.7479	0.9118	GNATKLEELYLENCSS	G	N	A	T	K	L	E	E	L	Y	L	E	N	C	S	S	LRR_07
DM2h^Ler	810	0.9841	0.9729	1	0.861	0.9811	0.904	1	0.8767	0.9475	INANNLQQLSLINCSR	I	N	A	N	N	L	Q	Q	L	S	L	I	N	C	S	R	LRR_08
DM2h^Ler	833	0.9506	0.978	1	0.7695	0.9344	0.9099	1	0.8265	0.9211	ENATNLQVLDLHNCSS	E	N	A	T	N	L	Q	V	L	D	L	H	N	C	S	S	LRR_09
DM2h^Ler	857	0.9518	0.9797	1	0.8123	0.9531	0.9119	1	0.8935	0.9378	ASATNLKKLDISGCSS	A	S	A	T	N	L	K	K	L	D	I	S	G	C	S	S	LRR_10
DM2h^Ler	881	0.8975	0.9683	1	0.7622	0.8953	0.9079	0.9998	0.8596	0.9113	GDMTNLDVLDLSNCSS	G	D	M	T	N	L	D	V	L	D	L	S	N	C	S	S	LRR_11
DM2h^Ler	904	0.9591	0.8823	1	0.7883	0.9857	0.8943	0.9997	0.7802	0.9112	INLKSFLAVNLAGCSQ	I	N	L	K	S	F	L	A	V	N	L	A	G	C	S	Q	LRR_12
DM2h^Ler	936	0.9017	0.9778	1	0.8565	0.9254	0.9113	1	0.8748	0.9309	QRMSRLRDLRINNCNN	Q	R	M	S	R	L	R	D	L	R	I	N	N	C	N	N	LRR_13
DM2h^Ler	968	0.955	0.9806	1	0.8727	0.9753	0.9088	1	0.849	0.9427	DNCKSLERLDCCFNNP	D	N	C	K	S	L	E	R	L	D	C	C	F	N	N	P	LRR_14
DM2h^Ler	994	0.8586	0.9516	1	0.6368	0.9382	0.9031	0.9982	0.8803	0.8958	KLNQEARDLIMHTTCI	K	L	N	Q	E	A	R	D	L	I	M	H	T	T	C	I	LRR_15
Dm2h^Uk-1	581	0.87	0.9645	1	0.5491	0.917	0.8979	0.9996	0.4626	0.8326	DLYKSEEELNISEKVL	D	L	Y	K	S	E	E	E	L	N	I	S	E	K	V	L	LRR_01
Dm2h^Uk-1	606	0.9562	0.9486	1	0.9504	0.9587	0.8876	0.9987	0.8988	0.9499	RIDASFQPERLQPERL	R	I	D	A	S	F	Q	P	E	R	L	Q	P	E	R	L	LRR_02
Dm2h^Uk-1	630	0.9286	0.9679	1	0.85	0.9643	0.9046	1	0.9354	0.9439	YHSPKLRSLKWYGYQN	Y	H	S	P	K	L	R	S	L	K	W	Y	G	Y	Q	N	LRR_03
Dm2h^Uk-1	652	0.9528	0.9772	1	0.8668	0.9647	0.91	0.9999	0.8715	0.9429	FNPEFLIELDMRYSKL	F	N	P	E	F	L	I	E	L	D	M	R	Y	S	K	L	LRR_04
Dm2h^Uk-1	675	0.9673	0.9731	1	0.8598	0.9684	0.9037	1	0.868	0.9425	KQLRNLKWMNLSYSRD	K	Q	L	R	N	L	K	W	M	N	L	S	Y	S	R	D	LRR_05
Dm2h^Uk-1	698	0.9566	0.9794	1	0.8315	0.9517	0.9125	1	0.8819	0.9392	STATNLEELKLKHCSS	S	T	A	T	N	L	E	E	L	K	L	K	H	C	S	S	LRR_06
Dm2h^Uk-1	722	0.967	0.9768	1	0.8111	0.9565	0.9084	1	0.8233	0.9304	EKLTSLQILDLHSCSS	E	K	L	T	S	L	Q	I	L	D	L	H	S	C	S	S	LRR_07
Dm2h^Uk-1	745	0.9597	0.9769	1	0.8313	0.9557	0.9108	1	0.8373	0.934	GNATKLEKLDLGNCSS	G	N	A	T	K	L	E	K	L	D	L	G	N	C	S	S	LRR_08
Dm2h^Uk-1	769	0.9612	0.9777	1	0.8683	0.9488	0.9118	1	0.8225	0.9363	GTATNLKKLNISGCSS	G	T	A	T	N	L	K	K	L	N	I	S	G	C	S	S	LRR_09
Dm2h^Uk-1	793	0.9814	0.9834	1	0.8549	0.9779	0.9119	1	0.8553	0.9456	GDMTDLEVFDLSNCSN	G	D	M	T	D	L	E	V	F	D	L	S	N	C	S	N	LRR_10
Dm2h^Uk-1	817	0.9582	0.9416	1	0.7697	0.98	0.9014	0.9999	0.8699	0.9276	GKLQKLYLLRMCGCSK	G	K	L	Q	K	L	Y	L	L	R	M	C	G	C	S	K	LRR_11
Dm2h^Uk-1	840	0.9871	0.9801	1	0.8827	0.9881	0.9111	1	0.8012	0.9438	INLKALRILNLTDCSR	I	N	L	K	A	L	R	I	L	N	L	T	D	C	S	R	LRR_12
Dm2h^Uk-1	861	0.8914	0.9462	1	0.831	0.8774	0.9029	0.9988	0.8641	0.914	EISTHIKYLMLTGTAI	E	I	S	T	H	I	K	Y	L	M	L	T	G	T	A	I	LRR_13
DSC1	550	0.6341	0.347	0.9334	0.2351	0.6751	0.2568	0.9994	0.3225	0.5504	LDTSKLRAMRLSAKAF	L	D	T	S	K	L	R	A	M	R	L	S	A	K	A	F	LRR_01
DSC1	566	0.8354	0.8489	1	0.6314	0.8731	0.8868	0.9999	0.7696	0.8556	QGMYNLKYLKIYDSHC	Q	G	M	Y	N	L	K	Y	L	K	I	Y	D	S	H	C	LRR_02
DSC1	599	0.8519	0.8632	1	0.7052	0.8992	0.8931	0.9999	0.744	0.8696	FLPNELTYLHWHGYPL	F	L	P	N	E	L	T	Y	L	H	W	H	G	Y	P	L	LRR_03
DSC1	621	0.7693	0.9667	1	0.8556	0.8568	0.9135	0.9999	0.9173	0.9099	FDPKNLVDLKLPHSQL	F	D	P	K	N	L	V	D	L	K	L	P	H	S	Q	L	LRR_04
DSC1	644	0.9905	0.9587	1	0.9416	0.9956	0.9009	1	0.882	0.9587	KDVGMLKWVDLSHSIN	K	D	V	G	M	L	K	W	V	D	L	S	H	S	I	N	LRR_05
DSC1	667	0.925	0.9842	1	0.7693	0.927	0.912	1	0.8248	0.9178	ANAHNLERLNLEGCTS	A	N	A	H	N	L	E	R	L	N	L	E	G	C	T	S	LRR_06
DSC1	691	0.9286	0.9542	1	0.8295	0.9342	0.9086	1	0.9125	0.9335	NCLEKLIYLNLRDCTS	N	C	L	E	K	L	I	Y	L	N	L	R	D	C	T	S	LRR_07
DSC1	714	0.9674	0.9688	1	0.8412	0.9665	0.9049	0.9999	0.8035	0.9315	IKTQSLQTLILSGCSS	I	K	T	Q	S	L	Q	T	L	I	L	S	G	C	S	S	LRR_08
DSC1	735	0.9649	0.9116	0.9996	0.8067	0.9435	0.8689	0.9998	0.5094	0.8756	LISENVEVLLLDGTVI	L	I	S	E	N	V	E	V	L	L	L	D	G	T	V	I	LRR_09
DSC1	758	0.9713	0.9314	1	0.783	0.9859	0.9003	0.9998	0.8104	0.9228	QTFRRLALLNLKNCKK	Q	T	F	R	R	L	A	L	L	N	L	K	N	C	K	K	LRR_10
DSC1	782	0.9316	0.9725	1	0.7806	0.9109	0.9001	1	0.748	0.9055	YKLKCLQELILSGCSQ	Y	K	L	K	C	L	Q	E	L	I	L	S	G	C	S	Q	LRR_11
DSC1	806	0.9356	0.934	1	0.7907	0.9672	0.8987	0.9993	0.8806	0.9258	EDMESLEILLMDDTSI	E	D	M	E	S	L	E	I	L	L	M	D	D	T	S	I	LRR_12
DSC1	828	0.9763	0.905	1	0.9106	0.972	0.8911	0.9995	0.8267	0.9352	MHLSNIKTFSLCGTSS	M	H	L	S	N	I	K	T	F	S	L	C	G	T	S	S	LRR_13
DSC1	856	0.9337	0.9688	1	0.8122	0.9499	0.9096	0.9999	0.9114	0.9357	LGCSRLTDLYLSRCSL	L	G	C	S	R	L	T	D	L	Y	L	S	R	C	S	L	LRR_14
DSC1	879	0.9176	0.9758	1	0.844	0.9093	0.9096	0.9999	0.8482	0.9256	GGLSSLQSLCLSGNNI	G	G	L	S	S	L	Q	S	L	C	L	S	G	N	N	I	LRR_15
DSC1	902	0.9112	0.9667	1	0.8827	0.9501	0.9033	0.9999	0.7993	0.9267	NQLNNLKWFDLKFCKM	N	Q	L	N	N	L	K	W	F	D	L	K	F	C	K	M	LRR_16
DSC1	923	0.8572	0.8551	1	0.866	0.8713	0.8872	0.9965	0.8137	0.8934	VLPQNLQYLDAHECES	V	L	P	Q	N	L	Q	Y	L	D	A	H	E	C	E	S	LRR_17
DSC2	616	0.9367	0.9445	1	0.7792	0.9509	0.8924	1	0.7408	0.9056	DRMTNLQFLILDECLR	D	R	M	T	N	L	Q	F	L	I	L	D	E	C	L	R	LRR_01
DSC2	642	0.9278	0.9361	1	0.7996	0.9385	0.8896	0.9999	0.4356	0.8659	CLPRKIRLLRWDYCPL	C	L	P	R	K	I	R	L	L	R	W	D	Y	C	P	L	LRR_02
DSC2	664	0.9544	0.9673	1	0.8785	0.9634	0.9022	0.9999	0.8767	0.9428	FSAKFLVELIMRANKF	F	S	A	K	F	L	V	E	L	I	M	R	A	N	K	F	LRR_03
DSC2	687	0.9894	0.9784	1	0.9162	0.9865	0.9123	1	0.8384	0.9526	QPLKNLKRMELGDARN	Q	P	L	K	N	L	K	R	M	E	L	G	D	A	R	N	LRR_04
DSC2	710	0.9533	0.9779	1	0.8848	0.8944	0.9	1	0.7753	0.9232	SNATNLESLLLSFCTS	S	N	A	T	N	L	E	S	L	L	L	S	F	C	T	S	LRR_05
DSC2	734	0.9499	0.9715	1	0.8586	0.9518	0.9091	1	0.8767	0.9397	RGTTNLKELDLGGCAS	R	G	T	T	N	L	K	E	L	D	L	G	G	C	A	S	LRR_06
DSC2	758	0.9534	0.9651	1	0.7974	0.9166	0.9005	0.9998	0.8481	0.9226	CNATSLEELNLSACSN	C	N	A	T	S	L	E	E	L	N	L	S	A	C	S	N	LRR_07
DSC2	785	0.98	0.9323	1	0.9027	0.988	0.9032	0.9996	0.7889	0.9368	SNMRSLSKLLLNGSSR	S	N	M	R	S	L	S	K	L	L	L	N	G	S	S	R	LRR_08
DSC2	806	0.9216	0.9722	1	0.9139	0.9518	0.903	0.9996	0.8539	0.9395	EISTNIQELNLSGTAI	E	I	S	T	N	I	Q	E	L	N	L	S	G	T	A	I	LRR_09
DSC2	829	0.9752	0.9671	1	0.9129	0.9748	0.9106	1	0.9239	0.9581	RLWSRLDKLDMSRCKN	R	L	W	S	R	L	D	K	L	D	M	S	R	C	K	N	LRR_10
DSC2	850	0.951	0.9479	1	0.9083	0.9355	0.9031	0.9994	0.8323	0.9347	PVPDGISVLNLSETEI	P	V	P	D	G	I	S	V	L	N	L	S	E	T	E	I	LRR_11
DSC2	873	0.9571	0.9468	1	0.8734	0.9345	0.8996	0.9997	0.731	0.9178	ENLSQLRHFVMIRCKK	E	N	L	S	Q	L	R	H	F	V	M	I	R	C	K	K	LRR_12
DSC2	898	0.9382	0.8436	1	0.8486	0.9717	0.8802	0.9982	0.8301	0.9138	SKMEGVHCLQITRGDE	S	K	M	E	G	V	H	C	L	Q	I	T	R	G	D	E	LRR_13
DSC2	947	0.9839	0.9432	1	0.8925	0.9885	0.8941	1	0.8907	0.9491	LVYTSPVSLHFISNEF	L	V	Y	T	S	P	V	S	L	H	F	I	S	N	E	F	LRR_14
DSC2	970	0.8454	0.9493	1	0.7955	0.897	0.9023	0.9994	0.6774	0.8833	KNLSQLHQLSFYRCHK	K	N	L	S	Q	L	H	Q	L	S	F	Y	R	C	H	K	LRR_15
DSC2	991	0.761	0.9096	1	0.4154	0.7236	0.8838	0.9992	0.6111	0.788	QLSDCLSSLDAENCVS	Q	L	S	D	C	L	S	S	L	D	A	E	N	C	V	S	LRR_16
DSC2	1013	0.8778	0.8761	0.9994	0.4153	0.9108	0.8539	1	0.4953	0.8036	SFHNPDIRLNFLNCNN	S	F	H	N	P	D	I	R	L	N	F	L	N	C	N	N	LRR_17
FB_MR5	581	0.6962	0.9616	1	0.7508	0.7018	0.8618	0.9998	0.7414	0.8392	PKLQYLRVLSFNCYKI	P	K	L	Q	Y	L	R	V	L	S	F	N	C	Y	K	I	LRR_01
FB_MR5	604	0.8463	0.9697	1	0.7804	0.8881	0.9135	1	0.8954	0.9117	GDLRYLRYLDLSYTDI	G	D	L	R	Y	L	R	Y	L	D	L	S	Y	T	D	I	LRR_02
FB_MR5	627	0.7759	0.9706	1	0.7804	0.8187	0.9035	1	0.8778	0.8908	STLYNLQTLILEGCSK	S	T	L	Y	N	L	Q	T	L	I	L	E	G	C	S	K	LRR_03
FB_MR5	651	0.831	0.962	1	0.6347	0.8427	0.9095	1	0.8386	0.8773	SNLVNLRHLNNSNVSL	S	N	L	V	N	L	R	H	L	N	N	S	N	V	S	L	LRR_04
FB_MR5	678	0.8691	0.7266	1	0.5464	0.9568	0.8896	0.9997	0.5644	0.8191	VNLQSLTKFVVSGGGG	V	N	L	Q	S	L	T	K	F	V	V	S	G	G	G	G	LRR_05
FB_MR5	732	0.9871	0.9333	1	0.9526	0.9893	0.8913	0.9999	0.8246	0.9473	NCKERLDSLVLEWSHS	N	C	K	E	R	L	D	S	L	V	L	E	W	S	H	S	LRR_06
FB_MR5	762	0.9472	0.9631	1	0.8423	0.928	0.8968	0.9999	0.9009	0.9348	QPHTKLKELTIKSYAG	Q	P	H	T	K	L	K	E	L	T	I	K	S	Y	A	G	LRR_07
FB_MR5	787	0.9826	0.9757	1	0.7769	0.9858	0.9107	1	0.8573	0.9361	PLFSNMVLVRLEECNN	P	L	F	S	N	M	V	L	V	R	L	E	E	C	N	N	LRR_08
FB_MR5	810	0.9603	0.9785	1	0.8594	0.9443	0.908	1	0.7977	0.931	GKLPHLKELYIRGMNA	G	K	L	P	H	L	K	E	L	Y	I	R	G	M	N	A	LRR_09
FB_MR5	839	0.7386	0.4217	0.9956	0.4376	0.3388	0.0137	0.8745	0.2492	0.5087	LPFPLLETLEFVDMQH	L	P	F	P	L	L	E	T	L	E	F	V	D	M	Q	H	LRR_10
FB_MR5	842	0.7194	0.6518	1	0.7665	0.8634	0.824	0.992	0.6493	0.8083	PLLETLEFVDMQHWKV	P	L	L	E	T	L	E	F	V	D	M	Q	H	W	K	V	LRR_11
FB_MR5	868	0.9153	0.9843	1	0.9485	0.9147	0.9089	1	0.8494	0.9401	SVFPCLKTLLVRKCSK	S	V	F	P	C	L	K	T	L	L	V	R	K	C	S	K	LRR_12
FB_MR5	890	0.7181	0.562	0.9998	0.8725	0.8161	0.3628	0.9986	0.8778	0.776	ENLDSLASLEIVKCEE	E	N	L	D	S	L	A	S	L	E	I	V	K	C	E	E	LRR_13
FB_MR5	911	0.9805	0.9817	1	0.9221	0.9665	0.9093	1	0.8698	0.9537	ANYKQLRQLNIDGCKG	A	N	Y	K	Q	L	R	Q	L	N	I	D	G	C	K	G	LRR_14
FB_MR5	934	0.9638	0.9771	1	0.9112	0.9772	0.9079	1	0.854	0.9489	VEFELLESLYLSNISE	V	E	F	E	L	L	E	S	L	Y	L	S	N	I	S	E	LRR_15
FB_MR5	961	0.9803	0.9758	1	0.9543	0.9613	0.905	0.9999	0.8829	0.9574	NGLNMVRDLKINGCEE	N	G	L	N	M	V	R	D	L	K	I	N	G	C	E	E	LRR_16
FB_MR5	989	0.9555	0.9721	1	0.9087	0.935	0.8956	1	0.8308	0.9372	QQLISLGRLEIEDNSL	Q	Q	L	I	S	L	G	R	L	E	I	E	D	N	S	L	LRR_17
FB_MR5	1021	0.9703	0.9747	1	0.8399	0.985	0.8962	0.9999	0.8893	0.9444	ILGCKLEFLKLKKCKN	I	L	G	C	K	L	E	F	L	K	L	K	K	C	K	N	LRR_18
FB_MR5	1045	0.9617	0.9804	1	0.9102	0.9208	0.9097	1	0.8037	0.9358	NQLSSLQELRIHECSS	N	Q	L	S	S	L	Q	E	L	R	I	H	E	C	S	S	LRR_19
FB_MR5	1068	0.9261	0.9832	1	0.9097	0.8979	0.9066	1	0.8179	0.9302	GLPPSLKDIEITECHS	G	L	P	P	S	L	K	D	I	E	I	T	E	C	H	S	LRR_20
FB_MR5	1091	0.9367	0.9018	1	0.879	0.9137	0.8889	0.9997	0.8205	0.9175	QIPQNLRRIQIRDCRS	Q	I	P	Q	N	L	R	R	I	Q	I	R	D	C	R	S	LRR_21
FB_MR5	1122	0.8862	0.9733	1	0.8907	0.8453	0.9034	0.9999	0.7573	0.907	SSHNCLEYLNIERCQS	S	S	H	N	C	L	E	Y	L	N	I	E	R	C	Q	S	LRR_22
FB_MR5	1146	0.9546	0.9549	1	0.7759	0.9631	0.9032	1	0.7607	0.914	QLVRALRELDIYDCEQ	Q	L	V	R	A	L	R	E	L	D	I	Y	D	C	E	Q	LRR_23
FB_MR5	1174	0.9488	0.9767	1	0.8455	0.9221	0.9042	1	0.7606	0.9197	NTNYFLENFRIRRCQN	N	T	N	Y	F	L	E	N	F	R	I	R	R	C	Q	N	LRR_24
FB_MR5	1200	0.978	0.9732	1	0.8246	0.9611	0.9012	1	0.6937	0.9164	IRGSNLREIRITDCDR	I	R	G	S	N	L	R	E	I	R	I	T	D	C	D	R	LRR_25
FB_MR5	1224	0.966	0.973	1	0.8849	0.9125	0.8935	0.9996	0.7792	0.9261	HNFNSLEKLIIDYREG	H	N	F	N	S	L	E	K	L	I	I	D	Y	R	E	G	LRR_26
FB_MR5	1246	0.6702	0.652	1	0.7218	0.8716	0.7855	0.9942	0.8062	0.8127	ANLTSLMIWKVKSCKS	A	N	L	T	S	L	M	I	W	K	V	K	S	C	K	S	LRR_27
FB_MR5	1270	0.9646	0.9704	1	0.8923	0.9516	0.9008	0.9999	0.8606	0.9425	HRLTSLRYLWIGGEDP	H	R	L	T	S	L	R	Y	L	W	I	G	G	E	D	P	LRR_28
FB_MR5	1300	0.9479	0.9568	1	0.8639	0.8683	0.8912	1	0.7256	0.9067	LLPKSLTELSIGGFPN	L	L	P	K	S	L	T	E	L	S	I	G	G	F	P	N	LRR_29
FB_MR5	1325	0.8437	0.8822	1	0.7855	0.8359	0.8895	0.9939	0.4497	0.8351	QFLTSLESLELWDCPK	Q	F	L	T	S	L	E	S	L	E	L	W	D	C	P	K	LRR_30
FB_MR5	1348	0.8769	0.8424	1	0.6239	0.8715	0.8835	0.9996	0.4839	0.8227	GLPLSLTELCIYGCPV	G	L	P	L	S	L	T	E	L	C	I	Y	G	C	P	V	LRR_31
Fom-1	552	0.9671	0.8898	1	0.786	0.9718	0.8838	1	0.7396	0.9048	EDMRSLKILEIGNVEV	E	D	M	R	S	L	K	I	L	E	I	G	N	V	E	V	LRR_01
Fom-1	573	0.9255	0.9588	1	0.7098	0.9377	0.9006	0.9976	0.7909	0.9026	HLSKQLRLLNWHSYPS	H	L	S	K	Q	L	R	L	L	N	W	H	S	Y	P	S	LRR_02
Fom-1	595	0.9852	0.9685	1	0.94	0.9828	0.8981	1	0.8643	0.9549	FESRYLFQLLLPLSQT	F	E	S	R	Y	L	F	Q	L	L	L	P	L	S	Q	T	LRR_03
Fom-1	619	0.9539	0.972	1	0.8683	0.924	0.8964	0.9995	0.7862	0.925	EGFEKLKVINVSGSKN	E	G	F	E	K	L	K	V	I	N	V	S	G	S	K	N	LRR_04
Fom-1	642	0.9246	0.9745	1	0.8948	0.9465	0.9061	1	0.7621	0.9261	TKVPNLESLDLSNCTR	T	K	V	P	N	L	E	S	L	D	L	S	N	C	T	R	LRR_05
Fom-1	666	0.853	0.9601	1	0.8993	0.9059	0.902	0.9998	0.8757	0.9245	SRLNRLTLLDITCCIN	S	R	L	N	R	L	T	L	L	D	I	T	C	C	I	N	LRR_06
Fom-1	689	0.8314	0.9558	1	0.8185	0.8061	0.8987	0.9978	0.8327	0.8926	RSCKSLITINYVGSGL	R	S	C	K	S	L	I	T	I	N	Y	V	G	S	G	L	LRR_07
Fom-2	576	0.9818	0.948	1	0.8792	0.9783	0.9036	1	0.7813	0.934	RNFVCLRILKISKMSS	R	N	F	V	C	L	R	I	L	K	I	S	K	M	S	S	LRR_01
Fom-2	599	0.9242	0.9786	1	0.8568	0.9378	0.906	1	0.7995	0.9254	DQLKHLRYLEIASYST	D	Q	L	K	H	L	R	Y	L	E	I	A	S	Y	S	T	LRR_02
Fom-2	623	0.9442	0.9722	1	0.8408	0.9589	0.9069	1	0.8108	0.9292	VSLHNLQTLKFLYSFV	V	S	L	H	N	L	Q	T	L	K	F	L	Y	S	F	V	LRR_03
Fom-2	646	0.9419	0.9805	1	0.8877	0.9652	0.9111	0.9999	0.7796	0.9332	SNLVNLRHLKLWRNVD	S	N	L	V	N	L	R	H	L	K	L	W	R	N	V	D	LRR_04
Fom-2	668	0.8834	0.7534	1	0.8501	0.9011	0.7453	0.9988	0.7248	0.8571	SQLTQLQTLSHFVIGF	S	Q	L	T	Q	L	Q	T	L	S	H	F	V	I	G	F	LRR_05
Fom-2	722	0.9752	0.964	1	0.902	0.973	0.8859	0.9996	0.8516	0.9439	AEKENLKELNLSWSMK	A	E	K	E	N	L	K	E	L	N	L	S	W	S	M	K	LRR_06
Fom-2	754	0.9852	0.9539	1	0.8381	0.9886	0.9008	0.9999	0.8431	0.9387	QPNQNLQILRIHDFTE	Q	P	N	Q	N	L	Q	I	L	R	I	H	D	F	T	E	LRR_07
Fom-2	776	0.9837	0.9708	1	0.9028	0.961	0.8987	1	0.8037	0.9401	IFVENLIEIGLYGCDN	I	F	V	E	N	L	I	E	I	G	L	Y	G	C	D	N	LRR_08
Fom-2	799	0.9619	0.936	1	0.9437	0.9398	0.8918	0.9999	0.7383	0.9264	GQLNNLKKLEICSFDG	G	Q	L	N	N	L	K	K	L	E	I	C	S	F	D	G	LRR_09
Fom-2	831	0.9569	0.8505	1	0.8274	0.9842	0.8926	0.9999	0.7196	0.9039	RFFPKLEKFVMQNMIN	R	F	F	P	K	L	E	K	F	V	M	Q	N	M	I	N	LRR_10
Fom-2	863	0.9011	0.9705	1	0.8383	0.9266	0.9052	0.9994	0.7761	0.9147	TIFPNLKSLEISGCPK	T	I	F	P	N	L	K	S	L	E	I	S	G	C	P	K	LRR_11
Fom-2	887	0.9604	0.953	1	0.7851	0.9587	0.9022	0.9999	0.8835	0.9304	QFCSSIRRVKIYQCSN	Q	F	C	S	S	I	R	R	V	K	I	Y	Q	C	S	N	LRR_12
Fom-2	908	0.8349	0.644	0.9983	0.4456	0.9049	0.4353	0.9794	0.6008	0.7304	RNKPELWYLHIGPLGK	R	N	K	P	E	L	W	Y	L	H	I	G	P	L	G	K	LRR_13
Fom-2	929	0.9592	0.9538	1	0.8921	0.9727	0.8971	0.9999	0.9229	0.9497	CHLMNLGVMTIVGNIQ	C	H	L	M	N	L	G	V	M	T	I	V	G	N	I	Q	LRR_14
Fom-2	952	0.9675	0.9283	1	0.8301	0.9294	0.8944	0.9997	0.8771	0.9283	QHLPSLKKITLVEDEL	Q	H	L	P	S	L	K	K	I	T	L	V	E	D	E	L	LRR_15
Fom-2	980	0.9698	0.9749	1	0.8566	0.9628	0.9065	1	0.8586	0.9412	QHLTSLEFLSIENFGG	Q	H	L	T	S	L	E	F	L	S	I	E	N	F	G	G	LRR_16
Fom-2	1004	0.8972	0.9409	1	0.8222	0.9048	0.8952	0.9998	0.777	0.9046	GNLVCLQTLCFLCCRN	G	N	L	V	C	L	Q	T	L	C	F	L	C	C	R	N	LRR_17
Fom-2	1030	0.8733	0.9402	1	0.7258	0.9353	0.8995	0.9984	0.7438	0.8895	LRLTKLNKLYACECPM	L	R	L	T	K	L	N	K	L	Y	A	C	E	C	P	M	LRR_18
GbaNA1	473	0.9813	0.9064	0.9999	0.8224	0.9091	0.7013	0.9274	0.5215	0.8462	LHIKRKRFMVKAGKQL	L	H	I	K	R	K	R	F	M	V	K	A	G	K	Q	L	LRR_01
GbaNA1	496	0.9168	0.9721	1	0.8577	0.8867	0.9061	0.9999	0.9215	0.9326	EWGEDLEKVSLMYNSI	E	W	G	E	D	L	E	K	V	S	L	M	Y	N	S	I	LRR_02
GbaNA1	521	0.9472	0.9793	1	0.8696	0.8985	0.9079	0.9999	0.8171	0.9274	PKFPKLTTLLLSRNYL	P	K	F	P	K	L	T	T	L	L	L	S	R	N	Y	L	LRR_03
GbaNA1	545	0.9598	0.982	1	0.9007	0.9504	0.9131	1	0.7941	0.9375	EHFPNLKILDLSHNPF	E	H	F	P	N	L	K	I	L	D	L	S	H	N	P	F	LRR_04
GbaNA1	568	0.9784	0.9841	1	0.9133	0.9607	0.9071	1	0.9047	0.956	SALEKLTVLFLIGCYY	S	A	L	E	K	L	T	V	L	F	L	I	G	C	Y	Y	LRR_05
GbaNA1	591	0.9604	0.9828	1	0.9273	0.9409	0.9137	1	0.9491	0.9593	LKLQALKKLRLRGSGI	L	K	L	Q	A	L	K	K	L	R	L	R	G	S	G	I	LRR_06
GbaNA1	614	0.9735	0.9758	1	0.9095	0.9531	0.9045	1	0.8905	0.9509	EMLVNLRYLDLLAMHP	E	M	L	V	N	L	R	Y	L	D	L	L	A	M	H	P	LRR_07
GbaNA1	638	0.9608	0.9786	1	0.9425	0.9668	0.9067	1	0.9053	0.9576	REFNKLEVFEVWFCNM	R	E	F	N	K	L	E	V	F	E	V	W	F	C	N	M	LRR_08
GbaNA1	661	0.9872	0.976	1	0.9128	0.9811	0.9011	1	0.81	0.946	GQRKRLHKYSILVCPL	G	Q	R	K	R	L	H	K	Y	S	I	L	V	C	P	L	LRR_09
GbaNA1	687	0.9642	0.8984	1	0.7861	0.9749	0.8829	0.9995	0.7395	0.9057	SKLVLFERIEIIIGDA	S	K	L	V	L	F	E	R	I	E	I	I	I	G	D	A	LRR_10
GbaNA1	704	0.9379	0.9449	1	0.9173	0.9339	0.9023	0.9999	0.7525	0.9236	ILPYDIQQLHLKHCYG	I	L	P	Y	D	I	Q	Q	L	H	L	K	H	C	Y	G	LRR_11
GbaNA1	729	0.949	0.933	1	0.8354	0.9722	0.8947	0.9994	0.8538	0.9297	RDAIHLKGCTVEDCFD	R	D	A	I	H	L	K	G	C	T	V	E	D	C	F	D	LRR_12
GbaNA1	754	0.9839	0.9558	1	0.8499	0.9617	0.899	0.9999	0.7236	0.9217	DQLKKLESLTLRNLPD	D	Q	L	K	K	L	E	S	L	T	L	R	N	L	P	D	LRR_13
GbaNA1	782	0.9501	0.9811	1	0.934	0.9154	0.8992	1	0.8344	0.9393	STFSSLKEITLCSSHK	S	T	F	S	S	L	K	E	I	T	L	C	S	S	H	K	LRR_14
GbaNA1	806	0.9504	0.9816	1	0.8891	0.9541	0.9066	1	0.8625	0.943	RALHNLEKIEVNYCLQ	R	A	L	H	N	L	E	K	I	E	V	N	Y	C	L	Q	LRR_15
GbaNA1	843	0.9727	0.9513	1	0.7053	0.9665	0.8958	0.9998	0.6756	0.8959	YNFPRLTTLILSNLPK	Y	N	F	P	R	L	T	T	L	I	L	S	N	L	P	K	LRR_16
GbaNA1	869	0.7057	0.895	1	0.8108	0.8485	0.898	0.9977	0.8174	0.8716	MVCNSLQVIEISNCPK	M	V	C	N	S	L	Q	V	I	E	I	S	N	C	P	K	LRR_17
GbaNA1	904	0.9412	0.9045	1	0.6865	0.9285	0.9012	1	0.6531	0.8769	SPSNTLQEIRVRTTDW	S	P	S	N	T	L	Q	E	I	R	V	R	T	T	D	W	LRR_18
GbaNA1	915	0.2673	0.4101	0.9995	0.3663	0.694	0.3524	0.9944	0.2063	0.5363	RTTDWWESVEWEHPIL	R	T	T	D	W	W	E	S	V	E	W	E	H	P	I	L	LRR_19
GhDSC1	555	0.9268	0.9347	1	0.7044	0.9464	0.8706	1	0.7433	0.8908	QNMHNLRFIYFSLTKW	Q	N	M	H	N	L	R	F	I	Y	F	S	L	T	K	W	LRR_01
GhDSC1	584	0.8165	0.871	1	0.5833	0.8226	0.8528	0.9991	0.6309	0.822	YLPNELRCLCWDCYPF	Y	L	P	N	E	L	R	C	L	C	W	D	C	Y	P	F	LRR_02
GhDSC1	606	0.9071	0.978	1	0.9287	0.9349	0.9094	1	0.906	0.9455	YNPENLVILRLRGSNV	Y	N	P	E	N	L	V	I	L	R	L	R	G	S	N	V	LRR_03
GhDSC1	631	0.9276	0.9824	1	0.8927	0.9087	0.9038	1	0.7311	0.9183	QDLVNLRHIDISYCKK	Q	D	L	V	N	L	R	H	I	D	I	S	Y	C	K	K	LRR_04
GhDSC1	654	0.9925	0.947	1	0.9207	0.9935	0.8969	1	0.7337	0.9355	LRAINLKTVICSWCDN	L	R	A	I	N	L	K	T	V	I	C	S	W	C	D	N	LRR_05
GhDSC1	677	0.9605	0.922	1	0.831	0.9741	0.9035	0.9996	0.8765	0.9334	DHLESLDELEFEGCCN	D	H	L	E	S	L	D	E	L	E	F	E	G	C	C	N	LRR_06
GhDSC1	698	0.9742	0.9669	1	0.8319	0.9627	0.8982	1	0.8518	0.9357	KVPNIFSVLDLSNTGI	K	V	P	N	I	F	S	V	L	D	L	S	N	T	G	I	LRR_07
GhDSC1	721	0.953	0.9776	1	0.872	0.9426	0.9144	1	0.932	0.9489	GYLDMLECLDLSHSKV	G	Y	L	D	M	L	E	C	L	D	L	S	H	S	K	V	LRR_08
GhDSC1	744	0.8828	0.9752	1	0.8703	0.8615	0.9086	0.9999	0.9082	0.9258	LKLKNLDDLDLSYSMI	L	K	L	K	N	L	D	D	L	D	L	S	Y	S	M	I	LRR_09
GhDSC1	764	0.9237	0.9764	1	0.7737	0.9287	0.9079	0.9998	0.8992	0.9262	ETPKNLTSLNLSGTKI	E	T	P	K	N	L	T	S	L	N	L	S	G	T	K	I	LRR_10
GhDSC1	787	0.9355	0.9678	1	0.8702	0.9501	0.9094	1	0.7855	0.9273	NPLSNLRELDMGFSSI	N	P	L	S	N	L	R	E	L	D	M	G	F	S	S	I	LRR_11
GhDSC1	803	0.8623	0.4059	0.6389	0.3239	0.6231	0.0077	0.9561	0.2708	0.5111	QKLQCNIALFCSGETT	Q	K	L	Q	C	N	I	A	L	F	C	S	G	E	T	T	LRR_12
GhDSC1	826	0.8226	0.9156	1	0.8275	0.8448	0.8927	0.9991	0.8068	0.8886	LRFKSLGCLTVHECNS	L	R	F	K	S	L	G	C	L	T	V	H	E	C	N	S	LRR_13
GhDSC1	847	0.6607	0.7321	0.9999	0.3914	0.7936	0.8037	0.9995	0.7418	0.7653	ELPPYLWQLDANYCLS	E	L	P	P	Y	L	W	Q	L	D	A	N	Y	C	L	S	LRR_14
GmKR3	557	0.6546	0.7489	0.9997	0.3426	0.388	0.0855	0.8999	0.2551	0.5468	SGTSEVKIICLDFPIS	S	G	T	S	E	V	K	I	I	C	L	D	F	P	I	S	LRR_01
GmKR3	586	0.736	0.8916	1	0.5899	0.7085	0.2268	0.9998	0.5514	0.713	KEMKNLKALIIRNGIL	K	E	M	K	N	L	K	A	L	I	I	R	N	G	I	L	LRR_02
GmNNL1^HT1	536	0.7809	0.8155	0.9997	0.6488	0.8262	0.5919	0.9994	0.232	0.7368	TGTDKIEFIKLEGYNN	T	G	T	D	K	I	E	F	I	K	L	E	G	Y	N	N	LRR_01
GmNNL1^HT1	562	0.9395	0.9666	1	0.737	0.9523	0.9004	0.9998	0.8053	0.9126	KEMKNLRILIIENTTF	K	E	M	K	N	L	R	I	L	I	I	E	N	T	T	F	LRR_02
GmNNL1^HT1	583	0.9319	0.9801	1	0.6572	0.885	0.9	1	0.818	0.8965	HLPNSLRVLDWSCYPS	H	L	P	N	S	L	R	V	L	D	W	S	C	Y	P	S	LRR_03
GmNNL1^HT1	605	0.98	0.919	1	0.9589	0.9903	0.8912	0.9999	0.8127	0.944	FNPKRVELLLMPESCL	F	N	P	K	R	V	E	L	L	L	M	P	E	S	C	L	LRR_04
GmNNL1^HT1	627	0.9772	0.9809	1	0.856	0.9623	0.909	1	0.7551	0.9301	NMFESLSVLSIEDCQF	N	M	F	E	S	L	S	V	L	S	I	E	D	C	Q	F	LRR_05
GmNNL1^HT1	650	0.9725	0.9818	1	0.9051	0.9349	0.9035	1	0.708	0.9257	REVPLLAYLCIDNCTN	R	E	V	P	L	L	A	Y	L	C	I	D	N	C	T	N	LRR_06
GmNNL1^HT1	674	0.9294	0.9625	1	0.9035	0.9472	0.9068	0.9997	0.8845	0.9417	GFLDKLQLLSAKRCSK	G	F	L	D	K	L	Q	L	L	S	A	K	R	C	S	K	LRR_07
GmNNL1^HT1	697	0.9416	0.9802	1	0.9028	0.9375	0.9142	1	0.7079	0.923	VMLPSLEILDLRGCTC	V	M	L	P	S	L	E	I	L	D	L	R	G	C	T	C	LRR_08
GmNNL1^HT1	721	0.9259	0.9701	1	0.8319	0.9068	0.9096	0.9999	0.8598	0.9255	GKMENIKEIYLDETAI	G	K	M	E	N	I	K	E	I	Y	L	D	E	T	A	I	LRR_09
GmNNL1^HT1	744	0.8745	0.9627	1	0.8803	0.7464	0.899	0.9988	0.7544	0.8895	GNFVGLQLLSLRKCGR	G	N	F	V	G	L	Q	L	L	S	L	R	K	C	G	R	LRR_10
GmNNL1^HT1	768	0.9263	0.9185	1	0.459	0.9312	0.8973	0.9999	0.6217	0.8442	CILPKVKVIFGFGHVV	C	I	L	P	K	V	K	V	I	F	G	F	G	H	V	V	LRR_11
Gpa2	498	0.7261	0.5799	0.8533	0.513	0.602	0.0606	0.8891	0.4282	0.5815	CSFKSRSRISIHNEEE	C	S	F	K	S	R	S	R	I	S	I	H	N	E	E	E	LRR_01
Gpa2	520	0.716	0.5073	0.9835	0.5105	0.3683	0.0358	0.5765	0.3352	0.5041	SEAHSIITLCIFKCVT	S	E	A	H	S	I	I	T	L	C	I	F	K	C	V	T	LRR_02
Gpa2	538	0.9436	0.9636	1	0.7928	0.9191	0.8902	1	0.649	0.8948	LSFKLVRVLDLGLTTC	L	S	F	K	L	V	R	V	L	D	L	G	L	T	T	C	LRR_03
Gpa2	561	0.8005	0.9763	1	0.747	0.7626	0.895	1	0.8371	0.8773	LSLIHLRYLSLRFNPR	L	S	L	I	H	L	R	Y	L	S	L	R	F	N	P	R	LRR_04
Gpa2	599	0.928	0.976	1	0.8087	0.9609	0.9056	1	0.8324	0.9264	SSLCYLQTFKLYHPFP	S	S	L	C	Y	L	Q	T	F	K	L	Y	H	P	F	P	LRR_05
Gpa2	626	0.9298	0.9768	1	0.5384	0.9491	0.9053	1	0.8258	0.8907	LTMPQLRKLCMGWNYL	L	T	M	P	Q	L	R	K	L	C	M	G	W	N	Y	L	LRR_06
Gpa2	651	0.5822	0.3423	0.9926	0.5818	0.3902	0.0031	0.9687	0.5873	0.556	LVLKSLQCLNELNPRY	L	V	L	K	S	L	Q	C	L	N	E	L	N	P	R	Y	LRR_07
Gpa2	654	0.7745	0.5717	1	0.7384	0.9009	0.5866	0.996	0.5031	0.7589	KSLQCLNELNPRYCTG	K	S	L	Q	C	L	N	E	L	N	P	R	Y	C	T	G	LRR_08
Gpa2	676	0.8824	0.8095	1	0.7785	0.9525	0.8812	0.9969	0.7421	0.8804	PNLKKLEVFGVKEDFR	P	N	L	K	K	L	E	V	F	G	V	K	E	D	F	R	LRR_09
Gpa2	700	0.9764	0.9361	1	0.9223	0.971	0.8912	0.9996	0.8978	0.9493	RYLYQLEKLAFSTYYS	R	Y	L	Y	Q	L	E	K	L	A	F	S	T	Y	Y	S	LRR_10
Gpa2	734	0.9795	0.9466	1	0.8773	0.977	0.8885	1	0.767	0.9295	PLRFQMETLHLETHSR	P	L	R	F	Q	M	E	T	L	H	L	E	T	H	S	R	LRR_11
Gpa2	767	0.9484	0.9805	1	0.8589	0.9489	0.9085	0.9999	0.792	0.9296	CFPQNLKSLTFSGDFF	C	F	P	Q	N	L	K	S	L	T	F	S	G	D	F	F	LRR_12
Gpa2	792	0.9429	0.9782	1	0.7048	0.9172	0.9076	1	0.8074	0.9073	GKLPKLEVLQLSHNAF	G	K	L	P	K	L	E	V	L	Q	L	S	H	N	A	F	LRR_13
Gpa2	817	0.9244	0.946	1	0.6239	0.9311	0.8928	0.9995	0.6721	0.8737	EGFPHLKFLFLDSIYI	E	G	F	P	H	L	K	F	L	F	L	D	S	I	Y	I	LRR_14
Gpa2	840	0.9631	0.9571	1	0.8964	0.9569	0.9036	1	0.7417	0.9273	DHFPYLERLFLSDCFY	D	H	F	P	Y	L	E	R	L	F	L	S	D	C	F	Y	LRR_15
Gpa2	864	0.9118	0.9488	1	0.778	0.8978	0.893	0.9988	0.6816	0.8887	ADITTLALIDIFRCQQ	A	D	I	T	T	L	A	L	I	D	I	F	R	C	Q	Q	LRR_16
Gro1-4	537	0.9029	0.9174	0.9996	0.6868	0.9001	0.8445	0.9998	0.6662	0.8646	TDKNEGMSLHLTNEEE	T	D	K	N	E	G	M	S	L	H	L	T	N	E	E	E	LRR_01
Gro1-4	561	0.9843	0.9698	1	0.8503	0.9875	0.9069	1	0.9034	0.9503	MQMTRLRFLKFRNAYV	M	Q	M	T	R	L	R	F	L	K	F	R	N	A	Y	V	LRR_02
Gro1-4	582	0.9539	0.9727	1	0.9532	0.8966	0.9018	0.9999	0.8317	0.9387	FLPDELRWLDWHGYPS	F	L	P	D	E	L	R	W	L	D	W	H	G	Y	P	S	LRR_03
Gro1-4	604	0.973	0.9792	1	0.892	0.9542	0.9008	1	0.8814	0.9476	FKGDQLVGLKLKKSRI	F	K	G	D	Q	L	V	G	L	K	L	K	K	S	R	I	LRR_04
Gro1-4	627	0.9687	0.976	1	0.923	0.9774	0.9037	0.9999	0.8669	0.952	KDLGKLKYMNLSHSQK	K	D	L	G	K	L	K	Y	M	N	L	S	H	S	Q	K	LRR_05
Gro1-4	650	0.9681	0.9701	1	0.8642	0.961	0.9082	1	0.8259	0.9372	SVTPNLERLVLEECTS	S	V	T	P	N	L	E	R	L	V	L	E	E	C	T	S	LRR_06
Gro1-4	674	0.9649	0.9488	1	0.7976	0.9791	0.9022	1	0.769	0.9202	ENLGKLVLLNLKNCRN	E	N	L	G	K	L	V	L	L	N	L	K	N	C	R	N	LRR_07
Gro1-4	697	0.9813	0.9661	1	0.8974	0.979	0.9042	0.9998	0.8755	0.9504	IRLEKLEILVLTGCSK	I	R	L	E	K	L	E	I	L	V	L	T	G	C	S	K	LRR_08
Gro1-4	721	0.973	0.9653	1	0.8548	0.984	0.9018	0.9999	0.8955	0.9468	EKMNCLAELYLGATSL	E	K	M	N	C	L	A	E	L	Y	L	G	A	T	S	L	LRR_09
Gro1-4	744	0.9686	0.958	1	0.8899	0.9618	0.9023	0.9999	0.8546	0.9419	ENLSGVGVINLSYCKH	E	N	L	S	G	V	G	V	I	N	L	S	Y	C	K	H	LRR_10
Gro1-4	768	0.9746	0.9777	1	0.7963	0.969	0.9089	1	0.8635	0.9363	FRLKCLKTLDVSGCSK	F	R	L	K	C	L	K	T	L	D	V	S	G	C	S	K	LRR_11
Gro1-4	792	0.9891	0.971	1	0.9104	0.9856	0.9103	1	0.9173	0.9605	GLLVGLEELHCTHTAI	G	L	L	V	G	L	E	E	L	H	C	T	H	T	A	I	LRR_12
Gro1-4	815	0.957	0.9813	1	0.8136	0.9721	0.9108	0.9999	0.8636	0.9373	SLLKNLKHLSLSGCNA	S	L	L	K	N	L	K	H	L	S	L	S	G	C	N	A	LRR_13
Gro1-4	853	0.9801	0.9791	1	0.8514	0.9739	0.9113	1	0.9041	0.95	SGLCSLIMLDLSDCNI	S	G	L	C	S	L	I	M	L	D	L	S	D	C	N	I	LRR_14
Gro1-4	878	0.9413	0.9798	1	0.8189	0.8992	0.9114	0.9998	0.8641	0.9268	GFLSSLEILILNGNNF	G	F	L	S	S	L	E	I	L	I	L	N	G	N	N	F	LRR_15
Gro1-4	902	0.9683	0.9785	1	0.8453	0.951	0.9094	0.9999	0.8889	0.9426	SRFTRLKRLKLHGCGR	S	R	F	T	R	L	K	R	L	K	L	H	G	C	G	R	LRR_16
Gro1-4	923	0.8684	0.8424	1	0.6308	0.9098	0.8708	0.999	0.5345	0.832	ELPPSIKGIFANECTS	E	L	P	P	S	I	K	G	I	F	A	N	E	C	T	S	LRR_17
Gro1-4	946	0.7951	0.9036	1	0.744	0.8484	0.8859	0.9991	0.5782	0.8443	TKYPMLSDATFRNCRQ	T	K	Y	P	M	L	S	D	A	T	F	R	N	C	R	Q	LRR_18
Gro1-4	977	0.9904	0.9431	1	0.9425	0.9963	0.8936	0.9999	0.896	0.9577	KQMLEALYMNVRFCLY	K	Q	M	L	E	A	L	Y	M	N	V	R	F	C	L	Y	LRR_19
Gro1-4	997	0.6781	0.6636	0.999	0.3722	0.7216	0.3378	0.9963	0.6105	0.6724	EIPEWFTYKSWGTQSM	E	I	P	E	W	F	T	Y	K	S	W	G	T	Q	S	M	LRR_20
HcMLA1	528	0.7701	0.8408	0.9978	0.2855	0.5896	0.1267	0.9972	0.5078	0.6394	SLQGNVRRLSLQHRNK	S	L	Q	G	N	V	R	R	L	S	L	Q	H	R	N	K	LRR_01
HcMLA1	554	0.7142	0.7358	0.9998	0.227	0.7234	0.3887	0.9901	0.2318	0.6264	RGISRVRSITNFGSAI	R	G	I	S	R	V	R	S	I	T	N	F	G	S	A	I	LRR_02
HcMLA1	576	0.9354	0.9782	1	0.863	0.9188	0.9059	1	0.6273	0.9036	SRFEVLRVLDLTDCNL	S	R	F	E	V	L	R	V	L	D	L	T	D	C	N	L	LRR_03
HcMLA1	605	0.8655	0.981	1	0.8449	0.8827	0.9082	1	0.7976	0.91	GHLIHLRYLGLAGTGI	G	H	L	I	H	L	R	Y	L	G	L	A	G	T	G	I	LRR_04
HcMLA1	628	0.8968	0.9823	1	0.7594	0.8524	0.9065	1	0.754	0.8939	GNLQFLEVLDLGGNNG	G	N	L	Q	F	L	E	V	L	D	L	G	G	N	N	G	LRR_05
HcMLA1	652	0.7975	0.9256	1	0.532	0.9386	0.9025	1	0.5966	0.8366	YNLRRLIYLNVPFMVV	Y	N	L	R	R	L	I	Y	L	N	V	P	F	M	V	V	LRR_06
HcMLA1	673	0.7252	0.7551	1	0.7687	0.865	0.763	0.9987	0.6962	0.8215	QNLTSIEVLRGILVSL	Q	N	L	T	S	I	E	V	L	R	G	I	L	V	S	L	LRR_07
HcMLA1	696	0.7951	0.9695	1	0.8484	0.6756	0.8469	0.9996	0.6555	0.8488	GNIAMLRELEICFKEG	G	N	I	A	M	L	R	E	L	E	I	C	F	K	E	G	LRR_08
HcMLA1	724	0.9724	0.9801	1	0.959	0.9397	0.8937	0.9999	0.8543	0.9499	CSLHQIESLCIDCNPR	C	S	L	H	Q	I	E	S	L	C	I	D	C	N	P	R	LRR_09
HcMLA1	755	0.9746	0.9302	1	0.8976	0.9867	0.8981	1	0.8562	0.9429	VPPVHIRKFDSSFPSQ	V	P	P	V	H	I	R	K	F	D	S	S	F	P	S	Q	LRR_10
HcMLA1	783	0.8857	0.968	1	0.9096	0.9566	0.9037	1	0.9228	0.9433	SHLSNLSDLFLRPVKE	S	H	L	S	N	L	S	D	L	F	L	R	P	V	K	E	LRR_11
HcMLA1	808	0.8962	0.953	1	0.6612	0.8739	0.8888	1	0.77	0.8804	GGLLSLRRLWIKSTHQ	G	G	L	L	S	L	R	R	L	W	I	K	S	T	H	Q	LRR_12
HcMLA1	829	0.9188	0.9402	1	0.6888	0.8596	0.838	0.9981	0.5692	0.8516	DGFRCLLRFSLDCGSA	D	G	F	R	C	L	L	R	F	S	L	D	C	G	S	A	LRR_13
HcMLA1	852	0.4218	0.9323	1	0.7146	0.6166	0.5987	0.9989	0.377	0.7075	GALPRVEIVIFSLGVR	G	A	L	P	R	V	E	I	V	I	F	S	L	G	V	R	LRR_14
Hero-A	914	0.8406	0.8847	0.9999	0.7667	0.7609	0.5013	0.938	0.7201	0.8015	AGSKHLISLEVSSSLD	A	G	S	K	H	L	I	S	L	E	V	S	S	S	L	D	LRR_01
Hero-A	938	0.981	0.9692	1	0.8462	0.9627	0.9	1	0.7784	0.9297	RHMRLVRVLQLDDIVL	R	H	M	R	L	V	R	V	L	Q	L	D	D	I	V	L	LRR_02
Hero-A	962	0.8759	0.9688	1	0.8608	0.817	0.8978	1	0.8613	0.9102	GSLFHLRFLKIWTRDV	G	S	L	F	H	L	R	F	L	K	I	W	T	R	D	V	LRR_03
Hero-A	985	0.9363	0.9711	1	0.8401	0.8953	0.9065	1	0.7686	0.9147	LNLQNLETLLISEEFS	L	N	L	Q	N	L	E	T	L	L	I	S	E	E	F	S	LRR_04
Hero-A	1009	0.8803	0.973	1	0.9309	0.8711	0.9048	1	0.8964	0.9321	FKLSKLKHVSIDQSSF	F	K	L	S	K	L	K	H	V	S	I	D	Q	S	S	F	LRR_05
Hero-A	1032	0.7449	0.6033	0.9997	0.8027	0.9806	0.7644	0.9913	0.8434	0.8413	VEVEEEEEVEVEVEEE	V	E	V	E	E	E	E	E	V	E	V	E	V	E	E	E	LRR_06
Hero-A	1069	0.9352	0.916	1	0.812	0.9733	0.8962	0.9996	0.7582	0.9113	SKLTTLSKVDISYSQG	S	K	L	T	T	L	S	K	V	D	I	S	Y	S	Q	G	LRR_07
Hero-A	1090	0.982	0.9577	1	0.9283	0.985	0.8983	1	0.8495	0.9501	EKFQNLEHLDCTIIVP	E	K	F	Q	N	L	E	H	L	D	C	T	I	I	V	P	LRR_08
Hero-A	1119	0.9775	0.959	1	0.9055	0.9709	0.8915	0.9998	0.8029	0.9384	DVLNKLQSLTAVYKWS	D	V	L	N	K	L	Q	S	L	T	A	V	Y	K	W	S	LRR_09
Hero-A	1144	0.9019	0.977	1	0.7937	0.8927	0.9036	1	0.7454	0.9018	HFPTSLKDLRLHSFPI	H	F	P	T	S	L	K	D	L	R	L	H	S	F	P	I	LRR_10
Hero-A	1168	0.8845	0.9652	1	0.8034	0.8389	0.8881	0.9999	0.8317	0.9015	AALPQLEILAIFYSDF	A	A	L	P	Q	L	E	I	L	A	I	F	Y	S	D	F	LRR_11
Hero-A	1193	0.9497	0.9685	1	0.7586	0.932	0.8971	0.9998	0.733	0.9048	DIYQSLKTLSLSYIKL	D	I	Y	Q	S	L	K	T	L	S	L	S	Y	I	K	L	LRR_12
Hero-A	1217	0.931	0.9716	1	0.8042	0.9208	0.9035	0.9998	0.6298	0.8951	ETFPKLEELILERCYK	E	T	F	P	K	L	E	E	L	I	L	E	R	C	Y	K	LRR_13
Hero-A	1241	0.8717	0.9266	1	0.7441	0.9249	0.8984	0.9972	0.5855	0.8686	EDIETLKIIHLTNIKR	E	D	I	E	T	L	K	I	I	H	L	T	N	I	K	R	LRR_14
HRG1	598	0.9545	0.963	1	0.7485	0.9706	0.8992	1	0.7844	0.915	EGMPNLKFLRFYYRYG	E	G	M	P	N	L	K	F	L	R	F	Y	Y	R	Y	G	LRR_01
HRG1	627	0.9889	0.9654	1	0.9163	0.9914	0.8985	1	0.8341	0.9493	YLSQKLKILEWDHFPL	Y	L	S	Q	K	L	K	I	L	E	W	D	H	F	P	L	LRR_02
HRG1	649	0.9521	0.9752	1	0.8744	0.9727	0.9065	1	0.7829	0.933	FCTEYLVELNMRFSKL	F	C	T	E	Y	L	V	E	L	N	M	R	F	S	K	L	LRR_03
HRG1	672	0.9357	0.9724	1	0.8019	0.9794	0.9113	1	0.8054	0.9258	RPLANLNWMYLNHSKI	R	P	L	A	N	L	N	W	M	Y	L	N	H	S	K	I	LRR_04
HRG1	695	0.963	0.9774	1	0.8524	0.9517	0.9084	1	0.8563	0.9387	STATNLQELFLVKCSS	S	T	A	T	N	L	Q	E	L	F	L	V	K	C	S	S	LRR_05
HRG1	719	0.9116	0.9794	1	0.8175	0.937	0.9107	1	0.915	0.9339	GKATNLQKLYLNMCTS	G	K	A	T	N	L	Q	K	L	Y	L	N	M	C	T	S	LRR_06
HRG1	743	0.8906	0.9736	1	0.8184	0.9327	0.9047	1	0.7994	0.9149	GNLHKLQKLTLNGCSK	G	N	L	H	K	L	Q	K	L	T	L	N	G	C	S	K	LRR_07
HRG1	766	0.9433	0.9756	1	0.6866	0.9624	0.912	0.9999	0.7363	0.902	INLESLDELDLTDCLV	I	N	L	E	S	L	D	E	L	D	L	T	D	C	L	V	LRR_08
HRG1	787	0.9832	0.9583	1	0.8767	0.991	0.9032	1	0.8662	0.9473	EISTNIKVLKLLRTTI	E	I	S	T	N	I	K	V	L	K	L	L	R	T	T	I	LRR_09
HRG1	810	0.9365	0.9773	1	0.8588	0.9669	0.9102	1	0.8623	0.939	KSWPRLRDLELSYNQN	K	S	W	P	R	L	R	D	L	E	L	S	Y	N	Q	N	LRR_10
HRG1	831	0.9709	0.9393	1	0.9495	0.9889	0.8929	0.9999	0.8607	0.9503	HALDIITTMYFNDIEM	H	A	L	D	I	I	T	T	M	Y	F	N	D	I	E	M	LRR_11
HRG1	854	0.9346	0.9587	1	0.7907	0.9654	0.9014	1	0.8654	0.927	KKISRLQTLILNGCKK	K	K	I	S	R	L	Q	T	L	I	L	N	G	C	K	K	LRR_12
HRG1	886	0.8913	0.9322	1	0.8281	0.9753	0.9014	1	0.806	0.9168	VNCESLERLDCSFHNP	V	N	C	E	S	L	E	R	L	D	C	S	F	H	N	P	LRR_13
HRG1	900	0.414	0.3738	0.9824	0.4837	0.5882	0.2571	0.963	0.4056	0.5585	NPKMSLGFINCLKLNK	N	P	K	M	S	L	G	F	I	N	C	L	K	L	N	K	LRR_14
Hrt1	530	0.7271	0.7584	0.9923	0.4396	0.6778	0.1906	0.0014	0.3716	0.5199	QSPRRSRRLSIHRGKA	Q	S	P	R	R	S	R	R	L	S	I	H	R	G	K	A	LRR_01
Hrt1	552	0.8471	0.8868	0.9999	0.7331	0.8777	0.7155	0.9989	0.3521	0.8014	RNNAKVRSLIVSRFKE	R	N	N	A	K	V	R	S	L	I	V	S	R	F	K	E	LRR_02
Hrt1	579	0.9804	0.9721	1	0.8147	0.9671	0.9012	1	0.8048	0.93	HNLTLLRVLDLSWVKF	H	N	L	T	L	L	R	V	L	D	L	S	W	V	K	F	LRR_03
Hrt1	604	0.851	0.9745	1	0.9205	0.7722	0.9073	0.9999	0.7326	0.8948	GGLIHLRYLSLYEAKV	G	G	L	I	H	L	R	Y	L	S	L	Y	E	A	K	V	LRR_04
Hrt1	627	0.9598	0.9735	1	0.8476	0.9453	0.9031	1	0.7854	0.9268	RNLKLLLYLDLSVHEE	R	N	L	K	L	L	L	Y	L	D	L	S	V	H	E	E	LRR_05
Hrt1	652	0.9573	0.9476	1	0.8986	0.9789	0.8998	0.9999	0.7094	0.9239	KEMIELRHISLPLMDD	K	E	M	I	E	L	R	H	I	S	L	P	L	M	D	D	LRR_06
Hrt1	674	0.9081	0.8051	1	0.9195	0.9078	0.8326	0.9994	0.7995	0.8965	GDLVNLEYLFRFSTQH	G	D	L	V	N	L	E	Y	L	F	R	F	S	T	Q	H	LRR_07
Hrt1	696	0.9576	0.9444	1	0.9043	0.9355	0.8779	0.9998	0.8599	0.9349	LRMTKLQYLGVSLSER	L	R	M	T	K	L	Q	Y	L	G	V	S	L	S	E	R	LRR_08
Hrt1	722	0.9818	0.9654	1	0.9175	0.9571	0.8904	0.9999	0.703	0.9269	RELRNLESLNFLFTPE	R	E	L	R	N	L	E	S	L	N	F	L	F	T	P	E	LRR_09
Hrt1	750	0.9671	0.9437	1	0.8899	0.9859	0.8854	0.9999	0.8569	0.9411	DHFIHLKELGLAVRMS	D	H	F	I	H	L	K	E	L	G	L	A	V	R	M	S	LRR_10
Hrt1	772	0.9618	0.9816	1	0.9163	0.9588	0.9087	1	0.8329	0.945	QFPPHLTHIHLLFCRM	Q	F	P	P	H	L	T	H	I	H	L	L	F	C	R	M	LRR_11
Hrt1	796	0.9616	0.9521	1	0.8444	0.9601	0.8947	0.9999	0.7451	0.9197	EKLLHLKSVQLTDEAF	E	K	L	L	H	L	K	S	V	Q	L	T	D	E	A	F	LRR_12
Hrt1	821	0.9333	0.9698	1	0.8083	0.9046	0.8999	0.9997	0.6028	0.8898	GGFPQLCALDISKESE	G	G	F	P	Q	L	C	A	L	D	I	S	K	E	S	E	LRR_13
Hrt1	845	0.926	0.9564	1	0.8909	0.8866	0.8952	0.9999	0.8093	0.9205	GSMPCLRTLTIHDCEK	G	S	M	P	C	L	R	T	L	T	I	H	D	C	E	K	LRR_14
Hrt1	869	0.9203	0.945	1	0.8006	0.8915	0.8816	0.9919	0.7918	0.9028	KYITSLKELKIEGMKR	K	Y	I	T	S	L	K	E	L	K	I	E	G	M	K	R	LRR_15
HvPm3	531	0.8952	0.9181	0.9999	0.8065	0.8538	0.7707	0.9999	0.3228	0.8209	WLPETARHLFLSCEET	W	L	P	E	T	A	R	H	L	F	L	S	C	E	E	T	LRR_01
HvPm3	556	0.9402	0.9425	1	0.8999	0.9907	0.8869	0.9999	0.895	0.9444	KTSPGIQTLLCNNPVR	K	T	S	P	G	I	Q	T	L	L	C	N	N	P	V	R	LRR_02
HvPm3	578	0.9655	0.9425	1	0.8505	0.9734	0.893	1	0.862	0.9359	SKYSSLHTLKICIRTQ	S	K	Y	S	S	L	H	T	L	K	I	C	I	R	T	Q	LRR_03
HvPm3	600	0.9296	0.9833	1	0.9639	0.9252	0.9132	1	0.8306	0.9432	KYLRHLRYLDLSNSYI	K	Y	L	R	H	L	R	Y	L	D	L	S	N	S	Y	I	LRR_04
HvPm3	623	0.8846	0.9816	1	0.9049	0.9119	0.9119	1	0.8535	0.931	TILYNLQTLDLSNCSD	T	I	L	Y	N	L	Q	T	L	D	L	S	N	C	S	D	LRR_05
HvPm3	647	0.8655	0.9826	1	0.8068	0.8835	0.9091	0.9999	0.8289	0.9095	KVMTSLRHLYTHGCPE	K	V	M	T	S	L	R	H	L	Y	T	H	G	C	P	E	LRR_06
HvPm3	671	0.936	0.898	1	0.8807	0.9642	0.8891	0.9999	0.8323	0.925	GKLTKLQTLTCFVAAI	G	K	L	T	K	L	Q	T	L	T	C	F	V	A	A	I	LRR_07
HvPm3	692	0.935	0.928	1	0.8572	0.9645	0.9025	0.9998	0.9089	0.937	SDVGELQHLDLGGQLE	S	D	V	G	E	L	Q	H	L	D	L	G	G	Q	L	E	LRR_08
HvPm3	728	0.9652	0.9482	1	0.872	0.9714	0.8925	0.9998	0.7846	0.9292	GKKKDLRELTLRWTSV	G	K	K	K	D	L	R	E	L	T	L	R	W	T	S	V	LRR_09
HvPm3	753	0.9573	0.8915	1	0.8787	0.9728	0.8854	0.9994	0.899	0.9355	EPHDELQVLKIYSYGG	E	P	H	D	E	L	Q	V	L	K	I	Y	S	Y	G	G	LRR_10
HvPm3	772	0.9579	0.9519	1	0.8166	0.9375	0.8976	0.9998	0.7744	0.917	GMLRNMVELHIFRCER	G	M	L	R	N	M	V	E	L	H	I	F	R	C	E	R	LRR_11
HvPm3	798	0.9483	0.9445	1	0.8504	0.9748	0.9046	0.9999	0.7837	0.9258	FTFPKLKVLRLEHLLD	F	T	F	P	K	L	K	V	L	R	L	E	H	L	L	D	LRR_12
HvPm3	828	0.9129	0.9318	1	0.8109	0.9318	0.8932	0.9998	0.7058	0.8983	IILPVLEKLFISHCGK	I	I	L	P	V	L	E	K	L	F	I	S	H	C	G	K	LRR_13
HvPm3	866	0.959	0.8821	1	0.8737	0.9448	0.8852	0.9999	0.5824	0.8909	SPFPALKELEIINLKC	S	P	F	P	A	L	K	E	L	E	I	I	N	L	K	C	LRR_14
HvPm3	893	0.9645	0.9723	1	0.7948	0.919	0.9023	0.9996	0.6136	0.8958	ILFPRLEKLSIQKCAK	I	L	F	P	R	L	E	K	L	S	I	Q	K	C	A	K	LRR_15
HvPm3	931	0.9288	0.8115	1	0.8404	0.9781	0.8788	0.9995	0.8203	0.9072	SAFPAVKVLEIKYLES	S	A	F	P	A	V	K	V	L	E	I	K	Y	L	E	S	LRR_16
HvPm3	959	0.9105	0.9622	1	0.8428	0.9129	0.8998	0.9998	0.6435	0.8964	ILFPHLEKLSVQRCPK	I	L	F	P	H	L	E	K	L	S	V	Q	R	C	P	K	LRR_17
HvPm3	979	0.6691	0.6834	0.9961	0.6646	0.8512	0.5791	0.5939	0.435	0.684	PEAPKLSVLEIEDGKQ	P	E	A	P	K	L	S	V	L	E	I	E	D	G	K	Q	LRR_18
HvPm3	1002	0.7853	0.7207	0.9996	0.9188	0.9651	0.8061	0.9959	0.8568	0.8811	RYLSSLTNLKLKLKNT	R	Y	L	S	S	L	T	N	L	K	L	K	L	K	N	T	LRR_19
HvPm3	1038	0.9446	0.8119	0.9993	0.5754	0.9909	0.8372	0.9939	0.6204	0.8467	NQKSHITVMVLGCCNS	N	Q	K	S	H	I	T	V	M	V	L	G	C	C	N	S	LRR_20
HvPm3	1064	0.9458	0.9806	1	0.9125	0.9243	0.9084	1	0.8052	0.9346	DYFVHLEELEIDRCDV	D	Y	F	V	H	L	E	E	L	E	I	D	R	C	D	V	LRR_21
HvPm3	1089	0.8961	0.9774	1	0.8683	0.8863	0.9043	0.9996	0.8849	0.9271	QSLVSLRRLKIVNCKN	Q	S	L	V	S	L	R	R	L	K	I	V	N	C	K	N	LRR_22
HvPm3	1122	0.905	0.9492	1	0.8914	0.8741	0.905	0.9999	0.832	0.9196	QHLQGLESLWLADCPS	Q	H	L	Q	G	L	E	S	L	W	L	A	D	C	P	S	LRR_23
HvPm3	1143	0.8989	0.965	1	0.8433	0.8735	0.8948	0.9998	0.7218	0.8996	NLPASLKRMDIYQCHK	N	L	P	A	S	L	K	R	M	D	I	Y	Q	C	H	K	LRR_24
HvPm3	1197	0.7392	0.8758	1	0.7531	0.7781	0.8946	0.9936	0.5787	0.8266	HLFPSLEDLSLSRCDS	H	L	F	P	S	L	E	D	L	S	L	S	R	C	D	S	LRR_25
HvPm3	1218	0.8368	0.9322	1	0.7131	0.8244	0.8869	0.9989	0.6477	0.855	HLPRSLKTIFIGGCRN	H	L	P	R	S	L	K	T	I	F	I	G	G	C	R	N	LRR_26
HvPm3	1266	0.8154	0.8637	1	0.7132	0.7946	0.8828	0.9964	0.5456	0.8264	SLPPCLESLTIWSCAG	S	L	P	P	C	L	E	S	L	T	I	W	S	C	A	G	LRR_27
HvPm3	1287	0.7916	0.902	1	0.9037	0.8058	0.8713	0.7919	0.5665	0.8291	HLPASLKELSIQDNSR	H	L	P	A	S	L	K	E	L	S	I	Q	D	N	S	R	LRR_28
HvRGA1	457	0.887	0.9453	1	0.6352	0.7453	0.564	0.9964	0.5124	0.7857	LPGKEIRRLSLHLNGA	L	P	G	K	E	I	R	R	L	S	L	H	L	N	G	A	LRR_01
HvRGA1	481	0.9373	0.9381	1	0.8018	0.897	0.8069	0.9994	0.7839	0.8956	KQLSRLHTLAVFPDDT	K	Q	L	S	R	L	H	T	L	A	V	F	P	D	D	T	LRR_02
HvRGA1	508	0.912	0.9766	1	0.8622	0.9012	0.9022	1	0.729	0.9104	AEYKLLRVLDLKECAD	A	E	Y	K	L	L	R	V	L	D	L	K	E	C	A	D	LRR_03
HvRGA1	533	0.937	0.9757	1	0.9275	0.9766	0.9042	1	0.863	0.948	CDLLLLKYLSLGDSID	C	D	L	L	L	L	K	Y	L	S	L	G	D	S	I	D	LRR_04
HvRGA1	555	0.8951	0.9766	1	0.8086	0.8514	0.9076	1	0.7621	0.9002	VKLKWLETLDMRRTQV	V	K	L	K	W	L	E	T	L	D	M	R	R	T	Q	V	LRR_05
HvRGA1	578	0.9529	0.9754	1	0.7357	0.9453	0.9027	1	0.7824	0.9118	LHLPGLKHLLGKFQLL	L	H	L	P	G	L	K	H	L	L	G	K	F	Q	L	L	LRR_06
HvRGA1	607	0.8962	0.8108	1	0.7669	0.9206	0.7776	0.9993	0.7805	0.869	SEDSELQRLSGFVTDK	S	E	D	S	E	L	Q	R	L	S	G	F	V	T	D	K	LRR_07
HvRGA1	631	0.9415	0.9672	1	0.855	0.9453	0.8981	0.9999	0.8112	0.9273	GRMVKLRKVKIWCDSS	G	R	M	V	K	L	R	K	V	K	I	W	C	D	S	S	LRR_08
HvRGA1	668	0.9794	0.9562	1	0.9107	0.9425	0.8817	0.9999	0.8174	0.936	DMTRVDRSLSMDFQGC	D	M	T	R	V	D	R	S	L	S	M	D	F	Q	G	C	LRR_09
HvRGA1	696	0.9527	0.9787	1	0.8076	0.9721	0.9062	1	0.8527	0.9338	QATGRLTSLKLRGKLT	Q	A	T	G	R	L	T	S	L	K	L	R	G	K	L	T	LRR_10
HvRGA1	718	0.8662	0.9772	1	0.916	0.8793	0.908	0.9999	0.8714	0.9273	AKLNYIEELCLSRTNL	A	K	L	N	Y	I	E	E	L	C	L	S	R	T	N	L	LRR_11
HvRGA1	744	0.9573	0.9709	1	0.9431	0.9138	0.8946	1	0.9387	0.9523	ELRMTLKYLKLVEDKL	E	L	R	M	T	L	K	Y	L	K	L	V	E	D	K	L	LRR_12
HvRGA1	767	0.8887	0.9636	1	0.737	0.8302	0.8779	0.9989	0.7487	0.8806	EHFRSLKGLCLVGEQR	E	H	F	R	S	L	K	G	L	C	L	V	G	E	Q	R	LRR_13
HvRGA1	791	0.7382	0.9694	1	0.8427	0.8001	0.867	0.993	0.6687	0.8599	EAMPYLVSLHILCEAL	E	A	M	P	Y	L	V	S	L	H	I	L	C	E	A	L	LRR_14
HvRGA1	815	0.937	0.9402	1	0.8423	0.9418	0.8885	0.9997	0.6833	0.9041	THMKRLKEVALHSGVE	T	H	M	K	R	L	K	E	V	A	L	H	S	G	V	E	LRR_15
HvRGA1	842	0.9822	0.8357	0.9998	0.3966	0.9745	0.7531	0.9989	0.2958	0.7796	MNHPNRPNVLFIHHAN	M	N	H	P	N	R	P	N	V	L	F	I	H	H	A	N	LRR_16
I2	523	0.7049	0.5579	0.9212	0.5969	0.6877	0.0591	0.9979	0.3868	0.614	HMLEQCRHLSYSIGFN	H	M	L	E	Q	C	R	H	L	S	Y	S	I	G	F	N	LRR_01
I2	578	0.9838	0.9664	1	0.7446	0.9346	0.899	0.9999	0.7402	0.9086	PTLRSLRALSFSQYKI	P	T	L	R	S	L	R	A	L	S	F	S	Q	Y	K	I	LRR_02
I2	602	0.9315	0.9731	1	0.9156	0.9415	0.9063	1	0.8899	0.9447	TKLKLLRFLDISRTWI	T	K	L	K	L	L	R	F	L	D	I	S	R	T	W	I	LRR_03
I2	625	0.917	0.9792	1	0.8249	0.8798	0.907	1	0.8183	0.9158	CGLYNLETLLLSSCAD	C	G	L	Y	N	L	E	T	L	L	L	S	S	C	A	D	LRR_04
I2	649	0.9022	0.9768	1	0.7568	0.9325	0.9054	1	0.6883	0.8952	EKLINLRHLDVSNTRR	E	K	L	I	N	L	R	H	L	D	V	S	N	T	R	R	LRR_05
I2	672	0.8518	0.8065	1	0.8582	0.8951	0.8807	0.9998	0.7774	0.8837	SRLKSLQVLVGPKFFV	S	R	L	K	S	L	Q	V	L	V	G	P	K	F	F	V	LRR_06
I2	700	0.7776	0.566	0.906	0.8315	0.9433	0.3584	0.9985	0.921	0.7878	NLHGSLSVVKLENVVD	N	L	H	G	S	L	S	V	V	K	L	E	N	V	V	D	LRR_07
I2	725	0.9283	0.8629	0.9999	0.8397	0.9833	0.8497	0.9985	0.7652	0.9035	REKNHVEQLSLEWSES	R	E	K	N	H	V	E	Q	L	S	L	E	W	S	E	S	LRR_08
I2	757	0.9725	0.9241	1	0.867	0.971	0.8888	0.9998	0.8775	0.9376	CPHKNIKKVEISGYRG	C	P	H	K	N	I	K	K	V	E	I	S	G	Y	R	G	LRR_09
I2	782	0.9949	0.9658	1	0.9285	0.982	0.8964	1	0.8728	0.955	PLFLKLVNLSLRNCKD	P	L	F	L	K	L	V	N	L	S	L	R	N	C	K	D	LRR_10
I2	805	0.9399	0.9444	1	0.8913	0.8832	0.8904	0.9996	0.7217	0.9088	GQLPCLKFLSVKGMHG	G	Q	L	P	C	L	K	F	L	S	V	K	G	M	H	G	LRR_11
I2	836	0.9309	0.7569	1	0.8205	0.9649	0.883	0.9996	0.7497	0.8882	KPFNSLEKLEFEDMTE	K	P	F	N	S	L	E	K	L	E	F	E	D	M	T	E	LRR_12
I2	861	0.9631	0.961	1	0.8565	0.9609	0.9007	0.9996	0.5102	0.894	GEFPTLENLSIKNCPE	G	E	F	P	T	L	E	N	L	S	I	K	N	C	P	E	LRR_13
I2	883	0.9701	0.9426	1	0.814	0.9523	0.8984	0.9997	0.6832	0.9075	IQFSSLKRLEVSDCPV	I	Q	F	S	S	L	K	R	L	E	V	S	D	C	P	V	LRR_14
I2	911	0.9858	0.9327	1	0.8621	0.9941	0.8983	0.9999	0.8778	0.9438	EAMKQIEEIDICDCNS	E	A	M	K	Q	I	E	E	I	D	I	C	D	C	N	S	LRR_15
I2	934	0.9679	0.9481	1	0.8751	0.9603	0.8973	0.9994	0.7296	0.9222	ILPTTLKRIQISRCPK	I	L	P	T	T	L	K	R	I	Q	I	S	R	C	P	K	LRR_16
I2	956	0.9713	0.9036	0.9999	0.6016	0.9815	0.8748	1	0.5572	0.8612	VGEMFVEYLRVNDCGC	V	G	E	M	F	V	E	Y	L	R	V	N	D	C	G	C	LRR_17
I2	978	0.9649	0.906	1	0.788	0.978	0.8894	0.9997	0.7803	0.9133	EFLPTARQLSIENCQN	E	F	L	P	T	A	R	Q	L	S	I	E	N	C	Q	N	LRR_18
I2	998	0.9867	0.9529	1	0.827	0.981	0.8934	1	0.7937	0.9293	LIPTATETLRISNCEN	L	I	P	T	A	T	E	T	L	R	I	S	N	C	E	N	LRR_19
I2	1022	0.9485	0.9407	1	0.8418	0.9478	0.9006	0.9996	0.7425	0.9152	GGAAQMTSLNIWGCKK	G	G	A	A	Q	M	T	S	L	N	I	W	G	C	K	K	LRR_20
I2	1043	0.8175	0.9465	1	0.7144	0.824	0.8936	0.9758	0.6721	0.8555	ELLPSLKELRLSDCPE	E	L	L	P	S	L	K	E	L	R	L	S	D	C	P	E	LRR_21
I2	1062	0.9151	0.7705	0.9988	0.7784	0.9396	0.6309	0.9992	0.5499	0.8228	ELPFNLEILRIIYCKK	E	L	P	F	N	L	E	I	L	R	I	I	Y	C	K	K	LRR_22
I2	1085	0.976	0.9092	1	0.9202	0.9941	0.8926	0.9995	0.8515	0.9429	WHLQRLTELWIDHDGS	W	H	L	Q	R	L	T	E	L	W	I	D	H	D	G	S	LRR_23
I2	1108	0.9387	0.7225	0.9993	0.645	0.9742	0.8354	0.9992	0.4527	0.8209	ELPCSIQRLTIKNLKT	E	L	P	C	S	I	Q	R	L	T	I	K	N	L	K	T	LRR_24
I2	1130	0.9747	0.9135	1	0.9682	0.9847	0.8906	0.9996	0.8207	0.944	KSLTSLQYLCIEGYLS	K	S	L	T	S	L	Q	Y	L	C	I	E	G	Y	L	S	LRR_25
I2	1157	0.9279	0.9464	1	0.8407	0.9289	0.8962	0.9996	0.7928	0.9166	SHLTSLQTLQIWNFLN	S	H	L	T	S	L	Q	T	L	Q	I	W	N	F	L	N	LRR_26
I2	1180	0.7692	0.906	1	0.8183	0.7893	0.8917	0.9984	0.7204	0.8617	ALPSSLSHLEIDDCPN	A	L	P	S	S	L	S	H	L	E	I	D	D	C	P	N	LRR_27
I2	1203	0.54	0.8045	1	0.6331	0.7011	0.8642	0.9841	0.5018	0.7536	ALPSSLSQLFIQDCPN	A	L	P	S	S	L	S	Q	L	F	I	Q	D	C	P	N	LRR_28
I2	1226	0.8432	0.9128	1	0.8406	0.8141	0.8847	0.9985	0.7478	0.8802	GMPSSLSKLSIFNCPL	G	M	P	S	S	L	S	K	L	S	I	F	N	C	P	L	LRR_29
KR1	566	0.9076	0.9283	1	0.82	0.9198	0.8396	0.9995	0.8564	0.9089	KKMKNLKTLIIRSGHF	K	K	M	K	N	L	K	T	L	I	I	R	S	G	H	F	LRR_01
KR1	587	0.791	0.8459	1	0.6777	0.8324	0.8574	0.9974	0.626	0.8285	HFPKSLRVLEWWRYPS	H	F	P	K	S	L	R	V	L	E	W	W	R	Y	P	S	LRR_02
KR1	609	0.959	0.9517	1	0.8834	0.9584	0.901	1	0.8507	0.938	FQMEKLAIFNLPDCGF	F	Q	M	E	K	L	A	I	F	N	L	P	D	C	G	F	LRR_03
KR1	635	0.9532	0.9829	1	0.8888	0.9834	0.9091	1	0.8506	0.946	KKFVNLTSLNFDSCQH	K	K	F	V	N	L	T	S	L	N	F	D	S	C	Q	H	LRR_04
KR1	658	0.9587	0.9795	1	0.8691	0.9276	0.907	1	0.8034	0.9307	SCVPHLQKLSFKDCDN	S	C	V	P	H	L	Q	K	L	S	F	K	D	C	D	N	LRR_05
KR1	682	0.9535	0.9666	1	0.9271	0.9595	0.9087	0.9999	0.8674	0.9478	GFLEKLRILDAEGCSR	G	F	L	E	K	L	R	I	L	D	A	E	G	C	S	R	LRR_06
KR1	704	0.9455	0.9705	1	0.8953	0.944	0.9031	1	0.8654	0.9405	IKLTSLEQLKLGFCHS	I	K	L	T	S	L	E	Q	L	K	L	G	F	C	H	S	LRR_07
KR1	728	0.9187	0.9604	1	0.8136	0.9327	0.9083	0.9999	0.9032	0.9296	GKMENITELDLEQTPV	G	K	M	E	N	I	T	E	L	D	L	E	Q	T	P	V	LRR_08
KR1	751	0.9597	0.9217	1	0.9482	0.9595	0.8775	0.9984	0.8632	0.941	QNLTRLETVLLCFPRN	Q	N	L	T	R	L	E	T	V	L	L	C	F	P	R	N	LRR_09
KR1	814	0.9699	0.9773	1	0.9316	0.9767	0.905	0.9998	0.8804	0.9551	TTSSNVQFLDLRNCNL	T	T	S	S	N	V	Q	F	L	D	L	R	N	C	N	L	LRR_10
KR1	839	0.954	0.972	1	0.9535	0.9635	0.9114	1	0.8392	0.9492	PCFANVMELNLSGNNF	P	C	F	A	N	V	M	E	L	N	L	S	G	N	N	F	LRR_11
KR1	862	0.7247	0.9573	1	0.7899	0.856	0.904	0.9999	0.7291	0.8701	KECRFLTTLYLNYCER	K	E	C	R	F	L	T	T	L	Y	L	N	Y	C	E	R	LRR_12
KR1	883	0.6891	0.7804	1	0.2768	0.7245	0.8317	0.9966	0.4403	0.7174	GIPPNLKYFYAEECLS	G	I	P	P	N	L	K	Y	F	Y	A	E	E	C	L	S	LRR_13
L^1	575	0.9869	0.9745	1	0.8204	0.9651	0.8998	1	0.7271	0.9217	PRLTYLRALSLSCYAI	P	R	L	T	Y	L	R	A	L	S	L	S	C	Y	A	I	LRR_01
L^1	599	0.9578	0.9769	1	0.9276	0.932	0.9078	1	0.8174	0.9399	IKFKLLRFLDLSRTEI	I	K	F	K	L	L	R	F	L	D	L	S	R	T	E	I	LRR_02
L^1	622	0.9006	0.9826	1	0.7609	0.9019	0.9104	1	0.8738	0.9163	CALYNLETLLLSSCDD	C	A	L	Y	N	L	E	T	L	L	L	S	S	C	D	D	LRR_03
L^1	646	0.8537	0.9804	1	0.7869	0.9024	0.9103	1	0.7002	0.8917	EKLINLRHLDISNTSR	E	K	L	I	N	L	R	H	L	D	I	S	N	T	S	R	LRR_04
L^1	669	0.8803	0.8294	1	0.795	0.8811	0.879	0.9996	0.7155	0.8725	SKLKSLQVLVGAKFLL	S	K	L	K	S	L	Q	V	L	V	G	A	K	F	L	L	LRR_05
L^1	700	0.905	0.7024	0.9969	0.8639	0.9924	0.6994	0.997	0.9108	0.8835	YMYGSLSILELQNVVD	Y	M	Y	G	S	L	S	I	L	E	L	Q	N	V	V	D	LRR_06
L^1	727	0.9193	0.7984	0.9999	0.8877	0.9761	0.7301	0.9983	0.7138	0.8779	KKKNHVEKLSLEWSGS	K	K	K	N	H	V	E	K	L	S	L	E	W	S	G	S	LRR_07
L^1	758	0.9739	0.931	1	0.835	0.9717	0.8945	0.9999	0.8049	0.9264	RPHTKIKEVEISGYRG	R	P	H	T	K	I	K	E	V	E	I	S	G	Y	R	G	LRR_08
L^1	784	0.985	0.9697	1	0.8963	0.9787	0.9057	1	0.8885	0.953	SFLKLLVQLSLSNCKD	S	F	L	K	L	L	V	Q	L	S	L	S	N	C	K	D	LRR_09
L^1	807	0.9255	0.9498	1	0.8535	0.805	0.8964	0.9995	0.6976	0.8909	GQLPCLKFLSIRKMHR	G	Q	L	P	C	L	K	F	L	S	I	R	K	M	H	R	LRR_10
L^1	838	0.9694	0.8527	1	0.8234	0.9736	0.888	0.9995	0.6841	0.8988	KPFNSLEKLEFAEMPE	K	P	F	N	S	L	E	K	L	E	F	A	E	M	P	E	LRR_11
L^1	863	0.8931	0.9263	1	0.8387	0.9279	0.8957	0.9991	0.7056	0.8983	GEFPALRDLSIEDCPK	G	E	F	P	A	L	R	D	L	S	I	E	D	C	P	K	LRR_12
L^1	885	0.98	0.9541	1	0.9313	0.9808	0.9025	0.9998	0.7712	0.94	KNLCSLTKLRISICPD	K	N	L	C	S	L	T	K	L	R	I	S	I	C	P	D	LRR_13
L^1	907	0.9819	0.9049	1	0.9035	0.9884	0.8964	0.9986	0.8221	0.937	IQLSSLKWFEVSGSSK	I	Q	L	S	S	L	K	W	F	E	V	S	G	S	S	K	LRR_14
L^1	927	0.9885	0.9493	1	0.8483	0.9922	0.8989	0.9999	0.7495	0.9283	FDEAELFTLNILNCNS	F	D	E	A	E	L	F	T	L	N	I	L	N	C	N	S	LRR_15
L^1	950	0.982	0.9285	1	0.7891	0.9826	0.8903	0.9998	0.7758	0.9185	TLPSTLKTIWICRCRK	T	L	P	S	T	L	K	T	I	W	I	C	R	C	R	K	LRR_16
L^1	977	0.9603	0.8986	1	0.7248	0.9849	0.8887	0.9999	0.8039	0.9076	ISDMFLEELRLEECDS	I	S	D	M	F	L	E	E	L	R	L	E	E	C	D	S	LRR_17
L^1	997	0.8716	0.7389	0.9998	0.6553	0.9619	0.8553	0.9983	0.7056	0.8483	ELVPRARTLTVKRCQN	E	L	V	P	R	A	R	T	L	T	V	K	R	C	Q	N	LRR_18
L^1	1017	0.9404	0.8652	0.9998	0.7488	0.9433	0.8761	0.9999	0.6108	0.8731	LIPNGTERLDIWGCEN	L	I	P	N	G	T	E	R	L	D	I	W	G	C	E	N	LRR_19
L^1	1039	0.9828	0.9108	1	0.9416	0.9919	0.886	0.9999	0.8406	0.9442	VCGTQMTFLNIHSCAK	V	C	G	T	Q	M	T	F	L	N	I	H	S	C	A	K	LRR_20
L^1	1064	0.9271	0.9654	1	0.79	0.9646	0.8993	0.9994	0.8802	0.9282	ELLPSLKELHLGNCPE	E	L	L	P	S	L	K	E	L	H	L	G	N	C	P	E	LRR_21
L^1	1087	0.9656	0.9083	1	0.8494	0.9727	0.8724	0.9995	0.6302	0.8998	GLPFNLQLLVINYCEK	G	L	P	F	N	L	Q	L	L	V	I	N	Y	C	E	K	LRR_22
L^1	1113	0.9363	0.9579	1	0.8332	0.9438	0.8947	0.9982	0.7643	0.916	HRLHSLRELFINHDGS	H	R	L	H	S	L	R	E	L	F	I	N	H	D	G	S	LRR_23
L^1	1139	0.8686	0.5753	0.9798	0.4357	0.9605	0.6219	0.9994	0.41	0.7314	ELPCSIQRLVIVNLKT	E	L	P	C	S	I	Q	R	L	V	I	V	N	L	K	T	LRR_24
L^1	1161	0.9066	0.9155	1	0.8276	0.9279	0.8924	0.9996	0.7676	0.9046	KSLTSLESLDIRKLPQ	K	S	L	T	S	L	E	S	L	D	I	R	K	L	P	Q	LRR_25
L^1	1184	0.769	0.7793	0.9985	0.4533	0.8511	0.4888	0.9743	0.5147	0.7286	GLPSSFSKLYLYSHDE	G	L	P	S	S	F	S	K	L	Y	L	Y	S	H	D	E	LRR_26
L^1	1207	0.9188	0.9313	1	0.797	0.9086	0.8847	0.9993	0.6351	0.8843	QHLNSVQSLLIWNCPN	Q	H	L	N	S	V	Q	S	L	L	I	W	N	C	P	N	LRR_27
L^1	1230	0.6409	0.8745	1	0.6564	0.5967	0.8382	0.9945	0.7925	0.7992	ALPSSLSKLTIRDCPN	A	L	P	S	S	L	S	K	L	T	I	R	D	C	P	N	LRR_28
L^1	1253	0.6283	0.8445	1	0.5334	0.8005	0.875	0.9957	0.5205	0.7747	AFPSFLSELTIENCPN	A	F	P	S	F	L	S	E	L	T	I	E	N	C	P	N	LRR_29
L^1	1276	0.7422	0.882	1	0.6619	0.7127	0.8092	0.9976	0.5597	0.7957	GMPSSLSILSIYKCPF	G	M	P	S	S	L	S	I	L	S	I	Y	K	C	P	F	LRR_30
L^1a	575	0.9759	0.9727	1	0.8204	0.9534	0.8993	1	0.7352	0.9196	PRLTYLRALSLSCYAI	P	R	L	T	Y	L	R	A	L	S	L	S	C	Y	A	I	LRR_01
L^1a	599	0.9136	0.9737	1	0.924	0.8922	0.9104	1	0.8504	0.933	IKFKLLRFLDLSRTEI	I	K	F	K	L	L	R	F	L	D	L	S	R	T	E	I	LRR_02
L^1a	622	0.877	0.9824	1	0.7061	0.8577	0.9088	1	0.8496	0.8977	CALYNLETLLLSSCDD	C	A	L	Y	N	L	E	T	L	L	L	S	S	C	D	D	LRR_03
L^1a	646	0.8198	0.9787	1	0.7553	0.8641	0.9081	1	0.7358	0.8827	EKLINLRHLDISNTSR	E	K	L	I	N	L	R	H	L	D	I	S	N	T	S	R	LRR_04
L^1a	669	0.9098	0.8359	1	0.8374	0.8972	0.8798	0.9998	0.7608	0.8901	SKLKSLQVLVGAKFLL	S	K	L	K	S	L	Q	V	L	V	G	A	K	F	L	L	LRR_05
L^1a	700	0.9375	0.7445	0.9968	0.9533	0.9956	0.763	0.9991	0.9268	0.9146	YMYGSLSILELQNVVD	Y	M	Y	G	S	L	S	I	L	E	L	Q	N	V	V	D	LRR_06
L^1a	727	0.9583	0.7939	0.9998	0.9149	0.9806	0.7441	0.9985	0.6862	0.8845	KKKNHVEKLSLEWSGS	K	K	K	N	H	V	E	K	L	S	L	E	W	S	G	S	LRR_07
L^1a	758	0.973	0.9188	1	0.8527	0.9683	0.8923	0.9998	0.8003	0.9257	RPHTKIKEVEISGYRG	R	P	H	T	K	I	K	E	V	E	I	S	G	Y	R	G	LRR_08
L^1a	784	0.979	0.969	1	0.9091	0.9736	0.9055	0.9999	0.8803	0.9521	SFLKLLVQLSLSNCKD	S	F	L	K	L	L	V	Q	L	S	L	S	N	C	K	D	LRR_09
L^1a	807	0.9228	0.9573	1	0.8463	0.8349	0.8986	0.9996	0.7377	0.8996	GQLPCLKFLSIRKMHR	G	Q	L	P	C	L	K	F	L	S	I	R	K	M	H	R	LRR_10
L^1a	838	0.9693	0.8464	1	0.8271	0.9751	0.8896	0.9993	0.7091	0.902	KPFNSLEKLEFAEMPE	K	P	F	N	S	L	E	K	L	E	F	A	E	M	P	E	LRR_11
L^1a	863	0.9149	0.9315	1	0.8223	0.9391	0.8968	0.9989	0.6136	0.8896	GEFPALRDLSIEDCPK	G	E	F	P	A	L	R	D	L	S	I	E	D	C	P	K	LRR_12
L^1a	885	0.9656	0.9605	1	0.8605	0.9723	0.9028	0.9997	0.817	0.9348	KNLCSLTKLRISICPE	K	N	L	C	S	L	T	K	L	R	I	S	I	C	P	E	LRR_13
L^1a	907	0.9711	0.9141	1	0.9016	0.977	0.8936	0.9971	0.755	0.9262	IQLSSLKWFEVSGSSK	I	Q	L	S	S	L	K	W	F	E	V	S	G	S	S	K	LRR_14
L^1a	927	0.9813	0.9442	1	0.8118	0.9881	0.8971	0.9999	0.7711	0.9242	FDEAELFTLNILNCNS	F	D	E	A	E	L	F	T	L	N	I	L	N	C	N	S	LRR_15
L^1a	950	0.9716	0.9186	1	0.8511	0.9748	0.889	0.9994	0.7629	0.9209	TLPSTLKTIWICRCRK	T	L	P	S	T	L	K	T	I	W	I	C	R	C	R	K	LRR_16
L^1a	977	0.9552	0.8956	1	0.8213	0.9793	0.8871	0.9998	0.7696	0.9135	ISDMFLEELRLEECDS	I	S	D	M	F	L	E	E	L	R	L	E	E	C	D	S	LRR_17
L^1a	997	0.8986	0.7382	0.9999	0.758	0.9646	0.8737	0.9989	0.7293	0.8701	ELVPRARTLTVKRCQN	E	L	V	P	R	A	R	T	L	T	V	K	R	C	Q	N	LRR_18
L^1a	1017	0.9137	0.8473	0.9995	0.709	0.9185	0.8694	0.9999	0.6659	0.8654	LIPNGTERLDIWGCEN	L	I	P	N	G	T	E	R	L	D	I	W	G	C	E	N	LRR_19
L^1a	1039	0.9788	0.9172	1	0.9604	0.9892	0.8858	0.9999	0.8121	0.9429	VCGTQMTFLNIHSCAK	V	C	G	T	Q	M	T	F	L	N	I	H	S	C	A	K	LRR_20
L^1a	1064	0.9346	0.9689	1	0.815	0.9616	0.9005	0.9994	0.8554	0.9294	ELLPSLKELHLGNCPE	E	L	L	P	S	L	K	E	L	H	L	G	N	C	P	E	LRR_21
L^1a	1087	0.9682	0.9061	0.9999	0.8979	0.9714	0.8675	0.9997	0.7108	0.9152	GLPFNLQLLVINYCEK	G	L	P	F	N	L	Q	L	L	V	I	N	Y	C	E	K	LRR_22
L^1a	1113	0.9478	0.9553	1	0.8524	0.9433	0.8937	0.9989	0.6969	0.911	HRLHSLRELFINHDGS	H	R	L	H	S	L	R	E	L	F	I	N	H	D	G	S	LRR_23
L^1a	1139	0.9626	0.7656	0.9947	0.6017	0.9893	0.8132	0.9999	0.6085	0.8419	ELPCSIQRLVIVNLKT	E	L	P	C	S	I	Q	R	L	V	I	V	N	L	K	T	LRR_24
L^1a	1161	0.9149	0.891	1	0.9013	0.9355	0.8944	0.9992	0.8101	0.9183	KSLTSLESLDIRKLPQ	K	S	L	T	S	L	E	S	L	D	I	R	K	L	P	Q	LRR_25
L^1a	1184	0.915	0.8323	0.9996	0.7951	0.9312	0.7853	0.9956	0.6647	0.8649	GLPSSFSKLYLYSHDE	G	L	P	S	S	F	S	K	L	Y	L	Y	S	H	D	E	LRR_26
L^1a	1207	0.9666	0.9208	1	0.7762	0.9404	0.8864	0.9996	0.7354	0.9032	QHLNSVQSLLIWNCPN	Q	H	L	N	S	V	Q	S	L	L	I	W	N	C	P	N	LRR_27
L^1a	1230	0.7609	0.918	1	0.6	0.6857	0.8754	0.9978	0.7077	0.8182	ALPSSLSKLTIRDCPN	A	L	P	S	S	L	S	K	L	T	I	R	D	C	P	N	LRR_28
L^1a	1253	0.81	0.9001	1	0.6266	0.8465	0.8862	0.9974	0.7155	0.8478	AFPSSLSELTIENCPN	A	F	P	S	S	L	S	E	L	T	I	E	N	C	P	N	LRR_29
L^1a	1276	0.7944	0.9151	1	0.5983	0.7459	0.861	0.9989	0.5918	0.8132	GMPSSLSILSIYKCPF	G	M	P	S	S	L	S	I	L	S	I	Y	K	C	P	F	LRR_30
L^1c	575	0.9842	0.9734	1	0.8008	0.9562	0.8998	1	0.7525	0.9209	PRLTYLRALSLSCYAI	P	R	L	T	Y	L	R	A	L	S	L	S	C	Y	A	I	LRR_01
L^1c	599	0.8983	0.9737	1	0.9173	0.872	0.9096	1	0.8512	0.9278	IKFKLLRFLDLSQTEI	I	K	F	K	L	L	R	F	L	D	L	S	Q	T	E	I	LRR_02
L^1c	622	0.8593	0.9819	1	0.7247	0.8854	0.9108	1	0.8674	0.9037	CALYNLETLLLSSCDD	C	A	L	Y	N	L	E	T	L	L	L	S	S	C	D	D	LRR_03
L^1c	646	0.862	0.9795	1	0.8749	0.8932	0.9076	1	0.6737	0.8989	EKLINLRHLDISNTSR	E	K	L	I	N	L	R	H	L	D	I	S	N	T	S	R	LRR_04
L^1c	669	0.8818	0.8318	1	0.8584	0.8832	0.8753	0.9997	0.6313	0.8702	SKLKSLQVLVGAKFLL	S	K	L	K	S	L	Q	V	L	V	G	A	K	F	L	L	LRR_05
L^1c	700	0.8928	0.6962	0.9969	0.8655	0.9907	0.7425	0.9969	0.8744	0.882	YMYGSLSILELQNVVD	Y	M	Y	G	S	L	S	I	L	E	L	Q	N	V	V	D	LRR_06
L^1c	727	0.9418	0.7994	0.9997	0.9233	0.9766	0.7251	0.9983	0.7046	0.8836	KKKNHVEKLSLEWSGS	K	K	K	N	H	V	E	K	L	S	L	E	W	S	G	S	LRR_07
L^1c	758	0.9685	0.9232	1	0.843	0.9585	0.893	0.9998	0.8624	0.931	RPHTKIKEVEISGYRG	R	P	H	T	K	I	K	E	V	E	I	S	G	Y	R	G	LRR_08
L^1c	784	0.99	0.9736	1	0.9549	0.9786	0.9056	1	0.9052	0.9635	SFLKLLVQLSLSNCKD	S	F	L	K	L	L	V	Q	L	S	L	S	N	C	K	D	LRR_09
L^1c	807	0.9186	0.9603	1	0.7905	0.8216	0.8956	0.9994	0.5969	0.8728	GQLPCLKFLSIRKMHR	G	Q	L	P	C	L	K	F	L	S	I	R	K	M	H	R	LRR_10
L^1c	838	0.9539	0.8373	1	0.8612	0.9505	0.8853	0.9952	0.6435	0.8909	KPFNSLEKLEFAEMPE	K	P	F	N	S	L	E	K	L	E	F	A	E	M	P	E	LRR_11
L^1c	863	0.8997	0.93	1	0.8155	0.9186	0.8964	0.9993	0.572	0.8789	GEFPALRDLSIEDCPK	G	E	F	P	A	L	R	D	L	S	I	E	D	C	P	K	LRR_12
L^1c	885	0.9802	0.9606	1	0.8641	0.984	0.9047	0.9998	0.8204	0.9392	ENLCSLTKLRISICPE	E	N	L	C	S	L	T	K	L	R	I	S	I	C	P	E	LRR_13
L^1c	907	0.9452	0.8687	1	0.8635	0.9678	0.8905	0.9902	0.7023	0.9035	IQLSSLKWFEVSGSSK	I	Q	L	S	S	L	K	W	F	E	V	S	G	S	S	K	LRR_14
L^1c	927	0.9346	0.9022	1	0.8425	0.9735	0.8875	0.9998	0.743	0.9104	FDEAELFTLNILNCNS	F	D	E	A	E	L	F	T	L	N	I	L	N	C	N	S	LRR_15
L^1c	950	0.972	0.8541	1	0.6996	0.9675	0.8807	0.9999	0.7113	0.8857	TLPSTLKTIWICRCRK	T	L	P	S	T	L	K	T	I	W	I	C	R	C	R	K	LRR_16
L^1c	977	0.9622	0.8711	1	0.8082	0.9872	0.8836	0.9999	0.8193	0.9164	ISDMFLEELRLEECDS	I	S	D	M	F	L	E	E	L	R	L	E	E	C	D	S	LRR_17
L^1c	997	0.909	0.8623	1	0.6478	0.965	0.8864	0.9987	0.7568	0.8782	ELVPRARTLTVKRCQN	E	L	V	P	R	A	R	T	L	T	V	K	R	C	Q	N	LRR_18
L^1c	1008	0.34	0.2708	0.9807	0.6017	0.4796	0.1448	0.9819	0.2799	0.5099	KRCQNLTRFLIPNGTE	K	R	C	Q	N	L	T	R	F	L	I	P	N	G	T	E	LRR_19
L^1c	1017	0.9499	0.9079	1	0.6107	0.954	0.8857	1	0.3753	0.8354	LIPNGTERLDIWGCEN	L	I	P	N	G	T	E	R	L	D	I	W	G	C	E	N	LRR_20
L^1c	1041	0.9768	0.9348	1	0.9275	0.9735	0.8973	0.9996	0.8565	0.9458	ACGTQMTSLFIEDCKK	A	C	G	T	Q	M	T	S	L	F	I	E	D	C	K	K	LRR_21
L^1c	1066	0.9356	0.9515	1	0.8528	0.952	0.8994	0.9994	0.7603	0.9189	ELLPSLKELHLWNCPE	E	L	L	P	S	L	K	E	L	H	L	W	N	C	P	E	LRR_22
L^1c	1089	0.9728	0.9127	1	0.8115	0.9784	0.8713	0.9997	0.7202	0.9083	GLPFNLQLLVINYCEK	G	L	P	F	N	L	Q	L	L	V	I	N	Y	C	E	K	LRR_23
L^1c	1115	0.9789	0.9415	1	0.856	0.9732	0.8911	0.9985	0.7165	0.9195	QRLHSLRELFINHDGS	Q	R	L	H	S	L	R	E	L	F	I	N	H	D	G	S	LRR_24
L^1c	1141	0.9417	0.7392	0.9979	0.5722	0.9845	0.8463	0.9999	0.4297	0.8139	ELPFSIQRLTIDNLKT	E	L	P	F	S	I	Q	R	L	T	I	D	N	L	K	T	LRR_25
L^1c	1163	0.871	0.8904	1	0.8904	0.9462	0.8943	0.9989	0.7475	0.9048	KCLTSLESLDFRKLPQ	K	C	L	T	S	L	E	S	L	D	F	R	K	L	P	Q	LRR_26
L^1c	1186	0.932	0.8614	0.9998	0.8551	0.9334	0.8394	0.9968	0.6724	0.8863	GLPSSFSKLYLYSHDE	G	L	P	S	S	F	S	K	L	Y	L	Y	S	H	D	E	LRR_27
L^1c	1209	0.9343	0.8692	1	0.733	0.9215	0.8842	0.9991	0.7078	0.8811	QHLNSVQSLLIWNCPN	Q	H	L	N	S	V	Q	S	L	L	I	W	N	C	P	N	LRR_28
L^1c	1232	0.851	0.8985	1	0.6904	0.7823	0.877	0.9996	0.8248	0.8654	ALPSCLSKLTIRDCPN	A	L	P	S	C	L	S	K	L	T	I	R	D	C	P	N	LRR_29
L^1c	1255	0.6131	0.8118	1	0.7099	0.7516	0.8599	0.9934	0.7486	0.811	AFPSSLSELTIENCPN	A	F	P	S	S	L	S	E	L	T	I	E	N	C	P	N	LRR_30
L^1c	1278	0.7264	0.9087	1	0.7914	0.6849	0.7643	0.9975	0.6436	0.8146	GMPSSLSILSIYKCPF	G	M	P	S	S	L	S	I	L	S	I	Y	K	C	P	F	LRR_31
L^2	575	0.9786	0.9756	1	0.7639	0.949	0.9004	1	0.7138	0.9102	PRLTYLRALSLSCYAI	P	R	L	T	Y	L	R	A	L	S	L	S	C	Y	A	I	LRR_01
L^2	599	0.952	0.979	1	0.9274	0.9181	0.9097	1	0.8504	0.9421	IKFKLLRFLDLSRTEI	I	K	F	K	L	L	R	F	L	D	L	S	R	T	E	I	LRR_02
L^2	622	0.8772	0.9796	1	0.8093	0.8715	0.9103	1	0.8494	0.9122	CALYNLETLLLSSCDD	C	A	L	Y	N	L	E	T	L	L	L	S	S	C	D	D	LRR_03
L^2	646	0.8749	0.982	1	0.8632	0.8861	0.9095	1	0.7364	0.9065	EKLINLRHLDISNTSR	E	K	L	I	N	L	R	H	L	D	I	S	N	T	S	R	LRR_04
L^2	669	0.8993	0.8159	1	0.8545	0.8929	0.8766	0.9997	0.7929	0.8915	SKLKSLQVLVGAKFLL	S	K	L	K	S	L	Q	V	L	V	G	A	K	F	L	L	LRR_05
L^2	700	0.9491	0.8098	0.9994	0.9456	0.9946	0.8294	0.9986	0.9548	0.9351	YMYGSLSILELQNVVD	Y	M	Y	G	S	L	S	I	L	E	L	Q	N	V	V	D	LRR_06
L^2	727	0.9411	0.8147	0.9998	0.8893	0.979	0.7336	0.9982	0.7182	0.8842	KKKNHVEKLSLEWSGS	K	K	K	N	H	V	E	K	L	S	L	E	W	S	G	S	LRR_07
L^2	758	0.9743	0.9318	1	0.8517	0.9708	0.8934	0.9998	0.8752	0.9371	RPHTKIKEVEISGYRG	R	P	H	T	K	I	K	E	V	E	I	S	G	Y	R	G	LRR_08
L^2	784	0.9837	0.9721	1	0.9586	0.972	0.9054	1	0.8858	0.9597	SFLKLLVQLSLSNCKD	S	F	L	K	L	L	V	Q	L	S	L	S	N	C	K	D	LRR_09
L^2	807	0.9299	0.9588	1	0.9306	0.843	0.8945	0.9998	0.7309	0.9109	GQLPCLKFLSIRNMHR	G	Q	L	P	C	L	K	F	L	S	I	R	N	M	H	R	LRR_10
L^2	838	0.9624	0.8152	1	0.8133	0.9609	0.8854	0.998	0.6489	0.8855	KPFNSLEKLEFAEMPE	K	P	F	N	S	L	E	K	L	E	F	A	E	M	P	E	LRR_11
L^2	863	0.8827	0.942	1	0.837	0.9035	0.8984	0.9991	0.5683	0.8789	GEFPALRDLSIEDCPK	G	E	F	P	A	L	R	D	L	S	I	E	D	C	P	K	LRR_12
L^2	885	0.9745	0.9479	1	0.8619	0.9807	0.8998	0.9996	0.8171	0.9352	ENLCSLTKLRISICPE	E	N	L	C	S	L	T	K	L	R	I	S	I	C	P	E	LRR_13
L^2	907	0.9711	0.884	1	0.9521	0.977	0.8915	0.9952	0.7744	0.9307	IQLSSLKWFEVSGSSK	I	Q	L	S	S	L	K	W	F	E	V	S	G	S	S	K	LRR_14
L^2	927	0.9815	0.946	1	0.8355	0.9842	0.8966	0.9999	0.7791	0.9279	FDEAELFTLNILNCNS	F	D	E	A	E	L	F	T	L	N	I	L	N	C	N	S	LRR_15
L^2	950	0.984	0.904	1	0.8675	0.9839	0.8848	0.9998	0.7486	0.9216	TLPSTLKTIWICRCRK	T	L	P	S	T	L	K	T	I	W	I	C	R	C	R	K	LRR_16
L^2	977	0.9313	0.8102	0.9999	0.7889	0.976	0.8767	0.9998	0.795	0.8972	ISDMFLEELRLEECDS	I	S	D	M	F	L	E	E	L	R	L	E	E	C	D	S	LRR_17
L^2	997	0.9145	0.8249	1	0.6473	0.9615	0.8828	0.9986	0.7431	0.8716	ELVPRARTLTVKRCQN	E	L	V	P	R	A	R	T	L	T	V	K	R	C	Q	N	LRR_18
L^2	1017	0.8842	0.8478	0.9993	0.7736	0.9441	0.8744	0.9999	0.6652	0.8736	LIPNGTERLDIWGCEN	L	I	P	N	G	T	E	R	L	D	I	W	G	C	E	N	LRR_19
L^2	1039	0.9792	0.9383	1	0.9545	0.9844	0.8924	0.9997	0.8093	0.9447	ACGTQMTFLNIHSCAK	A	C	G	T	Q	M	T	F	L	N	I	H	S	C	A	K	LRR_20
L^2	1064	0.9513	0.9683	1	0.8405	0.9685	0.9007	0.9995	0.8115	0.93	ELLPSLKELHLWNCPE	E	L	L	P	S	L	K	E	L	H	L	W	N	C	P	E	LRR_21
L^2	1087	0.9707	0.8955	1	0.8836	0.9711	0.8531	0.9996	0.6737	0.9059	GLPFNLQLLVINYCEK	G	L	P	F	N	L	Q	L	L	V	I	N	Y	C	E	K	LRR_22
L^2	1113	0.9576	0.9481	1	0.8921	0.9569	0.8925	0.999	0.7806	0.9284	QRLHSLRELFINHDGS	Q	R	L	H	S	L	R	E	L	F	I	N	H	D	G	S	LRR_23
L^2	1139	0.9515	0.7393	0.9977	0.598	0.9734	0.562	0.9996	0.5314	0.7941	ELPFSIQRLTIDNLKT	E	L	P	F	S	I	Q	R	L	T	I	D	N	L	K	T	LRR_24
L^2	1161	0.952	0.9417	1	0.8479	0.9731	0.8969	0.9999	0.789	0.9251	KCLTSLESLDFRNLPQ	K	C	L	T	S	L	E	S	L	D	F	R	N	L	P	Q	LRR_25
L^2	1184	0.8227	0.7264	0.9989	0.627	0.863	0.404	0.9763	0.5826	0.7501	GLPSSFSKLYLYSHDE	G	L	P	S	S	F	S	K	L	Y	L	Y	S	H	D	E	LRR_26
L^2	1207	0.9456	0.9391	1	0.8026	0.9332	0.8911	0.9997	0.7206	0.904	QHLNSVQSLLIWNCPN	Q	H	L	N	S	V	Q	S	L	L	I	W	N	C	P	N	LRR_27
L^2	1230	0.815	0.9175	1	0.5625	0.7456	0.884	0.9994	0.7384	0.8328	ALPSCLSKLTIRDCPN	A	L	P	S	C	L	S	K	L	T	I	R	D	C	P	N	LRR_28
L^2	1253	0.6271	0.866	1	0.8386	0.6658	0.8657	0.9895	0.7376	0.8238	AFPSSLSELTIENCPN	A	F	P	S	S	L	S	E	L	T	I	E	N	C	P	N	LRR_29
L^2	1276	0.8217	0.9166	1	0.9017	0.7556	0.8678	0.997	0.7916	0.8815	GMPSSLSILSIYKCPF	G	M	P	S	S	L	S	I	L	S	I	Y	K	C	P	F	LRR_30
L^2b	575	0.971	0.9774	1	0.7676	0.9348	0.9009	1	0.6731	0.9031	PRLTYLRALSLSCYAI	P	R	L	T	Y	L	R	A	L	S	L	S	C	Y	A	I	LRR_01
L^2b	599	0.9634	0.9786	1	0.9424	0.9292	0.908	1	0.8667	0.9485	IKFKLLRFLDLSRTEI	I	K	F	K	L	L	R	F	L	D	L	S	R	T	E	I	LRR_02
L^2b	622	0.8965	0.9829	1	0.7347	0.8825	0.909	1	0.8058	0.9014	CALYNLETLLLSSCDD	C	A	L	Y	N	L	E	T	L	L	L	S	S	C	D	D	LRR_03
L^2b	646	0.8673	0.9789	1	0.8592	0.8928	0.9081	1	0.7549	0.9077	EKLINLRHLDISNTSR	E	K	L	I	N	L	R	H	L	D	I	S	N	T	S	R	LRR_04
L^2b	669	0.9239	0.8482	1	0.8334	0.9205	0.8796	0.9998	0.7383	0.8929	SKLKSLQVLVGAKFLL	S	K	L	K	S	L	Q	V	L	V	G	A	K	F	L	L	LRR_05
L^2b	700	0.9032	0.7356	0.9967	0.9138	0.9926	0.7294	0.9984	0.9266	0.8995	YMYGSLSILELQNVVD	Y	M	Y	G	S	L	S	I	L	E	L	Q	N	V	V	D	LRR_06
L^2b	727	0.9241	0.7978	0.9997	0.7951	0.9671	0.6804	0.998	0.6318	0.8493	KKKNHVEKLSLEWSGS	K	K	K	N	H	V	E	K	L	S	L	E	W	S	G	S	LRR_07
L^2b	758	0.963	0.9347	1	0.8101	0.9555	0.8911	0.9999	0.877	0.9289	RPHTKIKEVEISGYRG	R	P	H	T	K	I	K	E	V	E	I	S	G	Y	R	G	LRR_08
L^2b	784	0.9792	0.9675	1	0.9374	0.9655	0.9037	1	0.8817	0.9544	SFLKLLVQLSLSNCKD	S	F	L	K	L	L	V	Q	L	S	L	S	N	C	K	D	LRR_09
L^2b	807	0.8853	0.9588	1	0.8872	0.7869	0.8941	0.9996	0.7305	0.8928	GQLPCLKFLSIRKMHR	G	Q	L	P	C	L	K	F	L	S	I	R	K	M	H	R	LRR_10
L^2b	838	0.9707	0.8767	1	0.8066	0.9666	0.8874	0.9993	0.7161	0.9029	KPFNSLEKLEFAEMPE	K	P	F	N	S	L	E	K	L	E	F	A	E	M	P	E	LRR_11
L^2b	863	0.9559	0.947	1	0.9022	0.9625	0.8999	0.9996	0.6485	0.9144	GEFPALRDLSIEDCPK	G	E	F	P	A	L	R	D	L	S	I	E	D	C	P	K	LRR_12
L^2b	885	0.9484	0.957	1	0.8761	0.9669	0.9032	0.9996	0.8304	0.9352	ENLCSLTKLRISICPE	E	N	L	C	S	L	T	K	L	R	I	S	I	C	P	E	LRR_13
L^2b	907	0.972	0.8899	1	0.8778	0.9876	0.8919	0.999	0.8327	0.9314	IQLSSLKWFEVSGSFK	I	Q	L	S	S	L	K	W	F	E	V	S	G	S	F	K	LRR_14
L^2b	927	0.9731	0.9374	1	0.859	0.9825	0.8927	1	0.7472	0.924	FDEAELFTLNILNCNS	F	D	E	A	E	L	F	T	L	N	I	L	N	C	N	S	LRR_15
L^2b	950	0.9838	0.9233	1	0.8293	0.9836	0.8909	0.9999	0.7763	0.9234	TLPSTLKTIWICRCRK	T	L	P	S	T	L	K	T	I	W	I	C	R	C	R	K	LRR_16
L^2b	977	0.9748	0.8691	1	0.6897	0.9843	0.8824	0.9996	0.7598	0.895	ISDMFLEELRLEECDS	I	S	D	M	F	L	E	E	L	R	L	E	E	C	D	S	LRR_17
L^2b	997	0.8258	0.6979	0.9999	0.6162	0.9479	0.8744	0.9947	0.7726	0.8412	ELVPRARTLTVKRCQN	E	L	V	P	R	A	R	T	L	T	V	K	R	C	Q	N	LRR_18
L^2b	1017	0.9497	0.8589	0.9998	0.6746	0.96	0.8806	1	0.539	0.8578	LIPNGTERLDIWGCEN	L	I	P	N	G	T	E	R	L	D	I	W	G	C	E	N	LRR_19
L^2b	1039	0.9686	0.9277	1	0.9408	0.9795	0.8917	0.9997	0.7909	0.9374	ACGTQMTFLNIHSCAK	A	C	G	T	Q	M	T	F	L	N	I	H	S	C	A	K	LRR_20
L^2b	1064	0.9263	0.975	1	0.7923	0.9669	0.9034	0.9994	0.8257	0.9236	ELLPSLKELHLWNCPE	E	L	L	P	S	L	K	E	L	H	L	W	N	C	P	E	LRR_21
L^2b	1087	0.9642	0.898	0.9999	0.8613	0.9762	0.8523	0.9997	0.6222	0.8967	GLPFNLQLLVINYCEK	G	L	P	F	N	L	Q	L	L	V	I	N	Y	C	E	K	LRR_22
L^2b	1113	0.9721	0.9442	1	0.8672	0.9478	0.8896	0.9975	0.7332	0.9189	QRLHSLRELFIHHDGS	Q	R	L	H	S	L	R	E	L	F	I	H	H	D	G	S	LRR_23
L^2b	1139	0.9719	0.8434	0.9986	0.6422	0.991	0.8601	0.9998	0.7149	0.8777	ELPFSIQRLTIDNLKT	E	L	P	F	S	I	Q	R	L	T	I	D	N	L	K	T	LRR_24
L^2b	1161	0.9342	0.9323	1	0.7875	0.9627	0.9013	0.9999	0.8047	0.9153	KSLTSLESLDFRNLPQ	K	S	L	T	S	L	E	S	L	D	F	R	N	L	P	Q	LRR_25
L^2b	1184	0.9189	0.8189	0.9997	0.7323	0.9302	0.8331	0.9961	0.5986	0.8535	GLPSSFSKLYLYSHDE	G	L	P	S	S	F	S	K	L	Y	L	Y	S	H	D	E	LRR_26
L^2b	1207	0.9078	0.8726	1	0.8942	0.9012	0.8843	0.9971	0.645	0.8878	QHLNSVQSLLIWNCPN	Q	H	L	N	S	V	Q	S	L	L	I	W	N	C	P	N	LRR_27
L^2b	1230	0.8393	0.9083	1	0.6675	0.7088	0.8692	0.9988	0.768	0.845	ALPSSLSKLTIRDCPN	A	L	P	S	S	L	S	K	L	T	I	R	D	C	P	N	LRR_28
L^2b	1253	0.699	0.8517	1	0.7517	0.7654	0.8562	0.9955	0.7286	0.831	AFPSSLSELTIENCPN	A	F	P	S	S	L	S	E	L	T	I	E	N	C	P	N	LRR_29
L^2b	1276	0.7753	0.841	1	0.6826	0.6905	0.8683	0.994	0.664	0.8145	GMPSSLSILSICKCPF	G	M	P	S	S	L	S	I	L	S	I	C	K	C	P	F	LRR_30
L^3	582	0.978	0.9699	1	0.7662	0.9525	0.9007	1	0.6786	0.9057	PRLTYLRALSLSCYAI	P	R	L	T	Y	L	R	A	L	S	L	S	C	Y	A	I	LRR_01
L^3	606	0.8871	0.9742	1	0.9244	0.8442	0.9085	1	0.8542	0.9241	IKFKLLRFLDLSQTEI	I	K	F	K	L	L	R	F	L	D	L	S	Q	T	E	I	LRR_02
L^3	629	0.8952	0.9817	1	0.7685	0.9033	0.9107	1	0.8789	0.9173	CALYNLETLLLSSCDD	C	A	L	Y	N	L	E	T	L	L	L	S	S	C	D	D	LRR_03
L^3	653	0.8248	0.9764	1	0.8419	0.8722	0.906	1	0.7475	0.8961	EKLINLRHLDISNTSR	E	K	L	I	N	L	R	H	L	D	I	S	N	T	S	R	LRR_04
L^3	676	0.8593	0.8523	1	0.8871	0.8854	0.8822	0.9996	0.7047	0.8838	SKLKSLQVLVGAKFLL	S	K	L	K	S	L	Q	V	L	V	G	A	K	F	L	L	LRR_05
L^3	707	0.8333	0.6383	0.9959	0.857	0.9847	0.5905	0.9952	0.8694	0.8455	YMYGSLSILELQNVVD	Y	M	Y	G	S	L	S	I	L	E	L	Q	N	V	V	D	LRR_06
L^3	734	0.9478	0.8115	0.9997	0.9319	0.9823	0.7328	0.9988	0.8166	0.9027	KKKNHVEKLSLEWSGS	K	K	K	N	H	V	E	K	L	S	L	E	W	S	G	S	LRR_07
L^3	765	0.9815	0.9393	1	0.8849	0.9786	0.896	0.9999	0.866	0.9433	RPHTKIKEVEISGYRG	R	P	H	T	K	I	K	E	V	E	I	S	G	Y	R	G	LRR_08
L^3	791	0.9905	0.9735	1	0.9599	0.9801	0.9024	1	0.881	0.9609	SFLKLLVQLSLSNCKD	S	F	L	K	L	L	V	Q	L	S	L	S	N	C	K	D	LRR_09
L^3	814	0.9451	0.9579	1	0.9113	0.8791	0.8967	0.9995	0.7349	0.9156	GQLPCLKFLSIRKMHR	G	Q	L	P	C	L	K	F	L	S	I	R	K	M	H	R	LRR_10
L^3	845	0.9641	0.8515	1	0.7844	0.9656	0.8872	0.9994	0.7722	0.903	KPFNSLEKLEFAEMPE	K	P	F	N	S	L	E	K	L	E	F	A	E	M	P	E	LRR_11
L^3	870	0.9164	0.9391	1	0.804	0.9285	0.898	0.9997	0.6042	0.8862	GEFPALRDLSIEDCPK	G	E	F	P	A	L	R	D	L	S	I	E	D	C	P	K	LRR_12
L^3	892	0.9819	0.949	1	0.8317	0.9832	0.9025	0.9997	0.7695	0.9272	ENLCSLTKLRISICPE	E	N	L	C	S	L	T	K	L	R	I	S	I	C	P	E	LRR_13
L^3	914	0.944	0.8867	1	0.8461	0.9658	0.8911	0.994	0.7669	0.9118	IQLSSLKWFEVSGSSK	I	Q	L	S	S	L	K	W	F	E	V	S	G	S	S	K	LRR_14
L^3	934	0.9407	0.9173	1	0.7533	0.9771	0.8926	0.9998	0.8011	0.9102	FDEAELFTLNILNCNS	F	D	E	A	E	L	F	T	L	N	I	L	N	C	N	S	LRR_15
L^3	957	0.9775	0.8771	1	0.8624	0.9768	0.8791	0.9998	0.7436	0.9145	TLPSTLKTIWICRCRK	T	L	P	S	T	L	K	T	I	W	I	C	R	C	R	K	LRR_16
L^3	984	0.9342	0.819	0.9998	0.7307	0.9815	0.8745	0.9998	0.7354	0.8844	ISDMFLEELRLEECDS	I	S	D	M	F	L	E	E	L	R	L	E	E	C	D	S	LRR_17
L^3	1004	0.8838	0.7517	0.9998	0.3167	0.955	0.8654	0.9991	0.4084	0.7725	ELVPRARTLTVKRCQN	E	L	V	P	R	A	R	T	L	T	V	K	R	C	Q	N	LRR_18
L^3	1024	0.8673	0.822	0.9991	0.7045	0.9097	0.8678	0.9999	0.5538	0.8405	LIPNGTERLDIWGCEN	L	I	P	N	G	T	E	R	L	D	I	W	G	C	E	N	LRR_19
L^3	1046	0.984	0.9261	1	0.9646	0.9908	0.8878	0.9998	0.8435	0.9496	VCGTQMTFLNIHSCAK	V	C	G	T	Q	M	T	F	L	N	I	H	S	C	A	K	LRR_20
L^3	1071	0.956	0.971	1	0.8162	0.9702	0.8996	0.9996	0.8353	0.931	ELLPSLKELHLWNCPE	E	L	L	P	S	L	K	E	L	H	L	W	N	C	P	E	LRR_21
L^3	1094	0.9477	0.8921	1	0.8609	0.9524	0.8488	0.9998	0.6983	0.9	GLPFNLQLLVINYCEK	G	L	P	F	N	L	Q	L	L	V	I	N	Y	C	E	K	LRR_22
L^3	1120	0.9607	0.9581	1	0.8675	0.9569	0.8933	0.9984	0.8098	0.9306	QRLHSLRELFINHDGS	Q	R	L	H	S	L	R	E	L	F	I	N	H	D	G	S	LRR_23
L^3	1146	0.8772	0.6077	0.9503	0.5153	0.9233	0.3567	0.9953	0.425	0.7064	ELPCSIQRLVIVNLKT	E	L	P	C	S	I	Q	R	L	V	I	V	N	L	K	T	LRR_24
L^3	1168	0.8853	0.9097	1	0.8725	0.9578	0.8986	0.9999	0.8529	0.9221	KSLTSLESLDIRNLPQ	K	S	L	T	S	L	E	S	L	D	I	R	N	L	P	Q	LRR_25
L^3	1191	0.8378	0.741	0.9993	0.6832	0.8989	0.7322	0.9962	0.6816	0.8213	GLPSSFSKLYLYSHDE	G	L	P	S	S	F	S	K	L	Y	L	Y	S	H	D	E	LRR_26
L^3	1214	0.9574	0.943	1	0.8106	0.9445	0.8946	0.9996	0.711	0.9076	QHLNSVQSLLIWNCPN	Q	H	L	N	S	V	Q	S	L	L	I	W	N	C	P	N	LRR_27
L^3	1237	0.8592	0.9106	1	0.6071	0.7443	0.88	0.9989	0.7074	0.8384	ALPSCLSKLTIRDCPN	A	L	P	S	C	L	S	K	L	T	I	R	D	C	P	N	LRR_28
L^3	1260	0.7306	0.9152	1	0.7927	0.7881	0.882	0.9934	0.6751	0.8471	AFPSSLSELTIENCPN	A	F	P	S	S	L	S	E	L	T	I	E	N	C	P	N	LRR_29
L^3	1283	0.8735	0.9377	1	0.6674	0.7464	0.8744	0.9989	0.6112	0.8387	GMPSSLSILSIYKCPF	G	M	P	S	S	L	S	I	L	S	I	Y	K	C	P	F	LRR_30
L^3	1312	0.7275	0.6633	0.9997	0.2559	0.7196	0.7837	0.9505	0.2243	0.6656	PKIAHIPEIYIGRTMF	P	K	I	A	H	I	P	E	I	Y	I	G	R	T	M	F	LRR_31
L^4	575	0.9787	0.9744	1	0.7594	0.9398	0.893	1	0.654	0.8999	PRLTYLRALSLSCYAI	P	R	L	T	Y	L	R	A	L	S	L	S	C	Y	A	I	LRR_01
L^4	599	0.9517	0.9758	1	0.9462	0.9244	0.9084	1	0.8504	0.9446	IKFKLLRFLDLSRTEI	I	K	F	K	L	L	R	F	L	D	L	S	R	T	E	I	LRR_02
L^4	622	0.879	0.9824	1	0.7602	0.885	0.9106	1	0.83	0.9059	CALYNLETLLLSSCDD	C	A	L	Y	N	L	E	T	L	L	L	S	S	C	D	D	LRR_03
L^4	646	0.9016	0.9799	1	0.8673	0.9231	0.9087	1	0.7544	0.9169	EKLINLRHLDISNTSR	E	K	L	I	N	L	R	H	L	D	I	S	N	T	S	R	LRR_04
L^4	669	0.9044	0.8303	1	0.8094	0.9075	0.8757	0.9998	0.6481	0.8719	SKLKSLQVLVGAKFLL	S	K	L	K	S	L	Q	V	L	V	G	A	K	F	L	L	LRR_05
L^4	700	0.8657	0.7598	0.9976	0.9129	0.9882	0.7073	0.9982	0.88	0.8887	YMYGSLSILELQNVVD	Y	M	Y	G	S	L	S	I	L	E	L	Q	N	V	V	D	LRR_06
L^4	727	0.8993	0.7917	0.9995	0.8401	0.9554	0.6184	0.9976	0.6631	0.8456	KKKNHVEKLSLEWSGS	K	K	K	N	H	V	E	K	L	S	L	E	W	S	G	S	LRR_07
L^4	758	0.9776	0.9363	1	0.843	0.9693	0.893	0.9999	0.8376	0.9321	RPHTKIKEVEISGYRG	R	P	H	T	K	I	K	E	V	E	I	S	G	Y	R	G	LRR_08
L^4	784	0.9705	0.9642	1	0.88	0.955	0.9017	0.9999	0.8465	0.9397	SFLKLLVQLSLSNCKD	S	F	L	K	L	L	V	Q	L	S	L	S	N	C	K	D	LRR_09
L^4	807	0.8672	0.9562	1	0.8085	0.8042	0.896	0.9998	0.6626	0.8743	GQLPCLKFLSIRKMHR	G	Q	L	P	C	L	K	F	L	S	I	R	K	M	H	R	LRR_10
L^4	838	0.9547	0.8338	1	0.8298	0.9747	0.8887	0.9994	0.6955	0.8971	KPFNTLEKLEFAEMPE	K	P	F	N	T	L	E	K	L	E	F	A	E	M	P	E	LRR_11
L^4	863	0.9478	0.9527	1	0.8535	0.9408	0.8986	0.9993	0.6334	0.9033	GEFPALRDLSIEDCPK	G	E	F	P	A	L	R	D	L	S	I	E	D	C	P	K	LRR_12
L^4	885	0.9746	0.9531	1	0.8796	0.9844	0.9032	0.9998	0.8401	0.9419	ENLCSLTKLRISICPE	E	N	L	C	S	L	T	K	L	R	I	S	I	C	P	E	LRR_13
L^4	907	0.9781	0.9112	1	0.8921	0.9888	0.8935	0.9987	0.7868	0.9312	IQLSSLKWFEVSGSFK	I	Q	L	S	S	L	K	W	F	E	V	S	G	S	F	K	LRR_14
L^4	927	0.965	0.9406	1	0.8172	0.9815	0.8926	0.9999	0.8054	0.9253	FDEAELFTLNILNCNS	F	D	E	A	E	L	F	T	L	N	I	L	N	C	N	S	LRR_15
L^4	950	0.9861	0.9342	1	0.8156	0.985	0.8906	0.9999	0.7571	0.9211	TLPSTLKTIWICRCRK	T	L	P	S	T	L	K	T	I	W	I	C	R	C	R	K	LRR_16
L^4	977	0.974	0.8708	1	0.6872	0.9882	0.8832	0.9998	0.7893	0.8991	ISDMFLEELRLEECDS	I	S	D	M	F	L	E	E	L	R	L	E	E	C	D	S	LRR_17
L^4	997	0.8752	0.7017	0.9998	0.5747	0.9511	0.8725	0.9985	0.6408	0.8268	ELVPRARTLTVKRCQN	E	L	V	P	R	A	R	T	L	T	V	K	R	C	Q	N	LRR_18
L^4	1017	0.9211	0.8791	0.9998	0.6725	0.9545	0.8813	0.9999	0.5219	0.8538	LIPNGTERLDIWGCEN	L	I	P	N	G	T	E	R	L	D	I	W	G	C	E	N	LRR_19
L^4	1039	0.981	0.9337	1	0.9553	0.9874	0.8912	0.9998	0.8053	0.9442	ACGTQMTFLNIHSCAK	A	C	G	T	Q	M	T	F	L	N	I	H	S	C	A	K	LRR_20
L^4	1064	0.913	0.9711	1	0.7924	0.9558	0.9013	0.9994	0.7663	0.9124	ELLPSLKELHLWNCPE	E	L	L	P	S	L	K	E	L	H	L	W	N	C	P	E	LRR_21
L^4	1087	0.9599	0.8921	0.9999	0.903	0.9791	0.8671	0.9995	0.7067	0.9134	GLPFNLQLLVINYCEK	G	L	P	F	N	L	Q	L	L	V	I	N	Y	C	E	K	LRR_22
L^4	1113	0.9702	0.9464	1	0.8243	0.9545	0.8911	0.9977	0.6312	0.9019	QRLHSLRELFIRHDGS	Q	R	L	H	S	L	R	E	L	F	I	R	H	D	G	S	LRR_23
L^4	1139	0.9849	0.8376	0.9988	0.7041	0.9952	0.876	0.9998	0.5502	0.8683	ELPFSIQRLTIDNLKT	E	L	P	F	S	I	Q	R	L	T	I	D	N	L	K	T	LRR_24
L^4	1161	0.9333	0.9369	1	0.8938	0.963	0.9026	0.9998	0.8046	0.9292	KSLTSLETLDFRNLPQ	K	S	L	T	S	L	E	T	L	D	F	R	N	L	P	Q	LRR_25
L^4	1184	0.8502	0.7944	0.9997	0.8152	0.8818	0.7442	0.9869	0.6755	0.8435	GLPSSFSKLYLYSHDE	G	L	P	S	S	F	S	K	L	Y	L	Y	S	H	D	E	LRR_26
L^4	1207	0.9288	0.9216	1	0.7951	0.8948	0.8867	0.9985	0.5382	0.8705	QHLNSVQSLLIWNCPN	Q	H	L	N	S	V	Q	S	L	L	I	W	N	C	P	N	LRR_27
L^4	1230	0.8109	0.9018	1	0.6279	0.7204	0.8676	0.9986	0.826	0.8441	ALPSSLSKLTIRDCPN	A	L	P	S	S	L	S	K	L	T	I	R	D	C	P	N	LRR_28
L^4	1253	0.7476	0.8592	1	0.8268	0.7919	0.8723	0.9877	0.7084	0.8492	AFPSSLSELTIENCPN	A	F	P	S	S	L	S	E	L	T	I	E	N	C	P	N	LRR_29
L^4	1276	0.7804	0.8987	1	0.6372	0.6713	0.8269	0.9974	0.6251	0.8046	GMPSSLSILSICKCPF	G	M	P	S	S	L	S	I	L	S	I	C	K	C	P	F	LRR_30
L	612	0.8409	0.9463	1	0.6259	0.8762	0.8906	1	0.884	0.883	LNLSELRYLHASSAML	L	N	L	S	E	L	R	Y	L	H	A	S	S	A	M	L	LRR_01
L	633	0.8654	0.9407	1	0.6756	0.9598	0.9051	0.9995	0.7925	0.8923	NLLPNLKWLELPFYYH	N	L	L	P	N	L	K	W	L	E	L	P	F	Y	Y	H	LRR_02
L	658	0.8978	0.9724	1	0.8804	0.9011	0.9012	1	0.8399	0.9241	FTMKNLIIVILEHSSI	F	T	M	K	N	L	I	I	V	I	L	E	H	S	S	I	LRR_03
L	686	0.9894	0.9714	1	0.8806	0.998	0.9071	1	0.9251	0.959	KMAERLKVVRLSSNDS	K	M	A	E	R	L	K	V	V	R	L	S	S	N	D	S	LRR_04
L	711	0.9368	0.7775	0.9999	0.6877	0.9571	0.8434	0.9999	0.5606	0.8454	RFPKSIEVLSMIAIEM	R	F	P	K	S	I	E	V	L	S	M	I	A	I	E	M	LRR_05
L	732	0.9438	0.9807	1	0.932	0.9301	0.9026	1	0.8399	0.9411	GELKKLKTLVLELCKI	G	E	L	K	K	L	K	T	L	V	L	E	L	C	K	I	LRR_06
L	756	0.9515	0.9736	1	0.8652	0.9624	0.9074	1	0.8932	0.9442	GMLKGLRELCLEFNRG	G	M	L	K	G	L	R	E	L	C	L	E	F	N	R	G	LRR_07
L	782	0.9753	0.9444	1	0.8728	0.9712	0.9017	0.9999	0.8622	0.9409	GQLSSLKVLKTTGAKE	G	Q	L	S	S	L	K	V	L	K	T	T	G	A	K	E	LRR_08
L	820	0.9754	0.8761	1	0.9428	0.9832	0.8816	0.9993	0.8937	0.944	SQLLDLEVLRVYVCKD	S	Q	L	L	D	L	E	V	L	R	V	Y	V	C	K	D	LRR_09
L	853	0.944	0.9195	1	0.9346	0.9731	0.8981	0.9997	0.9147	0.948	WKVSKLKSLQLQKTRI	W	K	V	S	K	L	K	S	L	Q	L	Q	K	T	R	I	LRR_10
L	886	0.9699	0.965	1	0.9495	0.9772	0.9066	0.9999	0.8122	0.9475	LLPTSLTSLNIDRCTE	L	L	P	T	S	L	T	S	L	N	I	D	R	C	T	E	LRR_11
L	909	0.9736	0.9529	1	0.9041	0.9873	0.9039	1	0.876	0.9497	ENLENLTSLEVNGIFQ	E	N	L	E	N	L	T	S	L	E	V	N	G	I	F	Q	LRR_12
L	934	0.9773	0.8785	1	0.9409	0.9891	0.899	0.9996	0.7789	0.9329	QGLRSLEILWIRKVNG	Q	G	L	R	S	L	E	I	L	W	I	R	K	V	N	G	LRR_13
L	962	0.9688	0.91	1	0.866	0.9849	0.8955	0.9999	0.7615	0.9233	SSTCKLREFYITECPD	S	S	T	C	K	L	R	E	F	Y	I	T	E	C	P	D	LRR_14
L	991	0.9575	0.8974	1	0.7073	0.9688	0.8945	0.9995	0.6091	0.8792	VVVPSMAELTIRDCPR	V	V	V	P	S	M	A	E	L	T	I	R	D	C	P	R	LRR_15
L	1017	0.9552	0.9617	1	0.9275	0.9189	0.8947	0.9999	0.8424	0.9375	PKFPMLKKLDLAVANI	P	K	F	P	M	L	K	K	L	D	L	A	V	A	N	I	LRR_16
L	1042	0.9755	0.8176	0.9999	0.9571	0.9845	0.8538	0.9984	0.9247	0.9389	GSLEELVRLKLVLDDT	G	S	L	E	E	L	V	R	L	K	L	V	L	D	D	T	LRR_17
L	1068	0.9314	0.8864	1	0.882	0.9771	0.8876	0.9992	0.8543	0.9273	SKLQKLTTLVVKVPSL	S	K	L	Q	K	L	T	T	L	V	V	K	V	P	S	L	LRR_18
L	1090	0.9701	0.9741	1	0.8664	0.9411	0.9051	0.9999	0.7681	0.9281	AELKSLQRLILVGCTS	A	E	L	K	S	L	Q	R	L	I	L	V	G	C	T	S	LRR_19
L	1109	0.9108	0.9593	1	0.684	0.917	0.9019	0.9997	0.6951	0.8835	LPLEKLKELDIGGCPD	L	P	L	E	K	L	K	E	L	D	I	G	G	C	P	D	LRR_20
L	1133	0.9727	0.9679	1	0.79	0.9588	0.9042	0.9998	0.8583	0.9315	VAVPSLVELTIRDCPR	V	A	V	P	S	L	V	E	L	T	I	R	D	C	P	R	LRR_21
L	1159	0.9749	0.9603	1	0.888	0.9504	0.9005	1	0.8896	0.9454	PKFPMLNKLTLSMVNI	P	K	F	P	M	L	N	K	L	T	L	S	M	V	N	I	LRR_22
L	1184	0.8109	0.443	0.9993	0.8822	0.9569	0.5776	0.993	0.8423	0.8132	GSLEELDRLVLKLDDT	G	S	L	E	E	L	D	R	L	V	L	K	L	D	D	T	LRR_23
L	1210	0.9608	0.8691	1	0.7848	0.9725	0.8875	0.9996	0.8424	0.9146	SKLQKLTTLVVEVPSL	S	K	L	Q	K	L	T	T	L	V	V	E	V	P	S	L	LRR_24
L	1232	0.8976	0.9404	1	0.7424	0.9167	0.9074	0.9999	0.7661	0.8963	AELKSLQSLDLQGCTS	A	E	L	K	S	L	Q	S	L	D	L	Q	G	C	T	S	LRR_25
L	1259	0.9663	0.8922	1	0.7976	0.9717	0.896	0.9981	0.5969	0.8899	GSLKKLNEIDTRGCKS	G	S	L	K	K	L	N	E	I	D	T	R	G	C	K	S	LRR_26
L1	583	0.8001	0.8701	0.9999	0.5761	0.7476	0.4235	0.9999	0.5294	0.7433	KGSSKVKAISITWGVK	K	G	S	S	K	V	K	A	I	S	I	T	W	G	V	K	LRR_01
L1	607	0.8719	0.8771	1	0.6936	0.9468	0.8842	0.9999	0.7403	0.8767	LNLSELRFFCAESRIL	L	N	L	S	E	L	R	F	F	C	A	E	S	R	I	L	LRR_02
L1	629	0.9366	0.9665	1	0.8115	0.9847	0.9031	0.9997	0.7126	0.9143	NLLPNLKWLELPFDSH	N	L	L	P	N	L	K	W	L	E	L	P	F	D	S	H	LRR_03
L1	654	0.919	0.973	1	0.8722	0.8983	0.9014	1	0.9263	0.9363	FTMKNLIIVILEHSHI	F	T	M	K	N	L	I	I	V	I	L	E	H	S	H	I	LRR_04
L1	682	0.989	0.9814	1	0.7495	0.9847	0.9065	1	0.8383	0.9312	KMPERLKVVRLSSDYI	K	M	P	E	R	L	K	V	V	R	L	S	S	D	Y	I	LRR_05
L1	710	0.9639	0.9285	1	0.8613	0.9757	0.8959	0.9999	0.7961	0.9276	RFPKSIEVLSMIGWCT	R	F	P	K	S	I	E	V	L	S	M	I	G	W	C	T	LRR_06
L1	734	0.8877	0.9421	1	0.8368	0.9393	0.8994	0.9997	0.8586	0.9205	ENLENLTSLEVKDIFQ	E	N	L	E	N	L	T	S	L	E	V	K	D	I	F	Q	LRR_07
L1	759	0.9619	0.9529	1	0.8842	0.9583	0.9065	0.9998	0.8904	0.9443	QGLRSLEILRIRKVNG	Q	G	L	R	S	L	E	I	L	R	I	R	K	V	N	G	LRR_08
L1	787	0.9291	0.9601	1	0.7259	0.9674	0.9054	0.9999	0.7379	0.9032	SSTCKLRKLKIRDCPD	S	S	T	C	K	L	R	K	L	K	I	R	D	C	P	D	LRR_09
L1	816	0.9484	0.9622	1	0.8267	0.9498	0.9068	0.9997	0.7683	0.9202	VVVPSLAKLTIRDCPR	V	V	V	P	S	L	A	K	L	T	I	R	D	C	P	R	LRR_10
L1	842	0.9162	0.9702	1	0.8408	0.8851	0.8948	0.9998	0.8534	0.92	PKFPMLKKLDLAVANI	P	K	F	P	M	L	K	K	L	D	L	A	V	A	N	I	LRR_11
L1	867	0.9613	0.9549	1	0.8473	0.9517	0.8984	0.9996	0.8829	0.937	GSLEELVSLELKLDDT	G	S	L	E	E	L	V	S	L	E	L	K	L	D	D	T	LRR_12
L1	893	0.9428	0.8878	1	0.8827	0.9781	0.8845	0.9983	0.8095	0.923	SKLQKLTTLVVKVPSL	S	K	L	Q	K	L	T	T	L	V	V	K	V	P	S	L	LRR_13
L1	915	0.9057	0.9727	1	0.8397	0.8606	0.9012	0.9999	0.8751	0.9194	AELKSLRSLYLQGCTS	A	E	L	K	S	L	R	S	L	Y	L	Q	G	C	T	S	LRR_14
L1	942	0.8985	0.9249	1	0.6869	0.9141	0.9031	0.999	0.6676	0.8742	GSLKNLNVLDIRGCKS	G	S	L	K	N	L	N	V	L	D	I	R	G	C	K	S	LRR_15
L1	968	0.6656	0.4111	0.9999	0.5388	0.7672	0.5921	0.9763	0.2263	0.6472	TTLPAKVIISWPDQPY	T	T	L	P	A	K	V	I	I	S	W	P	D	Q	P	Y	LRR_16
L10	614	0.5653	0.5603	0.9998	0.4997	0.7875	0.4423	0.9996	0.6088	0.6829	LNLSELRYFYAYPTIL	L	N	L	S	E	L	R	Y	F	Y	A	Y	P	T	I	L	LRR_01
L10	636	0.7873	0.9584	1	0.606	0.893	0.8992	0.998	0.6684	0.8513	NLLPNLKWLELPFYKH	N	L	L	P	N	L	K	W	L	E	L	P	F	Y	K	H	LRR_02
L10	661	0.7626	0.934	1	0.9184	0.8323	0.8976	0.9999	0.827	0.8965	FTLKNLIIVILEHSSI	F	T	L	K	N	L	I	I	V	I	L	E	H	S	S	I	LRR_03
L10	689	0.9794	0.9636	1	0.7305	0.9946	0.8981	0.9999	0.8815	0.931	KMAERLKVVRLSSNYS	K	M	A	E	R	L	K	V	V	R	L	S	S	N	Y	S	LRR_04
L10	717	0.9247	0.7737	0.9998	0.4177	0.9213	0.7509	0.9999	0.3483	0.767	RFPKSIEVLSIISIEM	R	F	P	K	S	I	E	V	L	S	I	I	S	I	E	M	LRR_05
L10	738	0.8874	0.9773	1	0.8829	0.897	0.9043	1	0.7514	0.9125	GELKKLKTLVLELCKI	G	E	L	K	K	L	K	T	L	V	L	E	L	C	K	I	LRR_06
L10	762	0.9494	0.9811	1	0.8639	0.9589	0.9072	1	0.8875	0.9435	GMLKGLRKLCVGNNLE	G	M	L	K	G	L	R	K	L	C	V	G	N	N	L	E	LRR_07
L10	789	0.9496	0.9404	1	0.9331	0.9546	0.902	0.9999	0.8004	0.935	GQLSSLKVLKTTGAKE	G	Q	L	S	S	L	K	V	L	K	T	T	G	A	K	E	LRR_08
L10	827	0.9621	0.9397	1	0.8757	0.9545	0.892	0.9995	0.7903	0.9267	SQLLDLEVLVVYDCKD	S	Q	L	L	D	L	E	V	L	V	V	Y	D	C	K	D	LRR_09
L10	860	0.965	0.908	1	0.8235	0.9858	0.898	0.9999	0.8199	0.925	WKVSKLKSLILKETRI	W	K	V	S	K	L	K	S	L	I	L	K	E	T	R	I	LRR_10
L10	893	0.9535	0.9574	1	0.929	0.9529	0.9029	0.9998	0.8387	0.9418	LLPTSLTYLKIDRCTE	L	L	P	T	S	L	T	Y	L	K	I	D	R	C	T	E	LRR_11
L10	916	0.944	0.9188	1	0.8861	0.9852	0.8987	1	0.9165	0.9437	ENLENLTSLEVNDIFQ	E	N	L	E	N	L	T	S	L	E	V	N	D	I	F	Q	LRR_12
L10	941	0.9526	0.8619	1	0.9085	0.9831	0.8967	0.9992	0.7749	0.9221	QGLRSLEILRIRKVNG	Q	G	L	R	S	L	E	I	L	R	I	R	K	V	N	G	LRR_13
L10	969	0.9694	0.8924	1	0.9026	0.9864	0.8939	0.9999	0.7721	0.9271	SSTCKLRKFYITECPD	S	S	T	C	K	L	R	K	F	Y	I	T	E	C	P	D	LRR_14
L10	998	0.9732	0.9526	1	0.7924	0.9655	0.8977	0.9997	0.6642	0.9057	VVVPSLVELTIRDCPR	V	V	V	P	S	L	V	E	L	T	I	R	D	C	P	R	LRR_15
L10	1024	0.9789	0.9561	1	0.9474	0.9643	0.8945	1	0.8297	0.9464	PKFPMLKKLDLAVANI	P	K	F	P	M	L	K	K	L	D	L	A	V	A	N	I	LRR_16
L10	1049	0.9586	0.8804	1	0.9315	0.9722	0.8835	0.9992	0.9006	0.9407	GSLEELVSLELKLDDT	G	S	L	E	E	L	V	S	L	E	L	K	L	D	D	T	LRR_17
L10	1075	0.9826	0.9197	1	0.9067	0.994	0.8956	0.9998	0.8763	0.9468	SKLQKLTTLKVEVPSL	S	K	L	Q	K	L	T	T	L	K	V	E	V	P	S	L	LRR_18
L10	1097	0.9629	0.9711	1	0.8959	0.9362	0.906	0.9998	0.7922	0.933	AELKSLQRLILEGCTS	A	E	L	K	S	L	Q	R	L	I	L	E	G	C	T	S	LRR_19
L10	1116	0.9371	0.9482	1	0.8485	0.9206	0.9011	0.999	0.7696	0.9155	LPLEKLKELDIGGCPD	L	P	L	E	K	L	K	E	L	D	I	G	G	C	P	D	LRR_20
L10	1140	0.9655	0.9633	1	0.757	0.9572	0.9041	0.9999	0.8329	0.9225	VAVPSLVELTIRDCPR	V	A	V	P	S	L	V	E	L	T	I	R	D	C	P	R	LRR_21
L10	1166	0.9691	0.9648	1	0.7976	0.9511	0.9012	1	0.7755	0.9199	SKFPMLNKLTLSMVNI	S	K	F	P	M	L	N	K	L	T	L	S	M	V	N	I	LRR_22
L10	1191	0.9807	0.9193	1	0.8458	0.9908	0.8986	0.9994	0.9319	0.9458	GSLEKLVSLKLKLDDT	G	S	L	E	K	L	V	S	L	K	L	K	L	D	D	T	LRR_23
L10	1217	0.9709	0.8582	1	0.8736	0.9908	0.8893	0.9995	0.8263	0.9261	SKLQKLTTLIVEVPSL	S	K	L	Q	K	L	T	T	L	I	V	E	V	P	S	L	LRR_24
L10	1239	0.9508	0.9494	1	0.7103	0.9419	0.9	0.9998	0.7925	0.9056	AELKSLYDLYLQGCTS	A	E	L	K	S	L	Y	D	L	Y	L	Q	G	C	T	S	LRR_25
L10	1266	0.8351	0.9569	1	0.816	0.84	0.8988	0.9935	0.8284	0.8961	GSLKNLKALNIRGCKS	G	S	L	K	N	L	K	A	L	N	I	R	G	C	K	S	LRR_26
L11	582	0.6484	0.7765	0.9979	0.5248	0.5856	0.1541	0.9997	0.4914	0.6473	KGSSKVKAISIPWGVK	K	G	S	S	K	V	K	A	I	S	I	P	W	G	V	K	LRR_01
L11	606	0.8713	0.9261	1	0.6546	0.9297	0.883	0.9999	0.8203	0.8856	LNLSELRYLHASEAML	L	N	L	S	E	L	R	Y	L	H	A	S	E	A	M	L	LRR_02
L11	627	0.853	0.9557	1	0.5882	0.9104	0.9005	0.9976	0.6449	0.8563	NLLPNLKWLELPFYKH	N	L	L	P	N	L	K	W	L	E	L	P	F	Y	K	H	LRR_03
L11	652	0.7085	0.9697	1	0.8664	0.7817	0.9037	0.9999	0.8349	0.8831	FTMKNLIIVILEHSHI	F	T	M	K	N	L	I	I	V	I	L	E	H	S	H	I	LRR_04
L11	680	0.9508	0.9568	1	0.7657	0.9904	0.9019	0.9999	0.8915	0.9321	KMAERLKVVRLASNYS	K	M	A	E	R	L	K	V	V	R	L	A	S	N	Y	S	LRR_05
L11	708	0.9082	0.6433	0.9959	0.6334	0.6249	0.0278	0.9278	0.1438	0.6131	RFPKSIEVLSMTAIEM	R	F	P	K	S	I	E	V	L	S	M	T	A	I	E	M	LRR_06
L11	729	0.9271	0.9754	1	0.8816	0.9248	0.8998	1	0.7358	0.9181	GELKKLKTLVLKFCLI	G	E	L	K	K	L	K	T	L	V	L	K	F	C	L	I	LRR_07
L11	753	0.95	0.9796	1	0.9412	0.9416	0.9022	1	0.8799	0.9493	GMLKGLRELCLEFNWG	G	M	L	K	G	L	R	E	L	C	L	E	F	N	W	G	LRR_08
L11	779	0.9467	0.9563	1	0.9078	0.9517	0.9054	0.9999	0.9031	0.9464	GQLSSLKVLKTTGAKE	G	Q	L	S	S	L	K	V	L	K	T	T	G	A	K	E	LRR_09
L11	817	0.9743	0.9144	1	0.8913	0.9641	0.8906	0.9997	0.7597	0.9243	SQLLDLEVLAVYDCKD	S	Q	L	L	D	L	E	V	L	A	V	Y	D	C	K	D	LRR_10
L11	850	0.9493	0.9342	1	0.8689	0.9778	0.9026	0.9998	0.9129	0.9432	WKVSKLKSLQLEKTRI	W	K	V	S	K	L	K	S	L	Q	L	E	K	T	R	I	LRR_11
L11	883	0.9665	0.9592	1	0.9211	0.962	0.9038	0.9999	0.8533	0.9457	LLPTSLTYLKIYQCTE	L	L	P	T	S	L	T	Y	L	K	I	Y	Q	C	T	E	LRR_12
L11	906	0.9573	0.9382	1	0.904	0.9848	0.8991	0.9999	0.8531	0.9421	ENLENLTSLEVKDIFQ	E	N	L	E	N	L	T	S	L	E	V	K	D	I	F	Q	LRR_13
L11	931	0.9396	0.8604	1	0.907	0.9696	0.9003	0.9992	0.6464	0.9028	QGLRSLEILRIRKVNG	Q	G	L	R	S	L	E	I	L	R	I	R	K	V	N	G	LRR_14
L11	959	0.9735	0.9526	1	0.8706	0.9794	0.9015	0.9999	0.7894	0.9334	SSTCKLRKLYIRECPD	S	S	T	C	K	L	R	K	L	Y	I	R	E	C	P	D	LRR_15
L11	988	0.971	0.9299	1	0.8009	0.9747	0.8969	0.9997	0.7316	0.9131	VVVPSMADLTIRDCPR	V	V	V	P	S	M	A	D	L	T	I	R	D	C	P	R	LRR_16
L11	1014	0.9849	0.9672	1	0.9373	0.9542	0.8918	1	0.8122	0.9435	PKFPMLKKLDLAVANI	P	K	F	P	M	L	K	K	L	D	L	A	V	A	N	I	LRR_17
L11	1039	0.9628	0.9208	1	0.8516	0.9659	0.8895	0.9987	0.9189	0.9385	GSLEELVSLELKLDDT	G	S	L	E	E	L	V	S	L	E	L	K	L	D	D	T	LRR_18
L11	1065	0.9693	0.8992	1	0.934	0.9856	0.888	0.9992	0.8525	0.941	SKLQKLTTLVVKVPSL	S	K	L	Q	K	L	T	T	L	V	V	K	V	P	S	L	LRR_19
L11	1087	0.9423	0.941	1	0.7854	0.9408	0.9033	0.9994	0.7475	0.9075	EELKSLQRLFLVGCTS	E	E	L	K	S	L	Q	R	L	F	L	V	G	C	T	S	LRR_20
L11	1106	0.932	0.9606	1	0.8288	0.9251	0.9004	0.9997	0.6587	0.9007	LPLEKLKELDIGGCPD	L	P	L	E	K	L	K	E	L	D	I	G	G	C	P	D	LRR_21
L11	1130	0.9026	0.9654	1	0.8245	0.8621	0.8996	0.9998	0.7247	0.8973	VAVPSLVELTIWDCPR	V	A	V	P	S	L	V	E	L	T	I	W	D	C	P	R	LRR_22
L11	1156	0.9679	0.9569	1	0.8883	0.9627	0.9024	1	0.8511	0.9412	PNFPMLNELTLSMVNI	P	N	F	P	M	L	N	E	L	T	L	S	M	V	N	I	LRR_23
L11	1178	0.6594	0.4956	0.999	0.7644	0.2221	0.0081	0.9942	0.1496	0.5366	AVLGSLEELDSLVLKL	A	V	L	G	S	L	E	E	L	D	S	L	V	L	K	L	LRR_24
L11	1181	0.6403	0.2216	0.9992	0.553	0.7274	0.0454	0.2679	0.5948	0.5062	GSLEELDSLVLKLDDT	G	S	L	E	E	L	D	S	L	V	L	K	L	D	D	T	LRR_25
L11	1207	0.9525	0.9399	1	0.8932	0.9782	0.9016	0.9999	0.8583	0.9405	SKLQKLTRLKVEVPSL	S	K	L	Q	K	L	T	R	L	K	V	E	V	P	S	L	LRR_26
L11	1229	0.9176	0.9238	1	0.7389	0.9184	0.8959	0.9991	0.7425	0.892	AELKSLYELYLQGCTS	A	E	L	K	S	L	Y	E	L	Y	L	Q	G	C	T	S	LRR_27
L11	1256	0.9126	0.9478	1	0.8073	0.9121	0.8975	0.9979	0.7718	0.9059	GSLENLNEINIRGCKS	G	S	L	E	N	L	N	E	I	N	I	R	G	C	K	S	LRR_28
L2	583	0.6845	0.821	0.9982	0.5509	0.4213	0.055	0.9988	0.4429	0.6216	KGSSKVKAISIICGAD	K	G	S	S	K	V	K	A	I	S	I	I	C	G	A	D	LRR_01
L2	607	0.5648	0.8267	1	0.6108	0.7406	0.3992	0.9972	0.7179	0.7322	LNLSELRYLYATFAML	L	N	L	S	E	L	R	Y	L	Y	A	T	F	A	M	L	LRR_02
L2	628	0.8223	0.8939	1	0.5847	0.9248	0.8855	0.9921	0.7764	0.86	NLLPNLKWLELPVYDH	N	L	L	P	N	L	K	W	L	E	L	P	V	Y	D	H	LRR_03
L2	653	0.8346	0.9041	1	0.8887	0.8702	0.8675	0.9998	0.6941	0.8824	FTMKNLIIVILEYSRI	F	T	M	K	N	L	I	I	V	I	L	E	Y	S	R	I	LRR_04
L2	681	0.9587	0.9567	1	0.7292	0.9787	0.8974	0.9998	0.8247	0.9181	KMPERLKVVRLSSNYS	K	M	P	E	R	L	K	V	V	R	L	S	S	N	Y	S	LRR_05
L2	730	0.8745	0.9732	1	0.9119	0.9241	0.898	1	0.7089	0.9113	GELKKLKTLVLGLCKI	G	E	L	K	K	L	K	T	L	V	L	G	L	C	K	I	LRR_06
L2	754	0.9344	0.8842	1	0.7293	0.9628	0.8901	0.9999	0.8498	0.9063	GMLKGLIELDLLSLKC	G	M	L	K	G	L	I	E	L	D	L	L	S	L	K	C	LRR_07
L2	783	0.8741	0.6675	1	0.8882	0.8638	0.7685	0.9997	0.5753	0.8296	SSLKVLKTLEVEEVEI	S	S	L	K	V	L	K	T	L	E	V	E	E	V	E	I	LRR_08
L2	818	0.9644	0.8778	1	0.927	0.973	0.8838	0.9991	0.7403	0.9207	SQLLDLEVLVVYDCKD	S	Q	L	L	D	L	E	V	L	V	V	Y	D	C	K	D	LRR_09
L2	851	0.8847	0.8506	1	0.8652	0.9488	0.893	0.9989	0.8238	0.9081	WKVSKLKSLQLEKTRI	W	K	V	S	K	L	K	S	L	Q	L	E	K	T	R	I	LRR_10
L2	884	0.9556	0.9599	1	0.947	0.9573	0.8985	0.9999	0.8686	0.9484	LLPTSLTSLKIDRCTE	L	L	P	T	S	L	T	S	L	K	I	D	R	C	T	E	LRR_11
L2	907	0.9521	0.8859	1	0.9099	0.9781	0.8942	0.9999	0.8907	0.9388	ENLENLTSLEVNDIFQ	E	N	L	E	N	L	T	S	L	E	V	N	D	I	F	Q	LRR_12
L2	932	0.9028	0.69	1	0.8226	0.9699	0.8884	0.997	0.7197	0.8738	QGLRSLEILRIRKVNG	Q	G	L	R	S	L	E	I	L	R	I	R	K	V	N	G	LRR_13
L2	960	0.9398	0.932	1	0.8544	0.9579	0.8966	0.9997	0.7593	0.9175	SSTCKLRKLYIRECPD	S	S	T	C	K	L	R	K	L	Y	I	R	E	C	P	D	LRR_14
L2	989	0.958	0.9122	1	0.7731	0.9612	0.899	0.9987	0.5533	0.8819	VVVPSMAELTISDCPR	V	V	V	P	S	M	A	E	L	T	I	S	D	C	P	R	LRR_15
L2	1015	0.9896	0.9549	1	0.812	0.9651	0.8906	1	0.8378	0.9312	PKFPMLKKLDLAVANI	P	K	F	P	M	L	K	K	L	D	L	A	V	A	N	I	LRR_16
L2	1040	0.9541	0.8293	1	0.9248	0.9627	0.8156	0.998	0.8001	0.9106	GSLEELVRLELVLDDT	G	S	L	E	E	L	V	R	L	E	L	V	L	D	D	T	LRR_17
L2	1066	0.9804	0.9054	1	0.9127	0.9888	0.8894	0.9995	0.8213	0.9372	SKLQKLTTLVVKVPSL	S	K	L	Q	K	L	T	T	L	V	V	K	V	P	S	L	LRR_18
L2	1088	0.9878	0.9532	1	0.9376	0.9677	0.9003	0.9999	0.7603	0.9383	AELKSLQRLILVGCTS	A	E	L	K	S	L	Q	R	L	I	L	V	G	C	T	S	LRR_19
L2	1107	0.9244	0.9573	1	0.7427	0.9295	0.9032	0.9993	0.7638	0.9025	LPLEKLKELDIGGCPD	L	P	L	E	K	L	K	E	L	D	I	G	G	C	P	D	LRR_20
L2	1131	0.9702	0.9603	1	0.8715	0.9476	0.9043	1	0.86	0.9392	VAVPSLVELTIRDCPR	V	A	V	P	S	L	V	E	L	T	I	R	D	C	P	R	LRR_21
L2	1157	0.9852	0.9597	1	0.9107	0.979	0.8996	0.9999	0.8889	0.9529	PKFPMLNKLTLSMVNI	P	K	F	P	M	L	N	K	L	T	L	S	M	V	N	I	LRR_22
L2	1182	0.9339	0.6156	0.9986	0.8074	0.9703	0.4856	0.9874	0.7423	0.8176	GSLEELDSLVLKLDDT	G	S	L	E	E	L	D	S	L	V	L	K	L	D	D	T	LRR_23
L2	1208	0.9693	0.8884	1	0.8998	0.9872	0.8866	0.9995	0.8455	0.9345	SKLQKLTTLVVEVPSL	S	K	L	Q	K	L	T	T	L	V	V	E	V	P	S	L	LRR_24
L2	1230	0.9631	0.9499	1	0.8291	0.9378	0.9002	0.9996	0.7052	0.9106	AELKSLQRLILVGCTS	A	E	L	K	S	L	Q	R	L	I	L	V	G	C	T	S	LRR_25
L2	1249	0.9588	0.961	1	0.7743	0.9402	0.9034	0.9999	0.6996	0.9046	LPLEKLKELDIGGCPD	L	P	L	E	K	L	K	E	L	D	I	G	G	C	P	D	LRR_26
L2	1273	0.9409	0.9499	1	0.831	0.9416	0.9009	0.9998	0.8699	0.9293	VAVPSLVELTIRDCPR	V	A	V	P	S	L	V	E	L	T	I	R	D	C	P	R	LRR_27
L2	1299	0.9787	0.9516	1	0.8997	0.9834	0.9003	1	0.8481	0.9452	PKFPMLNKLMLSMVNI	P	K	F	P	M	L	N	K	L	M	L	S	M	V	N	I	LRR_28
L2	1324	0.8916	0.5857	0.9987	0.9088	0.9661	0.5709	0.9955	0.7506	0.8335	GSLEELDSLVLKLDDT	G	S	L	E	E	L	D	S	L	V	L	K	L	D	D	T	LRR_29
L2	1350	0.9357	0.8816	1	0.8747	0.9805	0.8898	0.9995	0.8766	0.9298	SKLQKLTTLVVEVPSL	S	K	L	Q	K	L	T	T	L	V	V	E	V	P	S	L	LRR_30
L2	1372	0.9263	0.9608	1	0.8395	0.8896	0.9001	0.999	0.8053	0.9151	AELKSLQRLTLEGCTS	A	E	L	K	S	L	Q	R	L	T	L	E	G	C	T	S	LRR_31
L2	1391	0.8945	0.9511	1	0.756	0.9175	0.8991	0.9994	0.7678	0.8982	LRLEKLKELDIGGCPD	L	R	L	E	K	L	K	E	L	D	I	G	G	C	P	D	LRR_32
L2	1415	0.9602	0.9567	1	0.8306	0.9469	0.9	0.9999	0.8007	0.9244	VAVPSLVELTIRDCPR	V	A	V	P	S	L	V	E	L	T	I	R	D	C	P	R	LRR_33
L2	1441	0.9553	0.9544	1	0.8962	0.9338	0.8955	0.9999	0.781	0.927	PNFPMLNELTLSMVNI	P	N	F	P	M	L	N	E	L	T	L	S	M	V	N	I	LRR_34
L2	1466	0.9338	0.8043	1	0.8773	0.9865	0.8814	0.999	0.7829	0.9082	GSLEELRSLWLKLDDT	G	S	L	E	E	L	R	S	L	W	L	K	L	D	D	T	LRR_35
L2	1492	0.9441	0.8618	1	0.8552	0.9859	0.8924	0.9997	0.8901	0.9287	SKLQKLTRLKVEVPSL	S	K	L	Q	K	L	T	R	L	K	V	E	V	P	S	L	LRR_36
L2	1514	0.8834	0.9617	1	0.751	0.9116	0.8994	0.9994	0.7912	0.8997	AELKSLQSLYLQGCTS	A	E	L	K	S	L	Q	S	L	Y	L	Q	G	C	T	S	LRR_37
L2	1541	0.9755	0.9677	1	0.8539	0.945	0.9023	0.9994	0.8313	0.9344	GSLKNLIVINIRGCKS	G	S	L	K	N	L	I	V	I	N	I	R	G	C	K	S	LRR_38
L3	614	0.57	0.5546	0.9998	0.4997	0.7856	0.4332	0.9995	0.6088	0.6814	LNLSELRYFYAYPTIL	L	N	L	S	E	L	R	Y	F	Y	A	Y	P	T	I	L	LRR_01
L3	636	0.7819	0.9591	1	0.606	0.8897	0.8989	0.9982	0.6684	0.8503	NLLPNLKWLELPFYKH	N	L	L	P	N	L	K	W	L	E	L	P	F	Y	K	H	LRR_02
L3	661	0.7711	0.9351	1	0.9184	0.8284	0.8971	0.9999	0.8172	0.8959	FTLKNLIIVILEHSSI	F	T	L	K	N	L	I	I	V	I	L	E	H	S	S	I	LRR_03
L3	689	0.9791	0.964	1	0.7305	0.9948	0.898	1	0.8815	0.931	KMAERLKVVRLSSNYS	K	M	A	E	R	L	K	V	V	R	L	S	S	N	Y	S	LRR_04
L3	717	0.9297	0.7818	0.9997	0.4286	0.9229	0.7385	0.9999	0.3483	0.7687	RFPKSIEVLSIISIEM	R	F	P	K	S	I	E	V	L	S	I	I	S	I	E	M	LRR_05
L3	738	0.886	0.9772	1	0.8829	0.8964	0.9044	1	0.774	0.9151	GELKKLKTLVLELCKI	G	E	L	K	K	L	K	T	L	V	L	E	L	C	K	I	LRR_06
L3	762	0.9487	0.9811	1	0.8619	0.959	0.9072	1	0.8875	0.9432	GMLKGLRKLCVGNNLE	G	M	L	K	G	L	R	K	L	C	V	G	N	N	L	E	LRR_07
L3	789	0.9492	0.9397	1	0.9191	0.9538	0.9018	0.9999	0.8004	0.933	GQLSSLKVLKTTGAKE	G	Q	L	S	S	L	K	V	L	K	T	T	G	A	K	E	LRR_08
L3	827	0.9617	0.9383	1	0.8757	0.9542	0.8918	0.9995	0.7903	0.9264	SQLLDLEVLVVYDCKD	S	Q	L	L	D	L	E	V	L	V	V	Y	D	C	K	D	LRR_09
L3	860	0.9672	0.9073	1	0.8235	0.9858	0.8981	0.9999	0.8199	0.9252	WKVSKLKSLILKETRI	W	K	V	S	K	L	K	S	L	I	L	K	E	T	R	I	LRR_10
L3	893	0.9555	0.9573	1	0.929	0.9537	0.9032	0.9999	0.8387	0.9422	LLPTSLTYLKIDRCTE	L	L	P	T	S	L	T	Y	L	K	I	D	R	C	T	E	LRR_11
L3	916	0.9413	0.9203	1	0.8861	0.9853	0.8993	1	0.9165	0.9436	ENLENLTSLEVNDIFQ	E	N	L	E	N	L	T	S	L	E	V	N	D	I	F	Q	LRR_12
L3	941	0.9539	0.865	1	0.9085	0.9842	0.897	0.9993	0.7749	0.9229	QGLRSLEILRIRKVNG	Q	G	L	R	S	L	E	I	L	R	I	R	K	V	N	G	LRR_13
L3	969	0.9678	0.8909	1	0.9026	0.9859	0.8938	0.9999	0.8122	0.9316	SSTCKLRKFYITECPD	S	S	T	C	K	L	R	K	F	Y	I	T	E	C	P	D	LRR_14
L3	998	0.9714	0.9543	1	0.8261	0.9673	0.8983	0.9998	0.6792	0.9121	VVVPSLVELTIRDCPR	V	V	V	P	S	L	V	E	L	T	I	R	D	C	P	R	LRR_15
L3	1024	0.9784	0.9577	1	0.9087	0.9649	0.8946	1	0.804	0.9385	PKFPMLKKLDLAVANI	P	K	F	P	M	L	K	K	L	D	L	A	V	A	N	I	LRR_16
L3	1049	0.9569	0.8793	1	0.9315	0.9701	0.884	0.9992	0.9006	0.9402	GSLEELVSLELKLDDT	G	S	L	E	E	L	V	S	L	E	L	K	L	D	D	T	LRR_17
L3	1075	0.9818	0.9231	1	0.9108	0.9937	0.8959	0.9998	0.8794	0.9481	SKLQKLTTLKVEVPSL	S	K	L	Q	K	L	T	T	L	K	V	E	V	P	S	L	LRR_18
L3	1097	0.9601	0.9709	1	0.8959	0.9361	0.9061	0.9998	0.7922	0.9326	AELKSLQRLILEGCTS	A	E	L	K	S	L	Q	R	L	I	L	E	G	C	T	S	LRR_19
L3	1116	0.9345	0.948	1	0.8485	0.9209	0.9013	0.999	0.7696	0.9152	LPLEKLKELDIGGCPD	L	P	L	E	K	L	K	E	L	D	I	G	G	C	P	D	LRR_20
L3	1140	0.9668	0.9618	1	0.7383	0.956	0.9039	0.9999	0.8329	0.9199	VAVPSLVELTIRDCPR	V	A	V	P	S	L	V	E	L	T	I	R	D	C	P	R	LRR_21
L3	1166	0.9729	0.9655	1	0.7976	0.9544	0.9014	1	0.7755	0.9209	SKFPMLNKLTLSMVNI	S	K	F	P	M	L	N	K	L	T	L	S	M	V	N	I	LRR_22
L3	1191	0.9823	0.9205	1	0.8458	0.9911	0.8984	0.9994	0.9319	0.9462	GSLEKLVSLKLKLDDT	G	S	L	E	K	L	V	S	L	K	L	K	L	D	D	T	LRR_23
L3	1217	0.9718	0.8595	1	0.8736	0.991	0.8896	0.9995	0.8263	0.9264	SKLQKLTTLIVEVPSL	S	K	L	Q	K	L	T	T	L	I	V	E	V	P	S	L	LRR_24
L3	1239	0.9506	0.9493	1	0.7103	0.9431	0.9	0.9998	0.776	0.9036	AELKSLYDLYLQGCTS	A	E	L	K	S	L	Y	D	L	Y	L	Q	G	C	T	S	LRR_25
L3	1266	0.8325	0.9564	1	0.816	0.8391	0.8987	0.9935	0.8284	0.8956	GSLKNLKALNIRGCKS	G	S	L	K	N	L	K	A	L	N	I	R	G	C	K	S	LRR_26
L4	614	0.5632	0.5776	0.9999	0.7811	0.8349	0.5059	0.9995	0.7755	0.7547	LNLSELRYFYAYPTIL	L	N	L	S	E	L	R	Y	F	Y	A	Y	P	T	I	L	LRR_01
L4	636	0.8369	0.9609	1	0.6294	0.9215	0.8989	0.9987	0.7171	0.8704	NLLPNLKWLELPFYKH	N	L	L	P	N	L	K	W	L	E	L	P	F	Y	K	H	LRR_02
L4	661	0.8271	0.9522	1	0.9177	0.8577	0.8997	1	0.8179	0.909	FTLKNLIIVILEHSSI	F	T	L	K	N	L	I	I	V	I	L	E	H	S	S	I	LRR_03
L4	689	0.9755	0.9602	1	0.8048	0.9949	0.899	0.9999	0.9154	0.9437	KMAERLKVVRLSSNYS	K	M	A	E	R	L	K	V	V	R	L	S	S	N	Y	S	LRR_04
L4	717	0.9388	0.7651	0.9997	0.4414	0.9302	0.7603	0.9999	0.3184	0.7692	RFPKSIEVLSIISIEM	R	F	P	K	S	I	E	V	L	S	I	I	S	I	E	M	LRR_05
L4	738	0.89	0.9771	1	0.8443	0.9124	0.9045	1	0.7233	0.9064	GELKKLKTLVLELCKI	G	E	L	K	K	L	K	T	L	V	L	E	L	C	K	I	LRR_06
L4	762	0.9596	0.983	1	0.8269	0.975	0.9085	1	0.8376	0.9363	GMLKGLRKLCVGNNLE	G	M	L	K	G	L	R	K	L	C	V	G	N	N	L	E	LRR_07
L4	789	0.9557	0.9374	1	0.9278	0.9581	0.9009	0.9999	0.7743	0.9318	GQLSSLKVLKTTGAKE	G	Q	L	S	S	L	K	V	L	K	T	T	G	A	K	E	LRR_08
L4	827	0.9526	0.925	1	0.8553	0.954	0.8931	0.9994	0.7458	0.9157	SQLLDLEVLVVYDCKD	S	Q	L	L	D	L	E	V	L	V	V	Y	D	C	K	D	LRR_09
L4	860	0.9638	0.922	1	0.8288	0.983	0.8975	0.9997	0.7963	0.9239	WKVSKLKSLILKETRI	W	K	V	S	K	L	K	S	L	I	L	K	E	T	R	I	LRR_10
L4	893	0.9612	0.9564	1	0.9102	0.9592	0.9032	0.9998	0.8427	0.9416	LLPTSLTYLKIDRCTE	L	L	P	T	S	L	T	Y	L	K	I	D	R	C	T	E	LRR_11
L4	916	0.9472	0.9251	1	0.9059	0.9852	0.8992	0.9999	0.8822	0.9431	ENLENLTSLEVNDIFQ	E	N	L	E	N	L	T	S	L	E	V	N	D	I	F	Q	LRR_12
L4	941	0.9274	0.871	1	0.9158	0.9771	0.8973	0.9991	0.7369	0.9156	QGLRSLEILRIRKVNG	Q	G	L	R	S	L	E	I	L	R	I	R	K	V	N	G	LRR_13
L4	969	0.9604	0.884	1	0.9025	0.9831	0.8941	0.9997	0.759	0.9229	SSTCKLRKFYITECPD	S	S	T	C	K	L	R	K	F	Y	I	T	E	C	P	D	LRR_14
L4	998	0.9722	0.95	1	0.7388	0.9628	0.8973	0.9998	0.6642	0.8981	VVVPSLVELTIRDCPR	V	V	V	P	S	L	V	E	L	T	I	R	D	C	P	R	LRR_15
L4	1024	0.9754	0.9597	1	0.8668	0.9677	0.8956	1	0.8637	0.9411	PKFPMLKKLDLAVANI	P	K	F	P	M	L	K	K	L	D	L	A	V	A	N	I	LRR_16
L4	1049	0.9626	0.8786	1	0.9486	0.9752	0.8847	0.9992	0.9068	0.9445	GSLEELVSLELKLDDT	G	S	L	E	E	L	V	S	L	E	L	K	L	D	D	T	LRR_17
L4	1075	0.9819	0.9131	1	0.8616	0.9935	0.8953	0.9999	0.8912	0.9421	SKLQKLTTLKVEVPSL	S	K	L	Q	K	L	T	T	L	K	V	E	V	P	S	L	LRR_18
L4	1097	0.9714	0.9714	1	0.9038	0.9411	0.9057	0.9997	0.873	0.9458	AELKSLQRLILEGCTS	A	E	L	K	S	L	Q	R	L	I	L	E	G	C	T	S	LRR_19
L4	1116	0.9108	0.9504	1	0.8509	0.9126	0.9009	0.9989	0.707	0.9039	LPLEKLKELDIGGCPD	L	P	L	E	K	L	K	E	L	D	I	G	G	C	P	D	LRR_20
L4	1140	0.9698	0.9662	1	0.7303	0.9603	0.9057	0.9999	0.7882	0.9151	VAVPSLVELTIRDCPR	V	A	V	P	S	L	V	E	L	T	I	R	D	C	P	R	LRR_21
L4	1166	0.9522	0.9696	1	0.7918	0.9511	0.9021	1	0.7987	0.9207	SKFPMLNKLTLSMVNI	S	K	F	P	M	L	N	K	L	T	L	S	M	V	N	I	LRR_22
L4	1191	0.977	0.9175	1	0.9062	0.9904	0.8981	0.999	0.9409	0.9536	GSLEKLVSLKLKLDDT	G	S	L	E	K	L	V	S	L	K	L	K	L	D	D	T	LRR_23
L4	1217	0.9696	0.863	1	0.8388	0.9902	0.8905	0.9997	0.776	0.916	SKLQKLTTLIVEVPSL	S	K	L	Q	K	L	T	T	L	I	V	E	V	P	S	L	LRR_24
L4	1239	0.8689	0.9149	1	0.6795	0.8954	0.8954	0.9986	0.7571	0.8762	AELKSLYDLYLQGCTS	A	E	L	K	S	L	Y	D	L	Y	L	Q	G	C	T	S	LRR_25
L4	1266	0.8673	0.9626	1	0.828	0.8574	0.8992	0.9981	0.7943	0.9009	GSLKNLKALNIRGCKS	G	S	L	K	N	L	K	A	L	N	I	R	G	C	K	S	LRR_26
L5	614	0.8282	0.7736	1	0.714	0.9503	0.8563	0.9999	0.8089	0.8664	LNLSELRYFYADPTIL	L	N	L	S	E	L	R	Y	F	Y	A	D	P	T	I	L	LRR_01
L5	636	0.9355	0.9691	1	0.7255	0.9678	0.9055	0.9999	0.764	0.9084	NLLPNLKWLELPFYKH	N	L	L	P	N	L	K	W	L	E	L	P	F	Y	K	H	LRR_02
L5	661	0.8399	0.9734	1	0.9015	0.891	0.9046	1	0.8327	0.9179	FTLKNLIIVILEHSSI	F	T	L	K	N	L	I	I	V	I	L	E	H	S	S	I	LRR_03
L5	689	0.9896	0.971	1	0.8864	0.9976	0.9019	1	0.9406	0.9609	KMAERLKVVRLSSNYS	K	M	A	E	R	L	K	V	V	R	L	S	S	N	Y	S	LRR_04
L5	717	0.9804	0.9242	1	0.8878	0.9723	0.9024	1	0.7743	0.9302	RFPKSIEVLSMFGMKM	R	F	P	K	S	I	E	V	L	S	M	F	G	M	K	M	LRR_05
L5	738	0.8916	0.9777	1	0.9082	0.9094	0.9069	1	0.8027	0.9246	GELKKLKTLHLSFCEI	G	E	L	K	K	L	K	T	L	H	L	S	F	C	E	I	LRR_06
L5	762	0.9436	0.9829	1	0.8079	0.9249	0.9107	1	0.8811	0.9314	GMLKGLRELCLGNKLV	G	M	L	K	G	L	R	E	L	C	L	G	N	K	L	V	LRR_07
L5	789	0.8371	0.8806	1	0.841	0.9332	0.8963	0.999	0.8238	0.9014	GQLSSLKVLETTGAKE	G	Q	L	S	S	L	K	V	L	E	T	T	G	A	K	E	LRR_08
L5	827	0.9801	0.9072	1	0.9213	0.9773	0.8867	0.9996	0.8338	0.9383	SQLLDLEVLVVYDCKD	S	Q	L	L	D	L	E	V	L	V	V	Y	D	C	K	D	LRR_09
L5	860	0.9629	0.9702	1	0.9054	0.9895	0.9056	0.9999	0.9246	0.9573	WKVSKLKSLRLENTRI	W	K	V	S	K	L	K	S	L	R	L	E	N	T	R	I	LRR_10
L5	893	0.9798	0.9543	1	0.923	0.9807	0.9024	0.9999	0.841	0.9476	LLPTSLTYLKIYQCTE	L	L	P	T	S	L	T	Y	L	K	I	Y	Q	C	T	E	LRR_11
L5	916	0.9465	0.9163	1	0.8736	0.9875	0.9002	0.9999	0.8421	0.9333	ENLENLTSLEVNDIFQ	E	N	L	E	N	L	T	S	L	E	V	N	D	I	F	Q	LRR_12
L5	941	0.9425	0.8022	1	0.8051	0.9812	0.8919	0.9994	0.6473	0.8837	QGLRSLEILRIRKVNG	Q	G	L	R	S	L	E	I	L	R	I	R	K	V	N	G	LRR_13
L5	969	0.98	0.934	1	0.9083	0.9864	0.8975	0.9999	0.8237	0.9412	SSTCKLRKLKIRDCPD	S	S	T	C	K	L	R	K	L	K	I	R	D	C	P	D	LRR_14
L5	998	0.9615	0.9113	1	0.837	0.9657	0.8947	0.9993	0.6481	0.9022	VVVPSMAELTIRDCPR	V	V	V	P	S	M	A	E	L	T	I	R	D	C	P	R	LRR_15
L5	1024	0.9669	0.9374	1	0.8978	0.953	0.8917	1	0.859	0.9382	PKFPMLKNLDLAVANI	P	K	F	P	M	L	K	N	L	D	L	A	V	A	N	I	LRR_16
L5	1049	0.9715	0.905	1	0.9264	0.974	0.8843	0.999	0.8803	0.9425	GSLEELVSLELKLDDT	G	S	L	E	E	L	V	S	L	E	L	K	L	D	D	T	LRR_17
L5	1075	0.9779	0.9083	1	0.8999	0.9917	0.8933	0.9997	0.8657	0.9421	SKLQKLTTLVVKVPSL	S	K	L	Q	K	L	T	T	L	V	V	K	V	P	S	L	LRR_18
L5	1097	0.9407	0.9747	1	0.8363	0.9258	0.9073	0.9997	0.7939	0.9223	AELKSLQRLTLEGCTS	A	E	L	K	S	L	Q	R	L	T	L	E	G	C	T	S	LRR_19
L5	1116	0.9645	0.9459	1	0.8879	0.9496	0.8996	0.9994	0.7348	0.9227	LRLEKLKELDIGGCPD	L	R	L	E	K	L	K	E	L	D	I	G	G	C	P	D	LRR_20
L5	1140	0.9306	0.9658	1	0.7388	0.9363	0.9035	0.9996	0.8447	0.9149	VAVPSLVELTIRDCPR	V	A	V	P	S	L	V	E	L	T	I	R	D	C	P	R	LRR_21
L5	1166	0.9514	0.9597	1	0.8463	0.9451	0.8991	1	0.8595	0.9326	PNFPMLNELTLSMVNI	P	N	F	P	M	L	N	E	L	T	L	S	M	V	N	I	LRR_22
L5	1191	0.9415	0.9028	1	0.8381	0.9808	0.8953	0.9997	0.8743	0.9291	GSLEELRSLELKLDDT	G	S	L	E	E	L	R	S	L	E	L	K	L	D	D	T	LRR_23
L5	1217	0.9516	0.9314	1	0.813	0.9843	0.8994	0.9997	0.87	0.9312	SKLQKLTTLEVEVPSL	S	K	L	Q	K	L	T	T	L	E	V	E	V	P	S	L	LRR_24
L5	1239	0.9362	0.963	1	0.7494	0.9449	0.9052	1	0.7129	0.9015	AELKSLYELYLQGCTS	A	E	L	K	S	L	Y	E	L	Y	L	Q	G	C	T	S	LRR_25
L5	1266	0.9569	0.9676	1	0.8017	0.9413	0.9032	0.9979	0.7738	0.9178	GSLENLNEINIRGCKS	G	S	L	E	N	L	N	E	I	N	I	R	G	C	K	S	LRR_26
L6	582	0.5869	0.7144	0.9973	0.4598	0.5244	0.1041	0.9997	0.1627	0.5686	KGSSKVKAISIPWGVK	K	G	S	S	K	V	K	A	I	S	I	P	W	G	V	K	LRR_01
L6	606	0.8568	0.8918	1	0.7518	0.9463	0.8948	0.9999	0.8734	0.9019	LNLSELRYLHAREAML	L	N	L	S	E	L	R	Y	L	H	A	R	E	A	M	L	LRR_02
L6	627	0.8619	0.9544	1	0.6434	0.9554	0.9008	0.9997	0.6758	0.8739	NLLPNLKWLELPFYKH	N	L	L	P	N	L	K	W	L	E	L	P	F	Y	K	H	LRR_03
L6	652	0.8542	0.973	1	0.8527	0.8103	0.8998	0.9999	0.8619	0.9065	YTMKNLIIVILEHSHI	Y	T	M	K	N	L	I	I	V	I	L	E	H	S	H	I	LRR_04
L6	680	0.9778	0.9429	1	0.8072	0.9951	0.8967	0.9999	0.8741	0.9367	KMAERLKVVRLASNYS	K	M	A	E	R	L	K	V	V	R	L	A	S	N	Y	S	LRR_05
L6	708	0.8682	0.5608	0.9977	0.6044	0.8029	0.196	0.9994	0.3849	0.6768	RFPKSIEVLSMTAIEM	R	F	P	K	S	I	E	V	L	S	M	T	A	I	E	M	LRR_06
L6	729	0.8439	0.9827	1	0.901	0.8782	0.9097	1	0.8577	0.9216	GELKKLKTLVLKFCPI	G	E	L	K	K	L	K	T	L	V	L	K	F	C	P	I	LRR_07
L6	753	0.9335	0.9781	1	0.9035	0.9386	0.9046	1	0.8473	0.9382	GMLKGLRELCLEFNWG	G	M	L	K	G	L	R	E	L	C	L	E	F	N	W	G	LRR_08
L6	779	0.9466	0.9418	1	0.907	0.9517	0.9036	0.9999	0.9115	0.9452	GQLSSLKVLKTTGAKE	G	Q	L	S	S	L	K	V	L	K	T	T	G	A	K	E	LRR_09
L6	817	0.9833	0.9096	1	0.8943	0.9832	0.8981	0.9998	0.835	0.9379	SQLLDLEVLKVYDCKD	S	Q	L	L	D	L	E	V	L	K	V	Y	D	C	K	D	LRR_10
L6	850	0.954	0.9336	1	0.8507	0.9848	0.9027	0.9998	0.866	0.9365	WKVSKLKSLQLEKTRI	W	K	V	S	K	L	K	S	L	Q	L	E	K	T	R	I	LRR_11
L6	883	0.9756	0.9453	1	0.9368	0.973	0.9022	0.9999	0.8578	0.9488	LLPTSLTYLKIYQCTE	L	L	P	T	S	L	T	Y	L	K	I	Y	Q	C	T	E	LRR_12
L6	906	0.9574	0.9147	1	0.9058	0.9866	0.9015	1	0.892	0.9447	ENLENLTSLEVNDIFQ	E	N	L	E	N	L	T	S	L	E	V	N	D	I	F	Q	LRR_13
L6	931	0.9243	0.8032	1	0.8759	0.9716	0.8955	0.9979	0.6904	0.8948	QGLRSLEILRIRKVNG	Q	G	L	R	S	L	E	I	L	R	I	R	K	V	N	G	LRR_14
L6	959	0.9583	0.8821	1	0.883	0.9833	0.892	0.9999	0.7626	0.9201	SSTCKLRKFYITECPD	S	S	T	C	K	L	R	K	F	Y	I	T	E	C	P	D	LRR_15
L6	988	0.9797	0.9298	1	0.8011	0.9798	0.8981	0.9999	0.7034	0.9115	VVVPSMAELTIRDCPR	V	V	V	P	S	M	A	E	L	T	I	R	D	C	P	R	LRR_16
L6	1014	0.9647	0.9558	1	0.7977	0.9503	0.8969	0.9999	0.8013	0.9208	PKFPMLKKLDLAVANI	P	K	F	P	M	L	K	K	L	D	L	A	V	A	N	I	LRR_17
L6	1039	0.9701	0.8882	1	0.9397	0.9822	0.8895	0.9994	0.9003	0.9462	GSLEELVSLELELDDT	G	S	L	E	E	L	V	S	L	E	L	E	L	D	D	T	LRR_18
L6	1065	0.953	0.9162	1	0.8629	0.982	0.8856	0.9986	0.8754	0.9342	SKLQKLTTLVVKVPSL	S	K	L	Q	K	L	T	T	L	V	V	K	V	P	S	L	LRR_19
L6	1087	0.9538	0.9708	1	0.8129	0.9489	0.9078	0.9998	0.8106	0.9256	EELKSLQDLYLEGCTS	E	E	L	K	S	L	Q	D	L	Y	L	E	G	C	T	S	LRR_20
L6	1106	0.9034	0.9438	1	0.8046	0.8958	0.8985	0.9994	0.7281	0.8967	LPLEKLKELDIGGCPD	L	P	L	E	K	L	K	E	L	D	I	G	G	C	P	D	LRR_21
L6	1130	0.9477	0.9584	1	0.7052	0.9253	0.8947	0.9998	0.7164	0.8934	VAVPSLRGLTIRDCPR	V	A	V	P	S	L	R	G	L	T	I	R	D	C	P	R	LRR_22
L6	1156	0.9516	0.9633	1	0.8522	0.9536	0.8971	0.9999	0.8328	0.9313	PKFPMLNELTLSMVNI	P	K	F	P	M	L	N	E	L	T	L	S	M	V	N	I	LRR_23
L6	1181	0.9347	0.8344	1	0.9175	0.9855	0.8825	0.9994	0.8709	0.9281	GSLEELDSLELTLDDT	G	S	L	E	E	L	D	S	L	E	L	T	L	D	D	T	LRR_24
L6	1207	0.948	0.9069	1	0.8644	0.9793	0.894	0.9998	0.8842	0.9346	SKLQKLTTLIVEVPSL	S	K	L	Q	K	L	T	T	L	I	V	E	V	P	S	L	LRR_25
L6	1229	0.8914	0.9451	1	0.7568	0.9216	0.9025	0.9994	0.7722	0.8986	AELKSLRILYLEGCTS	A	E	L	K	S	L	R	I	L	Y	L	E	G	C	T	S	LRR_26
L6	1256	0.8341	0.9513	1	0.8563	0.8734	0.9016	0.9941	0.8559	0.9083	GSLKNLNVLDIQGCKS	G	S	L	K	N	L	N	V	L	D	I	Q	G	C	K	S	LRR_27
L6	1282	0.7379	0.4709	0.9934	0.0801	0.7827	0.5255	0.9863	0.3706	0.6184	TTLPPRARITWPDQPY	T	T	L	P	P	R	A	R	I	T	W	P	D	Q	P	Y	LRR_28
L7	582	0.6598	0.7834	0.9974	0.4987	0.5145	0.0917	0.9999	0.3256	0.6089	KGSSKVKAISIPWGVK	K	G	S	S	K	V	K	A	I	S	I	P	W	G	V	K	LRR_01
L7	606	0.8901	0.8994	1	0.8234	0.9458	0.8968	0.9999	0.8669	0.9153	LNLSELRYLHAREAML	L	N	L	S	E	L	R	Y	L	H	A	R	E	A	M	L	LRR_02
L7	627	0.8811	0.9538	1	0.6647	0.956	0.9015	0.9994	0.662	0.8773	NLLPNLKWLELPFYKH	N	L	L	P	N	L	K	W	L	E	L	P	F	Y	K	H	LRR_03
L7	652	0.8361	0.9736	1	0.8818	0.8548	0.9028	1	0.9023	0.9189	YTMKNLIIVILEHSHI	Y	T	M	K	N	L	I	I	V	I	L	E	H	S	H	I	LRR_04
L7	680	0.9871	0.9624	1	0.8091	0.9972	0.9003	0.9999	0.8959	0.944	KMAERLKVVRLASNYS	K	M	A	E	R	L	K	V	V	R	L	A	S	N	Y	S	LRR_05
L7	708	0.9314	0.7243	0.9992	0.5879	0.8894	0.4624	0.9997	0.3891	0.7479	RFPKSIEVLSMTAIEM	R	F	P	K	S	I	E	V	L	S	M	T	A	I	E	M	LRR_06
L7	729	0.8492	0.9757	1	0.8846	0.8871	0.9063	0.9999	0.794	0.9121	GELKKLKTLVLKFCPI	G	E	L	K	K	L	K	T	L	V	L	K	F	C	P	I	LRR_07
L7	753	0.9458	0.9785	1	0.8848	0.9517	0.9048	1	0.8614	0.9409	GMLKGLRELCLEFNWG	G	M	L	K	G	L	R	E	L	C	L	E	F	N	W	G	LRR_08
L7	779	0.9667	0.9519	1	0.937	0.9701	0.9056	0.9999	0.8852	0.9521	GQLSSLKVLKTTGAKE	G	Q	L	S	S	L	K	V	L	K	T	T	G	A	K	E	LRR_09
L7	817	0.9862	0.911	1	0.9057	0.9806	0.8962	0.9999	0.831	0.9388	SQLLDLEVLKVYDCKD	S	Q	L	L	D	L	E	V	L	K	V	Y	D	C	K	D	LRR_10
L7	850	0.9377	0.9232	1	0.9224	0.9822	0.9037	0.9997	0.8837	0.9441	WKVSKLKSLQLEKTRI	W	K	V	S	K	L	K	S	L	Q	L	E	K	T	R	I	LRR_11
L7	883	0.9794	0.9404	1	0.9045	0.9682	0.9002	0.9999	0.8392	0.9415	LLPTSLTYLKIYQCTE	L	L	P	T	S	L	T	Y	L	K	I	Y	Q	C	T	E	LRR_12
L7	906	0.939	0.9178	1	0.8686	0.9852	0.9027	0.9999	0.8947	0.9385	ENLENLTSLEVNDIFQ	E	N	L	E	N	L	T	S	L	E	V	N	D	I	F	Q	LRR_13
L7	931	0.9299	0.8183	1	0.8609	0.9693	0.895	0.9986	0.7167	0.8986	QGLRSLEILRIRKVNG	Q	G	L	R	S	L	E	I	L	R	I	R	K	V	N	G	LRR_14
L7	959	0.9692	0.884	1	0.9027	0.9876	0.8951	0.9999	0.8248	0.9329	SSTCKLRKFYITECPD	S	S	T	C	K	L	R	K	F	Y	I	T	E	C	P	D	LRR_15
L7	988	0.9817	0.9345	1	0.7813	0.9822	0.8993	0.9998	0.6141	0.8991	VVVPSMAELTIRDCPR	V	V	V	P	S	M	A	E	L	T	I	R	D	C	P	R	LRR_16
L7	1014	0.9588	0.952	1	0.8579	0.9465	0.896	0.9999	0.8632	0.9343	PKFPMLKKLDLAVANI	P	K	F	P	M	L	K	K	L	D	L	A	V	A	N	I	LRR_17
L7	1039	0.9754	0.8833	1	0.9115	0.9823	0.8899	0.9994	0.8854	0.9409	GSLEELVSLELELDDT	G	S	L	E	E	L	V	S	L	E	L	E	L	D	D	T	LRR_18
L7	1065	0.9521	0.8975	1	0.886	0.9869	0.8879	0.9994	0.881	0.9363	SKLQKLTTLVVKVPSL	S	K	L	Q	K	L	T	T	L	V	V	K	V	P	S	L	LRR_19
L7	1087	0.959	0.9706	1	0.9008	0.9461	0.9076	0.9998	0.8159	0.9375	EELKSLQDLYLEGCTS	E	E	L	K	S	L	Q	D	L	Y	L	E	G	C	T	S	LRR_20
L7	1106	0.9393	0.9545	1	0.7518	0.9188	0.9	0.9993	0.7435	0.9009	LPLEKLKELDIGGCPD	L	P	L	E	K	L	K	E	L	D	I	G	G	C	P	D	LRR_21
L7	1130	0.9629	0.9654	1	0.745	0.936	0.8961	0.9998	0.7291	0.9043	VAVPSLRGLTIRDCPR	V	A	V	P	S	L	R	G	L	T	I	R	D	C	P	R	LRR_22
L7	1156	0.9405	0.9571	1	0.7633	0.9452	0.8955	0.9999	0.8113	0.9141	PKFPMLNELTLSMVNI	P	K	F	P	M	L	N	E	L	T	L	S	M	V	N	I	LRR_23
L7	1181	0.9359	0.778	1	0.9217	0.9881	0.8875	0.9993	0.8832	0.9242	GSLEELDSLELTLDDT	G	S	L	E	E	L	D	S	L	E	L	T	L	D	D	T	LRR_24
L7	1207	0.9413	0.9031	1	0.8546	0.9718	0.8903	0.9996	0.8673	0.9285	SKLQKLTTLIVEVPSL	S	K	L	Q	K	L	T	T	L	I	V	E	V	P	S	L	LRR_25
L7	1229	0.9183	0.9435	1	0.7804	0.9302	0.9004	0.9997	0.8137	0.9108	AELKSLRILYLEGCTS	A	E	L	K	S	L	R	I	L	Y	L	E	G	C	T	S	LRR_26
L7	1256	0.8626	0.9728	1	0.8107	0.8931	0.9049	0.9989	0.8463	0.9112	GSLKNLNVLDIQGCKS	G	S	L	K	N	L	N	V	L	D	I	Q	G	C	K	S	LRR_27
L7	1282	0.7771	0.4835	0.9924	0.163	0.6925	0.2467	0.9891	0.2927	0.5796	TTLPPRARITWPDQPY	T	T	L	P	P	R	A	R	I	T	W	P	D	Q	P	Y	LRR_28
L8	583	0.8876	0.948	1	0.6063	0.8811	0.8416	0.9999	0.5592	0.8405	KGSSKVKAISITWGVK	K	G	S	S	K	V	K	A	I	S	I	T	W	G	V	K	LRR_01
L8	607	0.9556	0.9542	1	0.8002	0.958	0.9023	1	0.8781	0.931	LNLSELRYLHASSSML	L	N	L	S	E	L	R	Y	L	H	A	S	S	S	M	L	LRR_02
L8	628	0.9505	0.9523	1	0.8768	0.9732	0.8868	0.9988	0.7673	0.9257	NLLPNLKWLELDIGGC	N	L	L	P	N	L	K	W	L	E	L	D	I	G	G	C	LRR_03
L8	654	0.9732	0.9775	1	0.9306	0.9724	0.91	1	0.9253	0.9611	VAVPSLRRLTIRDSWL	V	A	V	P	S	L	R	R	L	T	I	R	D	S	W	L	LRR_04
L8	679	0.9489	0.9653	1	0.8522	0.9343	0.9037	0.9999	0.8784	0.9353	PNFPMLDELTLSMVII	P	N	F	P	M	L	D	E	L	T	L	S	M	V	I	I	LRR_05
L8	703	0.978	0.9474	1	0.8267	0.978	0.8943	0.9995	0.7827	0.9258	GSLEELVRLELVLDDT	G	S	L	E	E	L	V	R	L	E	L	V	L	D	D	T	LRR_06
L8	729	0.9636	0.955	1	0.9107	0.9613	0.8976	0.9998	0.8879	0.947	SKLQKLTTLIVEVPSL	S	K	L	Q	K	L	T	T	L	I	V	E	V	P	S	L	LRR_07
L8	751	0.9643	0.9732	1	0.9183	0.963	0.9102	0.9997	0.8027	0.9414	AELKSLQRLYLQGCTS	A	E	L	K	S	L	Q	R	L	Y	L	Q	G	C	T	S	LRR_08
L8	778	0.9409	0.9737	1	0.7301	0.9232	0.9066	0.9999	0.7358	0.9013	GGLENLNEINIRGCKS	G	G	L	E	N	L	N	E	I	N	I	R	G	C	K	S	LRR_09
L8	804	0.935	0.9334	1	0.754	0.9015	0.8946	0.9988	0.8289	0.9058	TTLPPRARITWPDQPY	T	T	L	P	P	R	A	R	I	T	W	P	D	Q	P	Y	LRR_10
L9	583	0.8565	0.8916	0.9999	0.7348	0.6994	0.3044	0.9999	0.466	0.7441	KGSSKVKAISITRGVK	K	G	S	S	K	V	K	A	I	S	I	T	R	G	V	K	LRR_01
L9	607	0.8614	0.9528	1	0.7097	0.9193	0.8878	0.9999	0.8359	0.8959	LNLSELRYLHASSSML	L	N	L	S	E	L	R	Y	L	H	A	S	S	S	M	L	LRR_02
L9	628	0.8671	0.9283	1	0.6369	0.9523	0.8972	0.999	0.8058	0.8858	NLLPNLKWLELPFYYN	N	L	L	P	N	L	K	W	L	E	L	P	F	Y	Y	N	LRR_03
L9	653	0.9316	0.9489	1	0.91	0.9378	0.8966	0.9999	0.712	0.9171	FTMKNLIIVILEDSII	F	T	M	K	N	L	I	I	V	I	L	E	D	S	I	I	LRR_04
L9	681	0.9577	0.9565	1	0.8024	0.9881	0.9073	1	0.9122	0.9405	KMAERLKVVRLSSNYI	K	M	A	E	R	L	K	V	V	R	L	S	S	N	Y	I	LRR_05
L9	730	0.9209	0.9772	1	0.9467	0.8845	0.9037	1	0.8538	0.9358	GELKKLKTLVLESCKI	G	E	L	K	K	L	K	T	L	V	L	E	S	C	K	I	LRR_06
L9	754	0.9501	0.9351	1	0.9043	0.9533	0.9043	0.9999	0.8848	0.9415	GMLKGLIELNLQSLKC	G	M	L	K	G	L	I	E	L	N	L	Q	S	L	K	C	LRR_07
L9	780	0.9299	0.912	1	0.8608	0.9559	0.8963	0.9966	0.7781	0.9162	GQLSSLKVLKTPGVEE	G	Q	L	S	S	L	K	V	L	K	T	P	G	V	E	E	LRR_08
L9	818	0.9857	0.9072	1	0.8891	0.9827	0.8937	0.9996	0.8091	0.9334	SQLLDLEVLVVNDCKD	S	Q	L	L	D	L	E	V	L	V	V	N	D	C	K	D	LRR_09
L9	851	0.9633	0.8585	1	0.9022	0.9892	0.8829	0.9995	0.8545	0.9313	WKVSKLKSLLLVKTRI	W	K	V	S	K	L	K	S	L	L	L	V	K	T	R	I	LRR_10
L9	884	0.9876	0.9691	1	0.9594	0.9857	0.9039	0.9999	0.9089	0.9643	LLPTSLTSLKIGWCTE	L	L	P	T	S	L	T	S	L	K	I	G	W	C	T	E	LRR_11
L9	907	0.9836	0.9301	1	0.91	0.9937	0.9007	1	0.888	0.9508	ENLENLTSLEVNDIFQ	E	N	L	E	N	L	T	S	L	E	V	N	D	I	F	Q	LRR_12
L9	932	0.9446	0.8969	1	0.921	0.9785	0.8997	0.9996	0.8394	0.935	QGLRSLEILRIRTVNG	Q	G	L	R	S	L	E	I	L	R	I	R	T	V	N	G	LRR_13
L9	960	0.9819	0.9483	1	0.9148	0.9892	0.9016	1	0.8101	0.9432	SSTCKLRKLYIRECPD	S	S	T	C	K	L	R	K	L	Y	I	R	E	C	P	D	LRR_14
L9	989	0.9702	0.9368	1	0.738	0.9749	0.9	0.9993	0.5606	0.885	VVVPSLAKLTIRDCPR	V	V	V	P	S	L	A	K	L	T	I	R	D	C	P	R	LRR_15
L9	1015	0.9715	0.9586	1	0.8991	0.949	0.8918	0.9999	0.879	0.9436	PKFPMLKKLDLAVANI	P	K	F	P	M	L	K	K	L	D	L	A	V	A	N	I	LRR_16
L9	1040	0.9853	0.9243	1	0.8738	0.9837	0.8917	0.9997	0.9129	0.9464	GSLEELVSLELKLDDT	G	S	L	E	E	L	V	S	L	E	L	K	L	D	D	T	LRR_17
L9	1066	0.9449	0.8845	1	0.9108	0.9817	0.8884	0.9992	0.8281	0.9297	SKLQKLTTLVVKVPSL	S	K	L	Q	K	L	T	T	L	V	V	K	V	P	S	L	LRR_18
L9	1088	0.9537	0.971	1	0.7542	0.9327	0.9034	0.9999	0.8069	0.9152	EELKSLQDLYLEGCTS	E	E	L	K	S	L	Q	D	L	Y	L	E	G	C	T	S	LRR_19
L9	1107	0.9218	0.9491	1	0.7841	0.9048	0.9027	0.9991	0.7267	0.8985	LRLEKLKELDIGGCPD	L	R	L	E	K	L	K	E	L	D	I	G	G	C	P	D	LRR_20
L9	1131	0.9392	0.9654	1	0.7918	0.9145	0.8999	0.9996	0.8009	0.9139	VAVPSLRGLTIRDCPR	V	A	V	P	S	L	R	G	L	T	I	R	D	C	P	R	LRR_21
L9	1157	0.9567	0.9275	1	0.8593	0.9489	0.8936	0.9998	0.7784	0.9205	PNFPMLDELTLSMVII	P	N	F	P	M	L	D	E	L	T	L	S	M	V	I	I	LRR_22
L9	1181	0.9763	0.9075	1	0.9481	0.9878	0.8878	0.9995	0.8632	0.9463	GSLEELGRLELVLDDT	G	S	L	E	E	L	G	R	L	E	L	V	L	D	D	T	LRR_23
L9	1207	0.9439	0.8651	1	0.7037	0.9792	0.8908	0.9996	0.6843	0.8833	SKLQKLTTLIVEVPSL	S	K	L	Q	K	L	T	T	L	I	V	E	V	P	S	L	LRR_24
L9	1229	0.9597	0.9509	1	0.8409	0.9383	0.9068	1	0.7252	0.9152	AELKSLQRLYLQRCTS	A	E	L	K	S	L	Q	R	L	Y	L	Q	R	C	T	S	LRR_25
L9	1256	0.9769	0.9389	1	0.8771	0.9599	0.9	0.9996	0.6865	0.9174	GSLEKLYEINIRGCKS	G	S	L	E	K	L	Y	E	I	N	I	R	G	C	K	S	LRR_26
LAZ5	624	0.8673	0.9265	1	0.772	0.8876	0.891	0.9999	0.8626	0.9009	SNMCNLRYLKIYSSVC	S	N	M	C	N	L	R	Y	L	K	I	Y	S	S	V	C	LRR_01
LAZ5	647	0.8679	0.6349	0.9999	0.5607	0.9108	0.8643	0.9996	0.5249	0.7954	FKFDTVREIQLPLDKV	F	K	F	D	T	V	R	E	I	Q	L	P	L	D	K	V	LRR_02
LAZ5	657	0.8206	0.733	0.9999	0.6993	0.7343	0.8763	0.9966	0.4834	0.7929	LPLDKVRYLHWMKYPW	L	P	L	D	K	V	R	Y	L	H	W	M	K	Y	P	W	LRR_03
LAZ5	679	0.9555	0.9531	1	0.8173	0.9692	0.908	1	0.8509	0.9317	FNPENLVDLELPYSSI	F	N	P	E	N	L	V	D	L	E	L	P	Y	S	S	I	LRR_04
LAZ5	702	0.8945	0.9826	1	0.833	0.8501	0.9019	0.9999	0.7907	0.9066	KDTPILKWANLSYSSK	K	D	T	P	I	L	K	W	A	N	L	S	Y	S	S	K	LRR_05
LAZ5	725	0.9252	0.9764	1	0.9155	0.893	0.9081	1	0.6785	0.9121	SNAKNLERLNLEGCTS	S	N	A	K	N	L	E	R	L	N	L	E	G	C	T	S	LRR_06
LAZ5	749	0.8912	0.9742	1	0.8876	0.8825	0.9028	0.9999	0.8302	0.9211	ENMKSLVFLNMRRCTS	E	N	M	K	S	L	V	F	L	N	M	R	R	C	T	S	LRR_07
LAZ5	771	0.8989	0.9495	1	0.8255	0.8034	0.8872	0.9998	0.8306	0.8994	IKVSSLKILILSDCSK	I	K	V	S	S	L	K	I	L	I	L	S	D	C	S	K	LRR_08
LAZ5	792	0.8455	0.9717	1	0.8687	0.843	0.8899	0.9999	0.8227	0.9052	VISENLEELYLDGTAI	V	I	S	E	N	L	E	E	L	Y	L	D	G	T	A	I	LRR_09
LAZ5	815	0.9322	0.9817	1	0.886	0.9481	0.9095	1	0.7574	0.9269	GDLTRLVVLNMEGCTE	G	D	L	T	R	L	V	V	L	N	M	E	G	C	T	E	LRR_10
LAZ5	839	0.9324	0.9822	1	0.9236	0.9275	0.9065	0.9999	0.896	0.946	GKQKALQELVLSGCSK	G	K	Q	K	A	L	Q	E	L	V	L	S	G	C	S	K	LRR_11
LAZ5	863	0.9461	0.9604	1	0.8666	0.9585	0.9034	0.9999	0.8644	0.9374	KDMKHLRLLLLDGTRI	K	D	M	K	H	L	R	L	L	L	L	D	G	T	R	I	LRR_12
LAZ5	906	0.915	0.9091	1	0.7543	0.9247	0.8845	0.9992	0.6838	0.8838	KDFSNLKCLVMKNCEN	K	D	F	S	N	L	K	C	L	V	M	K	N	C	E	N	LRR_13
LAZ5	927	0.7595	0.8521	1	0.6317	0.7707	0.8899	0.9992	0.7487	0.8315	SLPKCLEYLNVYGCER	S	L	P	K	C	L	E	Y	L	N	V	Y	G	C	E	R	LRR_14
Le4	531	0.6784	0.4862	0.8775	0.2656	0.6414	0.14	0.9996	0.499	0.5735	STIGRVRRVSAHKFIP	S	T	I	G	R	V	R	R	V	S	A	H	K	F	I	P	LRR_01
Le4	550	0.8413	0.892	1	0.7745	0.725	0.6573	0.9981	0.6289	0.8146	IKSPRLRSLLLFDELL	I	K	S	P	R	L	R	S	L	L	L	F	D	E	L	L	LRR_02
Le4	592	0.8919	0.8973	0.9996	0.6561	0.8829	0.7856	0.9999	0.5527	0.8333	YWFVAPLMLSVVFTKF	Y	W	F	V	A	P	L	M	L	S	V	V	F	T	K	F	LRR_03
Le4	616	0.9805	0.9766	1	0.8544	0.9635	0.8988	1	0.6844	0.9198	NNFNFLRVLDYEGGGE	N	N	F	N	F	L	R	V	L	D	Y	E	G	G	G	E	LRR_04
Le4	641	0.9115	0.9768	1	0.8934	0.9268	0.9102	1	0.8812	0.9375	GKLIHLRFLRLRDLEF	G	K	L	I	H	L	R	F	L	R	L	R	D	L	E	F	LRR_05
Le4	666	0.8747	0.9626	1	0.8894	0.8591	0.8886	0.9999	0.6684	0.8928	GNLRCLQTLDLRIEGG	G	N	L	R	C	L	Q	T	L	D	L	R	I	E	G	G	LRR_06
Le4	693	0.9334	0.9726	1	0.8948	0.9559	0.9108	1	0.8567	0.9405	WRMQQLRHLYLPEECN	W	R	M	Q	Q	L	R	H	L	Y	L	P	E	E	C	N	LRR_07
Le4	716	0.8849	0.8618	1	0.9039	0.9463	0.8838	0.9999	0.863	0.918	GTLRNLQTLVNFNTKN	G	T	L	R	N	L	Q	T	L	V	N	F	N	T	K	N	LRR_08
Le4	738	0.9569	0.9416	1	0.8126	0.9758	0.8964	1	0.8707	0.9317	INMTNIRELEIRGPFN	I	N	M	T	N	I	R	E	L	E	I	R	G	P	F	N	LRR_09
Le4	769	0.9614	0.8075	0.9998	0.9639	0.9568	0.8396	0.9993	0.8567	0.9231	IHSKYLHSLSIINEEG	I	H	S	K	Y	L	H	S	L	S	I	I	N	E	E	G	LRR_10
Le4	796	0.8584	0.8976	1	0.83	0.9872	0.8872	0.9999	0.9521	0.9266	LSCENISKLRLDVEIR	L	S	C	E	N	I	S	K	L	R	L	D	V	E	I	R	LRR_11
Le4	818	0.9663	0.9711	1	0.9243	0.9747	0.9077	1	0.8985	0.9553	YLSSNLAYIKLRRCKL	Y	L	S	S	N	L	A	Y	I	K	L	R	R	C	K	L	LRR_12
Le4	842	0.9692	0.962	1	0.8621	0.9606	0.9008	1	0.6196	0.9093	AELPYLSMLELHGEAF	A	E	L	P	Y	L	S	M	L	E	L	H	G	E	A	F	LRR_13
Le4	867	0.8945	0.9589	1	0.7873	0.9029	0.8982	0.9998	0.7198	0.8952	QAFAKLESLSLKGLNF	Q	A	F	A	K	L	E	S	L	S	L	K	G	L	N	F	LRR_14
Le4	892	0.888	0.9488	1	0.7685	0.8676	0.8935	0.9997	0.5338	0.8625	GAMPCLRRLEIENCIQ	G	A	M	P	C	L	R	R	L	E	I	E	N	C	I	Q	LRR_15
Le4	916	0.9069	0.9339	1	0.7276	0.9378	0.8991	0.9997	0.7647	0.8962	RFIATLQELKIESMPT	R	F	I	A	T	L	Q	E	L	K	I	E	S	M	P	T	LRR_16
[truncated: 6,735 more rows]
