# Supplementary material for: RefPlantNLR is a comprehensive collection of experimentally validated plant disease resistance proteins from the NLR family
Source: PLoS Biol. 2021 Oct 20;19(10):e3001124. doi: 10.1371/journal.pbio.3001124 (PMC8559963; doi:10.1371/journal.pbio.3001124)
Supplement: S11 Dataset — HMMER (v3.3.1) output of RefPlantNLR C-JID annotations. (TXT) [file pbio.3001124.s023.txt]

#                                                                                 --- full sequence --- -------------- this domain -------------   hmm coord   ali coord   env coord
# target name        accession   tlen query name                accession   qlen   E-value  score  bias   #  of  c-Evalue  i-Evalue  score  bias  from    to  from    to  from    to  acc description of target
#------------------- ---------- -----      -------------------- ---------- ----- --------- ------ ----- --- --- --------- --------- ------ ----- ----- ----- ----- ----- ----- ----- ---- ---------------------
RPP1-ZdrA            -           1467 alignedSeq_for_hmm_jelly2 -            116   1.9e-34  114.0   0.0   1   1   4.2e-35   4.3e-34  112.8   0.0     1   116  1321  1438  1321  1438 0.92 -
RPP1-NdA             -           1154 alignedSeq_for_hmm_jelly2 -            116   2.7e-34  113.5   0.2   1   1     6e-35   6.2e-34  112.3   0.2     1   116  1038  1151  1038  1151 0.90 -
RPP1-EstA            -           1462 alignedSeq_for_hmm_jelly2 -            116     3e-34  113.3   0.0   1   1   6.9e-35   7.1e-34  112.1   0.0     1   116  1317  1433  1317  1433 0.92 -
Dm2h^Bla-1           -           1169 alignedSeq_for_hmm_jelly2 -            116   5.7e-33  109.2   1.1   1   1   1.4e-33   1.4e-32  107.9   1.1     1   116  1013  1140  1013  1140 0.92 -
DM2h^Ler             -           1207 alignedSeq_for_hmm_jelly2 -            116   5.8e-33  109.2   1.1   1   1   1.4e-33   1.5e-32  107.9   1.1     1   116  1013  1140  1013  1140 0.92 -
RPP1-WsA             -           1189 alignedSeq_for_hmm_jelly2 -            116   1.4e-32  107.9   0.1   1   1   3.2e-33   3.3e-32  106.8   0.1     1   116  1046  1160  1046  1160 0.91 -
RPP1-WsC             -           1217 alignedSeq_for_hmm_jelly2 -            116   2.3e-32  107.2   0.0   1   1   5.5e-33   5.6e-32  106.0   0.0     1   116  1061  1193  1061  1193 0.91 -
RPP1-WsB             -           1221 alignedSeq_for_hmm_jelly2 -            116   2.9e-32  106.9   1.9   1   1   6.6e-33   6.8e-32  105.7   1.9     1   116  1076  1192  1076  1192 0.91 -
Dm2d^Uk-1            -           1216 alignedSeq_for_hmm_jelly2 -            116   4.4e-32  106.4   0.3   1   1   9.3e-33   9.5e-32  105.3   0.3     1   116  1088  1209  1088  1209 0.89 -
DSC2                 -           1210 alignedSeq_for_hmm_jelly2 -            116     3e-31  103.7   0.1   1   1   9.4e-32   9.6e-31  102.0   0.0     1   116  1047  1198  1047  1198 0.95 -
RPP28                -           1215 alignedSeq_for_hmm_jelly2 -            116   1.1e-30  101.9   0.0   1   1   2.8e-31   2.9e-30  100.5   0.0     1   116  1080  1196  1080  1196 0.93 -
HRG1                 -           1051 alignedSeq_for_hmm_jelly2 -            116   2.8e-30  100.5   0.7   1   1   7.8e-31     8e-30   99.1   0.7     1   116   931  1048   931  1048 0.88 -
DM10^Col-0           -           1046 alignedSeq_for_hmm_jelly2 -            116   1.8e-27   91.4   0.2   1   2         4        41    0.1   0.0    54    90   129   166   103   188 0.73 -
DM10^Col-0           -           1046 alignedSeq_for_hmm_jelly2 -            116   1.8e-27   91.4   0.2   2   2   1.9e-27   1.9e-26   88.1   0.1     1   116   866   983   866   983 0.86 -
SSI4                 -           1055 alignedSeq_for_hmm_jelly2 -            116   2.3e-26   87.9   0.1   1   1   6.1e-27   6.3e-26   86.5   0.1     2   116   861   977   860   977 0.88 -
SIKIC2               -           1449 alignedSeq_for_hmm_jelly2 -            116   3.2e-26   87.4   2.1   1   1   6.7e-27   6.8e-26   86.4   2.1     1   116  1237  1346  1237  1346 0.94 -
WRR9^Hi-0            -           1131 alignedSeq_for_hmm_jelly2 -            116   4.1e-26   87.1   0.2   1   1     1e-26   1.1e-25   85.7   0.2     1   116   870   983   870   983 0.92 -
SNC1                 -           1437 alignedSeq_for_hmm_jelly2 -            116   4.5e-26   87.0   1.6   1   1   1.1e-26   1.1e-25   85.7   1.6     1   116  1230  1344  1230  1344 0.93 -
Dm1^Uk-3             -           1067 alignedSeq_for_hmm_jelly2 -            116   9.5e-24   79.5   0.1   1   1   3.2e-24   3.2e-23   77.8   0.1     1   116   872   989   872   989 0.89 -
RLM1B                -           1017 alignedSeq_for_hmm_jelly2 -            116     6e-23   76.9   0.3   1   1   2.1e-23   2.1e-22   75.1   0.0     1   115   864   973   864   974 0.83 -
TAO1                 -           1187 alignedSeq_for_hmm_jelly2 -            116   1.7e-22   75.5   0.0   1   1   3.9e-23     4e-22   74.2   0.0     1   110  1027  1130  1027  1134 0.84 -
WRR4A^HR-5           -           1096 alignedSeq_for_hmm_jelly2 -            116   2.6e-22   74.8   2.2   1   1   6.8e-23   6.9e-22   73.5   2.2     1   116   865   978   865   978 0.80 -
WRR4B^Ws-2           -           1097 alignedSeq_for_hmm_jelly2 -            116   2.7e-22   74.8   2.2   1   1   6.8e-23   6.9e-22   73.5   2.2     1   116   866   979   866   979 0.80 -
WRR4B^Col-0          -           1096 alignedSeq_for_hmm_jelly2 -            116   2.7e-22   74.8   2.2   1   1   6.8e-23   6.9e-22   73.5   2.2     1   116   865   978   865   978 0.80 -
RLM1A                -            997 alignedSeq_for_hmm_jelly2 -            116   4.3e-22   74.1   1.3   1   2       5.6        58   -0.4   0.0    50    89   128   164   109   178 0.66 -
RLM1A                -            997 alignedSeq_for_hmm_jelly2 -            116   4.3e-22   74.1   1.3   2   2   2.7e-22   2.8e-21   71.5   0.9     2   116   863   980   862   980 0.91 -
Ma                   -           2048 alignedSeq_for_hmm_jelly2 -            116     2e-20   68.8   0.2   1   4    0.0004    0.0041   13.0   0.0     1    56   977  1038   977  1107 0.75 -
Ma                   -           2048 alignedSeq_for_hmm_jelly2 -            116     2e-20   68.8   0.2   2   4     6e-05   0.00061   15.6   0.0     2    61  1466  1533  1465  1552 0.79 -
Ma                   -           2048 alignedSeq_for_hmm_jelly2 -            116     2e-20   68.8   0.2   3   4   1.2e-05   0.00013   17.8   0.0     4   116  1681  1807  1681  1807 0.78 -
Ma                   -           2048 alignedSeq_for_hmm_jelly2 -            116     2e-20   68.8   0.2   4   4   6.3e-05   0.00065   15.5   0.0     4   115  1889  2015  1889  2016 0.68 -
RPS6                 -           1127 alignedSeq_for_hmm_jelly2 -            116   8.7e-20   66.7   2.3   1   1   2.4e-20   2.5e-19   65.2   1.5     1   116   950  1076   950  1076 0.90 -
WRR4A^Oy-0           -           1087 alignedSeq_for_hmm_jelly2 -            116   2.2e-19   65.4   0.2   1   1   5.3e-20   5.4e-19   64.1   0.2     1   116   863   980   863   980 0.78 -
muRdr1H              -           1122 alignedSeq_for_hmm_jelly2 -            116   3.4e-19   64.8   0.1   1   2      0.72       7.3    2.5   0.1    27    61   242   281   230   315 0.70 -
muRdr1H              -           1122 alignedSeq_for_hmm_jelly2 -            116   3.4e-19   64.8   0.1   2   2   1.4e-18   1.5e-17   59.5   0.0     1   116   934  1060   934  1060 0.83 -
WRR4A^Col-0          -           1007 alignedSeq_for_hmm_jelly2 -            116   5.6e-19   64.1   0.7   1   1   1.4e-19   1.4e-18   62.8   0.7     1   116   864   989   864   989 0.77 -
muRdr1A              -           1119 alignedSeq_for_hmm_jelly2 -            116   9.4e-15   50.5   0.1   1   2       3.3        34    0.3   0.1    27    51   242   270   235   300 0.65 -
muRdr1A              -           1119 alignedSeq_for_hmm_jelly2 -            116   9.4e-15   50.5   0.1   2   2   1.1e-14   1.1e-13   47.0   0.0     1   115   948  1060   948  1061 0.84 -
RPS4B                -           1165 alignedSeq_for_hmm_jelly2 -            116   1.5e-13   46.6   0.2   1   1   3.2e-14   3.2e-13   45.5   0.2     1   115   942  1079   942  1080 0.81 -
LAZ5                 -           1170 alignedSeq_for_hmm_jelly2 -            116   1.7e-13   46.4   0.3   1   1   4.6e-14   4.7e-13   45.0   0.3     2   115  1016  1141  1015  1142 0.86 -
VICTR                -           1168 alignedSeq_for_hmm_jelly2 -            116   2.9e-13   45.7   0.0   1   1   6.2e-14   6.3e-13   44.6   0.0     1   116   969  1098   969  1098 0.84 -
DSC1                 -           1219 alignedSeq_for_hmm_jelly2 -            116   3.5e-13   45.4   2.0   1   1   8.5e-14   8.7e-13   44.1   2.0     1   116  1008  1145  1008  1150 0.79 -
RPS4                 -           1217 alignedSeq_for_hmm_jelly2 -            116   1.1e-12   43.8   0.1   1   1   3.4e-13   3.5e-12   42.2   0.1     1   116   968  1106   968  1106 0.85 -
RPS4^No-0            -           1217 alignedSeq_for_hmm_jelly2 -            116   1.1e-12   43.8   0.1   1   1   3.4e-13   3.5e-12   42.2   0.1     1   116   968  1106   968  1106 0.85 -
RPS4-Ws              -           1217 alignedSeq_for_hmm_jelly2 -            116   1.4e-12   43.4   0.1   1   1   4.4e-13   4.5e-12   41.8   0.1     1   116   968  1106   968  1106 0.85 -
CSA1                 -           1197 alignedSeq_for_hmm_jelly2 -            116   1.1e-11   40.6   0.0   1   1   5.5e-12   5.7e-11   38.3   0.0     1   105   970  1091   970  1106 0.84 -
RPP2B                -           1210 alignedSeq_for_hmm_jelly2 -            116   1.4e-11   40.3   4.9   1   2       1.6        16    1.4   0.0    13    54   929   973   926   987 0.72 -
RPP2B                -           1210 alignedSeq_for_hmm_jelly2 -            116   1.4e-11   40.3   4.9   2   2   9.9e-12     1e-10   37.5   3.0     2   115   998  1142   997  1143 0.79 -
RAC1                 -           1160 alignedSeq_for_hmm_jelly2 -            116   1.4e-11   40.3   0.0   1   1   4.2e-12   4.3e-11   38.7   0.0     1   103   966  1076   966  1090 0.73 -
WRR8^Sf-2            -           1134 alignedSeq_for_hmm_jelly2 -            116   1.6e-10   36.8   0.0   1   1   6.3e-11   6.4e-10   34.9   0.0     1   116   952  1075   952  1075 0.86 -
GhDSC1               -           1077 alignedSeq_for_hmm_jelly2 -            116   2.1e-10   36.4   0.4   1   1     5e-11   5.1e-10   35.2   0.4     1   116   935  1062   935  1062 0.77 -
Gro1-4               -           1136 alignedSeq_for_hmm_jelly2 -            116   9.8e-06   21.4   0.0   1   1   3.1e-06   3.1e-05   19.8   0.0     1    39   993  1033   993  1130 0.81 -
Y-1                  -           1126 alignedSeq_for_hmm_jelly2 -            116   4.6e-05   19.2   0.0   1   1     2e-05    0.0002   17.2   0.0     2    33   964   997   963  1009 0.88 -
N                    -           1144 alignedSeq_for_hmm_jelly2 -            116   4.7e-05   19.2   0.0   1   1   1.7e-05   0.00017   17.4   0.0     1    34   979  1014   979  1063 0.81 -
MrRPV1               -           1398 alignedSeq_for_hmm_jelly2 -            116   6.2e-05   18.8   1.2   1   1   1.3e-05   0.00013   17.7   1.2     2   116  1171  1296  1170  1296 0.73 -
Bs4                  -           1146 alignedSeq_for_hmm_jelly2 -            116   6.4e-05   18.8   0.0   1   1   2.8e-05   0.00028   16.7   0.0     2    35   987  1022   986  1099 0.70 -
#
# Program:         hmmsearch
# Version:         3.3.1 (Jul 2020)
# Pipeline mode:   SEARCH
# Query file:      abe3069_Data_S1.hmm
# Target file:     Supplemental_dataset_01_RefPlantNLR_v.CURRENT_xxx_AA_RENAMED.fasta
# Option settings: hmmsearch --domtblout CJID.txt abe3069_Data_S1.hmm Supplemental_dataset_01_RefPlantNLR_v.CURRENT_xxx_AA_RENAMED.fasta 
# Current dir:     /home/jkourelis
# Date:            Thu Jun 17 10:21:47 2021
# [ok]
