# Supplementary material for: RefPlantNLR is a comprehensive collection of experimentally validated plant disease resistance proteins from the NLR family
Source: PLoS Biol. 2021 Oct 20;19(10):e3001124. doi: 10.1371/journal.pbio.3001124 (PMC8559963; doi:10.1371/journal.pbio.3001124)
Supplement: S13 Dataset — This file contains 13 NB-ARC domain amino acid sequences, which can be used as an outgroup for phylogenetic analysis. (FASTA) [file pbio.3001124.s025.fasta]

>AfsR
AQLPATVSDFTGRAAFVRELSDVLSAASGESASGRVMAVSALAGIGGVGKTTLAVHVAHRARAAFPDGQLYVDLQGAGARPAEPETVLGSFLRALGTADSAIPDSLEERAALYRSVLDGRRVLVLLDNARDAAQVRPLLPGTDGCAALVTARVRMVDLAGAHLVDLDVMAPEEALALFTKIVGEERVASERQAALDVVGACGFLPLAIRIAASRLAARRTWTVSVLAAKLADERRRLDELQAGDQAVEATFELGYGQLEPAQARAFRL
>AfsR_STRGR
PLKPAQLPATVPDFTGRSAFVTELGSRLATAEGSVMAVSAVAGIGGVGKTTLAVHVAHQARRHFPDGQLYVDLQGAGARAAEPETVLGSFLRALGTADSAIPDTLDERAALYRSTLDGRRILILLDNAHDAAQIRPLLPGTPGCAALVTSRVRMVDLAGAHLVDLDVMSPEEALQLFTRIVGAERVGAEREAALDVVAACGFLPLAIRIAASRLAARRTWTVSVLAAKLADERRRLDELQAGDLTVKATFELGYGQLEPAQAHAFR
>APAF1
SSSVRTVLCEGGVPQRPVVFVTRKKLVNAIQQKLSKLKGEPGWVTIHGMAGCGKSVLAAEAVRDHSLLEGCFPGGVHWVSVGKQDKSGLLMKLQNLCTRLDQDESFSQRLPLNIEEAKDRLRILMLRKHPRSLLILDDVWDSWVLKAFDSQCQILLTTRDKSVTDSVMGPKYVVPVESSLGKEKGLEILSLFVNMKKADLPEQAHSIIKECKGSPLVVSLIGALLRDFPNRWEYYLKQLQNKQFKRIRKSSSYDYEALDEAMSISVEMLREDIKDYYTDLSILQKDVKVPTKVLCILWDMETEEVEDILQEFVNKSLLFCDRNGKSFRYYLHDLQVDFLTEKN
>apaf1_DANRE
ADGVSPSVQAILSVGGVPQRPVVFVSRPPLLNLIREMLYRLRDTPGWVTVFGMAGSGKSVMAAEVVRDRSLIKECFPDGVHWLSVGQCERADLLVRMQSLCFRLEQCQSSDTSQRPPSTVEEAKERLRFLMLRRFPRSLLILDDVWDSSSLRSFDIQCRVLLTTRNRALTDSVSGVRYEVPVENGLDEEKALEILALYVNGKMHKLPEQARSIVSECKGSPLVVSLIGALLREFPDRWSYYLRQLQQKQFKRIRKSSSYDYEALDQAMDASLQVLEAEHQELYRDLSVMQKDIKVPAKVLSVLWGLELEEVEDVLQEFVNKSLLFRDCNQRPYRYYLHDLQLDFLAEQN
>Apaf1_MOUSE
TDGGITSFVRTVLCEGGVPQRPVIFVTRKKLVHAIQQKLWKLNGEPGWVTIYGMAGCGKSVLAAEAVRDHSLLEGCFSGGVHWVSIGKQDKSGLLMKLQNLCMRLDQEESFSQRLPLNIEEAKDRLRVLMLRKHPRSLLILDDVWDPWVLKAFDNQCQILLTTRDKSVTDSVMGPKHVVPVESGLGREKGLEILSLFVNMKKEDLPAEAHSIIKECKGSPLVVSLIGALLRDFPNRWAYYLRQLQNKQFKRIRKSSSYDYEALDEAMSISVEMLREDIKDYYTDLSILQKDVKVPTKVLCVLWDLETEEVEDILQEFVNKSLLFCNRNGKSFCYYLHDLQVDFLTEKN
>Apaf1_RAT
DGGNTSFVRTVLCEGGVPQRPVIFVTRKKLVSAIQQKLWKLNGEPGWVTIYGMAGCGKSVLAAEAVRDHALLEGCFSGGVHWVSIGKQDKSGLLMKLQNLCTRLGQEESFSQRLPLNIEEAKDRLRVLMLRKHPRSLLILDDVWDPWVLKAFDNQCQILLTTRDKSVTDSVMGPKYVIPVESGLGKEKGLEILSLFVNMKKEDLPVEAHSIIKECKGSPLVVSLVGALLRDFPNRWAYYLRQLQNKQFKRIRKSSSYDYEALDEAMSISVEMLREDIKDYYTDLSILQKDVKVPTKVLCVLWDLETEEVEDILQEFVNKSLLFCNRNGKSFCYYLHDLQVDFLTEKN
>ced-4
FSRQMLDRKLLLGNVPKQMTCYIREYHVDRVIKKLDEMCDLDSFFLFLHGRAGSGKSVIASQALSKSDQLIGINYDSIVWLKDSGTAPKSTFDLFTDILLMLARVVSDTDDSHSITDFINRVLSRSEDDLLNFPSVEHVTSVVLKRMICNALIDRPNTLFVFDDVVQEETIRWAQELRLRCLVTTRDVEISNAASQTCEFIEVTSLEIDECYDFLEAYGMPMPVGEKEEDVLNKTIELSSGNPATLMMFFKSCEPKTFEKMAQLNNKLESRGLVGVECITPYSYKSLAMALQRCVEVLSDEDRSALAFAVVMPPGVDIPVKLWSCVIPVDICSNEEEQLDDEVADRLKRLSKRGALLSGKRMPVLTFKIDHIIHMFLKHVVDAQTIANGISILEQRLLEIGNNNVSVPERHIPSHFQKFRRSSASEMYPKTTEETVIRPEDFPKFMQLHQKFYDSLKNFACC
>ced-4_CAEBR
FSRQMLDRKLLLGNVPKQMNCFSREFHVDRVIEKLDEMCDLESFFLFLHGRSGSGKSVIASQALSKSDQLIGINYDSVVWLKDSGTTPKATFDLFTDLLLMLKRARVVSDTDDSHNMPDFINRVLSRSEDDLLNFPSVEHVTSVVLKRMIANALIDRPNTLFVLDDVVQEDTIRWAQELRLRCLITTRDVEISNAASPECEFIEVTPLESYECFELLESYGMPVPAIERDEDILHKTIDLTSGNPAALMMIFKSCEPKTFEKMAQLNSKLETRGLSAIECITPYCYKSLSSSLQRCVEVLSDEDRSALAFAVIMPPGIDIPVKIWSCVIPVDICSNEEDQLDDEVADRLKRLSKRGALLSGKRSPVLTYKIDHVIHLFLKHVVDVQTIANGISILEQRLHELGNNNTPTPERHMPSKFRRTSAGDMFPKVEDSVIRPEDYSKFMQIHRTFYDSLKKFTSQ
>Dark
NQVFAKYNVSRLQPYLKLRQALLELRPAKNVLIDGVLGSGKTWVALDVCLSYKVQCKMDFKIFWLNLKNCNSPETVLEMLQKLLYQIDPNWTSRSDHSSNIKLRIHSIQAELRRLLKSKPYENCLLVLLNVQNAKAWNAFNLSCKILLTTRFKQVTDFLSAATTTHISLDHHSMTLTPDEVKSLLLKYLDCRPQDLPREVLTTNPRRLSIIAESIRDGLATWDNWKHVNCDKLTTIIESSLNVLEPAEYRKMFDRLSVFPPSAHIPTILLSLIWFDVIKSDVMVVVNKLHKYSLVEKQPKESTISIPSIYLELKVK
>GutR
GQETNALTEQPITHNLPSRWSGRFIGRSFDMEAIRQWMLSPSPVCLITGWAGMGKTTIALEAAYSCVDDTSVWPAFNSIIWVSADWKGLSFSDFLNTIAYQLGRKEQIDKSINVKRFVVRNALANYTREKPILLIVDSIDTAERDIHEFITSLPQGVKVLLTARENVKQTYRESFGEMTAIQLSGLDQTDAHEFFQQEVHHCLQTCNLPRKREKLEQLLHLSSDLKNEFISATAGNPKAMALSIAYMS
>MTV036.21
ANDDVAHGLPVHLTRFVGRGAQITEVHRLVTDNRLVTLTGAGGVGKTRLAAQLAAQIAGEFGRAWFVDLAPITDPDLVPVTVAGALGLHDQPGRSTTDTVLRFLGGRPALVVLDNCEHLLDATAALVLALVKACRGVRLLATCREPLRVEGEVSYRVPSLSLSDEAVEMFCYRAQRVRPDFRLTDDNSAAVTEICKRLDGLPLAIELAAARLRSMTLDEIIDGLRDRFALLTGGARTAAHRQQTLWASVDWSYTLLTEPERTLFRR
>PH0952
YEAPIEWESSPRVEVFVGRKRELSIIRNAKGVVVIYGIAGIGKTSLAAKAFPNAYWYNVTGLEDFKYFAWQLGLFLSSIGFEDLLEYLRGGGNNENDIFKLITEGIEKTGAIIIIDDFHKFQDEKVNYLLSYLAPRIKKGKVIITTRIRPNLGNEGVTYVNLKGLNPEEAYSLAREKEKSMTPEEFAKLYKLTFGHPLMLNLILESSEILATGKDTVFNFLFEEVYQMLNEEEKDLLSILSLFDEPIEYEGIKFLYDRNPFVPLYSLMKKGLIEKKGEKYFVHDMVREFVREVSNQEEKE
>Y2800_NOSS1
HTDWGEAPDVSIFYGRSEELDTVKRWVTQENCRLITLLGMGGIGKTTLSVKLAQEIINSEKIYLSQSPEYIIWRSLRNAPPVEDILAELIQFLSGQQETNLSNHLQGRISLLLKNLRSSRCLIILDNAESILQAGDRNGRYRAGCEGYGQFLQCIAETSHQSCLILTSREKPQGLAKYEGDSLPVRSLPLTGLQEQEGRELFNVKGKFAASCDQWQVLISRYGGNPLALKIVASSIRDFFDGDVSQFLEVSQQGTFIFDDIRDLLDQQFQRLTTLEREIMYWL
