# Supplementary material for: RefPlantNLR is a comprehensive collection of experimentally validated plant disease resistance proteins from the NLR family
Source: PLoS Biol. 2021 Oct 20;19(10):e3001124. doi: 10.1371/journal.pbio.3001124 (PMC8559963; doi:10.1371/journal.pbio.3001124)
Supplement: S14 Dataset — This file contains the Clustal Omega alignment of 406 unique NB-ARC domains from the RefPlantNLR dataset and 13 animal, bacterial, and archaeal NB-ARC domains with all positions with less than 95% coverage removed. RXL and AtNRG1.3 were omitted from this alignment. (PHY) [file pbio.3001124.s026.phy]

 419 423
DSC1 VGIES--RLKNLEKLLSWE------DLDTVHIIGIVGMVGIGKTTLADCLYGRM----RGQFDG-SCFLTNIREN-------SGRSGLESLLQKLFSTVLNDRDL---E----IGAPGNAHERFERRLK----SKRLLIVLDDVNDE--KQIRYLMGHCKW------Y------QGGSRIIITTRDSKLIETI-KG---------RKYVLPKLNDREALKLFSLNAFSNS---------FPLKEFEGLTNMVLDYAKGHPLALKVLGSDLCERD----DLYWEAKLDRLKSRS--------------HGDIYEVLETSYEELTT-EQKNVFLDIACFFRS--ENVDYVTSLLNSHGVDV-------------SGVVKDLVDKCLITLSD-------------NRIEMHDMLQTMAKEISLKVE
alpha-WOLF10 LGRDK--DKNDIIDRLLN----R-NDNEACSFLTIVGAGGLGKTALAQLVFND--ERVKIEF--DLRYWVCVSDQDQ----FD----VKEILCKILEVVTKEKV----------D-NSSALELVQSQFQEKLRGKKYFLVLDDVWNE-DRE--------KWLRLEELL--MLG-QGGSKVVVTTRSEKTANVIGKR---------HLYTLECLSPDYSWSLFEMSAFQKGQE--QE---NHH-ELVRIGKKIVEKCYNNPLVITVVGSLLYGE----EISKWQSFERSELAKIGN-----G------DNKILSILKLSYYNLANS-LKSCFSYCAVFPKDHEIKKEMLIELWMAQGYVVPLDG-GQSIEDAAEEHFVILLRRCFFQDVKKDE------YGDVYAVKIHDLMHDVAQEVGREEI
LAZ5 YGIEP--RLKEMEEKLDFD------S-LETKTVGIVGMPGIGKTTLAETLYRKW----EHKFER-SMFFPDASKM-------ANEHGMCWLQKRLLEELLKDTNLN-------IGYTTNEHEFCKDVLL----LKKVFLVIDNVSSE--EQIETLFGKW------NWI------KNGSKIVITSSDESMLKGF-VK---------DTYVVPSLNSRDSLLWFTNHAFGLD------DAQ---GNLVKLSKHFLNYAKGNPLALGAFGVELCGKD----KADWEKRIKTLTLIS--------------NKMIQDVLRRRYDELTE-RQKDIFLD------------------------------------------------------------------------------------------
tm2_sus IGLDD--DFNMLQAKLLNQ-------DLHYGVVSIVGMPGLGKTTLAKKLYRL----IRDQF--ECSGLVYVSQ--Q----PR----AGEILLDIAKQIGLTE--------------QKIKENLEDNLRSLLKIKRYVILLDDIWDV-E----------IWDDLKL-VLPECS-KVGSRMIITSRNSNVGRYIGG--------ESSLHALQPLESEKSFELFTKKIFNFDDN---NWANASP-DLVNIGRNIAGRCGGIPLAIVVTAGMLRARER--TEHAWNRVLESMGHKV--------------QDGCAKVLALSYNDLPIA-SRPCFLYFSLYPEDHEIRAFDLINMWIAEKFIVVNSGNRREAEDLAEDVLNDLVSRNLIQLAKRT------YNGRISSCRIHDLLHSLCVDLAKESN
RPP1-NdA VGMAA--HMEMTEQLLRLD------L-DEVRMIGIWGPPGIGKTTIAACMFDRF----SSRFPF-AAIMTDIREC---RLCLNERNAQLKLQEQMLSQIFNQKDT-----------MISHLGVAPERLK----DKKVFLVLDEVGHL--GQLDALAKETRW------F------GPGSRIIITTEDLGVLKAH-GI--------NHVYKVKSPSNDEAFQIFCMNAFGQK---------QPCEGFWNLAWEVTCLAGKLPLGLKVLGSALRGMS----KPEWERTLPRLKTSL--------------DGNIGSIIQFSFDALCD-EDKYLFLYIACLFNN--ESTTKVEEVLANKFLDV-------------GQGIHVLAQKSLISFE-------------GEEIQMHTLLVQFGRETSRKQF
PmR1 FGRRN--VFEQTIKDIIT----N--SSETLSVIPIVGPGGIGKTTFTQHLYND--ERTQQHF--PFRAWVCVST--D----FD----VFKVSQEILSCIEGKKT----------VNQSTSLDQIQISITRELKPKRFLIVLDDIWECNS-Q--------GWENLLAPL--MKGEAKGSMVLVTTRFPSKADIVKTT---------DPIALKGLEPDEFFTFFESFIFAGQ-KP-EG---YHD-GLTHIARDIAKKLKGSPLAAKTVGRMLKKDL---SREYWMRVLENNEWQNEK-----------NADDILPSLRISYDYLPFH-LKKCFPYFALFPEDHRFKNLEIIYFLIAIGIIDK-----------DENYMDELVDNGFLVKENDDW-------E-DQYYVLHDLLHELARNISSKEC
Yr7 YGRVA--EKNKIKKSITE----N--QSGGVNVLPIVGIAGVGKTTLAQFVYND--PDVKSQF--HHRIWVCVSC--K----FD----EVKLTKEMLDFFPRE-----------RHEGINNFAKLQEILKEHVEAKSFLLILDDVSDSMDYH--------KWNKLLNPL--LSSQ-AKNIILVTTRNLSVAQRLSTL---------EPIKLGALENDDMWLLLKSCAFGFGNY---E---GTE-NLSTIGRQIAEKLKGNPLAAVTAGALLRDNL---SIDHWSNILKNEKWKSLG-----------LSGGIMPALKLSYDELTYR-LQQCFSYCSIFPDKYRFLGKDLVYIWISQGFVNCTQ--NKRLEETGWEYLNQLVNLGFFQQIEEQQ-EEEFSLRRQIWYSMCDLMHDFARM------
RPP7^Koch-1 VALEE--NVKKLVGYFVEE--------DNYQVVSITGMGGLGKTTLARQVFNH--DMVTKKF--DKLAWVSVSQ--D----FT----LKNVWQNILGDLKPKEEE--------KKILEMTEYTLQRELYQLLEMSKSLIVLDDIWKK-E----------DWEVIKP-IFPP---TKGWKLLLTSRNESIVAPTN--T------KYFNFKPECLKTDDSWKLFQRIAFPINDASEFE---IDE-EMEKLGEKMIEHCGGLPLAIKVLGGMLAEK-Y--TSHDWRRLSENIGSHLVGG---RTNFNDDNNNSCNYVLSLSFEELPSY-LKHCFLYLAHFPEDYEIKVENLSYYWAAEEIFQHRHYDGEIIRDVGDVYIEELVRRNMVIS-ER----D-VKTSRFETCHLHDMMREVCLLKAKEEN
RFL1 VGQDS--MLDKVWNCLME---------DKVWIVGLYGMGGVGKTTLLTQINNKFS-KLGGGF--DVVIWVVVSK--N----AT----VHKIQKSIGEKLGLVGKNWDNK--------NQRALDIHN----VLRRKKFVLLLDDIWEK-V----------ELKVIGVPYPS---GENGCKVAFTTHSKEVCG-RMGV--DNPME------ISCLDTGNAWDLLKKKVGENTL-------GSHP-DIPQLARKVSEKCCGLPLALNVIGETMSFKRT---IQEWRHATEVLTS------A--TDF-SGMEDEILPILKYSYDSLNGEDAKSCFLYCSLFPEDFEIRKEMLIEYWICEGFIKEKQG-REKAFNQGYDILGTLVRSSLLLEGA----------KDKDVVSMHDMVREMALWIFSDLG
Pi54 VGRSE--LAEKMVRVLLAV----GGEEDGPLVMPIVGGPGIGKTRIVQALFNDS--MVREKF--PVRRWENVSE--R----FN--L-FKMRMPNIWFNSTKFQNFLDEF--I-----N---------KSLNGRKGKYLVVLDDVWNE-NEAQ------PEWDSLMQAL------PSNGAVIFTTRTPMLVSKTAAVVP-----RTFPYFLQPLQQEHTVQFVHQWLKRCWLD-------RSS-EPFNIGMKIASKCDGVPLLIQSAGAILCRRPE-A--AFWQQFLEDFDVFFEGSGLY---SSDEEGSDILESAYSSYKHLPSH-LQSCFLYCSMFPLGFNFDAEELADLFATAE--LT--G--AQ----RIGFLEQLLNECFYPIEDSEY-------GGKFIYRMHKILHIFAVYMERELS
NLS1 VGIDA--PRDEIIGRLLDKRRS--ASAKQVMTISIVGCGGLGKTTLANQIYCK----IKGKF--ECAAFASVFQ--N----PN----TKKVLTNILSQVATTAAVE------------DDEQAIINKLREYLSDKRYIVIVDDIWDM-Q----------IWKFIEC-ALVK-N-CRGSRIITTTRIHDIAKLCCSS-H-----GDYIYEMKPLGVIDSKILFDKRIFD--PEE--R---RPP-QLTEVSEEILKKCGGLPLAIISISSLLASKPK--SKDQWDRVKVSLSSTLERT---------PDIETMEWVLSLSYSDLPNH-LKTCLLYLSIFPEGYEINRERLVSRWIAEGFIYKKHG--QNPYEVGDSYFNELVNRSLIQPANI----K--PDGQTNACRVDDTVHDFIVSMSVEEN
TAO1 VGIEA--HTTEITSLLQLD------L-EEVRMIGIWGPAGIGKTTISRVLYNKL----FHQFQL-GAIIDNIKVR---RPCHDEYSAKLQLQKELLSQMINQKDM-----------VVPHLGVAQERLK----DKKVLLVLDDVDGL--VQLDAMAKDVQW------F------GLGSRIIVVTQDLKLLKAH-GI--------KYIYKVDFPTSDEALEIFCMYAFGEK---------SPKVGFEQIARTVTTLAGKLPLGLRVMGSYLRRMS----KQEWAKSIPRLRTSL--------------DDDIESVLKFSYNSLAE-QEKDLFLHITCFFRR--ERIETLEVFLAKKSVDM-------------RQGLQILADKSLLSLN-------------LGNIEMHNLLVQLGLDIVRKQS
APAF1 VTRKK--LVNAIQQKLSK-------LKGEPGWVTIHGMAGCGKSVLAAEAVRDHS-LLEGCF--PGVHWVSVGK--Q----DK-SG-LLMKLQNLCTRLDQDES--FSQLPL-----NIEEAKDRLRILMLRKHPRSLLILDDVWDS-W--------------VLKAF------DSQCQILLTTRDKSVTDSVMG--P-----KYVVPVESSLGKEKGLEILSLFVNMKKAD-------LPE-----QAHSIIKECKGSPLVVSLIGALLRDFPN-R----WEYYLKQLQNKQFKRIRK---SSSYDYEALDEAMSISVEMLRED-IKDYYTDLSILQKDVKVPTKVLCILWDMET--EE-----------VEDILQEFVNKSLLFCDRNGK---------SFRYYLHDLQVDFLTEKN----
Rvi15 IGIKS--RIQGIISDLSSG------GSNDVLMVGIWGMGGLGKTTVAKAIYNQI----HRKFEF-KSFLADVSDA-------TSKHGLVYLQEKLISDILKQKS----G----SSNFDEGINLIKQHLQ----RRRVLVIIDNIDDL--KQLDAIAVSHHC------F------GPGSRIIITTRNEHLLKQV-EV--------DKTYPLQEMKKKEALELFSWHAFRKS---------YPNEEYLEVSEKVVSYCGGLPLALEVLGSFLFKRP----IAEWKSQLKKLERTP--------------NGEIIKPLKISFEGLDD-TEKAIFLDISCFFIG--RDKDYVAKVLDGCGFFA-------------TGGISVLRERCLVTVEG-------------NKLTMHDLLREMARVIISEKS
NRC0 VGFDD--EARKISSRLTNG-------SEELEIISIVGMGGLGKTTLAKKVYTD--SSIEFHF--YNRAWIYVSQ--L----YS----RKEVFLGILDSLSLITD----------EMYKMNDEKLAGELFSHLRSKRYLVVIDDVWTM-E----------AWDDLQMAF-PKT--ATGSRILLTTRNTEVALHANP--------EGLPHHLRFLTHEESWELLSKKVFRK---G--I---CPL-ELEDIGLQIAKKCYGLPLAIVVVSGLLLKKEK--TRDWWKKIANDVSSYVAR-----------DPKQCMDVLALSYKHLPDH-LKVCFIYFGVFPEDFEIPVWKLLRLWTSEGFVQKMG--QECLEDTAEEYLEDLVDRNLVLVAKKR------ASGRIKTCRIHDMLRDLSVKMGSEEK
RPP4 VGIED--HIKAIKSILCLE------S-KEARMVGIWGQSGIGKSTIGRALFSQL----SSQFHH-RAFITYKST-----SGSDVSGMKLSWEKELLSEILGQKDI-----------KIDHFGVVEQRLK----HKKVLILLDDVDNL--EFLKTLVGKAEW------F------GSGSRIIVITQDKQLLKAH-EI--------DLVYEVELPSQGLALKMISQYAFGKD---------SPPDDFKELAFEVAELVGSLPLGLSVLGSSLKGRD----KDEWVKMMPRLRNDS--------------DDKIEETLRVGYDRLNK-KNRELFKCIACFFNG--FKVSNVKELLE-D-----------------DVGLTMLADKSLIRITP------------DGDIEMHNLLEKLGREIDRAKS
CaMi VGFEE--ETNLILRKLTSG-------PADLDVISITGMPGSGKTTLAYKVYND--KSVSRHF--DLRAWCTVDQ--G----YD----DKKLLDTIFSQVSGSD------------SNLSENIDVADKLRKQLFGKRYLIVLDDVWDT-T----------TLDELTRPF-PEA--KKGSRIILTTREKEVALHGKL--------NTDPLDLRLLRPDESWELLEKRTFGN---E--S---CPD-ELLDVGKEIAENCKGLPLVADLIAGVIAGREK--KRSVWLEVQSSLSSFILN----------S-EVEVMRVIELSYDHLPHH-LKPCLLHFASWPKDTPLTIYLLTVYLGAEGFVEKTE-M-KGIEEVVKIYMDDLISSSLVICFN--------EIGDILNFQIHDLVHDFCLIKARKEN
AtNRG1.2 VGLDW--PLVELKKKLLD---------N--SVVVVSGPPGCGKTTLVTKLCDDP--EIEGEF--KKIFYSVVSN--T----PN----FRAIVQNLLQDNGCGAITFDDD--S-----QAET-GLRDLLEELTKDGRILLVLDDVWQG-SEFL-----------KFQID------LPDYKILVTSQFDFTSL-------------WPTYHLVPLKYEYARSLLIQWASPPLHT-------SPD-EYEDLLQKILKRCNGFPLVIEVVGISLKGQAL-Y---LWKGQVESWS-----EGET---ILGNANPTVRQRLQPSFNVLKPH-LKECFMDMGSFLQDQKIRASLIIDIWMELY--GR--G--SSSTNKFMLYLNELASQNLLKLVHLGTNKREDGFYNELLVTQHNILRELAIFQS----
RCT1 VGIDS--RVQDMIQLLDTQ------QTNDVLLLGMWGMGGIGKTTVAKAIYNKI----GRNFEG-RSFIANIREVW------GKDCGQVNLQEQLMYDIFKETTT---K----IQNVESGISILNGRLC----HKRVLLVLDDVNKL--DQLNALCGSCKW------F------APGSRIIITTRDKHILRGN-RV--------DKIYIMKEMDESESLELFSWHAFKQA---------RPSKDFSEISTNVVQYSGRLPLALEVLGSYLFDRE----VTEWICVLEKLKRIP--------------NDQVHQKLKISYDGLNDDTEKSIFLDIACFFIG--MDRNDVIHILNGSGFFA-------------EIGISVLVERSLVTVDD-K-----------NKLGMHDLLRDMGREIIREKS
beta-WOLF0//beta-WOLF11//beta-WOLF3//beta-WOLF9 VGRDK--DKDVIIGMLLD----H---DNDCSFLAVVGVGGVGKTTLAQLVYND--ERVKSEF--DLRYWVCVSDQDQ----FD----DKRILCKIIELVTGQIP----------P-SNESMESVRKKFQEELGGKKYFLVLDDVWNE-DRQ--------KWLHLENFL--KLG-QGGSKIVVTTRSEKTANVIGKR---------QDYKLECLSAEDSWRLFEMSAFDEGHG--QE---NYD-ELVTIGKKIVEKCYNNPLAITVVGSLLFGQ----EINKWRSFESSGLAQIAN-----G------DNQIFPILKLSYHNLPHS-LKSCFSYCAVFPKDYEIKKEMLIDLWIAQGYIIPLDG-GQSIEDAAEEHFVILLRRCFFQDVKKDS------LGNVDYVKIHDLMHDVAQEVGKEEI
WRKY19 IGMDM--QVEEILSLLCI-------ESLDVRSIGIWGTVGIGKTTIAEEIFRKI----SVQYET-CVVLKDLHKE-------VEVKGHDAVRENFLSEVLEVEPH---V----IRISDIKTSFLRSRLQ----RKRILVILDDVNDY--RDVDTFLGTLNY------F------GPGSRIIMTSRNRRVFVLC-KI--------DHVYEVKPLDIPKSLLLLDRGTCQIV---------LSPEVYKTLSLELVKFSNGNPQVLQFLSSID---------REWNKLSQEVKTTS--------------PIYIPGIFEKSCCGLDD-NERGIFLDIACFFNR--IDKDNVAMLLDGCGFSA-------------HVGFRGLVDKSLLTISQ-H-----------NLVDMLSFIQATGREIVRQES
MdNLR16 VGMDY--HIDKVNSLLRP-------GVNDVFTVGIWGMGGIGKTTIARAVYDEI----ACQFEA-CCFLENIKEG-------FSKNGAAHMQEVLLSRILKEKV-Q--S----LGTLDRGSRVIMERLQ----RKKVFIVLDDVDEL--SQIEALLGEQHS------F------GGGSRVIITTRDKQLLSGA-G----------AVYEPENLREPEALKLFKQYAFRTN---------QPTRVYDQLSRDVIQYAQGLPLALKVLGAFLDNKT----LPEWEDVLEKIRKIP--------------QRGIHNVLKTSFDGLDD-SEKNVFLDIACFLKG--MDIDMAKKILDSCGFYP-------------HTGIRVLIDRALISVSE-W-----------GTLEMHDLLEEMGREIVRQES
DM10^Tuescha9 VGIEA--HLQKMQSLLHLD------YEDGAMIVGIYGPAGIGKTTIARALNSRL----SSSFQL-TCFMENIRGSY--NSGLDEYGLKLRLQEQLLSKVLNHDGI-----------RINHLGAIPERLC----DQKVLIILDDVDDL--QQLEALANETNW------F------GPGSRIIVTTEDQELLEQH-DV--------NKKYHVDFPTREEACKIFCTYAFRRS---------FAPYGFEKLAERVTWLCSNLPLGLRVMGSTLRGKK----EDDWEGILRRLENSL--------------DRKIDGVLRVGYDHLCE-DDQ--FLYLL----------------------------------------------------------------------------------------
HRG1 IGMRA--HMKVMEPMLCLH------S-DEVRMIGIWGPSGIGKTTIARILFSQF----SDSFEL-SVFMENVKELM--PVCSDEYSAKLHLQKQFMSQIINHKDI-----------EIPHLGVVEDRLK----DKKVFIVLDNIDQS--IQLDAIAKESRW------F------GHGSRIIITTQDRKLLKAHDGI--------NHIYNVNFPSAYEACQIFCMYAFGQK---------FPKDGFEELAWEVAKLLGGLPLGLRVMGSHFRGMS----KHEWINALPRLRTRL--------------DANIQSILKFSYNALCE-EDKDLFLYIACLFNN--KRIEKVEEHLAEKSLNV-------------KQGLHVLTEKSLISIE-------------GGRIKMHNLLEQLGKEIVRH--
N VGIDT--HLEKIESLLEI-------GINGVRIMGIWGMGGVGKTTIARAIFDTLLGRSSYQFDG-ACFLKDIKE---------NKRGMHSLQNALLSELLREKAN---Y-----NNEEDGKHQMASRLR----SKKVLIVLDDIDNK-DHYLEYLAGDLDW------F------GNGSRIIITTRDKHLIEKN-----------DIIYEVTALPDHESIQLFKQHAFGKE---------VPNENFEKLSLEVVNYAKGLPLALKVWGSLLHNLR----LTEWKSAIEHMKNNS--------------YSGIIDKLKISYDGLEP-KQQEMFLDIACFLRG--EEKDYILQILESCHIGA-------------EYGLRILIDKSLVFISE-Y-----------NQVQMHDLIQDMGKYIVNFQK
RPP7b^Lerik1-3 VGLEA--NVKKLVGYLVDE--------ANVQVVSITGMGGLGKTTLAKQVFNH--EDVKHQF--DGLSWVCVSQ--D----FT----RMNVWQKILRDLKPKEEEK--------KIMEMTQDTLQGELIRLLETSKSLIVLDDIWEK-E----------DWELIKP-IFPP---TKGWKVLLTSRNESVAMRRN--T------SYINFKPECLTTEDSWTLFQRIALPMKDAAEFK---IDE-EKEELGKLMIKHCGGLPLAIRVLGGMLAEK-Y--TSHDWRRLSENIGSHLVGG---RTNFNHDNNNTCNYVLSLSFEELPSY-LKHCFLYLAHFPEDYEIKVGKLSYYWAAEGIFQPRHYDGESIRDVGDVYIEELVRRNMVIS-ER----D-VKTSRFETCHLHDMMREVCLLKAKEEN
Pish FGRNM--DRDRIIHLLTKPMAT-VSSSVGYSGLAIVAHGGAGKSTLAQCVYND--KRVQEHF--DVRIWVCISR--K----LD----VHRHTREIIESATNGE-----------CPRVDNLDTLQCRLKDIMQSEKFLLVLDDVWFDENER--------EWDQLLDPL--VSQ-QEGSRVLVTSRRDVLPAALHCK---------DVVHLENMEDAEFLALFKYHAFSGTEIRNPQ---LHA-RLEEVAEKIAKRLGQSPLAARTVGSQLSRNK---DIAIWKSALNIENLS-----------------EPMKALLWSYNKLDSR-LQRCFLYCSLFPKGHKYKIDEMVDLWVAEGLVDSRNQGDKRIEDIGRDYFNEMVSGSFFQPVSERY-----M---GTWYIMHDLLHDLAESLTKEDC
L10//L3 VGIDD--HITAVLEKLSLD------S-ENVTMVGLYGMGGIGKTTTAKAVYNKI----SSCFDR-CCFIDNIRETQ------DQKDGVVVLQKKLVSEILRIDSGSV-G----FNNDSGGRKMIKERVS----RFKILVVLDDVDEK--FKFEDMLGSPKD------F------ISQSRFIITSRSMRVLGTL-NEN------QCKLYEVGSMSKPHSLELFSKHAFKKN---------TPPSDYETLANDVVDTTAGLPLTLKVIGSILFKQE----IGVWKDTLQQLRKTL-------------NLNEVYDRLKISYDALKP-EAKEIFLDIACFFIG--KNKEVPYYMWTDCNFYP-------------ASNIIFLIQRCMIQVGD------------DDKFKMHDQLRDMGREIVRRED
RPP28 VGMGA--HMEKLELLLCLD------S-CEVRMIGIWGPPGIGKTTIVRFLYNQL----SSSFEL-SIFMENIKTM---LASSDDYSAKLILQRQFLSKILDHKDI-----------EIPHLRVLQERLY----NKKVLVVLDDVDQS--VQLDALAKETRW------F------GPRSRILITTQDRKLLKAH-RI--------NNIYKVDLPNSDDALQIFCMYAFGQK---------TPYDGFYKLARKVTWLVGNFPLGLRVVGSYFREMS----KQEWRKEIPRLRARL--------------DGKIESVLKFSYDALCD-EDKDLFLHIACFFNH--ESIEKLEDFLGKTFLDI-------------AQRFHVLAEKSLISIN-------------SNFVEMHDSLAQLGKEIVRKQS
Rpi-amr3-3408 QGIDD--DLEIIINRLTGR-------PRDLDVVTITGMGGIGKTTLARKAYHH--LTIRYHF--DILAWITISQ--E----FR----CRNVLLEALHCISRKTD-----IVNANNYDKMDDNELADLVQKKLKGRRYLVVVDDIWST-D----------VWDSISGIF-PNY--NNGSRILLTTRENEVAMYAN---------TCTPHQMSLLSLENGWRLLCDKVFGPK--H--D---HPP-ELEEIGKEIVEKCQGLPLTISVIAGHVSKMPR--TLECWKDVARTLSEI-IA----------SHPDKCLGVLGLSYHHLPNH-LKPCFLSMSSFPEDFQVDTRRLIYLWIAEGFIRTCEN-GKSLEEVAVDYLEDLISRNLIQARKRR------FNGEIKACGIHDLLREFCLIEAEITK
Ry_sto VGMKS--QVEKVTSLLDM-------ESNDVRSIGIWGMGGIGKTEIANVLHQRY----RHQFDA-DCFLGDVGKL-------HQKNGLTWLQQVVICKLLGEKLT---L-----TSEHEGMNILKNMLR----WKKVLFTIDDVNHQ--EQLEFLVGEPEW------F------GRGSRIILTARDKHLLISH-VG--------DNVYEVQLLSENEALELFSRHAFRER---------SPKEDFMELSRQVVKHAGGLPLALKVLGSSFYGRD----KKHWRHIIDRLKRIP--------------HKDILGKLRLSFDGLDK-DEKELFLDIVFLEIA--CLSGYDFNIYVQRYVSR-------------GLLIYYLIEKSLLSIDW-S-----------NSIVIHNMIREMGENVIREEY
Pm2f VGREK--EKEQIIGWLANTS----IKTNSIPIISVIGHGGMGKTALAQSICGQ--DEVVKHF--KV-IWTTIST--S----FD----ATSVTSKILEDATRV------------KPSSDHLEPLQRDLKEKLASINFLLVLDDVWEDKKRD--------EWEKLFAPL--KELNTTGSKILLTTRMQSVADMAAKVM------RDKFLTLQGLEDDKNLELFGHHAFSGLNP---R---DDA-YLMLIGEQIAKKLRGCPLVTKVVAEHLQSNI---TPEYWRRFLHQGLEHFKG-----------TEKDIMKVLRLSYYHLPTE-LQICFRYCRLFPQDYIFEKKELVQMWIGSGLIASG---IQSLEDTAEQFLAQLTRKSFFDKKPIWA--------QREFYVMHDLMHELASNVSTGEC
Pm2g VGREK--EKEQIIGWLANTS----IKTNSIPIISVIGHGGMGKTALAQSICGQ--DEVVKHF--KV-IWTTIST--S----FD----ATSVTSKILEDATRV------------KPSSDHLEPLQRDLKEKLASINFLLVLDDVWEDKKRD--------EWEKLFAPL--KELNTTGSKILLTTRMQSVADMAAKVM------RDKFLTLQGLEDDKNLELFGHHAFSGLNP---R---DDA-YLMLIGEQIAKKLRGCPLVTKVVAEHLQSNI---TPEYWRRFLHQGLEHFKG-----------TEKDIMKVLRLSYYHLPTE-LQICFRYCRLFPQDYIFEKKELVQMWIGSGLIASG---IQSLEDTAEQFLAQLTRKSFFDKKPIWA--------QREFYVMHDLMHELASNVSTGEC
MTV036.21 VGRGA--QITEVHRLV-----------TDNRLVTLTGAGGVGKTRLAAQLAAQIA-GE------R--AWFVDL--------AP-ITDPDLVPVTVAGALGLHDQP-----------GRSTTD----TVLRFLGGRPALVVLDNCEHL-LDAT-------------LALVK---ACRGVRLLATCREPLRVEGEVSY-----------RVPSLSLSDEAVEMFCYRAQRVRPDF---LT---D-DNSAAVTEICKRLDGLPLAIELAAARLRSM-T------LDEIIDGLRDRFALLTGGRTA--AHRQQTLWASVDWSYTLLTE-PERTLFRR------------------------------------------------------------------------------------------
RPS2 VGNTT--MMEQVLEFLSE--------EEERGIIGVYGPGGVGKTTLMQSINNELI-TKGHQY--DVLIWVQMSR--E----FG----ECTIQQAVGARLGLSWDE--TG--------ENRALKIYR----ALRQKRFLLLLDDVWEE-I----------DLEKTGVPRPD---RENKCKVMFTTRSIALCN-NMGA--EYKLR------VEFLEKKHAWELFCSKVWRKDL-------LESS-SIRRLAEIIVSKCGGLPLALITLGGAMAHRET---EEEWIHASEVLTRF-----P--AEM-KGM-NYVFALLKFSYDNLESDLLRSCFLYCALFPEEHSIEIEQLVEYWVGEGFLTSSHG-VN-TIYKGYFLIGDLKAACLLETGD-----------EKTQVKMHNVVRSFALWMASEQG
Pi63 YGRDA--DRDRIIEMLIN----E--GSSDLLVLPIVGIGGIGKTTLARFVYRD--QRIIDHF--DLQIWICVST--K----FN----EVRLTLEILEH---------------------------EILLKNIREKRFLIILDDMWEDRDSS--------GWDKLLAPL--KCNQVTGCAVLATTRRNSVAQMIGTV---------NAFQISGLDKKEFWLFFKACAFGNEAY---E---GQP-SLHSIGQKIAKALKGCPLAARSVGALLNRDV---SYEHWRTVQ--DKWKSLQ-----V-----KDDDIIPILKLSYDYLPFH-LQCCFSYCSLFPEDHQFSGETLVQAWISQNFVQYEDT-GMGLEETGLQYLANLVDFGFFQKVGS-------------DYAMHDLMHELAEQVSSNEC
SIKIC2 VGIEA--HIEAIKSVLCLE------S-KEARMVGIWGQSGIGKSTIGRALFSQL----SIQFPL-RAFLTYKST-----SGSDVSGMKLSWEKELLSEILGQKDI-----------KIEHFGVVEQRLK----HKKVLILLDDVDNL--EFLKTLVGKAEW------F------GSGSRIIVITQDRQFLKAH-DI--------DLVYEVKLPSQGLALTMLCRSAFGKD---------SPPDDFKELAFEVAKLAGHLPLGLNVLGSSLRRRG----KKEWMEMMPRLRNGL--------------NGDIMKTLRVSYDRLHQ-KDQDMFLCIACLFNG--FEVSYVKDLLE-D-----------------NVGLTMLSEKSLIRITP------------DGHIEMHNLLEKLGREIDRAKS
Prv^1_1 FEMPL--RLRTMEMLLGLG-------SNDIRFIGIVGMSGIGKTTLAEVIYAHS----FKSLISKRCFLHSRG-----------R-SIVSLQQQLLDQLASSKMIDI-Q----ILDENHGVRLIKQHLRF---LKKVLIVLDGISET--SQLEMLAGSPDW------F------GKGSRIIITTTNKDIFRHPNFKD------KVQEYNVELPSHEAAFSLFCKLAFGDY---------PPSEDMKDLCNEIIEKVGRLPLALEKIASSLYGHD----MNIWEDTLKNFHKVV-------------YDNIFSDILKSSYEGLEA-ESQQIFLDLACFLNG--EKVDRVIEILQGFGYSS------------PQTNLQLLVDRCLIDIL-------------DGHIQMHILILCMGKEIVRRKL
Bph1/9-7_1 WQHEK--AIDHLVRL-------VKTKVDERRVIAVWGTSGIREMSIVGGAYDHL--KRNNKF--ECCAWVNLMH--PL---NP-T----KLLQTIVRQFYVRSLQEAGKFRVLRSMLM-KEDHLNDEFNKYLSDKCYLIVLNDLSTA-E----------EWKQIKMLFPD---NKKGSRIIVFTQQVEVASFCARTEEV----A-PEHMQLFADQ-TLYAFHCKGAKDGV-------------------------------------------------------------------------------------------------------------------------------------------------------------------------------------------------
RPS4 FGNEQ--RLKDLEEKLDRD------KYKGTRIIGVVGMPGIGKTTLLKELYKTW----QGKFSR-HALIDQIRVK-------SKHLELDRLPQMLLGELSKL-NHP--H----VDNLKDP----YSQLH----ERKVLVVLDDVSKR--EQIDALREILDWI---KEG------KEGSRVVIATSDMSLTNGL-VD---------DTYMVQNLNHRDSLQLFHYHAFIDD------QANPQKKDFMKLSEGFVHYARGHPLALKVLGGELNKKS----MDHWNSKMKKLAQSP--------------SPNIVSVFQVSYDELTT-AQKDAFLDIACFR-S--QDKDYVESLLASSDLGSAE----------AMSAVKSLTDKFLINTCD-------------GRVEMHDLLYKFSREVDLK--
Y2800_NOSS1 YGRSE--ELDTVKRWV---------TQENCRLITLLGMGGIGKTTLSVKLAQEII-NSEKIYLSEYIIWRSLR---------N-APPVEDILAELIQFLSGQQETN----------LSNHLQGRISLLLKNLRSSRCLIILDNAESI-LQAGRYRAGCEGYGQFLQCIAE---TSHQSCLILTSREKPQGLAKYEGDSL----PVRSLPLTGLQEQEGRELFNVKGKFAA--------------SCDQWQVLISRYGGNPLALKIVASSIRDF--------FDGDVSQFLEVSQQGT--------FIFDDIRDLLDQQFQRLTT-LEREIMYWL-----------------------------------------------------------------------------------------
VICTR IGIED--HIANMSVLLKLE------A-EEVRMVGIWGSSGIGKTTIARALFNQL----SRHFPV-SKFIDRAFVYKSTGANPDDPNMKLHLQGCFLSEILGKKDI-----------KIDHLGALGERLK----HQKTLIIIDDLDDL--VVLDSLVGKTNW------F------GCGSRIIVITNNKQFLRAH-GI--------DHIYEVSLPSKERAQEMFCQSAFGEN---------SPPEGFEELVVEIAWLAGSLPLGLTVFGSALRGRK----KEYWVKMLPRLQNDL--------------DGNIEETLKVSYDAIGNVKDQALFRLIACLFNH--VKVRDIELLLADSGLDV-------------NIALENLVDKSLIHVR-------------NDHVEMHRLLQETGRNIVRSQS
apaf1_DANRE VSRPP--LLNLIREMLYR-------LRDTPGWVTVFGMAGSGKSVMAAEVVRDRS-LIKECF--PDVHWLSVGQ--C----ER-AD-LLVRMQSLCFRLEQCQSSDTSQPPS-----TVEEAKERLRFLMLRRFPRSLLILDDVWDS-S--------------SLRSF------DIQCRVLLTTRNRALTDSVSG--V-----RYEVPVENGLDEEKALEILALYVNGKMHK-------LPE-----QARSIVSECKGSPLVVSLIGALLREFPD-R----WSYYLRQLQQKQFKRIRK---SSSYDYEALDQAMDASLQVLEAE-HQELYRDLSVMQKDIKVPAKVLSVLWGLEL--EE-----------VEDVLQEFVNKSLLFRDCNQR---------PYRYYLHDLQLDFLAEQN----
Rpi-hcb1.1 IGLDD--DFNKLQDKLLVQ-------DLCNGVVSIIGMPGLGKTTLAKKLYRH----VRQQF--ECSALVYVSQ--Q----PR----AGEILIDLAKQVGLTD--------------EERKEHLEDNLRSLLETKRYVILLDDIWDT-K----------IWDALNRVLRPECS-KIGSRIIITSRYDHVGRYIGE--------DFSLHELQPLDSEKSFELFTKKIFIFDNNN--NWANASP-VLVDIGKSIVRRCGGIPLAIVVMAGMLRARER--TEHAWNRVLERIGHNI--------------QDGCAKVLALSYNDLPIA-LRPCFLYFGLFPEDHEIRVFDLTNMWIAEKLIVVNSDNRREAESLAEDILNDLVSRNLIQVAKRT------YDGRISSCRIHDLLHSLCVDLAKESN
TmMLA1 VGIYGKRD-KELMSLLSLEG--DDASTKKLKKVSIVGFGGLGKTTLARAVYEKI----KGDF--GCHAFVPVGQ--N----PD----IKKVFRDILVDLRKSNSDPGSN----SDLVILDATQLIDKLREFLENKRYRVIIDDIWDE-K----------LWRYINLAFSISN--NLSSRLITTTRIVSVSNSCCSST------NDSIYQMKPLCTDDSRRLFHKRIFPDKSG-------CPN-EFEQVSKDILKKCGGVPLAIITIASALASGQHVKPKREWDILLRSLSSGLIE---------DNSLEEMRRILSFSYYNLPP-HLKTCLLYLCIYPEDSKIYRDRLIWKWVAEGFVHHGDQ-GTSLFLVGMNYFNQLINRSMIQPIY-D------ELGQVHACRVHDMVLDLICNLSHEAK
Rpp1-R3 ASRDK--KVENMWDLLED---------EEVFIIGIDGMGGVGKTFMATHIKNEIK-R-KGTF--KDVFWVTVSH--D----FT----NFKLQHDIAETIQVKLYGDE----------MTRAT----ILTSLEKREKALLILDDVWEY-I----------DLQKVGIPLK-----VNGIKLIITTRLKHVCL-QMDC--QPYNIEEEEEEEEKEEEEEAWELFLLKLGHRGTP-----ARLPP-HVLEIARSVVMKCDGLPLGISVMARTMKGKNE---IHWWRHALNKLDRL-------------EMGEEVLSVLKRSYDNLIEKDIQKCFL-------------------------------------------------------------------------------------------
NbNRC4b VDFDE--EANKVINRLVKE-------SKDLEIIPVVGMPGLGKTTLARKIYKD--PKISYEF--FGVHWVYVGQ--S----YK----IKDVFLNILKFFTRCTE----------DYQHEDVDALAKVIAGFIKGGRCLICLDDVWET-K----------VIDYVKTIF-PEN--EKGHRVMMTTRNRVLATYAN----------SDPHDLKFLTPKESFELLVKRVFGK---K--P---CPK-DLVGHGESIAGKCGGVPLAVVVIAGALRGRPN--T-SDWIRVERNVVQHPFT----------NSEESWLKFVEMSYDHLPQE-VQTCFLYFGVFPRGFDIPSWKVIRLWIAEGLIKPQE--SYTLEEIAEFYLNDLVNRNLVILQQKR------SDGQIKTCRLHDMLHQFCKKEASNKW
Bph1/9-2_2 VGRVD--EIKEIIELISK-G------SQQLEKISVWGMGGIGKTTLIQNVYRS--EKVKKMF--DKHACVTIMR--P----FN----LNDLLMSLVRQLEDSKTSG------------------GKELVSILEGKKYLIVLDDVLFT-T----------EWDAIES-YFPA-T-ETGSRIIITTRHESIAKHCSGDQ------QGKMYQLNRLGDNDAKNLFAKKVFKESVNLDQ----QDL-ELIKEAKPILKKCNGLPLAIVTIGGFLASRPK--TTLEWRKLNEHISAELETN---------PGLEAIRAVLNISYDGLPYH-LKSCFLYLSIFPEDDKISRKRLVLRWCAEGYSREL--WDKSAEEIANNYFFELIDRSMILPTQK----STYSNRGADSCQVHDIMREIAISKSKEEN
MLA23//MLA3//MLA35-1 VGIYGKRD-QDLMRLLSMEG--DDASNKRLKKVSIVGFGGLGKTTLARAVYEKI----KGDF--DCRAFVPVGQ--N----PD----MKKVLRDILIDLGNPHS----------DLAMLDANQLIKKLHEFLENKRYLVIIDDIWDE-K----------LWEGINFAFSNRN--NLGSRLITTTRIVSVSNSCCSSD------GDSVYQMEPLSVDDSRMLFYKRIFPDENA-------CIN-EFEQVSRDILKKCGGVPLAIITIASALAGDQKMKPKCEWDILLRSLGSGLTE---------DNSLEEMRRILSFSYSNLPS-NLKTCLLYLCVYPEDSMISRDKLIWKWVAEGFVHHENQ-GNSLYLLGLNYFNQLINRSMIQPIY-N------YSGEAYACRVHDMVLDLICNLSNEAK
Pm3a RSRHE--DKKNIIGILVD----E-ASNADLTVVPVVAMGGLGKTTLAQLIYND--PEIQKHF--QLLLWVCVSD--T----FD----VNSLAKSIVEASPNKNV--------------DTDKPPLDRLQKLVSGQRYLLVLDDVWDNKELR--------KWERLKVCL--QHG-GMGSAVLTTTRDKRVSEIMGAD--------RAAYNLNALEDHFIKEIIEARAFSSKKE-------KPI-ELVEVVDEIVKRCCGSPLAATALGSVLCTKT---SVKEWKAVSSGTS--VCT-----E------ETGILPILKLSYNDLPSH-MKQCFAFCAVFPKDYKIDVAKLIQLWIANGFIPEHKE--DSLETIGQLIFDELASRSFFLDIEKSK-D---EYYSRTTCKIHDLMHDIAMSVMEKEC
Rpi-amr1e-2272 VGMED--EYNTILDRLTAQ-------TDELTVITIFGMGGIGKTTLARKVYDD--SYIHSRF--DKHAWITISE--E----YN----QRQMLLQVVSSITT------------GSNGEMSDDQLMEIVYRGLKGRRFLIVIDDIWST-E----------AWDQMQRIF-PND--NNKSRILLTTRLKYVADYVSCP-------DFPSHCKSFLSLDDSWNLFTEKVFKK---D--P---CPP-HLEETGKHIVQQCQGLPLSVVVVAGLVGKMDP--THDNWENVEENLNSF-FG----------TVSERCQSILSLSYNYLPQY-LRACFLYVGGFPEDKEIDVSKLIRLWIAEQFVKARS--NKRLEVVAEEYLEELIDRSLILTGRQR------VNGRMKTCKIHDLLRQLCLSEAHTEN
ced-4 YIREY--HVDRVIKKLDEM------CDLDSFFLFLHGRAGSGKSVIASQALSKSD-QLGINY--DSIVWLKDSG--T----AP-KS-TFDLFTDILLMLARV--VSDTDFPSVE--HVTSVVLKRMICNALIDRPNTLFVFDDVVQE-E-TI--------------AQ------ELRLRCLVTTRDVEISNAASQ--------TCEFIEVTSLEIDECYDFLEAYGMPM--P-------VGE-KEEDVLNKTIELSSGNPATLMMFFKSCEPKT-------FEKMA-QLNNKLESRGLVVECITPYSYKSLAMALQRCVEVLSDE-DRSALAFAVVMPPGVDIPVKLWSCVIPVDICSNE--E--EQLDDEVADRLKRLSKRGALLSGKRMP---------VLTFKIDHIIHMFLKHVVDAQT
Dm2d^Uk-1 VGMTP--HMEMMEKYLRLD------L-DEVRMVGIWGPPGIGKTTIATCVFNRF----SSRFPF-AAIITDIREC---RLCLDERSAQLKLQAQMLSQMINHKDI-----------MISHLGVAPERLK----DKKVFLVLDEVDHL--GQLDALAKDTRW------F------GPGSRIIITTEDLGVLKAH-GI--------NHVYKVGYPSNDEAFQIFCMNAFGQK---------QPHEGFDEIAREVMALAGELPLGLKVLGSALRGKS----KPEWERTLPRLRTSL--------------DGKIGSIIQFSFDALCE-EDKYLFLYIACLFNK--ESTTKVEGL-LGKFLDV-------------RQGLHILAQKSLISIEYGNIY-AQKSAFDGERIHMHTLLEQFGRETSRKQF
NRC2 VGFDE--EADIVINRLLGE-------SNHLEVVPVVGMPGLGKTTLANKIYKH--PKIGYEF--FTRIWVYVSQ--S----YR----RRELFLNIISKFTRNTK----------QYHGMCEEDLADEIQEFLKGGKYLVVLDDVWSD-E----------AWERIKIAF-PNN--NKPNRVLLTTRDSKVAKQCN----------PIPHDLKFLTEDESWILLEKKVFHK---D--K---CPP-ELVLSGKSIAKKCKGLPLAIVVIAGALIGKGK--TPREWKQVDDSVSEHLINR---------DHPENCNKLVQMSYDRLPYD-LKACFLYCSAFPGGFQIPAWKLIRLWIAEGFIQYKG--HLSLECKGEDNLNDLINRNLVMVMERT------SDGQIKTCRLHDMLHEFCRQEAMKEE
Rpi-blb3 VGFQD--VVQTLLAQLLKA-------EPRRSVLSIYGMGGLGKTTLARKLYTS--PDILNSF--PTRAWICVSQ--E----YN----TMDLLRTIIKSIQGCAKE------TLDLLEKMAEIDLENHLRDLLKECKYLVVVDDVWQR-E----------AWESLKR-AFPD-G-KNGSRVIITTRKEDVAERVD--H------RGFVHKLRFLSQEESWDLFRRKLLDV--R-A-----MVP-EMESLAKDMVEKCRGLPLAIVVLSGLLSHKKG---LNQWQKVKDHLWKNIKED----------KSIEISNILSLSYNDLSTA-LKQCFLYFGIFPEDQVVKADDIIRLWMAEGFIPRG--EE-RMEDVADGFLNELIRRSLVQVAKT-------FWEKVTDCRVHDLLRDLAIQKALEVN
CW9 VGLEE--NVKKLVGHLVEV-------EDSSQVVSITGMGGIGKTTLARQVFNH--ETVKSHF--AQLAWVCVSQ--Q----FT----RKYVWQTILRKVGPEYI-----------KLEMTEDELQEKLFRLLGTRKALIVLDDIWRE-E----------DWDMIEP-IFPL---GKGWKVLLTSRNEGVALRAN--P------NGFIFKPDCLTPEESWTIFRRIVFPGENTTEYK---VDE-KMEELGKQMIKHCGGLPLALKVLGGLLVVH-F--TLDEWKRIYGNIKSHIVGG----TSFNDKNMSSVYHILHLSFEELPIY-LKHCFLYLAQFPEDFTIDLEKLSYYWAAEGMPRPRYYDGATIRKVGDGYIEELVKRNMVIS-ER----D-ARTRRFETCHLHDIVREVCLLKAEEEN
L11//L6//L7 VGIDD--HITAVLEKLSLD------S-ENVTMVGLYGMGGIGKTTTAKAVYNKI----SSCFDC-CCFIDNIRETQ-------EKDGVVVLQKKLVSEILRIDSGSV-G----FNNDSGGRKTIKERVS----RFKILVVLDDVDEK--FKFEDMLGSPKD------F------ISQSRFIITSRSMRVLGTL-NEN------QCKLYEVGSMSKPRSLELFSKHAFKKN---------TPPSYYETLANDVVDTTAGLPLTLKVIGSLLFKQE----IAVWEDTLEQLRRTL-------------NLDEVYDRLKISYDALNP-EAKEIFLDIACFFIG--QNKEEPYYMWTDCNFYP-------------ASNIIFLIQRCMIQVGD------------DDEFKMHDQLRDMGREIVRRED
sr22-PI573523 VGIDG--PKDELVKWLN-EKEG--Q---SLKSVSIVGYGGLGKTTLANQIRVN----LGATF--DCGAFVSISR--K----PD----MKAILRSILSQITKKDDACS---------RLDDIQLIIDKIREFLQDTRYFIIIDDIWEL-G----------TWETLKC-AFVK-N-TLGSRIIITTRIVDVAKSCSPS-S-----EDLVYEMKPLSEADSKKLFFKRIFG--CEE--S---CPD-SLKEAANDILKKCRGLPLAINAISSLLVTTRE--TKEEWDRVRHSIRSSKVKS---------DIIETMNYILSLSYFDLPHH-LRSCLLYLALFPEDQLIGRKRLVRRWISEGFIHGESG--QDLMELGEEYFHQLVNRSLIQPGNI----G--YDGKAEYCRVHDTILDFLIDKSSEEN
ADR1-L1 VGLEL--GKVKVKKMMFE---------SQGGVFGISGMGGVGKTTLAKELQRDH--EVQCHF--ENILFLTVSQ--S----PL----LEELRELIWGFLSGCEAGNPVP-----------------DCNFPFDGARKLVILDDVWTT-Q-AL-----------LTSFK------FPGCTTLVVSRSKLTEP-------------KFTYDVEVLSEDEAISLFCLCAFGQKSI-------PLG-FCKDLVKQVANECKGLPLALKVTGASLNGKPE-M---YWKGVLQRLS-----KGEP---ADDSHESRLLRQMEASLDNLDQT-TKDCFLDLGAFPEDRKIPLDVLINIWIELH--DI--D--EG---NAFAILVDLSHKNLLTLGKDPRLGSLYASHYDIFVTQHDVLRDLALHLSNAGK
CNL-11990 QGIDD--DLEIIVKRLIGP-------PSDLEIVTITGMGGIGKTTLARKAYDH--LQIRYHF--DILAWVTITQ--E----FR----NRNVLLEALRCILKSTD-----SFNAKDY---DDNELADLVQKKLKGRRYLVVVDDIWTK-N----------VWDSIRGIF-PNY--KNGSRILLTTRETEVAMYAS---------TCSPHEMIHLSLENGWRLLCDKVFGQK--Y--E---HPP-ELDEIGKEIVEKCQGLPLTISVIAGHLSKVAN--TLEGWKDVARNLSEI-IA----------SHPNQCLGVLGLSYYHLPNR-LKPCFLSMSSFPEDFQVDTRRLIQLWIAEGFIRTSAGSRKSLEEVAEHYLEDLISRNLIQARKRR------FSGEIKACGIHDILREFCLIEAEMTN
Rpi-amr1e-1101//Rpi-amr1e-1123 VGMED--EYNTILDRLTAQ-------TDELTVIPIFGMGGIGKTTLARKVYDD--SSIRSRF--DRHAWVTTSE--E----FN----ERRMLLEVVSSITT------------GSNQGKSDDQLMEIVYRSLKGRRFLIVIDDIWST-Q----------AWDQMQRIF-PND--DSKSRILLTTRLKYVADYVSSP-------DFPPHSKSFLSLDDSWNLFTEKVFNE---D--T---CPP-HLEETGKHIVQQCQGLPLSVVVVAGLVGKMDP--THDNWENVEENLNSF-FG----------TVSERCHSILSLSYNYLPQY-LRACFLYVGGFPEDKEIDVSKLIRLWIAEQFVKARS--NKRLEVVAEEYLEELIDRSLILSGRQR------ANGRMKTCKIHDLLRQLCLSEAHTEN
NitabPtr1//NtomPtr1 IGRET--DQENIVKQLID----A-REEENISVIPIVGLGGLGKTTLVKLVYNN--NKVVQNF--DLRMWVSISE--D----FS----LSKVIEKILRSATGES-----------F-GHLDMDQLQSHLSEVLRSKRYLLVLDDVWNE-DQN--------KWTDLRELL--MNC-SRGSKIVVTTRSKMVALITGTV---------APYYLGGLADDECLSLFLKCAFVGEDK-------LLP-NLVEIGKEIVKKCGGVPLAVKTLGRLLYMKT---DENEWLRIRDNEIWEIEQ-----K------QSDILPILRLSYEQMPSH-LRQCFAYCSMLSKGQEIPREDFINRWIAQGFIQSSNG-SRKLEDIGNQYFDELLSRFCFLDVVQAF------DGEILACKLHNLVHDLAQSVAGSEC
Pm5-BMDM//Pm5-CS//Pm5-ND//Pm5a//Pm5e --VEA---PNKLVQLLALDDDV---NDKTLKVIPIIGCAGVGKTTAARTLYHK----HGGKF--QCRAFVSVSQ--N----PD----MRGILTSMLAQLKAPRPP-----------GFPDVLDLIGAISRHLQGKGYLIVLDDLWTA-S----------VWHIVSR-AFPR-G-DHRSRIITTTQVHDVALACSGY-H-----PVRIYKMELLDEYESRKLFFRRVFSSAPGD--G---CSP-ATKEVSYEIIRKCEGLPLAIVSIAGLLASELS-IVMEDWRHIQNSFS---------------STSEGMKDILNLIYNSLPPG-LRTCLLYLSMYPQGYVMKKAELVKHWVAEGFIGVVEG--TVAMKIAERYFDELVSRAMVQAVDT----D--YTGKVLSCTVHHLVLDFIRSKSLDEN
AtNRG1.1 VGLDW--PLGELKKRLLD---------DSVVTLVVSAPPGCGKTTLVSRLCDDP--DIKGKF--KHIFFNVVSN--T----PN----FRVIVQNLLQHNGYNALTFEND--S-----QAEV-GLRKLLEELKENGPILLVLDDVWRG-ADSF-----------KFQIK------LPNYKILVTSRFDFPSF-------------DSNYRLKPLEDDDARALLIHWASRPCNT-------SPD-EYEDLLQKILKRCNGFPIVIEVVGVSLKGRSL-N---TWKGQVESWS-----EGEK---ILGKPYPTVLECLQPSFDALDPN-LKECFLDMGSFLEDQKIRASVIIDMWVELY--GK--G--SS---ILYMYLEDLASQNLLKLVPLGTNEHEDGFYNDFLVTQHDILRE----------
Rpi-amr1e-3409 VGMED--EYNTILDRLTAQ-------TDELTVIPIFGMGGIGKTTLARKVYDD--SSIRSRF--DRHAWVTTFE--E----FN----ERRMLLEVVSSITT------------GSNQGKSDDQLMEIVYRSLKGRRFLIVIDDIWST-Q----------AWDQMQRIF-PND--DSKSRILLTTRLKYVADYVSSP-------DFPPHSKSFLSLDDSWNLFTEKVFNE---D--T---CPP-HLEETGKHIVQQCQGLPLSVVVVAGLVGKMDP--THDNWENVEENLNSF-FG----------TVSERCHSILSLSYNYLPQY-LRACFLYVGGFPEDKEIDVSKLIRLWIAEQFVKARS--NKRLEVVAEEYLEELIDRSLILSGRQR------ANGRMKTCKIHDLLRQLCLSEAHTEN
NbNRC3 VGFDD--EAKTVIDRLIGG-------SD--YVVPVVGMPGLGKTTLAYKIFKD--STVEYEF--FNRIWVYVSQ--S----FN----RREIFLNIISKFTRNTK----------QYHDTPEEELANEIKELLKGGKYLVVLDDVWTR-E----------AWDRIKIAF-PNN--NKRNRVLMTTRQNNVAKSCN----------DKPHDLKFLTENESWELLEKRVFHK---E--K---CPF-ELELPGKSIAKKCRGLPLAIVVIAGALIGKGK--TTREWELVADSVGEHLINR---------D-PENCKKLVQMSYDRLPYD-LKACFLYCGAFPGGSEISAQKLICLWIAEGFIQYQG--PLTLEDIAEDHLNDLVNRNLVMVMKRS------SSGQIKTCRVHDMLHEFCRHEAMMEE
SrTA1662 VGIYGKRD-QDLMSLLSLEG--GDASNKRLKKVSIVGFGGLGKTTLARAVYNKI----KGVF--DCRAFVPVGR--N----PN----IKKVFRDILIDLGNSNS----------DLALLDERQLINKLHEFLENKRYLVIIDDIWDE-K----------LWEYINLAFSDRN--NLGSRLITTTRIVSVSNSCCSSA------NDSIYQMKPLSTDDSRRLFHKRIFPDKSA-------CPN-EFEQVSNDILKKCGGVPLAIITIASALASGQQVKPKREWDILLQSLGSGLTE---------DNSLEEMRRILSFSYYNLPY-DLKTCLLYLCIYPEDHEINRDKLIWKWVAEGFVLHGNQ-GTSLFLLGLNYFNELINRSMIQPIY-D------PLGQVYACRVHDMVLDLICNLSHEAK
PiPR1 YGRVD--EKNSIIKMITE----A--KSDGVTVIPIVGIGGIGKTALAQFVYND--PDVKSLF--EDMIWVWLSN--N----FD----EEQLTREMLDVVCQK-----------KQEGSCNFSKLQEILKSHMKPTRYLLVLDDVWDDMNNY--------RLNKLLAPF--NSNNAEGNVIIMTTRIWSVAKRIGTV---------KPIELGALEKEDSWMLFKQCAFGDENH---E---LCG-SLSIMGQKIEDKLDGNPLEAENIGELLREHH---TVEHWNNILKTEDWKSMQ-----------LSGGIMPSLKRSYDMLPYQ-LKQCFLYCSLFPKGYSFSKEQLIQIWIAQGFVEKS---SERLEQKGRKYLAELVDSGFYQHVERT----------SEHFVMHDLMHDLAKLVSQSEF
YrU1-RGA4 VGIGR--PVEDLLSMLDEVE----GEKEQLRVISVVGFGGLGKTTLARAVYED--PHAVEKF--HCRAWVAAGR--W----SPTGHGVGEILRDVLQQVRPKDAMDV---------VADNGQRIEALLKEYLKDKRYLIVIDDMGM--E----------QWSTINS-IFENN--GKSSRILLTTTIQSTANICSH--------NGYVYQMNTLGEEDSKKIALQ---EVRS--------P---ELEQGSMPLLQKCGGLPLALVSVSDFLKCSGE-PTGERCAELCRNLGSHLREKH------GHDNFAELRKVLMHNYDSLSVY-AMTCLLYLGVFPNNRPLKRKVVIRRWLAEGYARSDS--LRSEEDIADETFKALVDRNIIQSIGTR------NNAQVKTCMTHGIMHEFMLHKSV---
Sr46 VGVDE--NRGKLEQWLGSD-------DVERSLITLTGMGGLGKTALASNVYRK--E--REKF--QCHAWVSISQ--T----YS----REDVLRNIIKELFKNKVSGP----S--NIAAMDITSLEETLKRYLGQMKYLIILDDVWTP-D----------AFEDLSR-SLVC-N-GKGSRLIITTRQGDVAALAS---------QGHILTLEPLPEDKAWDLFCKKSFPKETNHH-----CPE-ELRLLSEEILSKCKGLPLAIVSIGSLLHVREK--TVEEWKRINDQLSWEILNN---------SRLDHIRNVLHLSFIYLPTY-LKSCFLYCSLFPEDYLFHRRKLVRLWMAEGFIVEM--GASTLEEVAESYVKELVNRNMLQLVGR----N--SFGRMKRFRMHDIIRELALDLCQKDR
Apaf1_MOUSE VTRKK--LVHAIQQKLWK-------LNGEPGWVTIYGMAGCGKSVLAAEAVRDHS-LLEGCF--SGVHWVSIGK--Q----DK-SG-LLMKLQNLCMRLDQEES--FSQLPL-----NIEEAKDRLRVLMLRKHPRSLLILDDVWDP-W--------------VLKAF------DNQCQILLTTRDKSVTDSVMG--P-----KHVVPVESGLGREKGLEILSLFVNMKKED-------LPA-----EAHSIIKECKGSPLVVSLIGALLRDFPN-R----WAYYLRQLQNKQFKRIRK---SSSYDYEALDEAMSISVEMLRED-IKDYYTDLSILQKDVKVPTKVLCVLWDLET--EE-----------VEDILQEFVNKSLLFCNRNGK---------SFCYYLHDLQVDFLTEKN----
Pi37 FGRNM--DRDRIIHLLTKPMAT-VSSSVGYSGLAIVAHGGAGKSTLAQCVYND--KRAQEHF--DVRMWVCISR--K----LD----VHRHTREIIESATNGE-----------CPRVDNLDTLQCRLKDIMQSEKFLLVLDDVWFDENER--------EWDQLLDPL--VSQ-QEGSRVLVTSRRDVLPAALHCK---------DVVHLENMEDAEFLALFKYHAFSGTEIRNPQ---LHA-RLEEVAEKIAKRLGQSPLAARTVGSQLSRNK---DIAIWKSALNIENLS-----------------EPMKALLWSYNKLDSR-LQRCFLYCSLFPKGHKYKIDEMVDLWVAEGLVDSRNQGDKRIEDIGRDYFNEMVSGSFFQPVSERY-----M---GTWYIMHDLLHDLAESLTKEDC
Pm2e//Pm2i//Pm2j VGREK--EKEQIIGWLANTS----IKTNSIPIISVIGHGGMGKTALAQSICGQ--DEVVKHF--KV-IWTTIST--S----FD----ATSVTSKILEDATRV------------KPSSDHLEPLQRDLKEKLASINFLLVLDDVWEDKKRD--------EWEKLFAPL--KELNTTGSKILLTTRMQSVADMAAKVM------RDKFLTLQGLEDDKNLKLFGHHAFSGLNP---R---DDA-YLMVIGEQIAKKLRGCPLVTKVVAEHLQSNI---TPEYWRKFLHQGLEHFKG-----------TEKDIMKVLRLSYYHLPTE-LQICFRYCCLFPQDYIFEKKELVQMWIGSGLIASG---IQSLEDTAEQFLAQLTRKSFFDKKPIWA--------QSEFYVMHDLMHELASNVSTGEC
SIKIC1//SIKIC3 VGIED--HIEAIKLKLCLE------S-KEARMVGIWGQSGIGKSTIGRALFSQL----SSQFHH-RAFITYKST-----SGSDVSGMKLSWEKELLSEILGQKDI-----------KIEHFGVVEQRLK----HKKVLILLDDVDNL--EFLRTLVGKAEW------F------GSGSRIIVITQDRQLLKAH-EI--------DLIYEVKLPSQGLALKMICQYAFGKY---------SPPDDFKELAFEVAKLAGNLPLGLSVLGSSLKRRS----KEEWMEMLAELQNGL--------------NRDIMKTLRVSYVRLDP-KDQDIFHYIAWLFNG--WKVKSIKDFLG-DGVNV-------------NIRLKTLDDKSLIRLTP------------NDTIEMHNLLQKLATEIDREES
MLA2//MLA27-1//MLA27-2 VGIYGKRD-QDLMRLLSMEG--DDASNKRLKKVSIVGFGGLGKTTLARAVYEKI----KGDF--DCRAFVPVGQ--N----PD----MKKVLRDILIDLGNPHS----------DLAMLDANQLIKKLHEFLENKRYLVIIDDIWDE-K----------LWEGINFAFSNRN--NLGSRLITTTRIVSVSNSCCSSN------GDSVYQMEPLSVDDSRMLFYKRIFPDENA-------CIN-EFEQVSRDILKKCGGVPLAIITIASALAGDQKMKPKCEWDILLRSLGSGLTE---------DNSLEEMRRILSFSYSNLPS-HLKTCLLYLCVYPEDSMISRDKLIWKWVAEGFVHHENQ-GNSLYLLGLNYFNQLINRSMIQPIY-G------FNGEVYACRVHDMVLDLICNLSREAK
Rpi-snk1.1 VGFQD--VVQTLLAQLLKA-------EPRRSVLSIYGMGGLGKTTLARKLYTS--PDILNSF--PTRAWICVSQ--E----YN----TMDLLRTIIKSIQGCAKE------TLDLLEKMAEIDLENHLRDLLKECKYLVVVDDVWQR-E----------AWESLKR-AFPD-G-KNGSRVIITTRKEDVAERVD--N------RGFVHKLRFLSQEESWDLFHRKLLDV--R-A-----MVP-EMESLAKDMVEKCRGLPLAIVVLSGLLSHKKG---LNQWQNVKDHLWKNIKED----------KSIEISNILSLSYNDLSTA-LKQCFLYFGIFPEDQVVKADDIIRLWMAEGFIPRG--EE-IMEDVAEGFLNELIRRSLVQVAKT-------FWEKVTDCRVHDLLRDLAIQKALEVN
Tm2-nv IGLDD--DFNMLQAKLLNQ-------DLHYGVVSIVGMPGLGKTTLAKKLYRL----IRDQF--ECSGLVYVSQ--Q----PR----ASEILLDIAKQIGLTE--------------QKMKENLEDNLRSLLKIKRYVFLLDDVWDV-E----------IWDDLKL-VLPECS-KVGSRIIITSRNSNVGRYIGG--------ESSLHALQPLESEKSFELFTKKIFNFDDN---NWANASP-DLVNIGRNIVGRCGGIPLAIVVTAGMLRARER--TEHAWNRVLESMGHKV--------------QDGCAKVLALSYNDLPIA-SRPCFLYFGLYPEDHEIRAFDLINMWIAEKFIVVNSGNRREAEDLAEDVLNDLVSRNLIQLAKRT------YNGRISSCRIHDLLHSLCVDLAKESN
RPS4B FGIKQ--RLKELEEKLDLV------KYKGTRVIGVVGMPGIGKTTLVKELYKTW----QGKFSR-YALIDQIRGK-------SNNFRLECLPTLLLEKLLPELNNP--Q----LDSIEEPYKTHKGLLR----ERKVLVVLDDVSRR--EQIYALLGKYDLHSKHEWI------KDGSRIIIATNDISSLKGL-VH---------DTYVVRQLNHRDGLQLFRYHAFHYD------QATPPKVDFMKLSDEFVHYARGHPLALKILGRELYEKN----MKHWETKLIILAQSP--------------TTYIGEVVQVSYDELSL-AQKDAFLDIACFR-S--QDVDYVESLLVSSDPGS-------------AEAIKALKNKFLIDTCD-------------GRVEMHDLLYRFSRELDLK--
NbPRFa EGFQD--TMDELKEQLLGG-------SPQLDVISIVGMPGLGKTTLAKKIYND--PTVTSHF--DVHAQCLVTQ--I----YS----WRELLLTILNDVLEPA-----------DRNEKEDSELADELRRFLLTKRFLILIDDVWDN-K----------VWDNLHMCI-RDV--RNGSRIILTTRLSDIANYVKC--------ESAPHHLRLFRDDESWALLQKEVFQG---E--T---CPP-ELADVGSRIARRCRGLPLSVVLVAGVLKQKKK--KLDSWKVVEEGLGSQSIG----------S-LEESMSIIGFSYKNLPHY-LKPCFLYFGGFLQGKDIHVSKLTRLWEAEGFVQANK--EKGQQDAAQGFLEDLIRRNLVMGMEK-R-----PNAKVKTCRIHDLLHKFCMEKAKQEN
NbPRFb EGFQD--TMDELKEQLLGG-------SPQLDVISIVGMPGLGKTTLAKKIYND--PTVTSHF--DVHAQCLVTQ--I----YS----WRELLLTILNDVLEPA-----------DRNEKEDGELADELRRFLLTKRFLILIDDVWDN-K----------VWDNLHMCF-RDV--RNGSRIILTTRLSDIANYVKC--------ESDPHHLRLFRDDESWTLLQKEVFQG---E--T---CPP-ELADVGSRIARRCRGLPLSVVLVAGVLKQKKK--KLDLWKVVEESLGSQSIG----------S-LEESMSIIGFSYKNLPHY-LKPCFLYFGGFLQGKDIHVSKLTRLWEAEGFVQANK--EKGQDDAAQGFLEDLIRRNLVMGMEK-R-----PNTKVKTCRIHDLLHKFCMEKAKLEN
Pi9 VGFSD--SKKRLLEMIDTN-----ANDGPAKVICVVGMGGLGKTALSRKIFES-EEDIRKNF--PCIAWITVSQ--S----FH----RIELLKDMIRQLLGPSSLDQLL--ELQGKVVVQVHHLSEYLIEELKEKRYFVILDDLWIL-H----------DWNWINEIAFPKNN-KKGSRIVITTRNVDLAEKCATA--------SLVYHLDFLQMNDAITLLLR------HED--M---ESNKNMQKMVERIVNKCGRLPLAILTIGAVLATKH----VSEWEKFYEQLPSELEIN---------PSLEALRRMVTLGYNHLPSH-LKPCFLYLSIFPEDFEIKRNRLVGRWIAEGFVRPKVG--MTTKDVGESYFNELINRSMIQRSRV----G--IAGKIKTCRIHDIIRDITVSISRQEN
Pm8 KSREK--DKVEVVGTLLR----Q-ANNADLAVVAIVGMGGLGKTTLAQLIYNE--PGIQKHF--QLLLWVCVSD--T----FD----VNSIAKSIVEASPKKND--------------DTNKPPLERLQKLVSGQRYLLVLDDVWNR-EVH--------KWERLKGHL--QHG-GVGSVVLTTTRDKGVAEIMGAD----------NHILRPLDDRFLKEIIEAGAFSSAEK-------KPV-ELVKMVDQIVDRCRGSPLAACALGSVLRTKT---TVKEWKAIASRSS--ICT-----E------ETGILPILKLSYNDLPSH-MKQCFAFCAVFPKDYKIDVAKLIQLWIANGFIPEHKE--DSLETIGQLIFDELASRSFFLDIEKSK-D---EYYSRNTCKIHDLMHDIAMSVMEKEC
ADR1-L3 --------------MLFN-------LNDEARIIGISGMIGSGKTILAKELARDE--EVRGHF--ANVLFLTVSQ--S----PN----LEELRSLIRDFLTGHEAGFGTA-----------------L-PESVGHTRKLVILDDVRTR-E-SL-----------LMF-N------IPGTTTLVVSQSKLVDP-------------RTTYDVELLNEHDATSLFCLSAFNQKSV-------PSG-FSKSLVKQVVGESKGLPLSLKVLGASLNDRPE-T---YWAIAVERLS-----RGEP---VDETHESKVFAQIEATLENLDPK-TKECFLDMGAFPEGKKIPVDVLINMLVKIH--DL--E--DA---AAFDVLVDLANRNLLTLVKDPTFVAMGTSYYDIFVTQHDVLRDVALHLTNRGK
DSC2 VGIRP--HITRINSLLCLE------S-SDVRMIGILGPPGIGKTTIARVLYDQI----SEKFQF-SAFIENIRLSYNFEIMTGDRQRKLNLQRRLLSELFNQKDI-----------QVRHLGAVQERLR----DHKVLVILDGVDQL--EQLTALAKETQW------F------GYGSRIIITTQDQRLLRAH-EI--------NHVYKVDLPATDEALQIFCLYAFGQK---------FPYDGFKKLAREFTALAGELPLGLRVLGSYLRGMS----LEEWKNALPRLRTSL--------------DGEIEKTLRFAYNVLSD-KDKSLFLHIACLFNG--CQVNHVKQWLANSSLDV-------------NHGFEVLSNKSLISTD-------------MGLVRMHSLLQQLGVDIVRKQS
Bph1/9-7_2 VGRVD--EIKEIIELISK-G------SQQLEKISVWGMGGIGKTTLIQNVYRS--EKVKKMF--DKHACVTIMR--P----FN----LNDLLMSLVRQLEDSKTSG------------------GKELVSILERKKYLIVLDDVLFT-T----------EWDAIES-YFPA-T-ETGSRIIITTRHESIAKHCSGDQ------QGKMYQLNRLGDNDAKNLFAKKVFKESVNLDQ----QDL-ELIKEAKPILKKCNGLPLAIVTIGGFLASRPK--TTLEWRKLNEHISAELETN---------PGLEAIRAVLNISYDGLPYH-LKSCFLYLSIFPEDGKISRKRLVRRWCAEGYSREL--WDKSAEEIANNYFFELIDRSMILPTQN----STYSSRGADSCQIHDIMREIAILKSKEEN
NbZAR1 VGLEG--DTEKIKDWLFEAR-------DGLLTIAFVGMGGLGKTTLAQKVFND--KRVEDHL--ERRIWVSVSQ--T----FT----EEQVMRSILRSLGDACVGD-------------DQCELLRKINQYLLGKRFLIVMDDVWSW-DNA--------WWQKIYT-GLP--K-GNGSTVIVTTRNELVARKMGVT-------EARIHWPKFLNEHYSWLLFRKIAFAGSAGE--C---HFP-ELEDVGKEIVEKCKGLPLAIKAVGGVMLCKPS--YYHEWRRISNHFRDLKE------------NDDSVMASLQLSYDELPPY-LKSCFLCFSLFPEDCVIPKDQLIRWWIGEGFIPLRSG--RLSTEVGEDCFSQLSNRCLIEVVDK----A--YNGVIHTCKMHDMVRDLVIKLAEDDA
Rpi-amr3-1101//Rpi-amr3-3409 LGIDD--DLEIIIKRLTGP-------PRDLDIVTITGMGGIGKTTLARKAYDH--LTIRYHF--DILVWITISQ--E----FR----CRNVLLEALHCISKSTD-----IVNANNYDKMDDNELADLVQKKLKGPRYLVIVDDIWSR-D----------VWDSISGIF-PNY--NKGSRILLTTRENKVAMYAN---------TCSPHQMSLLSLENGWRLLCDKVFGPK--H--D---HPS-ELEEIGKEIVEKCQGLPLTISVIAGHVSKMPR--TLECWKDVARTLSEI-IA----------SHPNKCLGVLGLSYHHLPNR-LKPCFLSMSSFPEDFQVETRRLIQLWIAEGFIRTCEN-GKSLEEVAVDYLEDLISRNLIQARKRR------FNGEIKACGIHDLLREFCLIEAEITK
Pi36 VGIDE--PRDELIKMLSQHERDLNTSNRKTKIVYVVGMGGLGKTTLATAVYEK----IKVGF--PLNAFVPIGQ--N----PN----MKAILWNILHRLGSEKYLNCPN-------EMLTVQELIGELKQFIKGKRFFIVIDDIWDK-P----------SWQILES-GLQD-N-DYGSKILVTTRKSEVATIISDV-----------YNMKPLSHDNSKELLYTRTGS--EGK--S---LDS-SSTEACDKILKKCAGVPLAIITIASLLASRS----GLDWSEVYRAIDFGEEDN---------YEMANTKRILSFSYYDLPSH-LKNCLLYLSMFPEDYKIDKNHLIWMWIAEGFVPEKQN-NLGLYELGESYFNELINRSMIQPIEN----E--FFGCIEGCRVHDMVLDLARSLTSEQN
Rpi-nig3-1084a QGIDD--DLEIIVKRLTGP-------PRDLDVVTITGMGGIGKTTLARKAYDH--LTIRYHF--DILAWVTISQ--E----FR----YRNVLLEALHCISKSTD-----IVNANGYDKMDDNELADLVQKKLKGPRYLVIVDDIWSR-D----------VWDSISGIF-PNY--NNGSRILLTTRENEVAMYAN---------TCSPHEMSLLSLVNGWRLLCDMVFGPK--H--D---HPP-ELEEIGKEIVEKCQGLPLTISVIAGHVSKMPR--TFECWKDVARTLSEI-IA----------SHPDKCLGMLGLSYHHLPNR-LKPCFLSMSSFPEDFQVDTQRLIYLWIAEGFIRTCEN-GKSLEEVGIDYLEDLISRNLIQARNRR------FNGGIKTCGIHDILREFCLIEAEMTK
Pm60//Pm60a//Pm60b YGRAD--IFEGTKDDITS----GRFYTETLSVLPVVGPGGIGKTTFAQYLYND--KRIQEHF--AVRVWVCVST--D----FD----VLKLSQQILSCIQGSNS----------PNQTTSLDQLQISIAEKIMSKRFLIVFDDMWKCSN-Q--------GWEDLLAPL--RKGETKGNMVLVTTRFPSIAEMVKTT---------PSIPLKGLESDEFFRFFEAFIFDEK-KP--E---YQG-DLASIAQTIAKKLKGSPLAGKTVGRLLRKEI---SRKHWMEVLENNKWQNQE-----------NDDGIMTSLRISYDYLPSH-LKKCFQYFALFPEDYKFKNLEITYFWIAIGIIEK-----------DEDYMEQLVENGFLVKENAHW-------SSQQYYVLHDLLHELSRCVSSQEC
Adnr1 VGIDG--HLNTLEAWLG---KD---GEQQLKVVSVVGSGGVGKTTLSKELYRR----IRGQF--ECQAFVRTSR--K----PD----IRRLLISLLSQVRPHQTP-----------HTWKLHSLIADIRTHLHDKRYLIVIDDVWAT-Q----------TWDIINR-ALPA-G-NLCSRILITTEVEDVALKCCGY-D-----SRHVLMVKPLGYDDSSKLFFSTAFG--LQY--E---CPP-ELCDAAHNIVRKCAGSPLAMVTVASLLVSQIG--KPEKWDYVNEIFGHGLSTY---------PSSEGMKQVLNLSYNNLPHY-LKACVMYLSIYEEDYIIQKDDLVKQWIAEGLILATEE--KDKEEISRRYFDELISSRMILPVYT----N--DNDDVLSCTLHHMVLDFIKHKSLEEN
RLM3_Col VGIEA--HIEALISMLRFD------S-KKARMIGICGPSETGKTTIGRALYSRL----KSDFHH-RAFVAYKRK-----IRSDY-DQKLYWEEQFLSEILCQKDI-----------KIEECGAVEQRLK----HTKVLIVLDDVDDI--ELLKTLVGRIRW------F------GSESKIVVITQKRELLKAH-NI--------AHVYEVGFPSEELAHQMFCRYAFGKN---------SPPHGFNELADEAAKIAGNRPKALKYVGSSFRRLD----KEQWVKMLSEFRS-------------------NGNKLKISYDELDG-KGQD----------------------------------------------------------------------------------------------
Pi5-3 LGRDN--DRENVKNLLFQ------NDADKFSIIPIVGLAGIGKTALARLIFQDY--GEEWNF--DQRIWICIDR---K---LE----LNKIANDIISQVNKKEETISQI--------HNNLQFMKNRLQEVLSDKSSLIVLDGLIST-DKN--------QLIELKEMLRG---TEKCTKIIVTTSSEVSAD-LIGT--VPSYK------LHPLSDDDCWGIFCQRAFDNG--------AGNM-DRAEIGRQIVKRCEGIPMAAYSLGSMMRNKD----DNAWLWARDKEIWE-----LP-KVFANG--FELLAPFSEIYHSMPSA-LKSCFSYLSIFPIGFVIDREKLIQQWIAL--------------------------------------------------------------------
RRS1-R//SLH1 -GIYS--KLLEIENMVNK-------QPIGIRCVGIWGMPGIGKTTLAKAVFDQM----SSAFDA-SCFIEDYDKS-------IHEKGLYCLLEEQLLPG----ND----------ATIMKLSSLRDRLN----SKRVLVVLDDVCNA--LVAESFLEGFDW------L------GPGSLIIITSRDKQVFRLC-GI--------NQIYEVQGLNEKEARQLFLLSASIME--------DMGEQNLHELSVRVISYANGNPLAISVYGRELKGKKK---LSEMETAFLKLKRRP--------------PFKIVDAFKSSYDTLSD-NEKNIFLDIACFFQG--ENVNYVIQLLEGCGFFP-------------HVEIDVLVDKCLVTISE-------------NRVWLHKLTQDIGREIINGET
Sr26 VGIDE--PKAELIKLLTQGE----STRDKMNLVSIVGSGGMGKTTLANQVYQD----LKGKF--KCRVFLSVSR--N----PD----MMNIFRTILSQVSGQRYGDT---------EAGSIQQLIIKIAEFLLDKRYFVVLDDIWDV-V----------TWHTIKH-AFPM-R-SSGSIIITTTRINEVAKSCCSTPF-----SGDIYCIRPLDMVHSRKLFYTRLFN--SEE--N---CPS-HLKKVSEDILKKCDGLPLAIIAISGLLANTER--TEGPWKQVKDSIGRALQRN---------TIVQEMMKILSLSYFDLPAH-LKSCLLCLSIFPEDSVIKKKVLIKRWIAERLIHTEAG--SITYEFGERCFNELVNRSLIQPGET----N--RYGMVKYCRVHDTILDFIISKSIEEN
Bph1/9-9_2 VGRVD--DRNKIIELISK-G------SQQLEKISVWGMGGIGKTTLIQNVYRS--EKVKKMF--DKHACVTIMR--P----FN----LNDLLMSLVRQLEDSKTSG------------------EKELASILEGKKYLIVLDDVLFT-T----------EWDAIES-YFPA-T-ETGSRIIITTRHESIAKHCSGDQ------QGKMYQLNRLGDNDAKNLFAKKVFKESVNLDQ----QDL-ELIKEAKPILKKCNGLPLAIVTIGGFLASRPK--TTLEWRKLNEHISAELETN---------PGLEAIRAVLNISYDGLPYH-LKSCFLYLSIFPEDGKISRKRLVRRWCAEGYSREL--WDKSAEEIANNYFFELIDRSMILPTQN----STYSSRGADSCQIHDIMREIAILKSKEEN
Prf EGFQD--TIDELKDKLLGG-------SPELDVISIVGMPGLGKTTLAKKIYND--PEVTSRF--DVHAQCVVTQ--L----YS----WRELLLTILNDVLEPS-----------DRNEKEDGEIADELRRFLLTKRFLILIDDVWDY-K----------VWDNLCMCF-SDV--SNRSRIILTTRLNDVAEYVKC--------ESDPHHLRLFRDDESWTLLQKEVFQG---E--S---CPP-ELEDVGFEISKSCRGLPLSVVLVAGVLKQKKK--TLDSWKVVEQSLSSQRIG----------S-LEESISIIGFSYKNLPHY-LKPCFLYFGGFLQGKDIHVSKMTKLWVAEGFVQANN--EKGQEDTAQGFLDDLIGRNVVMAMEK-R-----PNTKVKTCRIHDLLHKFCMEKAKQED
Sr45 RSRNE--EKKKIVDILID----Q-AGDRDLIVLPIVGMGGLGKTTFAQLVYND--PIIKEHF--KLQRWCCVSD--D----FD----VVKIANNICETNEIHR------------------EKALQNLQKEVSGKRYLIVLDDVWNE-DAD--------KWEKLKTCL--KHG-GKGSAILTTTRNVQVARIMKMC-------IADSHNLRNLDKVFLKEIFENRAFCLQKP-------KAA-ELSDVVDKIMDRCGGSPLAAKAFGSMLSNKT---SMKEWTDILARSN--TCN-----E------GTKTFLVLKLSYDDLPSH-LKQCFAFCAVFPKDYEIGVETLIQLWMAHDFIPLKEG--DNLEKVGREIFDELTWRSFFQDVKRIPRE---ELRPRTICKIHDLMHDIALSVMGKDC
Pm1a VAIDG--RRDKVISWLM-------EESKELKVVAIVGGGGLGKTTLAMEIYRK----IGGDY--QCRASVSVSR--T----LD----LEKLLKDVLSQIDEAEFSKC-Q-------ERWEKDQLIRHIQLILTEKRYFLVIDDLWKV-Q----------DWEFIKA-AFPD-N-YNGSRIIATTRIANVARSCCSN-S-----SGQLYQMLPLNDFDSRRLFFKRIFD--SES--L---CPS-QLEKVSARILKKCGGMPLAIITIASLLANKPP--SAAEWERLQDSIGAGLSYD-------SDDGGKGMAHILLLSYWDLPHH-LKTCLLYLCIYPEDAKISCEELKWKWIAEGFITSNQG---NLYQEAVSCFNELVNRSMIQIVDV----D--S-FEEKYCQVHDMVLDLIISRSAEEN
beta-WOLF6b VGRDK--DKDVIIGMLLD----H---DNDCSFLAVVGVGGVGKTTLAQLVYND--ERVKSEF--DLRYWVCVSDQDQ----FD----DKRILCKIIELVTGQIP----------P-SNESMESVRKKFQEELGGKKYFLVLDDVWNE-DRQ--------KWLHLENFL--KLG-QGGSKVVVTTRSEKTANVIGKR---------QDYKLECLSAEDSWRLFEMSAFDEGHG--QE---NYD-ELVTIGKKIVEKCYNNPLAITVVGSLLFGQ----EINKWRSFENSGLAQIAN-----G------DNQIFPILKLSYHNLPHS-LKSCFSYCAVFPKDNEIKKEMLIDLWIAQGYIIPLDG-GQSIEDAAEEHFVILLRRCFFQDVKKDS------LGNVDYVKIHDLMHDVAQEVGKEEI
TNL2-PN40024 VGIDA--RIQEIKMRLRL-------ESDDVGMIGIWGMGGIGKTTLARALYNEI----SRQFEA-HSFLEDVGKV-------LVNKGLIKLQQIFLYDLLEEKDL-----------NTKGFTFIKARLH----SKKALVVLDNVNDP--KILECLVGNWDW------F------GRGSRIIITARDKHLLIAH-GV---------LCYQVPTFNYDEAYGFIKRHSLKHE---------LLIGDFLELSKEMIDYAKGLPLALKVLCSSLFGMS----KKERRNQLDKLKSTL--------------HKKIEEVLRISYDGLDD-KEKNIFLDIACFFKG--EDKDYVIEILDGCGFFS-------------SCGIRTLVNKSLISIY--G-----------NKLEMHDLIQEMGIEIVRQQF
L4 VGIDD--HITAVLEKLSLD------S-ENVTMVGLYGMGGIGKTTTAKAVYNKI----SSCFDR-CCFIDNIRETQ------DQKDGVVVLQKKLVSEILRIDSGSV-G----FNNDSGGRKMIKERVS----RFKILVVLDDVDEK--FKFEDMLGSPKD------F------ISQSRFIITSRSMRVLGTL-NEN------QCKLYEVGSMSKPHSLELFSKHAFKKN---------TPPSDYETLANDVVDTTAGLPLTLKVIGSILFKQE----IGVWKDTLQQLRKTL-------------NLDEVYDRLKISYDALKP-EAKEIFLDIACFFIG--KNKEVPYYMWTDCNFYP-------------ASNIIFLIQRCMIQVGD------------DDKFKMHDQLRDMGREIVRRED
Le4 VGLGK--DIQKLVSVLVDE-------ESECKVLSISGMGGLGKTTLAKKIYSQ--SHVVGHF--KHLAWAYVSQ--N----CQ----KRKVWEDILSDFNLLSEA--------D--KKMKVEKLAEKLSSFLEENKCLVVLDDIWNT-E----------SWDSLKP-AFSA-R-ETRSKILLTSRNKEIVSHAD--S------KGFLYELQYLNYKQSWELFQKIAFPPTNSPRYK---IDA-KMKELGEEMVKHCAGLPLAIIILGGILATKYP--SLTEWLKVSANVKSYLNND----------KGEVLRDVLALSYDDLPPY-LRPCFLYLSHFPEDYEIPADRLIQLWVAEGIVSSKQEEGQVAEDVAEGYLLELAERCMIQVRER----D-IATLKIRSFQMHDLMRDVCLSKAKQQK
FB_MR5 IGRDE--DKRKIVELLSK----QEHRTVNFDVVAIVGMAGVGKTTLAGQVLND--MVATQTF--QPAVWACVSD--D----FN----LERVTKQILESITSRQC----------T--TEDYNKVQDYLHKELAGKKFLIVLDDVWKTCSYG--------EWMKLQSPF--RDG-AQGSKIIVTTRDTDVSKMMGAA--------TLVHNLEPMESSVCLQVFEQHAFLNSND--D----KPP-NYELLKEKIAAKCRGLPLAARTLGGVLLRKD----TYEWEDILNNKLWSLSN------------EHDILPVLRLTYFYLPSH-LKRCFAYCSILPNDYEFEEKQMILLWMAEGFILPRPEDKKQIEDLGADYFRDLVSRSLFQKSTKC----------ISKYVMHDLIGDLARWAAGEIC
NRC3 VGFDD--EAKTVIDRLIGG-------SDYVEVVPVVGMPGLGKTTLAYKIYKD--PKVEYEF--FTRVWVYVSQ--T----FK----RREIFLNIISKFTRNTK----------QYDDTPEDDLANEVKELLKGGKYLIVLDDVWTM-E----------AWDRIKIAF-PNN--GKRNRVLMTTRQSNVAKRCN----------DKPHDLKFLTKDESWELLEKKVFHK---E--K---CPP-ELELPGISIAEKCMGLPLAIVVIAGALIGKGK--TTREWELVAASVGEHLINR---------D-PENCKKLVQMSYDRLPYD-LKACFLYCGAFPGGSQIPAKKLIRLWIAEGFIQYQG--PLALEDVAEDHLNDLVNRNLVMVTQRS------CSGQIKTCRVHDMLHEFCRHEAMMEE
Vat ESRKS--IMEQIMDALSD---------GNVHRIGVYGMGGVGKTMLVKDILRKIV-ESKKPF--DEVVTSTISQ--T----PD----FRSIQGQLADKLGLKF-EQ-TI--------EGRATILRKRLKM---ERSILVVLDDVWEY-I----------DLETIGIPSVE---DHTGCKILFTTRIKHLISNQMCA--NKIFE------IKVLGKDESWNLFKAMAGDIV--------D-AS-DLKPIAIRIVRECAGLPIAITTVAKALRNKPS----DIWNDALDQLKTV-----DVMANI-GEMEKKVYLSLKLSYDCLGYEEVKLLFLLCSMFPEDFSIDVEGLHVYAMGMGFLHGVDT-VVKGRRRIKKLVDDLISSSLLQQYSE---------YGCNYVKMHDMVRDVALLIASKNE
TN2 LGFDA--RMKELYPLLDLD------SNEGVRVVGIWARGGNGRSALARYVYQKI----FKKFQS-HCFLENVKGIP-----H--DCQMSNLRDEFLIRIQGGY------------SRMKTSGLIKKRLM----SQKVLLVANNVDKL--EQLDALAEYFNC------F------GPGSIVLITTQDKQLLVAF-GI--------KVVYEVECLRCFEVRQLFRQIGFRER--------D----------------------------------------------------------------------------------------------------------------------------------------------------------------------------------------
CD3.1 FGRDN--DRDKIIAMLHEKEGGSTSKGLCFSVIGIHGVSGSGKSTLAQFVYAH--EKKEDHF--DLVMWVHVSQ--D----FS----VWGIFKELYEAASDPKV---------PCPQFNNLNALEEELERKL-GKRFLLVLDDVWCNAGNQ--------ELPKLLSPL--KKG-KKGSKILVTTRSKYALPDLCPG-------RYTAMPITEVDDTAFFELFMHYALEDG-----Q---DQS-MFQNIGVEIAKKLKGSPLAARTVGGNLRRQQ---DVDHWRRVGDQDLFK-----------------VWTGPLWWSYYQLGEQ-ARRCFAYCSIFPRRHRLYRDELVRLWMAEGFIRNTDEG-ADAEDVGLGIFNELLSISFLQPGGQDW-----YNHGKEYYLVHDLLYDLAGAVAGTDC
Rpi-vnt1.1//Rpi-vnt1.2//Rpi-vnt1.3 IGLED--DFNTLQAKLLDH-------DLPYGVVSIVGMPGLGKTTLAKKLYRH----VCHQF--ECSGLVYVSQ--Q----PR----AGEILHDIAKQVGLTE--------------EERKENLENNLRSLLKIKRYVILLDDIWDV-E----------IWDDLKL-VLPECS-KIGSRIIITSRNSNVGRYIGG--------DFSIHVLQPLDSEKSFELFTKKIFNFVN----DWANASP-DLVNIGRCIVERCGGIPLAIVVTAGMLRARGR--TEHAWNRVLESMAHKI--------------QDGCGKVLALSYNDLPIA-LRPCFLYFGLYPEDHEIRAFDLTNMWIAEKLIVVNTGNGREAESLADDVLNDLVSRNLIQVAKRT------YDGRISSCRIHDLLHSLCVDLAKESN
HvRGA1 DPEEQ-----LLGLLA------RSQPEGNLKVISVAGFSGVGMTRLAHKVYSDR--DVRSQF--PLHAWVRAAP--GM---SV-L----KLLQKIHDQLMLISITK--D-IIPQINGNAQHAVSDHPLAGLLKTGRYLIVIDGVNTH-E----------LYDVLSAFSWA---DGMDGRIIMTTTIQLPSATCCKCGNG----S-SL------AMDSTSQVFIGELTESGF----------------------------------V--------------------ESCL--HL------------RDDTLARMRRSSNEILSSPVVQDLLLYFCMFPRDHPVRRNPLIRRWLAEGLVFPQPE-TEFSQDVAVKNLESLISRNIIQPI-----------------------------------
DM2h^Ler VGMRA--HMDMLEQLLRLD------L-DEVRMIGIWGPPGIGKTTIARFLFNQV----SDRFQL-SAIIVNIRGI---RPCFDEYSAQLQLQNQMLSQMINHKDI-----------MISHLGVAQERLR----DKKVFLVLDEVDQL--GQLDALAKETRW------F------GPGSRIIITTEDLGVLKAH-GI--------NHVYKVKYPSNDEAFQIFCMNAFGQK---------QPHEGFDEIAREVMALAGELPLGLKVLGSALRGKS----KPEWERTLPRLKTSL--------------DGNIGSIIQFSYDGLCD-EDKYLFLYIACLFKD--ELSTKVEEVLANKFLDV-------------KQGLHVLAQKSLISIDE--------NSFYGDTINMHTLLRQFGRETSRKQF
Pm17 KSRDK--DKVEVVGTLLR----Q-ANNADLAVVAIVGMGGLGKTTLAQLIYNE--PGIQKHF--QLLLWVCVSD--T----FD----VNSIAKSIVEASPKKND--------------DTNKPPLERLQKLVSGQRYLIVLDDVWNR-EVH--------KWERLKDHL--KHG-GMGSVVLTTTRDKGVAEIMGAD----------THILGRLDDRFLKEIIEAGAFSSRGK-------KPV-ELVKMVDQIVDRCRGSPLAACALGSVLRTKT---TVKEWKAIASRSS--ICT-----E------ETGILPILKLSYNDLPSH-MKQCFAFCAIFPKDYKINVAKLIQLWIANGFIPEHKE--DSLETIGQLIFDELASRSFFLDIEKSK-D---EYYSRNTCKIHDLMHDIAMSVMEKEC
Rpi-snk1.2 VGLQD--VVQTLLAELLKA-------EPRRSVLSIYGMGGLGKTTLARNLYNS--L---KSF--PTRTWICVSQ--E----YN----TMDLLRNIIKSIQGRTKE------TLDLLERMTEGDLEIYLRDLLKERKYLVVVDDVWQR-E----------AWESLKR-AFPD-G-KNGSRVIITTRKEGVAERAD--D------RGFVHKLRFLSQEESWDLFRRKLLDV--R-A-----MVP-EMESLAKDMVEKCRGLPLAIVVLSGLLSHKKG---LNQWQKVKDHLWKNIKED----------KSIEISNILSLSYNDLSTA-LKQCFLYFGIFSEDKVVKADDIIRLWMAEGFIPRG--EE-RMEDVAEGFLNELIRRSLVQVAKT-------FWEKVTECRVHDLLHDLAIEKALEVN
NbNRC2b VGFEE--EADKVINRLLGG-------LSGLEVVPVVGMPGLGKTTLANKIYKH--PDIGYQF--FTRIWVYVSQ--S----YR----RRELFLNIISKFTRNTK----------QYHDMCEEDLADEIQDFLKGGKYLIVLDDVWSP-D----------AWEHIKIAF-PNN--NKSNRILLTTRDSKVAKQCKQC-------IGIPHDLKFLTEDESWILLEKKVFHK---D--K---CPP-ELELSGKSIAKKCNGLPLAIVVIAGALIGKGK--TSREWKQVDESVGEHLINK---------DQPENCNKLVQLSYDRLSYD-LKACFLYCGAFPGGFEIPAWKLIRLWIAEGFIQYKG--HLSLECKAEDNLNDLINRNLVMVMQRT------SDGQIKTCRLHDMLHEFCRQEAMKEE
MLA22 VGIYGKRD-QDLMRLLSMEG--DDASNKRLKKVSIVGFGGLGKTTLARAVYEKI----KGDF--DCRAFVPVGQ--N----PD----MKKVLRDILIDLGNPHS----------DLAMLDANQLIKKLHEFLENKRYLVIIDDIWDE-K----------LWEGINFAFSNRN--NLGSRLITTTRIVSVSNSCCSSD------GDSVYQMEPLSVDDSRMLFYKRIFPDKNG-------CLN-EFEQVSKDILKKCGGVPLAIITIASALAGDQKMKPKCEWDILLQSLGSGLTE---------DNSLGEMRRILSFSYSNLPS-HLKTCLLYLCVYPEDSMISRDKLIWKWVAEGFVHHENQ-GNSLYLLGLNYFNQLINRSMIQPIY-N------YSGDSYACRVHDMVLDLICNLSHEAK
Rpi-blb2 VGFGE--ETNLILRKLTSG-------PADLDVISIIGMPGLGKTTLAYKVYND--KSVSSHF--DLRAWCTVDQ--V----YD----EKKLLDKIFNQVSDSN------------SKLSENIDVADKLRKQLFGKRYLIVLDDVWDT-N----------TWDELTRPF-PDG--MKGSRIILTTREKKVALHGKL--------YTDPLNLRLLRSEESWELLEKRAFGN---E--S---CPD-ELLDVGKEIAENCKGLPLVVDLIAGIIAGREK--KKSVWLEVVNNLHSFILK----------N-EVEVMKVIEISYDHLPDH-LKPCLLYFASAPKDWVTTIHELKLIWGFEGFVEKTD-M-KSLEEVVKIYLDDLISSSLVICFN--------EIGDYPTCQLHDLVHDFCLIKARKEK
MLA28-1 VGIYGKRD-QDLMRLLSMEG--DDASNKRLKKVSIVGFGGLGKTTLARAVYEKI----KGDF--DCRAFVPVGQ--N----PD----MKKVLRDILIDLGNHHS----------DLAMLDANQLIKKLHEFLENKRYLVIIDDIWDE-K----------LWEGINFAFSNRN--NLGSRLITTTRIVSVSNSCCSSH------GDSVYQMEPLSVDDSRILFWKRIFPDENG-------CLN-EFEQVSRDILKKCGGVPLAIITIASALAGDQKMKPKCEWDILLQSLGSGLTE---------DNSLEEMRRILSFSYSNLPS-HLKTCLLYLCIYPEDSKIYRDKLIWKWVAEGFVHHENQ-GNSLYLLGLNYFNQLINRSMIQPIY-G------FNDEVYACRVHDMVLDLICNLSREAK
ced-4_CAEBR FSREF--HVDRVIEKLDEM------CDLESFFLFLHGRSGSGKSVIASQALSKSD-QLGINY--DSVVWLKDSG--T----TP-KA-TFDLFTDLLLMLKRARVVSDTDFPSVE--HVTSVVLKRMIANALIDRPNTLFVLDDVVQE-D-TI--------------AQ------ELRLRCLITTRDVEISNAASP--------ECEFIEVTPLESYECFELLESYGMPV--P-------AIE-RDEDILHKTIDLTSGNPAALMMIFKSCEPKT-------FEKMA-QLNSKLETRGLSIECITPYCYKSLSSSLQRCVEVLSDE-DRSALAFAVIMPPGIDIPVKIWSCVIPVDICSNE--E--DQLDDEVADRLKRLSKRGALLSGKRSP---------VLTYKIDHVIHLFLKHVVDVQT
alpha-CMV//alpha-WOLF12//alpha-WOLF16//alpha-WOLF4//alpha-WOLF6//alpha-WOLF6b//alpha-WOLF6c LGRDK--DKNDIIDRLLN----R-NGNEACSFLTIVGAGGLGKTALAQLVFND--ERVKIEF--DLRYWVCVSDQDQ----FD----VKEILCKILEVVTKEKV----------D-NSSTLELVQSQFQEKLRGKKYFLVLDDVWNE-DRE--------KWLPLEELL--MLG-QGGSKVVVTTRSEKTANVIGKR---------HFYTLECLSPDYSWSLFEMSAFQKGHE--QE---NHH-ELVDIGKKIVEKCYNNPLAITVVGSLLYGE----EISKWRSFEMSELAKIGN-----G------DNKILPILKLSYHNLIPS-LKSCFSYCAVFPKDHEIKKEMLIELWMAQGYVVPLDG-GQSIEDAAEEHFVILLRRCFFQDVKKDK------YGDVDSVKIHDLMHDVAQEVGREEL
Ph-3 IGLDH--DFNKLQHKLLLQ-------DLPYGVVSIVGMPGLGKTTLAKKLYRH----VRHQF--ECSGLVYVSQ--Q----PR----AGEILLNIAKQVGLTE--------------EERKENLEHNLRSLLKIKRYVILLDDIWDV-E----------IWDDLKL-VLPESS-KIGSRIIITSRNSNVGRYIGG--------DFSIHELQPLDSENSFELFTKKICNFVD----DWANTSP-DLVNIGRCIVERCGGIPLAIVVTAGMLRARGR--TEHAWNRVLDSMTHKI--------------QEGCAKVLALSYNDLPIA-LRPCFLYFGLFPEDHEIRAFDLINMWIAEKLIVVNSGNTREAESKAEDFLNDLVSRNLIQVAKRR------YDGRISTCRIHDLLHSLCVELGKESN
Ty-2 FGRQK--EIKDLIDLLLS----EDASGRNLTVVPIVGMGGAGKTTLAKKVYND--AKVKNHF--GLKAWYCVSE--A----YD----ALRITKGLLQEIGSFEP----------KD-DGNFNKLQVKLKESLKGKKFLVVLDDVWND-DYN--------EWDNLRNVF--VQG-EMGSKIIVTTRKESVAQTMCAD--------RCTITVGNLSSEDSWSLFKRHSLENR---------DHP-ELEEIGKKIANKCKGLPLALKALAGVLRGKS---EVDEWRNILRSEIWDQQS-----C------WNGILPSLMLSYNDLPPH-LKRCFAFCAIYPKDYEFRKDQVIYLWIANGLVKQF--------CLGNKYFDELRSRSLFERVPES------EW-KSEGFVMHDLINDLAQTASSKHC
WRR4A^HR-5 IGLEA--HLRKIESLLDLD------Y-DGAKIVGISGPAGIGKSTIARALHSVL----SKRFQH-NCFMDNLHESY--KIGLVEYGLRLRLQEQLLSKILNLDGI-----------RIAHLGVIRERLH----DQKVLIILDDVESL--DQLDALAN-IEW------F------GPGSRVIVTTENKEILQQH-GI--------SDIYHVGFPSSKEALMIFCLSAFRQL---------SPPDRFMNLAAEVAKLCGYLPLALHVLGSSLRGKN----YSDWIEELPRLQTCL--------------DGRIESVLKVGYESLHE-KDQALFLYIAVFFHY--KHADYVTSMLAKTNLNV-------------RLGLKILANRHLIHIG----------HGAKGIVVMHRLLKVMATQVISKQ-
GmNNL1^HT1 IGLEH--AVLEVKSLLGHG--------SDVNIIGIYGIGGIGKTTISRAVYNLI----CSQFEG-TCFLPDIREKA------INKQGLVQLQEMLLSEVLKKKHI---K----VGDVNRGIPIIKRRLE----KKKVLLVLDDVDKL--EQLKVLAGESRW------F------GNGSIIIITTRDKHLLATH-GV--------VKIYDVKPLNVAKALELFNWCAFKNH---------KADPLYVNIANRAVSYACGIPLALEVIGSHLFGKS----LNECNSALDKYERIP--------------HEKIHEILKVSYDGLEE-NEKQIFLDIACFFNT--CGVGYVTSVLRAHGFHV-------------KDGLRVLVDRSLLKIDAS------------GCVRMHDLIRDTGREIVRQES
Pi-ta-RGA4 VGMEK--PIEHLVQLLDEAGAG--GGPQQLRVIAIVGFRGSGKTTLARAVYSR--S--GRQF--RERAWVDASR--W----TD----VGDLLADIVRQVCLGEYD--------------VSESHEENLRNRLKNKRYLIVLDDISM--E----------QWNAIES-IFENN--GRGSRVIVTTAILSVANSCTAYKS--GANHGCVYKMQTLGEAHAKELALGGGSDQRP--------P---ELEHGSATLMAKCDGLPLALVSVANHLRCLGN-LTGRHCADLCHLLGSLLLDERRLGTAAAADSFARLRRVLMDSYAGLPDYAARTCLLYLAVFPNDRRLKRSVLVRRWLAEGYARGGEDGNSTDVDVADGHFRSFVDQSIIVAHPADDD---DDDHRTRRCRTHGIVHEFVLHKSI---
Pm2h VGREK--EKEQIIGWLANTS----IKTNSIPIISVIGHGGMGKTALAQSICGQ--DEVVKHF--KV-IWTTIST--S----FD----ATSVTSKILEDATGV------------KPSSDHLEPLQRNLKEKLASINFLLVLDDVWEDKKRD--------EWEKLFAPL--KELNTTGSKILLTTRMQSVADMAAKVM------RDKFLTLQGLEDDKNLELFGHHAFSGLNP---R---DDA-YLMLIGEQIAKKLRGCPLVTKVVAEHLQSNI---TPEYWRRFLHQGLEHFKG-----------TEKDIMKVLRLSYYHLPTE-LQICFRYCRLFPQDYIFEKKELVKMWIGSGLIASG---IQSLEDTAEQFLAQLTRKSFFDKKPIWA--------QREFYVMHDLMHELASNVSTGEC
Ta7DNPR1 VVIDG--RMNEFIDSLVA-------DQQQLKVVSVLGFGCLGKTTLAKVLYNR----IGMQF--DCRAFIRVSK--K----PD----MQILFCDLFSQLHQKKRPIHAN-------N--ELGISDINISKHLQDKRYLIIIDDLWDA-S----------AWDIIKY-AFPN-G-NRGSRIIITTQIEDVALTCCCD-H-----SEHVFMMKPLDDDHSRKLFFNRLFG--SGS--D---CPE-EFKQVSNEIVDVCGGLPLAMINIASHLANQQTAVSLDFLTYIRDSLRSQSWSS---------STSERTRQVLNLSYNNLPHH-LKTCLLYLHMYPEGSIVWKDDLVKQWVAEAFINTRKGDQNWMEKAAGIYFDELIDRRFIQPLNI----N--YNNKVLSCTVHEVVRDLLAHKSAEEN
Pid3 VGIEK--KRDLLMKWVKDE-------EQRRMVVSVWGMGGIGKTALVANVYNA--I--KADF--DTCAWITVSQ--S----YE----ADDLLRRTAQEFRKNDRKKD----FPVDVDITNYRGLVETTRSYLENKRYVLVLDDVWNA-N----------VWFDSKD-AFE--D-GNIGRIILTSRNYDVALLAH---------ETHIINLQPLEKHHAWDLFCKEAFWKNEIRN-----CPP-ELQPWANNFVDKCNGLPIAIVCIGRLLSFQGS--TYSDWEKVYKNLEMQLTNN---------SIMDMMNIILKISLEDLPHN-IKNCFLYCSMFPENYVMKRKSLVRLWVAEGFIEET--EHRTLEEVAEHYLTELVNRCLLLLVKR----N--EAGHVHEVQMHDILRVLALSKAREQN
Rpi-edn1.1 VGFQD--VVQTFLAQLLKA-------EPRRTVLSIYGMGGLGKTTLARKLYTS--PDILNSF--RTRAWICVSQ--E----YN----TMDLLRNIIKSIQGRTKE------TLDLLERMTEGDLEIYLRDLLKERKYLVVVDDVWQR-E----------AWESLKR-SFPD-G-KNGSRVIITTRKEDVAERAD--D------RGFVHKLRFLSQEESWDLFRRKLLDV--R-A-----MVP-EMESLAKDMVEKCRGLPLAIVVLSGLLSHKKG---LNQWQKVKDHLWKNIKED----------KSIEISNILSLSYNDLSTA-LKQCFLYFGIFPEDQVVKADDIIRLWMAEGFIPRG--EE-RMEDVADGFLNELIRRSLVQVAKT-------FWEKVTDCRVHDLLRDLAIQKALEVN
Prv^1_2 VGMEN--QVEKVCNLLDLK------RSKDTLFVGIFGSSGIGKTTIAEVVYNTI----VDQFQS-GCFLYLSSK----------PNSLVPLQHQMLSHLLSKESK--------IWDEDHGAQLVKHHMS----NRKVLIVLDGVDER--NQIEKLVGSPNW------F------APGSRVIITARNRDVLHQLDYRD------QVQEYKVELLSPESAYSLFCKNAFGDG---------PY--DKNDLCSEIVEKVGRLPLALRTIGSYLHNKE----LEVWNETLKRLDEVE-------------QN--FFDTI-------SQ-RTQK----------------------------------------------------------------------------------------------
Hero-A VGHEE--DEARIIGQLLDE------HESKLDVISIVGMPGVGKTTLANKVYNN--TLVASHF--KIRAKCTVSQ--N----FN----KSKVLREILQQVTASETNR-------------SEDDLAEKLRVALLDKRYLIVLDDVWDI-A----------TGEMLIA-CFPK-V-ERGNRVILTSRSGEVGLKVKCR--------SDPVDLQVLTDEKSWELFEKRVFR--DEG--S---CPA-ELLDIGHQIVEKCKGLPLALVLIAGVIVRGREEKEKDFWVKIQNNLDSFTSSN----------INSQIMNVMQSSYDHLPYQ-LKPLLLYFARLQKSERTPVSMLMQLWMAEGLVDHDIP-KCSLEEVTESYLDALISSSLIMVDHIRSV-W--TSVMMRACYVHDVVHDFCSVKAGKEK
SNC1 VGIEN--HIEAIKSVLCLE------S-KEARMVGIWGQSGIGKSTIGRALYSKL----SIQFHH-RAFITYKST-----SGSDVSGMKLRWEKELLSEILGQKDI-----------KIEHFGVVEQRLK----QQKVLILLDDVDSL--EFLKTLVGKAEW------F------GSGSRIIVITQDRQLLKAH-EI--------DLIYEVEFPSEHLALTMLCRSAFGKD---------SPPDDFKELAFEVAKLAGNLPLGLSVLGSSLKGRT----KEWWMEMMPRLRNGL--------------NGDIMKTLRVSYDRLHQ-KDQDMFLYIACLFNG--FEVSYVKDLLK-D-----------------NVGFTMLTEKSLIRITP------------DGYIEMHNLLEKLGREIDRAKS
Rpi-amr3-2307 LGIDD--DLEIIIKRLTGP-------PRDLDIVTITGMGGIGKTTLARKAYHH--LTIRYHF--DILVWITISQ--E----FR----CRNVLLEALHCISKSTD-----IVNANNYDKMDDNELADLVQKKLKGPRYLVIVDDIWSR-D----------VWDSISGIF-PNY--NKGSRILLTTRENKVAMYAN---------TCSPHQMSLLSLENGWRLLCDKVFGPK--H--D---HPS-ELEEIGKEIVEKCQGLPLTISVIAGHVSKMPR--TLECWKDVARTLSEI-IA----------SHPNKCLGVLGLSYHHLPNR-LKPCFLSMSSFPEDFQVETRRLIQLWIAEGFIRTCEN-GKSLEEVAVDYLEDLISRNLIQARKRR------FNGEIKACGIHDLLREFCLIEAEITK
MLA19-1 VGIYGKRD-QDLMRLLSMEG--DDASNKRLKKVSIVGFGGLGKTTLARAVYEKI----KGDF--DCRAFVPVGQ--N----PD----MKKVLRDILIDLGNPHS----------DIEMLDANQLIKKLHEFLENKRYLVIIDDIWDE-N----------LWEGINFAFSNRN--NLGSRLITTTRIVSVSNSCCSSH------GDSVYQMEPLSVDDSKILFWKRIFPDENG-------CPN-EFEQVSRDILKKCGGVPLAIITIASALAGDQKMKPKCEWDILLQSLGSGLTE---------DNSLEEMRRILSFSYSNLPS-HLKTCLLYLCIYPEDSKIYRDKLIWKWVAEGLVPHENQ-GNSLYLLGLNYFNQLINRSMIQPIY-G------FNGEVYACRVHDMVLDLICNLSREAK
Hrt1 VGVEQ--SVTELVCHLVEN--------DVHQVVSIAGMGGIGKTTLARQVFHH--DLVRRHF--DGFAWVCVSQ--Q----FT----QKHVWQRILQELQPHDG----------DILQMDESALQPKLFQLLETGRYLLVLDDVWKK-E----------DWDRIKA-VFPR---KRGWKMLLTSRNEGVGIHAD--P------TCLTFRASILNPEESWKLCERIVFPRRDETEVR---LDE-EMEAMGKEMVTHCGGLPLAVKVLGGLLANK-H--TVPEWKRVSDNIGSQIVGG---S-CLDDNSLNSVYRILSLSYEDLPTH-LKHRFLFLAHFPEDSKITTQELFYYWAAEGIYD-----GSTIEDSGEYYLEELVRRNLVIA-DN----K-YLRVHSKYCQMHDMMREVCLSKAKEEN
Fom-2 LGRDV--EVESIVKQVID----A-SNNQLTSILPIVGMGGLGKTTLAKLVFKH--ELVRQHF--DKTVWVCVSE--P----FI----VNKILLDILQNLKGGIS----------N-GGDSKEVLLRELQKEMLGQTYFLVLDDVWNE-NSF--------LWGELKYCLLKITG-NSKNSIVVTTRSAEVTKIMGTC---------PGHLLSKLSDDHCWSLFKESANVYGLS-------MTS-NLGIIQKELVKKIGGVPLVARVLGRTVKFEG---DVEKWEETLKSVLRIPVQ-----E------EDFVLSILKLSVDRLPSA-LKQCFSYCSIFPKDFVFEKQELIQMWMAQGFLQPQEGRNMTMETVGDIYFKILLSHCLFQDAHETRTEDLVYGTRTEEYKMHDLVHDIAMAISRDQN
SOC3//WRR12^Ler-0 VGMKA--HMEGLNHLLDQE------S-NEVLLVGIWGMGGIGKTSIVKCLYDQL----SPKFPA-HCFIENIKSVS-----KDNGHDLKHLQKELLSSILCDDIR--------LWSVEAGCQEIKKRLG----NQKVFLVLDGVDKV--AQVHALAKEKNW------F------GPGSRIIITTRDMGLLNTC-GV--------EVVYEVKCLDDKDALQMFKQIAFEGG--------LPPCEGFDQLSIRASKLAHGLPSAIQAYALFLRGRTA--SPEEWEEALGALESSL--------------DENIMEILKISYEGLPK-PHQNVFLHVVCLFNG--DTLQRITSLLHGPIPQS-------------SLWIRVLAEKSLIKIST------------NGSVIMHKLVEQMGREIIRDDM
RRS1-S -GIYS--KLLEIENMVNK-------QPIGIRCVGIWGMPGIGKTTLAKAVFDQM----SSAFDA-SCFIEDYDKS-------IHEKGLYCLLEEQLLPG----ND----------ATIMKLSSLRDRLN----SKRVLVVLDDVRNA--LVGESFLEGFDW------L------GPGSLIIITSRDKQVFCLC-GI--------NQIYEVQGLNEKEARQLFLLSASIKE--------DMGEQNLQELSVRVINYANGNPLAISVYGRELKGKKK---LSEMETAFLKLKRRP--------------PFKIVDAFKSTYDTLSD-NEKNIFLDIACFFQG--ENVNYVIQLLEGCGFFP-------------HVEIDVLVDKCLVTISE-------------NRVWLHKLTQDIGREIINGET
BAR1 VGIDN--HMRELDSLLCLE------S-TEVKMVGIWGPAGIGKTTIARALFNRL----SENFQH-TIFMENVKGSS--TSELDAYGFQLRLQEQFLSEVIDHKHM-----------KIHDLGLVKERLQ----DLKVLVVLDDVDKL--EQLDALVKQSQW------F------GSGSRIIVTTENKQLLRAH-GI--------TCIYELGFPSRSDSLQIFCQYAFGES---------SAPDGCIELATEITKLAGYLPLALKVLGSSLRGMS----KDEQKSALPRLRTSL--------------NEDIRNVLRVGYDGIHD-KDKVIFLHIACLFNG--ENVDYVK-ILASSGLDV-------------TFGLQVLTSRSLIHISR-----------CNRTITMHNLLEQLGREIVCEQS
NRG1 VGFDL--PLQELKVKLLE---------EKEKVVVLSAPAGCGKTTLAAMLCQED--DIKDKY--RDIFFVTVSK--K----AN----IKRIVGEIFEMKGYKGPDFASE--H-----AAVC-QLNNLLRRS-TSQPVLLVLDDVWSE-SDFV-----------SFIFQ------IPGFKILVTSRSVFPKF-------------D-TYKLNLLSEKDAKALFYSSAFKD--S-------IPY-VQLDLVHKAVRSCCGFPLALKVVGRSLCGQPE-L---IWFNRVMLQS-----KRQ----ILFPTENDLLRTLRASIDAEATT-LRDCYLDLGSFPEDHRIHAAAILDMWVERY--NL--D--EDG-MKAMAIFFQLSSQNLVNLALARKDPAVLGLHNLHYIQQHDLLRELVIH------
Rpi-amr3 QGIDD--DLEIIVKRLTGP-------PRDLDVVTITGMGGIGKTTLARKAYDH--LTIRYHF--DILVWITISQ--E----FR----CRNVLLEALHCISKSTD-----IVNTKDYDKKDDNELADIVQKKLKGPRYLVVVDDIWSR-D----------VWDSIRGIF-PNY--NNGSRILLTTRENEVAMYAN---------TCSPHEMSLLSLENGWRLLCDKVFGPK--H--D---HPP-ELEEIGKEIVEKCQGLPLTISVIAGHVSKMPR--TLECWKDVARTLSEI-IS----------SHPDNCLGVLGLSYHHLPNH-LKPCFLSMSSFPEDFQVETRRLIYLWIAEGFIRTCEN-GKSLEEVAVDYLEDLISRNLIQARKRR------FNGEIKACGIHDLLREFCLIEAEITK
Gro1-4 VGMES--HMHKVYKMLGI-------GSGGVHFLGILGMSGVGKTTLARVIYDNI----RSQFQG-ACFLHEVRDR-------SAKQGLERLQEILLSEILVVKKL---R----INDSFEGANMQKQRLQ----YKKVLLVLDDVDHI--DQLNALAGEREW------F------GDGSRIIITTKDKHLLVKY-ET--------EKIYRMKTLNNYESLQLFKQHAFKKN---------RPTKEFEDLSAQVIKHTDGLPLALKVLGSFLYGRG----LDEWISEVERLKQIP--------------ENEILKKLEQSFTGLHN-TEQKIFLDIACFFSG--KKKDSVTRILESFHFCP-------------VIGIKVLMEKCLITILQ-------------GRITIHQLIQDMGWHIVRREA
RPP39 IGQEE--MLEKAWNRLME---------DGVGIMGLHGMGGVGKTTLFKKIHNKFA-EIGGTF--DIVIWIVVSQ--S----AK----LSKLQEDIAEKLHLCDDLWKNE--------SDKATDIHR----VLKGKRFVLMLDDMWEK-V----------DLEAIGIPYPS---EVNKCKVAFTTRDQKVCG-QMGD--HKPMQ------VKCLKPEDAWELFKNKVGDNTL-------RSDP-VIVELAREVAQKCRGLPLALNVIGETMASKTM---VQEWEHAIDVLTRS-----A--AEF-SDMENNILPILKYSYDSLGDEHIKSCFLYCALFPEDYFIDNENLIDYWICEGFIGEDQV-IKRARNKGYAMLGTLTRANLLTKVS------------IYHCVMHDVVREMALWIASDFG
Xa1 YGRAA--EMETIKQLIMS----N--RSNGITVLPIVGNGGIGKTTLAQLVCKD--LVIKSQF--NVKIWVYVSD--K----FD----VVKITRQILDHVSNQ-----------SHEGISNLDTLQQDLEEQMKSKKFLIVLDDVWEIR-TD--------DWKKLLAPL--RPNEATGNMIILTTRIQSIAKSLGTV---------QSIKLEALKDDDIWSLFKVHAFGNDKH---D---SSP-GLQVLGKQIASELKGNPLAAKTVGSLLGTNL---TIDHWDSIIKSEEWKSLQ-----------QAYGIMQALKLSYDHLSNP-LQQCVSYCSLFPKGYSFSKAQLIQIWIAQGFVEES---SEKLEQKGWKYLAELVNSGFLQQVESTR-------FSSEYFVMHDLMHDLAQKVSQTEY
NtTPN1 VGFNE--ETEMLIEQLVRG-------HRQLDVISIFGMPGLGKTTLAKKLYDH--ETISNRF--DIRLWCCSSQ--S----YN----NRVLLFELLGHICELDD----------ITKEKSDDELAEKLYRYLKGKRYLIVVDDVWSP-N----------AWDDIKRPF-PDD--NKGSRIILTTRLESITTYAMI--------NSSPHHLRLFTEEESWMLLKEKVFKE---D--N-CYCPQ-QLEDIGKQIATKCGGLPLAIVLVAGVLAKNDK--EIVHWQQVRERLKLKM---------------QGCMDIVESSYQHLPVH-LQNCFLYFASFLEGKKVPVQKLIRLWIAENFVEASSTTLKSLEMVAMDYLMDLIRSNLVMVANI-N-----SSGELKAVYIHDVIHEFSLRKAKVGN
Rph15 YGRDE--EKDSIINRMTA----G--KSDSVTVLPIVGIGGTGKTALAQFVYND--PNVQNQF--DQCIWVWVSN--N----LD----EMIITREMLDIVPPE-----------KHEGLCSLDKLQQVLKTHIESKRVLLILDDVWDDMNDG--------RMDVILAPF--KSDNAKGNVILVTTRYLSVAKRIGTT---------EPVVLGALKDEDLWSLFKARAFRDEKY---E---GHG-NLTNIGWKIASKLKGNPLAAVTAGELLRVDL---TVGHWNKILKDEDGKLLG-----------RSGRIMSSLKLSYDQLPYH-LHQCFSYCSIFSDYDEFLAEELVHIWISQGFVTRTHS-SKRLEDIGMDYLADLVNLGYFQQVESKD----SPLGSQNSYVVSGLMHDFARMV-----
R1 VGFED--VIENLRKKLLNG-------TKGQDVISIHGMPGLGKTTLANSLYSD--RSVFSQF--DICAQCCVSQ--V----YS----YKDLILALLRDAIGEGS----------VRRELHANELADMLRKTLLPRRYLILVDDVWEN-S----------VWDDLRGCF-PDV--NNRSRIILTTRHHEVAKYASV--------HSDPLHLRMFDEVESWKLLEKKVFGE---E--S---CSP-LLKNVGLRIAKMCGQLPLSIVLVAGILSEMEK--EVECWEQVANNLGSYIH--------------NDSRAIVDKSYHVLPCH-LKSCFLYFGAFLEDRVIDISRLIRLWISEAFIKSSE--GRRLEDIAEGYLENLIGRNLVMVTQRSI-----SDGKAKECRLHDVLLDFCKERAAEEN
Lr21 FGREG--LRDHIMVRLREIPEHSSSADPCYSVIGIYGVAGSGKTTFAGYIQDYIKEKDEKLF--DTIMCIHVTE--T----FS----VDDIFHEMLKYITGDS----SN--------ISDRGALDKKLKEALCGKRFFLILDDLWVK-NKND-------HLEELISPLNV---GLKGSKILVTARTKEAAG-ALGA--DKFIE------MPDLDEDQYLAMFMHYALSGTR-------VALQ-EFEQVGREIAKKLHRSPIAAVTVAGRLGANPN---ISFWKNVAK-----------------LDMLNYTMDALWWSYQQLDPD-IRRCFEFCSIFPRKFKLEKDQLVRLWTAQGFVKTSCA-TEEMEDVAEGYIQELVSCSFLQEKGTG--------SGVDHFTIHDLLHDLLVKVAGNDC
GutR IGRSF--DMEAIRQWMLS----------PSPVCLITGWAGMGKTTIALEACVDDT-SVWPAF--NSIIWVSADW--K----GL--S-FSDFLNTIAYQLGRKEQIDKSI--------NVKRFVVRNALANYTREKPILLIVDSIDTA-ERDI-----------FITSL------PQGVKVLLTARENVKQTYRESFGE------MTAIQLSGLDQTDAHEFFQQEVHHCLQTCKRELEQLLH-LSSDLKNEFISATAGNPKAMALSIAYMS--------------------------------------------------------------------------------------------------------------------------------------------------------
TN13 VGMED--HMKKLERMLYLD------L-NDVRMIGIWGPPGIGKTSIARVLFRKH----SDSFDL-SVFMETVKGY---PGCSDEHGLKLHLQQQFLSQIFNQKDV-----------EVPHLGVVQDRLR----DKRVLVVLDDVDQS--AQLEAMAKENKW------F------GPGSRIIITTQDRRLLKAH-GI--------KDVYKVDLPPPDDAFQIFCMYAFGKT---------SPKHGFEELAWEATYLSGIHPSGIKSMGSYFRKMS----KPEWVNALQRLRTSK--------------LDSESPRT------------------------------------------------------------------------------------------------------------
L8 VGIDD--HITAVLEKLSLD------S-ENVTMVGLYGMGGIGKTTTAKAVYNKI----SSCFDR-CCFIDNIRETQ------DQKDGVVVLQKKLVSEILRIDSGSV-G----FNNDSGGRKMIKERVS----RFKILVVLDDVDEK--FKFEDMLGSPKD------F------ISQSRFIITSRSMRVLGTL-NEN------QCKLYEVGSMSKPRSLELFSKHAFKKN---------TPPSDYETLANDVVDTTAGLPLTLKVIGSLLFKQE----IGVWEDTLEQLCKTL-------------NLDEVYDRLKISYDALKP-EAKEIFLDIACFFIG--KNKEEPYYMWTDCNFYP-------------ASNITFLIQRCMIQVGD------------DDEFEMHDQLRDMGREIVRRED
R2 VGLQD--VVQKLLAQLLKA-------EPRRTVLSIHGMGGLGKTTLARKLYNS--SAILNSF--PTRAWICVSQ--E----YN----TMDLLRNIIKSVQGRTKE------TLDLLERMTEGDLEIYLRDLLKERKYLVMVDDVWQK-E----------AWDSLKR-AFPD-S-KNGSRVIITTRKQDVAERAD--D------IGFVHKLRFLSQEESWDLFRKKLLDV--R-S-----MVP-EMENLAKDMVEKCRGLPLAIVVLSGLLSHKKG---LNQWQKVKDHLWKNIKED----------KSIEISNILSLSYNDLSTA-LKQCFLYFGIFPEDQVVKADDIIRLWMAEGFIPRG--EE-RMEDVADGFLNELIRRSLVQVAKT-------FWEKVTDCRVHDLLRDLAIQKVLEVN
Gpa2 VGREN--EFEMMLDQLARG-------GRELEVVSIVGMGGIGKTTLAAKLYSD--PYIMSRF--DIRAKATVSQ--E----YC----VRNVLLGLLSLTS-----------------DEPDYQLADQLQKHLKGRRYLVVIDDIWTT-E----------AWDDIKLCF-PDC--DNGSRILLTTRNVEVAEYASS--------GKPPHHMRLMNFDESWNLLHKKIFEKE--G--S---YSP-EFENIGKQIALKCGGLPLAITLIAGLLSKISK--TLDEWQNVAENVRSVVST----------DLEAKCMRVLALSYHHLPSH-LKPCFLYFAIFAEDERIYVNKLVELWAVEGFLNEEE--GKSIEEVAETCINELVDRSLISIHNVS------FDGETQRCGMHDVTRELCLREARNMN
alpha-WOLF11//alpha-WOLF15//alpha-WOLF2//alpha-WOLF8//alpha-WOLF9 LGRDK--DKNDIIDRLLN----R-NGNEACSFLTIVGAGGLGKTALAQLVFND--ERVKIEF--DLRYWVCVSDQDQ----FD----VKEILCKILEVVTKEKV----------D-NSSTLELVQSQFQEKLRGKKYFLVLDDVWNE-DRE--------KWLPLEELL--MLG-QGGSKVVVTARSEKTANVIGKR---------HFYTLECLSPDYSWSLFEMSAFQKGHE--QE---NHH-ELVDIGKKIVEKCYNNPLAITVVGSLLYGE----EISKWRSFEMSELAKIGN-----G------DNKILPILKLSYHNLIPS-LKSCFSYCAVFPKDHEIKKEMLIDLWIAQGYVVALDG-GQSIEDAAEEHFVILLRRCFFQDVKKDE------YGDVDSVKIHDLMHDVAQEVGREEI
Rxo1 AGIDE--NKQTLISSLKFE-------DPSLRIIAVWGMGGVGKSTLVNNVYKN--E--GSNF--DCRAWVSISQ--S----YR----LEDIWKKMLTDLIGKDKI-E----F--DLGTMDSAELREQLTKTLDKRQYLIILDDVWMA-N----------VFFKIKE-VLVD-N-GLGSRVIITTRIEEVASLAK---------GSCKIKVEPLGVDDSWHVFCRKAFLKDENHI-----CPP-ELRQCGINIVEKCDGLPLALVAIGSILSLRPK--NVDEWKLFYDQLIWELHNN---------ENLNRVEKIMNLSYKYLPDY-LKNCFLYCAMFPEDYLIHRKRLIRLWIAEGFIEQK--GACSLEDTAESYLKELIRRSMLHVAER----N--CFGRIKCIRMHDLVRELAIFQSKREG
Pm41 VGIDA--TRDELIELVTNQ------EEKELKVVSIVGYGGLGKTTLAIQVYRH----LHGQF--DFQAKVLMSR--I----FD----MKRILRAILFQTNETDYLDQ-N-------ESWGEDLLIEKLRKFLMDKRYFVVIDDIWDA-R----------NWDAIKC-AFPD-G-KRGSRIMTTTRINSVAKSCCTH-R-----RDHIHKLSVLSEADSQCLFYRRAFY--CED--G---CPP-ELEEVATEIVQRCGGLPLAIITLASLLSTKSY--TRREWMIVQDSIGLGLMNN---------DGMEDMNKILSLSYIDLPYH-LKTCLLYLSLFPEDFLITRDRLVRRWIAEGFITAECG--KTLEEQGESYFNELINRNLIQPIDI----K--YDGRARACRVHDMILDFIVSKAAEEK
Tsn1 IGRDE--EKHKILSILSE----S--NAEEMTILPIYGIGGIGKTTLAQLVFND--IQFRDYY----RVWVYVSQ--K----FD----LKKIGNFIISQLTKETS----------D--IDDQQTLHNRLRQLFAGKSILIVLDDLWEE-KQH--------ELEKLKAML--RLG-IGNKVVIVTTRDEAIARKINRT--------VMPYKLEILTDDMCWSIIKQKSFFEDRC-------DKE-QLGQIGMDIAIKCGGVALAAQSLGYMLREM----ESDQWESVRDSYIWNLST-----MEDPSLRNHEVLLSLLLSYSHMHEF-LQLCFSYCAFFPKGQNIVKYDLIHQWIALGFTGPSGI--FDSIQLCEKYITRLLGMSFLQYSKTRSSE---QDKDVKMFVMHDLVHDLARAILADKV
Pi-ta VGRDI--SMQKLVRWLA---D----GEPKLKVASIVGSGGVGKTTLATEFYRLHGRRLDAPF--DCRAFVRTPR--K----PD----MTKILTDMLSQLRPQHQH-Q-S-------DVWEVDRLLETIRTHLQDKRYFIIIEDLWAS-S----------MWDIVSR-GLPD-N-NSCSRILITTEIEPVALACCGY-N-----SEHIIKIDPLGDDVSSQLFFSGVVG--QGN--E---FPG-HLTEVSHDMIKKCGGLPLAITITARHFKSQLL-DGMQQWNHIQKSLTTNLKKN---------PTLQGMRQVLNLIYNNLPHC-LKACLLYLSIYKEDYIIRKANLVRQWMAEGFINSIEN--KVMEEVAGNYFDELVGRGLVQPVDV----N--CKNEVLSCVVHHMVLNFIRCKSIEEN
Pit VGEDIRRAIDDMVKMIVSSN----YNESRSTVFGIQGMGGIGKTTLAQKIYNE--QRIREKF--QVHIWLCISQ--N----YT----ETSLLKQAIRMAGGICDQ---------L---ETKTELLPLLVDTIRGKSVFLVLDDVWKS---D--------VWIDLLRLPF-LR--GLNSHILVTSRNLDVLVEMHAT---------YTHKVNKMNDCDGLELLMKMSLGPYEQ--S------R-EFSGVGYQIVKKCDGLPLAIKVVAGVLSTKR---TRAEWESI-RDSKWSIHG-----------LPRELGGPLYLSYSNLPPE-LKQCFLWCALLPSNFVIRRDAVAYWWVAEGFVTEVHG--YSIHEVAEEYYHELIRRNLLQPRPEFV--------DKGESTMHDLLRSLGQFLTKDHS
NiattPtr1 IGRET--DQENIVKQLID----A-RDEENISVIPIVGLGGLGKTTLVKLVYNY--NTVVQNF--DLRMWVSISE--D----FS----LSKVIEKILRSATGES-----------F-GHLDMDQLQGHLSEVLRSKRYLLVLDDVWNE-DQN--------KWTDLRELL--MNC-SKGSKIVVTTRSKMVALITGTV---------APYYLGGLTDDACLLLFLKCAFVGEDK-------LLP-NLVEIGKEIVKKCGGVPLAVKTLGRLLYMKT---DENEWLRIRDNEIWEIEQ-----K------QSDILPILRLSYEQMPSH-LRQCFAYCSMLSKGQEIPREDFINRWIAQGFIQSSNG-SRKLEDIGNQYFDELLSRFCFLDVVQAF------DGEILACKLHNLVHDLAQSVAGSEC
AhRRS5 VGIEE--PKKQLISWLIKG-------CPGRKVISVTGMGGMGKTTVVKKVYDD--PEVIKHF--KACVWVTVSQ--S----FK----TEELLRDLVQKIFSEIRR-P----VPDGLESMRSDKLKLIIKDMLQRRRYLVVFDDVWHM-H----------EWEAVKY-ALPD-N-NCGSRVMITTRKSDLASACSIQS------KGKVYNLQPLKEDEVWDLFTRKTFQG---KS-----CPS-YLTSICKCILRKCEGLPLAIVAISSVLAMKDK-CRIEEWDMICHSLGAEIQDN---------DKLGNLKTVLGLSINDLPYY-LKYCFLYLSIFPEDHLIERMRLIRLWIAEGFIEAK--EGKTLEDVAEDYLKELLNRNLIQVAGT----T--TDGRVKTLRIHDLIREIIILKSKDEN
RPM1 VGIDA--PKGKLIGRLLSP-------EPQRIVVAVVGMGGSGKTTLSANIFKS--QSVRRHF--ESYAWVTISK--S----YV----IEDVFRTMIKEFYKEADT-Q----IPAELYSLGYRELVEKLVEYLQSKRYIVVLDDVWTT-G----------LWREISI-ALPD-G-IYGSRVMMTTRDMNVASFPY-GI------GSTKHEIELLKEDEAWVLFSNKAFPASLEQC-----RTQ-NLEPIARKLVERCQGLPLAIASLGSMMSTKKF---ESEWKKVYSTLNWELNNN---------HELKIVRSIMFLSFNDLPYP-LKRCFLYCSLFPVNYRMKRKRLIRMWMAQRFVEPI--RGVKAEEVADSYLNELVYRNMLQVILW----N--PFGRPKAFKMHDVIWEIALSVSKLER
RPG5 VGVEQ--PMKKLVNLLA-FGDD---NQKQLKVISISGSAGVGKTTVARTIYHR----YGREF--QCRAFVRVSR--N----PD----MRRLLTSVLSQTKAPRTH-----------SFSDAQDLIDSIIKHLQGKSYFIVVDDLWAS-S----------EWDIISR-AFPY-G-DRCSRILTTTQVEDVALACSGY-E-----TEYIFEMRPLNDGEARKLFLNNVFGSESED--A---CPK-EFEVVADRIIRKCSGLPLSIVSIASLLLPSK--WNPAMWEKVESSLPSILRID---------PTSQGMKDVLILIYNKLPLH-LKTCLLYLGMYPEGCTITKDDLVKQWVAESLVSD----------TDYGCFDELVRRGMIQPVDT----N--YDGEVLSCTVDHMVMDLIRYKS----
Wed -------------------------------------------TEIARRVFNNYY-SRGGRF--DFAVWVNAEE--H----SH----STARLRSILQQVEKQAQVQPQE----D--GGDETTRLQQEILKHLTGKKFLIFLADHQDE-T----------PWTQILPALPTD--STNESAVILSPLVQQAYQYVGWYVL-S---RVYFYSHLVATRNKAKELLRVGADQH----------KGE-DLHDLVNHILERCRWDSFSSKMFLHALYANHQ-RSKPELENLLLSLNE-----------FSTV--SNARNMIKFCYDDLH-S-YKVCFQYLSIFPLGFKIRRTSLVRRWAAEGLIVGRDG--LAATDEAERCFDAMIDRGLLLPADNTD----NPSGKVKMCTVDPHVFSFIAR------
Lr22a//Lr22a_sus VGIDK--NRDILMGSLNLEK------SLDLQTIALWGMGGIGKSTLVNNVFRN--E--ASNF--ECRVWVSVSQ--S----YK----LDDIWRIMLKEIYSKDQK-A----F--DGEKLTCAELQDELKETLKTKRYLIILDDVWTA-E----------AFRKIKG-VLVD-T-KMGSRIIITTRFDEVASQAD---------DGYKIKVEPLEKEDAWRLFCRKAFPRTENHI-----CPL-ALRKCGESIVEKCDGLPLALVSIGSILSLKEQ--NDTEWGLFEAQLISELNNN---------SDLKHVVKILNLSYKYLPDD-LKSCFLYCAMFPEDHMIHRKRLIRLWVAEGFIKQN--GNCSLEDVAEGYLRELVRRSMLHVVER----N--SFNRIKCVRMHDLVRELAIFQSKRES
Rpi-amr1e-1032//Rpi-amr1e-3408 VGMED--EYNTILDRLTAQ-------TDELTVIPIFGMGGIGKTTLARKVYDD--SSIRSRF--DRHVWVTTSE--E----FN----ERRMLLEVVSSITT------------GSNQEKSDDQLMEIVYRGLKGRRFLIVIDDIWST-Q----------AWDQMQRIF-PND--DNKSRILLTTRLKYVADYVNSP-------DFPPHSKSFLSLDDSWNLFTEKVFNK---D--T---CPP-HLEETGKHIVQQCRGLPLSVVVVAGLVGKMDP--THDNWENVEENLNSF-IG----------TVSERCQSILSLSYNYLPQY-LRACFLYVGCFPEDKEIDVSKLIRLWIAEQFVKARS--NKNLEVVAEEYLEELIDRSLILSGRQR------ANGRMKTCKIHDLLRQLCLSEAHTEN
Rj2 VGLES--RLLEVTKLLDVE------SDDGVYMIGIHGIGGIGKSTLAIAVYNLI----ACHFDG-SCFLKDLREK-------SNKKGLQHLQSILLREILGEKEI---N----LASVEQGASIIQHRLQ----RKKVLLILDDVDKH--EQLQAIVGRPCW------F------GPGSRVIITTRDKQLLASH-GV--------KRTYEVELLNENNALQLLTWKSFKTE---------KVDPSYKEVLNDVVIYASGLPLALEVIGSNLFGKS----IEEWKSAIKQYKRIP--------------GIQILEILKVSFDALEE-EQKNVFLDIACCFNR--YDLTEVEDILRAHYGDC------------MKYHIGVLVEKSLIKKKFSW-----Y--GRVPIVTMHDLIEDMGKEIVRQES
MLA18-1 VGIYGKRD-QELMRLLSMEG--DGASEKRLKKVSIVGFGGLGKTTLARAVYDKI----KGDF--DCRAFVPVGQ--N----PD----IKKVLRDILIDLGNPHS----------DLATLDANQLIKKLHEFLENKRYLTIIDDIWDE-K----------LWEGLNFAFPKRN--NLGSRLITTTRIVSVSNSCCLSN------NDSVYQMKPLSVDDSRKLFYKRIFSDENG-------CPN-EFEQVSRDIVKKCGGVPLAIITIASALAGRQKMKPKCEWDILLHSLGSGLTE---------DNSLEEMRRILSFSYSNLPS-HLKTCLLYLCIYPEDSVIYRDILIWKWVAEGFVHHENQ-GTSLFLVGLNYFNQLINRSMIQPIY-D------GTGKVYACRVHDMVLDLIRSLSRETK
L9 VGIDD--HITAVLEKLSLD------S-ENVTMVGLYGMGGIGKTTTAKAVYNKI----SSCFDC-CCFIDNIRETQ------DQKDGVVVLQKKLVSEILRIDSGSV-G----FINDSGGRKMIKERVS----RFKILVVLDDVDEK--FKFEDMLGNHKD------F------ISQSRFIITSRSVRVLSTL-NEN------QCKLYEVGSLSKPHSLELFSKHAFKKN---------TPPSYYETLANDVVYTAAGLPLTLKVIGSLLFKQE----IAVWEDTLEQLRRTL-------------NLDEVYDRLKISYDALKP-EAKEIFLDIACFFIG--KNKEEPYYMWTDCNFYP-------------ASNITFLIQKCMIQVGD------------DDKFKMHDQLRDMGREIVRRED
SpNBS-LRR DSRKL--KEEEVMAALRD---------EDVSVIGICGMGGVGKTTLAEKIRVRA--KKERFF--DEVVMVTVSQ--Q----PD----LKTIQAEIAGGVGLTF-QG-NF--------WNRGDQLRSRLMG---QDSILIILDDVWEA-L----------DLNKLGIPSCSN--HNHQCKVTLTTRLRDVCE-TMEA--RKIIE------VGILPEKEAWVLFRQKAGNSV--------A-DL-SLHDTAKDVVKECKGLPLAIITVAGALKRKSK----PSWEDALKQLQKS-----TP-KNI-PGVIKNVYQSLKLSYDQLESDEVRYLFLLCSLFEEDSNIWHEQLLRYGMGLGIFSEIEN-LEEARKRVCHLLETLKDRFLLSQGS-----------GKNYVKMHDVVRDVAIYIASEGR
RPP1-WsA VGMAA--HMERTEQLLRLD------L-DEARMIGIWGPPGIGKTTIARFLFNQV----SDRFQL-SAIMVNIKGC---RPCFDEYSAQLQLQNQMLSQMINHKDI-----------MISHLGVAQERLR----DKKVFLVLDEVDQL--GQLDALAKDTRW------F------GPGSRIIITTEDQGILKAH-GI--------NHVYKVEYPSNDEAFQIFCMNAFGQK---------QPYEGFCDLAWEVKALAGELPLGLKVLGSALRGMS----KPEWERTLPRLRTSL--------------DGKIGGIIQFSYDALCD-EDKYLFLYIACLFNN--ESTTKVEEVLANKFLDV-------------GQGIHVLAQKSLISFE-------------GEEIQMHTLLEQFGRETSRKQF
CHS3 VGIYA--RLLEIEKLLYK-------QHRDIRSIGIWGMPGIGKTTLAKAVFNHM----STDYDA-SCFIENFDEA-------FHKEGLHRLLKERIGKILKDEFD---I----ESSYIMRPTLHRDKLY----DKRILVVLDDVRDS--LAAESFLKRLDW------F------GSGSLIIITSVDKQVFAFC-QI--------NQIYTVQGLNVHEALQLFSQSVFGI---------NEPEQNDRKLSMKVIDYVNGNPLALSIYGRELMGKK-----SEMETAFFELKHCP--------------PLKIQDVLKNAYSALSD-NEKNIVLDIAFFFKG--ETVNYVMQLLEESHYFP-------------RLAIDVLVDKCVLTISE-------------NTVQMNNLIQDTCQEIFNGEI
PigmR VGFSD--SKKRLLEMIDTN-----ANDGPAKVICVVGMGGLGKTALSRKIFES-EEDIRKNF--PCNAWITVSQ--S----FH----RIELLKDMIRQLLGPSSLDQLL--ELQGKVVVQVHHLSEYLIEELKEKRYFVVLDDLWIL-H----------DWNWINEIAFPKNN-KKGSRIVITTRNVDLAEKCATA--------SLVYHLDFLQMNDAITLLLR------HED--M---ESNKNMQKMVERIVNKCGRLPLAILTIGAVLATKQ----VSEWEKFYEQLPSELEIN---------PSLEALRRMVTLGYNHLPSH-LKPCFLYLSIFPEDFEIKRNRLVGIWIAEGLVRPKVG--MTTKDVGESYFYELINRSMIQRSRV----G--IAGKIKTCRIHDIIRDITVSISRQEN
NbNRC4a VGFDE--EANKVINRLVKE-------SKDLDIIPVVGMPGLGKTTLARKIYKD--PKLSYEF--FGVHWVYVGQ--S----YK----IKDVFLNILKFFTRRTE----------DYQHEDADALAKVIAGFIKGGRCLICLDDVWET-K----------VIDYVKTIF-PEN--EKGHRVMMTTRNKVLATYAN----------SDPHDLKFLTPKESFELLVKRVFGK---K--P---CPK-DLVGHGESIAGKCGGVPLAVVVIAGALRGRPN--T-SDWIRVERNVVQHLFT----------NSEESCLKFVEMSYDHLPQE-VQTCFLYCGVFPRGFDIPSWKVIRLWIAEGLIKPQE--SYTLEEIAEFYLNDLVNRNLVILQQKR------SDGQIKTCRLHDMLHQFCKKEASNKW
RLM1B VGIEA--HLREIKSLLDLD------N-VEVKIVAIAGPAGIGKTTIARALYGLL----SKRFQL-SCFVDNLRGSY--HSGFDEYGFKLHLQEQFLSKVLNQSGM-----------RICHLGAIKENLS----DQRVLIILDDVNKL--KQLEALANETTW------F------GPGSRIVVTTENKELLQQH-GI--------NNTYHVGFPSDEDALKILCSYAFKQT---------SPRHGFEELSESVTKLCGKLPLGLCVVGSSLRGKK----EDEWEDVVTRLETIL--------------DQDIEDVLRVGYESLDE-NAQTLFLHIAIFFNK--EDGDLVKTMFAESDLDV-------------KYGLKILENRSLIKMKI--------FSNGDTKIVMHRLLQQMGKRAIQKQE
Pbr1.c VGIDK--PRDELIKCLM-EGMG--ASVQQQKVLSIVGPGGLGKTTLANEVYRK----LEGQF--QCRAFVSLSQ--Q----PD----VNKILRNILSQVCQQELPST-S--------VQDEGKLIDAIREVLKNKRYLVVIDDIWST-Q----------AWKIIKC-SLFL-N-DLGSRIMTTTRSIDIAKSCCSR-R-----HDRVYEIMPLTTANSKGLFFKRIFG--SED--I---CPP-QLEEISSEILKKCGGSPLAILTIASLLANKDS--TNEEWKWVYNSIGSTLGKD---------PGVEEMRRILSLSYDDLPHH-LKTCLLYLSIFPEDYEIERDRLIRRWIAEGFIDTDGG--RDLEEIGECYFNDLINRSMLEPVKI----Q--YDGQVVSCRVHDMILDLLASKSIEEN
Pbr1.b VGIDK--PRDELIKCLM-EGMG--ASVQQQKVLSIVGPGGLGKTTLANEVYRK----LEGQF--QCRAFVSLSQ--Q----PD----VNKILRNILSQVCQQELPST-S--------VQDEGKLIDAIREVLKNKRYLVVIDDIWST-Q----------AWKIIKC-SLFL-N-DLGSRIMTTTRSIDIAKSCCSR-R-----HDRVYEIMPLTTANSKGLFFKRIFG--SED--I---CPP-QLEEISSEILKKCGGSPLAILTIASLLANKDS--TNEEWKWVYNSIGSTLGKD---------PGVEEMRRILSLSYDDLPHH-LKTCLLYLSIFPEDYEIERDRLIRRWIAEGFIDTDGG--RDLEEIGECYFNDLINRSMLEPVKI----Q--YDGQVVSCRVHDMILDLLASKSIEEN
RPP2A_1 VGIEA--HLEAMSSILRLK------S-EKARMVGISGPSGIGKTTIAKALFSKL----SPQFHL-RAFVTYKRT-----NQDDY-DMKLCWIEKFLSEILGQKDL-----------KVLDLGAVEQSLM----HKKVLIILDDVDDL--ELLKTLVGQTGW------F------GFGSRIVVITQDRQLLKAH-DI--------NLIYEVAFPSAHLALEIFCQSAFGKI---------YPPSDFRELSVEFAYLAGNLPLDLRVLGLAMKGKH----REEWIEMLPRLRNDL--------------DGKFKKTLR-----------------------------------------------------------------------------------------------------------
L1 VGIDD--HITAVLEKLSLD------S-ENVTMVGLYGMGGIGKTTTAKAVYNKI----SSCFDR-CCFIDNIRETQ------DQKDGVVVLQKKLVSEILRIDSGSV-G----FINDSGGRKMIKERVS----RFKILVVLDDVDEK--FKFEDMLGNHKD------F------ISQSRFIITSRSVRVLSTL-NEN------QCKLYEVGSLSKPHSLELFSKHAFKKN---------TPPSYYETLANDVVYTAAGLPLTLKVIGSLLFKQE----IAVWEDTLEQLRRTL-------------NLDEVYDRLKISYDALKP-EAKEIFLDIACFFIG--KNKEEPYYMWTDCNFYP-------------ASNITFLIQKCMIQVGD------------DDKFKMHDQLRDMGREIVRRED
NRC4b VGFDE--EAKKVIKRLVEG------PAESLAIVPVVGMPGLGKTTLARKIYND--TTLSFEF--FSTIWIYAGP--E----CK----IKDLYHKILKHFKKNID----------EHLDEDDHTLAKVISGFMKGGRCLIVLDDVWEA-N----------VIDHVKKVF-PEN--KKGHRIMMTTRDGLLAAYKN----------AEPHNLKFLLADECFELLEKRVFGK---G--S---CPD-ELKDVGERIAGNCGGVPLIVVVIAGALAGRSN--T-TDWEIVERDVARHAFT-----------VNKNCGVFVEMSYDRLSQE-MQTCFLYSGIFPRGFDIPAWKLIRLWIAEGLIKPQQ--SSTLEEIAELHLNDLVHRNLVILLEKR------SDGQIKTCRLHDMLHQFCRTKAADKW
RPP2B PGIES--RSKELEKLLMFD------NDECVRVVGVLGMTGIGKTTVADIVYKQN----FQRFDG-YEFLEDIEDN-------SKRYGLPYLYQKLLHKLLDGENV---D----VR----AQGRPENFLR----NKKLFIVLDNVTEE--KQIEYLIGKKNV------Y------RQGSRIVIITRDKKLLQKN-AD---------ATYVVPRLNDREAMELFCLQVFGNH---------YPTEEFVDLSNDFVCYAKGLPLALKLLGKGLLTHD----INYWKKKLEFLQVNP--------------DKELQKELKSSYKALDD-DQKSVFLDIACFFRI--EMHDLLH----AMGKEI-------------GKEKSIR--------------------------------------------
Dark VSRLQ--PYLKLRQALLE--------LRPAKNVLIDGVLGSGKTWVALDVCLSY--KVQCKM--DFIFWLNLKN--C----NS-PETVLEMLQKLLYQIDPNWTSRSDHLRI-----HSIQAELR-RLLKSKPYENCLLVLLNVQNA-K--------------AWNAF------NLSCKILLTTRFKQVTDFLSAATT-----ISLDHHSMTLTPDEVKSLLLKYLDCRPQD-------LPR-----------EVLTTNPRRLSIIAESIRDGLA-T----WDNWKHV------------------NCDKLTTIIESSLNVEPAE-YRKMFDRLSVFPPSAHIPTILLSLIWFDVI--KS----------DVMVVVNKLHKYSLVEKQPKES-----------TISIPSIYLELKVK------
L^2b LGRMI--EKERLIDRLLS----SDSNGENLTVVPIVGMGGVGKTTLAKIVYND--KKVKDHF--GLKAWFCVSE--A----YD----AFRITKGLLQEIGSFDL----------KD-DNNLNQLQVKLKESLKGKRFLVVLDDLWND-DCD--------EWDDLKNLF--VQG-AMGSKILVTTRKEDVALMMGN----------GAINVKTLSDEVSWDLFKQHSLKNRDP--E----EHP-ELEEVGKQIADKCKGLPLALKALAGILCRKS---EVYEWKNVLRSEIWELPR-----R------KNGILPELMMSYNDLPAH-LKRCFAFCAIYPKDYKFCKEQVIHLWIANGLVQQL--------HSGNQYFNELRSRSLFERVPES-S----ER-YGGKFLMHDLVNDLAQIASSKLC
L^4 LGRMI--EKERLIDRLLS----SDSNGENLTVVPIVGMGGVGKTTLAKIVYND--KKVKDHF--GLKAWFCVSE--A----YD----AFRITKGLLQEIGSFDL----------KD-DNNLNQLQVKLKESLKGKRFLVVLDDLWND-DCD--------EWDDLKNLF--VQG-AMGSKILVTTRKEDVALMMGN----------GAINVKTLSDEVSWDLFKQHSLKNRDP--E----EHP-ELEEVGKQIADKCKGLPLALKALAGILCRKS---EVYEWKNVLRSEIWELPR-----R------KNGILPELMMSYNDLPAH-LKRCFAFCAIYPKDYKFCKEQVIHLWIANGLVQQL--------HSGNQYFNELRSRSLFERVPES-S----ER-YGGKFLMHDLVNDLAQIASSKLC
alpha-WOLF18 LGRDK--DKNDIIDRLLN----R-NGNEACSFLTIVGAGGLGKTALAQLVFND--ERVKIEF--DLRYWVCVSDQDQ----FD----VKEILCKILEVVTKEKV----------D-NSSTLELVQSQFQEKLRGKKYFLVLDDVWNE-DRE--------KWLPLEELL--MLG-QGGSKVVVTTRSEKTANVIGKR---------HFYTLECLSPDYSWSLFEMSAFQKGHE--QE---NHH-ELVDIGKKIVEKCYNNPLAITVVGSLLYGE----EISKWRSFEMSELAKIGN-----G------DNKILPILKLSYHNLIPS-LKSCFSYCAVFPKDHEIKKEMLIYLWMAQGYVVPLDG-GQSIEDAAEEHFVILLRRCFFQDVKKDK------YGDVDSVKIHDLMHDVAQEVGREEL
MLA1//MLA8 VGIYGKRD-QDLMRLLSMEG--DDASNKRLKKVSIVGFGGLGKTTLARAVYEKI----KGDF--DCRAFVPVGQ--N----PH----MKKVLRDILIDLGNPHS----------DLAMLDANQLIKKLREFLENKRYLVIIDDIWDE-K----------LWEGINFAFSNRN--NLGSRLITTTRIVSVSNSCCSSH------GDSVYQMEPLSVDDSRILFWKRIFPDENG-------CLN-EFEQVSRDILKKCGGVPLAIITIASALAGDQKMKPKCEWDILLQSLGSGLTE---------DNSLEEMRRILSFSYSNLPS-HLKTCLLYLCIYPEDSKIHRDELIWKWVAEGFVHHENQ-GNSLYLLGLNYFNQLINRSMIQPIY-G------FNDEVYVCRVHDMVLDLICNLSREAK
Napostrophe FGRQN--EIEELVGRLLS----VAVNGKNLTVIPIVGMAGIGKTTLAKAVYND--EKVKYHF--DLKAWFCVSE--P----YD----AFRITKGLLQEIGSFDL----------KM-DNNLNQLQVKLKESLKGKKFLIVLDDVWND-NYN--------AWEDLKNLF--VQG-NAGSTIIVTTRKKSVAKTMGN----------EQISMDTLSSDVSWSLFKRHAFDNMDP--K----EHL-EHVEVGKEIVAKCKGLPLALKTLAGILRSKS---EIEGWKRILRSEVWELP-------------DNGILPVLMLSYSDLPAH-LKQCFSYCAIFPKDYPFRKKQVIQLWIANGLVQGLQ-KYETIEDLGNLFFLELQSRSLFERVPES-S----KN-NAEKFLMHDLVNDLAQVASSKLC
Ta7ANPR1 VVIDG--RMNEFINSLVADVA---ADQQQLKVVSVLGSGCLGKTTLAKVLYKR----IGMQF--DCRAFIRVSK--K----PD----MKSLLHNLFLQLHKKKQPLPAN-------N--ELGISDINISKHLQDKRYLIVIDDLWDA-S----------AWDIIKC-AFPK-G-SHGSRIIITTQIEDVALTCCCD-H-----WEHVFEMKPLDDDHSRKLFFNRLFG--SES--D---CPE-EFKQVSNEIVDICGGLPLATINIASHLANQQTGLALDLLAYMCDSLRSHSWSS---------STLERTRKVLNLSYNNLPQH-LKTCLLYFHMYPEGSIIWKDDLVKQWVAEGFVATGKGDKETTEKTAGIYFDALVDRRFIQPL-----------------------------------
NbNRC4c VGFDE--EANKVINRLVKE-------SKDLDIIPVVGMPGLGKTTLARKIYKD--PKLSYEF--FGVHWVYVGQ--S----YK----IKDVFLNILKFFTRRTE----------DYQHEDVDALAKVIAGFIKGGRCLICLDDVWET-K----------VIDYVKTIF-PEN--EKGHRVMMTTRNKVLATYAN----------SDPHDLKFLTPKESFELLVKRVFGK---K--P---CPK-DLVGHGESIAGKCGGVPLAVVVIAGALRGRPN--T-SDWIRVERNVVQHLYT----------NSEESCLKFVEMSYDHLPQE-VQTCFLYCGVFPRGFDIPSWKVIRLWIAEGLIKPQE--SYTLEEIAEFYLNDLVNRNLVILQQKR------SDGQIKTCRLHDMLHQFCKKEASNKW
Rps1-k-2 YGREK--DKEAIIKLLSE----DNSDGREVSVVPIVGMGGVGKTTLAQLVYND--ENLKQDF--DFKAWVCVSQ--E----FD----VLKVTKTIIEAVTGKAC----------K--LNDLNLLHLELMDKLKDKKFLIVLDDVWTE-DYV--------DWRLLKKPF--NRGIIRRSKILLTTRSEKTASVVQTV---------HTYHLNQLSNEDCWSVFANHACLSTES--NE---NTA-TLEKIGKEIVKKCNGLPLAAESLGGMLRRKH---DIGDWNNILNSDIWELSE-----S------ECKVIPALRLSYHYLPPH-LKRCFVYCSLYPQDYEFEKNELILLWMAEDLLKKPR-KGRTLEEVGHEYFDDLVSRSFFQRSRT--S----SWPHRKCFVMHDLMHDLATSLGGDFY
RPP2A_2 LKSSK-----NLLGILA-----NHSQSTDVEIMGIWGIAGIGKTSIAREIFELH----APHY--DFCYFLQDFH--LM---CQ----MKRLREDFISKLFGEEKGL-AS--------DVKPSFMRDWF----HKKTILLVLDDVSNA-R----------DAEAVIGGFGW---FSHGHRIILTSRSKQVLV-QCKV--KKPYE------IQKLSDFESFRLCKQYLDGEN----------------PVISELISCSSGIPLALKLLVSSVSKQYI----TNMKDHLQSLRKD-----PP---------TQIQEAFRRSFDGLDEN-EKNIFLDLACFFRGQS--KDYAVLLLDACGFFTYM-------------GICELIDESLISLVD-------------NKIEMPIPFQDMGRIIVHEED
Sr61 VGMEG--SKNELVNWLE-------DKDKQLKVVSIVGFGGLGKTTLANEVYHM----LRPGS--TFSAFVPVSQ--K----PN----ILNLLRSLLSQLGIEPTIYA------------CVSDLIDKLRERLQTKRYLIIIDDLWDV-S----------AWNIIKC-ALPD-N-DCGSRVVVTTRIQEVATACCSH-R-----RDYILQMKPLSDEDSKRLFYGRIFG--STE--A---CPR-HLRDVSLEVLKKCGGLPLAITSIASMLATEGF-EQKERWKDVRNSLGSG--TN---------GTLNGVRQILNLSYKDLPCY-LKTCFLYLGMYPEDYTIKRSDLECQWMAEGFVSKENG--HSVEKTARSYFNELVNRSLIQPVEF----D--NTGSVTQCRVHDMMLDLIMLKSVEEN
Pik-e1 EDVKE--ITAMLAPVK------SICEFHEVKTICILGLPGGGKTTIARVLYHAL----GTQF--QCRVFASISP--SS---SP-SPNLTETLADIFAQAQLGVTDT--L---GSGTGRALQQHLIDNISAFLLNKKYLIVIDDIWHW-E----------EWEVIRKSIPK---NDLGGRIIMTTRLNSIAEKCHTDDND----V-FVYEVGDLDNNDALWLSWGIATKSGAGN---IGTG----EDNPCYDIVNMCYGMPLALIWLSSALVGEIE----ELGGAEVKKCR--DLRHIEDILD--IPSLQPLAESLCLGYNHLPL-YLRTLLLYCSAYHW--RIERGRLVRRWIAEGFVSEE--------KEAEGYFGELINRGWITQHGDNN--------SYNYYEIHPVMLAFLRCKSKEYN
Sr21 YGRDA--ERDEIIDLLIK----G--GSSDLNVLPVVGSGGIGKTTLVRYVYHA--KRIKDHF--DLLIWVCVST--N----FD----VVGLTLQILDHVCEDR----------PYEKKSSLNKLQEILQENIRNKRFLLVMDDMWEEKDRG--------GWIKLLAPL--KSNKVKGCMVLATTRTKSVAKMIGTM---------DEITLTGLDEKEFWLFFKACAFRNDNR---E---HHP-SLQSIGKQIAKALKGFPLAAQSVGALLSTEV---SYQHWTTVR--DKWKSLQ-----G-----YDDDILPILKLSYDYLPVY-LQRCFSYCSLYPEDYGFDGKELVHAWISQNFVQCKDP-TIRLEETGHEYLEKLVDLGFFQKDGS-------------HYVMHDLMHALAGMVSSNEC
R2-like//RPi-abpt//Rpi-hjt1.2 VGFQD--VVQTFLAQLLKA-------EPRRSVLSIYGMGGLGKTTLARKLYTS--PDILNSF--RTRAWICVSQ--E----YN----TMDLLRNIIKSIQGRTKE------TLDLLERMTEGDLEIYLRDLLKERKYLVVVDDVWQR-E----------AWESLKR-SFPD-G-KNGSRVIITTRKEDVAERAD--D------RGFVHKLRFLSQEESWDLFRRKLLDV--R-A-----MVP-EMESLAKDMVEKCRGLPLAIVVLSGLLSHKKG---LNQWQKVKDHLWKNIKED----------KSIEISNILSLSYNDLSTA-LKQCFLYFGIFPEDQVVKADDIIRLWMAEGFIPRG--EE-RMEDVADGFLNELIRRSLVQVAKT-------FWEKVTDCRVHDLLRDLAIQKALEVN
RPP1-WsB VGMRA--HMDMLEQLLRLV------L-DEVRMIGIWGPPGIGKTTIARFLFNQV----SDRFQL-SAIMVNIKGC---RPCFDEYSAQLQLQNQMLSQMINHKDI-----------MISHLGVAQERLR----DKKVFLVLDEVDQL--GQLDALAKETRW------F------GPGSRIIITTEDLGVLKAH-GI--------NHVYKVGYPSNDEAFQIFCMNAFGQK---------QPHEGFDEIAREVMALAGELPLGLKVLGSALRGKS----KPEWERTLPRLKTSL--------------DGKIGSIIQFSYDALCD-EDKYLFLYIACLFNK--ESTTKVEGL-LGKFLDV-------------RQGLHILAQKSLISIE-------------DGNIYMHTLLEQFGRETSRKQF
Yr5 YGRVA--EMNSIRNLIAE----K--KCDALTVLPIVGIAGVGKTTLAQSVYND--PDIKSQF--HHKIWVCVSR--K----FD----EVMLTREMLDFERHEGSPHENG----RHEGISSLAKLQEILKDIIESKSFLLILDDVWDSMDDH--------QWRKLVCPF--VSSQAKGNLILVTTRNLSVAHMLGTR---------EPIKLGALENDVMWLLLKSCAFRDVNY---E---GNQ-SLSIVGRQISEKLKGNPLAAETAGALLRKKF---SIDYWKIILKNEDWKSME-----------LGNGIMAALKLSYDQLPYH-LQQCFSYCSIFPDGYQFLGEELVGFWMSQGFVKCNNS-SQRLEQIGQCYLIDLVNLGFFEEVKREE----PYLGCRVMYGICGLMHDFVIM------
DAR5 FWLKR--PLMELKKMLFE---------DGVVTVVVSAPYALGKTTLVTKLCHDA--DVKEKF--KQIFFISVSK--F----PN----VRLIGHKLLEHIGCKANEYEND--L-----DAML-YIQQLLKQLGRNGSILLVLDDVWAE-EESL-----------KFLIQ------LPDYKILVTSRFEFTSF-------------GPTFHLKP-------------------------------------------------------------------------------------------------------------------------------------------------------------------------------------------------------------------
Roq1 VGIES--QIKKLSSLLRM-------DLKGVRLVGIWGMGGVGKTTAARALFNRY----YQNFES-ACFLEDVKEY-------LQHHTLLYLQKTLLSKLLKVEFV---D----CTDTEEMCVILKRRLC----SKKVLVVLDDVNHN--DQLDKLVGAEDW------F------GSGSRIVITTRDMKLLKNH-DV--------HETYEIKVLEKDEAIELFNLHAFKRS---------SPEKEFKELLNLVVDYTGGLPLALKVLGSLLYKED----LDVWISTIDRLKDNP--------------EGEIMATLKISFDGLRD-YEKSIFLDIACFFRG--YNQRDMTALFHASGFHP-------------VLGVKTLVEKSLIFILE-------------DKIQMHDLMQEMGRQIAVQES
Ptr1 IGRDD--DQENIVKQLID----S-HDEENISVIPIVGLGGLGKTTLVKLVYNN--NRVVQNF--DLRMWVSISE--D----FS----LSKVIEKILRSATGES-----------F-DHLDMDQLQCCLGEVLQQKRYLLVLDDVWNE-DQH--------KWTDLRELL--MNC-SRGSKIVVTTRSKMVALITGTV---------PPYYLGGLANDDCLSLFLKCAFGGQDN-------LFP-NLVEIGKEIVKKCGGVPLAVKTLGRLLYMKT---DENEWLQIRDNEIWEIEQ-----N------KSDILPILRLSYEQMPSH-LRQCFAYCSMLPKGQEIPREDFINRWIAQGFIQSSNR-NRKLEDIGNQYFDELLSRFCFLDVVQAF------DGEILACKIHNLVHDLAQSVSGAEC
YrU1 VGIDG--HLNTLEAWLG---KD---GEQQLKVVSVVGSGGVGKTTLSKELYRR----IRGQF--ECQAFVRTSR--K----PD----IRRLLISLLSQVRPHQTP-----------HTWKLHSLIADIRTHLHDKRYLIVIDDVWAT-Q----------TWDIINR-ALPA-G-NLCSRILITTEVEDVALKCCGY-D-----SRHVLMVKPLGYDDSSKLFFSTAFG--LQY--E---CPP-ELCDAAHNIVRKCAGSPLAMVTVASLLVSQIG--KPEKWDYVNEILGHGLSTY---------PSSEGMKQVLNLSYNNLPHY-LKACVMYLSIYEEDYIIQKDDLVKQWIAEGLILATEE--KDKEEISRRYFDELISSRMILPVYT----N--DNDDVLSCTLHHMVLDFIKHKSLEEN
P VAMGS--RIFEIERLLAMD------KLDDTCIIGLWGMGGVGKTTLAEACYERVT--SSNKGIK-HLFVRNVNEIC------EKHHGVEKIVHKLYSKLLDENNI---------DREDLNIAYRRERLS----RSRVFVVLDNVETL--EQLEQLALGYVFNLS-KVF------AAGSRIIITTRNKKVLQNA-MA---------KIYNVECLNNKESIRLFSLHAFKQD---------RPQDNWTDKSHLAISYCKGNPLALKILGGALFGED----VHYWRSLLTGLRQSG--------------NLGIESILRRSYDKLGK-EEKKIFMDVACLLYG--MSRSRLIDYMATMYSSS-------------YVRVKDLIDKSLLTCVPS---------ENGEMIEVHDLLKEMAWNIVKEEP
Rpi-bt1 YGRDK--EKDEIVKILIN----NVSNAQTLPVLPILGMGGLGKTTLAQMVFND--QRVIEHF--HPKIWICVSE--D----FN----EKRLIKEIVESIEEKS-----------L-GGMDLAPLQKKLRDLLNGKKYLLVLDDVWNE-DQD--------KWAKLRQVL--KVG-ASGASVLTTTRLEKVGSIMGTL---------QPYELSNLSQEDCWLLFMQRAFGHQEE-------INL-NLVAIGKEIVKKCGGVPLAAKTLGGILRFKR---EERQWEHVRDSEIWKLPQ-----E------ESSILPALRLSYHHLPLD-LRQCFTYCAVFPKDTEMEKGNLISLWMAHGFILSK-G-NLELENVGNEVWNELYLRSFFQEIEVKS--------GQTYFKMHDLIHDLATSLFSAST
TAG24-Rgene VGMQS--RVEQLENLIDFN------SDNEVRVVGVCGMGGIGKSTLARVVYGRN----LHKFGA-HCFVDDISKV-------FRGVGLLSLQKQLVCQITNGEIQ---D----IYNHYEANSLIKTMLR----CQKALIVLDNADDV--EQLENLGVTRDC------L------YPGSRIVVTSRDQHVLNSF-GL--------DQTYKVQLLNEDEAHQLFCEKAFNDNIII---SCDEISREYKKLTDLALEYAQGLPLAIKVLGSYLRGRD----ISVWRSALDRLKNNP--------------KKEIADVLQLSFDGLEP-MEKEIFLDI-----------------------------------------------------------------------------------------
Bph1/9-1_1 WQHEK--AIDHLVRL-------VKTKVDERRVIAVWGTSGIREMSIVGGAYDHL--KRNNKF--ECCAWVNLMH--PL---NP-T----KLLQTIVRQFYVRSLQEAGKFRVLRSMLM-KEDHLNDEFNKYLSDKCYLIVLNDLSTA-E----------EWKQIKMLFPD---NKKGSRIIVFTQQVEVASFCARTEEV----A-PEHMQLFADQ-TLYAFHCKGAKDGVD------------------------------------------------------------------------------------------------------------------------------------------------------------------------------------------------
LOV1 VGVEQ--SVEALAGHLVEN--------DNIQVVSISGMGGIGKTTLARQVFHH--DMVQRHF--DGFAWVFVSQ--Q----FT----QKHVWQRIWQELQPQNG----------DISHMDEHILQGKLFKLLETGRYLVVLDDVWKE-E----------DWDRIKA-VFPR---KRGWKMLLTSRNEGVGIHAD--P------KSFGFKTRILTPEESWKLCEKIVFHRRDETEVR---VDE-DMEAMGKEMVTCCGGLPLAVKVLGGLLATK-H--TVPEWKRVYDNIGPHLAG----R-SSLDDNLNSIYRVLSLSYEDLPMC-LKHCFLYLAHFPEYYEIHVKRLFNYLAAEGIITSS-DDGTTIQDKGEDYLEELARRNMITI-DK----N-YMFLRKKHCQMHDMMREVCLSKAKEEN
RLM1A VGIEA--HLRKIQSLLDLD------N-DEVKMVAISGPAGIGKSTIGRALHSLL----SNRFHH-TCFVDNLRGSH--PIGLDEYGLKLRLQEQLLSKILNQDGS-----------RICHLGAIKERLC----DMKVFIILDDVNDV--KQLEALANESNW------F------GPGSRIIVTTENKELLKQH-GI--------NNTYYVGFPSDEEAIKILCRYAFRQS---------SSRHGFKKLTRSVTELCGKLPLGLRVVGSSLHGKN----EEEWEYVIRRLETII--------------DRDIEQVLRVGYESLHE-NEQSLFLHIAIFFNY--EDGDLVKAMLAENDLDI-------------EHELNILVNKSLIYIS------------TDGRIRMHKLLQLVGRQANQRE-
Fom-1 VDIER--QLFKMEKLNDLE-------PNVVRFIGIIGMGGIGKTTIAEVFYDRV----ARTFGKNRCFLRIYE-----------HTTLLSLQQQLLSQLLQTKDLI-------INNENEGARMIGSRLK----DKRVLIVLDGVKEK--TQLEQLVGNPNW------F------GSGSKIIITTRNRDVLRQPNYKD------KMVEYSVEFLDTKSAMTLFCKHAFGCG---------FPRKNFKDFSKEIVERVKGHPQALIQIGSSLYDKG----IEIWKEELKSLEE-D-------------YNNRIFKTLKISFDDLGK-TSQEVFLDLACFFNE--KTKEKVIEILKSFDYRP-------------HSEIQLLQDRCLIEVRS------------DNTILMPKCIQTMGQQIEREA-
MLA16-1 VGIYGKRD-QELMRLLSMEG--DGASEKRLKKVSIVGFGGLGKTTFARAVYDKI----KGDF--DCRAFVPVGQ--N----PD----IKKVLRDILIDLGNPHS----------DLATLDANQLIKKLHEFLENKRYLIIIDDIWDE-K----------LWEGLNFAFPKRN--NLGSRLITTTRIVSVSNSCCLSN------NDSVYQMEPLSVDDSRKLFYKRIFSDENG-------CPN-EFEQVSRDIVKKCGGVPLAIITIASALAGRQKMKPKCEWDILLHSLGSGLTE---------DNSLEEMRRILSFSYSNLPS-HLKTCLLYLCIYPEDSVIYRDILIWKWVAEGFVHHENQ-GTSLFLVGLNYFNQLINRSMIQPIY-D------GTGKVYACRVHDMVLDLIRSLSRETK
RPP5 VGIEA--HIEAIKSVLCLE------S-KEA-MVGIWGQSGIGKSTIGRALFSQL----SSQFHH-RAFLTYKST-----SGSDVSGMKLSWQKELLSEILGQKDI-----------KIEHFGVVEQRLN----HKKVLILLDDVDNL--EFLKTLVGKAEW------F------GSGSRIIVITQDRQLLKAH-EI--------DLVYEVKLPSQGLALKMISQYAFGKD---------SPPDDFKELAFEVAELVGSLPLGLSVLGSSLKGRD----KDEWVKMMPRLRNDS--------------DDKIEETLRVGYDRLNK-KNRELFKCIACFFNG--FKVSNVKELLE-D-----------------DVGLTMLAEESLIRITP------------VGYIEMHNLLEKLGREIDRAKS
Rx VGREN--EFEMMLDQLARG-------GRELEVVSIVGMGGIGKTTLATKLYSD--PCIMSRF--DIRAKATVSQ--E----YC----VRNVLLGLLSLTS-----------------DEPDDQLADRLQKHLKGRRYLVVIDDIWTT-E----------AWDDIKLCF-PDC--YNGSRILLTTRNVEVAEYASS--------GKPPHHMRLMNFDESWNLLHKKIFEKE--G--S---YSP-EFENIGKQIALKCGGLPLAITVIAGLLSKMGQ--RLDEWQRIGENVSSVVST----------DPEAQCMRVLALSYHHLPSH-LKPCFLYFAIFTEDEQISVNELVELWPVEGFLNEEE--GKSIEEVATTCINELIDRSLIFIHNFS------FRGTIESCGMHDVTRELCLREARNMN
Bs4 VGINA--HLEKLKSKLQI-------EINDVRILGIWGIGGVGKTRIAKAIFDTL----SYQFEA-SCFLADVKEF-------AKKNKLHSLQNILLSELLRKKND---Y----VYNKYDGKCMIPNRLC----SLKVLIVLDDIDHG--DQMEYLAGDICW------F------GNGSRVIVTTRNKHLIEKD-----------DAIYEVSTLPDHEAMQLFNMHAFKKE---------VPNEDFKELALEIVNHAKGLPLALKVWGCLLHKKN----LSLWKITVEQIKKDS--------------NSEIVEQLKISYDGLES-EEQEIFLDIACFFRG--EKRKEVMQILKSCDFGA-------------EYGLDVLINKSLVFISE-N-----------DRIEMHDLIRDMGRYVVKMQK
MLA18-2 VGIYGKRD-QDLMRLLSMEG--DDASNKRLKKVSIVGFGGLGKTTLARAVYEKI----KGDF--DCRAFVPVGQ--N----PD----MKKVLRDILIDLGNPHS----------DLAMLDANQLIKKLHEFLEHKRYLVIIDDIWDE-K----------LWEGINFAFSNRN--NLGSRLITTTRIVSVSNSCCSSD------GDSVYQMEPLSFDDSRMLFYKRIFPDENG-------CIN-EFEQVSRDILKKCGGVPLAIITIASALAGDQKMKPKCEWDILLRSLGSGLTE---------DNSLEEMRRILSFSYSNLPS-HLKTCLLYLCVYPEDSMISRDKLIWKWVAEGFVHHENQ-GNSLYLLGLNYFNQLINRSMIQPIY-N------HSGEAYACRVHDMVLDLICNLSYEAK
Rfg1//rj2_rfg1 VGLES--RLLEVTKLLDVE------SDDGVYMIGIHGIGGIGKSTLAIAVYNLI----ACHFDG-SCFLKDLREK-------SNKKGLQHLQSILLREILGEKEI---N----LASVEQGASIIQHRLQ----RKKVLLILDDVDKH--EQLQAIVGRPCW------F------GPGSRVIITTRDKQLLASH-GV--------KRTYEVELLNENNALQLLTWKSFKTE---------KVDPSYKEVLNDVVIYASGLPLALEVIGSNLFGKS----IEEWKSAIKQYKRIP--------------GIQILEILKVSFDALEE-EQKNVFLDIACCFNR--YDLTKVEDILRAHYGDC------------MKYHIGVLVEKSLIKKKFSW-----Y--GRVPRVTMHDLIEDMGKEIVRQES
Pc PLRDQ--EKDEIISKLVE----C-NAGENNMIVSIIGLGGSGKTTLAKHICHD--VKIKEHF--GEIFWVHVSQ--E----FD----VQKLIGKLFETIVGDNS----------D--RHPPQHMVQKISEKLSNKKFLLILDDAWHE-DRH--------DWEQFMVQL--KCG-APETRIMLTTRDRKVAQAVESR---------YTFELAFLSESESWNLFLKGSGFAEQD-------LSS-DEVQVGKDIIKGCGGVPLAIQTLGAVLRDKK---QISTWRAIRENNLWKVQS-----I------KDRVFASLKLSYIHLADE-LKQCFTFCSIFPKGYGIQKDRLIAQWIAHGFINAMNG--EQPEDVGRDYLDSLVNVSFLQEAYAS--------WNTDIYNMHDLIHDLTRQI-----
VG9514-Rgene VGMQS--RVEELENLIDFN------SDNEVRVVGVCGMGGIGKSTLARVVYGRN----LHKYGA-HCFVDDISKV-------FRGVGLLSLQKQLVCQITNGEIQ---D----IYNQIQAESLIKIMLH----SQKALIVLDNADDV--EQLEKLGVTRDC------L------CPGSRIVVTSRDQHVLNSF-GL--------DEIYKVQLLNKDEAHQLFCEKAFNENIIM---SCDEISREYKKLTDLALKYAQGLPLAIKVLGSYLRGRD----ISVWRSALDRLKDNP--------------KKEIADVLQLSFDGLEP-LEKEIFLDI-----------------------------------------------------------------------------------------
NbNRC2a VGFEE--EADKVINRLLGG-------SSGLEVVPVVGMPGLGKTTLANKIYKH--PDIGYQF--FTRIWVYVSQ--S----YR----RRELFLNIISKFTRNTK----------QYHDMCEEDLADEIEDFLKGGKYLIVLDDVWSP-D----------AWERIRIAF-PNN--NKSNRILLTTRDSKVAKQCKQC-------IGIPHDLKFLTEDESWILLEKKVFHK---D--K---CPP-ELELSGKSIAKKCNGLPLAIVVIAGALIGKGK--TSREWKQVDESVGEHLINK---------DQPENCNKLVQLSYDRLSYD-LKACFLYCGAFPGGFEIPAWKLIRLWIAEGFIQYKG--HLSLECKAEDNLNDLINRNLVMVMQRT------SDGQIKTCRLHDMLHEFCRQEAMKEE
Ta4ANPR1 VVIDG--RMNEFIDSLVADIV---ADQQQLKVVSVLGSGCLGKTTLAKVLYNR----IGIQF--DCRAFIRMPK--K----PD----MQILFCDLFSQLHQKKRPLHAN-------N--ELGISDINIRKHLQDKRYLIVIDDLWDA-S----------AWDIIKY-AFPN-G-NRGSRIIITTQIEDVALTCCSD-H-----SEHVFEMKPLDEDHSRKLFFNRLFG--SGS--D---CPE-EFKQVSNEIVDVCGGLPLATINIATHLANQQKAVSLDFLTYIRDSLRSQSWSS---------SASERTRQVLNLSYNDLPHH-LKTCLLYLHMYPEGSIVWKDDLVKQWVAEAFINTRKGDQNWMEKAAGIYFDELVDRRFIQPLNI----N--YNNKVLSCTVHEVVRDLLAHKSV---
Rpi-hjt1.3 VGLQD--VVQKLLAQLLKA-------EPRRSVLSIYGMGGLGKTTLARNLYNS--PDILNSF--PTRAWICVSQ--E----YN----TMDLLRNIIKSIQGRTKE------TLDLLERMTEGDLEIYLRDLLKERKYLVVVDDVWQR-E----------AWESLKR-AFPD-G-KNGSRVIITTRKEGVAERAD--D------RGFVHKLRFLSQEESWDLFRRKLLDV--R-A-----MVP-EMESLAKDMVEKCRGLPLAIVVLSGLLSHKKG---LNQWQKVKDHLWKNIKED----------KSIEISNILSLSYNDLSTA-LKQCFLYFGIFSEDQVVKADDIIRLWMAEGFIPRG--EE-RMEDVAEGFLNELIRRSLVQVAKT-------FWEKVTECRVHDLLHDLAIEKALEVN
WRR4A^Oy-0 VGLER--HLEEMLSLLDLD------N-DGVKIVGISGPAGIGKSTIAKALHSRH----SSTFQH-NCFVDNLWENY--KICTGEHGVKLRLHEQFVSKILKQNGM-----------ELTHLSVIKDRLQ----DKKVLIILDDVESL--AQLETLAD-MTW------F------GPGSRVIVTSENKEILQQH-GI--------GDIYQVGYPSESEALTIFCLSAFKQA---------SPPDGFMDLADEVVRICDKLPLALCVLGSSLLRKS----QTDWEDELPRLRNCL--------------DG-IESVLKVGFESLNE-KDQALFLYI-----------------------------------------------------------------------------------------
MLA31-1 VGIYGKRD-EDLMRLLSMDG--DDASNKRLKKVSIVGFGGLGKTTLARAVYEKI----KGDF--DCRAFVPVGQ--N----PD----MKKVLRDILIDLGNHHS----------DLALLDANQLIKKLHEFLENKRYLVIIDDIWDE-K----------LWEGINFAFSNRN--NLGSRLITTTRIVSVSNSCCSSD------GDSVYQMEPLSVDDSRMLFCKRIFPDENG-------CLN-EFEQLSRDILKKCGGVPLAIITIASALAGDEKMKPKCEWDILLQSLGSGLTE---------DNSLEEMRRILSFSYSNLPS-HLKTCLLYLCIYPEDSKIYRDKLIWKWVAEGFVHHQNQ-GSSLFLLGLNYFNQLINRSMIQPIY-G------ITDKVYACRVHDMVLDLICNLSHEAK
Pi5-2 IGRDT--DKENIKNLLLQ------NDVDKLPIIPIVGLAGLGKTAVAKLIFHEQ--GEGWNF--DQRIWVHLDK---K---LD----LNKIANSIISQVNQSVDTTKQI--------QNNLQFKRNCLQEVLCDQSSLIVLDDLFST-EEN--------QIAELKEMLRG---TKKGTKIIVTTSSEISAE-LIHT--VPPYK------LGPLSEGDCSTIFCQRAFGDG--------HENS-SLTEIAKQIVKRCEGIPAVAYSLGSLVRNKN----KEAWLYARDKEIWE-----LP-TLFPNG--FELLASFSEMYICMPSA-LKSCFAYLSTIPKGTIIDREKLIEQWIALDMVGSKHG-TLPAYVQGEMFIQQLLSISFLQVRNKPSATRIRDTNQSKELRIHNLVHDFAMYVARDDL
L^1a LGRMI--EKERLIDRLLS----SDSNGENLTVVPIVGMGGVGKTTLAKIVYND--KKVKDHF--DLKAWFCVSE--A----YD----SFRITKGLLQEIGSFDL----------KD-DNNLNQLQVKLKESLKGKRFLVVLDDLWND-DCD--------EWDDLKNLF--VQG-AMGSKILVTTRKEDVALMMGN----------GAINVETLSDEVSWDLFKQHSLKNRDP--E----EHL-ELEEVGKQIADKCKGLPLALKALAGILCRKS---EVYEWKNVLRSEIWELPR-----R------KNGILPELMLSYTDLPAH-LKRCFAFCAIYPKDYQFCKEQVIHLWIANGLVQQL--------HSGNQYFNELRSRSLFERVPES-S----ER-YGGKFLMHDLVNDLAQIASSKLC
Dm2h^Uk-1 VGMRA--HMDMLEQLLRLD------L-DEVRMIGIWGPPGIGKTTIARFLLNQV----SDRFQL-SAIMVNIKGC---RPCFDEYSAQLQLQNEMLSQMINHKDI-----------MISHLGVAQERLR----DKKVFLVLDEVDQL--GQLDALAKETRW------F------GPGSRIIITTEDLGVLKAH-GI--------NHVYKVGYPSNDEAFQIFCMNAFGQK---------QPHEGFDEIAWEVTCLAGKLPLGLKVLGSALRGMS----KTEWERTLPRLKTSL--------------DGNIGSIIQFSFDALCD-EDKYLFLYIACLFNN--ESTTKVEEVLANKFLDV-------------GQGIHVLAQKSLISFE-------------GEEIQMHTLLVQFGRETSRKQF
YrAS2388R VGEKIEEDTRALVEVLTREAV--GDKSGRLIVVAIVGIGGIGKTTLGKKVFND--EAIEGKF--TKKIWLSITQ--D----FT----DVELLSTTITAIGADLPG---------GGGAPDKALLVDALKNAIKDKKFFLVLDDLWDV---D--------AWNKHLMTPF-SYG-GPGSRVLITTRHDTVARSMKAF--------HPYHHVDKLAPQDAWSLLKKQVVTGEEN--EP---EVD-MLEDIGLQIIAKCDGLPLAVKVMGGLLCKKEK--TRRDWQDVLNDDMWSVSQ-----------MSKELNYAIYLSYEDLSPY-LKQCFLHFSLKPKKTVITDTEMVSMWVGEGLVEGDTY--TRSLEEGNKYYKELIVRNLIEVDTKYP--------SQLICNMHDVIRSFAQFVARDET
RPP13-Nd-1//RPP13-UKID34 VGLAD--DAKILLEKLLDYD------EKNRFIISIFGMGGLGKTALARKLYNS--GDVKRRF--EYRAWTYVSQ--E----YK----TGDILMRIIKSLGMTSGE------ELEKIRMFAEEELEVYLHGLLEGKKYLVVVDDIWER-E----------AWESLKR-ALPC-N-HEGSRVIITTRIKAVAEGLD--G------RFYAHKLRFLTFEESWELFEQRAFRN--IQR-----KDE-DLLKTGKEMVQKCRGLPLCIVVLAGLLSRK-T---PSEWNDVCNSLWRRLKDD----------SIHVAPIVFDLSFKELRHE-SKLCFLYLSIFPEDYEIDLEKLIRLLVAEGFIQGD--EEMMMEDVARYYIEELIDRSLLEAVRR-------ERGKVMSCRIHDLLRDVAIKKSKELN
RPS6 VGIED--HITKMSSLLHLE------S-EEVRMVGIWGPSGIGKTTIARALFSRL----SCQFQS-SVFIDKVFISKSVGANLVDYNMKLHLQRAFLAEIFDKKDI-----------KI-HVGAMEKMVK----HRKALIVIDDLDDQ--DVLDALADQTQW------F------GSGSRIIVVTENKHFLRAN-RI--------DHIYKVCLPSNALALEMFCRSAFKKN---------SPPDDFLELSSEVALRAGNLPLGLNVLGSNLRGIN----KGYWIDMLPRLQG---------------LDGKIGKTLRVSYDGLNNRKDEAIFRHIACIFNG--EKVSDIKLLLANSNLDV-------------NIGLKNLVDRSLICER-------------FNTLEMHSLLQELGKEIVRTQS
Yr-10 IGTKE--KSLDIVKMLTEGDEV---FKKHLKMVSIVGFGGLGKTTLANVVYEK----LRGDF--DCAAFVSVSL--N----PD----MKKLFKCLLHQLDKGEYKNIMD-------SAWSETQLISEIRDFLRDKRYFILIDDIWDK-S----------VWNNIRC-ALIE-N-ECGSRVIATTRILDVAKEVGGV-----------YQLKPLSTSDSRQLFYQRIFG--IGD--K---RPPIQLAEVSEKILGKCGGVPLAIITLASMLAGKKEENTYTYWYKVYQSMGSGLENN---------PGLMDMRRILHVSYYDLPPN-LKTCLLYLSLYPEDYNIETKELIWKWIGEGFIHEEQG--KSLYEVGEDYIAELINKSLVQPMYI----N--IANKASSVRVHDMVLDLITSLSNEEN
Sw5-b VGFEN--KAEELIDYLIRG-------TNELDVVPIVGMGGQGKTTIARKLYNN--DIIVSRF--DVRAWCIISQ--T----YN----RRELLQDIFSQVTGSD------------DNGATVDVLADMLRRKLMGKRYLIVLDDMWDC-M----------VWDDLRLSF-PDD--GIRSRIVVTTRLEEVGKQVKY--------HTDPYSLPFLTTEESCQLLQKKVFQK---E--D---CPP-ELQDVSQAVAEKCKGLPLVVVLVAGIIKKRKM--EESWWNEVKDALFDYLDS----------EFEEYSLATMQLSFDNLPHC-LKPCLLYMGMFSEDARIPASTLISLWIAEGFVENTE-SGRLMEEEAEGYLMDLISSNLVMLSKR-T-----YKGRVKYCQVHDVVHHFCLEKSREAK
Lr13_ha FGRKK--ELKSLMEKLGVKIPVGNARMTELSVLPIVGMGGMGKTTMAQQICSD--SKVKKHF--DLIIWTCASD--D----FD----KKRLTKEILEHLGQD-------------TSSNNLNFLMTKLQDCVRSKKFLLVVDDIWDGIDGA--------GWREFCAPL--QNG-SEGSRILVTTRFAEVAKVISPT---------YHYELPCLKGDVFWKFFKLCAFGSTSS--VD---NRE-SLECIGKNILPKLKGNPLAAKTIGRLLRMDL---STTHWENIMESELWQVEQ-----------TENDILPALRLSYMYLPQN-LKRCFSICAMYPKDHKFEMRFLADIWTAHGYAENP--------QKASLYFNALANRSFFQKASTYS----------SMYVIHDLMHDTAKLVSKDEC
Rpp1-R1 GSRDY--DVMDMWDLLED---------EEVFIIGIDGMGGVGKTFMATHIKNEIK-R-KGTF--KDVFWVTVSH--D----FT----TFKLQHDIAETIQVKLYGDE----------MTRAT----ILTSLEKREKTLLILDDVWDY-I----------DLQKVGIPL-------NGIKLIITTRLKHVCL-QMDC--LPNNI----GGGGKAQEEEAWELFLLKLGHRGTP-----ARLPP-HVLEIARSVVMKCDGLPLGISVMARTMKGKNE---IHWWRHALNKLDRL-------------EMGEEVLSVLKRSYDNLIEKDIQKCFLQSALFPY--HIWKQEWVMMLVESGLLNGKRS-LEETFDEGRVIMDKLINHSLLLGG-----------------------------------
CcRpp1 VGFIR--GSQAIIKLLKEG-------GSRRNVVSIIGMGGLGKTTLARKVYND--SKVKQGF--SCCVWVYVSN--E----CR----AKELLLSLLKHLRPNLETELQEFTEEQDIFNLSVEELKKLVRQYLRKTRYLVVLDDLWKT-Q----------DWDEVQDAF-PDN--NRGNRILITSRLKEVALHTSL---------HPPYYLQFLSQEESWELFRRKVFRG---E--E---CPF-ELEPLGKQIVASCRGLPLSIVVLAGLLANKEK--SHREWSKVVGHVNWYLTQ----------DETQVKDIVLKLSYDNLPRR-LKPCFLYFGIFPEDFEIPVRPLLQQWVAEGFIQETR--NRDPDDVAEDYLYELIDRSLVQVAAIK------TSGGVKTCHIHDLLRDLCVSQSKGDK
RPP8 VGVEQ--SVKELVGHLVEN--------DVHQVVSIAGMGGIGKTTLARQVFHH--DLVRRHF--DGFAWVCVSQ--Q----FT----QKHVWQRILQELQPHDG----------DILQMDEYALQRKLFQLLEAGKYLVVLDDVWKK-E----------DWDVIKA-VFPR---KRGWKMLLTSRNEGVGIHAD--P------TCLTFRASILNPEESWKLCERIVFPRRDETEVR---LDE-EMEAMGKEMVTHCGGLPLAVKVLGGLLANK-H--TVPEWKRVSDNIGSQIVGG---S-CLDDNSLNSVYRILSLSYEDLPTH-LKHRFLFLAHFPEYSKISAYDLFNYWAVEGIYD-----GSTIQDSGEYYLEELVRRNLVIA-DN----R-YLSSHSKNCQMHDMMREVCLSKAKEEN
RDG2A FGRED--DKEVVVKLLLD----Q-QDQRRVQVLPIIGMGGLGKTTLAKMVYND--QGVEQHF--ELKMWHCVSD--N----FD----AIALLKSIIELATNGSC----------D-LPGSIELLQKKLEQVIGQKRFMLVLDDVWNE-DER--------KWGDVLKPLLCSVG-GPGSVILVTCRSKQVASIMCTV---------TPHELVFLNEEDSWELFSDKAFSNGVE-------EQA-ELVSIGRRIVNKCGGLPLALKTMGGLLSSKQ---KVQEWKAIEESNIGDKDG-----G------KYEVMHILKLSYKHLSPE-MKQCFAFCAVFPKDYEMEKDRLIQLWMANGFIQHK-G-TMDLVQKGELIFDELVWRSFLQDKKVAVRTRGNKIYETIVCKMHDLMHDLAKDVTDECA
SUMM2 VGQET--MLERVWTRLTE---------DGDEIVGLYGMGGVGKTTLLTRINNKFS-EKCSGF--GVVIWVVVSK--S----PD----IHRIQGDIGKRLDLGGEEWDNE--------NQRALDIYN----VLGKQKFVLLLDDIWEK-V----------NLEVLGVPYPS---RQNGCKVVFTTRSRDVCG-RMRV--DDPME------VSCLEPNEAWELFQMKVGENTL-------KGHP-DIPELARKVAGKCCGLPLALNVIGETMACKRM---VQEWRNAIDVLSSY-----A--AEF-PGM-EQILPILKYSYDNLNKEQVKPCFLYCSLFPEDYRMEKERLIDYWICEGFIDENES-RERALSQGYEIIGILVRACLLLEEA----------INKEQVKMHDVVREMALWIASDLG
rpp8_sus VGVEQ--SVKELVGHLVEN--------DVHQVVSIAGMGGIGKTTLARQVFHH--DLVRRHF--DGFAWVCVSQ--Q----FT----QKHVWQRILQELQPHDG----------DILQMDEYALQRKLFQLLEAGRYLVVLDDVWKK-E----------DWDVIKA-VFPR---KRGWKMLLTSRNEGVGIHAD--P------TCLTFRASILNPEESWKLCERIVFPRRDETEVR---LDE-EMEAMGKEMVTHCGGLPLAVKALGGLLANK-H--TVPEWKRVFDNIGSQIVGG---S-WLDDNSLNSVYRILSLSYEDLPTH-LKHCFLNLAHFPEDSEISTYSLFYYWAAEGIYD-----GSTIEDSGEYYLEELVRRNLVIA-DD----N-YLSWQSKYCQMHDMMREVCLSKAKEEN
Dm2h^Bla-1 VGMRA--HMDMLEQLLRLD------L-DEVRMIGIWGPPGIGKTTIARFLFNQV----SDRFQL-SAIIVNIRGI---RPCFDEYSAQLQLQNQMLSQMINHKDI-----------MISHLGVAQERLR----DKKVFLVLDEVDQL--GQLDALAKETRW------F------GPGSRIIITTEDLGVLKAH-GI--------NHVYKVKYPSNDEAFQIFCMNAFGQK---------QPHEGFDEIAWEVMALAGELPLGLKVLGSALRGKS----KPEWERTLPRLKTSL--------------DGNIGSIIQFSYDGLCD-EDKYLLLYIACLFNY--ESTTKVEEVLANKFLDV-------------KQGLHVLAQKSLISIDE--------NSFYGDTINMHTLLRQFGRETSRKQF
ADR1-L2 VGLDL--GKRKVKEMLFK-------SIDGERLIGISGMSGSGKTTLAKELARDE--EVRGHF--GNVLFLTVSQ--S----PN----LEELRAHIWGFLTSYEA----G-----------------V-GATLPESRKLVILDDVWTR-E-SL-----------LMFEN------IPGTTTLVVSRSKLADS-------------RVTYDVELLNEHEATALFCLSVFNQKLV-------PSG-FSQSLVKQVVGECKGLPLSLKVIGASLKERPE-K---YWEGAVERLS-----RGEP---ADETHESRVFAQIEATLENLDPK-TRDCFLVLGAFPEDKKIPLDVLINVLVELH--DL--E--DA---TAFAVIVDLANRNLLTLVKDPRFGHMYTSYYDIFVTQHDVLRDV---------
Pii-2 IGRDT--DKENIKNLLLQ------NDVDKLPIIPIVGLAGLGKTAVAKLIFHEQ--GEGWNF--DQRIWVHLDK---K---LD----LNKIANSIISQVNQSVDTTKQI--------QNNLQFKRNCLQEVLCDQSSLIVLDDLFST-EEN--------QIAELKEMLRG---TKKGTKIIVTTSSEISAE-LIHT--VPPYK------LGPLSEGDCSTIFCQRAFGDG--------HENS-SLTEIAKQIVKRCEGIPAVAYSLGSLVRNKN----KEAWLYARDKEIWE-----LP-TLFPNG--FELLASFSEMYLCMPSA-LKSCFAYLSTIPKGTIIDREKLIEQWIALDMVGSKHG-TLPAYVQGEMFIQQLLSISFLQVRNKPSATRIRDTNQSKELRIHNLVHDFAMYVARDDL
GbaNA1 VGHQV-SVRDEIYGYLMG---------DDVGMIGVCGMGGIGKTTIMKDVYNRLI-P-EAKF--KKLIWITVSQ--N----ID----IRSIQMDIVSQLQKELPDHENT--------IVRAGKLSKMLRELRKQGRYALILDDVWSS-F----------PLEDIGIVEPT---KDNGCKVVLTTRSEEVIR-SMGC---TKVQ------VTCLSMHEAIDLFLSKVGQDI--------SENP-TLKSSMRLVVGECDGLPLALVTLAACMKGISN---PRVWKNAVNELRGY-----V--RNI-RDMEDKVFGSLKFSYDRLNTG-DQDCFSYCALYPEDHQIEKEEIIQYWMEEGLLDEMGS-REAMEDNGHSILEKFEQNSLLERVE-----------NSAYVKMHDVFRDMALHIKRKRF
SUT1 VAMDP--MLESAWNRLME---------DEIGILGLHGMGGVGKTTLLSHINNRFS-RVGGEF--DIVIWIVVSK--E----LQ----IQRIQDEIWEKLRSDNEKWKTE--------DIKASNIYN----VLKHKRFVLLLDDIWSK-V----------DLTEVGVPFPS---RENGCKIVFTTRLKEICG-RMGV--DSDME------VRCLAPDDAWDLFTKKVGEITL-------GSHP-EIPTVARTVAKKCRGLPLALNVIGETMAYKRT---VQEWRSAIDVLTSS-----A--AEF-SGMEDEILPILKYSYDNLKSEQLKLCFQYCALFPEDHNIEKNDLVDYWIGEGFIDRNKG-K--AENQGYEIIGILVRSCLLMEEN------------QETVKMHDVVREMALWIASDFG
alpha-WOLF4a LGRDK--DKNDIIDRLLN----R-NDNEACSFLTIVGAGGLGKTALAQLVFND--ERVKIEF--DLRYWVCVSDQDQ----FY----VKEILCKILEMVTKEKV----------D-NSSALELVQSQFQEKLRGKKYFLVLDDVWNE-DRE--------KWFQLEELL--MLG-QGGSKVVVTARSEKTANVIGKR---------HFYTLECLSPDYSWSLFEMSAFQKGHE--QE---NHD-ELVDIGKKIVEKCYNNPLAITVVGSLLYGE----EISKWRSFEMSELAKIGN-----G------DNKILSILKLSYYNLANS-LKSCFSYCAVFPKDHEIKKEMLIELWMAQGYVVPLDG-GQSIEDAAEEHFVILLRRCFFQDVKKDK------YGDVDSVKIHDLMHDVAQEVGREEI
RPS4-Ws FGNEQ--RLKDLEEKLDRD------KYKGTRIIGVVGMPGIGKTTLLKELYKTW----QGKFSR-HALIDQIRVK-------SKHLELDRLPQMLLGELSKL-NNP--H----VDNLKDP----YSQLH----ERKVLVVLDDVSKR--EQIDALREILDWI---KEG------KEGSRVVIATSDMSLTNGL-VD---------DTYMVQNLNHRDSLQLFHYHAFIDD------QANPQKKDFMKLSEGFVHYARGHPLALKVLGGELNKKS----MDHWNSKMKKLAQSP--------------SPNIVSVFQVSYDELTT-AQKDAFLDIACFR-S--QDKDYVESLLASSDLGSAE----------AMSAVKSLTDKFLINTCD-------------GRVEMHDLLYKFSREIDLK--
CAR1 VGLEQ--SLEKLVNDLVSG-------GEKLRVTSICGMGGLGKTTLAKQIFHH--HKVRRHF--DRFAWVYVSQ--D----CR----RRHVWQDIFLNLSYKDEN--------QRILSLRDEQLGEELHRFLKRNKCLIVLDDIWGK-D----------AWDCLKH-VFPH---ETGSEIILTTRNKEVALYAD--P------RGVLHEPQLLTCEESWELLEKISLSGRENIEPM---LVK-KMEEIGKQIVVRCGGLPLAITVLGGLLATK-S--TWNEWQRVCENIKSYVSNG---G-SSNGSKNMLVADVLCLSYEYLPPH-VKQCFLYFAHYPEDYEVHVGTLVSYCIAEGMVMPVKHAGTTVEDVGQDYLEELVKRSMVMVGRR----D-IVTSEVMTCRMHDLMREVCLQKAKQES
NbPtr1 IGRET--DQENIVKQLID----S-RDEENISVIPIVGLGGLGKTTLVKLVYNN--NKVVQNF--DLRMWVSISE--D----FS----LSKVIEKILRSATGES-----------F-GHLDMDQLQGHLSEVLRSKRYLLVLDDVWNE-DQN--------RWTDLRELL--MNC-SRGSKIVVTTRSKMVALITGTV---------APYYLGGLTDDACLSLFLKCAFVGEDK-------LLP-NLVEIGKEIVKKCGGVPLAVKTLGRLLYMKT---DENEWLRIRDNEIWEIEQ-----K------QSDILPILRLSYEQMPSH-LRQCFAYCSMLSKGQEIPREDFINRWIAQGFIQSSNG-SRKLEDIGNQYFDELLSRFCFLDVVQAF------DGEILACKLHNLVHDLAQSVAGSEC
UNI IGQEE--MLQKAWNRLME---------DGVGIMGLHGMGGVGKTTLFKKIHNKFA-EIGGTF--DIVIWIVVSQ--S----AM----KLKLQEDIAEKLHLCDDLWKNE--------SDKATDIHR----VLKGKRFVLMLDDMWEK-V----------DLEAIGIPYPS---EVNKCKVAFTTRDQKVCG-EMGD--HKPMQ------VKCLKPEDAWELFKNKVGDNTL-------RSDP-VIVELAREVAQKCRGLPLALNVIGETMASKTM---VQEWEHAIDVLTRS-----A--AEF-SDMENKILPILKYSYDSLGDEHIKSCFLYCALFPEDGQIYNEKLIDYWICEGFIGEDQV-IKRARNKGYAMLGTLTRANLLTKVG------------TERVVMHDVVREMALWIASDFG
Rcg1 VGIDG--PRDELVQQLTEEAE---GLTKQLKVISIVGIHGSGKTVLAREVYES--D-VGRQF--SLRAWVSATD--R----G-----PREVLMEILRNFGRPV---V---------DSSSIDQLTVDLRKHLGEKRYFIVIDGMQT--D----------QWSTIET-AFPENN-VVSSRVIVTTTIRSVANSCSSSN-------GYVHKMKRLSDEHSEQLFIKKACPTKY--------SG--YTRPESKEVLKKCDGQPLALVTMGQFLRKNGW-PTGPNCENVCRDLRRHLEQDD---------TLERMRRVLIHSLSSLPSHVPKACLLYFGMFPCDHPIKRKSLMRRWLAEGFVQTQP--S------SSENFNTLIDRNIIEPIGI------CNDDQVKTCKTYGMMHEFILL------
Rpr1 VGIED--NRKLLTDWLYSK-------EQDNTIITVSGMGGLGKTTLVNNVYER--E--KNNF--EVSTWIVVSQ--S----YD----VVDLLRKLLRKIVPDDQTQL---------LDLDAHDLKIRIKEKLKDENFLIVLDDVWNR-E----------AYTQIAD-AFP--N-FQASRIIITTRQGDVATLAQ---------SARQLKLNPLEHTDALELFCRRAFYR--NCK-----CPQ-NLEKLTNDIVVRCQGLPLAIVSIGGLLSSLPP--ENQVWNETYKQLRSELTKN------------NNVQAILNMSYHDLPGD-LRNCFLYCSLFPEDHELSRETVVRLWVAEGFAVQN--EENTPEEVAEKYLRELIQRNMLEVLGN----D--ELGRVSTFKMHDLVRDLALSIAKEEK
DM10^Col-0 VGIEA--HLQKMQSLLHLD------YEDGAMIVGIYGPAGIGKTTIARALHSRL----SSSFQL-TCFMENIRGSY--NSGLDEYGLKLRLQEQLLSKVLNHDGI-----------RINHLGAIPERLC----DQKVLIILDDVDDL--QQLEALANETNW------F------GPGSRIIVTTEDQELLEQH-DV--------NKKYHVDFPTREEACKIFCTYAFRRS---------FAPYGFEKLAERVTWLCSNLPLGLRVMGSTLRGKK----EDDWEGILRRLENSL--------------DRKIDGVLRVGYDHLCE-DDQ--FLYLL----------------------------------------------------------------------------------------
P2 VAMGS--RIFEIERLLAMD------KLDDTCIIGLWGMGGVGKTTLAEACYERVT--SSNKGIK-HLFVRNVNEIC------EKHHGVEKIVHKLYSKLLDENNI---------DREDLNIGYRRERLS----RSRVFVVLDNVETL--EQLEQLALGYVFNLS-KVF------AAGSRIIITTRNKKVLQNA-MA---------KIYNVECLNNKESIRLFSLHAFKQD---------RPQDNWTDKSHLAISYCKGNPLALKILGGALFGED----VHYWRSLLTGLRQSG--------------NLGIESILRRSYDKLGK-EEKKIFMDVACLLYG--MSRSRLIDYMATMYSSS-------------YVRVKDLIDKSLLTCVPS---------ENGEMIEVHDLLKEMAWNIVKEEP
Rpp1-R4 ALRDE--NVKKMWDLLED---------EEVFIIGIDGMGGVGKTFMATHFKNEIK-R-KGTF--KDVFWVTVSD--E----FT----TFKLQHDIAETIQVKLYGDE----------MTRAT----ILTSLEKREKTLLILDDVWDY-I----------DLQKVGIPLK-----VNGIKLIITTRLKHVCL-QMDC--LPNNI--KIITEEEEEEEEAWELFLLKLGHRGTP-----ARLSP-HVLEIARSVVMKCDGLPLGISVMARTMKGKNE---IHWWRHALNKLDRL-------------EMGEEVLSVLKRSYDNLIEKDIQKCFLQSALFPN--NISKEEWVTMVVESGLLNGKRS-LEETFDEGRVIMDKLINHSLLLGG-----------------------------------
Lr1 YGRRH--TFEETVNRIFS----C---KHPVSVLPIVGPGGIGKTTFAQHLYND--ARTEEHF--QVRVWVCVST--D----FN----VLKLTREILACIPATEEGGSSS----VANETTNLDHLQRSIVRRLKSKRFLIVLDDIWKCDSQD--------QWKTLLAPF--TKGETKGSMLLVTTRFPKLAQMMETI---------DPLELLGLESNDFFTFFEACIFGEDNKP-EH---FED-ELAGIAQKIADKLKGSPLAAKTVGRLLHKDL---SQKHWNGVLEKHQWLKQQ-----------NNDDIMPSLKISYDCLPFD-LKKCFSYCGLFPEDHWFTSSEINHFWVAVGIIDSDH-------QADRNYLEELVDNGFLMKKKEYY-LDRCKQKEFDCYVMHDLMHELSKSVSAQEC
Rpi-nig3-1084b//Rpi-nig3-1088a//Rpi-nig3-1088b QGIDD--DLEIIVKRLTGP-------PRDLDVVTITGMGGIGKTTLARKAYDH--LTIRYHF--DILVWITISQ--E----FR----CRNVLLEALHCISKSTD-----IVNTKDYDKKDDNELADIVQKKLKGPRYLVVVDDIWSR-D----------VWDSIRGIF-PNY--NNGSRILLTTRENEVAMYAN---------TCSPHEMSLLSLENGWRLLCDKVFGPK--H--D---HPP-ELEEIGKEIVEKCQGLPLTISVIAGHVSKMPR--TLECWKDVARTLSEI-IA----------SHPNKCLGVLGLSYHHLPNR-LKPCFLSMSSFPEDFQVETRRLIQLWIAEGFIRTCEN-GKSLEEVAVDYLEDLISRNLIQARKRR------FNGEIKACGIHDLLREFCLIEAEITK
Sr22-PI190945//SrTm5 VGIDG--PKDELVKWLN-EKEG--Q---SLKSVSIVGYGGLGKTTLANQIRVN----LGATF--DCGAFVSISR--K----PD----MKAILRSILSQITKKDEACS---------RLDDIQLIIDKIREFLQDTRYFIIIDDIWEL-G----------TWETLKC-AFVK-N-TLGSRIIITTRIVDVAKSCSPS-S-----EDLVYEMKPLSEADSKKLFFKRIFG--CEE--S---CPD-SLKEAANDILKKCRGLPLAINAISSVLVTTRE--TKEEWDRVRHSIRSSKVKS---------DIIETMNYILSLSYFDLPHH-LRSCLLYLALFPEDQLIGRKRLVRRWISEGFIHGESG--QDLMELGEEYFHQLVNRSLIQPGNI----G--YDGKAMYCRVHDTILDFLIDKSSEEN
PH0952 VGRKR--ELSIIR--------------NAKGVVVIYGIAGIGKTSLAAKAFP-------------NAYWYNVTG--L----ED----FKYGFEDLLEYLRGGG---------------NNENDIFKLITEGIEKTGAIIIIDDFHKF-QD---------KVNYLLSYLAP---RIKKGKVIITTRIRPNLG-NEGV---TYVN------LKGLNPEEAYSLAREKEKSMT---------------PEEFAKLYKLTFGHPLMLNLILESSEILAT------GK------------------------DTVFNFLFEEVYQMLNEE-EKDLLSILSLFDE--PIEYEGIKFLYDRNPFV----------------PLYSLMKKGLIEKK-------------GEKYFVHDMVREFVREVSNQEE
Pm2a VGREK--EKEQIIGWLANTS----IKTNSIPIISVIGHGGMGKTALAQSICGQ--DEVVKHF--KV-IWTTIST--S----FD----ATSVTSKILEDATRV------------KPSSDHLEPLQRDLKEKLASINFLLVLDDVWEDKKRD--------EWEKLFAPL--KELNTTGSKILLTTRMQSVADMAAKVM------RDKFLTLQGLEDDKNLKLFGHHAFSGLNP---R---DDA-YLMLIGEQIAKKLRGCPLVTKVVAEHLQSNI---TPEYWRKFLHQGLEHFKG-----------TEKDIMKVLRLSYYHLPTE-LQICFRYCCLFPQDYIFEKKELVQMWIGSGLIASG---IQSLEDTAEQFLAQLTRKSFFDKKPIWA--------QSEFYVMHDLMHELASNVSTGEC
WRR4B^Col-0 IGLEA--HLRKIESLLDLD------Y-DGAKIVGISGPAGIGKSTIARALHSVL----SKRFQH-NCFMDNLHESY--KIGLVEYGLRLRLQEQLLSKILNLDGI-----------RIAHLGVIRERLH----DQKVLIILDDVESL--DQLDALAN-IEW------F------GPGSRVIVTTENKEILQQH-GI--------SDIYHVGFPSSKEALMIFCLSAFRQL---------SPPDRFMNLAAEVAKLCGYLPLALHVLGSSLRGKN----YSDWIEELPRLQTCL--------------DGRIESVLKVGYESLHE-KDQALFLYIAVFFNY--QHADYVTSMLAKTNLNV-------------RLGLKILANRHLIHIG----------HGAKGIVVMHRLLKVMARQVISKQ-
WRR4B^Ws-2 IGLEA--HLRKIESLLDLD------Y-DGAKIVGISGPAGIGKSTIARALHSVL----SKRFQH-NCFMDNLHESY--KIGLVEYGLRLRLQEQLLSKILNLDGI-----------RIAHLGVIRERLH----DQKVLIILDDVESL--DQLDALAN-IEW------F------GPGSRVIVTTENKEILQQH-GI--------SDIYHVGFPSSKEALMIFCLSAFRQL---------SPPDRFMNLAAEVAKLCGYLPLALHVLGSSLRGKN----YSDWIEELPRLQTCL--------------DGRIESVLKVGYESLHE-KDQALFLYIAVFFNY--QHADYVTSMLAKTNLNV-------------RLGLKILANRHLIHIG----------HGAKGIVVMHRLLKVMARQVISKQ-
PvLOV CGREE--DKEEIIKILLS----DNVTCNQVPVISIVGMGGMGKTTLTQLVYNE--QRVLDQF--DLKAWVYVSQ--Y----FD----VVAVTKAILKAFGSKAA----------E--EKDLNLLQLELKERLMGKRFLLVLDDVWNE-NYA--------SWGALQIPF--IYE-SSGSRILITTRNEKVALVMNSS---------QLYHLKPLEKEDCWRLFSNLAFHDKDA--T----KYP-NLVSVGSKIVNKCGGLPLALKTLGNILRVKF---SQHEWVKILESDMWHLSD-----N------DGNINPALRLSYHNLPSY-LKRCFAYCSIFPKGYEFDRDQLIQLWMAEGLLNCCQ-INKSEEELGSEFFNDLVARSFFQRARRH----------ASRFTMHDLLNDLAKSVSGEFC
Sr22 VGIDG--PKDELVKWLN-EKEG--Q---SLKSVSIVGYGGLGKTTLANQIRVN----LGATF--DCGAFVSISR--K----PD----MKAILRSILSQITKKDDACS---------RLDDIQLIIDKIREFLQDTRYFIIIDDIWEL-G----------TWETLKC-AFVK-N-TLGSRIIITTRIVDVAKSCSPS-S-----EDLVYEMKPLSEADSKKLFFKRIFG--CEE--S---CPD-SLKEAANDILKKCRGLPLAINAISSVLVTTRE--TKEEWDRVRHSIRSSKVKS---------DIIETMNYILSLSYFDLPHH-LRSCLLYLALFPEDQLIGRKRLVRRWISEGFIHGESG--QDLMELGEEYFHQLVNRSLIQPGNI----G--YDGKAMYCRVHDTILDFLIDKSSEEN
3gG2 YGRDD--DKEMIFNWLTS----DIDNCNKLSILSIVGMGGLGKTTLAQHVFND--PRI-EKF--DIKAWVCVSD--E----FD----VFNVTRTILEAVTKSTD----------D--SRNRETVQGRLREKLTGNKFFLVLDDVWNR-NQK--------EWKDLQTPL--NYG-ASGSKIVVTTRDKKVASIVGSN---------KTHCLELLQDDHCWRLFTKHAFRDDSH--Q----PNP-DFKEIGTKIVEKCKGLPLALTTIGSLLHQKS---SISEWEGILKSEIWEFSE-----E------DSSIVPALALSYHHLPSH-LKRCFAYCALFPKDYRFDKEGLIQLWMAENFLQCHQ-QSRSPEKVGEQYFNDLLSRSLFQQSSTV---------ERTPFVMHDLLNDLAKYVCGDIC
Rpg1b YGRDK--DKKMIFDWLTS----DNGNPNQPSILSIVGMGGMGKTTLAQHVFND--PRIEERF--DVKAWVCVSD--D----FD----AFRVTRTILEAITKSTD----------D--SRDLEMVHGRLKEKLTGKRFLLVLDDVWNE-NRL--------KWEAVLKHL--GFG-AQGSRIIATTRSKEVASTMRS----------KEHLLEQLQEDHCWKLFAKHAFQDDNI--Q----PNP-DCKEIGMKIVEKCKGLPLALKTMGSLLHNKS---SVTEWKSILQSEIWEFST-----E------RSDIVPALALSYHHLPSH-LKRCFAYCALFPKDYEFDKECLIQLWMAEKFLQCSQ-QGKSPGEVGEQYFNDLLSRCFFQQSSNT---------ERTDFVMHDLLNDLARFICGDIC
Rpa1 VGLDD--ALTEITNRLLGS-------ASEREVITILGMGGCGKTTLAKKAQDD--LSIMSRF--DIQVWVTISQ--E----YH----LREVLLSLVCSVAG------------NKFQDMSDDQLMEKAYRALKGRKYLIVIDDVWST-K----------IWDVMARTL-PND--NNGSRIILTTRLKDVAEYVNS--------DIPPHEMMPLSLNDSWKLLCDKLLVED--H--T---CPS-ELQEIGKKIVGKCQGLPLAILVVAGHLSKVGM--TKESWATVAKNVNKV-VT----------SYPDKCLAVLAMSYYHLPIH-LKPCFLHLGTFPEDHEIDAWRLIQLWVAEGILKSSK--LRSLEEVAQDCLEDLASRNLVMVTRRK------LNGQIKRCGMHDLLRDLSVSEAGKEK
Pm5b --VEA---PNKLVQLLALDDDV---NDKTLKVIPIIGCAGVGKTTAARTLYHK----HGGKF--QCRAFVSVSQ--N----PD----MRGILTSMLAQLKAPRPP-----------GFPDVLDLIGAISRHLQGKGYLIVLDDLWTA-S----------VWHIVSR-AFPR-G-DHRSRIITTTQVHDVALACSGY-H-----PVRIYKMELLDEYESRKLFFRRVFSSAPGD--G---CSP-ATKEVSYEIIRKCEGLPLAIVSIAGLLASELS-IVMEDWRHIQNSFS---------------STSEGMKDILNLIYNSLPPG-LRTCLLYLSMYPQGYVMKKAELVKHWVAEGFIGVVEG--TVAMKIAERYFDELVSRAMVQAVDT----D--YTGKVLSCTVHHLVLDFIRSKSLDEN
MLA25-1 VGIYGKRD-QELMRLLSMEG--DDASEKRLKKVSIVGFGGLGKTTLARAVYEKI----KGDF--DCRAFVPVGQ--N----PD----MKKVLRDILIDLGNPHS----------DLAMLDANQLIKKLHEFLENKRYLVIIDDIWDE-K----------LWEGINFAFSNRN--NLGSRLITTTRIVSVSNSCCSSD------GDSVYQMEPLSVDDSRMLFCKRIFPDENG-------CLT-EFEQVSRDILKKCGGVPLAIITIASALAGGQKMKPKYEWDILLQSLGSGLTE---------DNSLKEMRRILYFSYSNLPS-HLKTCLLYLCVYPEDSTIPRDRMIWKWMAEGFVHHGNQ-GTSLFLLGLNYFNELVNRSMIQPIY-G------TTGEVYACRVHDMVLDLICNLSYEAK
GmKR3 VGLHL--EVEKIRKLLEAG------SSDAISMIGIHGMGGVGKSTLARAVYNLH----TDHFDD-SCFLQNVREE-------SNRHGLKRLQSILLSQILK-KEI---N----LASEQQGTSMIKNKLK----GKKVLLVLDDVDEH--KQLQAIVGKSVWS-E-SEF------GTRLVLIITTRDKQLLTSY-GV--------KRTHEVKELSKKDAIQLLKRKAFKTY--------DEVDQSYNQVLNDVVTWTSGLPLALEVIGSNLFGKS----IKEWESAIKQYQRIP--------------NKEILKILKVSFDALEE-EEKSVFLDITCCLKG--YKCREIEDILHSLYDNC------------MKYHIGVLVDKSLIQISD-------------DRVTLHDLIENMGKEIDRQKS
Pl17 VGMRT--RFQDLKPLLDI-------GSGGVRMVGIWGVGGGGKTTLASSVYMEM----SQHFQG-HCILENVRED-------TSKHGLKKLQENILSSLFKKEV----N----VYSVIEGKHKMKEMLC----HRKVLVVLDDVDEL--GQLEALAGKHNW------F------GSGSRIIITTRDEHLLRTH-RV--------DHVYPIALLSNDDATQLFKRHAYNEK---------EPIEDYDKFSLRAISYASGHPLSLKVLGSFLYDKN----KNEWISALEKLKDIP--------------NPNVMNIIKTSYDGLES-YEKELFLDIACFFRR--WKADKVVQILEASGFHP-------------KIGMKVLIQKALITIV--D-----------DIIDMHDVLEEMGHYIVREEH
YrSP YGRVA--EMNSIRNLIAE----K--KCDALTVLPIVGIAGVGKTTLAQSVYND--PDIKSQF--HHKIWVCVSR--K----FD----EVMLTREMLDFERHEGSPHENG----RHEGISSLAKLQEILKDIIESKSFLLILDDVWDSMDDH--------QWRKLVCPF--VSSQAKGNLILVTTRNLSVAHMLGTR---------EPIKLGALENDVMWLLLKSCAFRDVNY---E---GNQ-SLSIVGRQISEKLKGNPLAAETAGALLRKKF---SIDYWKIILKNEDWKSME-----------LGNGIMAALKLSYDQLPYH-LQQCFSYCSIFPDGYQFLGEELVGFWMSQGFVKCNNS-SQRLEQIGQCYLIDLVNLGFFEEVKREE----PYLGCRVMYGICGLMHDF---------
MLA10//MLA13//MLA30-1//MLA34//MLA36-1//MLA37-1//MLA7//MLA9 VGIYGKRD-QGLMRLLSMEG--DDASNKRLKKVSIVGFGGLGKTTLARAVYEKI----KGDF--DCRAFVPVGQ--N----PD----MKKVLRDILIDLGNPHS----------DLAMLDANQLIKKLHEFLENKRYLVIIDDIWDE-K----------LWEGINFAFSNRN--NLGSRLITTTRIVSVSNSCCSSD------GDSVYQMEPLSVDDSRMLFYKRIFPDENA-------CIN-EFEQVSRDILKKCGGVPLAIITIASALAGDQKMKPKCEWDILLRSLGSGLTE---------DNSLEEMRRILSFSYSNLPS-NLKTCLLYLCVYPEDSMISRDKLIWKWVAEGFVHHENQ-GNSLYLLGLNYFNQLINRSMIQPIY-N------YSGEAYACRVHDMVLDLICNLSNEAK
RPP13-Rld-2 VGLED--DAKILLEKLLDYE------EKNRFIISIFGMGGLGKTALARKLYNS--RDVKERF--EYRAWTYVSQ--E----YK----TGDILMRIIRSLGMTSGE------ELEKIRKFADEELEVYLHGLLEGKKYLVVVDDIWER-E----------AWESLKR-ALPC-N-HEGSRVIITTRIKAVAEGVD--G------RFYAHKLRFLTFEESWELFEQRAFRN--IQR-----NDE-DLLKTGKEMVQKCRGLPLCIVVLAGLLSRK-T---PSEWNDVCNSLWRRLKDD----------SIHVAPIVFDLSFKELRHE-SKLCFLYLSIFPEDYEIDVEKLIRLLVAEGFIQGD--EEMMMEDVARYYIEELIDRSLLEAVRR-------ERGKVMSCRIHDLLRDVAIKKSKELN
L2 VGIDD--HITAVLEKMSLD------S-ENVTMVGLYGMGGIGKTTTAKAVYNKI----SSCFDR-CCFIDNIRETQ------DQKDGVVVLQKKLVSEILRIDSGSV-G----FNNDSGGRKMIKERVS----RFKILVVLDDVDEK--FKFEDMLGSPKD------F------ISQSRFIITSRSMRVLGTL-NEN------QCKLYEVGSMSKPRSLELFSKHAFKKN---------TPPSDYEILANDVVDTTAGLPLTLKVIGSLLFKQK----IGVWEDTLEQLRKTL-------------NLDEVYDRLKISYDALKP-EAKEIFLDIACFFIG--EKKEEPYYMWTDCNFYP-------------ASNITFLIQRCMIQVGN------------NDEFKMHDQLRDMGREIVRRED
CHS1 AGMDR--HMKALYALLALE------SDEKVRTIGIWGSSGVGKTTLARYTYAEI----SVKFQA-HVFLENVENMK-----EMLLP-SENF--------EGED----------LRSVNHEMNEMEAKQK----HRKVLLIADGVNNI--EQGKWIAENANW------F------APGSRVILITQEKSLLVQS-GV--------NHVYEVGSLRYDEALQLFSRFAFKQP--------YP-SPDFERLSVRAVQLAGFLPVTIRLFGSFLTGRD----KEEWEATLLKLNAKQ--------------GKDIKEVWKIME--------------------------------------------------------------------------------------------------------
RPP1-EstA//RPP1-ZdrA VGMRA--HMDRMEHLLRLD------L-DEVRMIGIWGPPGIGKTTIARFLLNQV----SDRFQL-SAIMVNIKGC---RPCFDEYSAQLQLQNQMLSQMINHKGI-----------MISHLGVAQERLR----DKKVFLVLDEVDQL--GQLDALAKETRW------F------GPGSRIIITTEDLGVLKAH-GI--------NHVYKVGYPSNDEAFQIFCMNAFGQK---------QPHEGFWKLAREVTYLAGELPLGLKVLGSALRGMS----KPEWERTLPRLKTSL--------------DGKIGSIIQFSYDGLCD-EDKYLFLYIACLFNH--ESTFKVKEL-LGKFLDV-------------RQGLHVLAQKSLIS-------------FYGDTINMHTLLRQFGRETSRKQF
WRR9^Hi-0 VGLEA--HLKKIQSLLRLD------YKDEALIIGISGPAGIGKSTIARALESRL----SDRFQL-TCFMDLRG-SE--NSGLHDYGQQLRLQEQLLAKVLNQDGT-----------RICHLGVLQQRLS----DLRVLIILDDVSDI--KQLKALAKETTW------F------GPGSRIIVTTENKDLLQQR-GI--------DSTYHVGFPSREEALEIFCKYAFEQS---------SPPHAFEKLAARITHLCGNLPLGLCVMGSSLFGKK----QDEWEFVVHRLETNP--------------GQEIDDVLRVGYERLHE-NDQMLFLHIAIFFNY--RDRDLVEMLADDGNLDV-------------GNWLKILVNKSLIEIY------------RTGQIVMHKLLQQVGRQAIRRQE
Prv^2_2 VGMEN--QVEKVCNLLDLE------RSKDTLFVGIFGSSGIGKTTIAEVVYNTI----LDQFQS-GCFLYLSSK----------QNSLVPLQHQMLSHLLSKETK--------IWDEDHGAQMIKHHMS----NRKVLIVLDGVXXX--XXIEKLVGSPTW------F------APGSRVIITARNRDVLHQLDYRD------QVQEYKVELLSRESAYSLFCKNAFGDG---------PS--DKNDLCSEIVEKVGRLPLALRTIGSYLHNKE----LEVWIETLKRLDELE-------------QN--FFDTI-------SQ-RTQK----------------------------------------------------------------------------------------------
DES1 VGIEETRD-KLIN--MLIED--DDWSKYPLKTISIVGFGGLGKTTLAKAAYDKI----KVQF--DCGAFVSVSQ--N----PE----MKKVLKDILYGLDKVKYENI-------HNAARDEKYLIEDIIEFLNEKRYLIVVDDIWNE-K----------AWELIKCAFSKK---SPGSRLITTTRNVSVSTACCSFE-------GDIYRMEPLSDDVSRRLFCKRVFSQEEG-------CPR-ELLQVSEEILKKCGGIPLAIITIASLLANKGQIKAKDEWYALLSSIGHGLTE---------DRSLEQMKKILLFSYYDLPS-YLKPCLLYLSIFPEDHAIVRGRLIWRWISEGLVYSDKQ-ETSLYELGNSYFTELVNRSMVQPIGID------VEGNVEGCRVHDMVLDLICSLSSEEN
Sr35 VGIEETRD-KLIN--MLTEG--DDWSKHPLKTISIVGFGGLGKTTLAKAAYDKI----KVQF--DCGAFVSVSR--N----PE----MKKVLKDILYGLDKVKYENI-------HNAARDEKYLIDDIIEFLNDKRYLIVIDDIWNE-K----------AWELIKCAFSKK---SPGSRLITTTRNVSVSEACCSSE-------DDIYRMEPLSNDVSRTLFCKRIFSQEEG-------CPQ-ELLKVSEEILKKCGGVPLAIITIASLLANKGHIKAKDEWYALLSSIGHGLTK---------NRSLEQMKKILLFSYYDLPS-YLKPCLLYLSIFPEDREIRRARLIWRWISEGFVYSEKQ-DISLYELGDSYFNELVNRSMIQPIGID------DEGKVKACRVHDMVLDLICSLSSEEN
Sr50 VGIYGKRD-EELMRLLSMEG--DDASNKRLKKVSIVGFGGLGKTTLARAVYDKI----KGDF--DCRAFVPVGQ--N----PD----MKKVLRDILIDLGNPHS----------DLAILDDKQLVKKLHDFLENKRYLVIIDDIWDE-M----------LWEGINFAFSNRN--NLGSRLITTTRNFDVSKSCCLSA------DDSIYKMKPLSTDDSRRLFHKRIFPDAGG-------CPS-EFQQVSEDILKKCGGVPLAIITIASALASGQHVKPKHEWDILLQSLGSGVTK---------DNSLVEMRRILSFSYYNLPS-HLKTCLLYLCIYPEDSTIGRDRLIWKWVAEGFVHHGDQ-GTSLFLVGLNYFNQLINRSMIQPIY-D------ELGQVHACRVHDMVLDLICNFSHEAK
Pi5-1 VGRDA--DLDHLMDLLMQ------NSAEELCIIPIVGPVGFGKTSLAQLVFNDT--RT-EVF--SFRIWVHVSM--GN---IN----LEKIGRDIVSQTTEKIEG------------NMQLQSIKNAVQRVLNKYSCLIIIDSLWGK-DEE--------VNELKQMLLTG---RHTESKIIVTTHSNKVAK-LIST--VPLYK------LAALSEDDCLKIFSQRAMTG---------PGDP-LFREYGEEIVRRCEGTPLVANFLGSVVNAQRQ-R-REIWQAAKDEEMWK-----IE-EDYPQDKISPLFPSFKIIYYNMPHE-LRLCFVYCSIFPKGTVIEKKKLIQQWIALDMIESKHG-TLPLDVTAEKYIDELKAIYFLQVLERSQNDAERSSASEEMLRMHNLAHDLARSVAGEDI
Rpi-edn2 IGLDD--DFNKLQDKLLVQ-------DLCNGVVSIVGMPGLGKTTLAKKLYRH----VRHQF--ECSALVYVSQ--Q----PR----AGEILLDIAKQVGLTD--------------EGRKEHLEDNLRSLLETKRYVILLDDIWDT-K----------IWDALNRVLRPECS-KIGSRIIITSRYHHVGRYIGE--------DFSLHELQPLDSEKSFELFTKKIFIFDNN---NWANASP-VLVDIGKSIVRRCGGIPLAIVVTAGMLRARER--TEHAWNRVLERIGHNI--------------QDGCAKALALSYNDLPIA-LRPCFLYFGLYPEDHEIRAFDLTNMWIAEKLIVVNSGNRREAESLADDVLNDLVSRNLIQVAKRT------YDGGISSCRIHDLLHSLCVDLAKESN
MrRUN1 VGIDS--HVKEMIWRLHM-------ESSDVRMVGMYGVGGIGKTTIAKVIYNEL----SREFEY-MSFLENIREK-------FNTQGVSPLQNQLLDDILKGEGSQ--N----INSVAHGASMIKDILS----SKIVFIVLDDVDDQ--SQLEYLLRHREW------L------GEGSRVIITTRNKHVLDVQ-KV--------DDLYEVKGLNFEEACELFSLYAFEQN---------LPKSDYRNLSHRVVGYCQGLPLALKVLGCLLLKKT----IPEWESELRKLDREP--------------EAEILSVLKRSYDGLGR-TEKSIFLDVACFFKG--EDRDFVSKILDACDFHA-------------EIGIKNLNDKCLITLQ--Y-----------NRIRMHDLIQQMGWEIVREKF
NbADR1 AGIEL--GKRKVKEMLMG--------KEDRGVFEICGIGGSGKTTLAKEICKDD--QVKSYF--KDIFFFTVSQ--S----PN----VEQLRKTIWEKISGCNLHGYGR--A-----EILPQWNLQYQWNSNSTVPVLLILDDVWSL-S-VL-----------LIL-K------IPGCKILVVSRIKFPPSV-----------VDCVYDLELLREDEAMSLFCHFAFGHNSI-------PRG-FNHTLVKKVVEECEGLPLALKVIGSSLKGKPE-M---FWTSAKNRLS-----QSQP---VCESHELQLLERMKLSIDCLPDK-VRECFLDLGAFPEDKRIPLDVLINMWVELH--DI--D--EE---EAFHILVELSDKNLLNLVKDARAGDMYTSYYEISVSQHDVLRDL---------
RRS1-Ws -GIYS--KLLEIENMVNK-------QPIGIRCVGIWGMPGIGKTTLAKAVFDQM----SSAFDA-SCFIEDYDKS-------IHEKGLYCLLEEQLLPG----ND----------ATIMKLSSLRDRLN----SKRVLVVLDDVRNA--LVAESFLEGFDW------L------GPGSLIIITSRDKQVFRLC-GI--------NQIYEVQGLNEKEARQLFLLSASIKE--------DMGEQNLQELSVRVISYANGNPLAINVYGRELKGKKK---LSEMETAFLKLKRRP--------------PFKIVDAFKSSYDTLSD-NEKNIFLDIACFFQG--ENVNYVIQLLEGCGFFP-------------HVEIDVLVDKCLVTISE-------------NRVWLHKLTQDIGREIINGET
Xo1 YGRAA--EMETIKQLIMS----N--RSNGITVLPIVGNGGIGKTTLAQLVCKD--LVIKSQF--NVKIWVYVSD--K----FD----VVKITRQILDHVSNQ-----------SHEGISNLDTLQQDLEEQMKSKKFLIVLDDVWEIR-TD--------DWKKLLAPL--RPKEATGNMIILTTRIQSIAKSLGTV---------QSIKLEALKDDDIWSLFKVHAFGNDKH---D---SSP-GLQVLGKQIASELKGNPLAAKTVGSLLGTNL---TIDHWDSIIKSEEWKSLQ-----------QAYGIMQALKLSYDHLSNP-LQQCVSYCSLFPKGYSFSKAQLIQIWIAQGFVEES---SEKLEQKGWKYLAELVNSGFLQQVESTR-------FSSEYFVMHDLMHDLAQKVSQTEY
CaPtr1 IGRDA--DQENIVKQLID----S-HNEENISVIPIVGLGGLGKTTLVKLVYND--NRVVQNF--DLRMWVSISE--D----FS----LRKIIEKILRSATGES-----------F-DHLDMDQLQGCLGNVLRLKRYLLVLDDVWNE-DQH--------KWTDLRELL--MNC-ASGSKIVVTTRSKMAALITGTV---------PPYYLEGLASDDCLSLFLKCAFGGQDN-------MFP-NLVEIGKEIVKKCGGVPLAVKTLGRLLYTKT---DENEWLQIRDNEIWEIEQ-----K------ESDILPILRLSYEQMPSH-LRQCFAYCSMLSKGQEIPREDFINRWIAQGFIQSSNR-NSKLEDIGNQYFDELLSRFCFLDVVQAF------DGEILACKIHSLVHDLAQSVAGAEC
PIK6-NP VGMKT--VMENLEKWLTEPQP-----DKGRAVLSIVGFGGVGKTTIAMALYRK----VSGKF--DCQASVAVSQ--N----YD----EDEVLRSILNQVSKQEEAGGSTKTSVRQQETMGSLQLREELKRRLAEKRYILLIDDIWSA-K----------TWNSIIIPFLPSEN-DKDSRIIVTTRFHAVGSTCSPR-HKNDEAKDLLHKVDFLTGDKPLDLFNASIPDPMKR-------------TDRDKKLSKICGGLPLAIVTMAGLVACNPN-KANSDWSKLCESLFPYPVTT---------LNLDGVTRILDCCYNDLPAD-LKTCLLYLSIFPKGWKISRKRLARRWIAEGFATEKQG--LTEEEVAEAYFNQLARRNLIRPVEH----G--SNGKVKAFQVHDMVLEYIMSKSIEEN
RGA2a VGMDS--PVKQLCGWLA---ND---GQPEHKVASIVGTSGVGKTTLAREVYRK----LGGQF--ECRAFVQTSR--K----QD----MKTLLTSILSQVRRHHLP-----------DSFEVHKLLFEIKEHLQDKTYIIVIDNLWAS-S----------TWDIIGH-ALPK-G-NCCSRILTTTEVDAIAQTCCAD-T-----SKYIFKKEPLSEDESRELFLVTVFG--HEA--G---CPQ-VLKEVSNEIIKRSGGLPLAIIILASLLAGQPA-SSIEHWNYIKNSLSSDPSTN---------TSLEGIKQVLNLGYDNLPHS-LKACMLYLCLYEEDCVIWKDDLLKQWMAEGFIYAMDG--NGGKEVARSYFDELVNRGMIQPMDI----S--CNDEILSFRVHAMVLHFIRYKSVEEN
Rpi-blb1//Rpi-pta1//Rpi-sto1 YGRDK--EKDEIVKILIN----NVSDAQHLSVLPILGMGGLGKTTLAQMVFND--QRVTEHF--HSKIWICVSE--D----FD----EKRLIKAIVESIEGRPL----------L-GEMDLAPLQKKLQELLNGKRYLLVLDDVWNE-DQQ--------KWANLRAVL--KVG-ASGASVLTTTRLEKVGSIMGTL---------QPYELSNLSQEDCWLLFMQRAFGHQEE-------INP-NLVAIGKEIVKKSGGVPLAAKTLGGILCFKR---EERAWEHVRDSPIWNLPQ-----D------ESSILPALRLSYHQLPLD-LKQCFAYCAVFPKDAKMEKEKLISLWMAHGFLLSK-G-NMELEDVGDEVWKELYLRSFFQEIEVKD--------GKTYFKMHDLIHDLATSLFSANT
MLA39-1 VGIYGKRD-QGLMRLLSMEG--DDASNKRLKKVSIVGFGGLGKTTLARAVYEKI----KGDF--DCWAFVPVGQ--N----PD----MKKVLRDILIDLGNPHS----------DLAMLDANQLIKKLHEFLENKRYLVIIDDIWDE-K----------LWEGINFAFSNRN--NLGSRLITTTRIVSVSNSCCSSD------GDSVYQMEPLSVDDSRMLFYKRIFPDENA-------CIN-EFEQVSRDILKKCGGVPLAIITIASALAGDQKMKPKCEWDILLRSLGSGLTE---------DNSLEEMRRILSFSYSNLPS-NLKTCLLYLCVYPEDSMISRDKLIWKWVAEGFVHHENQ-GNSLYLLGLNYFNQLINRSMIQPIY-N------YSGEAYACRVHDMVLDLICNLSNEAK
AfsR_STRGR TGRSA--FVTELGSRLAT-------EGSVMAVSAVAGIGGVGKTTLAVHVAHQAR-RH------DGQLYVDLQG--AG---AR-AAEPETVLGSFLRALGTADSA-----------IPDTLDERAALYRSTLDGRRILILLDNAHDA-AQI--------------RPLLP---GTPGCAALVTSRVRMVDLAGAHL-----------VDLDVMSPEEALQLFTRIVGAER-------V---G-AEREAALDVVAACGFLPLAIRIAASRLAARRT------WTVSVLAAKLADERRR--DEL--QAGDLTVKATFELGYGQLEP-AQAHAFR-------------------------------------------------------------------------------------------
Mal-R VGRAQ--DKENLIRLLLE----PS--DGAVPVVPIVGLGGAGKTTLSQLIFND--KRVEEHF--PLRMWVCVSD--D----FD----VKRITREITEYATNGRF----------MD-LTNLNMLQVNLKEEIRGTTFLLVLDDVWNE-DPV--------KWESLLAPL--DAG-GRGSVVIVTTQSKKVADVTGTM---------EPYVLEELTEDDSWSLIESHSFREASC--SS---TNP-RMEEIGRKIAKKISGLPYGATAMGRYLRSKH---GESSWREVLETETWEMPP-----A------ASDVLSALRRSYDNLPPQ-LKLCFAFCALFTKGYRFRKDTLIHMWIAQNLIQSTE--SKRSEDMAEECFDDLVCRFFFRYSWGN-------------YVMNDSVHDLARWVSLDEY
Pia-2 VGVDE--FKTKLNRWLS---DE---EGPHLKVAAIVGPAGIGKTALATELYRD----HRWQF--ECRAFVRASR--K----PD----MQRLLGGILSQVQRRQRSSD-A-------ADSTVQSLIDNLREHLQDRRYLIIIDGLWET-A----------VWNIANS-AFPD-V-NSFSRILITADIEQVALECCGY-K-----YDYIMRMEPLGSLDSKKVFFNKVFG--SED--Q---CPP-ELKEVSNTILEKCGGLPLAIISIAGLLGSQPE--NPVLWDYVTKYLCSLGTNP---------TLKDVVKETLNLSYNSLPHP-FKTCLLYLGMYPDGHIMLKADLMKQWSAEGFVSANEA--KDTEEIVDKYFDELVNRGILEPV-----------------------------------
Pm3c//Pm3CS//Pm3d//Pm3e//Pm3f//Pm3g RSRHE--DKKNIIGILVD----E-ASNADLTVVPVVAMGGLGKTTLAQLIYND--PEIQKHF--QLLLWVCVSD--T----FD----VNSLAKSIVEASPNKNV--------------DTDKPPLDRLQKLVSGQRYLLVLDDVWDNKELR--------KWERLKVCL--QHG-GMGSAVLTTTRDKRVSEIMGAD--------RAAYNLNALEDHFIKEIIEARAFSSKKE-------KPI-ELVEVVDEIVKRCCGSPLAATALGSVLCTKT---SVKEWKAVSSGTS--VCT-----D------ETGILPILKLSYNDLPAH-MKQCFAFCAVFPKDYKINVEKLIQLWIANGFILEYKE--DSPETFGKHIFDELVSRSFFLDLEESK-----SGYYSSTCKIHDLMHDIAMSVMEKEC
muRdr1H FGMDS--KLEEIDVLLDK-------EANEVRFIGIWGMGGIGKTTLARLVYQKI----SHQFEV-CIFLDNVREVS------KTTHGLVDLQKKILSQIFKEENV---Q----VLDVYSGMTMIKRCVC----NKAVLLVLDDMDQS--EQLENLVGEKDC------F------GLRSRIIITTRDRHVLVTH-GV--------EKPYELNGLNKNEALQLFSWKAFRKC---------EPEEDFAELCKSFVTYAGGLPLALKILGSFLKGRT----PDEWNSALAKLQQTP--------------DITVFKILKMSFDGLDE-MEKKIFLDIACFRWL--YRKEFMIELVDSSDPCN-------------RITRSVLAEKSLLTISS-D-----------NQVHVHDLIHEMGCEIVRQEN
R8 VGFEN--KAEKLIGYLIRG-------TNELDVIPIVGMGGQGKTTIARKLYNN--DIIVSRF--NVRAWCIISQ--T----YS----RRELLQEIFSQVTGSK------------DKEDEVGKLADRLRKSLMGKRYLIVLDDMWDC-M----------VWDDLRLSF-PDD--GIRSRIVVTTRLEEVGKQVKN--------HTDPYSLPFLTTKESCQLLQKKVFQK---E--D---CPP-ELQYVSQAVAEKCKGLPLVVVLVAGIIKKRKM--EESWWNEVKDALFDYLDS----------EFEEYSLATMQLSFDNLADC-LKPCLLYMGMFLEDARIPVSKLISLWIAEGFVENTE-SGRLMEEEAEGYLMDLISSNVVIVSKK-G-----YNGKVKCCQVHDVVHHFCLKKSREEK
TmPm3 RSRHE--DKINIVDILLG----Q-ASNADLSVVPIVGMGGLGKTTLAQLIYNE--PEIQKHF--PLQLWVCVSD--T----FE----VNSVAKSIVEASPMKND--------------DTDKPPLDRLQKLVSGQRYLLVLDNVRNR-EFH--------KWERLKVCL--QHG-GRGSAVLTTTRDKQVAEIMGTD--------R-IYNLNVLNDNFIKEIIVSRAFSLQNE-------KPP-ELHEMVGEIVNRCHGNPLAATALGSLLHTKT---SVKEWKDVSSRSS--ICI-----E------ETGILPILMLSYNELPSH-LKECFAFCALFPKNYQIDVKKLIHLWIANGLIPEHKE--DSLETIGKHIFNELASRSFFLDIEESI-I----GYYSTTCKIHDLMHAIAMSVMKKLS
Rpi-mcq1.2 IGLED--DFNTLKAKLLDQ-------DLPYGVVSIVGMPGLGKTTLAKKLYRH----VRDQF--ESSGLVYVSQ--Q----PR----AGEILRDIAKQVGLPK--------------EERKENLEGNLRSLLKTKRYVILLDDIWDV-E----------IWDDLKL-VLPECS-EIGSRIIITSRNSNVGRYIGG--------DFSIHMLQPLDSENSFELFTKKIFTFDNN---NWANASP-DLVDIGRSIVGRCGGIPLAIVVTAGMLRARER--TEHAWNRVLESMGHKV--------------QDGCAKVLALSYNDLPIA-LRPCFLYLGLFPEDHEIRAFDLTNMWIAEKLIVVNSGNGREAESLAEDVLNDFVSRNLIQVSQRK------CNGRISSYRIHDLLHSLCVELGKESN
Rpg1r YGRDK--DKKMIFDWLTS----DNGNPNQPSILSIVGMGGMGKTTLAQHVFND--PRIQERF--DVKAWVCVSD--D----FD----AFRVTRTILEAITKSTD----------D--SRDLEMVHGRLKEKLTGKRFLLVLDNVWNE-NRL--------KWEAVLKHL--VFG-AQGSRIIATTRSKEVASTMRS----------REHLLEQLQEDHCWKLFAKHAFQDDNI--Q----PNP-DCKEIGTKIVEKCKGLPLALKTMGSLLHDKS---SVTEWKSILQSEIWEFST-----E------RSDIVPALALSYHHLPSH-LKRCFAYCALFPKDYVFDKECLIQLWMAEKFLQCSQ-QGKSPEEVGEQYFNDLLSRCFFQQSSNT---------KRTHFVMHDLLNDLARFICGDIC
RRS1B IGIYS--KLLEIEKMINK-------QPLDIRCVGIWGMPGIGKTTLAKAVFDQM----SGEFDA-HCFIEDYTKA-------IQEKGVYCLLEEQFLKE----NA---G----ASGTVTKLSLLRDRLN----NKRVLVVLDDVRSP--LVVESFLGGFDW------F------GPKSLIIITSKDKSVFRLC-RV--------NQIYEVQGLNEKEALQLFSLCASID---------DMAEQNLHEVSMKVIKYANGHPLALNLYGRELMGKKR---PPEMEIAFLKLKECP--------------PAIFVDAIKSSYDTLND-REKNIFLDIACFFQG--ENVDYVMQLLEGCGFFP-------------HVGIDVLVEKSLVTISE-------------NRVRMHNLIQDVGRQIINRET
Rpi-hjt1.1 VGLQD--VVQKLLAQLLKA-------EPRRSVLSIYGMGGLGKTTLARNLYNS--PDILNSF--PTRAWICVSQ--E----YN----TMDLLRNIIKSIQGRTKE------TLDLLERMTEGDLEIYLRDLLKERKYLVVVDDVWQR-E----------AWESLKR-AFPD-G-KNGSRVIITTRKEGVAERAD--D------RGFVHKLRFLSQEESWDLFRRKLLDV--R-A-----MVP-EMESLAKDMVEKCRGLPLAIVVLSGLLSHKKG---LNQWQKVKDHLWKNIKED----------KSIEISNILSLSYNDLSTA-LKQCFLYFGIFSEDKVVKADDIIRLWMAEGFIPRG--EE-RMEDVAEGFLNELIRRSLVQVAKT-------FWEKVTECRVHDLLHDLAIEKALEVN
TaRPP13-3 VGFSK--PKEELINLMDVN-----TEDGSPKVICVVGMGGLGKTTLARKTYES-KEDIVQKF--SCVAWITVSH--S----IF----KIEMLKDMIRQLLGPESLKKCL--ELKGKA-VQVGDLSKYLMEELKDERYFIVFDDLWTI-D----------MWRWIQEFAVASNN-RKGSHIVVTTRDMGLAKECSRD--------SHIYQLKPLQPVDAANLLLR------QED--M---E---RDGNIVEKLVKKCGGLPLAILMVGGVLATKK----VAEWRQFYDHLPSELETN---------PSLEAMRRMVTLSYNHLPSH-LKSCFLYLSIFPEDFEIKRRPLVDRWIAEGFIKARGR--VNIEDVGKSYFIELINRSMIIPSRV----N--VEGTVKSCRVHDIMRDVMVSIARDEN
Bph1/9-9_1 WQHDK--AVAGLVRL-------VKTKVDECRVIAVWGTSGLRETSIIREAYDHI--KRSKKF--ECCAWIDLMH--PL---NP-T----KFLQTIVRQLYIRSLQEAGE--------------DYDDFNKYLSDKGYLIVLNDLSTT-E----------EWKQIKRHLPD---NKKGSRIIVSTHQVEVASLCAGTEEV----A-PEHVQLFADH-ALYAFHFKGAKD---------------------------------------------------------------------------------------------------------------------------------------------------------------------------------------------------
LH VGIDD--HITAVLEKLSLD------S-ENVTMVGLYGMGGIGKTTTAKAVYNKI----SSCFDR-CCFIDNIRETQ------DQKDGVVVLQKKLVYEILRIDSGSV-G----FNNDSGGRKMIKERVS----RFKILVVLDDVDEK--FKFEDMLGSPKD------F------ISQSRFIITSRSMRVLGTL-NEN------QCKLYEVGSMSKPRSLELFSKHAFKKN---------TPPSDYETLANDVVDTTAGLPLTLKVIGSLLFKQE----IGVWEDTLEQLCKTL-------------NLDEVYDRLKISYDALKP-EAKEIFLDIACFFIG--KNKEEPYYMWTDCNFYP-------------ASNITFLIQRCMIQVGD------------DDEFEMHDQLRDMGREIVRRED
Pvr4 DSRKQ--KEEEVMTALKD---------EGITIVGICGMGGVGKTTLAEKVRARA--KQERLF--DYVVVLTISQ--QQ---PD----IKKIQREIAEGVGLSL-EG-DL--------LERGDRLRSRLMQ--KDSRVLVILDDVWKK-V----------DLKRVGIPSGSD--RNYWCKVILTTRLRDVCD-DMEA--KKKVH------VEILCENEAWLLFRQKAGNSA--------D-DL-SLPDIAEAVAKECKGLPLAIVTVAGALKGKTK----RSWEDALLELKKA-----AP-RNI-RGVLADVYQPLKISYNHLGSDEAKDAFLLCSLFEEDSNIWTEELLRYGMGLGIFSELEN-LECARNRVSNLLETLKNCFLLSQVP-----------GKDYVKMHDVVRDMAIHIASEGN
Sr13a//Sr13b//Sr13c//Sr13d VGIDE--PKAELIKLLTDKDGV-ASTQQQVKMVSIVGSGGMGKTTLANQVYQE----LKEKF--KCKAFISVSR--N----PD----MTNILRTLLSEVGCQDYADT---------EAGSIQQLIRKITDYLAEKRYIIVIDDIWDV-K----------TWDVIKC-AFPM-T-RCGGVIITTTRLSDVARSCHSS-I-----GGHIYNIRPLNMEHSRQLFHRRLFS--SEE--D---CPS-SLVKVSNQILEKCDGLPLAIIAIAGLLANTGR--SEHLWNQVKDSIGRALERN---------PNVEVMIKILSLSYFDLPPH-LKTCLLYLSIFPEDSIIEKKTLISRWIAEGFIQKEGI--YTAYEVGVRCFNELINRSLIQPVKK----D--D-YRGKSCRVHDIILDFIVSKSIEEN
NRC6 VGFDE--EATKVINRLVEG-------AECLDVIPVVGMPGLGKTTLARKIFND--PKISREF--FSYIWVFIGQ--S----TC---VKRDILFNILKGFTNSFD----------EFKNRNEASITDEIRKRVNGGKCLIVLDDVWDP-N----------VVDIVKTVF-PDN--KKAHRIMMTTRHEDIARSVN----------KYPHNLKFLDGDESFQLLEKRAFGV---S--R---CPV-ELVEHGEAIVAKCSGVPLTIVVIAGALRGRTS--E-IDWKVVRENVGKHLIQE---------DKLQRCVNVVRLSYNHLPQE-KKSCFLYFGAFPQGFDIPAWKLIRLWIAEGLIMSKL-SGNEIEEIAEYYLNDFANRNLVMVMKKK------SNDRIKTCRVHDMLHEFCVEEATRLT
Pi64 FGRDM--DRDRIIHLLTEPTAA-VSSSAGYSGLAIVAHGGAGKSTLAQYVYND--KRVQEHF--DVRMWVCISR--K----LD----VRRHTREIIESATNGE-----------CPCVENLDTLQCRLKDILQSEKLLLVLDDVWFDKNET--------EWDQLLDPL--VSL-KEGSRVLVTSRQDVLPAALRCK---------DVVRLEDMEDTEFLALFKHHAFSGTEIQNPQ---LRG-RLEKIAEKIVKRLGHSPLAARTVGSQLSRKK---DINEWKSALNIETLS-----------------EPVKALLWSYNKLDSR-LQRCFLYCSLFPKGHKYKIKEMVDLWVAEGLIDSRSPGDKRIEDVGRDYFNEMVSGSFFQPVSERY-----M---GTWYIMHDLLHGLAESLTKEDC
Pi1-6//Pik-2//Pik-m2//Pik-s2 VGMKT--VMEELEVWLTNPQA-----ENGQAVLSIVGFGGVGKTTIATALYRK----VSEKF--QCRASVAVSQ--N----YD----QGKVLNSILSQVSNQEQGSST-NTPIRLQETTDDDQNPRKLEQLLAEKSYILLIDDIWSA-E----------TWESIRSIL--PKN-NKGGRIIVTTRFQAVGSTCSPL-E-----TDRLHTVDFLTDDESQNLFNTSICESKIRK--D---SNK-VDEQVPEEIWKICGGLPLAIVSMAGLVACNPR-KACCDWSKLCKSLFPEQETP---------LTLDGVTRILDCCYNDLPAD-LKTCLLYLSIFPKGWKISRKRLSRRWIAEGFANEKQG--LTQERVAEAYFNQLTRRNLVRPMEH----G--SNGKVKTFQVHDMVLEYIMSKSIEEN
Rx2 VGREN--EFEMMLDQLVRG-------GRELEVVSIVGMGGIGKTTLATKLYSD--PYIMSRF--DIRAKATVSQ--E----YC----VRNVLLGLLSLTS-----------------DEPDDQLADRLQKHLKGRRYLVVIDDIWTT-K----------AWDGIKLCF-PDC--YKGSRILLTTRNVEVAEYASS--------GKPPHHMRLMNFDESWNLLHKKIFEKE--G--S---YSP-EFENIGKQIALKCGGLPLAITVIAGLLSKISK--TLDEWQNVAENVSSVVST----------DLEAKCMRVLALSYHHLPSH-LKPCFLYFAIFAEDERISVTKLVELWAVEGFLNEEE--GKSIEEVAETCINELVDRSLISIHNLS------FDGKIESCGMHDVTRELCLREARNMN
PIK5-NP VQVED--KRKRVEEAT------KPCEFHEVKTICILGLPGAGKTTLAKLLYSHHS-TTEQQF--QHRAFVSLSP--GA--------NLTDTLTDILLQV--GAYND--D---GTGT--PHQQYLIDNISAYLIGKKYLIIIDDVWHW-E----------EWEVIRKSIPK---NDLGSRIIMTTRLNSIAEKCRNDDMD----A-FVYETEALDYVDAWLLCDKVARKSVT-------CM----NINPCYDIVDMCYGMPLALIRVSSALAEEIQ----ALDSDERQIWR--ALRRVEDILD--IPSLKPLAESLCLGYDHLPL-YLRTLLLCCSVYHWGGIVQRGRLVTRWIAEGFVSEE--------KAAEGYFDELVGRGWMKHRGL------------NEYEIHPMMLAILRYKSKEYN
Ma VGMDR--VNEIKSKMSLCM------GSEEVRVIGICGMPGIGKSTVAKALSQRI----HSQFDA-ISFISKVGEI-------SKKKGLFHIKKQLCDHLLDKKVT-----------TKDVDDVICKRLR----DKRVLIILDNVDEL--EQIEAVAGSDGAGLS-NRF------GKGSRIIVTTTDERLLIDY-N---------PEIYTIEKLTPDQALLLFCRKALKTD---------HPTDAFKKLSNEFVDYIDGHPLALEVFGHSLWKRE----EDYWSTKLKSLKDKGY-----------SGEKKIIGVLKASFDGLENQEQQDMFLDTACFFKG--EDVCRLEKIFESCGYYP-------------GINITILCEKSLVSIVG-------------GRLWMHDLLQKMGRGLVLGES
Rpp1-R5 VPRDE--DVKKMWDLLKD---------EEVFIIGIDGMGGVGKTFMATHFKNEIK-R-KGTF--KDVFWVTVSD--D----FT----TFKLQHDIAETIQVKLYGDE----------MTRAT----ILTSLEKREKTLLILDDVWEY-I----------DLQKVGIPLK-----VNGIKLIITTRLKHVCL-QMDC--LPNNI-------YPFIKEEAWELFLLKLGHRGTP-----ARLPP-HVLEIARSVVMKCDGLPLGISVMARTMKGKNE---IHWWRHALNKLDRL-------------EMGEEVLSVLKRSYDNLIEKDIQKCFL-------------------------------------------------------------------------------------------
MLA12 VGIYGKRD-QGLMRLLSMEG--DDASNKRLKKVSIVGFGGLGKTTLARAVYEKI----KGDF--DCRAFVPVGQ--N----PD----MKKVLRDILIDLGNPHS----------DLAMLDANQLIKKLHEFLENKRYLVIIDDIWDE-K----------LWEGINFAFSNRN--NLGSRLITTTRIVSVSNSCCSSD------GDSVYQMEPLSVDDSRMLFYKRIFPDENA-------CIN-EFEQVSRDILKKCGGVPLAIITIASALAGDQKMKPKCEWDILLRSLGSGLTE---------DNSLEEMRRILSFSYSNLPS-NLKTCLLYLCVYPEDSMISRDKLIWKWVAEGFVHHENQ-GNSLYLLGLNYFNQLINRSMIQPIY-N------YSGEAYACRVHDMVLDLICNLSREAK
Pia-1 VGVDA--DREELLEQLAERQ------PEQLKVIAIVGFCGLGKTALAAEAYNR--ETGGGRF--ERHAWVCAGH--R----S-----AREVLGELLRRLDADGRSFH---------GDSDAGQLCVDIRQQLEKNRYFIVIDDIQTE-D----------QWKSIKS-AFPTDK-DIGSRIVVTTTIQSVANACCSAN-------GYLHKMSRLDKNCSKQLLSKKACPERY--------SH--YKQPDSAAILKKCDGQPLALVTIGEFLQANGW-PTGPNCEDLCNRLHYHLENDK---------TLERMWRVLVRNYTSLPGHALKACLLYFGMFPSDHPIRRKSLLRRWLAEGFVEPLS--SSS-NIDSTAAFNVLMDRNIIEPINV------SNNDKVKTCQTYGMMREFISHMS----
M VGIDD--HVEVILEMLSLD------S-KSVTMVGLYGMGGIGKTTTAKAVYNKI----SSHFDR-CCFVDNVRAMQ------EQKDGIFILQKKLVSEILRMD--SV-G----FTNDSGGRKMIKERVS----KSKILVVLDDVDEK--FKFEDILGCPKD------F------DSGTRFIITSRNQNVLSRL-NEN------QCKLYEVGSMSEQHSLELFSKHAFKKN---------TPPSDYETLANDIVSTTGGLPLTLKVTGSFLFRQE----IGVWEDTLEQLRKTL-------------DLDEVYDRLKISYDALKA-EAKEIFLDIACFFIG--RNKEMPYYMWSECKFYP-------------KSNIIFLIQRCMIQVGD------------DGVLEMHDQLRDMGREIVRRED
Rpi-amr1e-2307 VGMED--EYNTILDRLTAQ-------TDELTVIPIFGMGGIGKTTLARKVYDD--SSIRSRF--DRHAWVTTSE--E----FN----ERRMLLEVVSSITT------------GSNQGKSDDQLMEIVYRSLKGRRFLIVIDDIWST-Q----------AWDQMQRIF-PND--DNKSRILLTTRLKYVADYVSSP-------DFPPHSKSFLSLDDSWNLFTEKVFNE---D--T---CPP-HLEETGKHIVQQCQGLPLSVVVVAGLVGKMDP--THDNWENVEENLNSF-FG----------TVSERCHSILSLSYNYLPQY-LRACFLYVGGFPEDKEIDVSKLIRLWIAEQFVKARS--NKRLEVVAEEYLEELIDRSLILSGRQR------ANGRMKTCKIHDLLRQLCLSEAHTEN
RPS4^No-0 FGNEQ--RLKDLEEKLDRD------KYKGTRIIGVVGMPGIGKTTLLKELYKTW----QGKFSR-HALIDQIRVK-------SKHLELDRLPQMVLGELSKL-NNP--H----VDNLKDP----YSQLH----ERKVLVVLDDVSKR--EQIDALREILDWI---KEG------KEGSRVVIATSDMSLTNGL-VD---------DTYMVQNLNHRDSLQLFHYHAFIDD------QANPQKKDFMKLSEGFVHYARGHPLALKVLGGELNKKS----MDHWNSKMKKLAQSP--------------SPNIVSVFQVSYDELTT-AQKDAFLDIACFR-S--QDKDYVESLLASSDLGSAE----------AMSAVKSLTDKFLINTCD-------------GRVEMHDLLYKFSREVDLK--
alpha-WOLF2a LGRDK--DKNDIIDRLLN----R-NGNEACSFLTIVGAGGLGKTALAQLVFND--ERVKIEF--DLRYWVCVSDQDQ----FD----VKEILCKILEVVTKEKV----------D-NSSTLELVQSQFQEKLRGKKYFLVLDDVWNE-DRE--------KWLPLEELL--MLG-QGGSKVVVTTRSEKTANVIGKR---------HFYTLECLSPDYSWSLFEMSAFQKGHE--QE---NHD-ELVDIGKKIVEKCYNNPLAITVVGSLLYGE----EISKWRSFEMSELAKIGN-----G------DNKILSILKLSYYNLANS-LKSCFSYCAVFPKDHEIKKEMLIELWMAQGYVVPLDG-GQSIEDAAEEHFVILLRRCFFQDVKKDK------YGDVDSVKIHDLMHDVAQEVGREEI
I2 FGRQS--EIEDLIDRLLS----EGASGKKLTVVPIVGMGGQGKTTLAKAVYND--ERVKNHF--DLKAWYCVSE--G----FD----ALRITKELLQEIGKFDS----------KDVHNNLNQLQVKLKESLKGKKFLIVLDDVWNE-NYN--------EWNDLRNIF--AQG-DIGSKIIVTTRKDSVALMMGN----------EQIRMGNLSTEASWSLFQRHAFENMDP--M----GHP-ELEEVGRQIAAKCKGLPLALKTLAGMLRSKS---EVEEWKRILRSEIWELP-------------HNDILPALMLSYNDLPAH-LKRCFSFCAIFPKDYPFRKEQVIHLWIANGLVPVK---DEINQDLGNQYFLELRSRSLFEKVPNP-S----KRNIEELFLMHDLVNDLAQLASSKLC
MLA32 VGIYGKRD-EDLMRLLSMDG--DDASNKRLKKVSIVGFGGLGKTTLARAVYEKI----KGDF--DCRAFVPVGQ--N----PD----MKKVLRDILIDLGNHHS----------DLAMLDANQLIKKLREFLENKRYLVIIDDIWDE-K----------LWEGINFAFSNKN--NLGSRLITTTRIVSVSNSCCSSD------GDSVYQMEPLSVDDSRMLFCKRIFPDENG-------CLN-EFEQVSRDILKKCGGVPLAIITIASALAGDEKMKPKYEWDILLQSLGSGLTE---------DNNLEEMRRILSFSYSNLPS-HLKTCLLYLCIYPEDCIIYRGKLIWKWVAEGFVHHENQ-GNSLYLLGLNYFNQLINRSMIQPIY-N------YSGEAYACHVHDMVLDLICNLSHEAK
RPS5 VGQEI--MLEKAWNRLME---------DGSGILGLYGMGGVGKTTLLTKINNKFS-KIDDRF--DVVIWVVVSR--S----ST----VRKIQRDIAEKVGLGGMEWSND--------NQIAVDIHN----VLRRRKFVLLLDDIWEK-V----------NLKAVGVPYPS---KDNGCKVAFTTRSRDVCG-RMGV--DDPME------VSCLQPEESWDLFQMKVGKNTL-------GSHP-DIPGLARKVARKCRGLPLALNVIGEAMACKRT---VHEWCHAIDVLTSS-----A--IDF-SGMEDEILHVLKYSYDNLNGELMKSCFLYCSLFPEDYLIDKEGLVDYWISEGFINEKEG-RERNINQGYEIIGTLVRACLLLEEE----------RNKSNVKMHDVVREMALWISSDLG
L^1c//L^2//L^3 LGRMI--EKERLIDRLLS----SDSNGENLTVVPIVGMGGVGKTTLAKIVYND--KKVKDHF--DLKAWFCVSE--A----YD----AFRITKGLLQEIGSFDL----------KD-DNNLNQLQVKLKESLKGKRFLVVLDDLWND-DCD--------EWDDLKNLF--VQG-AMGSKILVTTRKEDVALMMGN----------GAINVETLSDEVSWDLFKQHSLKNRDP--E----EHP-ELEEVGKRIADKCKGLPLALKALAGILCRKS---EVYEWKNVLRSEIWELPR-----R------KNGILPELMLSYNDLPAH-LKQCFAFCAIYPKDYKFCKEQVIHLWIANGLVQQL--------HSGNQYFNELRSRSLFERVPES-S----ER-YGGKFLMHDLVNDLAQIASSKLC
ADR1 TVLEL--GKKKVKEMMF--------KFTDTHLFGISGMSGSGKTTLAIELSKDD--DVRGLF--KNVLFLTVSR--S----PN----FENLESCIREFLYD------------------------------GVHQRKLVILDDVWTR-E-SL-----------LMS-K------IRGSTTLVVSRSKLADP-------------RTTYNVELLKKDEAMSLLCLCAFEQKSP-------PSP-FNKYLVKQVVDECKGLPLSLKVLGASLKNKPE-R---YWEGVVKRLL-----RGEA---ADETHESRVFAHMEESLENLDPK-IRDCFLDMGAFPEDKKIPLDLLTSVWVERH--DI--D--EE---TAFSFVLRLADKNLLTIVNNPRFGDVHIGYYDVFVTQHDVLRDLALHMSNRVD
MrRPV1 VGIDS--HVKEMILRLHL-------ESSDVRMVGIYGVGGIGKTTIAKVIYNEL----SCEFEY-MSFLENIREG-------SNPQVLFHLQNQLLGDILEGEGSQ--N----ISSVAHRASMIKDILL----SRRVFIVLDDVDDL--SQLEYLLGHREW------L------GEGSRVIITTRNKHVLAVQ-EV--------DDLYEVEGLNFEEACELFSLYAFKQN---------LPKSDYRNLTCRVVGYCQGLPLALKVLGSLLCKKT----IPQWEGELKKLDSEP--------------KADIHKVLKRSYDGLDR-IDKNIFLDLACFFKG--EGRDFVLRILDGCDFPA-------------ETGISNLNDLCLITLP--Y-----------NQICMHDLIQQMGWEIVRENF
Lr10 VGIDG--PKHELVKWLR-NGED--ESVHQQKVVSIVGCAGLGKTTLAKQVYDE----LRINF--EYRAFVSISR--S----PN----MATILKCVLSQFHAQDYS-S---------DESEIPKLVDQIRDLLQDKRYFVIIDDIWDM-K----------TWDVLKC-ALCK-N-SCGSVIMTTTRIYDVAKSCCSS-N-----GDLVYNIQPLSVADSEELFLNRVFG--HEK--G---FPP-ELKEVSKDVLRKCGGLPLAINAISSLLAAE----KIEEWDRVGLSNVFAQGEK---------SDIDAMKYKLSLCYFDLPLH-LRSCLLYLIMFPEDCLIEKERLVHRWISEGFIRNEDG--EDLVEVGERYLYELVNRSLIESVGV----P--YDGKARFYRVHNVILDFLMIKSMEEN
Rp1-D FGRDR--DRDRIVDFLLGKTTT-EASSAKYSGLAIVGLGGMGKSTLAQYVYND--KRIEECF--DIRMWVCISR--K----LD----VHRHTREIIESAKKGE-----------CPRVDNLDTLQCKLRDILQSQKFLLVLDDVWFEKNET--------EWELFLAPL--VSK-QSGSKVLVTSRSKTLPAAICCE-------QEHVIHLKNMDDTEFLALFKHHAFSGAEIKDQV---LRT-KLEDTAVEIAKRLGQCPLAAKVLGSRLCRKK---DIAEWKAALKIGDLS-----------------DPFTSLLWSYEKLDPR-LQRCFLYCSLFPKGHRYESNELVHLWVAEGFVGSCNLSRRTLEEVGMDYFNDMVSVSFFQLVFHIY-----C---DSYYVMHDILHDFAESLSREDC
Ta4ANPR1-RGA4 VGMDA--PQDELLELIQQQ-------QQQLKVISIVGFHGIGKTLLARRVYHT----IENQY--QARAWVSAAE--Q----GF----PTNVLKQILQQLGIPS---N---------GGGNFNKLCTVLRLYLRSKRFFIVIDDMQT--E----------FWHDIKD-IFVG----LSGRILVTTAIQSVANACSSSA------HDHVYAMKTLADEHSRLLFFKEAFQDDN--------PPVNKEDQLGSEALKKCDGLPLALVTTARYLQSTGI------Y---------------------------------------------------------------------------------------------------------------------------------------------
Rp3-1 FGRDQ--AKNQIISKLIE----T-DSQQRIKIVSVIGLGGSGKTTLAKQVFND--GNIIKHF---VILWVHVSR--E----FA----VEKLVAKLFEAIAGDMS----------D--HLLLQHVSRTISDKLVGKRFLAVLDDVWTE-DRV--------EWERFMVHL--KCG-APGSSILLTTRSRKVAEAVDSS---------YAYDLPLLSMEDSWKVFQQCFGIAMKA-------LDP-EFLQSGIEIVEKCGGVPLAIKVIAGILHGMK---GIEEWQSICNSNLLDVQD-----D------EHRVFACLWLSFVHLPDH-LKPCFLHCSIFPRGYVINRCHLISQWIAHGFVPTNQA--RQAEDVGIGYFDSLLKVGFLQDHDRDQI----STRGEVTCKMHDLVHDLARQILRDEF
RPP7^Mrk-0 VALEE--NVKKLVGYFVEE--------DNYQVVSITGMGGLGKTTLARQVFNH--DMVTKKF--DKLAWVSVSQ--D----FT----LKNVWQNILGDLKPNEEETK---EEEKKILEMTEYTLQRELYQLLEMSKSLIVLDDIWKK-E----------DWEVIKP-IFPP---TKGWKLLLTSRNESIVAPTN--T------KYFNFKPECLKTDDSWKLFQRIAFPINDASEFE---IDE-EMEKLGEKMIEHCGGLPLAIKVLGGMLAEK-Y--TSHDWRRLSENIGSHLVGG---RTNFNDDNNNSCNYVLSLSFEELPSY-LKHCFLYLAHFPEDYEIKVENLSYYWAAEEIFQPRHYDGEIIRDVGDVYIEELVRRNMVIS-ER----D-VKTERFETCHLHDMMREVCLLKAKEEN
Pl8 VGREG--EKKRLLNQLFV----GESSKENFIIVPIVGMGGVGKTTLARMLYND--TRVKVHF--ELMAWVCVSD--E----FD----IFKISQTTYQSVAKESK----------Q--FTDTNQLQIALKEKLEGKRFLVVLDDVWNE-NYD--------DWENLVRPF--HSG-ATGSRVIMTTRQQQLLKKMGFN---------HLDLLESLSHDDALSLLARHALDVDNF--D----SHE-TLKPLGEGIVEKCGCLPLALKAIGRLMRAKT---EEEEWSDVLNSEIWDLES------------ADEIVPALRLSYHDLSAD-LKRLFAYCSLFPKDFLFEKEELVLLWVAEGYLNESL-ANKSPECLAREYFEKLLSRSFFQPAPSG----------EPFFVMHDLINDLATFVAGEYF
Pib_1 AKQDN--QRVDLVQL-------INSEDQDLKVIAVWGTSGMGQTTIIRMAYENP--DVQIRF--PCRAWVRVMH--PF---SP-R----DFVQSLVNQLHATQGVEALL------EKEKTEQDLAKKFNGCVNDRKCLIVLNDLSTI-E----------EWDQIKKCFQK---CRKGSRIIVSSTQVEVASLCAGQESQ----A-SELKQLSADQ-TLYAFYDKG------------------------------------------------------------------------------------------------------------------------------------------------------------------------------------------------------
Pik-1 EDVKE--ITAMLAPVK------SICEFHEVKTICILGLPGGGKTTIARVLYHAL----GTQF--QCRVFASISP--SS---SP-SPNLTETLADIFAQAQLGVTDT--L---GSGTGRALQQHLIDNISAFLLNKKYLIVIDDIWHW-E----------EWEVIRKSIPK---NDLGGRIIMTTRLNSIAEKCHTDDND----V-FVYEVGDLDNNDALSLSWGIATKSGAGN---IGTG----EDNSCYDIVNMCYGMPLALIWLSSALVGEIE----ELGGAEVKKCR--DLRHIEDILD--IPSLQPLAESLCLGYNHLPL-YLRTLLLYCSAYHW--RIERGRLVRRWIAEGFVSEE--------KEAEGYFGELINRGWITQHGDNN--------SYNYYEIHPVMLAFLRCKSKEYN
Rpi-chc1.1 VGRDL--DIAEIKEKILN----MREEDIVLSTIPIVGMGGLGKTTVAKRIYND--EHMKQIF--EKRIWLCLPE--M----SE----TKSFLEQILESLIERKI----------E--VERRDIIVKKLQDELGGKKYLLVLDDLWCV-DST--------SWHEFIDTL--RGNTSRGNCILVTTRRKQVASTVAT----------DLHILGKLTEDHCWSIFKQKAFVDGR--------VPE-ELASMGNKIVKMCQGLPLAASVLGGLLHNKE----KHEWQAILDGNLLVAGEDD---G------ENSIKKILKLSYDYLPSH-LKKCFAYFAMFPKDYMFEKDQLIQLWMAEGFLRPSQ-EIPVMEDVGHRFFQILLQNSLLQDVLLD------EHNNITHCKMHDLVHDLAGDILKSRL
RSG3-301 CGRDD--DKESIFKWLTS----DTH--NNLSILSIVGMGGLGKTSLAQHVFND--PRL-EKF--DINVWVSVPQ--E----FD----VLKVSRAILDTIASSTD----------H--SIPKEVIQKRLKENLMGKKFLLVLDDVWNE-NSS--------KWEDVQKPL--VFG-GQGSRILVTARGEKVADSMRS----------EKYRLEVLKEDYCWELFAKHAFQGANP--Q----QDP-DFVEIAKKIVKKCDGLPLALKTMGSLLHNKS---FLWEWENIMRSDIWDLSE-----N------ESGILPALKLSYLHLPSH-LKKCFAFCALLPKGYQFDKDILIQWWMAQNFLESHV-QIKSPIEVGEQYFNDLLSWSFFQQSSNQ---------DEERFIMHDLLNDLAKYVCKDVC
Pi7-J-2//Pik-e2//Pik-h2//Pik-p2 VGMKT--VMEELEVWLTNPQA-----ENGQAVLSIVGFGGVGKTTIATALYRK----VSDKF--QCRASVAVSQ--N----YD----QGKVLNSILSQVSNQEQGSST-NTPIRLQETTDDDQNPRKLEQLLAEKSYILLIDDIWSA-E----------TWESIRSIL--PKN-NKGGRIIVTTRFQAVGSTCSPL-E-----TDRLHTVDFLTDDESQNLFNTSICESKIRK--D---SNK-VDEQVPEEIWKICGGLPLAIVTMAGLVACNPR-KACCDWSKLCKSLFPEQETP---------LTLDGVTRILDCCYNDLPAD-LKTCLLYLSIFPKGWKISRKRLSRRWIAEGFANEKQG--LTQERVAEAYFNQLTRRNLVRPMEH----G--SNGKVKTFQVHDMVLEYIMSKSIEEN
Pid3-W3 VGIEK--KRDLLMKWVKDV-------EQRRMVVSVWGMGGIGKTALVANVYNA--I--KADF--DTCAWITVSQ--S----YE----ADDLLRRTAQEFRKNDRKKD----FPIDVDITNYRGLVETTRSYLENKRYVLVLDDVWNA-N----------VWFDSKD-AFE--D-GNIGRIILTSRNYDVALLAH---------ETHIINLQPLEKHHAWDLFCKEAFWKNEIRN-----CPP-ELQPWANNFVDKCNGLPIAIVCIGRLLSFQGS--TYSDWEKVYKNLEMQLTNN---------SIMDMMNIILKISLEDLPHN-IKNCFLYCSMFPENYVMKRKSLVRLWVAEGFIEET--EHRTLEEVAEHYLTELVNRCLLLLVKR----N--EAGHVHEVQMHDILRVLALSKAREQN
RGA2_1 RQREK--AKADLVQL-------IRKMDDRLRVIAVWGTSTVGETSVIKRAFEDL--KKQNRF--DCHAWIKVMC--PF---NS-V----EFMRSIIRQFYINLLQDPV-AQVLRGMGMKKENDLVDEFKSYLNDKSYLIVIDGMSTT-E----------EWDQIKPCFPN---NKRGSRIIVSTKQVEVASLCAGPQNV----A-PEHKQLSIDQNTLYAFFEKG------------------------------------------------------------------------------------------------------------------------------------------------------------------------------------------------------
beta-WOLF5a//beta-WOLF5b VGRDK--DKDVIIGMLLD----H---DNDCSFLAVVGVGGVGKTTLAQLVYND--ERVKSEF--DLRYWVCVSDQDQ----FD----DKRILCKIIELVTGQIP----------P-SNESMESVRKKFQEELGGKKYFLVLDDVWNE-DRQ--------KWLHLENFL--KLG-QGGSKIVVTTRSEKTANVIGKR---------QDYKLECLSAEDSWRLFEMSAFDEGHG--QE---NYD-ELVTIGKKIVEKCYNNPLAITVVGSLLFGQ----EINKWRSFESSGLAQIAN-----G------DNQIFPILKLSYHNLPHS-LKSCFSYCAVFPKDNEIKKEMLIDLWIAQGYIIPLDG-GQSIEDAAEEHFVILLRRCFFQDVKKDS------LGNVDYVKIHDLMHDVAQEVGKEEI
Ta7ANPR1-RGA4 VGMDA--PWEELLELIQQQ-------QQQLKVISIVGFDGIGKTLLARCVYDT----IENQY--EARAWVSAAE--Q----GV----PTNVIKEILQQFAIPT---N---------GGGNLSKLCAILRLYLGTKRFFIVIDDMRT--E----------FWHDIKD-AFVG----LSGRVLVTTAIHSVANACSSSA------HDHVYAMKTLADEHSRLLFFKEAFQDDN--------PPIDKEDQLGSEALKKCDGLPLALVTTARYLQSTGN-PTHGNWATLCHNLGAHLETKE---------MLARMKRVLVHSYTSLVKHDVKTCLLYLGIYRSGRTVRRGSLIRKWCAEGFIQGDY--MCNALDAAKANFKELLNRSIIKHTDASS----NNKDQVKTYHTHGMMLEFILHM-----
Rpi-amr1e-2271 VGMED--EYNTILDRLTSQ-------TDELTVIPIFGMGGIGKTTLARKAYDD--SYIHSRF--DKHAWVTISE--E----YN----ERQMLLEFVSSITT------------ESNHEMSDDQLMEFVYRGLKGWRFLIVIDDIWNT-E----------AWDQMQRIF-PND--NKKSRILLTTRLKYVADYVCSP-------DFPSHCKSFLSLDDSWNLFTEKLFKK---D--P---CPP-LLEITGKHIVQQCQGLPLSVVVVAGLVGKMDP--THDNWKKVEENLNSF-FG----------TVSERCQSILSLSYSYLPQY-LKACFLYVGGFPEDKEIDVSKLIRLWIAEQFVKARS--NKRLEVVAEECLEELIDRSLILAGRQR------ANGRMKTCKIHDLLRQLCLSEAHIED
R3a//Rpi-sto2 FGRQN--DIEDLIDRLLS----EDASGKKRTVVPIVGMGGLGKTTLAKAVYND--ERVQIHF--GLKAWFCVSE--A----FD----AFRITKGLLQEIGSFDL----------KA-DDNLNQLQVKLKERLKGKKFLIVLDDVWND-NYN--------KWDELRNVF--VQG-DIGSKIIVTTRKESVALMMGN----------EQISMDNLSTESSWSLFKTHAFENMGP--M----GHP-ELEEVGKQIAAKCKGLPLALKTLAGMLRSKS---EVEEWKRILRSEIWELP-------------HNDILPALMLSYNDLPAH-LKRCFSFCAIFPKDYPFRKEQVIHLWIANGLVPQE---DVIIEDSGNQYFLELRSRSLFERVPNP-S----QGNTENLFLMHDLVNDLAQIASSKLC
MLA6 VGIYGKRD-QDLMRLLSMEG--DDASNKRLKKVSIVGFGGLGKTTLARAVYEKI----KGDF--DCRAFVPVGQ--N----PD----MKKVLRDILIDLGNPHS----------DLAMLDANQLIKKLHEFLENKRYLVIIDDIWDE-K----------LWEGINFAFSNRN--NLGSRLITTTRIVSVSNSCCSSD------GDSVYQMEPLSVDDSRMLFSKRIFPDENG-------CIN-EFEQVSRDILKKCGGVPLAIITIASALAGDQKMKPKCEWDILLRSLGSGLTE---------DNSLEEMRRILSFSYSNLPS-HLKTCLLYLCVYPEDSMISRDKLIWKWVAEGFVHHENQ-GNSLYLLGLNYFNQLINRSMIQPIY-N------YSGEAYACRVHDMVLDLICNLSYEAK
Pi35 FGRNM--DRDRIIHLLTKPMAT-VSSSVGYSGLAIVAHGGAGKSTLAQCVYND--KRVQEHF--DVRIWVCISR--K----LD----VHRHTREIIESATNGE-----------CPRVDNLDTLQCRLKDIMQSEKFLLVLDDVWFDENER--------EWDQLLDPL--VSQ-QEGSRVLVTSRRDVLPAALHCK---------DVVHLENMEDAEFLALFKYHAFSGTEIRNPQ---LHA-RLEEVAEKIAKRLGQSPLAARTVGSQLSRNK---DIAIWKSALNIENLS-----------------EPMKALLWSYNKLDSR-LQRCFLYCSLFPKGHKYKIDEMVDLWVAEGLVDSRNQGDKRIEDIGRDYFNEMVSGSFFQSVSERY---------MTWYIMHDLLHDLAESLTKEDC
Pm3k RSRHE--DKKNIIGILFD----E-ASNADLTVVPVVAMGGLGKTTLAQLIYND--PEIQKHF--QLLLWVCVSD--T----FD----VNSLAKSIVEASPNKNV--------------DTDKPPLDRLQKLVSGQRYLLVLDDVWDNKELR--------KWERLKVCL--QHG-GMGSAVLTTTRDKRVSEIMGAD--------RAAYNLNALEDHFIKEIIEARAFSSKKE-------KPI-ELVEVVDEIVKRCCGSPLAATALGSVLCTKT---SVKEWKAVSSGTS--VCT-----D------ETGILPILKLSYNDLPAH-MKQCFAFCAVFPKDYKINVEKLIQLWIANGFILEYKE--DSPETFGKHIFDELVSRSFFLDLEESK-----SGYYSSTCKIHDLMHDIAMSVMEKEC
L5 VGIDD--HITAVLEKLSLD------S-ENVTMVGLYGMGGIGKTTTAKAVYNKI----SSCFDR-CCFIDNIRETQ------DQKDGVVVLQKKLVYEILRIDSGSV-G----FNNDSGGRKMIKERVS----RFKILVVLDDVDEK--FKFEDMLGSPKD------F------ISQSRFIITSRSMRVLGTL-NEN------QCKLYEVGSMSKPRSLELFSKHAFKKN---------TPPSDYETLANDVVDTTAGLPLTLKVIGSILFKQE----IGVWKDTLQQLRKTL-------------NLDEVYDRLKISYDALKP-EAKEIFLDIACFFIG--KNKEVPYYMWTDCNFYP-------------ASNIIFLIQRCMIQVGD------------DDKFKMHDQLRDMGREIVRRED
NRC1 VGFDD--EAQTVIDRLLEG-------SGDLEVIPVVGMPGLGKTTLATKIFKH--PKIEYEF--FTRLWLYVSQ--S----YK----TRELYLNIISKFTGNTK----------HCRDMSEKDLALKVQEILEGGKYLIVLDDVWST-D----------AWDRIKIAF-PKN--DKGNRVLLTTRDHRVARYCN----------RSPHDLKFLTDEESWILLEKRAFHK---A--K---CLP-ELETNGKSIARKCKGLPLAIVVIAGALIGKSK--TIKEWEQVDQSVGEHFINR---------DQPNSCDKLVRMSYDVLPYD-WKACFLYFGTFPRGYLIPARKLIRLWIAEGFIQYRG--DLSPECKAEEYLNELVNRNLVMVMQRT------VDGQIKTCRVHDMLYEFCWQEATTEE
RPP1-WsC VGMRA--HMNMMEHLLRLD------L-DEVRIIGIWGPPGIGKTTIARFLLNQV----SDRFQL-SAIMVNIKGC---RPCFDEYSAQLQLQNQMLSQMINHKDI-----------MISHLGVAQERLR----DKKVFLVLDEVDQL--GQLDALAKETRW------F------GPGSRIIITTEDLGVLKAH-GI--------NHVYKVGYPSNDEAFQIFCMNAFGQK---------QPHEGFDEIAREVMALAGELPLGLTVLGSALRGKS----KPEWERTLPRLKTSL--------------DGNIGSIIQFSYDALCD-EDKYLFLYIACLFND--ESTTKVKEL-LGKFLDV-------------KQGLHVLAQKSLISLSY--------LTFYGERIHMHTLLEQFGRETSRKQF
Prv^2_1 -EMPL--RSRTMEMLLGLG-------SNDIRFIGIVGMSGIGKTTLAEVIYAHS----FKSLISKRCFLHSRG-----------R-SIVSLQQQLLDQLASSKMIDI-Q----ILDENHGVRLIKQHLRF---LKKVLIVLDGISET--SQLEMLAGSPDW------F------GERSRIIITTTNKDIFRHPNFKD------KVQEYNVELLSHEAAFSLFCKLAFGDY---------PPSVDMKDLCNEIIEKVGRLPLALEKIASSLYGHD----MDIWEDTLKNFHKVV-------------YDNIFSDILKSSYEGLEA-ESQQIFLDLACFLNG--EKVDRVIEILQGFGYSS------------PQTNLQLLVDRCLIDIL-------------DGHIQMHILILCMGKEIVRRKL
alpha-WOLF7 LGRDK--DKNDIIDRLLN----R-NDNEACSFLTIVGAGGLGKTALAQLVFND--ERVKIEF--DLRYWVCVSDQDQ----FD----VKEILCKILEVVTKEKV----------D-NSSALELVQSQFQEKLRGKKYFLVLDDVWNE-DRE--------KWFKLEELL--MLG-QGGSKVVVTARSEKTANVIGKR---------HFYTLECLSPDYSWSLFEMSAFQKGHE--QE---NHD-ELVDIGKKIVEKCYNNPLAITVVGSLLYGE----EISKWRSFEMSELAKIGN-----G------DNKILSILKLSYYNLANS-LKSCFSYCAVFPKDHEIKKEMLIELWMAQGYVVPLDG-GQSIEDAAEEHFVILLRRCFFQDVVKDE------YGDVDSVKIHDLMHDVAQEVGREEI
Tm2 IGLDD--DFNMLQAKLLNQ-------DLHYGVVSIVGMPGLGKTTLAKKLYRL----IRDQF--ECSGLVYVSQ--Q----PR----ASEILLDIAKQIGLTE--------------QKMKENLEDNLRSLLKIKRYVFLLDDIWDV-E----------IWDDLKL-VLPECS-KVGSRIIITSRNSNVGRYIGG--------ESSLHALQPLESEKSFELFTKKIFNFDDN---NWANASP-DLVNIGRNIVGRCGGIPLAIVVTAGMLRARER--TEHAWNRVLESMGHKV--------------QDGCAKVLALSYNDLPIA-SRPCFLYFGLYPEDHEIRAFDLINMWIAEKFIVVNSGNRREAEDLAEDVLNDLVSRNLIQLAKRT------YNGRISSCRIHDLLHSLCVDLAKESN
NRC4a VGFDD--EANKVIKRLVEG------PLDSVDIIPVVGMPGLGKTTLARKIYND--PKLTYEF--YSIVWVYVGQ--E----YK----AKDIYLRILKFFKKNIE----------DHLNDDVDTLAKAIGGYIKGGRCLIVLDDVWED-D----------VIDHVMKVF-AEN--KKGHRIMMTTRDTRLGFFAN----------KEPHKLKFLETEESFELLVMRVFGR---G--G---CPN-ELVVTGTEIARKCGGVPLVVVVIAGALRGRSD--K-KDWERVEKSVVQYLGE----------HTEDSCLKYVKMSYDYLPRE-VQMCFLYCGVFPRGFDIPCWKLIRLWIAEGLIKPQPESTLQVEEIAEFYLTDLLNRNLVIIMQKR------SDGQIKTCRLHDMLYQFCKKEASNKW
Pik-h1 KDVKE--TTPMLAPVK------SICEFHKVKTVCILGLPGGGKTTVARELYDAL----GTHF--PCRVFVSVSP--SS---SP-SPNLTKTLADIFAQAQLGVTDT--L---GSGTGRALQQHLIDNISAFLLNKKYLIVIDDIWHW-E----------EWEVIRKSIPK---NDLGGRIIMTTRLNSIAEKCHTDDND----V-FVYEVGDLDNNDALSLSWGIATKSGAGN---IGTG----EDNPCYDIVNMCYGMPLALIWLSSALVGEIE----ELGGAEVKKCR--DLRHIEDILD--IPSLQPLAESLCLGYNHLPL-YLRTLLLYCSAYHW--RIERGRLVRRWIAEGFVSEE--------KEAEGYFGELINRGWITQHGDNN--------SYNYYEIHPVMLAFLRCKSKEYN
Pi7-J-1 KDVKE--TTPMLAPVK------SICEFHKVKTVCILGLPGGGKTTVARELYDAL----GTHF--PCRVFVSVSP--SS---SP-SPNLTKTLADIFAQAQLGVTDT--L---GSGTGRALQQHLIDNISAFLLNKKYLIVIDDIWHW-E----------EWEVIRKSIPK---NDLGGRIIMTTRLNSIAEKCHTDDND----V-FVYEVGDLDNNDALSLSWGIATKSGAGN---IGTG----EDNPCYDIVNMCYGMPLALIWLSSALVGEIE----ELGGAEVKKCR--DLRHIEDILD--IPSLQPLAESLCLGYNHLPL-YLRTLLLYCSAYHW--RIERGRLVRRWIAEGFVSEE--------KEAEGYFGELINRGWITQHGDNN--------SYNYYEIHPVMLAFLRCKSKEYN
R9a IGLDD--DFNKLQDKLLVQ-------DLCNGVVSIVGMPGLGKTTLAKKLYRH----VRHQF--ECSALVYVSQ--Q----PR----AGEILLDIAKQVGLTD--------------EGRKEHLEDNLRSLLETKRYVILLDDIWDT-K----------IWDALNRVLRPECS-KIGSRIIITSRYHHVGRYIGE--------DFSLHELQPLDSEKSFELFTKKIFIFDNN---NWANASP-VLVDIGKSIVRRCGGIPLAIVVTAGMLRARER--TEHAWNRVLERIGHNI--------------QDGCAKALALSYNDLPIA-LRPCFLYFGLYPEDHEIRAFDLTNMWIAEKLIVVNSGNGREAESLADDVLNDLVSRNLIQVAKRT------YDGRISSCRIHDLLHSLCVDLAKESN
RGC2B PSREK--TFTQALKALEP--------NQKFHMVALCGMGGVGKTRMMQRLKKAA--EEKKLF--NYIVGAVIGE--K----TD----PFAIQEAIADYLGIQL-NE-TK--------PARADKLREWFKKDGGKTKFLIVLDDVWQL-V----------DLEDIGLSPFPN--QGVDFKVLLTSRDSQVCT-MMGVEANSIIN------VGLLTEAEAQSLFQQFVETS-----------EP-ELQKIGEDIVRKCCGLPIAIKTMACTLRNKRK----DAWKDALSRIEHY-----DI--------HNVAPKVFETSYHNLQEEETKSTFLMCGLFPEDFDIPTEELMRYGWGLKLFDRVYT-IREARTRLNTCIERLVQTNLLIESD-----------DVGCVKMHDLVRAFVLG------
WRR8^Sf-2 VGLED--HIANMSALLDLE------S-KEVKMVGIWGSSGIGKTTIARALFNNL----FRHFQV-RKFIDRSFAYKSISANPDDHNMKLHLQEKLLSEILRMPDI-----------KIDHLGVLGERLQ----HQKVLIIVDDLDDQ--VILDSLVGQTQW------F------GSGSRIIAVTNNKHFLRAH-GI--------DHIYEVSLPTQQHALAMLCQSAFRKK---------SPPEGFEMLVVQVARHVDSLPLGLNVLGSYLRGRD----KEYWMEMLPRLENGL--------------HDKIEKILRISYDGLGSEEDKAIFRHIACLFNH--MEVTTITSLLADLGI---------------NIGLKNLVDKSIIHVR-------------RGCVEMHRMLQEMGRKIVRTQS
TuNI VGLEV--NVKKLVGYLVDE--------ANVQVVSITGMGGLGKTTLAKQVFNH--EDVKHQF--DGLSWVCVSQ--D----FT----RMNVWKKILKDLKPKEEEM--------KIMEMTQDTLQSELIRLLETSKSLIVLDDIWEK-E----------DWELIKP-IFPP---TKGWKVLLTSRNESVAMRRN--T------SYINFKPECLTTEDSWTLFQRIALPMKDAAEFK---IDE-EKEELGKLMIKHCGGLPLAIKVLGGLLAEK-Y--TSHDWRRLSENIGSHIVGG---RTNFNDDNNNTCNYVLSLSFEELPSY-LKHCFLYLAHFPEDYKIKVENLSYYWAAEGIFQPRHYDGETIRDVGDSYMDELVRRNMVIS-ER----D-VDTERFETCHLHDMMREVCLLKAKEDN
WRR4A^Col-0 VGLER--HLKEMVSLLDLD------K-EGVKMVGISGPAGIGKSTIAKALHSRH----SSTFQH-NCFVDNLWENY--KICTGEHGVKLRLHEQFVSKILKQNGL-----------ELTHLSVIKDRLQ----DKKVLIILDDVESL--AQLETLAD-MTW------F------GPGSRVIVTTENKEILQQH-GI--------GDIYQVGYPSESEALTIFCLSAFKQA---------SPPDGFMDLADEVVRICDKLPLALCVLGSSLLRKS----QTDWEDELPRLRNCL--------------DG-IESVLKVGFESLNE-KDQALFLYI-----------------------------------------------------------------------------------------
Apaf1_RAT VTRKK--LVSAIQQKLWK-------LNGEPGWVTIYGMAGCGKSVLAAEAVRDHA-LLEGCF--SGVHWVSIGK--Q----DK-SG-LLMKLQNLCTRLGQEES--FSQLPL-----NIEEAKDRLRVLMLRKHPRSLLILDDVWDP-W--------------VLKAF------DNQCQILLTTRDKSVTDSVMG--P-----KYVIPVESGLGKEKGLEILSLFVNMKKED-------LPV-----EAHSIIKECKGSPLVVSLVGALLRDFPN-R----WAYYLRQLQNKQFKRIRK---SSSYDYEALDEAMSISVEMLRED-IKDYYTDLSILQKDVKVPTKVLCVLWDLET--EE-----------VEDILQEFVNKSLLFCNRNGK---------SFCYYLHDLQVDFLTEKN----
Rpi-hcb1.2 IGLED--DFNMLQAKLLDQ-------DLPYGVVSIVGMPGLGKTTLAKKLYWH----VRDQF--ESSGLVYVSQ--Q----PR----AGEILIDRAKQVGLTD--------------EERKENLEGNLRLLLKTKRYVILLDDIWDV-E----------IWDDLKL-VLPECS-EIGSRIIITSRNNNVGRHIGG--------ESSLHVLQPLDSENSFELFTKKIFIFDI----NWANASP-DLVNIGRSIVGRCGGIPLAIVVTAGMLRARER--TEHAWNRVLESMDHKV--------------QDGCAKVLALSFNDLPIA-RRPCFLYFGLYPEDHEIRAFDLTNMWIAEKLIVVNSGNLREAESLAGDVLNDLVSRNLIQVAKRT------YDGRISSYRIHDLLHSLCVDLAKESN
Rsv3 KSRES--TYENLLEALKD---------KSACTIGLVGLGGSGKTTLAKEVGKKA--EELKLF--EKVVMATVSQ--T----PN----ITSIQMQIADKLGLKF-EE-TE--------EGRAQRLSERLR----TGTTLLILDDVWEK-L----------EFEAIGIPYNE---NNKGCGVILTTRSREVCI-SMQC--QTIIE------LNLLAGNEAWDLFKLNANITD--------ESPY-ALKGVATKIVDECKGLAIAIVTVGSTLKGKTV----KEWELALSRLKDS-----EP-LDI-PKGLRSPYACLGLSYDNLTNELAKSLFLLCSIFPEDHEIDLEDLFRFGKGMGLPGTFGT-MEKARREMQIAVSILIDCYLLLEAS-----------KKERVKMHDMVRDVALWIASKTG
L^1 LGRMI--EKERLIDRLLS----SDSNGENLTVVPIVGMGGVGKTTLAKIVYND--KKVKDHF--DLKAWFCVSE--A----YD----SFRITKGLLQEIGSFDL----------KD-DNNLNQLQVKLKESLKGKRFLVVLDDLWND-DSD--------EWDDLKNLF--VQG-AMGSKILVTTRKEDVALMMGN----------GAINVETLSDEVSWDLFKQHSLKNRDP--E----EHP-ELEEVGKQIADKCKGLPLALKALAGILCRKS---EVYEWKNVLRSEIWELPR-----R------KNGILPELMLSYNDLPAH-LKRCFAFCAIYPKDYQFCKEQVIHLWIANGLVQQL--------HSGNQYFNELRSRSLFERVPES-S----ER-YGGKFLMHDLVNDLAQIASSKLC
R3b LGRQN--EIEGLIDRLLS----ED--GKNLTVVPVVGMGGVGKTTLAKAVYND--EKVKNHF--GFKAWICVSE--P----YD----ILRITKELLQEFGL-------------MV-DNNLNQLQVKLKESLKGKKFLIVLDDVWNE-NYK--------EWDDLRNLF--VQG-DVGSKIIVTTRKESVALMMGC----------GAINVGTLSSEVSWDLFKRHSFENRDP--K----EHP-ELEEIGIQIAYKCKGLPLALKALAGILRSKS---EVDEWRHILRSEIWELQS-----R------SNGILPALMLSYNDLPPQ-LKRCFAFCAIYPKDYLFCKEQVVHLWIANGLVQQL--------HSANQYFLELRSRSLFEKVRES-S----KW-NSGEFLMHDLVNDLAQIASSNLC
Dm1^Uk-3 VGMEA--HLTELNSLLSLE------S-DEVKMIGIWGPAGIGKTTIARTLFNKL----SSIFPF-KCFMENLKGSI--KGG-AEHYSKLSLQKQLLSEILKQENM-----------KIHHLGTIKQWLH----DQKVLIILDDVDDL--EQLEVLAEDPSW------F------GSGSRIIVTTEDKKILKAH-RI--------QDIYHVDFPSEEEALEILCLSAFKQS---------SIPDGFEELANKVAELCGNLPLGLSVVGASLRRKS----KNEWERLLSRIESSL--------------DRDIDDILRIGYDRLSK-EDQSLFLHIACFFNY--AKVDNVTALLADSNLDV-------------RNGFNILADRSLVRIST--------F--DVGQIEMHHLLQQLGKQIVLEQS
Mi-1 VGFEE--ETNLILRKLTSG-------PADLDVISITGMPGSGKTTLAYKVYND--KSVSRHF--DLRAWCTVDQ--G----YD----DKKLLDTIFSQVSGSD------------SNLSENIDVADKLRKQLFGKRYLIVLDDVWDT-T----------TLDELTRPF-PEA--KKGSRIILTTREKEVALHGKL--------NTDPLDLRLLRPDESWELLEKRTFGN---E--S---CPD-ELLDVGKEIAENCKGLPLVADLIAGVIAGREK--KRSVWLEVQSSLSSFILN----------S-EVEVMKVIELSYDHLPHH-LKPCLLHFASWPKDTPLTIYLLTVYLGAEGFVEKTE-M-KGIEEVVKIYMDDLISSSLVICFN--------EIGDILNFQIHDLVHDFCLIKARKEN
Bph1/9-1_2 VGRVD--EIKEIIELISK-G------SQQLEKISVWGMGGIGKTTLIQNVYRS--EKVKKMF--DKHACVTIMR--P----FN----LNDLLMSLVRQLEDSKTSG------------------GKELVSILEGKKYLIVLDDVLFT-T----------EWDAIES-YFPA-T-ETGSRIIITTRHESIAKHCSGDQ------QGKMYQLNRLGDNDAKNLFAKKVFKESVNLDQ----QDL-ELIKEAKPILKKCNGLPLAIVTIGGFLASRPK--TTLEWRKLNEHISAELETN---------PGLEAIRAVLNISYDGLPYH-LKSCFLYLSIFPEDGKISRKRLVRRWCAEGYSREL--WDKSAEEIANNYFFELIDRSMILPTQN----STYSSRGADSCQIHDIMREIAILKSKEEN
Pik-p1 KDVKE--TTPMLAPVK------SICEFHKVKTVCILGLPGGGKTTVARELYDAL----GTHF--PCRVFVSVSP--SS---SP-SPNLTKTLADIFAQAQLGVTDT--L---GSGTGRALQQHLIDNISAFLLNKKYLIVIDDIWHW-E----------EWEVIRKSIPK---NDLGGRIIMTTRLNSIAEKCHTDDND----V-FVYEVGDLDNNDALSLSWGIATKSGAGN---IGTG----EDNPCYDIVNMCYGMPLALIWLSSALVGEIE----ELGGAEVKKCR--DLRHIEDILD--IPSLQPLAESLCLGYNHLPL-YLRTLLLYCSAYHW--RIERGRLVRRWIAEGFVSEE--------KEAEGYFGELINRGWITQHGDNN--------SYNYYEIHPVMLAFLRCKSKEYN
Bph1/9-2_1 WQHEK--AIDHLVRL-------VKTKVDERRVIAVWGTSGIREMSIVGGAYDHL--KRNNKF--ECYAWVNLMH--PL---NP-T----KLLQTIVRQFYVRSLQEAGKFRVLRSMLM-KEDHLNDEFNKYLSDKCYLIVLNDLSTA-E----------EWKQIKMLFPD---NKKGSRIIVFTQQVEVASFCARTEEV----A-PEHMQLFADQ-TLYAFHCKGAKDGV-------------------------------------------------------------------------------------------------------------------------------------------------------------------------------------------------
HvPm3 RSREK--DKKNIIDILVG----G-AGNADLTVVPVVAMGGLGKTTLAQLIYNE--PEVQKHF--QLLIWVCVSD--T----FD----MNSLAKSIVEASPKKND--------------YTDEPPLDRLRNLVSGQRYLLVLDDVWNNRDFQ--------KWERLKVCL--EHG-VAGSAVLTTTRDMKVAEIMGAD--------R-AYHLNALGNSFIKEIIEARAFSSGNE-------KPP-ELLEMICEIVERCRGSPLAATALGSVLRTKT---SMEEWKAVSSRSS--ICT-----E------DTGILPILKLSYNDLPAH-MKQCFAFCAIFPKDYKINVEKLIQLWIANGFIPEHEE--DSLETIGKHIFSELASRSFFLDIEESK-A---EYYSITTCRMHDLMHDIAMSVMEKEC
RCY1 VGVEQ--SVKELVGHLVEN--------DVHQVVSIAGMGGIGKTTLARQVFHH--DLVRRHF--DGFAWVCVSQ--Q----FT----QKHVWQRILQELQPHDG----------DILQMDEYALQRKLFQLLEAGRYLVVLDDVWKK-E----------DWDRIKA-VFPR---KRGWKMLLTSRNEGVGIHAD--P------TCLTFRASILNPEESWKLCERIVFPRRDETEVR---LDE-EMEAMGKEMVTHCGGLPLAVKALGGLLANK-H--TVPEWKRVFDNIGSQIVGG---S-GLDDNSLNSVYRILSLSYEDLPTH-LKHCFLYLAHFPEDSKIYRHGLFNYWAVEGIYD-----GSTIEDSGEYYLEELVRRNLVIA-DN----K-NLDWHSKYCQMHDMMREVCLPKAKEEN
RPP7//RPP7^Krazo-2 VALEE--NVKKLVGYFVEE--------DNYQVVSITGMGGLGKTTLARQVFNH--DMVTKKF--DKLAWVSVSQ--D----FT----LKNVWQNILGDLKPKEEETK---EEEKKILEMTEYTLQRELYQLLEMSKSLIVLDDIWKK-E----------DWEVIKP-IFPP---TKGWKLLLTSRNESIVAPTN--T------KYFNFKPECLKTDDSWKLFQRIAFPINDASEFE---IDE-EMEKLGEKMIEHCGGLPLAIKVLGGMLAEK-Y--TSHDWRRLSENIGSHLVGG---RTNFNDDNNNSCNYVLSLSFEELPSY-LKHCFLYLAHFPEDYEIKVENLSYYWAAEEIFQPRHYDGEIIRDVGDVYIEELVRRNMVIS-ER----D-VKTSRFETCHLHDMMREVCLLKAKEEN
BjuWRR1 VGVEQ--SVNELVGHLVEN--------DNIQVVSISGMGGIGKTTLARQVFHH--DIVRSHF--DGFAWICVSQ--D----FK----RKDIWQKLLQDLRPHDK----------GNKHMNEETLQAELFHLLETSKYLIVMDDVWKK-E----------DWDVIKD-VFPQ---ERGWKMILTSRDEGVGLHVN--P------KSFLFKPKILTPEESWKLCESIVFSRREITEFI---VDE-ELEAMGRKMVKYCGGLPLAVKVLGGLLANK-I--MVEEWKRVDDNIKTQIVRR-------DDKNQDSVYRVLSMSYEDLPMQ-LKNCFLYLAHFPEDYKIEAEQLYYYWEAEGIITSS-VDGETTRKIGEDYIDELVRRNMIIG-VK----E-DLSCRWEYCQMHDMMREVCLSKAKEEN
Bs2 VGRDD--QRKQLLEDLTRS------YSGEPKVIPIVGMGGIGKTTLAKEVYND--ESILCRF--DVHAWATISQ--Q----HN----KKEILLGLLHSTIKMDD----------RVKMIGEAELADMLQKSLKRKRYLIVLDDIWSC-E----------VWDGVRRCF-PTED-NAGSRILLTTRNDEVACYAGV--------ENFSLRMSFMDQDESWSLFKSAAFSS---E--A---LPY-EFETVGKQIADECHGLPLTIVVVAGLLKSKRT--I-EDWKTVAKDVKSFVTN----------DPDERCSRVLGLSYDHLTSD-LKTCLLHFGIFPEDSDIPVKNLMRSWMAEGFLKLEN----DLEGEVEKCLQELVDRCLVLVSKRSR-----DGTKIRSCKVHDLIYDLCVREVQREN
Bph14 NSRKE--DKQEIVSRLLV----P-ASEGDLTVLPIVGMGGMGKTTLAQLIYND--PDIQKHF--QLLLWVCVSD--N----FD----VDLLAKSIVEAARKQKN----------DNSGSTNKSPLDELKEVVSGQRYLLVLDDVWNR-DAR--------KWEALKSYL--QHG-GSGSSVLTTTRDQEVAQVMAPA--------QKPYDLKRLKESFIEEIIRTSAFSSQQE-------RPP-ELLKMVGDIAKKCSGSPLAATALGSTLRTKT---TKKEWEAILSRST--ICD-----E------ENGILPILKLSYNCLPSY-MRQCFSFCAIFPKDHEIDVEMLIQLWMANGFIPEQQG--ECPEIIGKRIFSELVSRSFFQDAKGIP-E---IKNSKITCKIHDLMHDVAQSSMGKEC
AfsR TGRAA--FVRELSDVLSA----ESASGRVMAVSALAGIGGVGKTTLAVHVAHRAR-AA------DGQLYVDLQG--AG---AR-PAEPETVLGSFLRALGTADSA-----------IPDSLEERAALYRSVLDGRRVLVLLDNARDA-AQV--------------RPLLP---GTDGCAALVTARVRMVDLAGAHL-----------VDLDVMAPEEALALFTKIVGEER-------V---A-SERQAALDVVGACGFLPLAIRIAASRLAARRT------WTVSVLAAKLADERRR--DEL--QAGDQAVEATFELGYGQLEP-AQARAFRL------------------------------------------------------------------------------------------
StrPtr1 IGRDD--DQENIVKQLID----S-HDEENISVIPIVGLGGLGKTTLVKLVYNN--NRVVQNF--DLRMWVSISE--D----FS----LSKVIEKILRSATGES-----------F-DHLDMDQLQGCLGEVLQQKRYLLVLDDVWNE-DQH--------KWTDLRELL--MNC-SRGSKIVVTTRSKMAALITGTV---------PPYYLEGLADDDCLSLFLKCAFGGQDN-------LFP-NLVEIGKEIVKKCGGVPLAVKTLGRLLYMKT---DENEWLQIRDNEIWEIEQ-----N------KSDILPILRLSYEQMPSH-LRQCFAYCSMLSKGQEIPREDFINRWIAQGFIQSSNR-NRKLEDIGNQYFDELLSRFCFLDVVQAF------DGEILACKIHNLVHDLAQSVAGAEC
KR1 VGLES--RIQEVKALLDVG------SDDVVHMLGIHGLGGVGKTTLAAAVYNSI----ADHFEA-LCFLQNVRET-------SKKHGLQHLQRNLLSEMAGEDKL---------IGVKQGISIIEHRLR----QKKVLLILDDVDKR--EQLQALAGRPDL------F------GPGSRVIITTRDKQLLACH-GV--------ERTYEVNELNEEYALELLNWKAFKLE---------KVDPFYKDVLNRAATYASGLPLALEVIGSNLSGKN----IEQWISALDRYKRIP--------------NKEIQEILKVSYDALEE-DEQSIFLDIACCFKK--YDLAEVQDILHAHHGHC------------MKHHIGVLVEKSLIKISLD------------GYVTLHDLIEDMGKEIVRKES
GhDSC1 VGIDD--QKRIILGLIEQ---------ADSRVIGLWGMGGIGKTTLADIVYKEV----SPEFES-RFFLRNVSKK-------IKDQGDESLRNDLLSKLLKEKEI--------CVDTPSIGYPYNERLN----NKSVLLVLDDISDP--DQIDFMGVT--------HF------GPGSKIIVTSRDRQILNNG-GA--------DKIHEVKKLNANDSLQLFSTFAFKQL---------NPAVDFRDLSRKFVKYAQGSPLALKVCGSTLYKKS----RKEWESEVDKLRECA--------------QPKILQILESSFNGLDE-IEKNIFLDIAIFFKG--ERRENVEEILNCCYKGV-------------DGVIRSLLDKSLLDTKS-Y-----------SEISMHDMLEEMGRDIVRQES
RPP13-UKID36//RPP13-UKID5//RPP13-UKID80 VGLED--DAKILLEKLLDYE------EKNRFIISIFGMGGLGKTALARKLYNS--GDVKERF--KYRAWTYVSQ--E----YK----TGDILMRIIRSLGMTSVE------DLEKIKKFAEEELEVYLHGLLEGKKYLVVVDDIWER-E----------AWESLKR-ALPC-N-HEGSRVIITTRIKAVAEGLD--G------RFYAHKLRFLTFEESWELFEQRAFRN--IQR-----KDE-DLLKTGKEMVQKCRGLPLCIVVLAGLLSRK-T---PSEWNDVCNSLWRRLKDD----------SIHVAPIVFDLSFKELRHE-SKLCFLYLSIFPEDYEIDLEKLIRLLVAEGFIQGD--EEMMMEDVARYYIEELIDRSLLEAVRR-------DRGKVMSCRIHDLLRDVAIKKSKELN
Rpi-amr3-1032 KGIDD--DLEIIINRLTGR-------PRDLDVVTITGMGGIGKTTLARKAYHH--LTIRYHF--DILAWITISQ--E----FR----CRNVLLEALHCISRKTD-----IVNANNYDKMDDNELADLVQKKLKGRRYLVVVDDIWST-D----------VWDSISGIF-PNY--NNGSRILLTTRENEVAMYAN---------TCSPHQMSLLSLENGWRLLCDKVFGPK--H--D---HPS-ELEEIGKEIVEKCQGLPLTISVIAGHVSKMPR--TLGCWKDVARTLSEI-IA----------SHPDKCLGVLGLSYHHLPNR-LKPCFLSMSSFPEDFQVETRRLIYLWIAEGFIRTCEN-GKSLEEVAVDYLEDLISRNLIQARKRR------FNGEIKACGIHDLLREFCLIEAEITK
Ta7DNPR1-RGA4 VGMDA--PQDELLELIQQQ-------QQQLKVISIVGFHGIGKTLLARRVYHR----MENQY--EARAWVSAAK--Q----GV----PTNVLKQILQQLGIPT---N---------GGGNFNKLCAVLRLYLGSKRFFIVIDDMQT--E----------FWHDIKD-IFVG----LSGRVLVTTAIQSVANACSSSA------HDHVYAMKTLADEHSRLLFFKEAFQDDN--------PPVNKEDQLGSEALKKCDGLPLALVTTARYLQSTGN-PTRENWATLCHNLGVHLETKE---------MLARMKCALVHSYTSLVKHDVKTCLLYLGIYHTGRTVRRGNLIRKWCAEGFIQGDY--MCNALDAAVANFRELVNRSIIQRTDASS----NIKDQVKTYRTHGMMLEFILHM-----
Adnr1-RGA4 VGIGR--PVEDLLSMLDEVE----GEKEQLRVISVVGFGGLGKTTLARAVYED--PHAVEKF--HCRAWVAAGR--W----SPTGHGVGEILRDVLQQVRPKDAMDV---------VADNGQRIEALLKEYLKDKRYLIVIDDMGM--E----------QWSTINS-IFENN--GKSSRILLTTTIQSTANICSH--------NGYVYQMNTLGEEDSKKIALQ---EVRS--------P---ELEQGSMPLLQKCGGLPLALVSVSDFLKCSGE-PTGERCTELCRNLGSHLREKH------GHDNFAELRKVLMHNYDSLSVY-AMTCLLYLGVFPNNRPLKRKVVIRRWLAEGYARSDS--LRSEEDIADETFKALVDRNIIQSIGTR------NNAQVKTCMTHGIMHEFVLHKSV---
Tsw VSRKQ--KEEEVMTALKD---------EEITIVGICGMGGVGKTSLAEKVRARA--KQERLF--NDVVMVTVSQ--Q----QD----LKRIQGEIAGEVGLTSLQG-NL--------LSRGDQLRARLMQ--EGSRVLVILDDVWEA-LD---------DLEKLGIPTGSN--HNYQCKVALTTRRQDVCD-AMKA--QKTVD------VVILSDEEAWVLFRQKAGYSA--------D-DP-SLSEVAKEVAKECKGLPLAIVIVAGALKTKTK----PSWDDALVELRKA-----SP-KNI-PRVLTKVYQPLKTSYDHLESDEARYVFLLCSLFEEDSDIWTEELLKYGVGLGIFSELEN-LECARNRVCNLLETLKNCFLLSQGK-----------DKNYVKMHDVVRDVAIYIASEGE
Pm3b RSRHE--DKKNIIGILVD----E-ASNADLTVVPVVAMGGLGKTTLAQLIYND--PEIQKHF--QLLLWVCVSD--T----FD----VNSLAKSIVEASPNKNV--------------DTDKPPLARLQKLVSGQRYLLVLDDVWDNKELR--------KWERLKVCL--QHG-GMGSAVLTTTRDKRVAEIMGAD--------RAAYNLNALEDHFIKEIIVDRAFSSENG-------KIP-ELLEMVGEIVKRCCGSPLAASALGSVLRTKT---TVKEWNAIASRSS--ICT-----E------ETGILPILKLSYNDLPSH-MKQCFAFCAVFPKDYKIDVAKLIQLWIANGFIPEHKE--DSLETIGQLIFDELASRSFFLDIEKSK-D---EYYSRTTCKIHDLMHDIAMSVMEKEC
Lr13_hb FGRKK--ELKSLMEKLGVKIPVGNARMTELSVLPIVGMGGMGKTTMAQQICSD--SKVKKHF--DLIIWTCASD--D----FD----KKRLTKEILEHLGQD-------------TSSNNLNFLMTKLQDCVRSKKFLLVVDDMWDGIDGA--------GWREFCAPL--QNG-SEGSRILVTTRFAEVAKVISPT---------YHYELPCLKGDVFWKFFKLCAFGSTSS--VD---NRE-SLECIGKNILPKLKGNPLAAKTIGRLLRMDL---STTHWENIMESELWQVEQ-----------TENDILPALRLSYMYLPQN-LKRCFSICAMYPKDHKFEMRFLADIWTAHGYAENP--------QKASLYFNALANRSFFQKASTYS----------SMYVIHDLMHDTAQLVSKDEC
Rx4 VGLYD--DFLRIADKLTGY-------PDKLDVVVIFGMGGIGKTTLAKRIYHD--KLIEEHF--YVRAWITVSE--R----YK----VRNMLLDLLVCTSKVA----------FIMDEMENEELGERLYKSLKGQRYLIVMDDVWYT-E----------AWDDVRRYF-PND--NNGSRVMVTSRIMKVARYINP--------LNPPHQMRFLTVEESWKLLQKKIFGLDDPS--C---CDD-EMERIGMEISKKCKGLPLAIVMVAGILSKESA--TASKWSDIAENIHSSFVT----------EESRPFLDILALSYNHLRRH-LKACFLYMGAFPEDVEVPVWRLIRLWIAEGFIKLES--PKTLEFVGQEYLQELIDRSLIIVSKRS------YDNRVKTCSIHDILRNFCQEEAKQEK
Pik-s1 EDVKE--ITAMLAPVK------SICEFHEVKTICILGLPGGGKTTIARVLYHAL----GTQF--QCRVFASISP--SS---SP-SPNLTETLADIFAQAQLGVTDT--L---GSGTGRALQQHLIDNISAFLLNKKYLIVIDDIWHW-E----------EWEVIRKSIPK---NDLGGRIIMTTRLNSIAEKCHTDDND----V-FVYEVGDLDNNDAWSLSWGIATKSGAGN---IGTG----EDNSCYDIVNMCYGMPLALIWLSSALVGEIE----ELGGAEVKKCR--DLRHIEDILD--IPSLQPLAESLCLGYNHLPL-YLRTLLLYCSAYHW--RIERGRLVRRWIAEGFVSEE--------KEAEGYFGELINRGWITQHGDNN--------SYNYYEIHPVMLAFLRCKSKEYN
Pi1-5//Pik-m1 EDVKE--ITAMLAPVK------SICEFHEVKTICILGLPGGGKTTIARVLYHAL----GTQF--QCRVFASISP--SS---SP-SPNLTETLADIFAQAQLGVTDT--L---GSGTGRALQQHLIDNISAFLLNKKYLIVIDDIWHW-E----------EWEVIRKSIPK---NDLGGRIIMTTRLNSIAEKCHTDDND----V-FVYEVGDLDNNDAWSLSWGIATKSGAGN---IGTG----EDNSCYDIVNMCYGMPLALIWLSSALVGEIE----ELGGAEVKKCR--DLRHIEDILD--IPSLQPLAESLCLGYNHLPL-YLRTLLLYCSAYHW--RIERGRLVRRWIAEGFVSEE--------KEAEGYFGELINRGWITQHGDNN--------SYNYYEIHPVMLAFLRCKSKEYN
Pid3-A4//Pid3-I1//Pid3-W4 VGIEK--KRDLLMKWVKDE-------EQRRMVVSVWGMGGIGKTALVANVYNA--I--KADF--DTCAWITVSQ--S----YE----ADDLLRRTAQEFRKNDRKKD----FPIDVDITNYRGLVETTRSYLENKRYVLVLDDVWNA-N----------VWFDSKD-AFE--D-GNIGRIILTSRNYDVALLAH---------ETHIINLQPLEKHHAWDLFCKEAFWKNEIRN-----CPP-ELQPWANNFVDKCNGLPIAIVCIGRLLSFQGS--TYSDWEKVYKNLEMQLTNN---------SIMDMMNIILKISLEDLPHN-IKNCFLYCSMFPENYVMKRKSLVRLWVAEGFIEET--EHRTLEEVAEHYLTELVNRCLLLLVKR----N--EAGHVHEVQMHDILRVLALSKAREQN
Rpi-amr1e VGMED--EYNTILDRLTAQ-------TDELTVIPIFGMGGIGKTTLARKVYDD--SSIRSRF--DRHVWVTTSE--E----FN----ERRMLLEVVSSITT------------GSNQEKSDDQLMEIVYRGLKGRRFLIVIDDIWST-E----------AWDQMQRIF-PND--DNKSRILLTTRLKYVADYVSSP-------DFPPHSKSFLSLDDSWNLFTEKVFNK---D--T---CPP-HLEETGKHIVQQCRGLPLSVVVVAGLVGKMDP--THDNWENVEENLNSF-IG----------TVSERCQSILSLSYNYLPQY-LRACFLYVGCFPEDKEIDVSKLIRLWIAEQFVKARS--NKRLEVVAEEYLEELIDRSLILSGRQR------ANGRMKTCKIHDLLRQLCLSEAHTEN
PigmS VGFSD--SKKRLLEMIDTN-----ANDGPAKVICVVGMGGLGKTALSRKIFES-EEDIRKNF--PCNAWITVSQ--S----FH----RIELLKDMIRQLLGPSSLDQLL--ELQGKVVVQVHHLSEYLIEELKEKRYFVVLDDLWIL-H----------DWNWINEIAFPKNN-KKGSRIVITTRNVDLAEKCATA--------SLVYHLDFLQMNDAITLLLR------HED--M---ESNKNMQKMVERIVNKCGRLPLAILTIGAVLATKQ----VSEWEKFYEHLPSELEIN---------PSLEALRRMVTLGYNHLPSH-LKPCFLYLSIFPEDFEIKRNRLVGRWIAEGFVRPKVG--MTTKDVGESYFNELINRSMIQRSRV----G--IAGKIKTCRIHDIIRDITVSISRQEN
Pi2//Piz-t VGFSD--SKKRLLEMIDTN-----ANDGPAKVICVVGMGGLGKTALSRKIFES-EEDIRKNF--PCNAWITVSQ--S----FH----RIELLKDMIRQLLGPSSLDQLL--ELQGKVVVQVHHLSEYLIEELKEKRYFVVLDDLWIL-H----------DWNWINEIAFPKNN-KKGSRIVITTRNVDLAEKCATA--------SLVYHLDFLQMNDAITLLLR------HED--M---ESNKNMQKMVERIVNKCGRLPLAILTIGAVLATKQ----VSEWEKFYEHLPSELEIN---------PSLEALRRMVTLGYNHLPSH-LKPCFLYLSIFPEDFEIKRNRLVGRWIAEGFVRPKVG--MTTKDVGESYFNELINRSMIQRSRV----G--IAGKIKTCRIHDIIRDITVSISRQEN
Y-1 VGIDA--HLKKVNSLLEM-------KIDDVRIVWIWGMGGVGKTTIARAIFDIL----SSKFDG-ACFLPDNKE---------NKYEIHSLQSILLSKLVGEKEN---C----VHDKEDGRHLMARRLR----LKKVLVVLDNIDHE--DQLKYLAGDLGW------F------GNGTRIIATTRDKHFIRKN-----------DAVYPVTTLLEHDAVQLFNQYAFKNE---------VPDKCFEEITLEVVSHAEGLPLALKVWGSSLHKKD----IHVWRSAVDRIKRNP--------------SSKVVENLKVSYDGLER-EDQEIFLDIACFLRG--RKQTEIKQILESCDFGA-------------DDGLRVLIDKSLVFISE-Y-----------DTIQMHDLIQEMGKYIVTMQK
PIH-X FGRQN--EIEELIDRLLS----KDASEKSPAVVPIVGMGGVGKTTLAKAAYND--DKVQSHF--NLTAWFCVSE--P----YD----SFRITKGLLQEIGSLQ-------------VDDNLNQLQVKLKESLKGKRFLIVLDDMWNE-NYN--------EWNDFWNVF--VQG-GIGSKIIVTTRKESVALMMRT----------EQISMDTLSIDDSWSLFKRHAFENMDP--M----EHP-EHEEVGKQIVAKCKGLPLALKTLAGMLRSKS---EVEGWRCILRSETWDLS-------------KNDILPALMLSYNELPPD-LKPCFSYCAIFPKDYPFRKEQVIHLWIANGLVEQRG--DERIQDLGNQYFNELRSRSLFERVPES-S----ER-DRGKFLMHDLVNDLAQIASSKLC
Pm2d VGREK--EKEQIIGWLANTS----IKTNSIPIISVIGHGGMGKTALAQSICGQ--DEVVKHF--KV-IWTTIST--S----FD----ATSVTSKILEDAKRV------------KPSSDHLEPLQRDLKEKLASINFLLVLDDVWEDKKRD--------EWEKLFAPL--KELNTTGSKILLTTRMQSVADMAAKVM------RDKFLTLQGLEDDKNLKLFGHHAFSGLNP---R---DDA-YLMVIGEQIAKKLRGCPLVTKVVAEHLQSNI---TPEYWRKFLHQGLEHFKG-----------TEKDIMKVLRLSYYHLPTE-LQICFRYCCLFPQDYIFEKKELVQMWIGSGLIASG---IQSLEDTAEQFLAQLTRKSFFDKKPIWA--------QSEFYVMHDLMHELASNVSTGEC
RT4-4 VGVDS--RMKELNSLVDI-------WLNDIRFIGIWGMGGIGKTTIARLVYEAV----KEKFKV-SCFLENIREL-------SKTNGLVHIQKEILSHLNVRSN-D-------FCNLYDGKKIIANSLS----NKKVLLVLDDVSDI--SQLENLGGKREW------F------GPGSRLIITTRDKHLLKTY-GV--------DMTYKARGLAQNEALQLFCLKAFKQD---------QPKEGYLNLCKGVVEYARGLPLALEVLGSHLCGRS----TEVWHSALEQIRSFP--------------HSKIQDTLKISYDSLEP-TEKKLFLDIACFFVG--MDIDEVVNILENCGDHP-------------IIGIDILIERSLVTLDMTK-----------NKLGMHDLLQEMGRNIVYQES
Pb1 ------------------------------------------------------------------------------------------IKQEFKKQLKIKGIV--------K--HHLI-EYKIKHEL-PDECPLIILKFDDMMDG-S----------RWEEFRKALSLL--ECSADALIFTTENTEQAKRYSYPP------EPIDYSLVGLYHYTVLELTSKH--KN----------EDN-CSPKIFRDILEECEGHEFCMKIFTHALYANPK-RSNEELSKLHSTLQD-----------SQKSFDAIAKKMFMYSYNDLPKE-YKSCLLYLAIFPKGQKIRRSTLIGRWVAEGLTLKEDW--PSSVRQANRCFDALIRRYLVCPVDI------GGTGKVKSCAVHDPVHGFITTIARKQH
Rpi-amr3-2272//Rpi-amr3-2360 KGIDD--DLVIIVKRLTGP-------PRDLDVVTITGMGGIGKTTLARKAYHH--LTIRYHF--DILAWITISQ--E----FR----CRNVLLEALHCISRKTD-----IVNANNYDKMDDNELADLVQKKLKGRRYLVVVDDIWST-D----------VWDSISGIF-PNY--NNGSRILLTTRENEVAMYAN---------TCSPHQMSLLSLENGWRLLCDKVFGPK--H--D---HPS-ELEEIGKEIVEKCQGLPLTISVIAGHVSKMPR--TLGCWKDVARTLSEI-IA----------SHPDKCLGVLGLSYHHLPNR-LKPCFLSMSSFPEDFQVETRRLIYLWIAEGFIRTCEN-GKSLEEVAVDYLEDLISRNLIQARKRR------FNGEIKACGIHDLLREFCLIEAEITK
Rpp4C4 GSRNK--TFEMIMKTLED---------SKTNIVGVYGVGGVGKTTLVKAIAKKV--QEKKLF--NMVVMANITR--N----PD----IKNIQGQIAEMLGMRM-EE-SE--------TLRADLIRKRLKN--EKENTLIILDDLWDG-L----------DLNKLGIPSSYDVDDHKRCKILLTSRSKEVICNQMDVQDQSTFL------VGVIDEKEAETLLKKVAGIHS--------T--N-SMIDKVTEIAKMCPGLPISLVSIGRALKNKSA----SVWEDVYRQIQRQ-----SF-----TEEWESIEFSVKLSYDHLINDELKCLFLQCARMGNDALI--MDLVKFCIGSGLLQGVFT-IREARHRVNALIEVLKDSSLLVESY-----------STDRFNMHDIVRNVALSISSNEK
RGA2_2 IGREK--EKSEIIQLVTNGD------GRQFEVISVCGMGGLGKTTVVRDVYQS--QELRGKF--EKCACVTIMR--P----FN----CDELLANLAGQFGYEDV---------------------EDMVRHLVGKKCLIVLDDLSST-R----------EWDAIIR-RFTA-L-ETSCRIIVTTRVEDIAKHCSKKR-------KNIYRLQGLELKDAHDLFIQKVFDKTTDLDE----QYP-ELVEQTNMILKKCKGLPLAIVTIGGFLANQPK--TALEWKKLNEHISAELEMN---------PELEAIITVLNKSYDGLPYH-LKSCFLYLSIFPEDYNIKLKRLLRRWIAEGYPGVV--RNKSTEEVAESYFMDLISRSMLLPSQR----SICDGKRIGSCQVHDLIREIGISKSMEGN
HcMLA1 VGIYGKRD-QELMRLLSMEG--DDASEKRLKKVSIVGFGGLGKTTLARAVYDKI----KGDF--DCGAFVPVGQ--N----PD----MKKVLRDILIDLGNPLS----------DLAMLDANQLIKKLRDFLENKRYLVIIDDIWDD-K----------LWEAINFAFSKRN--NLGSRLIITTRIVSVSNSCCSSA------HDSVYQMKPLSTDDSRRLFHKRIFPDDSG-------CPN-EFEQVSEDLLKKCGGVPLAIITIASALAGGQQMKPKCEWDILLQSLGSGLTE---------DNSLEEMRRILSFSYYDLPY-HLRTCLLYLCIYPEDSQIDRDRLIWKWVAEGFVHCGNQ-GTSLFLLGLNYFNQLINRSMIQPIY-G------YAGEVYACCVHDMVLDLICNLSHEAK
TaRCR1 VGVTA--DMKKLEDWLDLDKPV-EMCDKERIVLSIAGFGGVGKTTIAMALYQN----ARDKF--GCRASVTVSQ--N----YD----QGAVLRMILKQVKPHESDPNI--------EGRSHSELMEELKTYLAEKRYLLLIDDIWSA-Q----------TWENIRKCL-PHND-KKGSRVIVTTRFQAVGSAACSR-R-----INFLHSVDFLSDEESKKLFDQSVSESNNNI--G---S---EKELPSEDVWKICRGLPLAIVTMAGIVASNPR-KSIKDWKEACNSLFPELMPS---------LTLDGVTRILDYCYNDLPAD-LRTCSLYLSIFPKGSKISRKRFTRRLIAEGFVSEKQG--LSDEEVAETYFNQLIKRKIIRPVEH----S--SNGKIKSFQVHDMVLEYIVPKSSEEN
Rph1 VGVED--HMKELEEWLTNEK-------NNSGVLYVVGFGGVGKTTIATALYRK----FGDQF--DHRAMVNVSQ--S----SD----INAVLTNIKNQVMPQSSGQTQ-TR-----GETKLDKLKEVLTDHFKDSSYLVLVDDVWSA-A----------TWEQIRKSL--PTS-SKRTRIIVTTRFQAVATRRRGE-E-----GDHTRKVSPLGVEESERLFKQAFFESKGS-----------EIDKVPKDVWKMCGGLPLAIVIMAGHVACNPN-KSGTEWSKVCKSLFPESGKDP--KDGGRDLTQEEVGRIVSHCYNDMPAD-IKTCSLYLSIFPKGQKISRKRLTRRWIAEAFVAEKQG--LSVEDVAETYFNHLIRRKIIRPVEH----S--SNGKVKKCIVHDMVLEHIVAKASEEN
Pii-1 VGRDA--DLDHLMDLLMQ------NSAEELCIIPIVGPVGFGKTSLAQLVFNDT--RT-EVF--SFRIWVHVSM--GN---IN----LEKIGRDIVSQTTEKIEG------------NMQLQSIKNAVQRVLNKYSCLIIIDSLWGK-DEE--------VNELKQMLLTG---RHTESKIIVTTHSNKVAK-LIST--VPLYK------LAALSEDDCLKIFSQRAMTG---------PGDP-LFREYGEEIVRRCEGTPLVANFLGSVVNAQRQ-R-REIWQAAKDKEMWK-----IE-EDYPQDKTSPLFPSFKIIYYNMPHE-LRLCFVYCSIFPKGTVIEKKKLIQQWIALDMIESKHG-TLPLDVTAEKYIDELKAIYFLQVLERSQNDAERSSASEEMLRMHNLAHDLARSVAGEDI
Sr33 VGIYGKRD-QELMSLLSLEG--DDASTKKLKKVSIVGFGGLGKTTLAKAVYEKI----KGDF--DCHAFVPVGQ--N----PD----KKKVFRDILMDLSNSNS----------DLALLDERQLINKLHKFLENKRYLVIIDDVWDE-G----------LWKDINLAFSNRN--NLGSRLIITTRIFGVSESCCSSA------DDPVYEIEPLSIDDSSKLFYTRIFSD-SG-------CPK-EFEQVSKDILKKCGGVPLAIITIASALASGQQVKPKHEWDILLQSLGSGVTK---------DNSLVEMRRILSFSYYNLPS-HLKTCLLYLCIYPEDSMIHRDRLIWKWVAEGFVHHGDQ-GTSLFLVGLNYFNQLINRSMLQPIY-S------DMGNVYACRVHDMVLDLICNLSHEAK
Rps1-k-1 YGREK--DREAIIKLLSE----DNSDGSEVSVVPIVGMGGVGKTTLAQLVYND--ENLKEDF--DFKAWVCVSQ--E----FD----VLKVTKTIIQAVTGNPC----------K--LNDLNLLHLELMDKLKDKKFLIVLDDVWTE-DYV--------DWSLLKKPF--QCGIIRRSKILLTTRSEKTASVVQTV---------QTYHLNQLSNEDCWSVFANHACLSLES--N----ENT-TLEKIGKEIVKKCDGLPLAAQSLGGMLRRKH---DIGDWYNILNSDIWELSE-----S------ECKVIPALRLSYHYLPPH-LKRCFVYCSLYPQDYEFDKNELILLWMAEDLLKKPR-KGRTLEEVGHEYFDDLVSRSFFQRSSTNRS----SWPYGECFVMHDLMHDLAKSLGGDFY
SSI4 VGMEA--HLTELKSLLSLE------S-DEVKMIGIWGPAGIGKTTIARALFDRL----SSIFPL-ICFMENLKGSL--TGV-ADHDSKLRLQNQLLSKILNQENM-----------KIHHLGAIRERLH----DQRVLIILDDVDDL--EQLEVLAEDPSW------F------GSGSRIIVTTEDKKILKAH-RI--------KDIYHVNFPSKKEALEILCLSTFKQS---------SIPDGFEELANKVAELCGNLPLGLRVVGSSLRGES----KQEWELQLSSIEASL--------------DGKIETTLKVGYERLSK-KNQSLFLHIACFFNN--QEVDYVTALLADRNLDV-------------GNGFNILADRSLVRIST--------Y----GDIVMHHLLQQLGRQIVHEQS
CSA1 WGIEL--RIKQLEEKL------RFGSDETTRTIGVVGMPGIGKTTLATMLYEKW----NDRF--LRHVLIRDIH--EA---SE-EDGLNYLATKFLQGLLKVENAN--I---------ESVQAAHEAYKDQLLETKVLVILDNVSNK-D----------QVDALLGERNW---IKKGSKILITTSDKSLMIQSL----V----N-DTYEVPPLSDKDAIKHFIRYAFDGNEGA---PGPGQG-NFPKLSKDFVHYTKGNPLALQMLGKELLGKDE----SHWGLKLN-----ALDQHHNPPG--QSICKMLQRVWEGSYKALSQ-KEKDALLDI-----------------------------------------------------------------------------------------
Pm21 VGIDG--PKKELVSWLT-------DTQEKLKVVAIVGFGGLGKTTLAKQVYDT----IGGQF--SCKIFFSVSQ--R----PD----MSSLLRGLQSELNMEEELTQ----------PHEVQHIIGRLREYLTHKRYLIVVDDLWYQ-S----------TWNIMSC-IFPE-V-GNGSRVIVTTRVEDVAIWACRD-D-----HECVYRMEPLKEQDSRMLFCNRVFG--SGY--A---CPL-PLKKVSDEILKKCGGLPLAIITIASLLASRQA--RSDEWESIRNCLGAKLAIN---------STLEEMRSILNLSYMHLPLH-LRPCLLYFGMYPEDKIIRRRDMVLQWVAEGFVNNSHG--SNLEDVAESYFNELINRSLIQPGES-------IDGKIESYKVHDMMLDLILSKCAENN
muRdr1A FGMDS--KLEEIDVLLDK-------EANDVRFIGIWGMGGIGKTTFARLVYQKI----SHQFEV-CIFLANVRQV-------SATHGLVCLQNQILSQILKEGND---H----VWDVYSGITMIKRCFC----NKAVLLVLDDVDQS--EQLEHLAGEKDC------F------GLRSRIIITTRDRHVLVTH-DI--------EKPYELKTLGEDEALQLFSWKAFRKH---------EPEEDYAKQSKNFVRYAGGLPLALKILGSFLYKRS----LDSWSSAFQELKQTP--------------NPKVFEILKISFDGLHE-MEKKIFLDIACFPRL--YGNESMIEQAYSSEFFS-------------RIAIEVLVEKSLLTISF-G-----------NHVYMHDLIQEMGRRIVRQEN
Rpi-mcq1.1 IGLDD--DFNTLQAKLLDQ-------DLPYGVVSIVGMPGLGKTTLAKKLYRH----VRHKF--ECSGLVYVSQ--Q----PR----AGEILIDIAKQVGLTE--------------DERKENLENNLRSLLKRKRYVILLDDIWDV-E----------IWDDLKL-VLPECS-KIGSRIIITSRNSNVGRYIGG--------DFSIHVLQPLNSENSFELFTKKIFIFDNN---NWTNASP-NLVDIGRSIVGRCGGIPLAIVVTAGMLRARER--TERAWNRLLESMSHKV--------------QDGCAKVLALSYNDLPIA-LRPCFLYFGLYPEDHEIRAFDLTNMWIAEKLIVVNSGNGREAESLADDVLNDLVSRNMIQVAKRT------YDGRISSCRIHDLLHSLCVDLAKESN
L VGIDD--HITAVLEKLSLD------S-ENVTMVGLYGMGGIGKTTTAKAVYNKI----SSCFDR-CCFIDNIRETQ------DQKDGVVVLQKKLVSEILRIDSGSV-G----FNNDSGGRKTIKERVS----RFKILVVLDDVDEK--FKFEDMLGSPKD------F------ISQSRFIITSRSMRVLGTL-NEN------QCKLYEVGSMSKPRSLELFSKHAFKKN---------TPPSDYETLANDVVDTTAGLPLTLKVIGSILFKQE----IAVWEDTLEQLRKTL-------------NLDEVYDRLKISYDALKP-EAKEIFLDIACFFIG--KNKEKPYYMWTDCNFYP-------------ASNIIFLIQRCMIQVGD------------DDKFKMHDQLRDMGREIVRRED
Rz2 IGRED--DLEKIVGLLLD----S-NIQRDVSFLTIVGMGGLGKTALAQLVYND--PRVRTAF--PLRCWNCVSDQDQ----LD----VKEILGKILATATGKNH----------E--GSTMDQVQTQLREQLCGKRYLLVLDDVWNE-NPN--------QLRDLVEFF--MGG-RSRNWIVVTTRSHETARIIRDG---------PLHKLQGLSEENSWRLFVRWTFGSVQA--K----FPN-DFIMIARDIVDKCARNPLAIRVVGSLLCGQ----DKSKWLSFHEIDLGNIRK-----S------HNDIMPILNLSYHHLEPP-IKRCFSYCAVFPKDFLIGKQTLINLWMAQGYIVPLDK-DQSIDDASEEYISILLRRCFFENVGAEK---------DGVIKIHDLMHDIAQNVMGKEL
Rpi-amr1e-2300 VGMED--EYNTILDRLTAQ-------TDELTVIPIFGMGGIGKTTLARKVYDD--SSIRSRF--DRHVWVTTSE--E----FN----ERRMLLEVVSSITT------------GSNQEKSDDQLMEIVYRGLKGRRFLIVIDDIWST-E----------AWDQMQRIF-PND--DNKSRILLTTRLKYVADYVNSP-------DFPPHSKSFLSLDDSWNLFTEKVFNK---D--T---CPP-HLEETGKHIVQQCRGLPLSVVVVAGLVGKMDP--THDNWENVEENLNSF-IG----------TVSERCQSILSLSYNYLPQY-LRACFLYVGCFPEDKEIDVSKLIRLWIAEQFVKARS--NKNLEVVAEEYLEELIDRSLILSGRQR------ANGRMKTCKIHDLLHQLCLSEAHTEN
Rpi-amr3-2300 QGIDD--DLEIIVKRLTGP-------PRDLDVVTITGMGGIGKTTLARKAYDH--LTIRYHF--DILVWITISQ--E----FR----CRNVLLEALHCISKSTD-----IVNTKDYDNKDDNELADIVQKKLKGPRYLVVVDDIWSR-D----------VWDSIRGIF-PNY--NNGSRILLTTRENEVAMYAN---------TCSPHEMSLLSLENGWRLLCDKVFGPK--H--D---HPP-DLEEIGKEIVEKCQGLPLTISVIAGHVSKMPR--TLECWKDVARTLSEI-IS----------SHPDNCLGVLGLSYHHLPNH-LKPCFLSMSTFPEDFQVETRRLIYLWIAEGFIRTCEN-GKSLEEVAVDYLEDLISRNLIQARKRR------FNGEIKACGIHDLLREFCLIEAEITK
Pib_2 IGREK--EISEITHLILNND------SQQVQVISVWGMGGLGKTTLVSGVYQS--PRLSDKF--DKYVFVTIMR--P----FI----LVELLRSLAEQLHKGSSKKEELVSSKKSLASMEDTELTGQLKRLLEKKSCLIVLDDFSDT-S----------EWDQIKPTLFPL-L-EKTSRIIVTTRKENIANHCSGKN-------GNVHNLKVLKHNDALCLLSEKVFEEATYLDDQ---NNP-ELVKEAKQILKKCDGLPLAIVVIGGFLANRPK--TPEEWRKLNENINAELEMN---------PELGMIRTVLEKSYDGLPYH-LKSCFLYLSIFPEDQIISRRRLVHRWAAEGYSTAA--HGKSAIEIANGYFMELKNRSMILPFQQ----SGSSRKSIDSCKVHDLMRDIAISKSTEEN
Tm2^2 IGLDD--DFNMLQAKLLNQ-------DLHYGVVSIVGMPGLGKTTLAKKLYRL----IRDQF--ECSGLVYVSQ--Q----PR----ASEILLDIAKQIGLTE--------------QKMKENLEDNLRSLLKIKRYVILLDDIWDV-E----------IWDDLKL-VLPECS-KVGSRMIITSRNSNVGRYIGG--------ESSLHALQPLESEKSFELFTKKIFNFDDN---NWANASP-DLVNIGRNIVGRCGGIPLAIVVTAGMLRARER--TEHAWNRVLESMGHKV--------------QDGCAKVLALSYNDLPIA-SRPCFLYFGLYPEDHEIRAFDLINMWIAEKFIVVNSGNRREAEDLAEDVLNDLVSRNLIQLAKRT------YNGRISSCRIHDLLHSLCVDLAKESN
RAC1 VGIED--HIAEMSLLLQLE------S-EEVRMVGISGSSGIGKTTIARALFKRL----SRHFQG-STFIDRAFVSNSIGANPDDPNMKLQLQGHFLSEILGKKDI-----------KIDDPAALEERLK----HQKVLIIIDDLDDI--MVLDTLVGQTQW------F------GYGSRIIVVTNDKHFLTAH-GI--------DHIYEVSFPTDVHAYQMLCQSAFKQN---------YAPKGFEDLVVDVVRHAGSFPLGLNLLGKYLRRRD----MEYWMDMLPRLENGL------------RIDGKIEKILRISYDGLES-EDQEIFRHIACLFNH--MEVTTIKSLLADSDV---------------SFALENLADKSLIHVR-------------QGYVVMHRSLQEMGRKIVRIQS
Ngc-D VGIDS--RVDEVVGLLNLD------SSTSEKIIGIHGMGGLGKTTLAKAVYDKV----STKFER-CYFLENIRDTL------SEKNGVSILQNKIISGILRKDFNE-------AKNASDGIRIIRDRVC----RHKLLIVLDDVDEK--FQFDDVLGKLNN------F------STNSRFLITTRDARGLELL-QE--------YKMFELQEMSPDHSLTLFNKHAFDVD---------CPPKDYAILSKEFVQAAAGLPLYIKVIGSLLFRMD----KIFWEEKLEEFKK-I-------------SPTKVQERLKISYNELTH-NEKQIFLDIACYFIG--SQKIYPIFMWEDCDFYP-------------ESTIRSLIQRSLIKLQRSR-----IKGDVLNTFWMHDHIIDLGRAIVREEK
ZAR1 VGLEG--DKRKIKEWLFRSN------DSQLLIMAFVGMGGLGKTTIAQEVFND--KEIEHRF--ERRIWVSVSQ--T----FT----EEQIMRSILRNLGDASVGD-------------DIGTLLRKIQQYLLGKRYLIVMDDVWDK-NLS--------WWDKIYQ-GLP--R-GQGGSVIVTTRSESVAKRVQAR-------DDKTHRPELLSPDNSWLLFCNVAFAANDGT--C---ERP-ELEDVGKEIVTKCKGLPLTIKAVGGLLLCKDH--VYHEWRRIAEHFQDLRGNT---------SETDNVMSSLQLSYDELPSH-LKSCILTLSLYPEDCVIPKQQLVHGWIGEGFVMWRNG--RSATESGEDCFSGLTNRCLIEVVDK----T--YSGTIITCKIHDMVRDLVIDIAKKDS
