# Supplementary material for: RefPlantNLR is a comprehensive collection of experimentally validated plant disease resistance proteins from the NLR family
Source: PLoS Biol. 2021 Oct 20;19(10):e3001124. doi: 10.1371/journal.pbio.3001124 (PMC8559963; doi:10.1371/journal.pbio.3001124)
Supplement: S15 Dataset — This file contains the phylogenetic analysis of the NB-ARC domain of the RefPlantNLR entries using the JTT method. (TXT) [file pbio.3001124.s027.txt]

(RPP2B:0.54851771851303543492,(((CSA1:0.71735148272589144280,LAZ5:0.44678536143725094965):0.08764338717345153407,(RPS4B:0.16151800161183232918,(RPS4-Ws:0.00000100000050002909,(RPS4:0.00254739723041915236,RPS4^No-0:0.00254711349263618027):0.00254281181283704536):0.20118067788030599696):0.37621276790430918657):0.30218813047432824259,((((TAG24-Rgene:0.00298516548756175976,VG9514-Rgene:0.05638352711266669814):0.52085524397575344580,RT4-4:0.39644474171579507926):0.08675616771737570954,(((((TNL2-PN40024:0.44156154646632045369,((((((Dark:1.64320754721128170495,(apaf1_DANRE:0.13714838646619592621,(APAF1:0.01551335179335363440,(Apaf1_RAT:0.01426807056176919962,Apaf1_MOUSE:0.01007806311098412635):0.03584833187426789830):0.26661558045360883584):0.75784860465007608532):0.14636636956912962848,(ced-4_CAEBR:0.00000100000050002909,ced-4:0.13718909669042500532):1.95256708269872869543):0.41889288677975355935,(GutR:1.52654654341459017353,PH0952:1.57038860842914385074):0.17980303306291356424):0.25439732908179873982,((Y2800_NOSS1:1.32817779503563437871,MTV036.21:1.37411839715828509867):0.29971089572527892519,(AfsR:0.07373006432491989448,AfsR_STRGR:0.05035776346103467555):1.27828993988147576744):0.34672114034206275024):0.31391298144430146433,(((NRG1:0.53358392450121261419,(DAR5:0.26871241840359472164,(AtNRG1.1:0.08824826115171055529,AtNRG1.2:0.20186133165499448028):0.23498069934250312429):0.35014209408599167306):0.39606526968646704745,((ADR1-L1:0.20066933290145078095,(ADR1:0.24364273010311349177,(ADR1-L3:0.12970597547929701987,ADR1-L2:0.06728178126946733617):0.09555892509708265037):0.09518122931410244458):0.21034877698820467207,NbADR1:0.27211969176143091520):0.30385331666747655843):0.58735586395871275389,((((((RGC2B:0.88055542527082131254,(Vat:0.42424095114670790085,Rpp4C4:0.64711279343040750689):0.06687519556952205291):0.05500833833285572599,Rsv3:0.52391850065029677008):0.08343387008625557932,(SpNBS-LRR:0.10030087550390777429,(Tsw:0.09762197551171337973,Pvr4:0.15787583358850226789):0.09568344843602040461):0.35468125836971170495):0.31688191995291070668,(Rpp1-R3:0.01337766014736363994,(Rpp1-R1:0.03871443000168811599,(Rpp1-R4:0.01947554063392039486,Rpp1-R5:0.02785983421270548516):0.01997057265436194898):0.01638518432624013615):0.73241733460013402901):0.09194128272542519131,((RPS2:0.59514341420867367116,(SUT1:0.20648675108363667707,((RFL1:0.17692569728162191312,(SUMM2:0.15444459646059852109,RPS5:0.13044404159168232482):0.02290462405665368711):0.03954777394537797863,(UNI:0.02353584395835514945,RPP39:0.01494657364582443679):0.29852589906491200367):0.04873581979341778947):0.24041950289953703535):0.22987205511497782462,GbaNA1:0.70276499210833931475):0.08879486574854821013):0.31453688906782745205,((((((Mal-R:0.56498531532690732249,(((Lr21:0.61219207827161903346,CD3.1:0.39816783713525810695):0.32824659605014971930,((Pi64:0.05408490137047305274,(Pi37:0.00222739794555182336,(Pish:0.00000100000050002909,Pi35:0.00453330842247908882):0.00225853510771197507):0.04152707992390151231):0.14153453317365696784,Rp1-D:0.17145276569015685530):0.42598267703249431682):0.17974840839583575147,((((Pm2a:0.00000100000050002909,(Pm2h:0.00688602705712118828,(Pm2g:0.00000100000050002909,Pm2f:0.00000100000050002909):0.00000100000050002909):0.00919869444482314218):0.00228917290611188422,Pm2e//Pm2i//Pm2j:0.00000100000050002909):0.00000100000050002909,Pm2d:0.00228584878357037703):0.79619628570517619881,((Lr13_ha:0.00000100000050002909,Lr13_hb:0.00476147708907826740):0.59687510407054500394,((((Xa1:0.00000100000050002909,Xo1:0.00227202795126789587):0.28276587062929536831,(((Yr7:0.14920314427216346820,(Yr5:0.00000100000050002909,YrSP:0.00000100000050002909):0.20749313364470736709):0.12192573396004210973,Rph15:0.24512056140872809373):0.09855259613939089391,PiPR1:0.22956562532357874251):0.10508930142396710750):0.18844422813920477799,(Pi63:0.21253460573730736938,Sr21:0.14166977591321180951):0.23444618093804461822):0.06073646746131567548,(Lr1:0.25336352553563834533,(Pm60//Pm60a//Pm60b:0.15232476676924891490,PmR1:0.17737541018279445737):0.11076167975112254094):0.47397330462312836641):0.11222835450741891483):0.07197917683270782518):0.08373746592169888092):0.08756697909090029042):0.05633035532689262270,(((Rps1-k-1:0.03115768074282903796,Rps1-k-2:0.02602524389470181609):0.38006825277855921241,((Pl8:0.54466433804617975234,(((I2:0.06566403499015528722,R3a//Rpi-sto2:0.04751171452414394702):0.05096932029233761791,(PIH-X:0.11245488176397291924,Napostrophe:0.13063999273128054646):0.01596132485539025411):0.02957350184386762365,(Ty-2:0.15536367304840578707,(((L^1:0.00241362124925450366,L^1a:0.00484570991478061944):0.00249667853992342412,((L^4:0.00000100000050002909,L^2b:0.00000100000050002909):0.00729383276897592123,L^1c//L^2//L^3:0.00487780079248113438):0.00234242593130915173):0.10933701342423918224,R3b:0.08965250342905249636):0.02263660340235440493):0.03297960113794674852):0.39849850657854496427):0.06943853473668923360,(PvLOV:0.35281440719439072229,(RSG3-301:0.26464206487483571406,(3gG2:0.12765601100655965539,(Rpg1r:0.01229687620976467437,Rpg1b:0.01143372536844067949):0.11672865320246085530):0.05501506614560342651):0.22910888487403735514):0.10063354177466408979):0.02977193489349893099):0.06933451157523475017,FB_MR5:0.65947653945930184705):0.06438133661136735686):0.08667805241663038840,(((Rz2:0.41456260915913090148,((beta-WOLF0//beta-WOLF11//beta-WOLF3//beta-WOLF9:0.00000100000050002909,(beta-WOLF5a//beta-WOLF5b:0.00000100000050002909,beta-WOLF6b:0.00459974602251254309):0.00230960317701486189):0.11500979675991726547,(((alpha-WOLF18:0.00232043793472109725,alpha-CMV//alpha-WOLF12//alpha-WOLF16//alpha-WOLF4//alpha-WOLF6//alpha-WOLF6b//alpha-WOLF6c:0.00000100000050002909):0.00230109681413017938,alpha-WOLF11//alpha-WOLF15//alpha-WOLF2//alpha-WOLF8//alpha-WOLF9:0.01147411640188893307):0.00429077969225876224,(alpha-WOLF2a:0.00000100000050002909,((alpha-WOLF7:0.00579274557131115916,alpha-WOLF4a:0.00591881134721454396):0.00506440017813081494,alpha-WOLF10:0.02477304106088015767):0.00717212628553153594):0.00751425321736148410):0.11668878076174155067):0.18637697025470845169):0.37985412729071893478,((Rpi-bt1:0.05887744376922353362,Rpi-blb1//Rpi-pta1//Rpi-sto1:0.04206640034044574483):0.37751497945269252288,(RDG2A:0.50510064613847349690,(Sr45:0.31941221332774510921,((TmPm3:0.12852854773158678414,((Pm17:0.01706704016335383947,Pm8:0.01230715594159950688):0.11466406770502415857,(((Pm3a:0.00000100000050002909,(Pm3k:0.00232951605540146619,Pm3c//Pm3CS//Pm3d//Pm3e//Pm3f//Pm3g:0.00000100000050002909):0.04378149647585383858):0.02641407206273974767,Pm3b:0.02411344107928918568):0.02959618464118961984,HvPm3:0.11030287927349401167):0.02148846096480417495):0.00918350800966767286):0.12844398963563910532,Bph14:0.24060318911632014305):0.10849001813671639571):0.37098236372762383173):0.11322078238186578103):0.07579104530414228214):0.02363353618346704030,((CaPtr1:0.01725432726831202176,(StrPtr1:0.00000100000050002909,(Ptr1:0.00928146815066611258,(NitabPtr1//NtomPtr1:0.00512091358412752364,(NiattPtr1:0.00960753430972660118,NbPtr1:0.00431390789342307648):0.00454275282502537067):0.05841067777765330399):0.00465878822565436897):0.02397441590559491395):0.43208211738964907855,((Tsn1:0.66353240306550032024,((Pii-1:0.00000100000050002909,Pi5-1:0.00437351159730968182):0.46631260225026105459,(Pi5-3:0.15066366335541581112,(Pii-2:0.00000100000050002909,Pi5-2:0.00220411516059245078):0.15296350508272113511):0.33290492264358023666):0.26531849148618102952):0.19803575583044577546,(Pc:0.32502333102422131805,Rp3-1:0.36055962681122399882):0.43604955758897495643):0.10139456247971946612):0.04430731000440941286):0.04004750733810306246):0.09423410205105087201,(Rpi-chc1.1:0.60128852664452836496,Fom-2:0.55971272949680650477):0.16444477349639438635):0.10915699250730825920,Pi54:1.51140740401392670300):0.09301207113161337470,(((NbZAR1:0.15506398601817261707,ZAR1:0.23992522466111856905):0.48158235521763931297,(((AhRRS5:0.50429619342976850227,(((Sr46:0.40187526500850045963,(Rxo1:0.16589468437383161903,Lr22a//Lr22a_sus:0.20687355707726232112):0.25277030835187963564):0.08648939709976524726,((Pid3:0.00000100000050002909,(Pid3-W3:0.00221783476472961439,Pid3-A4//Pid3-I1//Pid3-W4:0.00000100000050002909):0.00221273087398750909):0.54811148021082523041,Rpr1:0.51772985277044203389):0.08197850610812648653):0.07252287890089334499,RPM1:0.60410612059710644406):0.12722837375496673373):0.11134419911049391050,(((TaRPP13-3:0.22027198562850580643,((Pi2//Piz-t:0.00000100000050002909,PigmS:0.00000100000050002909):0.00000100000050002909,(Pi9:0.00651447229199644904,PigmR:0.00654759205478293131):0.00215529071246539985):0.19458317709927974715):0.40785127319253017264,(((Bph1/9-2_2:0.00290616914244712409,(Bph1/9-9_2:0.01386136240216307401,(Bph1/9-7_2:0.00228699785280946912,Bph1/9-1_2:0.00000100000050002909):0.00000100000050002909):0.01094365919755453144):0.20923347842991085743,(RGA2_2:0.25008745494475997928,Pib_2:0.28052188478071676814):0.07032105810261581047):0.20322897685415264313,(Pib_1:0.34390255637618072360,(RGA2_1:0.17841926241367017658,(Bph1/9-9_1:0.09741798289256149712,((Bph1/9-7_1:0.00000100000050002909,Bph1/9-1_1:0.00000100000050002909):0.00000100000050002909,Bph1/9-2_1:0.00404341634598662583):0.09266619328577789527):0.27685230444320807486):0.14397288729687005016):0.75407484254997370066):0.15799831280590689864):0.12178127384930141630,(((Pb1:0.97364566672814878423,Wed:0.80689067239007383758):0.66334484689645656363,(((YrU1-RGA4:0.00280171429606116762,Adnr1-RGA4:0.00164678541865498134):0.24488119164096167069,Pi-ta-RGA4:0.41372064876861663896):0.29625220109642858013,(HvRGA1:1.26351812446034728055,((Ta7ANPR1-RGA4:0.04778303460937451813,(Ta7DNPR1-RGA4:0.01376089645282975275,Ta4ANPR1-RGA4:0.03116863148411283188):0.02685681789260523783):0.42370264010165470392,(Pia-1:0.31338495801551963238,Rcg1:0.19113644714137581482):0.17420017153718078684):0.08592047066884084261):0.00279180407024499705):0.24761099273178280300):0.10932459202310383650,(((PIK5-NP:0.19922476205039807429,((Pik-s1:0.00000100000050002909,Pi1-5//Pik-m1:0.00000100000050002909):0.00000100000050002909,((Pik-e1:0.00228285712677912724,(Pik-h1:0.00000100000050002909,(Pik-p1:0.00000100000050002909,Pi7-J-1:0.00000100000050002909):0.00000100000050002909):0.03016896893463083540):0.00226738268639206002,Pik-1:0.00000100000050002909):0.00226994758916284614):0.20641413976750810910):1.15685347673083605002,((((Pi1-6//Pik-2//Pik-m2//Pik-s2:0.00425612372503404463,Pi7-J-2//Pik-e2//Pik-h2//Pik-p2:0.00000100000050002909):0.10702980219727899203,PIK6-NP:0.17644642859499487519):0.14870062547457668645,TaRCR1:0.21589227321766524259):0.09818486829667034954,Rph1:0.30945428166312621832):0.33023116224667337093):0.09951118847082428276,(((Pm21:0.38473678535512728649,Sr61:0.35083817260103000724):0.05445024064972522199,((((Pi-ta:0.30701280584199758250,RGA2a:0.28544627561174984454):0.04771323023116819800,(YrU1:0.00000100000050002909,Adnr1:0.00233948346459601211):0.31343880841289312178):0.05483209075632634877,((RPG5:0.25817271720249168609,(Pm5b:0.00000100000050002909,Pm5-BMDM//Pm5-CS//Pm5-ND//Pm5a//Pm5e:0.00000100000050002909):0.31378798184829459483):0.12846344038210996685,Pia-2:0.43816124937132322481):0.03570005233804776634):0.06811013902455498314,((Ta4ANPR1:0.02413133316827576272,Ta7DNPR1:0.01506655027534409101):0.05113688098723558062,Ta7ANPR1:0.06374890302095721772):0.33461537377168665275):0.16058209562857495012):0.09932591435096617405,(((Pbr1.b:0.00000100000050002909,Pbr1.c:0.00000100000050002909):0.29122115847269613997,((Pm1a:0.49209981932016688688,(((Sr35:0.02151832892282738025,DES1:0.06098423187110647847):0.22899153102286631811,(((SrTA1662:0.04744714266706777372,(Sr33:0.08966870590308949340,TmMLA1:0.06358992219710726812):0.01286831169132454655):0.03021231755721176873,Sr50:0.06124702113584997581):0.00693304511464104285,((((MLA31-1:0.02450769201435914341,((MLA32:0.02717129512247687048,(MLA22:0.01119563358904165223,((MLA2//MLA27-1//MLA27-2:0.01335545836366226757,(MLA23//MLA3//MLA35-1:0.00000100000050002909,((MLA39-1:0.00221119303716899290,MLA10//MLA13//MLA30-1//MLA34//MLA36-1//MLA37-1//MLA7//MLA9:0.00000100000050002909):0.00000100000050002909,MLA12:0.00222235986322735606):0.00221058947190452219):0.00417734600123031985):0.00247688597781574923,(MLA6:0.00222173303604605030,MLA18-2:0.00670538765274974764):0.00210261822088604134):0.00461689461822060998):0.00697160573500294617):0.00799069565493973170,(MLA19-1:0.01586994756896224421,(MLA1//MLA8:0.01121639829275107580,MLA28-1:0.00223366681601061155):0.00220715851076441066):0.01319333994923725835):0.00485736604136884336):0.01258485638563487143,MLA25-1:0.03114697463739107830):0.01435713663904405676,(MLA16-1:0.00337811454813941644,MLA18-1:0.00336916078557596751):0.05683268991589077168):0.02261149137288647609,HcMLA1:0.04296006318757835535):0.02381418909596128702):0.23108579900010151054):0.16126934692634770085,(Yr-10:0.36056068286857373417,Pi36:0.54375974125346038246):0.04484623309340754482):0.08726520541833543421):0.02402722553198498312,(NLS1:0.34141929394598524716,((Sr13a//Sr13b//Sr13c//Sr13d:0.15270019097789014340,Sr26:0.18282093667888477118):0.23292733188334294181,(Lr10:0.32012351324625332172,(sr22-PI573523:0.00000100000050002909,(Sr22:0.00000100000050002909,Sr22-PI190945//SrTm5:0.00230828686442267894):0.00466389269581139829):0.25170456561909915205):0.11192212177480942437):0.03548539479726677687):0.07977498347468069129):0.01373256341751369347):0.02108598898210971989,Pm41:0.36117798324065963911):0.07347692751346222850):0.09904407393136245574):0.05390802993375672786):0.15137149384615566916):0.06916518258130377461):0.13074341156399721386,((Le4:0.38308501987672050060,(((((TuNI:0.03213044900760669842,RPP7b^Lerik1-3:0.01164615242581593449):0.05425672486508481551,(RPP7^Mrk-0:0.00434132286923583164,(RPP7^Koch-1:0.00220200701349186102,RPP7//RPP7^Krazo-2:0.00000100000050002909):0.00000100000050002909):0.08647503258332432663):0.11144614343151644509,CW9:0.21139678997465291554):0.10245677735990212087,(BjuWRR1:0.17329880090297652973,(((Hrt1:0.02639008745075025961,RPP8:0.02246441106016124067):0.00920517717316260593,(rpp8_sus:0.01814078095317101305,RCY1:0.02144612176357784533):0.00602153814097669462):0.10762450784354006539,LOV1:0.10734194423272735985):0.08805785495535431440):0.13184369957513655813):0.28581793399559007884,CAR1:0.29219557192912315458):0.13580645982171465902):0.30266687100029776580,(((((Tm2-nv:0.00230944041474080621,Tm2:0.00000100000050002909):0.00232641543698383375,(tm2_sus:0.00928939595688660358,Tm2^2:0.00000100000050002909):0.00229690279982965734):0.02904662575169938282,(((Rpi-mcq1.1:0.02522000994437180801,(Rpi-mcq1.2:0.04122601032128636600,Rpi-hcb1.2:0.04123459404932700717):0.01493446947492257058):0.00458175896599086110,(R9a:0.00000100000050002909,(Rpi-hcb1.1:0.03066014858927774978,Rpi-edn2:0.00231990224766320243):0.00232031670975794491):0.08260380179224038888):0.00654038459668964799,(Ph-3:0.06304341098275983990,Rpi-vnt1.1//Rpi-vnt1.2//Rpi-vnt1.3:0.01525857891544269047):0.01684773753477690830):0.03972494369454043772):0.70284356035602468804,(CcRpp1:0.54395699212953596557,(((((((CaMi:0.00239095409787635398,Mi-1:0.00000100000050002909):0.08974296012926279154,Rpi-blb2:0.06510451883934156858):0.32763102109021807751,Hero-A:0.44982677787524710800):0.13609211555923500514,(R8:0.04620730160290564131,Sw5-b:0.04271243128923057214):0.36901189650234178519):0.13374063306557995578,(NtTPN1:0.41617792732057717897,(((NbPRFb:0.00606354147456317129,NbPRFa:0.01650009290707203993):0.03609530626387888463,Prf:0.07105472737829107710):0.29702303741147934035,R1:0.39688659874596476929):0.13640782642175200423):0.03476048893955650115):0.14236407948687301861,((NRC6:0.30036082067747138513,((NbNRC4a:0.00000100000050002909,(NbNRC4c:0.00239129956662394736,NbNRC4b:0.01935341106160713351):0.00239363159948661119):0.10649135363126574494,(NRC4b:0.19703886775653159380,NRC4a:0.18036876727148790089):0.04524995813357244462):0.17644339399189434836):0.20669555114891069447,((NbNRC3:0.04559139004803427347,NRC3:0.04538026769923597659):0.07974828390607935358,(NRC1:0.18731491594380342280,((NbNRC2b:0.00477701184458564562,NbNRC2a:0.00470365181594590599):0.03995345691205703237,NRC2:0.03884464434482782363):0.04121751919254438429):0.04073725468471908057):0.14214817624363196291):0.26932708925776882580):0.05528074240456958693,(NRC0:0.33134791914205258268,((Rx4:0.46895461251481046494,(((CNL-11990:0.06908805400842722710,(((Rpi-amr3-2300:0.00685520293597623436,Rpi-amr3:0.00000100000050002909):0.01158652389778845951,Rpi-nig3-1084b//Rpi-nig3-1088a//Rpi-nig3-1088b:0.00000100000050002909):0.00787017081954286685,((Rpi-amr3-2307:0.00227712694956206437,Rpi-amr3-1101//Rpi-amr3-3409:0.00000100000050002909):0.01540639508811277904,(Rpi-nig3-1084a:0.04265852359450632986,(Rpi-amr3-3408:0.00633151924022789213,(Rpi-amr3-1032:0.00000100000050002909,Rpi-amr3-2272//Rpi-amr3-2360:0.00916580247002233596):0.00735927510392910249):0.01860132786174486727):0.00657709291850399561):0.01035172061942956148):0.04864429182182335165):0.33979418253296450603,Rpa1:0.29100706248456575942):0.11810353685732830065,((Rpi-amr1e-2271:0.05020612608265084126,Rpi-amr1e-2272:0.01722961166950490522):0.01322961444928748460,((Rpi-amr1e-2307:0.00000100000050002909,(Rpi-amr1e-3409:0.00229397757810917945,Rpi-amr1e-1101//Rpi-amr1e-1123:0.00000100000050002909):0.00229292563904778639):0.01154894257964237010,((Rpi-amr1e-2300:0.00228980878636093985,Rpi-amr1e-1032//Rpi-amr1e-3408:0.00228241608075070278):0.00463897436324597727,Rpi-amr1e:0.00000100000050002909):0.00932584325824245206):0.01855648537814373611):0.34443500660462889051):0.09647232375104727864):0.03798038091593196330,((Rx:0.04055596029468637453,(Rx2:0.01236434320201995271,Gpa2:0.02941142176596719254):0.01032125502112856905):0.32311079224643324270,Bs2:0.49104665605249375737):0.10522271042100632410):0.11353227857457445782):0.03332737865306237279):0.11321020254401467642):0.06142842577723229419):0.05304260569009572324,((R2:0.03235355683335881805,((Rpi-hjt1.3:0.00000100000050002909,(Rpi-hjt1.1:0.00000100000050002909,Rpi-snk1.2:0.01179324655604750867):0.00231264643344408251):0.01626237919380809499,((Rpi-edn1.1:0.00229978103105329696,R2-like//RPi-abpt//Rpi-hjt1.2:0.00000100000050002909):0.00694613315459244925,(Rpi-blb3:0.00007746336396668458,Rpi-snk1.1:0.01155813941398336347):0.02639452779753354711):0.00710508552316228663):0.00317450275732272672):0.39449110080247318244,(RPP13-Rld-2:0.00000100000050002909,(RPP13-Nd-1//RPP13-UKID34:0.01201546284092402592,RPP13-UKID36//RPP13-UKID5//RPP13-UKID80:0.01177687226063657729):0.01181721112649226219):0.42000948667163523487):0.26798645223000250315):0.04910788346947305566):0.09831399837878955494):0.18682079393093500852):0.09316277626125342437,(Pit:0.72760605031181568858,YrAS2388R:0.69168353018135597665):0.45442161020921795211):0.07394592087810249181):0.39343395575095929662):0.15181627889274432186):0.09001256285345385355):0.74687659740555256693,(((P2:0.00245743428146572278,P:0.00000100000050002909):0.82762546418828397687,GhDSC1:0.59889906317338126307):0.09311835378796118334,((WRKY19:0.61996188432791510259,RPP2A_2:0.85351369875697313816):0.14406421504067509765,(CHS3:0.28815680020749601109,((RRS1-Ws:0.00000100000050002909,(RRS1-R//SLH1:0.00810230332491630213,RRS1-S:0.01082152553236009895):0.00265935976796968310):0.09933815626505190788,RRS1B:0.12412118383134355948):0.09834130720421556393):0.33384831196573250267):0.13218875222925399737):0.03077245630239785340):0.05102710254274259866):0.07417131736269023945,((MrRUN1:0.07257255874613280366,MrRPV1:0.08799106663697241204):0.42303455420314411972,((Rvi15:0.35400383799578294397,RCT1:0.31563599202727049553):0.09629437360939624435,(Ngc-D:0.44767033489951574277,(((L8:0.00000100000050002909,LH:0.00249277118965909482):0.00253804629320619670,(((L11//L6//L7:0.01259129801359964995,(L9:0.00000100000050002909,L1:0.00247884542318670305):0.02814565333134428152):0.01000774548974870531,L2:0.01757886119854911930):0.00000100000050002909,(L:0.00684205130576814261,(L5:0.00248379893371778598,(L4:0.00000100000050002909,L10//L3:0.00247371884318663355):0.00247420605960908379):0.00735300083051022499):0.00826988323263283358):0.00247156377028420228):0.06384851518599250764,M:0.08610385701980911854):0.28493328046696175804):0.47306464559055422248):0.07514244717834150933):0.06062343722573959592):0.03374916852641123705,((((Gro1-4:0.42644387981503967255,(N:0.16185543663849397134,(Bs4:0.20218685235557229407,Y-1:0.24264043049754002723):0.03131945844985149774):0.31413808324965636354):0.01973837575960728924,Ry_sto:0.66446261168643683259):0.05645064903287283498,(Fom-1:0.39143673608332674174,((Prv^2_2:0.01214842887192512516,Prv^1_2:0.02610062453646504188):0.32976629752386688033,(Prv^2_1:0.01015102009939880187,Prv^1_1:0.00528822230874378615):0.37319695353156501216):0.07660672657571386546):0.48745592980863938770):0.05250850584157210066,(Roq1:0.55999839140503238077,(muRdr1A:0.10761567060613635993,muRdr1H:0.13134504054558315822):0.31190393635168356390):0.04092777514016441437):0.06711342913625194251):0.01721177266766558273,(MdNLR16:0.46103447285341669915,((KR1:0.15641129653927798859,(GmKR3:0.27271071880449515579,(Rj2:0.00263802751843071268,Rfg1//rj2_rfg1:0.00245080946752835671):0.11261129243631590180):0.07374414232345119502):0.21050577648088217297,GmNNL1^HT1:0.30657649864408992313):0.22326139554581203583):0.05194506628119401059):0.02948835844658106997,(Pl17:0.53741970579132414265,(((TN2:0.48836463584553102546,CHS1:0.53193474464572565452):0.13298951968496106057,SOC3//WRR12^Ler-0:0.49334711975526174266):0.12984894702052610094,(((((WRR4A^Oy-0:0.00896207842076733249,WRR4A^Col-0:0.01384503964135438622):0.21401811733940759308,((WRR4B^Col-0:0.00000100000050002909,WRR4B^Ws-2:0.00000100000050002909):0.00000100000050002909,WRR4A^HR-5:0.00794150320932795160):0.10859465201394784273):0.15096465642841488952,((RLM1A:0.13902984482874700123,RLM1B:0.14083989619372846991):0.05895982556859780815,((DM10^Tuescha9:0.00323837814300019771,DM10^Col-0:0.00000100000050002909):0.18512105267076645054,WRR9^Hi-0:0.22249121355504725139):0.03301670261473586138):0.08734144681968365742):0.13990498966286424309,(SSI4:0.08600960220079578722,Dm1^Uk-3:0.08449995515051790529):0.16171425172346082233):0.12587301437323961117,((BAR1:0.25524624968771142397,(DSC2:0.28203055510798163974,(((HRG1:0.15446367951412520725,TN13:0.27751742082709240922):0.02718014326033237754,RPP28:0.22840170596708780915):0.03217846872278909420,(TAO1:0.26675077812657360665,(((DM2h^Ler:0.00922947919418224023,Dm2h^Bla-1:0.00666011484194808673):0.03119771769759954044,((RPP1-EstA//RPP1-ZdrA:0.04319137855561298173,RPP1-WsC:0.02026442005881923594):0.01346663372029110149,(RPP1-WsB:0.01393249941775385158,Dm2d^Uk-1:0.10497883073896786821):0.01211234438926408509):0.01463489414674287552):0.01317611516589456584,((RPP1-NdA:0.10926503349757502037,RPP1-WsA:0.03378055279969952723):0.01940205274844736955,Dm2h^Uk-1:0.01396910277339442723):0.01506283892034514411):0.19663726454715932390):0.04855149620136587491):0.11648273689314782298):0.13980539021730198357):0.03238008273421656702,(((RLM3_Col:0.33334886586365486405,(((RPP4:0.02015529040847460762,RPP5:0.01597882039172482393):0.08151286232491668227,(SIKIC2:0.03789315613598048804,SNC1:0.04801638853096897724):0.02678796739369177643):0.02473744472570152744,SIKIC1//SIKIC3:0.09625677507998126048):0.14998313354241646356):0.01067127594867762347,RPP2A_1:0.23682061692172673428):0.12128863356214070190,(RPS6:0.18819435626430414121,(VICTR:0.13464155342892900058,(WRR8^Sf-2:0.13124144181210839477,RAC1:0.15249976265713469092):0.05000924059770492369):0.10345996188672677840):0.14889447746733133759):0.15939917737717784751):0.04813927696996934263):0.26489685015274766489):0.21959953781643240522):0.02907376736213070773):0.05956001117830789920):0.15600221178554571355,Ma:0.70034138646985877319):0.23824534118248461012):0.10489198477795681763,DSC1:0.43738127067715210083):0.0;
