# Supplementary material for: RefPlantNLR is a comprehensive collection of experimentally validated plant disease resistance proteins from the NLR family
Source: PLoS Biol. 2021 Oct 20;19(10):e3001124. doi: 10.1371/journal.pbio.3001124 (PMC8559963; doi:10.1371/journal.pbio.3001124)
Supplement: S17 Dataset — This file contains the output of NLRtracker on the plant NCBI RefSeq proteomes. (TSV) [file pbio.3001124.s029.tsv]

RefSeq	Locus	coded_by	Protein_ID	Status	Subclass (putative)	Domain	Domain architecture simplified
GCF_000001735.4	AT1G58848	NM_001036130.2:203..3352	NP_001031207	NLR	CC-NLR	(CC)(NBARC)(LRR)	CNL
GCF_000001735.4	AT1G61180	NM_001036139.2:216..2915	NP_001031216	NLR	CC-NLR	(NBARC)(LRR)	NL
GCF_000001735.4	AT1G64300	NM_001036152.1:299..2452	NP_001031229	MLKL	MLKL	(MLKL)(PKin)	MO
GCF_000001735.4	AT4G16990	NM_001036575.1:672..2603	NP_001031652	NLR	UNDETERMINED	(NBARC)(BRX)(BRX)(BRX)	NO
GCF_000001735.4	AT4G33300	NM_001036704.2:385..2835	NP_001031781	NLR	CCR-NLR	(RPW8)(NBARC)(LRR)	RNL
GCF_000001735.4	AT5G38344	NM_001036903.3:166..807	NP_001031980	TX	TX	(TIR)	T
GCF_000001735.4	AT1G51270	NM_001084226.4:68..1663	NP_001077695	TX	TX	(OTHER)(OTHER)(TIR)	OT
GCF_000001735.4	AT1G58602	NM_001084273.3:510..3926	NP_001077742	NLR	CC-NLR	(CC)(NBARC)(LRR)	CNL
GCF_000001735.4	AT1G63750	NM_001084299.1:1007..3901	NP_001077768	NLR	UNDETERMINED	(NBARC)(LRR)	NL
GCF_000001735.4	AT1G63750	NM_001084300.2:101..3496	NP_001077769	NLR	TIR-NLR	(TIR)(NBARC)(LRR)	TNL
GCF_000001735.4	AT1G72930	NM_001084347.1:25..483	NP_001077816	TX	TX	(TIR)	T
GCF_000001735.4	AT3G44670	NM_001084768.2:437..4096	NP_001078237	NLR	TIR-NLR	(TIR)(NBARC)(LRR)	TNL
GCF_000001735.4	AT5G45260	NM_001085246.2:75..3638	NP_001078715	NLR	TIR-NLR	(TIR)(NBARC)(LRR)	TNL
GCF_000001735.4	AT5G45490	NM_001085249.1:99..1163	NP_001078718	NLR	UNDETERMINED	(NBARC)	N
GCF_000001735.4	AT5G45510	NM_001085250.2:192..3824	NP_001078719	degenerate NLR	UNDETERMINED	(PLOOP)(LRR)	PL
GCF_000001735.4	AT1G10920	NM_001123794.1:448..2631	NP_001117266	NLR	CC-NLR	(NBARC)(LRR)	NL
GCF_000001735.4	AT1G31540	NM_001123924.2:103..3588	NP_001117396	NLR	TIR-NLR	(TIR)(NBARC)(LRR)	TNL
GCF_000001735.4	AT1G58807	NM_001124043.2:249..2816	NP_001117515	NLR	CC-NLR	(CC)(NBARC)(LRR)	CNL
GCF_000001735.4	AT3G44400	NM_001125300.2:136..3159	NP_001118772	NLR	TIR-NLR	(TIR)(NBARC)(LRR)	TNL
GCF_000001735.4	AT4G12020	NM_001125496.2:1..5688	NP_001118968	NLR	TIR-NLR	(OTHER)(WRKY)(WRKY)(TIR)(NBARC)(LRR)(PKin)	OTNLO
GCF_000001735.4	AT5G36930	NM_001125847.2:728..4303	NP_001119319	NLR	TIR-NLR	(TIR)(NBARC)(LRR)	TNL
GCF_000001735.4	AT4G12020	NM_001160750.1:1..5640	NP_001154222	NLR	TIR-NLR	(OTHER)(WRKY)(WRKY)(TIR)(NBARC)(LRR)(PKin)	OTNLO
GCF_000001735.4	AT1G27170	NM_001160900.2:185..4339	NP_001154372	NLR	TIR-NLR	(TIR)(NBARC)(LRR)	TNL
GCF_000001735.4	AT1G51270	NM_001160946.2:214..2127	NP_001154418	TX	TX	(OTHER)(OTHER)(TIR)	OT
GCF_000001735.4	AT1G57850	NM_001160962.1:1..438	NP_001154434	TX	TX	(TIR)	T
GCF_000001735.4	AT1G63860	NM_001160971.1:1..3015	NP_001154443	NLR	TIR-NLR	(TIR)(NBARC)(LRR)	TNL
GCF_000001735.4	AT1G63860	NM_001160972.1:1..2967	NP_001154444	NLR	TIR-NLR	(TIR)(NBARC)(LRR)	TNL
GCF_000001735.4	AT5G41740	NM_001161285.1:62..3406	NP_001154757	NLR	TIR-NLR	(TIR)(NBARC)(LRR)	TNL
GCF_000001735.4	AT1G12220	NM_001198041.2:380..3049	NP_001184970	NLR	CC-NLR	(NBARC)(LRR)	NL
GCF_000001735.4	AT1G56520	NM_001198323.1:55..3408	NP_001185252	NLR	TIR-NLR	(TIR)(NBARC)(LRR)	TNL
GCF_000001735.4	AT1G57650	NM_001198325.1:1..2031	NP_001185254	NLR	UNDETERMINED	(NBARC)(LRR)	NL
GCF_000001735.4	AT1G59218	NM_001198336.2:202..3351	NP_001185265	NLR	CC-NLR	(CC)(NBARC)(LRR)	CNL
GCF_000001735.4	AT1G65850	NM_001198396.2:57..3212	NP_001185325	NLR	TIR-NLR	(TIR)(NBARC)(LRR)	TNL
GCF_000001735.4	AT1G72840	NM_001198457.2:190..3741	NP_001185386	NLR	TIR-NLR	(TIR)(NBARC)(LRR)	TNL
GCF_000001735.4	AT1G72890	NM_001198458.2:32..1495	NP_001185387	NLR	TIR-NLR	(TIR)(NBARC)	TN
GCF_000001735.4	AT5G45500	NM_001203545.1:142..2457	NP_001190474	degenerate NLR	CC-NLR or CCR-NLR or CCG10-NLR	(LRR)	L
GCF_000001735.4	AT5G48780	NM_001203565.1:59..1978	NP_001190494	NLR	TIR-NLR	(TIR)(NBARC)(NBARC)	TNN
GCF_000001735.4	AT5G51630	NM_001203587.1:315..3860	NP_001190516	NLR	TIR-NLR	(TIR)(NBARC)(LRR)	TNL
GCF_000001735.4	AT5G11250	NM_001343173.1:642..3965	NP_001318538	NLR	TIR-NLR	(TIR)(NBARC)(LRR)	TNL
GCF_000001735.4	AT5G18370	NM_001343545.1:116..3748	NP_001318593	NLR	TIR-NLR	(TIR)(NBARC)(LRR)	TNL
GCF_000001735.4	AT5G38340	NM_001344240.1:133..3312	NP_001318694	NLR	TIR-NLR	(TIR)(NBARC)(LRR)	TNL
GCF_000001735.4	AT5G40910	NM_001344366.1:568..3882	NP_001318718	NLR	TIR-NLR	(TIR)(NBARC)(LRR)	TNL
GCF_000001735.4	AT5G43470	NM_001344485.1:462..3188	NP_001318736	NLR	CC-NLR	(CC)(NBARC)(LRR)	CNL
GCF_000001735.4	AT5G43730	NM_001344501.1:89..2635	NP_001318737	NLR	CC-NLR or CCR-NLR or CCG10-NLR	(NBARC)(LRR)	NL
GCF_000001735.4	AT5G45260	NM_001344604.1:75..3638	NP_001318742	NLR	TIR-NLR	(TIR)(NBARC)(LRR)	TNL
GCF_000001735.4	AT5G45520	NM_001344630.1:147..3650	NP_001318743	degenerate NLR	CC-NLR or CCR-NLR or CCG10-NLR	(LRR)	L
GCF_000001735.4	AT5G48780	NM_001344805.1:59..1888	NP_001318764	NLR	TIR-NLR	(TIR)(NBARC)(NBARC)	TNN
GCF_000001735.4	AT5G56220	NM_001345187.1:725..3646	NP_001318809	degenerate NLR	TN (OTHER)	(TIR)(PLOOP)	TP
GCF_000001735.4	AT1G12290	NM_001332028.1:699..3227	NP_001318986	NLR	CC-NLR or CCR-NLR or CCG10-NLR	(NBARC)(LRR)	NL
GCF_000001735.4	AT1G17610	NM_001332314.1:983..2245	NP_001319029	NLR	TIR-NLR	(TIR)(NBARC)	TN
GCF_000001735.4	AT1G31540	NM_001332968.1:79..2409	NP_001319123	NLR	TIR-NLR	(TIR)(NBARC)(LRR)	TNL
GCF_000001735.4	AT1G51270	NM_001333472.1:68..1663	NP_001319192	TX	TX	(OTHER)(OTHER)(TIR)	OT
GCF_000001735.4	AT1G51270	NM_001333473.1:366..1559	NP_001319193	TX	TX	(OTHER)(TIR)	OT
GCF_000001735.4	AT1G53350	NM_001333589.1:123..2843	NP_001319213	NLR	CC-NLR	(CC)(NBARC)(LRR)	CNL
GCF_000001735.4	AT1G57850	NM_001333807.1:151..729	NP_001319261	TX	TX	(TIR)	T
GCF_000001735.4	AT1G58390	NM_001333830.1:75..2798	NP_001319265	NLR	CC-NLR	(CC)(NBARC)(LRR)	CNL
GCF_000001735.4	AT1G58400	NM_001333831.1:1..2703	NP_001319266	NLR	CC-NLR	(CC)(NBARC)(LRR)	CNL
GCF_000001735.4	AT1G58410	NM_001333834.1:203..2902	NP_001319267	NLR	CC-NLR	(CC)(NBARC)(LRR)	CNL
GCF_000001735.4	AT1G59620	NM_001333858.1:142..2831	NP_001319272	NLR	CC-NLR	(CC)(NBARC)(LRR)	CNL
GCF_000001735.4	AT1G65390	NM_001334203.1:77..841	NP_001319325	TX	TX	(TIR)	T
GCF_000001735.4	AT3G04210	NM_001337506.1:65..1660	NP_001319465	NLR	TIR-NLR	(TIR)(NBARC)	TN
GCF_000001735.4	AT3G14470	NM_001338120.1:262..3426	NP_001319549	NLR	CC-NLR	(CC)(NBARC)(LRR)	CNL
GCF_000001735.4	AT3G15700	NM_001338183.1:57..1196	NP_001319561	NLR	CC-NLR	(NBARC)	N
GCF_000001735.4	AT3G25510	NM_001338751.1:769..4014	NP_001319642	NLR	UNDETERMINED	(NBARC)(LRR)	NL
GCF_000001735.4	AT4G09430	NM_001340619.1:25..1692	NP_001319887	NLR	TIR-NLR	(TIR)(NBARC)	TN
GCF_000001735.4	AT4G14370	NM_001340924.1:1..3027	NP_001319937	NLR	TIR-NLR	(TIR)(NBARC)(LRR)	TNL
GCF_000001735.4	AT4G16890	NM_001341145.1:349..4662	NP_001319970	NLR	TIR-NLR	(TIR)(NBARC)(LRR)	TNL
GCF_000001735.4	AT4G16960	NM_001341171.1:22..3027	NP_001319971	NLR	TIR-NLR	(TIR)(NBARC)(LRR)(LRR)	TNL
GCF_000001735.4	AT4G16990	NM_001341182.1:749..3139	NP_001319972	NLR	TIR-NLR	(TIR)(NBARC)(BRX)(BRX)(BRX)	TNO
GCF_000001735.4	AT4G16990	NM_001341183.1:1060..2973	NP_001319973	NLR	UNDETERMINED	(NBARC)(BRX)(BRX)(BRX)	NO
GCF_000001735.4	AT4G19500	NM_001341343.1:1709..4069	NP_001319997	NLR	TIR-NLR	(OTHER)(TIR)(NBARC)(LRR)	OTNL
GCF_000001735.4	AT4G23440	NM_001341612.1:380..3274	NP_001320048	degenerate NLR	TN (OTHER)	(TIR)(PLOOP)	TP
GCF_000001735.4	AT4G23515	NM_001341621.1:92..1045	NP_001320049	TX	TX	(TIR)	T
GCF_000001735.4	AT4G33300	NM_001342211.1:1084..3534	NP_001320123	NLR	CCR-NLR	(RPW8)(NBARC)(LRR)	RNL
GCF_000001735.4	AT1G59620	NM_001333859.1:531..2753	NP_001320323	NLR	CC-NLR	(NBARC)(LRR)	NL
GCF_000001735.4	AT1G63360	NM_001334084.1:101..2650	NP_001320502	NLR	CC-NLR	(NBARC)(LRR)	NL
GCF_000001735.4	AT1G61190	NM_001333939.1:1712..4360	NP_001320536	NLR	CC-NLR	(NBARC)(LRR)	NL
GCF_000001735.4	AT1G61190	NM_001333938.1:1914..4562	NP_001320537	NLR	CC-NLR	(NBARC)(LRR)	NL
GCF_000001735.4	AT1G61190	NM_001333940.1:435..3008	NP_001320538	NLR	CC-NLR	(NBARC)(LRR)	NL
GCF_000001735.4	AT1G63880	NM_001334138.1:124..2421	NP_001320566	NLR	TIR-NLR	(TIR)(NBARC)(LRR)	TNL
GCF_000001735.4	AT1G52660	NM_001333556.1:98..1225	NP_001320574	NLR	CC-NLR	(NBARC)	N
GCF_000001735.4	AT1G63350	NM_001334082.1:236..3010	NP_001320908	NLR	CC-NLR	(NBARC)(LRR)	NL
GCF_000001735.4	AT1G63350	NM_001334081.1:239..3013	NP_001320909	NLR	CC-NLR	(NBARC)(LRR)	NL
GCF_000001735.4	AT1G63350	NM_001334083.1:180..2846	NP_001320910	NLR	CC-NLR	(NBARC)(LRR)	NL
GCF_000001735.4	AT1G12290	NM_001332029.1:215..2743	NP_001320959	NLR	CC-NLR or CCR-NLR or CCG10-NLR	(NBARC)(LRR)	NL
GCF_000001735.4	AT1G12290	NM_001332030.1:1..2529	NP_001320960	NLR	CC-NLR or CCR-NLR or CCG10-NLR	(NBARC)(LRR)	NL
GCF_000001735.4	AT1G56520	NM_001333786.1:158..2914	NP_001321224	NLR	TIR-NLR	(TIR)(NBARC)(LRR)	TNL
GCF_000001735.4	AT1G56520	NM_001333787.1:147..2126	NP_001321225	NLR	TIR-NLR	(TIR)(NBARC)(LRR)	TNL
GCF_000001735.4	AT1G56520	NM_001333785.1:655..2862	NP_001321226	NLR	UNDETERMINED	(NBARC)(LRR)	NL
GCF_000001735.4	AT1G51270	NM_001333477.1:134..1903	NP_001321256	TX	TX	(OTHER)(OTHER)(TIR)	OT
GCF_000001735.4	AT1G51270	NM_001333475.1:293..2062	NP_001321257	TX	TX	(OTHER)(OTHER)(TIR)	OT
GCF_000001735.4	AT1G51270	NM_001333471.1:134..1534	NP_001321258	TX	TX	(OTHER)(TIR)	OT
GCF_000001735.4	AT1G51270	NM_001333470.1:446..1528	NP_001321259	TX	TX	(OTHER)(TIR)	OT
GCF_000001735.4	AT1G51270	NM_001333469.1:327..1409	NP_001321260	TX	TX	(OTHER)(TIR)	OT
GCF_000001735.4	AT1G51270	NM_001333467.1:446..1528	NP_001321261	TX	TX	(OTHER)(TIR)	OT
GCF_000001735.4	AT1G51270	NM_001333466.1:70..1839	NP_001321262	TX	TX	(OTHER)(OTHER)(TIR)	OT
GCF_000001735.4	AT1G51270	NM_001333468.1:344..1426	NP_001321263	TX	TX	(OTHER)(TIR)	OT
GCF_000001735.4	AT1G51270	NM_001333474.1:214..1299	NP_001321264	TX	TX	(OTHER)(TIR)	OT
GCF_000001735.4	AT1G51270	NM_001333476.1:280..2049	NP_001321265	TX	TX	(OTHER)(OTHER)(TIR)	OT
GCF_000001735.4	AT1G56540	NM_001333788.1:697..3495	NP_001321319	NLR	UNDETERMINED	(NBARC)(LRR)	NL
GCF_000001735.4	AT1G63860	NM_001334137.1:54..2981	NP_001321380	NLR	TIR-NLR	(TIR)(NBARC)(LRR)	TNL
GCF_000001735.4	AT1G63860	NM_001334134.1:1..2802	NP_001321381	NLR	TIR-NLR	(TIR)(NBARC)(LRR)	TNL
GCF_000001735.4	AT1G63860	NM_001334136.1:1..2802	NP_001321382	NLR	TIR-NLR	(TIR)(NBARC)(LRR)	TNL
GCF_000001735.4	AT1G63860	NM_001334135.1:1..2802	NP_001321383	NLR	TIR-NLR	(TIR)(NBARC)(LRR)	TNL
GCF_000001735.4	AT1G12210	NM_001332021.1:248..2779	NP_001321385	NLR	CC-NLR	(NBARC)(LRR)	NL
GCF_000001735.4	AT1G12210	NM_001332022.1:210..2741	NP_001321386	NLR	CC-NLR	(NBARC)(LRR)	NL
GCF_000001735.4	AT1G65850	NM_001334224.1:537..3317	NP_001321538	NLR	TIR-NLR	(TIR)(NBARC)(LRR)	TNL
GCF_000001735.4	AT1G57650	NM_001333802.1:126..2147	NP_001321773	NLR	UNDETERMINED	(NBARC)(LRR)	NL
GCF_000001735.4	AT1G57650	NM_001333803.1:1..1920	NP_001321774	NLR	UNDETERMINED	(NBARC)(LRR)	NL
GCF_000001735.4	AT1G61300	NM_001333949.1:151..2364	NP_001321856	NLR	CC-NLR	(NBARC)(LRR)	NL
GCF_000001735.4	AT1G72840	NM_001334555.1:54..3107	NP_001322024	NLR	UNDETERMINED	(NBARC)(LRR)	NL
GCF_000001735.4	AT1G72840	NM_001334554.1:235..3786	NP_001322025	NLR	TIR-NLR	(TIR)(NBARC)(LRR)	TNL
GCF_000001735.4	AT1G65390	NM_001334204.1:89..955	NP_001322028	TX	TX	(TIR)	T
GCF_000001735.4	AT1G72860	NM_001334556.1:169..4089	NP_001322142	NLR	TIR-NLR	(TIR)(NBARC)(LRR)	TNL
GCF_000001735.4	AT1G72860	NM_001334557.1:169..3567	NP_001322143	NLR	TIR-NLR	(TIR)(NBARC)(LRR)(LRR)	TNL
GCF_000001735.4	AT1G10920	NM_001331943.1:765..2948	NP_001322203	NLR	CC-NLR	(NBARC)(LRR)	NL
GCF_000001735.4	AT1G10920	NM_001331944.1:1157..2830	NP_001322204	NLR	CC-NLR or CCR-NLR or CCG10-NLR	(NBARC)(LRR)	NL
GCF_000001735.4	AT1G10920	NM_001331942.1:1425..3098	NP_001322205	NLR	CC-NLR or CCR-NLR or CCG10-NLR	(NBARC)(LRR)	NL
GCF_000001735.4	AT1G58400	NM_001333833.1:1..2733	NP_001322397	NLR	CC-NLR	(CC)(NBARC)(LRR)	CNL
GCF_000001735.4	AT1G58400	NM_001333832.1:156..2888	NP_001322398	NLR	CC-NLR	(CC)(NBARC)(LRR)	CNL
GCF_000001735.4	AT1G59780	NM_001333867.1:132..2813	NP_001322497	NLR	CC-NLR	(CC)(NBARC)(LRR)	CNL
GCF_000001735.4	AT1G27180	NM_001332751.1:900..4556	NP_001322556	NLR	UNDETERMINED	(NBARC)(LRR)	NL
GCF_000001735.4	AT1G27180	NM_001332752.1:732..4388	NP_001322557	NLR	UNDETERMINED	(NBARC)(LRR)	NL
GCF_000001735.4	AT1G27180	NM_001332749.1:999..4655	NP_001322558	NLR	UNDETERMINED	(NBARC)(LRR)	NL
GCF_000001735.4	AT1G27180	NM_001332750.1:388..4566	NP_001322559	NLR	TIR-NLR	(TIR)(NBARC)(LRR)	TNL
GCF_000001735.4	AT1G27180	NM_001332747.1:207..4391	NP_001322560	NLR	TIR-NLR	(TIR)(NBARC)(LRR)	TNL
GCF_000001735.4	AT1G27180	NM_001332748.1:60..3329	NP_001322561	NLR	TIR-NLR	(TIR)(NBARC)(LRR)	TNL
GCF_000001735.4	AT1G27180	NM_001332753.1:121..4299	NP_001322562	NLR	TIR-NLR	(TIR)(NBARC)(LRR)	TNL
GCF_000001735.4	AT1G12280	NM_001332027.1:99..2570	NP_001322571	NLR	CC-NLR	(NBARC)(LRR)	NL
GCF_000001735.4	AT1G63740	NM_001334123.1:107..3298	NP_001322890	NLR	TIR-NLR	(TIR)(NBARC)(LRR)	TNL
GCF_000001735.4	AT1G59124	NM_001333846.1:249..3302	NP_001322914	NLR	CC-NLR	(CC)(NBARC)(LRR)	CNL
GCF_000001735.4	AT1G15890	NM_001332190.1:483..2558	NP_001322964	NLR	CC-NLR or CCR-NLR or CCG10-NLR	(NBARC)(LRR)	NL
GCF_000001735.4	AT1G12220	NM_001332024.1:314..2620	NP_001323155	NLR	CC-NLR	(NBARC)(LRR)	NL
GCF_000001735.4	AT1G59218	NM_001333848.1:112..3261	NP_001323213	NLR	CC-NLR	(CC)(NBARC)(LRR)	CNL
GCF_000001735.4	AT1G58410	NM_001333836.1:203..2806	NP_001323308	NLR	CC-NLR	(CC)(NBARC)(LRR)	CNL
GCF_000001735.4	AT1G58410	NM_001333835.1:354..3053	NP_001323309	NLR	CC-NLR	(CC)(NBARC)(LRR)	CNL
GCF_000001735.4	AT2G14080	NM_001335412.1:376..3624	NP_001323706	NLR	TIR-NLR	(TIR)(NBARC)(LRR)	TNL
GCF_000001735.4	AT2G16870	NM_001335495.1:851..3358	NP_001323733	NLR	UNDETERMINED	(NBARC)(LRR)	NL
GCF_000001735.4	AT2G16870	NM_001335494.1:836..3343	NP_001323734	NLR	UNDETERMINED	(NBARC)(LRR)	NL
GCF_000001735.4	AT2G17060	NM_001335537.1:76..3411	NP_001323796	NLR	TIR-NLR	(TIR)(NBARC)(LRR)	TNL
GCF_000001735.4	AT2G17050	NM_001335535.1:193..4353	NP_001324491	NLR	TIR-NLR	(NBARC)(LRR)(LRR)(TIR)	NLT
GCF_000001735.4	AT2G17050	NM_001335536.1:38..3952	NP_001324492	NLR	TIR-NLR	(NBARC)(LRR)(LRR)(TIR)	NLT
GCF_000001735.4	AT3G50480	NM_001339471.1:267..701	NP_001325500	RPW8	RPW8	(RPW8)	R
GCF_000001735.4	AT3G04220	NM_001337507.1:250..2403	NP_001326119	NLR	TIR-NLR	(TIR)(NBARC)(LRR)	TNL
GCF_000001735.4	AT3G04220	NM_001337508.1:250..2940	NP_001326120	NLR	TIR-NLR	(TIR)(NBARC)(LRR)	TNL
GCF_000001735.4	AT3G44480	NM_001339143.1:437..4021	NP_001326419	NLR	TIR-NLR	(TIR)(NBARC)(LRR)	TNL
GCF_000001735.4	AT3G44480	NM_001339144.1:195..3917	NP_001326420	NLR	TIR-NLR	(TIR)(NBARC)(LRR)	TNL
GCF_000001735.4	AT3G44480	NM_001339142.1:437..4159	NP_001326421	NLR	TIR-NLR	(TIR)(NBARC)(LRR)	TNL
GCF_000001735.4	AT3G44480	NM_001339141.1:374..3949	NP_001326422	NLR	TIR-NLR	(TIR)(NBARC)(LRR)	TNL
GCF_000001735.4	AT3G25510	NM_001338752.1:747..3992	NP_001326498	NLR	UNDETERMINED	(NBARC)(LRR)	NL
GCF_000001735.4	AT3G44400	NM_001339134.1:115..3138	NP_001326548	NLR	TIR-NLR	(TIR)(NBARC)(LRR)	TNL
GCF_000001735.4	AT3G44400	NM_001339135.1:1..3024	NP_001326549	NLR	TIR-NLR	(TIR)(NBARC)(LRR)	TNL
GCF_000001735.4	AT3G44400	NM_001339133.1:104..3127	NP_001326550	NLR	TIR-NLR	(TIR)(NBARC)(LRR)	TNL
GCF_000001735.4	AT3G51570	NM_001339523.1:30..3623	NP_001327255	NLR	TIR-NLR	(TIR)(NBARC)(LRR)	TNL
GCF_000001735.4	AT3G44630	NM_001339160.1:248..3892	NP_001327594	NLR	TIR-NLR	(TIR)(NBARC)(LRR)	TNL
GCF_000001735.4	AT3G25505	NM_001338750.1:572..2260	NP_001327784	NLR	TIR-NLR	(TIR)(NBARC)(LRR)	TNL
GCF_000001735.4	AT4G23440	NM_001341613.1:755..3649	NP_001327975	degenerate NLR	TN (OTHER)	(TIR)(PLOOP)	TP
GCF_000001735.4	AT4G16950	NM_001341166.1:128..4252	NP_001328019	NLR	TIR-NLR	(TIR)(NBARC)(LRR)(LRR)	TNL
GCF_000001735.4	AT4G16950	NM_001341167.1:128..4180	NP_001328020	NLR	TIR-NLR	(TIR)(NBARC)(LRR)(LRR)	TNL
GCF_000001735.4	AT4G16950	NM_001341168.1:128..4207	NP_001328021	NLR	TIR-NLR	(TIR)(NBARC)(LRR)(LRR)	TNL
GCF_000001735.4	AT4G16950	NM_001341165.1:162..4484	NP_001328022	NLR	TIR-NLR	(TIR)(NBARC)(LRR)(LRR)	TNL
GCF_000001735.4	AT4G10780	NM_001340685.1:1..2670	NP_001328297	NLR	CC-NLR or CCR-NLR or CCG10-NLR	(NBARC)(LRR)	NL
GCF_000001735.4	AT4G27220	NM_001341839.1:384..3167	NP_001328414	NLR	CC-NLR	(NBARC)(LRR)	NL
GCF_000001735.4	AT4G19510	NM_001341344.1:101..2596	NP_001328444	NLR	TIR-NLR	(TIR)(NBARC)(LRR)	TNL
GCF_000001735.4	AT4G19510	NM_001341351.1:1..2535	NP_001328445	NLR	TIR-NLR	(TIR)(NBARC)(LRR)	TNL
GCF_000001735.4	AT4G19510	NM_001341350.1:27..3659	NP_001328446	NLR	TIR-NLR	(TIR)(NBARC)(LRR)	TNL
GCF_000001735.4	AT4G19510	NM_001341347.1:54..3797	NP_001328447	NLR	TIR-NLR	(TIR)(NBARC)(LRR)	TNL
GCF_000001735.4	AT4G19510	NM_001341346.1:57..3800	NP_001328448	NLR	TIR-NLR	(TIR)(NBARC)(LRR)	TNL
GCF_000001735.4	AT4G19510	NM_001341349.1:27..3770	NP_001328449	NLR	TIR-NLR	(TIR)(NBARC)(LRR)	TNL
GCF_000001735.4	AT4G19510	NM_001341348.1:53..3715	NP_001328450	NLR	TIR-NLR	(TIR)(NBARC)(LRR)	TNL
GCF_000001735.4	AT4G19510	NM_001341345.1:67..2682	NP_001328451	NLR	TIR-NLR	(TIR)(NBARC)(LRR)	TNL
GCF_000001735.4	AT4G19530	NM_001341356.1:219..3788	NP_001328514	NLR	TIR-NLR	(TIR)(NBARC)(LRR)	TNL
GCF_000001735.4	AT4G23510	NM_001341619.1:213..2003	NP_001328652	TX	TX	(TIR)(TIR)	TT
GCF_000001735.4	AT4G23510	NM_001341620.1:214..2085	NP_001328653	TX	TX	(TIR)(TIR)	TT
GCF_000001735.4	AT4G23515	NM_001341622.1:99..941	NP_001328654	TX	TX	(TIR)	T
GCF_000001735.4	AT4G16860	NM_001341144.1:345..3302	NP_001328661	NLR	UNDETERMINED	(NBARC)(LRR)	NL
GCF_000001735.4	AT4G16940	NM_001341164.1:95..3799	NP_001328966	NLR	TIR-NLR	(TIR)(NBARC)(LRR)(LRR)	TNL
GCF_000001735.4	AT4G16940	NM_001341163.1:409..4143	NP_001328967	NLR	TIR-NLR	(TIR)(NBARC)(LRR)(LRR)	TNL
GCF_000001735.4	AT4G16940	NM_001341162.1:95..3568	NP_001328968	NLR	TIR-NLR	(TIR)(NBARC)(LRR)(LRR)	TNL
GCF_000001735.4	AT4G16940	NM_001341161.1:158..3892	NP_001328969	NLR	TIR-NLR	(TIR)(NBARC)(LRR)(LRR)	TNL
GCF_000001735.4	AT4G16940	NM_001341160.1:151..3885	NP_001328970	NLR	TIR-NLR	(TIR)(NBARC)(LRR)(LRR)	TNL
GCF_000001735.4	AT4G16920	NM_001341159.1:1..3924	NP_001329036	NLR	TIR-NLR	(TIR)(NBARC)(LRR)(LRR)	TNL
GCF_000001735.4	AT4G16920	NM_001341158.1:1..4113	NP_001329037	NLR	TIR-NLR	(TIR)(NBARC)(LRR)(LRR)	TNL
GCF_000001735.4	AT4G16920	NM_001341155.1:1..4095	NP_001329038	NLR	TIR-NLR	(TIR)(NBARC)(LRR)(LRR)	TNL
GCF_000001735.4	AT4G16920	NM_001341154.1:99..4067	NP_001329039	NLR	TIR-NLR	(TIR)(NBARC)(LRR)(LRR)	TNL
GCF_000001735.4	AT4G16920	NM_001341157.1:110..4078	NP_001329040	NLR	TIR-NLR	(TIR)(NBARC)(LRR)(LRR)	TNL
GCF_000001735.4	AT4G16920	NM_001341156.1:1..3960	NP_001329041	NLR	TIR-NLR	(TIR)(NBARC)(LRR)(LRR)	TNL
GCF_000001735.4	AT4G16920	NM_001341153.1:1..4095	NP_001329042	NLR	TIR-NLR	(TIR)(NBARC)(LRR)(LRR)	TNL
GCF_000001735.4	AT4G16920	NM_001341152.1:1..4113	NP_001329043	NLR	TIR-NLR	(TIR)(NBARC)(LRR)(LRR)	TNL
GCF_000001735.4	AT4G16900	NM_001341151.1:148..2208	NP_001329118	NLR	TIR-NLR	(TIR)(NBARC)(LRR)	TNL
GCF_000001735.4	AT4G16900	NM_001341150.1:1..2718	NP_001329119	NLR	TIR-NLR	(TIR)(NBARC)(LRR)	TNL
GCF_000001735.4	AT4G08450	NM_001340586.1:110..3763	NP_001329216	NLR	TIR-NLR	(TIR)(NBARC)(LRR)	TNL
GCF_000001735.4	AT4G36140	NM_001342405.1:729..4997	NP_001329411	NLR	TIR-NLR	(TIR)(NBARC)(TIR)(NBARC)(LRR)	TNTNL
GCF_000001735.4	AT4G19520	NM_001341352.1:87..5090	NP_001329580	NLR	TIR-NLR	(TIR)(NBARC)(LRR)(TIR)	TNLT
GCF_000001735.4	AT4G19520	NM_001341354.1:211..5214	NP_001329581	NLR	TIR-NLR	(TIR)(NBARC)(LRR)(TIR)	TNLT
GCF_000001735.4	AT4G19520	NM_001341355.1:199..4863	NP_001329582	NLR	TIR-NLR	(TIR)(NBARC)(LRR)(TIR)	TNLT
GCF_000001735.4	AT4G19520	NM_001341353.1:10..4632	NP_001329583	NLR	TIR-NLR	(TIR)(NBARC)(LRR)(TIR)	TNLT
GCF_000001735.4	AT4G14370	NM_001340925.1:144..3299	NP_001329614	NLR	TIR-NLR	(TIR)(NBARC)(LRR)	TNL
GCF_000001735.4	AT4G12020	NM_001340762.1:135..5798	NP_001329652	NLR	TIR-NLR	(OTHER)(WRKY)(WRKY)(TIR)(NBARC)(LRR)(PKin)	OTNLO
GCF_000001735.4	AT4G12020	NM_001340763.1:455..5917	NP_001329653	NLR	TIR-NLR	(OTHER)(WRKY)(WRKY)(TIR)(NBARC)(LRR)(PKin)	OTNLO
GCF_000001735.4	AT4G12020	NM_001340764.1:87..5393	NP_001329654	NLR	TIR-NLR	(OTHER)(WRKY)(WRKY)(TIR)(NBARC)(LRR)(PKin)	OTNLO
GCF_000001735.4	AT4G12020	NM_001340765.1:87..5459	NP_001329655	NLR	TIR-NLR	(OTHER)(WRKY)(WRKY)(TIR)(NBARC)(LRR)(PKin)	OTNLO
GCF_000001735.4	AT4G12020	NM_001340766.1:87..5393	NP_001329656	NLR	TIR-NLR	(OTHER)(WRKY)(WRKY)(TIR)(NBARC)(LRR)(PKin)	OTNLO
GCF_000001735.4	AT4G12020	NM_001340767.1:76..5472	NP_001329657	NLR	TIR-NLR	(OTHER)(WRKY)(WRKY)(TIR)(NBARC)(LRR)(PKin)	OTNLO
GCF_000001735.4	AT4G12020	NM_001340760.1:33..5648	NP_001329658	NLR	TIR-NLR	(OTHER)(WRKY)(WRKY)(TIR)(NBARC)(LRR)(PKin)	OTNLO
GCF_000001735.4	AT4G12020	NM_001340761.1:1..3786	NP_001329659	NLR	TIR-NLR	(OTHER)(WRKY)(WRKY)(TIR)(NBARC)(LRR)	OTNL
GCF_000001735.4	AT4G16890	NM_001341147.1:1..4086	NP_001329719	NLR	TIR-NLR	(TIR)(NBARC)(LRR)	TNL
GCF_000001735.4	AT4G16890	NM_001341146.1:491..4132	NP_001329720	NLR	TIR-NLR	(TIR)(NBARC)(LRR)	TNL
GCF_000001735.4	AT4G16890	NM_001341149.1:1..4287	NP_001329721	NLR	TIR-NLR	(TIR)(NBARC)(LRR)	TNL
GCF_000001735.4	AT4G16890	NM_001341148.1:797..3973	NP_001329722	NLR	UNDETERMINED	(NBARC)(LRR)	NL
GCF_000001735.4	AT4G16990	NM_001341180.1:481..2022	NP_001329871	NLR	UNDETERMINED	(NBARC)(BRX)(BRX)	NO
GCF_000001735.4	AT4G16990	NM_001341181.1:377..2308	NP_001329872	NLR	UNDETERMINED	(NBARC)(BRX)(BRX)(BRX)	NO
GCF_000001735.4	AT4G16990	NM_001341175.1:418..2823	NP_001329873	NLR	TIR-NLR	(TIR)(NBARC)(BRX)(BRX)(BRX)	TNO
GCF_000001735.4	AT4G16990	NM_001341173.1:18..2405	NP_001329874	NLR	TIR-NLR	(TIR)(NBARC)(BRX)(BRX)(BRX)	TNO
GCF_000001735.4	AT4G16990	NM_001341174.1:418..2433	NP_001329875	NLR	TIR-NLR	(TIR)(NBARC)(BRX)(BRX)	TNO
GCF_000001735.4	AT4G16990	NM_001341178.1:833..2374	NP_001329876	NLR	UNDETERMINED	(NBARC)(BRX)(BRX)	NO
GCF_000001735.4	AT4G16990	NM_001341179.1:41..2428	NP_001329877	NLR	TIR-NLR	(TIR)(NBARC)(BRX)(BRX)(BRX)	TNO
GCF_000001735.4	AT4G16990	NM_001341176.1:1003..2934	NP_001329878	NLR	UNDETERMINED	(NBARC)(BRX)(BRX)(BRX)	NO
GCF_000001735.4	AT4G16990	NM_001341177.1:992..2923	NP_001329879	NLR	UNDETERMINED	(NBARC)(BRX)(BRX)(BRX)	NO
GCF_000001735.4	AT4G16990	NM_001341186.1:194..2407	NP_001329880	NLR	TIR-NLR	(TIR)(NBARC)(BRX)(BRX)	TNO
GCF_000001735.4	AT4G16990	NM_001341187.1:207..2612	NP_001329881	NLR	TIR-NLR	(TIR)(NBARC)(BRX)(BRX)(BRX)	TNO
GCF_000001735.4	AT4G16990	NM_001341184.1:749..2764	NP_001329882	NLR	TIR-NLR	(TIR)(NBARC)(BRX)(BRX)	TNO
GCF_000001735.4	AT4G16990	NM_001341185.1:749..3154	NP_001329883	NLR	TIR-NLR	(TIR)(NBARC)(BRX)(BRX)(BRX)	TNO
GCF_000001735.4	AT5G41730	NM_001344413.1:472..2607	NP_001330018	MLKL	MLKL	(MLKL)(PKin)	MO
GCF_000001735.4	AT5G45500	NM_001344623.1:133..2424	NP_001330029	degenerate NLR	CC-NLR or CCR-NLR or CCG10-NLR	(LRR)	L
GCF_000001735.4	AT5G45500	NM_001344626.1:325..2640	NP_001330030	degenerate NLR	CC-NLR or CCR-NLR or CCG10-NLR	(LRR)	L
GCF_000001735.4	AT5G45500	NM_001344627.1:197..2449	NP_001330031	degenerate NLR	CC-NLR or CCR-NLR or CCG10-NLR	(LRR)	L
GCF_000001735.4	AT5G45500	NM_001344624.1:362..2677	NP_001330032	degenerate NLR	CC-NLR or CCR-NLR or CCG10-NLR	(LRR)	L
GCF_000001735.4	AT5G45500	NM_001344625.1:389..2641	NP_001330033	degenerate NLR	CC-NLR or CCR-NLR or CCG10-NLR	(LRR)	L
GCF_000001735.4	AT5G45500	NM_001344628.1:188..2440	NP_001330034	degenerate NLR	CC-NLR or CCR-NLR or CCG10-NLR	(LRR)	L
GCF_000001735.4	AT5G45500	NM_001344629.1:133..2409	NP_001330035	degenerate NLR	CC-NLR or CCR-NLR or CCG10-NLR	(LRR)	L
GCF_000001735.4	AT5G45220	NM_001344602.1:36..1580	NP_001330107	TX	TX	(TIR)(TIR)	TT
GCF_000001735.4	AT5G46270	NM_001344667.1:1..3420	NP_001330137	NLR	TIR-NLR	(TIR)(NBARC)(LRR)	TNL
GCF_000001735.4	AT5G46270	NM_001344666.1:1..3438	NP_001330138	NLR	TIR-NLR	(TIR)(NBARC)(LRR)	TNL
GCF_000001735.4	AT5G46270	NM_001344665.1:152..3538	NP_001330139	NLR	TIR-NLR	(TIR)(NBARC)(LRR)	TNL
GCF_000001735.4	AT5G46270	NM_001344664.1:152..3556	NP_001330140	NLR	TIR-NLR	(TIR)(NBARC)(LRR)	TNL
GCF_000001735.4	AT5G45090	NM_001344585.1:90..1022	NP_001330203	TX	TX	(TIR)(OTHER)	TO
GCF_000001735.4	AT5G46490	NM_001344683.1:50..1801	NP_001330254	NLR	TIR-NLR	(TIR)(NBARC)	TN
GCF_000001735.4	AT5G46490	NM_001344684.1:50..1984	NP_001330255	NLR	TIR-NLR	(TIR)(NBARC)	TN
GCF_000001735.4	AT5G46490	NM_001344686.1:73..1887	NP_001330256	NLR	TIR-NLR	(TIR)(NBARC)	TN
GCF_000001735.4	AT5G46490	NM_001344681.1:33..1835	NP_001330257	NLR	TIR-NLR	(TIR)(NBARC)	TN
GCF_000001735.4	AT5G46490	NM_001344682.1:33..2018	NP_001330258	NLR	TIR-NLR	(TIR)(NBARC)	TN
GCF_000001735.4	AT5G46490	NM_001344685.1:42..1793	NP_001330259	NLR	TIR-NLR	(TIR)(NBARC)	TN
GCF_000001735.4	AT5G38340	NM_001344241.1:921..3482	NP_001330323	NLR	UNDETERMINED	(NBARC)(LRR)	NL
GCF_000001735.4	AT5G51630	NM_001344946.1:744..4241	NP_001330479	NLR	TIR-NLR	(TIR)(NBARC)(LRR)	TNL
GCF_000001735.4	AT5G51630	NM_001344947.1:550..3219	NP_001330480	NLR	TIR-NLR	(TIR)(NBARC)(LRR)	TNL
GCF_000001735.4	AT5G51630	NM_001344948.1:485..3982	NP_001330481	NLR	TIR-NLR	(TIR)(NBARC)(LRR)	TNL
GCF_000001735.4	AT5G36930	NM_001344160.1:50..3616	NP_001330640	NLR	TIR-NLR	(TIR)(NBARC)(LRR)	TNL
GCF_000001735.4	AT5G36930	NM_001344159.1:299..3676	NP_001330641	NLR	TIR-NLR	(TIR)(NBARC)(LRR)	TNL
GCF_000001735.4	AT5G44510	NM_001344554.1:1..3423	NP_001330712	NLR	TIR-NLR	(TIR)(NBARC)(LRR)	TNL
GCF_000001735.4	AT5G44510	NM_001344552.1:1..3513	NP_001330713	NLR	TIR-NLR	(TIR)(NBARC)(LRR)	TNL
GCF_000001735.4	AT5G44510	NM_001344553.1:1..3489	NP_001330714	NLR	TIR-NLR	(TIR)(NBARC)(LRR)	TNL
GCF_000001735.4	AT5G40910	NM_001344373.1:1022..3784	NP_001330749	NLR	UNDETERMINED	(NBARC)(LRR)	NL
GCF_000001735.4	AT5G40910	NM_001344371.1:990..3683	NP_001330750	NLR	UNDETERMINED	(NBARC)(LRR)	NL
GCF_000001735.4	AT5G40910	NM_001344372.1:822..3584	NP_001330751	NLR	UNDETERMINED	(NBARC)(LRR)	NL
GCF_000001735.4	AT5G40910	NM_001344369.1:1251..3944	NP_001330752	NLR	UNDETERMINED	(NBARC)(LRR)	NL
GCF_000001735.4	AT5G40910	NM_001344370.1:990..3752	NP_001330753	NLR	UNDETERMINED	(NBARC)(LRR)	NL
GCF_000001735.4	AT5G40910	NM_001344367.1:1195..3957	NP_001330754	NLR	UNDETERMINED	(NBARC)(LRR)	NL
GCF_000001735.4	AT5G40910	NM_001344368.1:1251..4013	NP_001330755	NLR	UNDETERMINED	(NBARC)(LRR)	NL
GCF_000001735.4	AT5G45240	NM_001344603.1:1..2436	NP_001330758	NLR	TIR-NLR	(TIR)(NBARC)(LRR)	TNL
GCF_000001735.4	AT5G46520	NM_001344692.1:111..3731	NP_001330914	NLR	TIR-NLR	(TIR)(NBARC)(LRR)	TNL
GCF_000001735.4	AT5G45060	NM_001344584.1:1..3498	NP_001330960	NLR	TIR-NLR	(TIR)(NBARC)(LRR)	TNL
GCF_000001735.4	AT5G43730	NM_001344502.1:89..2635	NP_001331020	NLR	CC-NLR or CCR-NLR or CCG10-NLR	(NBARC)(LRR)	NL
GCF_000001735.4	AT5G43730	NM_001344504.1:1..2547	NP_001331021	NLR	CC-NLR or CCR-NLR or CCG10-NLR	(NBARC)(LRR)	NL
GCF_000001735.4	AT5G43730	NM_001344503.1:1..2547	NP_001331022	NLR	CC-NLR or CCR-NLR or CCG10-NLR	(NBARC)(LRR)	NL
GCF_000001735.4	AT5G48620	NM_001344784.1:544..3270	NP_001331068	NLR	CC-NLR	(CC)(NBARC)(LRR)	CNL
GCF_000001735.4	AT5G48620	NM_001344783.1:611..3337	NP_001331069	NLR	CC-NLR	(CC)(NBARC)(LRR)	CNL
GCF_000001735.4	AT5G48620	NM_001344785.1:544..3270	NP_001331070	NLR	CC-NLR	(CC)(NBARC)(LRR)	CNL
GCF_000001735.4	AT5G48620	NM_001344786.1:163..2889	NP_001331071	NLR	CC-NLR	(CC)(NBARC)(LRR)	CNL
GCF_000001735.4	AT5G48620	NM_001344782.1:657..3383	NP_001331072	NLR	CC-NLR	(CC)(NBARC)(LRR)	CNL
GCF_000001735.4	AT5G46510	NM_001344691.1:218..4150	NP_001331309	NLR	TIR-NLR	(TIR)(NBARC)(LRR)	TNL
GCF_000001735.4	AT5G22690	NM_001343748.1:298..2907	NP_001331341	NLR	TIR-NLR	(TIR)(NBARC)(LRR)	TNL
GCF_000001735.4	AT5G22690	NM_001343747.1:298..3330	NP_001331342	NLR	TIR-NLR	(TIR)(NBARC)(LRR)	TNL
GCF_000001735.4	AT5G22690	NM_001343749.1:128..2836	NP_001331343	NLR	TIR-NLR	(TIR)(NBARC)(LRR)	TNL
GCF_000001735.4	AT5G17680	NM_001343517.1:119..4006	NP_001331467	NLR	TIR-NLR	(TIR)(NBARC)(LRR)	TNL
GCF_000001735.4	AT5G66900	NM_001345809.1:49..1824	NP_001331502	NLR	CCR-NLR	(RPW8)(NBARC)	RN
GCF_000001735.4	AT5G66900	NM_001345808.1:58..2631	NP_001331503	NLR	CCR-NLR	(RPW8)(NBARC)(LRR)	RNL
GCF_000001735.4	AT5G40060	NM_001344314.1:594..3101	NP_001331514	NLR	UNDETERMINED	(NBARC)(LRR)	NL
GCF_000001735.4	AT5G44870	NM_001344576.1:910..3630	NP_001331726	NLR	UNDETERMINED	(NBARC)(LRR)	NL
GCF_000001735.4	AT5G41740	NM_001344414.1:557..3241	NP_001331782	NLR	UNDETERMINED	(NBARC)(LRR)	NL
GCF_000001735.4	AT5G17880	NM_001343529.1:222..3779	NP_001331999	NLR	TIR-NLR	(TIR)(NBARC)(LRR)	TNL
GCF_000001735.4	AT5G11250	NM_001343174.1:477..3800	NP_001332026	NLR	TIR-NLR	(TIR)(NBARC)(LRR)	TNL
GCF_000001735.4	AT5G05400	NM_001342820.1:660..2777	NP_001332096	NLR	CC-NLR	(NBARC)(LRR)	NL
GCF_000001735.4	AT5G05400	NM_001342819.1:663..2780	NP_001332097	NLR	CC-NLR	(NBARC)(LRR)	NL
GCF_000001735.4	AT5G46450	NM_001344680.1:1..3270	NP_001332184	NLR	TIR-NLR	(TIR)(NBARC)(LRR)	TNL
GCF_000001735.4	AT5G46450	NM_001344679.1:14..3316	NP_001332185	NLR	TIR-NLR	(TIR)(NBARC)(LRR)	TNL
GCF_000001735.4	AT5G45210	NM_001344598.1:1..1968	NP_001332328	NLR	TIR-NLR	(TIR)(NBARC)(LRR)	TNL
GCF_000001735.4	AT5G45210	NM_001344601.1:26..2176	NP_001332329	NLR	TIR-NLR	(TIR)(NBARC)(LRR)	TNL
GCF_000001735.4	AT5G45210	NM_001344600.1:1..2178	NP_001332330	NLR	TIR-NLR	(TIR)(NBARC)(LRR)	TNL
GCF_000001735.4	AT5G45210	NM_001344599.1:1..1611	NP_001332331	NLR	TIR-NLR	(TIR)(NBARC)	TN
GCF_000001735.4	AT5G45200	NM_001344597.1:1..3003	NP_001332395	NLR	TIR-NLR	(TIR)(NBARC)(LRR)	TNL
GCF_000001735.4	AT5G45200	NM_001344596.1:277..3330	NP_001332396	NLR	UNDETERMINED	(NBARC)(LRR)	NL
GCF_000001735.4	AT5G45050	NM_001344583.1:124..3825	NP_001332491	NLR	UNDETERMINED	(NBARC)(LRR)(WRKY)	NLO
GCF_000001735.4	AT5G45050	NM_001344582.1:1..3639	NP_001332492	NLR	TIR-NLR	(TIR)(NBARC)(LRR)(WRKY)	TNLO
GCF_000001735.4	AT5G35450	NM_001344104.1:762..3467	NP_001332515	NLR	CC-NLR	(CC)(NBARC)(LRR)	CNL
GCF_000001735.4	AT5G43470	NM_001344486.1:503..3229	NP_001332592	NLR	CC-NLR	(CC)(NBARC)(LRR)	CNL
GCF_000001735.4	AT1G10920	NM_100967.3:513..2696	NP_172561	NLR	CC-NLR	(NBARC)(LRR)	NL
GCF_000001735.4	AT1G12210	NM_101093.2:25..2682	NP_172685	NLR	CC-NLR	(NBARC)(LRR)	NL
GCF_000001735.4	AT1G12220	NM_101094.3:224..2893	NP_172686	NLR	CC-NLR	(NBARC)(LRR)	NL
GCF_000001735.4	AT1G12280	NM_101100.2:102..2786	NP_172692	NLR	CC-NLR	(NBARC)(LRR)	NL
GCF_000001735.4	AT1G12290	NM_101101.5:220..2874	NP_172693	NLR	CC-NLR or CCR-NLR or CCG10-NLR	(NBARC)(LRR)	NL
GCF_000001735.4	AT1G15890	NM_101457.3:98..2653	NP_173041	NLR	CC-NLR or CCR-NLR or CCG10-NLR	(NBARC)(LRR)	NL
GCF_000001735.4	AT1G17600	NM_101622.3:1543..4692	NP_173203	NLR	TIR-NLR	(TIR)(NBARC)(LRR)	TNL
GCF_000001735.4	AT1G17610	NM_101623.4:109..1371	NP_173204	NLR	TIR-NLR	(TIR)(NBARC)	TN
GCF_000001735.4	AT1G17615	NM_101624.2:53..1195	NP_173205	NLR	TIR-NLR	(TIR)(NBARC)	TN
GCF_000001735.4	AT1G27170	NM_102479.5:368..4522	NP_174037	NLR	TIR-NLR	(TIR)(NBARC)(LRR)	TNL
GCF_000001735.4	AT1G27180	NM_102480.3:1..4671	NP_174038	NLR	TIR-NLR	(TIR)(TIR)(NBARC)(LRR)	TTNL
GCF_000001735.4	AT1G31540	NM_102893.3:57..2387	NP_174439	NLR	TIR-NLR	(TIR)(NBARC)(LRR)	TNL
GCF_000001735.4	AT1G33560	NM_103079.4:325..2688	NP_174620	NLR	CCR-NLR	(RPW8)(NBARC)(LRR)	RNL
GCF_000001735.4	AT1G47370	NM_103631.1:1..1092	NP_175170	TX	TX	(TIR)	T
GCF_000001735.4	AT1G50180	NM_103903.2:272..2845	NP_175437	NLR	CC-NLR	(CC)(NBARC)(LRR)	CNL
GCF_000001735.4	AT1G51270	NM_104005.3:68..1783	NP_175538	TX	TX	(OTHER)(OTHER)(TIR)	OT
GCF_000001735.4	AT1G51480	NM_104026.2:68..2632	NP_175559	NLR	CC-NLR or CCR-NLR or CCG10-NLR	(NBARC)(LRR)	NL
GCF_000001735.4	AT1G52660	NM_104144.5:98..1237	NP_175675	NLR	CC-NLR	(NBARC)	N
GCF_000001735.4	AT1G52900	NM_104168.2:1..600	NP_175698	TX	TX	(TIR)	T
GCF_000001735.4	AT1G56510	NM_104527.4:140..3163	NP_176043	NLR	TIR-NLR	(TIR)(NBARC)(LRR)	TNL
GCF_000001735.4	AT1G56520	NM_104528.3:158..2851	NP_176044	NLR	TIR-NLR	(TIR)(NBARC)(LRR)	TNL
GCF_000001735.4	AT1G56540	NM_104531.2:80..3370	NP_176047	NLR	TIR-NLR	(TIR)(NBARC)(LRR)	TNL
GCF_000001735.4	AT1G57630	NM_104560.2:195..713	NP_176076	TX	TX	(TIR)	T
GCF_000001735.4	AT1G57650	NM_104562.4:1..2130	NP_176078	NLR	UNDETERMINED	(NBARC)(LRR)	NL
GCF_000001735.4	AT1G57670	NM_104564.1:1..1164	NP_176080	TX	TX	(TIR)	T
GCF_000001735.4	AT1G57830	NM_104577.2:54..560	NP_176093	TX	TX	(TIR)	T
GCF_000001735.4	AT1G57850	NM_104578.2:151..627	NP_176094	TX	TX	(TIR)	T
GCF_000001735.4	AT1G58390	NM_104619.3:75..2798	NP_176135	NLR	CC-NLR	(CC)(NBARC)(LRR)	CNL
GCF_000001735.4	AT1G58410	NM_104621.1:1..2700	NP_176137	NLR	CC-NLR	(CC)(NBARC)(LRR)	CNL
GCF_000001735.4	AT1G59124	NM_104635.3:249..2816	NP_176151	NLR	CC-NLR	(CC)(NBARC)(LRR)	CNL
GCF_000001735.4	AT1G59218	NM_104637.4:204..3353	NP_176153	NLR	CC-NLR	(CC)(NBARC)(LRR)	CNL
GCF_000001735.4	AT1G59780	NM_104671.1:1..2721	NP_176187	NLR	CC-NLR	(CC)(NBARC)(LRR)	CNL
GCF_000001735.4	AT1G60320	NM_104720.1:1..516	NP_176236	TX	TX	(TIR)	T
GCF_000001735.4	AT1G61180	NM_104799.4:216..2885	NP_176313	NLR	CC-NLR	(NBARC)(LRR)	NL
GCF_000001735.4	AT1G61190	NM_104800.1:1..2904	NP_176314	NLR	CC-NLR	(NBARC)(LRR)	NL
GCF_000001735.4	AT1G61300	NM_104811.4:383..2671	NP_176325	NLR	CC-NLR	(NBARC)(LRR)	NL
GCF_000001735.4	AT1G61310	NM_104812.3:431..3208	NP_176326	NLR	CC-NLR	(NBARC)(LRR)	NL
GCF_000001735.4	AT1G62630	NM_104941.2:153..2834	NP_176451	NLR	CC-NLR	(NBARC)(LRR)	NL
GCF_000001735.4	AT1G63350	NM_105014.2:1..2697	NP_176524	NLR	CC-NLR	(NBARC)(LRR)	NL
GCF_000001735.4	AT1G63360	NM_105015.2:153..2807	NP_176525	NLR	CC-NLR	(NBARC)(LRR)	NL
GCF_000001735.4	AT1G63730	NM_105050.1:1..2901	NP_176560	NLR	TIR-NLR	(TIR)(NBARC)(LRR)	TNL
GCF_000001735.4	AT1G63740	NM_105051.4:97..3075	NP_176561	NLR	TIR-NLR	(TIR)(NBARC)(LRR)	TNL
GCF_000001735.4	AT1G63750	NM_105052.5:1416..4310	NP_176562	NLR	UNDETERMINED	(NBARC)(LRR)	NL
GCF_000001735.4	AT1G63870	NM_105061.2:44..3139	NP_176571	NLR	TIR-NLR	(TIR)(NBARC)(LRR)	TNL
GCF_000001735.4	AT1G63880	NM_105062.3:160..3213	NP_176572	NLR	TIR-NLR	(TIR)(NBARC)(LRR)	TNL
GCF_000001735.4	AT1G64070	NM_105080.3:23..3016	NP_176590	NLR	TIR-NLR	(TIR)(NBARC)(LRR)	TNL
GCF_000001735.4	AT1G65390	NM_105213.4:195..1430	NP_176718	TX	TX	(TIR)(OTHER)	TO
GCF_000001735.4	AT1G65850	NM_105257.2:1..3111	NP_176760	NLR	TIR-NLR	(TIR)(NBARC)(LRR)	TNL
GCF_000001735.4	AT1G66090	NM_105280.3:189..1478	NP_176783	NLR	TIR-NLR	(TIR)(NBARC)	TN
GCF_000001735.4	AT1G72840	NM_105942.5:170..3298	NP_177427	NLR	TIR-NLR	(TIR)(NBARC)(LRR)	TNL
GCF_000001735.4	AT1G72850	NM_105943.2:91..1359	NP_177428	NLR	TIR-NLR	(TIR)(NBARC)	TN
GCF_000001735.4	AT1G72860	NM_105944.2:1..3492	NP_177429	NLR	TIR-NLR	(TIR)(NBARC)(LRR)(LRR)	TNL
GCF_000001735.4	AT1G72870	NM_105945.4:148..1686	NP_177430	NLR	TIR-NLR	(TIR)(NBARC)	TN
GCF_000001735.4	AT1G72890	NM_105947.2:1..1317	NP_177432	NLR	TIR-NLR	(TIR)(NBARC)	TN
GCF_000001735.4	AT1G72900	NM_105948.4:39..1130	NP_177433	NLR	TIR-NLR	(TIR)(NBARC)	TN
GCF_000001735.4	AT1G72910	NM_105949.4:329..1471	NP_177434	NLR	TIR-NLR	(TIR)(NBARC)	TN
GCF_000001735.4	AT1G72920	NM_105950.4:49..876	NP_177435	degenerate NLR	TIR-NLR	(TIR)(PLOOP)	TP
GCF_000001735.4	AT1G72930	NM_105951.3:237..767	NP_177436	TX	TX	(TIR)	T
GCF_000001735.4	AT1G72940	NM_105952.4:298..1413	NP_177437	NLR	TIR-NLR	(TIR)(NBARC)	TN
GCF_000001735.4	AT1G72950	NM_105953.3:171..1310	NP_177438	NLR	TIR-NLR	(TIR)(NBARC)	TN
GCF_000001735.4	AT2G03030	NM_126355.1:1..615	NP_178403	TX	TX	(TIR)	T
GCF_000001735.4	AT2G03300	NM_126381.1:1..612	NP_178429	TX	TX	(TIR)	T
GCF_000001735.4	AT2G14080	NM_126980.3:107..3754	NP_179024	NLR	TIR-NLR	(TIR)(NBARC)(LRR)	TNL
GCF_000001735.4	AT2G16870	NM_127240.2:111..3440	NP_179279	NLR	TIR-NLR	(TIR)(NBARC)(LRR)	TNL
GCF_000001735.4	AT2G17050	NM_127260.2:1..4068	NP_179297	NLR	TIR-NLR	(NBARC)(LRR)(LRR)(TIR)	NLT
GCF_000001735.4	AT2G17060	NM_127261.3:1..3588	NP_179298	NLR	TIR-NLR	(TIR)(NBARC)(LRR)	TNL
GCF_000001735.4	AT2G32140	NM_128773.6:337..1398	NP_180773	TX	TX	(TIR)	T
GCF_000001735.4	AT3G04220	NM_111293.2:1..2604	NP_187072	NLR	TIR-NLR	(TIR)(NBARC)(LRR)	TNL
GCF_000001735.4	AT3G07040	NM_111584.3:532..3312	NP_187360	NLR	CC-NLR	(CC)(NBARC)(LRR)	CNL
GCF_000001735.4	AT3G14460	NM_112306.2:187..4461	NP_188064	NLR	CC-NLR	(CC)(NBARC)(LRR)(LRR)	CNL
GCF_000001735.4	AT3G14470	NM_112307.3:196..3360	NP_188065	NLR	CC-NLR	(CC)(NBARC)(LRR)	CNL
GCF_000001735.4	AT3G15700	NM_112440.2:57..1184	NP_188191	NLR	CC-NLR	(NBARC)	N
GCF_000001735.4	AT3G44400	NM_114308.3:115..3138	NP_190026	NLR	TIR-NLR	(TIR)(NBARC)(LRR)	TNL
GCF_000001735.4	AT3G44480	NM_114316.3:258..3842	NP_190034	NLR	TIR-NLR	(TIR)(NBARC)(LRR)	TNL
GCF_000001735.4	AT3G44630	NM_114331.3:260..3904	NP_190049	NLR	TIR-NLR	(TIR)(NBARC)(LRR)	TNL
GCF_000001735.4	AT3G44670	NM_114335.5:258..3917	NP_190053	NLR	TIR-NLR	(TIR)(NBARC)(LRR)	TNL
GCF_000001735.4	AT3G46530	NM_114520.3:217..2724	NP_190237	NLR	CC-NLR	(CC)(NBARC)(LRR)	CNL
GCF_000001735.4	AT3G46710	NM_114538.2:172..2715	NP_190255	NLR	CC-NLR	(CC)(NBARC)(LRR)	CNL
GCF_000001735.4	AT3G46730	NM_114540.2:144..2687	NP_190257	NLR	CC-NLR	(CC)(NBARC)(LRR)	CNL
GCF_000001735.4	AT3G50450	NM_114905.2:182..751	NP_190614	RPW8	RPW8	(RPW8)	R
GCF_000001735.4	AT3G50460	NM_114906.2:175..792	NP_190615	RPW8	RPW8	(RPW8)	R
GCF_000001735.4	AT3G50470	NM_114907.3:212..853	NP_190616	RPW8	RPW8	(RPW8)	R
GCF_000001735.4	AT3G50950	NM_114955.4:226..2784	NP_190664	NLR	CC-NLR	(CC)(NBARC)(LRR)	CNL
GCF_000001735.4	AT3G51560	NM_115015.3:1..3762	NP_190724	NLR	TIR-NLR	(TIR)(NBARC)(LRR)	TNL
GCF_000001735.4	AT3G51570	NM_115016.2:1..3681	NP_190725	NLR	TIR-NLR	(TIR)(NBARC)(LRR)	TNL
GCF_000001735.4	AT4G04110	NM_116649.1:1..720	NP_192320	TX	TX	(TIR)	T
GCF_000001735.4	AT4G08450	NM_116914.2:93..3797	NP_192585	NLR	TIR-NLR	(TIR)(NBARC)(LRR)	TNL
GCF_000001735.4	AT4G09360	NM_117004.1:1..2562	NP_192674	NLR	UNDETERMINED	(NBARC)(LRR)(LRR)	NL
GCF_000001735.4	AT4G09420	NM_117010.5:279..1652	NP_192680	NLR	TIR-NLR	(TIR)(NBARC)	TN
GCF_000001735.4	AT4G10780	NM_117146.1:1..2679	NP_192816	NLR	CC-NLR or CCR-NLR or CCG10-NLR	(NBARC)(LRR)	NL
GCF_000001735.4	AT4G11170	NM_117187.2:25..3312	NP_192855	NLR	TIR-NLR	(TIR)(NBARC)(LRR)	TNL
GCF_000001735.4	AT4G11340	NM_117205.1:1..1488	NP_192873	TX	TX	(TIR)	T
GCF_000001735.4	AT4G12010	NM_117271.3:179..3838	NP_192938	NLR	TIR-NLR	(TIR)(NBARC)(LRR)	TNL
GCF_000001735.4	AT4G12020	NM_117272.3:1..5397	NP_192939	NLR	TIR-NLR	(OTHER)(WRKY)(WRKY)(TIR)(NBARC)(LRR)(PKin)	OTNLO
GCF_000001735.4	AT4G14370	NM_117515.5:16..3171	NP_193173	NLR	TIR-NLR	(TIR)(NBARC)(LRR)	TNL
GCF_000001735.4	AT4G16860	NM_117790.4:138..3581	NP_193420	NLR	TIR-NLR	(TIR)(NBARC)(LRR)	TNL
GCF_000001735.4	AT4G16900	NM_117794.3:62..3184	NP_193424	NLR	TIR-NLR	(TIR)(NBARC)(LRR)	TNL
GCF_000001735.4	AT4G16920	NM_117795.1:1..3915	NP_193425	NLR	TIR-NLR	(TIR)(NBARC)(LRR)(LRR)	TNL
GCF_000001735.4	AT4G16930	NM_117796.1:1..465	NP_193426	degenerate NLR	TIR-NLR	(TIR)(PLOOP)	TP
GCF_000001735.4	AT4G16940	NM_117797.5:129..3572	NP_193427	NLR	TIR-NLR	(TIR)(NBARC)(LRR)(LRR)	TNL
GCF_000001735.4	AT4G16950	NM_117798.4:128..4477	NP_193428	NLR	TIR-NLR	(TIR)(NBARC)(LRR)(LRR)	TNL
GCF_000001735.4	AT4G16990	NM_117803.4:21..2033	NP_193432	NLR	TIR-NLR	(TIR)(NBARC)(BRX)(BRX)	TNO
GCF_000001735.4	AT4G19050	NM_118023.5:87..3692	NP_193640	NLR	UNDETERMINED	(NBARC)(LRR)(LRR)	NL
GCF_000001735.4	AT4G19060	NM_118024.2:68..1219	NP_193641	NLR	UNDETERMINED	(NBARC)	N
GCF_000001735.4	AT4G19500	NM_118070.7:226..4155	NP_193685	NLR	TIR-NLR	(TIR)(NBARC)(OTHER)(TIR)(NBARC)(LRR)	TNOTNL
GCF_000001735.4	AT4G19510	NM_118071.6:1..3633	NP_193686	NLR	TIR-NLR	(TIR)(NBARC)(LRR)	TNL
GCF_000001735.4	AT4G19520	NM_118072.4:10..5244	NP_193687	NLR	TIR-NLR	(TIR)(NBARC)(LRR)(TIR)	TNLT
GCF_000001735.4	AT4G19530	NM_118073.2:219..3722	NP_193688	NLR	TIR-NLR	(TIR)(NBARC)(LRR)	TNL
GCF_000001735.4	AT4G19920	NM_118110.4:168..992	NP_193725	TX	TX	(TIR)	T
GCF_000001735.4	AT4G23510	NM_118482.2:18..1925	NP_194082	TX	TX	(TIR)(TIR)	TT
GCF_000001735.4	AT4G26090	NM_118742.2:259..2988	NP_194339	NLR	CC-NLR or CCR-NLR or CCG10-NLR	(NBARC)(LRR)	NL
GCF_000001735.4	AT4G27190	NM_118853.2:110..3067	NP_194449	NLR	CC-NLR	(NBARC)(LRR)	NL
GCF_000001735.4	AT4G27220	NM_118856.1:1..2760	NP_194452	NLR	CC-NLR	(NBARC)(LRR)	NL
GCF_000001735.4	AT4G36140	NM_119781.2:98..4921	NP_195337	NLR	TIR-NLR	(TIR)(NBARC)(TIR)(NBARC)(LRR)	TNTNL
GCF_000001735.4	AT4G36150	NM_119782.3:235..3774	NP_195338	NLR	TIR-NLR	(TIR)(NBARC)(LRR)	TNL
GCF_000001735.4	AT5G04720	NM_120554.2:160..2595	NP_196092	NLR	CCR-NLR	(RPW8)(NBARC)(LRR)	RNL
GCF_000001735.4	AT5G05400	NM_120622.2:24..2648	NP_196159	NLR	CC-NLR	(NBARC)(LRR)	NL
GCF_000001735.4	AT5G11250	NM_121163.2:512..4081	NP_196686	NLR	TIR-NLR	(TIR)(NBARC)(LRR)	TNL
GCF_000001735.4	AT5G17680	NM_121774.1:1..3885	NP_197270	NLR	TIR-NLR	(TIR)(NBARC)(LRR)	TNL
GCF_000001735.4	AT5G17880	NM_121794.2:4..3597	NP_197290	NLR	TIR-NLR	(TIR)(NBARC)(LRR)	TNL
GCF_000001735.4	AT5G17890	NM_121795.4:154..4995	NP_197291	NLR	TIR-NLR	(TIR)(NBARC)(LRR)(OTHER)(OTHER)	TNLO
GCF_000001735.4	AT5G17970	NM_121802.2:132..2474	NP_197298	NLR	TIR-NLR	(TIR)(NBARC)(LRR)	TNL
GCF_000001735.4	AT5G18350	NM_121840.5:47..3784	NP_197336	NLR	TIR-NLR	(TIR)(NBARC)(LRR)	TNL
GCF_000001735.4	AT5G18360	NM_121841.2:51..2753	NP_197337	NLR	TIR-NLR	(TIR)(NBARC)(LRR)	TNL
GCF_000001735.4	AT5G22690	NM_122175.3:298..3324	NP_197661	NLR	TIR-NLR	(TIR)(NBARC)(LRR)	TNL
GCF_000001735.4	AT5G35450	NM_122936.5:1286..3991	NP_198395	NLR	CC-NLR	(CC)(NBARC)(LRR)	CNL
GCF_000001735.4	AT5G36930	NM_123051.4:713..4279	NP_198509	NLR	TIR-NLR	(TIR)(NBARC)(LRR)	TNL
GCF_000001735.4	AT5G38340	NM_123195.1:1..3180	NP_198650	NLR	TIR-NLR	(TIR)(NBARC)(LRR)	TNL
GCF_000001735.4	AT5G38350	NM_123196.2:91..2592	NP_198651	NLR	UNDETERMINED	(NBARC)(LRR)	NL
GCF_000001735.4	AT5G38850	NM_123246.4:32..2992	NP_198701	NLR	TIR-NLR	(TIR)(NBARC)(LRR)	TNL
GCF_000001735.4	AT5G40060	NM_123369.4:729..3635	NP_198822	NLR	UNDETERMINED	(NBARC)(LRR)	NL
GCF_000001735.4	AT5G40090	NM_123372.4:240..1619	NP_198825	NLR	TIR-NLR	(TIR)(NBARC)	TN
GCF_000001735.4	AT5G40100	NM_123373.3:250..3303	NP_198826	NLR	TIR-NLR	(TIR)(NBARC)(LRR)	TNL
GCF_000001735.4	AT5G40910	NM_123456.1:1..3315	NP_198907	NLR	TIR-NLR	(TIR)(NBARC)(LRR)	TNL
GCF_000001735.4	AT5G41540	NM_123518.1:1..3117	NP_198969	NLR	TIR-NLR	(TIR)(NBARC)(LRR)	TNL
GCF_000001735.4	AT5G41550	NM_123519.2:40..3297	NP_198970	NLR	TIR-NLR	(TIR)(NBARC)(LRR)	TNL
GCF_000001735.4	AT5G41730	NM_123538.2:74..2209	NP_198988	MLKL	MLKL	(MLKL)(PKin)	MO
GCF_000001735.4	AT5G41740	NM_123539.3:62..3202	NP_198989	NLR	TIR-NLR	(TIR)(NBARC)(LRR)	TNL
GCF_000001735.4	AT5G41750	NM_123540.5:203..3409	NP_198990	NLR	TIR-NLR	(TIR)(NBARC)(LRR)	TNL
GCF_000001735.4	AT5G43470	NM_123713.4:188..2914	NP_199160	NLR	CC-NLR	(CC)(NBARC)(LRR)	CNL
GCF_000001735.4	AT5G43730	NM_123739.3:37..2583	NP_199186	NLR	CC-NLR or CCR-NLR or CCG10-NLR	(NBARC)(LRR)	NL
GCF_000001735.4	AT5G43740	NM_123740.5:142..2730	NP_199187	NLR	CC-NLR or CCR-NLR or CCG10-NLR	(NBARC)(LRR)	NL
GCF_000001735.4	AT5G44510	NM_123818.2:35..3598	NP_199264	NLR	TIR-NLR	(TIR)(NBARC)(LRR)	TNL
GCF_000001735.4	AT5G44870	NM_123855.2:206..3718	NP_199300	NLR	TIR-NLR	(TIR)(NBARC)(LRR)	TNL
GCF_000001735.4	AT5G44900	NM_123858.3:281..1039	NP_199303	TX	TX	(TIR)	T
GCF_000001735.4	AT5G44910	NM_123859.2:6..731	NP_199304	TX	TX	(TIR)	T
GCF_000001735.4	AT5G44920	NM_123860.2:191..919	NP_199305	TX	TX	(TIR)	T
GCF_000001735.4	AT5G45000	NM_123868.4:92..1351	NP_199313	TX	TX	(TIR)(TIR)	TT
GCF_000001735.4	AT5G45050	NM_123873.3:1..4035	NP_199318	NLR	TIR-NLR	(TIR)(NBARC)(LRR)(WRKY)	TNLO
GCF_000001735.4	AT5G45060	NM_123874.3:1..3498	NP_199319	NLR	TIR-NLR	(TIR)(NBARC)(LRR)	TNL
GCF_000001735.4	AT5G45070	NM_123875.3:162..1226	NP_199320	TX	TX	(TIR)(OTHER)	TO
GCF_000001735.4	AT5G45080	NM_123876.2:122..1300	NP_199321	TX	TX	(TIR)(OTHER)	TO
GCF_000001735.4	AT5G45090	NM_123877.2:1..999	NP_199322	TX	TX	(TIR)(OTHER)	TO
GCF_000001735.4	AT5G45200	NM_123888.2:147..3932	NP_199333	NLR	TIR-NLR	(TIR)(NBARC)(LRR)	TNL
GCF_000001735.4	AT5G45210	NM_123889.2:1..2094	NP_199334	NLR	TIR-NLR	(TIR)(NBARC)(LRR)	TNL
GCF_000001735.4	AT5G45220	NM_123890.2:98..1738	NP_199335	TX	TX	(TIR)(TIR)	TT
GCF_000001735.4	AT5G45230	NM_123891.1:1..3696	NP_199336	NLR	TIR-NLR	(TIR)(NBARC)(LRR)	TNL
GCF_000001735.4	AT5G45240	NM_123892.2:1..2439	NP_199337	NLR	TIR-NLR	(TIR)(NBARC)(LRR)	TNL
GCF_000001735.4	AT5G45250	NM_123893.2:154..3807	NP_199338	NLR	TIR-NLR	(TIR)(NBARC)(LRR)	TNL
GCF_000001735.4	AT5G45260	NM_123894.4:75..3941	NP_199339	NLR	TIR-NLR	(TIR)(NBARC)(LRR)(WRKY)	TNLO
GCF_000001735.4	AT5G45440	NM_123912.3:152..1192	NP_199357	NLR	UNDETERMINED	(NBARC)	N
GCF_000001735.4	AT5G45490	NM_123917.4:348..1412	NP_199362	NLR	UNDETERMINED	(NBARC)	N
GCF_000001735.4	AT5G45500	NM_123918.8:161..2476	NP_199363	degenerate NLR	CC-NLR or CCR-NLR or CCG10-NLR	(LRR)	L
GCF_000001735.4	AT5G45510	NM_123919.4:192..3860	NP_199364	degenerate NLR	UNDETERMINED	(PLOOP)(LRR)	PL
GCF_000001735.4	AT5G45520	NM_123920.2:126..3629	NP_199365	degenerate NLR	CC-NLR or CCR-NLR or CCG10-NLR	(LRR)	L
GCF_000001735.4	AT5G46260	NM_123995.2:146..3763	NP_199438	NLR	TIR-NLR	(TIR)(NBARC)(LRR)	TNL
GCF_000001735.4	AT5G46270	NM_123996.6:1..3420	NP_199439	NLR	TIR-NLR	(TIR)(NBARC)(LRR)	TNL
GCF_000001735.4	AT5G46450	NM_124015.2:14..3385	NP_199457	NLR	TIR-NLR	(TIR)(NBARC)(LRR)	TNL
GCF_000001735.4	AT5G46470	NM_124017.3:149..3532	NP_199459	NLR	TIR-NLR	(TIR)(NBARC)(LRR)	TNL
GCF_000001735.4	AT5G46510	NM_124021.2:1..4062	NP_199463	NLR	TIR-NLR	(TIR)(NBARC)(LRR)	TNL
GCF_000001735.4	AT5G46520	NM_124022.3:84..3590	NP_199464	NLR	TIR-NLR	(TIR)(NBARC)(LRR)	TNL
GCF_000001735.4	AT5G47250	NM_124096.4:310..2841	NP_199536	NLR	CC-NLR or CCR-NLR or CCG10-NLR	(NBARC)(LRR)	NL
GCF_000001735.4	AT5G47260	NM_124097.2:1..2847	NP_199537	NLR	CC-NLR or CCR-NLR or CCG10-NLR	(NBARC)(LRR)(PLOOP-OTHER)	NLO
GCF_000001735.4	AT5G47280	NM_124099.1:1..1872	NP_199539	NLR	CC-NLR or CCR-NLR or CCG10-NLR	(NBARC)(LRR)	NL
GCF_000001735.4	AT5G48620	NM_124238.4:875..3601	NP_199673	NLR	CC-NLR	(CC)(NBARC)(LRR)	CNL
GCF_000001735.4	AT5G48770	NM_124254.2:1..3573	NP_199688	NLR	TIR-NLR	(TIR)(NBARC)(LRR)(LRR)	TNL
GCF_000001735.4	AT5G49140	NM_124291.2:1..2943	NP_199725	NLR	TIR-NLR	(TIR)(NBARC)(LRR)	TNL
GCF_000001735.4	AT5G51630	NM_124542.3:689..4216	NP_199976	NLR	TIR-NLR	(TIR)(NBARC)(LRR)	TNL
GCF_000001735.4	AT5G56220	NM_125005.4:984..3905	NP_200433	degenerate NLR	TN (OTHER)	(TIR)(PLOOP)	TP
GCF_000001735.4	AT5G58120	NM_125197.4:237..3377	NP_200620	NLR	TIR-NLR	(TIR)(NBARC)(LRR)	TNL
GCF_000001735.4	AT5G63020	NM_125696.4:120..2786	NP_201107	NLR	CC-NLR	(NBARC)(LRR)	NL
GCF_000001735.4	AT5G66630	NM_126061.3:73..2181	NP_201464	NLR	CCR-NLR	(RPW8)(NBARC)(OTHER)(OTHER)	RNO
GCF_000001735.4	AT5G66890	NM_126088.2:90..1337	NP_201490	degenerate NLR	CC-NLR or CCR-NLR or CCG10-NLR	(LRR)	L
GCF_000001735.4	AT5G66900	NM_126089.3:39..2468	NP_201491	NLR	CCR-NLR	(RPW8)(NBARC)(LRR)	RNL
GCF_000001735.4	AT5G66910	NM_126090.5:245..2692	NP_201492	NLR	CCR-NLR	(RPW8)(NBARC)(LRR)	RNL
GCF_000001735.4	AT1G64300	NM_105104.2:274..2427	NP_564829	MLKL	MLKL	(MLKL)(PKin)	MO
GCF_000001735.4	AT1G69550	NM_105624.5:227..4429	NP_564971	NLR	TIR-NLR	(TIR)(NBARC)(LRR)	TNL
GCF_000001735.4	AT3G04210	NM_111292.4:248..1843	NP_566223	NLR	TIR-NLR	(TIR)(NBARC)	TN
GCF_000001735.4	AT3G26470	NM_113554.3:213..878	NP_566794	RPW8	RPW8	(RPW8)	R
GCF_000001735.4	AT3G50480	NM_114908.5:246..848	NP_566933	RPW8	RPW8	(RPW8)	R
GCF_000001735.4	AT5G46490	NM_124019.1:73..1146	NP_568664	NLR	TIR-NLR	(TIR)(NBARC)	TN
GCF_000001735.4	AT1G09665	NM_148451.2:88..585	NP_683292	TX	TX	(TIR)	T
GCF_000001735.4	AT1G58602	NM_148600.3:491..3907	NP_683441	NLR	CC-NLR	(CC)(NBARC)(LRR)	CNL
GCF_000001735.4	AT1G58807	NM_148605.4:249..3302	NP_683446	NLR	CC-NLR	(CC)(NBARC)(LRR)	CNL
GCF_000001735.4	AT1G58848	NM_148606.3:203..3352	NP_683447	NLR	CC-NLR	(CC)(NBARC)(LRR)	CNL
GCF_000001735.4	AT4G16950	NM_179067.2:416..4630	NP_849398	NLR	TIR-NLR	(TIR)(NBARC)(LRR)(LRR)	TNL
GCF_000001735.4	AT4G16990	NM_179068.2:418..2808	NP_849399	NLR	TIR-NLR	(TIR)(NBARC)(BRX)(BRX)(BRX)	TNO
GCF_000001735.4	AT4G16990	NM_179069.2:672..2588	NP_849400	NLR	UNDETERMINED	(NBARC)(BRX)(BRX)(BRX)	NO
GCF_000001735.4	AT4G19510	NM_179079.2:101..3250	NP_849410	NLR	TIR-NLR	(TIR)(NBARC)(LRR)	TNL
GCF_000001735.4	AT3G44630	NM_180323.4:188..3832	NP_850654	NLR	TIR-NLR	(TIR)(NBARC)(LRR)	TNL
GCF_000001735.4	AT3G44630	NM_180324.2:124..3846	NP_850655	NLR	TIR-NLR	(TIR)(NBARC)(LRR)	TNL
GCF_000001735.4	AT3G50950	NM_180346.1:192..2750	NP_850677	NLR	CC-NLR	(CC)(NBARC)(LRR)	CNL
GCF_000001735.4	AT5G41750	NM_180786.3:216..3422	NP_851117	NLR	TIR-NLR	(TIR)(NBARC)(LRR)	TNL
GCF_000001735.4	AT5G43470	NM_180793.1:188..2914	NP_851124	NLR	CC-NLR	(CC)(NBARC)(LRR)	CNL
GCF_000001735.4	AT5G43740	NM_180795.3:74..2662	NP_851126	NLR	CC-NLR or CCR-NLR or CCG10-NLR	(NBARC)(LRR)	NL
GCF_000001735.4	AT5G44920	NM_180800.2:191..958	NP_851131	TX	TX	(TIR)	T
GCF_000001735.4	AT5G45050	NM_180802.2:169..4287	NP_851133	NLR	TIR-NLR	(TIR)(NBARC)(LRR)(WRKY)	TNLO
GCF_000001735.4	AT5G51630	NM_180841.3:887..4576	NP_851172	NLR	TIR-NLR	(TIR)(NBARC)(LRR)	TNL
GCF_000001735.4	AT2G17055	NM_201748.2:190..600	NP_973477	TX	TX	(TIR)	T
GCF_000001735.4	AT2G20142	NM_201758.2:14..955	NP_973487	TX	TX	(TIR)	T
GCF_000001735.4	AT1G61105	NM_202331.2:1..567	NP_974060	TX	TX	(TIR)	T
GCF_000001735.4	AT4G19910	NM_202848.1:1..726	NP_974577	TX	TX	(TIR)	T
GCF_000001735.4	AT4G19925	NM_202849.2:67..816	NP_974578	TX	TX	(TIR)	T
GCF_000001735.4	AT5G46490	NM_203165.1:73..2649	NP_974894	NLR	TIR-NLR	(TIR)(NBARC)(LRR)	TNL
GCF_000002425.4	LOC112273208	XM_024501683.1:1..885	XP_024357451	NLR	UNDETERMINED	(NBARC)	N
GCF_000002425.4	LOC112274088	XM_024503251.1:3994..5094	XP_024359019	NLR	UNDETERMINED	(NBARC)	N
GCF_000002425.4	LOC112274154	XM_024503393.1:3716..4789	XP_024359161	NLR	UNDETERMINED	(NBARC)	N
GCF_000002425.4	LOC112274165	XM_024503403.1:1616..3604	XP_024359171	NLR	CC-NLR or CCR-NLR or CCG10-NLR	(NBARC)(LRR)	NL
GCF_000002425.4	LOC112275233	XM_024505414.1:198..4097	XP_024361182	NLR	TIR-NLR	(TIR)(NBARC)(LRR)(TPR)(TPR)	TNLO
GCF_000002425.4	LOC112275233	XM_024505415.1:192..4091	XP_024361183	NLR	TIR-NLR	(TIR)(NBARC)(LRR)(TPR)(TPR)	TNLO
GCF_000002425.4	LOC112275236	XM_024505428.1:562..4932	XP_024361196	NLR	UNDETERMINED	(PKin)(NBARC)(LRR)	ONL
GCF_000002425.4	LOC112275236	XM_024505429.1:553..4923	XP_024361197	NLR	UNDETERMINED	(PKin)(NBARC)(LRR)	ONL
GCF_000002425.4	LOC112275834	XM_024506512.1:1..1413	XP_024362280	NLR	UNDETERMINED	(NBARC)(LRR)	NL
GCF_000002425.4	LOC112276020	XM_024506949.1:338..3310	XP_024362717	NLR	TIR-NLR	(TIR)(NBARC)(LRR)	TNL
GCF_000002425.4	LOC112277355	XM_024509547.1:1..774	XP_024365315	TX	TX	(TIR)	T
GCF_000002425.4	LOC112277684	XM_024510295.1:823..4617	XP_024366063	NLR	TIR-NLR	(TIR)(NBARC)(LRR)(TPR)	TNLO
GCF_000002425.4	LOC112277684	XM_024510296.1:823..4617	XP_024366064	NLR	TIR-NLR	(TIR)(NBARC)(LRR)(TPR)	TNLO
GCF_000002425.4	LOC112278855	XM_024512710.1:783..4361	XP_024368478	degenerate NLR	TN (OTHER)	(TIR)(PLOOP)	TP
GCF_000002425.4	LOC112279124	XM_024513263.1:557..4414	XP_024369031	NLR	UNDETERMINED	(PKin)(NBARC)(LRR)	ONL
GCF_000002425.4	LOC112279124	XM_024513264.1:421..4278	XP_024369032	NLR	UNDETERMINED	(PKin)(NBARC)(LRR)	ONL
GCF_000002425.4	LOC112279124	XM_024513265.1:512..3214	XP_024369033	NLR	UNDETERMINED	(PKin)(NBARC)	ON
GCF_000002425.4	LOC112279388	XM_024513778.1:517..2169	XP_024369546	NLR	UNDETERMINED	(NBARC)	N
GCF_000002425.4	LOC112279520	XM_024514041.1:334..3357	XP_024369809	NLR	UNDETERMINED	(NBARC)(LRR)	NL
GCF_000002425.4	LOC112279520	XM_024514042.1:305..2809	XP_024369810	NLR	UNDETERMINED	(NBARC)(LRR)	NL
GCF_000002425.4	LOC112279525	XM_024514047.1:542..3559	XP_024369815	NLR	UNDETERMINED	(NBARC)(LRR)	NL
GCF_000002425.4	LOC112279894	XM_024514629.1:437..3163	XP_024370397	NLR	UNDETERMINED	(PKin)(NBARC)	ON
GCF_000002425.4	LOC112280096	XM_024515145.1:686..3922	XP_024370913	NLR	UNDETERMINED	(NBARC)(LRR)	NL
GCF_000002425.4	LOC112280096	XM_024515146.1:681..3917	XP_024370914	NLR	UNDETERMINED	(NBARC)(LRR)	NL
GCF_000002425.4	LOC112280470	XM_024516001.1:539..3559	XP_024371769	NLR	UNDETERMINED	(NBARC)(LRR)	NL
GCF_000002425.4	LOC112280470	XM_024516002.1:304..2805	XP_024371770	NLR	UNDETERMINED	(NBARC)(LRR)	NL
GCF_000002425.4	LOC112280656	XM_024516390.1:58..2583	XP_024372158	NLR	UNDETERMINED	(NBARC)(LRR)	NL
GCF_000002425.4	LOC112283464	XM_024522140.1:39..656	XP_024377908	NLR	UNDETERMINED	(NBARC)(LRR)	NL
GCF_000002425.4	LOC112283516	XM_024522279.1:81..1139	XP_024378047	degenerate NLR	UNDETERMINED	(LRR)	L
GCF_000002425.4	LOC112283686	XM_024522734.1:1701..5876	XP_024378502	NLR	UNDETERMINED	(PKin)(NBARC)(LRR)	ONL
GCF_000002425.4	LOC112283703	XM_024522749.1:1..891	XP_024378517	NLR	UNDETERMINED	(NBARC)	N
GCF_000002425.4	LOC112283999	XM_024523439.1:2549..>6580	XP_024379207	NLR	UNDETERMINED	(PKin)(NBARC)(LRR)	ONL
GCF_000002425.4	LOC112284195	XM_024523769.1:2650..3462	XP_024379537	NLR	UNDETERMINED	(NBARC)	N
GCF_000002425.4	LOC112284993	XM_024525420.1:1..654	XP_024381188	NLR	UNDETERMINED	(NBARC)	N
GCF_000002425.4	LOC112286257	XM_024527977.1:795..4160	XP_024383745	NLR	UNDETERMINED	(NBARC)(LRR)	NL
GCF_000002425.4	LOC112286257	XM_024527978.1:775..4140	XP_024383746	NLR	UNDETERMINED	(NBARC)(LRR)	NL
GCF_000002425.4	LOC112286257	XM_024527979.1:743..4108	XP_024383747	NLR	UNDETERMINED	(NBARC)(LRR)	NL
GCF_000002425.4	LOC112286257	XM_024527981.1:664..4029	XP_024383749	NLR	UNDETERMINED	(NBARC)(LRR)	NL
GCF_000002425.4	LOC112286257	XM_024527982.1:743..4108	XP_024383750	NLR	UNDETERMINED	(NBARC)(LRR)	NL
GCF_000002425.4	LOC112287199	XM_024529961.1:419..2935	XP_024385729	NLR	TIR-NLR	(TIR)(NBARC)(LRR)	TNL
GCF_000002425.4	LOC112287199	XM_024529963.1:423..2870	XP_024385731	NLR	TIR-NLR	(TIR)(NBARC)(LRR)	TNL
GCF_000002425.4	LOC112287385	XM_024530325.1:149..4378	XP_024386093	NLR	TIR-NLR	(TIR)(NBARC)(LRR)(OTHER)	TNLO
GCF_000002425.4	LOC112288931	XM_024533686.1:662..1705	XP_024389454	degenerate NLR	TIR-NLR	(TIR)(PLOOP)	TP
GCF_000002425.4	LOC112288931	XM_024533687.1:649..1692	XP_024389455	degenerate NLR	TIR-NLR	(TIR)(PLOOP)	TP
GCF_000002425.4	LOC112288931	XM_024533688.1:649..1692	XP_024389456	degenerate NLR	TIR-NLR	(TIR)(PLOOP)	TP
GCF_000002425.4	LOC112289668	XM_024535079.1:2034..3806	XP_024390847	NLR	UNDETERMINED	(PKin)(NBARC)	ON
GCF_000002425.4	LOC112289668	XM_024535088.1:2266..3534	XP_024390856	NLR	UNDETERMINED	(NBARC)	N
GCF_000002425.4	LOC112289668	XM_024535094.1:2715..3680	XP_024390862	NLR	UNDETERMINED	(NBARC)	N
GCF_000002425.4	LOC112290171	XM_024536187.1:39..794	XP_024391955	NLR	UNDETERMINED	(NBARC)	N
GCF_000002425.4	LOC112290238	XM_024536329.1:2609..3412	XP_024392097	NLR	UNDETERMINED	(NBARC)	N
GCF_000002425.4	LOC112290247	XM_024536348.1:1592..4060	XP_024392116	NLR	UNDETERMINED	(PKin)(NBARC)	ON
GCF_000002425.4	LOC112290406	XM_024536599.1:996..4223	XP_024392367	NLR	UNDETERMINED	(PKin)(NBARC)(LRR)	ONL
GCF_000002425.4	LOC112290522	XM_024536869.1:1522..2880	XP_024392637	NLR	UNDETERMINED	(PKin)(NBARC)	ON
GCF_000002425.4	LOC112290585	XM_024536991.1:1321..4563	XP_024392759	NLR	UNDETERMINED	(NBARC)(LRR)	NL
GCF_000002425.4	LOC112290683	XM_024537244.1:24..1490	XP_024393012	NLR	UNDETERMINED	(NBARC)(LRR)	NL
GCF_000002425.4	LOC112290755	XM_024537406.1:35..3016	XP_024393174	NLR	UNDETERMINED	(NBARC)(LRR)	NL
GCF_000002425.4	LOC112290758	XM_024537415.1:2..>2335	XP_024393183	NLR	UNDETERMINED	(NBARC)(LRR)(LRR)	NL
GCF_000002425.4	LOC112290970	XM_024537867.1:2627..3862	XP_024393635	NLR	UNDETERMINED	(NBARC)	N
GCF_000002425.4	LOC112291237	XM_024538384.1:987..4598	XP_024394152	degenerate NLR	TN (OTHER)	(TIR)(PLOOP)	TP
GCF_000002425.4	LOC112291237	XM_024538393.1:823..4434	XP_024394161	degenerate NLR	TN (OTHER)	(TIR)(PLOOP)	TP
GCF_000002425.4	LOC112291306	XM_024538492.1:1441..3858	XP_024394260	NLR	UNDETERMINED	(PKin)(NBARC)	ON
GCF_000002425.4	LOC112291651	XM_024539382.1:40..1992	XP_024395150	degenerate NLR	UNDETERMINED	(LRR)	L
GCF_000002425.4	LOC112291652	XM_024539383.1:295..1164	XP_024395151	TX	TX	(TIR)(PLOOP-OTHER)	TO
GCF_000002425.4	LOC112291652	XM_024539384.1:295..1146	XP_024395152	TX	TX	(TIR)	T
GCF_000002425.4	LOC112291652	XM_024539385.1:295..1083	XP_024395153	TX	TX	(TIR)	T
GCF_000002425.4	LOC112291652	XM_024539387.1:295..1068	XP_024395155	TX	TX	(TIR)	T
GCF_000002425.4	LOC112291652	XM_024539388.1:294..968	XP_024395156	TX	TX	(TIR)	T
GCF_000002425.4	LOC112292612	XM_024541270.1:3120..3860	XP_024397038	NLR	UNDETERMINED	(NBARC)(LRR)	NL
GCF_000002425.4	LOC112292640	XM_024541311.1:4027..4824	XP_024397079	NLR	UNDETERMINED	(NBARC)	N
GCF_000002425.4	LOC112292719	XM_024541484.1:1032..4403	XP_024397252	NLR	UNDETERMINED	(NBARC)(LRR)	NL
GCF_000002425.4	LOC112292719	XM_024541485.1:2139..5510	XP_024397253	NLR	UNDETERMINED	(NBARC)(LRR)	NL
GCF_000002425.4	LOC112292719	XM_024541486.1:819..4190	XP_024397254	NLR	UNDETERMINED	(NBARC)(LRR)	NL
GCF_000002425.4	LOC112292719	XM_024541487.1:1074..4445	XP_024397255	NLR	UNDETERMINED	(NBARC)(LRR)	NL
GCF_000002425.4	LOC112292719	XM_024541488.1:812..4183	XP_024397256	NLR	UNDETERMINED	(NBARC)(LRR)	NL
GCF_000002425.4	LOC112292719	XM_024541489.1:785..4156	XP_024397257	NLR	UNDETERMINED	(NBARC)(LRR)	NL
GCF_000002425.4	LOC112293251	XM_024542470.1:365..3397	XP_024398238	NLR	UNDETERMINED	(NBARC)(LRR)	NL
GCF_000002425.4	LOC112293434	XM_024542818.1:813..3707	XP_024398586	NLR	TIR-NLR	(TIR)(NBARC)(LRR)	TNL
GCF_000002425.4	LOC112293434	XM_024542825.1:614..3508	XP_024398593	NLR	TIR-NLR	(TIR)(NBARC)(LRR)	TNL
GCF_000002425.4	LOC112293434	XM_024542834.1:148..2523	XP_024398602	NLR	UNDETERMINED	(NBARC)(LRR)	NL
GCF_000002425.4	LOC112293830	XM_024543713.1:4004..6691	XP_024399481	NLR	UNDETERMINED	(PKin)(NBARC)	ON
GCF_000002425.4	LOC112293830	XM_024543714.1:3995..6682	XP_024399482	NLR	UNDETERMINED	(PKin)(NBARC)	ON
GCF_000002425.4	LOC112293830	XM_024543715.1:4009..6696	XP_024399483	NLR	UNDETERMINED	(PKin)(NBARC)	ON
GCF_000002425.4	LOC112293830	XM_024543716.1:3735..6422	XP_024399484	NLR	UNDETERMINED	(PKin)(NBARC)	ON
GCF_000002425.4	LOC112293830	XM_024543717.1:4010..6697	XP_024399485	NLR	UNDETERMINED	(PKin)(NBARC)	ON
GCF_000002425.4	LOC112293830	XM_024543718.1:4399..7086	XP_024399486	NLR	UNDETERMINED	(PKin)(NBARC)	ON
GCF_000002425.4	LOC112293830	XM_024543719.1:4010..6697	XP_024399487	NLR	UNDETERMINED	(PKin)(NBARC)	ON
GCF_000002425.4	LOC112293830	XM_024543720.1:3889..6576	XP_024399488	NLR	UNDETERMINED	(PKin)(NBARC)	ON
GCF_000002425.4	LOC112293830	XM_024543721.1:3770..6457	XP_024399489	NLR	UNDETERMINED	(PKin)(NBARC)	ON
GCF_000002425.4	LOC112293830	XM_024543722.1:3592..6279	XP_024399490	NLR	UNDETERMINED	(PKin)(NBARC)	ON
GCF_000002425.4	LOC112293830	XM_024543724.1:3600..6287	XP_024399492	NLR	UNDETERMINED	(PKin)(NBARC)	ON
GCF_000002425.4	LOC112293830	XM_024543725.1:3353..6040	XP_024399493	NLR	UNDETERMINED	(PKin)(NBARC)	ON
GCF_000002425.4	LOC112293830	XM_024543726.1:3701..6388	XP_024399494	NLR	UNDETERMINED	(PKin)(NBARC)	ON
GCF_000002425.4	LOC112293830	XM_024543727.1:3161..5848	XP_024399495	NLR	UNDETERMINED	(PKin)(NBARC)	ON
GCF_000002425.4	LOC112293830	XM_024543728.1:3412..6099	XP_024399496	NLR	UNDETERMINED	(PKin)(NBARC)	ON
GCF_000002425.4	LOC112293830	XM_024543729.1:2757..5444	XP_024399497	NLR	UNDETERMINED	(PKin)(NBARC)	ON
GCF_000002425.4	LOC112293830	XM_024543730.1:3165..5852	XP_024399498	NLR	UNDETERMINED	(PKin)(NBARC)	ON
GCF_000002425.4	LOC112293830	XM_024543731.1:3331..6018	XP_024399499	NLR	UNDETERMINED	(PKin)(NBARC)	ON
GCF_000002425.4	LOC112293830	XM_024543732.1:2568..5255	XP_024399500	NLR	UNDETERMINED	(PKin)(NBARC)	ON
GCF_000002425.4	LOC112293830	XM_024543733.1:3516..6203	XP_024399501	NLR	UNDETERMINED	(PKin)(NBARC)	ON
GCF_000002425.4	LOC112293830	XM_024543735.1:813..3500	XP_024399503	NLR	UNDETERMINED	(PKin)(NBARC)	ON
GCF_000002425.4	LOC112293830	XM_024543736.1:4009..6354	XP_024399504	NLR	UNDETERMINED	(PKin)(NBARC)	ON
GCF_000002425.4	LOC112293830	XM_024543737.1:4009..6285	XP_024399505	NLR	UNDETERMINED	(PKin)(NBARC)	ON
GCF_000002425.4	LOC112294017	XM_024544097.1:2671..3807	XP_024399865	NLR	UNDETERMINED	(PKin)(NBARC)	ON
GCF_000002425.4	LOC112294291	XM_024544583.1:140..1363	XP_024400351	NLR	UNDETERMINED	(NBARC)	N
GCF_000002425.4	LOC112294297	XM_024544588.1:177..3605	XP_024400356	NLR	UNDETERMINED	(PKin)(NBARC)(LRR)	ONL
GCF_000002425.4	LOC112294448	XM_024544865.1:620..4249	XP_024400633	degenerate NLR	TN (OTHER)	(TIR)(PLOOP)	TP
GCF_000002425.4	LOC112294448	XM_024544866.1:365..3994	XP_024400634	degenerate NLR	TN (OTHER)	(TIR)(PLOOP)	TP
GCF_000002425.4	LOC112294636	XM_024545312.1:1847..3517	XP_024401080	degenerate NLR	UNDETERMINED	(LRR)	L
GCF_000002425.4	LOC112294636	XM_024545313.1:1807..3477	XP_024401081	degenerate NLR	UNDETERMINED	(LRR)	L
GCF_000002425.4	LOC112295373	XM_024546884.1:2305..3057	XP_024402652	NLR	UNDETERMINED	(NBARC)	N
GCF_000002425.4	LOC112295415	XM_024546956.1:1384..6135	XP_024402724	NLR	UNDETERMINED	(PKin)(NBARC)(LRR)	ONL
GCF_000002425.4	LOC112295415	XM_024546957.1:1808..6559	XP_024402725	NLR	UNDETERMINED	(PKin)(NBARC)(LRR)	ONL
GCF_000002425.4	LOC112295415	XM_024546958.1:1811..6562	XP_024402726	NLR	UNDETERMINED	(PKin)(NBARC)(LRR)	ONL
GCF_000002425.4	LOC112295415	XM_024546959.1:725..5476	XP_024402727	NLR	UNDETERMINED	(PKin)(NBARC)(LRR)	ONL
GCF_000002425.4	LOC112295415	XM_024546960.1:1547..6298	XP_024402728	NLR	UNDETERMINED	(PKin)(NBARC)(LRR)	ONL
GCF_000002425.4	LOC112295415	XM_024546961.1:1645..6396	XP_024402729	NLR	UNDETERMINED	(PKin)(NBARC)(LRR)	ONL
GCF_000002425.4	LOC112295415	XM_024546962.1:1648..6399	XP_024402730	NLR	UNDETERMINED	(PKin)(NBARC)(LRR)	ONL
GCF_000002425.4	LOC112295415	XM_024546963.1:1384..5559	XP_024402731	NLR	UNDETERMINED	(PKin)(NBARC)(LRR)	ONL
GCF_000002425.4	LOC112295531	XM_024547269.1:1181..4042	XP_024403037	NLR	UNDETERMINED	(PKin)(NBARC)	ON
GCF_000002775.4	LOC18094342	XM_002297700.3:180..3947	XP_002297736	NLR	CC-NLR	(CC)(NBARC)(LRR)(LRR)	CNL
GCF_000002775.4	LOC7476856	XM_002297715.3:199..3474	XP_002297751	NLR	CC-NLR	(CC)(NBARC)(LRR)	CNL
GCF_000002775.4	LOC7461677	XM_002298664.3:196..2838	XP_002298700	NLR	CC-NLR	(NBARC)(LRR)	NL
GCF_000002775.4	LOC7471713	XM_002299045.3:814..3804	XP_002299081	degenerate NLR	TN (OTHER)	(TIR)(PLOOP)	TP
GCF_000002775.4	LOC7490958	XM_002299567.2:408..3539	XP_002299603	NLR	UNDETERMINED	(NBARC)(ARM)	NO
GCF_000002775.4	LOC7463827	XM_002299886.3:730..4989	XP_002299922	NLR	CC-NLR	(CC)(NBARC)(LRR)(LRR)	CNL
GCF_000002775.4	LOC7462902	XM_002301167.3:81..2579	XP_002301203	NLR	CCR-NLR	(RPW8)(NBARC)(LRR)	RNL
GCF_000002775.4	LOC7497826	XM_002303592.3:731..2872	XP_002303628	MLKL	MLKL	(MLKL)(PKin)	MO
GCF_000002775.4	LOC7460219	XM_002303873.3:208..3147	XP_002303909	NLR	CC-NLR	(CC)(NBARC)(LRR)	CNL
GCF_000002775.4	LOC7460220	XM_002303874.3:174..3302	XP_002303910	NLR	CC-NLR	(CC)(NBARC)(LRR)	CNL
GCF_000002775.4	LOC7460225	XM_002303879.3:231..4154	XP_002303915	NLR	CC-NLR	(CC)(NBARC)(LRR)(LRR)	CNL
GCF_000002775.4	LOC7475708	XM_002304113.3:469..3612	XP_002304149	NLR	UNDETERMINED	(NBARC)(ARM)	NO
GCF_000002775.4	LOC7491894	XM_002304333.2:142..3939	XP_002304369	NLR	UNDETERMINED	(NBARC)(LRR)	NL
GCF_000002775.4	LOC7465352	XM_002304553.2:131..2821	XP_002304589	NLR	CC-NLR	(CC)(NBARC)(LRR)	CNL
GCF_000002775.4	LOC7490810	XM_002305643.3:99..692	XP_002305679	TX	TX	(TIR)	T
GCF_000002775.4	LOC7466836	XM_002306207.3:333..947	XP_002306243	TX	TX	(TIR)	T
GCF_000002775.4	LOC7464818	XM_002307531.3:774..4229	XP_002307567	NLR	TIR-NLR	(TIR)(NBARC)(LRR)	TNL
GCF_000002775.4	LOC7458512	XM_002307856.3:221..2776	XP_002307892	NLR	CC-NLR	(CC)(NBARC)(LRR)	CNL
GCF_000002775.4	LOC7459910	XM_002309668.3:257..3487	XP_002309704	NLR	CC-NLR	(CC)(NBARC)(LRR)	CNL
GCF_000002775.4	LOC7469565	XM_002309721.3:135..4109	XP_002309757	NLR	CC-NLR	(CC)(NBARC)(LRR)	CNL
GCF_000002775.4	LOC7466769	XM_002309907.3:142..3459	XP_002309943	NLR	TIR-NLR	(TIR)(NBARC)(LRR)	TNL
GCF_000002775.4	LOC7469539	XM_002310353.3:117..4187	XP_002310389	NLR	TIR-NLR	(TIR)(NBARC)(LRR)	TNL
GCF_000002775.4	LOC7477966	XM_002310708.3:166..2580	XP_002310744	NLR	CCR-NLR	(RPW8)(NBARC)(LRR)	RNL
GCF_000002775.4	LOC7477970	XM_002310712.3:198..2711	XP_002310748	NLR	CCR-NLR	(RPW8)(NBARC)(LRR)	RNL
GCF_000002775.4	LOC7484299	XM_002316531.3:242..949	XP_002316567	TX	TX	(TIR)	T
GCF_000002775.4	LOC7484311	XM_002316540.2:357..3755	XP_002316576	NLR	TIR-NLR	(TIR)(NBARC)(LRR)	TNL
GCF_000002775.4	LOC7496999	XM_002316635.2:1..1200	XP_002316671	NLR	UNDETERMINED	(NBARC)	N
GCF_000002775.4	LOC7460839	XM_002316879.2:1..564	XP_002316915	TX	TX	(TIR)	T
GCF_000002775.4	LOC7460849	XM_002317483.2:1000..3876	XP_002317519	NLR	CC-NLR	(NBARC)(LRR)	NL
GCF_000002775.4	LOC7460855	XM_002317490.3:312..3185	XP_002317526	NLR	CC-NLR or CCR-NLR or CCG10-NLR	(NBARC)(LRR)	NL
GCF_000002775.4	LOC7462361	XM_002317491.3:179..3304	XP_002317527	NLR	CC-NLR or CCR-NLR or CCG10-NLR	(BED)(NBARC)(LRR)	ONL
GCF_000002775.4	LOC7493493	XM_002317843.2:513..3395	XP_002317879	NLR	CC-NLR	(CC)(NBARC)(LRR)	CNL
GCF_000002775.4	LOC7485214	XM_002318332.2:145..2655	XP_002318368	NLR	CC-NLR	(CC)(NBARC)(LRR)	CNL
GCF_000002775.4	LOC7486752	XM_002318498.3:126..4208	XP_002318534	NLR	TIR-NLR	(TIR)(NBARC)(LRR)	TNL
GCF_000002775.4	LOC18103930	XM_002318868.3:267..3164	XP_002318904	NLR	CC-NLR	(CC)(NBARC)(LRR)	CNL
GCF_000002775.4	LOC7481694	XM_002318907.3:591..3161	XP_002318943	NLR	CC-NLR	(NBARC)(LRR)	NL
GCF_000002775.4	LOC7476720	XM_002321779.3:163..3126	XP_002321815	NLR	CC-NLR	(CC)(NBARC)(LRR)	CNL
GCF_000002775.4	LOC7496632	XM_002323748.3:346..3612	XP_002323784	NLR	CC-NLR	(CC)(NBARC)(LRR)	CNL
GCF_000002775.4	LOC7476227	XM_002324903.3:161..2911	XP_002324939	NLR	CC-NLR	(CC)(NBARC)(LRR)	CNL
GCF_000002775.4	LOC7484089	XM_002325247.3:106..3600	XP_002325283	NLR	TIR-NLR	(TIR)(NBARC)(LRR)	TNL
GCF_000002775.4	LOC7484090	XM_002325248.3:11..2326	XP_002325284	NLR	TIR-NLR	(TIR)(NBARC)(LRR)	TNL
GCF_000002775.4	LOC7465886	XM_002325265.2:510..3599	XP_002325301	NLR	CC-NLR or CCR-NLR or CCG10-NLR	(BED)(NBARC)(LRR)	ONL
GCF_000002775.4	LOC7487191	XM_002325308.2:291..3821	XP_002325344	NLR	CC-NLR or CCR-NLR or CCG10-NLR	(BED)(NBARC)(LRR)	ONL
GCF_000002775.4	LOC7487145	XM_002325685.3:1..1173	XP_002325721	NLR	CC-NLR or CCR-NLR or CCG10-NLR	(NBARC)	N
GCF_000002775.4	LOC18094267	XM_006368456.2:431..3355	XP_006368518	NLR	CC-NLR	(CC)(NBARC)(LRR)	CNL
GCF_000002775.4	LOC18094342	XM_006368565.2:180..3947	XP_006368627	NLR	CC-NLR	(CC)(NBARC)(LRR)(LRR)	CNL
GCF_000002775.4	LOC18094342	XM_006368566.2:180..3947	XP_006368628	NLR	CC-NLR	(CC)(NBARC)(LRR)(LRR)	CNL
GCF_000002775.4	LOC18095349	XM_006369904.2:237..3629	XP_006369966	NLR	TIR-NLR	(TIR)(NBARC)(LRR)	TNL
GCF_000002775.4	LOC18095619	XM_006370239.2:90..698	XP_006370301	TX	TX	(TIR)	T
GCF_000002775.4	LOC18095629	XM_006370249.2:237..3458	XP_006370311	NLR	CC-NLR	(BED)(NBARC)(LRR)	ONL
GCF_000002775.4	LOC18095718	XM_006370357.2:230..2512	XP_006370419	degenerate NLR	UNDETERMINED	(LRR)	L
GCF_000002775.4	LOC18095719	XM_006370358.2:463..3831	XP_006370420	NLR	CC-NLR or CCR-NLR or CCG10-NLR	(NBARC)(LRR)(LRR)	NL
GCF_000002775.4	LOC18095726	XM_006370365.2:441..5090	XP_006370427	NLR	CC-NLR or CCR-NLR or CCG10-NLR	(NBARC)(LRR)	NL
GCF_000002775.4	LOC18095742	XM_006370382.2:470..1777	XP_006370444	NLR	CC-NLR or CCR-NLR or CCG10-NLR	(NBARC)	N
GCF_000002775.4	LOC18095794	XM_006370440.2:139..4200	XP_006370502	NLR	CC-NLR	(NBARC)(LRR)(LRR)	NL
GCF_000002775.4	LOC18095798	XM_006370444.2:537..3446	XP_006370506	NLR	CC-NLR or CCR-NLR or CCG10-NLR	(NBARC)(LRR)	NL
GCF_000002775.4	LOC18095811	XM_006370457.2:68..3064	XP_006370519	NLR	CC-NLR or CCR-NLR or CCG10-NLR	(NBARC)(LRR)	NL
GCF_000002775.4	LOC18095817	XM_006370464.2:496..2466	XP_006370526	NLR	CC-NLR or CCR-NLR or CCG10-NLR	(NBARC)(LRR)	NL
GCF_000002775.4	LOC18095819	XM_006370466.2:26..3058	XP_006370528	degenerate NLR	UNDETERMINED	(LRR)(LRR)	L
GCF_000002775.4	LOC18095893	XM_006370552.2:394..3369	XP_006370614	NLR	CC-NLR	(NBARC)(LRR)	NL
GCF_000002775.4	LOC18107922	XM_006370762.2:584..3973	XP_006370824	NLR	CC-NLR	(NBARC)(LRR)	NL
GCF_000002775.4	LOC18107927	XM_006370767.2:11..616	XP_006370829	NLR	CC-NLR or CCR-NLR or CCG10-NLR	(NBARC)	N
GCF_000002775.4	LOC18107942	XM_006370781.2:445..3957	XP_006370843	NLR	TIR-NLR	(TIR)(NBARC)(LRR)	TNL
GCF_000002775.4	LOC18107953	XM_006370796.2:308..3391	XP_006370858	NLR	CC-NLR or CCR-NLR or CCG10-NLR	(NBARC)(LRR)	NL
GCF_000002775.4	LOC18107959	XM_006370802.2:1..3177	XP_006370864	NLR	TIR-NLR	(TIR)(NBARC)(LRR)	TNL
GCF_000002775.4	LOC18107961	XM_006370804.2:159..1688	XP_006370866	NLR	TIR-NLR	(TIR)(NBARC)	TN
GCF_000002775.4	LOC18107993	XM_006370840.2:149..3433	XP_006370902	NLR	TIR-NLR	(TIR)(NBARC)(LRR)	TNL
GCF_000002775.4	LOC18108003	XM_006370850.2:89..2749	XP_006370912	NLR	CC-NLR or CCR-NLR or CCG10-NLR	(NBARC)(LRR)	NL
GCF_000002775.4	LOC18108054	XM_006370902.2:358..3636	XP_006370964	NLR	CC-NLR or CCR-NLR or CCG10-NLR	(NBARC)(LRR)	NL
GCF_000002775.4	LOC18108127	XM_006370979.2:292..3723	XP_006371041	NLR	TIR-NLR	(TIR)(NBARC)(LRR)	TNL
GCF_000002775.4	LOC18108128	XM_006370980.1:1..798	XP_006371042	NLR	UNDETERMINED	(NBARC)	N
GCF_000002775.4	LOC18108133	XM_006370985.2:289..3804	XP_006371047	NLR	TIR-NLR	(TIR)(NBARC)(LRR)	TNL
GCF_000002775.4	LOC18108407	XM_006371316.2:143..3520	XP_006371378	NLR	TIR-NLR	(TIR)(NBARC)(LRR)	TNL
GCF_000002775.4	LOC18108419	XM_006371329.2:507..4919	XP_006371391	NLR	TIR-NLR	(TIR)(NBARC)(LRR)	TNL
GCF_000002775.4	LOC18108518	XM_006371458.2:40..1494	XP_006371520	NLR	TIR-NLR	(TIR)(NBARC)	TN
GCF_000002775.4	LOC18108540	XM_006371480.2:253..831	XP_006371542	TX	TX	(TIR)	T
GCF_000002775.4	LOC18108542	XM_006371482.2:134..1477	XP_006371544	NLR	TIR-NLR	(TIR)(NBARC)	TN
GCF_000002775.4	LOC18108543	XM_006371483.2:205..3615	XP_006371545	NLR	TIR-NLR	(TIR)(NBARC)(LRR)	TNL
GCF_000002775.4	LOC18107560	XM_006371762.2:127..3018	XP_006371824	NLR	CC-NLR	(CC)(NBARC)(LRR)	CNL
GCF_000002775.4	LOC18106404	XM_006372260.2:32..4387	XP_006372322	NLR	CC-NLR	(CC)(NBARC)(LRR)	CNL
GCF_000002775.4	LOC18106509	XM_006372375.2:312..2924	XP_006372437	NLR	CC-NLR	(CC)(NBARC)(LRR)	CNL
GCF_000002775.4	LOC18106541	XM_006372409.2:323..1492	XP_006372471	degenerate NLR	UNDETERMINED	(LRR)	L
GCF_000002775.4	LOC18106542	XM_006372410.2:1..1119	XP_006372472	NLR	CC-NLR	(CC)(NBARC)	CN
GCF_000002775.4	LOC18106563	XM_006372431.2:412..3639	XP_006372493	NLR	CC-NLR	(CC)(NBARC)(LRR)	CNL
GCF_000002775.4	LOC18106576	XM_006372445.2:185..3433	XP_006372507	NLR	CC-NLR	(CC)(NBARC)(LRR)	CNL
GCF_000002775.4	LOC18106626	XM_006372496.2:425..3052	XP_006372558	NLR	CC-NLR	(CC)(NBARC)(LRR)	CNL
GCF_000002775.4	LOC18106657	XM_006372536.2:272..3529	XP_006372598	NLR	CC-NLR	(CC)(NBARC)(LRR)	CNL
GCF_000002775.4	LOC18106658	XM_006372537.2:23..472	XP_006372599	CCX	CCX	(CC)	C
GCF_000002775.4	LOC18106659	XM_006372539.2:155..3376	XP_006372601	NLR	CC-NLR	(CC)(NBARC)(LRR)	CNL
GCF_000002775.4	LOC18107200	XM_006373134.2:441..1658	XP_006373196	NLR	UNDETERMINED	(BED)(NBARC)	ON
GCF_000002775.4	LOC18107377	XM_006373369.2:75..2570	XP_006373431	TX	TX	(LRR)(TIR)	LT
GCF_000002775.4	LOC18107455	XM_006373462.2:225..2951	XP_006373524	NLR	CC-NLR	(CC)(NBARC)(LRR)	CNL
GCF_000002775.4	LOC18107465	XM_006373474.2:1..516	XP_006373536	TX	TX	(TIR)	T
GCF_000002775.4	LOC18104709	XM_006374680.2:113..3706	XP_006374742	NLR	CC-NLR	(CC)(NBARC)(LRR)	CNL
GCF_000002775.4	LOC18104721	XM_006374692.2:1..3540	XP_006374754	NLR	CC-NLR	(CC)(NBARC)(LRR)	CNL
GCF_000002775.4	LOC18104753	XM_006374715.2:133..3666	XP_006374777	NLR	CC-NLR	(CC)(NBARC)(LRR)	CNL
GCF_000002775.4	LOC18104761	XM_006374723.2:132..3662	XP_006374785	NLR	CC-NLR	(CC)(NBARC)(LRR)	CNL
GCF_000002775.4	LOC18104767	XM_006374729.2:242..3799	XP_006374791	NLR	CC-NLR	(CC)(NBARC)(LRR)	CNL
GCF_000002775.4	LOC18104791	XM_006374754.2:1..3555	XP_006374816	NLR	CC-NLR	(CC)(NBARC)(LRR)	CNL
GCF_000002775.4	LOC18104948	XM_006374942.2:101..2605	XP_006375004	NLR	CCR-NLR	(RPW8)(NBARC)(LRR)	RNL
GCF_000002775.4	LOC18104257	XM_006376011.2:15..365	XP_006376073	TX	TX	(TIR)	T
GCF_000002775.4	LOC18104367	XM_006376130.2:487..1872	XP_006376192	TX	TX	(TIR)	T
GCF_000002775.4	LOC18103925	XM_006376974.2:624..3839	XP_006377036	NLR	CC-NLR	(CC)(NBARC)(LRR)	CNL
GCF_000002775.4	LOC18103979	XM_006377044.2:60..2930	XP_006377106	NLR	CC-NLR	(CC)(NBARC)(LRR)	CNL
GCF_000002775.4	LOC18103982	XM_006377047.2:233..3061	XP_006377109	NLR	CC-NLR	(CC)(NBARC)(LRR)	CNL
GCF_000002775.4	LOC18103983	XM_006377048.2:143..2722	XP_006377110	NLR	CC-NLR	(NBARC)(LRR)	NL
GCF_000002775.4	LOC18102891	XM_006377146.2:112..3483	XP_006377208	NLR	TIR-NLR	(TIR)(NBARC)(LRR)	TNL
GCF_000002775.4	LOC18103538	XM_006377911.2:303..3077	XP_006377973	NLR	CC-NLR	(CC)(NBARC)(LRR)	CNL
GCF_000002775.4	LOC18100740	XM_006382084.2:365..3475	XP_006382146	NLR	CC-NLR	(CC)(NBARC)(LRR)	CNL
GCF_000002775.4	LOC18098478	XM_006382213.2:212..778	XP_006382275	TX	TX	(TIR)	T
GCF_000002775.4	LOC18109596	XM_006382214.2:201..902	XP_006382276	TX	TX	(TIR)	T
GCF_000002775.4	LOC18098480	XM_006382215.2:407..1141	XP_006382277	TX	TX	(TIR)	T
GCF_000002775.4	LOC18098519	XM_006382260.2:1..1404	XP_006382322	NLR	CC-NLR	(CC)(NBARC)	CN
GCF_000002775.4	LOC18098536	XM_006382277.1:1..1494	XP_006382339	NLR	CC-NLR	(CC)(NBARC)	CN
GCF_000002775.4	LOC18098799	XM_006382550.2:211..3006	XP_006382612	NLR	CC-NLR	(CC)(NBARC)(LRR)	CNL
GCF_000002775.4	LOC18098801	XM_006382552.2:337..3093	XP_006382614	NLR	CC-NLR	(CC)(NBARC)(LRR)	CNL
GCF_000002775.4	LOC18098867	XM_006382623.2:309..5177	XP_006382685	NLR	UNDETERMINED	(NBARC)(LRR)(LRR)(LRR)(LRR)	NL
GCF_000002775.4	LOC7466836	XM_006382800.2:424..1038	XP_006382862	TX	TX	(TIR)	T
GCF_000002775.4	LOC18099248	XM_006383101.2:729..3278	XP_006383163	NLR	CC-NLR	(CC)(NBARC)(LRR)	CNL
GCF_000002775.4	LOC18098059	XM_006384678.2:215..4636	XP_006384740	NLR	CC-NLR	(CC)(NBARC)(LRR)(LRR)	CNL
GCF_000002775.4	LOC18098378	XM_006385037.2:132..998	XP_006385099	TX	TX	(TIR)	T
GCF_000002775.4	LOC18096654	XM_006385188.2:231..3677	XP_006385250	NLR	TIR-NLR	(TIR)(NBARC)(LRR)	TNL
GCF_000002775.4	LOC18097190	XM_006385936.2:69..4220	XP_006385998	NLR	CC-NLR	(TIR)(CC)(NBARC)(LRR)	TCNL
GCF_000002775.4	LOC18097194	XM_006385941.2:64..4173	XP_006386003	NLR	CC-NLR	(TIR)(CC)(NBARC)(LRR)	TCNL
GCF_000002775.4	LOC18108702	XM_006386905.2:1..954	XP_006386967	NLR	CC-NLR	(NBARC)	N
GCF_000002775.4	LOC18108703	XM_006386906.2:1..1956	XP_006386968	NLR	CC-NLR	(NBARC)(LRR)	NL
GCF_000002775.4	LOC18109099	XM_006387308.2:1..1896	XP_006387370	NLR	CC-NLR or CCR-NLR or CCG10-NLR	(NBARC)(LRR)	NL
GCF_000002775.4	LOC18109288	XM_006387502.2:263..1522	XP_006387564	NLR	UNDETERMINED	(NBARC)	N
GCF_000002775.4	LOC18109596	XM_006387816.2:226..915	XP_006387878	TX	TX	(TIR)	T
GCF_000002775.4	LOC18110119	XM_006388358.2:31..2889	XP_006388420	NLR	CC-NLR or CCR-NLR or CCG10-NLR	(NBARC)(LRR)	NL
GCF_000002775.4	LOC18110257	XM_006388505.2:164..3385	XP_006388567	NLR	CC-NLR	(CC)(NBARC)(LRR)	CNL
GCF_000002775.4	LOC18110317	XM_006388565.2:474..5072	XP_006388627	NLR	CC-NLR or CCR-NLR or CCG10-NLR	(NBARC)(LRR)(LRR)	NL
GCF_000002775.4	LOC18110388	XM_006388641.2:493..3894	XP_006388703	NLR	CC-NLR	(CC)(NBARC)(LRR)	CNL
GCF_000002775.4	LOC18110649	XM_006388909.2:384..1739	XP_006388971	NLR	CC-NLR	(NBARC)	N
GCF_000002775.4	LOC18110735	XM_006389005.2:1..969	XP_006389067	NLR	CC-NLR	(NBARC)	N
GCF_000002775.4	LOC18110884	XM_006389152.2:326..4813	XP_006389214	NLR	TIR-NLR	(TIR)(NBARC)(LRR)(TIR)	TNLT
GCF_000002775.4	LOC18111224	XM_006389534.2:172..3876	XP_006389596	NLR	CC-NLR	(CC)(NBARC)(LRR)	CNL
GCF_000002775.4	LOC18103380	XM_024580874.1:186..3125	XP_024436642	NLR	CC-NLR or CCR-NLR or CCG10-NLR	(NBARC)(LRR)	NL
GCF_000002775.4	LOC18103380	XM_024580875.1:215..2662	XP_024436643	NLR	CC-NLR or CCR-NLR or CCG10-NLR	(NBARC)(LRR)	NL
GCF_000002775.4	LOC7462354	XM_024580876.1:203..1513	XP_024436644	NLR	CC-NLR or CCR-NLR or CCG10-NLR	(NBARC)	N
GCF_000002775.4	LOC18111198	XM_024580921.1:354..2984	XP_024436689	NLR	TIR-NLR	(TIR)(NBARC)(LRR)	TNL
GCF_000002775.4	LOC7484284	XM_024580946.1:1203..3803	XP_024436714	NLR	TIR-NLR	(TIR)(NBARC)(LRR)	TNL
GCF_000002775.4	LOC7484284	XM_024580947.1:1203..3803	XP_024436715	NLR	TIR-NLR	(TIR)(NBARC)(LRR)	TNL
GCF_000002775.4	LOC7484284	XM_024580948.1:1202..3229	XP_024436716	NLR	TIR-NLR	(TIR)(NBARC)(LRR)	TNL
GCF_000002775.4	LOC112323336	XM_024581022.1:287..2329	XP_024436790	NLR	TIR-NLR	(TIR)(NBARC)(LRR)	TNL
GCF_000002775.4	LOC18103093	XM_024581047.1:986..4387	XP_024436815	NLR	TIR-NLR	(TIR)(NBARC)(LRR)	TNL
GCF_000002775.4	LOC18103093	XM_024581048.1:168..3569	XP_024436816	NLR	TIR-NLR	(TIR)(NBARC)(LRR)	TNL
GCF_000002775.4	LOC18103092	XM_024581064.1:95..2356	XP_024436832	NLR	TIR-NLR	(TIR)(NBARC)	TN
GCF_000002775.4	LOC112323351	XM_024581194.1:224..1177	XP_024436962	NLR	CC-NLR	(NBARC)	N
GCF_000002775.4	LOC7497000	XM_024581297.1:375..2954	XP_024437065	degenerate NLR	CC-NLR or CCR-NLR or CCG10-NLR	(LRR)	L
GCF_000002775.4	LOC7497000	XM_024581298.1:375..2954	XP_024437066	degenerate NLR	CC-NLR or CCR-NLR or CCG10-NLR	(LRR)	L
GCF_000002775.4	LOC7497000	XM_024581299.1:375..2954	XP_024437067	degenerate NLR	CC-NLR or CCR-NLR or CCG10-NLR	(LRR)	L
GCF_000002775.4	LOC18111226	XM_024581348.1:1..963	XP_024437116	NLR	CC-NLR	(CC)(NBARC)	CN
GCF_000002775.4	LOC112323369	XM_024581350.1:144..2426	XP_024437118	NLR	TIR-NLR	(TIR)(NBARC)(LRR)	TNL
GCF_000002775.4	LOC112323370	XM_024581351.1:487..4023	XP_024437119	NLR	TIR-NLR	(TIR)(NBARC)(LRR)	TNL
GCF_000002775.4	LOC7484529	XM_024581356.1:3631..6336	XP_024437124	NLR	TIR-NLR	(TIR)(NBARC)(LRR)	TNL
GCF_000002775.4	LOC18102872	XM_024581357.1:1..816	XP_024437125	NLR	TIR-NLR	(TIR)(NBARC)	TN
GCF_000002775.4	LOC7460849	XM_024581445.1:829..3705	XP_024437213	NLR	CC-NLR	(NBARC)(LRR)	NL
GCF_000002775.4	LOC7460849	XM_024581446.1:999..3875	XP_024437214	NLR	CC-NLR	(NBARC)(LRR)	NL
GCF_000002775.4	LOC7460855	XM_024581460.1:405..3278	XP_024437228	NLR	CC-NLR or CCR-NLR or CCG10-NLR	(NBARC)(LRR)	NL
GCF_000002775.4	LOC7460855	XM_024581461.1:312..3185	XP_024437229	NLR	CC-NLR or CCR-NLR or CCG10-NLR	(NBARC)(LRR)	NL
GCF_000002775.4	LOC7484301	XM_024581512.1:172..3681	XP_024437280	NLR	TIR-NLR	(TIR)(NBARC)(LRR)	TNL
GCF_000002775.4	LOC7484301	XM_024581513.1:118..3627	XP_024437281	NLR	TIR-NLR	(TIR)(NBARC)(LRR)	TNL
GCF_000002775.4	LOC18102882	XM_024581514.1:147..3602	XP_024437282	NLR	TIR-NLR	(TIR)(NBARC)(LRR)	TNL
GCF_000002775.4	LOC18102882	XM_024581515.1:260..3646	XP_024437283	NLR	TIR-NLR	(TIR)(NBARC)(LRR)	TNL
GCF_000002775.4	LOC7484311	XM_024581516.1:110..3547	XP_024437284	NLR	TIR-NLR	(TIR)(NBARC)(LRR)	TNL
GCF_000002775.4	LOC112323403	XM_024581517.1:122..3511	XP_024437285	NLR	TIR-NLR	(TIR)(NBARC)(LRR)	TNL
GCF_000002775.4	LOC112323404	XM_024581518.1:166..3552	XP_024437286	NLR	TIR-NLR	(TIR)(NBARC)(LRR)	TNL
GCF_000002775.4	LOC18102891	XM_024581520.1:192..3563	XP_024437288	NLR	TIR-NLR	(TIR)(NBARC)(LRR)	TNL
GCF_000002775.4	LOC18102891	XM_024581521.1:86..3457	XP_024437289	NLR	TIR-NLR	(TIR)(NBARC)(LRR)	TNL
GCF_000002775.4	LOC18102885	XM_024581522.1:63..2873	XP_024437290	NLR	TIR-NLR	(TIR)(NBARC)(LRR)	TNL
GCF_000002775.4	LOC18102885	XM_024581523.1:63..2075	XP_024437291	NLR	TIR-NLR	(TIR)(NBARC)(LRR)	TNL
GCF_000002775.4	LOC112323408	XM_024581528.1:261..761	XP_024437296	TX	TX	(TIR)	T
GCF_000002775.4	LOC112323408	XM_024581530.1:163..663	XP_024437298	TX	TX	(TIR)	T
GCF_000002775.4	LOC18110991	XM_024581771.1:120..3368	XP_024437539	NLR	TIR-NLR	(TIR)(NBARC)(LRR)	TNL
GCF_000002775.4	LOC18095979	XM_024581812.1:170..5722	XP_024437580	NLR	CC-NLR	(NBARC)(LRR)(LRR)	NL
GCF_000002775.4	LOC7482214	XM_024582106.1:98..2980	XP_024437874	NLR	CC-NLR	(CC)(NBARC)(LRR)	CNL
GCF_000002775.4	LOC18103925	XM_024582187.1:624..3839	XP_024437955	NLR	CC-NLR	(CC)(NBARC)(LRR)	CNL
GCF_000002775.4	LOC18103925	XM_024582188.1:625..3840	XP_024437956	NLR	CC-NLR	(CC)(NBARC)(LRR)	CNL
GCF_000002775.4	LOC18103930	XM_024582189.1:185..3082	XP_024437957	NLR	CC-NLR	(CC)(NBARC)(LRR)	CNL
GCF_000002775.4	LOC18103930	XM_024582190.1:201..3098	XP_024437958	NLR	CC-NLR	(CC)(NBARC)(LRR)	CNL
GCF_000002775.4	LOC18103930	XM_024582191.1:255..3131	XP_024437959	NLR	CC-NLR	(CC)(NBARC)(LRR)	CNL
GCF_000002775.4	LOC18103930	XM_024582192.1:178..3039	XP_024437960	NLR	CC-NLR	(CC)(NBARC)(LRR)	CNL
GCF_000002775.4	LOC18103930	XM_024582193.1:174..3035	XP_024437961	NLR	CC-NLR	(CC)(NBARC)(LRR)	CNL
GCF_000002775.4	LOC18103930	XM_024582194.1:181..3042	XP_024437962	NLR	CC-NLR	(CC)(NBARC)(LRR)	CNL
GCF_000002775.4	LOC18103930	XM_024582195.1:173..3031	XP_024437963	NLR	CC-NLR	(CC)(NBARC)(LRR)	CNL
GCF_000002775.4	LOC18103930	XM_024582196.1:173..3031	XP_024437964	NLR	CC-NLR	(CC)(NBARC)(LRR)	CNL
GCF_000002775.4	LOC18103930	XM_024582197.1:169..3006	XP_024437965	NLR	CC-NLR	(CC)(NBARC)(LRR)	CNL
GCF_000002775.4	LOC18103930	XM_024582198.1:365..2953	XP_024437966	NLR	CC-NLR	(NBARC)(LRR)	NL
GCF_000002775.4	LOC18103923	XM_024582199.1:70..2907	XP_024437967	NLR	CC-NLR	(CC)(NBARC)(LRR)	CNL
GCF_000002775.4	LOC18103923	XM_024582200.1:70..1770	XP_024437968	NLR	CC-NLR	(CC)(NBARC)	CN
GCF_000002775.4	LOC7482212	XM_024582202.1:373..1161	XP_024437970	NLR	CC-NLR	(NBARC)	N
GCF_000002775.4	LOC18095926	XM_024582389.1:185..3775	XP_024438157	NLR	CC-NLR or CCR-NLR or CCG10-NLR	(NBARC)(LRR)(LRR)	NL
GCF_000002775.4	LOC112323637	XM_024582681.1:104..2953	XP_024438449	NLR	CC-NLR	(CC)(NBARC)(LRR)	CNL
GCF_000002775.4	LOC18104360	XM_024583044.1:316..4326	XP_024438812	NLR	TIR-NLR	(TIR)(NBARC)(LRR)(TIR)	TNLT
GCF_000002775.4	LOC18104360	XM_024583045.1:140..3502	XP_024438813	NLR	TIR-NLR	(NBARC)(LRR)(TIR)	NLT
GCF_000002775.4	LOC18104360	XM_024583046.1:316..3288	XP_024438814	NLR	TIR-NLR	(TIR)(NBARC)(LRR)(TIR)	TNLT
GCF_000002775.4	LOC18104040	XM_024583047.1:459..8102	XP_024438815	NLR	UNDETERMINED	(NBARC)(LRR)(LRR)	NL
GCF_000002775.4	LOC18104040	XM_024583048.1:460..7710	XP_024438816	NLR	UNDETERMINED	(NBARC)(LRR)(LRR)(LRR)	NL
GCF_000002775.4	LOC18104117	XM_024583266.1:356..1489	XP_024439034	NLR	UNDETERMINED	(NBARC)	N
GCF_000002775.4	LOC18104117	XM_024583267.1:216..1349	XP_024439035	NLR	UNDETERMINED	(NBARC)	N
GCF_000002775.4	LOC18104117	XM_024583268.1:232..1365	XP_024439036	NLR	UNDETERMINED	(NBARC)	N
GCF_000002775.4	LOC7477744	XM_024583308.1:145..1083	XP_024439076	NLR	UNDETERMINED	(NBARC)	N
GCF_000002775.4	LOC112323816	XM_024583342.1:269..1498	XP_024439110	NLR	UNDETERMINED	(NBARC)	N
GCF_000002775.4	LOC112323816	XM_024583343.1:269..1489	XP_024439111	NLR	UNDETERMINED	(NBARC)	N
GCF_000002775.4	LOC18104259	XM_024583344.1:348..2243	XP_024439112	NLR	TIR-NLR	(TIR)(NBARC)(LRR)	TNL
GCF_000002775.4	LOC18109288	XM_024583357.1:263..1492	XP_024439125	NLR	UNDETERMINED	(NBARC)	N
GCF_000002775.4	LOC18109288	XM_024583358.1:263..1483	XP_024439126	NLR	UNDETERMINED	(NBARC)	N
GCF_000002775.4	LOC18104021	XM_024583560.1:262..5181	XP_024439328	NLR	UNDETERMINED	(NBARC)(LRR)(LRR)	NL
GCF_000002775.4	LOC18104021	XM_024583561.1:283..5202	XP_024439329	NLR	UNDETERMINED	(NBARC)(LRR)(LRR)	NL
GCF_000002775.4	LOC18104021	XM_024583563.1:284..5203	XP_024439331	NLR	UNDETERMINED	(NBARC)(LRR)(LRR)	NL
GCF_000002775.4	LOC7481728	XM_024583570.1:260..5152	XP_024439338	NLR	UNDETERMINED	(NBARC)(LRR)(LRR)	NL
GCF_000002775.4	LOC7481728	XM_024583571.1:260..5152	XP_024439339	NLR	UNDETERMINED	(NBARC)(LRR)(LRR)	NL
GCF_000002775.4	LOC7481728	XM_024583572.1:260..5140	XP_024439340	NLR	UNDETERMINED	(NBARC)(LRR)(LRR)	NL
GCF_000002775.4	LOC112323859	XM_024583573.1:256..4209	XP_024439341	NLR	CC-NLR	(NBARC)(LRR)(LRR)(LRR)	NL
GCF_000002775.4	LOC18110817	XM_024583582.1:314..4474	XP_024439350	NLR	TIR-NLR	(TIR)(NBARC)(LRR)(TIR)	TNLT
GCF_000002775.4	LOC18110817	XM_024583583.1:336..4496	XP_024439351	NLR	TIR-NLR	(TIR)(NBARC)(LRR)(TIR)	TNLT
GCF_000002775.4	LOC18104252	XM_024583584.1:477..2111	XP_024439352	NLR	UNDETERMINED	(NBARC)	N
GCF_000002775.4	LOC18104368	XM_024583585.1:65..1513	XP_024439353	TX	TX	(LRR)(TIR)	LT
GCF_000002775.4	LOC18104079	XM_024583828.1:1..3129	XP_024439596	NLR	CC-NLR	(CC)(NBARC)(LRR)	CNL
GCF_000002775.4	LOC18104253	XM_024583868.1:1..1092	XP_024439636	TX	TX	(TIR)	T
GCF_000002775.4	LOC112323892	XM_024583869.1:328..900	XP_024439637	TX	TX	(TIR)	T
GCF_000002775.4	LOC18104064	XM_024584130.1:126..3404	XP_024439898	NLR	TIR-NLR	(TIR)(NBARC)(LRR)	TNL
GCF_000002775.4	LOC18095849	XM_024584275.1:231..4913	XP_024440043	NLR	CC-NLR	(NBARC)(LRR)(LRR)	NL
GCF_000002775.4	LOC18095849	XM_024584279.1:260..4942	XP_024440047	NLR	CC-NLR	(NBARC)(LRR)(LRR)	NL
GCF_000002775.4	LOC18095849	XM_024584283.1:199..4881	XP_024440051	NLR	CC-NLR	(NBARC)(LRR)(LRR)	NL
GCF_000002775.4	LOC18095849	XM_024584286.1:231..4739	XP_024440054	NLR	CC-NLR	(NBARC)(LRR)	NL
GCF_000002775.4	LOC112323995	XM_024584291.1:384..2450	XP_024440059	NLR	CC-NLR or CCR-NLR or CCG10-NLR	(NBARC)(LRR)	NL
GCF_000002775.4	LOC18095836	XM_024584306.1:110..1492	XP_024440074	NLR	CC-NLR or CCR-NLR or CCG10-NLR	(NBARC)	N
GCF_000002775.4	LOC112324016	XM_024584380.1:267..3806	XP_024440148	NLR	CC-NLR	(CC)(NBARC)(LRR)	CNL
GCF_000002775.4	LOC18104737	XM_024584534.1:143..3712	XP_024440302	NLR	CC-NLR	(CC)(NBARC)(LRR)	CNL
GCF_000002775.4	LOC18104748	XM_024584535.1:274..3660	XP_024440303	NLR	CC-NLR	(CC)(NBARC)(LRR)	CNL
GCF_000002775.4	LOC18104748	XM_024584536.1:268..3162	XP_024440304	NLR	CC-NLR	(CC)(NBARC)(LRR)	CNL
GCF_000002775.4	LOC18104747	XM_024584537.1:201..3425	XP_024440305	NLR	CC-NLR	(CC)(NBARC)(LRR)(OTHER)	CNLO
GCF_000002775.4	LOC18104747	XM_024584538.1:201..3425	XP_024440306	NLR	CC-NLR	(CC)(NBARC)(LRR)(OTHER)	CNLO
GCF_000002775.4	LOC18104770	XM_024584700.1:192..1001	XP_024440468	NLR	CC-NLR	(CC)(NBARC)	CN
GCF_000002775.4	LOC18104770	XM_024584701.1:192..1001	XP_024440469	NLR	CC-NLR	(CC)(NBARC)	CN
GCF_000002775.4	LOC7494137	XM_024584738.1:589..2646	XP_024440506	MLKL	MLKL	(MLKL)(PKin)	MO
GCF_000002775.4	LOC18095726	XM_024584872.1:632..5281	XP_024440640	NLR	CC-NLR or CCR-NLR or CCG10-NLR	(NBARC)(LRR)	NL
GCF_000002775.4	LOC18095726	XM_024584878.1:466..5115	XP_024440646	NLR	CC-NLR or CCR-NLR or CCG10-NLR	(NBARC)(LRR)	NL
GCF_000002775.4	LOC18095726	XM_024584883.1:543..5192	XP_024440651	NLR	CC-NLR or CCR-NLR or CCG10-NLR	(NBARC)(LRR)	NL
GCF_000002775.4	LOC18095726	XM_024584884.1:617..5266	XP_024440652	NLR	CC-NLR or CCR-NLR or CCG10-NLR	(NBARC)(LRR)	NL
GCF_000002775.4	LOC18095726	XM_024584890.1:556..5205	XP_024440658	NLR	CC-NLR or CCR-NLR or CCG10-NLR	(NBARC)(LRR)	NL
GCF_000002775.4	LOC18095726	XM_024584892.1:528..5177	XP_024440660	NLR	CC-NLR or CCR-NLR or CCG10-NLR	(NBARC)(LRR)	NL
GCF_000002775.4	LOC18095726	XM_024584903.1:572..5218	XP_024440671	NLR	CC-NLR or CCR-NLR or CCG10-NLR	(NBARC)(LRR)	NL
GCF_000002775.4	LOC18104712	XM_024584905.1:67..3951	XP_024440673	NLR	CC-NLR	(CC)(NBARC)(LRR)	CNL
GCF_000002775.4	LOC18095726	XM_024584906.1:574..4509	XP_024440674	NLR	CC-NLR or CCR-NLR or CCG10-NLR	(NBARC)(LRR)(LRR)	NL
GCF_000002775.4	LOC18095726	XM_024584911.1:572..4438	XP_024440679	NLR	CC-NLR or CCR-NLR or CCG10-NLR	(NBARC)(LRR)	NL
GCF_000002775.4	LOC18095721	XM_024584923.1:209..1933	XP_024440691	NLR	CC-NLR	(NBARC)	N
GCF_000002775.4	LOC18095728	XM_024584952.1:744..1457	XP_024440720	NLR	CC-NLR	(NBARC)	N
GCF_000002775.4	LOC18095728	XM_024584955.1:414..1127	XP_024440723	NLR	CC-NLR	(NBARC)	N
GCF_000002775.4	LOC112324095	XM_024585037.1:452..5209	XP_024440805	NLR	TIR-NLR	(TIR)(NBARC)(LRR)(TIR)(OTHER)	TNLTO
GCF_000002775.4	LOC112324095	XM_024585038.1:452..4444	XP_024440806	NLR	TIR-NLR	(TIR)(NBARC)(LRR)(TIR)	TNLT
GCF_000002775.4	LOC18110815	XM_024585039.1:321..4433	XP_024440807	NLR	TIR-NLR	(TIR)(NBARC)(LRR)(TIR)	TNLT
GCF_000002775.4	LOC18110815	XM_024585040.1:321..4430	XP_024440808	NLR	TIR-NLR	(TIR)(NBARC)(LRR)(TIR)	TNLT
GCF_000002775.4	LOC112324096	XM_024585041.1:380..4249	XP_024440809	NLR	TIR-NLR	(TIR)(NBARC)(LRR)(TIR)	TNLT
GCF_000002775.4	LOC112324096	XM_024585042.1:372..4241	XP_024440810	NLR	TIR-NLR	(TIR)(NBARC)(LRR)(TIR)	TNLT
GCF_000002775.4	LOC18109245	XM_024585043.1:46..3852	XP_024440811	NLR	TIR-NLR	(TIR)(NBARC)(LRR)(TIR)	TNLT
GCF_000002775.4	LOC18104767	XM_024585093.1:166..3837	XP_024440861	NLR	CC-NLR	(CC)(NBARC)(LRR)	CNL
GCF_000002775.4	LOC18104767	XM_024585094.1:166..3837	XP_024440862	NLR	CC-NLR	(CC)(NBARC)(LRR)	CNL
GCF_000002775.4	LOC18104767	XM_024585095.1:166..3837	XP_024440863	NLR	CC-NLR	(CC)(NBARC)(LRR)	CNL
GCF_000002775.4	LOC18104753	XM_024585096.1:133..3666	XP_024440864	NLR	CC-NLR	(CC)(NBARC)(LRR)	CNL
GCF_000002775.4	LOC18104781	XM_024585122.1:80..4126	XP_024440890	NLR	CC-NLR	(CC)(NBARC)(LRR)	CNL
GCF_000002775.4	LOC18104781	XM_024585124.1:80..4126	XP_024440892	NLR	CC-NLR	(CC)(NBARC)(LRR)	CNL
GCF_000002775.4	LOC18104781	XM_024585125.1:80..4126	XP_024440893	NLR	CC-NLR	(CC)(NBARC)(LRR)	CNL
GCF_000002775.4	LOC18104781	XM_024585126.1:80..4126	XP_024440894	NLR	CC-NLR	(CC)(NBARC)(LRR)	CNL
GCF_000002775.4	LOC18104781	XM_024585127.1:80..4126	XP_024440895	NLR	CC-NLR	(CC)(NBARC)(LRR)	CNL
GCF_000002775.4	LOC18104781	XM_024585128.1:80..4021	XP_024440896	NLR	CC-NLR	(CC)(NBARC)(LRR)(LRR)	CNL
GCF_000002775.4	LOC7464759	XM_024585129.1:326..4147	XP_024440897	NLR	CC-NLR	(CC)(NBARC)(LRR)	CNL
GCF_000002775.4	LOC112324106	XM_024585138.1:1..498	XP_024440906	NLR	CC-NLR	(NBARC)	N
GCF_000002775.4	LOC7488882	XM_024585140.1:1..2313	XP_024440908	NLR	CC-NLR or CCR-NLR or CCG10-NLR	(NBARC)(LRR)	NL
GCF_000002775.4	LOC18104757	XM_024585147.1:1..3426	XP_024440915	NLR	CC-NLR	(CC)(NBARC)(LRR)	CNL
GCF_000002775.4	LOC18110881	XM_024585196.1:1..333	XP_024440964	TX	TX	(TIR)	T
GCF_000002775.4	LOC18105460	XM_024585403.1:311..4738	XP_024441171	NLR	CC-NLR	(CC)(NBARC)(LRR)	CNL
GCF_000002775.4	LOC18105460	XM_024585404.1:310..4326	XP_024441172	NLR	CC-NLR	(CC)(NBARC)(LRR)	CNL
GCF_000002775.4	LOC18105460	XM_024585405.1:310..4326	XP_024441173	NLR	CC-NLR	(CC)(NBARC)(LRR)	CNL
GCF_000002775.4	LOC18104783	XM_024585416.1:150..3956	XP_024441184	NLR	CC-NLR	(CC)(NBARC)(LRR)	CNL
GCF_000002775.4	LOC18104783	XM_024585417.1:154..3711	XP_024441185	NLR	CC-NLR	(CC)(NBARC)(LRR)	CNL
GCF_000002775.4	LOC18104710	XM_024585499.1:1032..4313	XP_024441267	NLR	CC-NLR	(CC)(NBARC)(LRR)	CNL
GCF_000002775.4	LOC112324149	XM_024585563.1:194..3784	XP_024441331	NLR	CC-NLR or CCR-NLR or CCG10-NLR	(NBARC)(LRR)	NL
GCF_000002775.4	LOC112324159	XM_024585720.1:262..3828	XP_024441488	NLR	CC-NLR	(CC)(NBARC)(LRR)	CNL
GCF_000002775.4	LOC18094492	XM_024585761.1:970..3873	XP_024441529	NLR	UNDETERMINED	(NBARC)(LRR)	NL
GCF_000002775.4	LOC7464768	XM_024585842.1:181..4476	XP_024441610	NLR	CC-NLR	(CC)(NBARC)(LRR)(LRR)	CNL
GCF_000002775.4	LOC7464768	XM_024585843.1:181..4476	XP_024441611	NLR	CC-NLR	(CC)(NBARC)(LRR)(LRR)	CNL
GCF_000002775.4	LOC7464768	XM_024585844.1:182..4372	XP_024441612	NLR	CC-NLR	(CC)(NBARC)(LRR)(LRR)	CNL
GCF_000002775.4	LOC7464768	XM_024585845.1:182..4225	XP_024441613	NLR	CC-NLR	(CC)(NBARC)(LRR)	CNL
GCF_000002775.4	LOC7464768	XM_024585846.1:185..4228	XP_024441614	NLR	CC-NLR	(CC)(NBARC)(LRR)	CNL
GCF_000002775.4	LOC7459153	XM_024585964.1:509..4873	XP_024441732	NLR	CC-NLR or CCR-NLR or CCG10-NLR	(NBARC)(LRR)	NL
GCF_000002775.4	LOC7459153	XM_024585969.1:532..4896	XP_024441737	NLR	CC-NLR or CCR-NLR or CCG10-NLR	(NBARC)(LRR)	NL
GCF_000002775.4	LOC7459153	XM_024585974.1:420..4784	XP_024441742	NLR	CC-NLR or CCR-NLR or CCG10-NLR	(NBARC)(LRR)	NL
GCF_000002775.4	LOC7459153	XM_024585979.1:443..4807	XP_024441747	NLR	CC-NLR or CCR-NLR or CCG10-NLR	(NBARC)(LRR)	NL
GCF_000002775.4	LOC7459153	XM_024585984.1:1755..6119	XP_024441752	NLR	CC-NLR or CCR-NLR or CCG10-NLR	(NBARC)(LRR)	NL
GCF_000002775.4	LOC7459153	XM_024585987.1:135..4184	XP_024441755	NLR	CC-NLR or CCR-NLR or CCG10-NLR	(NBARC)(LRR)	NL
GCF_000002775.4	LOC7459153	XM_024585992.1:508..4179	XP_024441760	NLR	CC-NLR or CCR-NLR or CCG10-NLR	(NBARC)(LRR)	NL
GCF_000002775.4	LOC18095827	XM_024585998.1:1..3804	XP_024441766	NLR	CC-NLR or CCR-NLR or CCG10-NLR	(NBARC)(LRR)	NL
GCF_000002775.4	LOC18096049	XM_024586003.1:582..4271	XP_024441771	NLR	CC-NLR	(NBARC)(LRR)	NL
GCF_000002775.4	LOC18096049	XM_024586007.1:816..4505	XP_024441775	NLR	CC-NLR	(NBARC)(LRR)	NL
GCF_000002775.4	LOC18096049	XM_024586012.1:567..4256	XP_024441780	NLR	CC-NLR	(NBARC)(LRR)	NL
GCF_000002775.4	LOC18096049	XM_024586014.1:629..4318	XP_024441782	NLR	CC-NLR	(NBARC)(LRR)	NL
GCF_000002775.4	LOC18096049	XM_024586016.1:409..4098	XP_024441784	NLR	CC-NLR	(NBARC)(LRR)	NL
GCF_000002775.4	LOC18096049	XM_024586019.1:582..4235	XP_024441787	NLR	CC-NLR	(NBARC)(LRR)	NL
GCF_000002775.4	LOC112324264	XM_024586024.1:314..2281	XP_024441792	NLR	CC-NLR or CCR-NLR or CCG10-NLR	(NBARC)(LRR)	NL
GCF_000002775.4	LOC112324264	XM_024586029.1:299..2266	XP_024441797	NLR	CC-NLR or CCR-NLR or CCG10-NLR	(NBARC)(LRR)	NL
GCF_000002775.4	LOC7475654	XM_024586298.1:161..4369	XP_024442066	NLR	TIR-NLR	(TIR)(NBARC)(LRR)	TNL
GCF_000002775.4	LOC18094100	XM_024586609.1:37..2916	XP_024442377	NLR	CC-NLR	(CC)(NBARC)(LRR)	CNL
GCF_000002775.4	LOC112324349	XM_024586619.1:109..2955	XP_024442387	NLR	CC-NLR	(CC)(NBARC)(LRR)	CNL
GCF_000002775.4	LOC7486493	XM_024588040.1:292..2859	XP_024443808	NLR	CC-NLR	(CC)(NBARC)(LRR)	CNL
GCF_000002775.4	LOC18099424	XM_024588237.1:172..3558	XP_024444005	NLR	CC-NLR	(CC)(NBARC)(LRR)	CNL
GCF_000002775.4	LOC18099425	XM_024588238.1:232..3564	XP_024444006	NLR	CC-NLR	(CC)(NBARC)(LRR)	CNL
GCF_000002775.4	LOC18099425	XM_024588239.1:232..3564	XP_024444007	NLR	CC-NLR	(CC)(NBARC)(LRR)	CNL
GCF_000002775.4	LOC18099425	XM_024588240.1:232..3564	XP_024444008	NLR	CC-NLR	(CC)(NBARC)(LRR)	CNL
GCF_000002775.4	LOC18099425	XM_024588241.1:232..3564	XP_024444009	NLR	CC-NLR	(CC)(NBARC)(LRR)	CNL
GCF_000002775.4	LOC18107381	XM_024588321.1:332..5056	XP_024444089	NLR	TIR-NLR	(TIR)(NBARC)(LRR)(TIR)	TNLT
GCF_000002775.4	LOC18107381	XM_024588322.1:364..5052	XP_024444090	NLR	TIR-NLR	(TIR)(NBARC)(LRR)(TIR)	TNLT
GCF_000002775.4	LOC18110884	XM_024588323.1:446..4942	XP_024444091	NLR	TIR-NLR	(TIR)(NBARC)(LRR)(TIR)	TNLT
GCF_000002775.4	LOC18110884	XM_024588325.1:422..4909	XP_024444093	NLR	TIR-NLR	(TIR)(NBARC)(LRR)(TIR)	TNLT
GCF_000002775.4	LOC18109532	XM_024588326.1:244..4578	XP_024444094	NLR	TIR-NLR	(TIR)(NBARC)(LRR)(TIR)	TNLT
GCF_000002775.4	LOC18107466	XM_024588327.1:260..4477	XP_024444095	NLR	TIR-NLR	(TIR)(NBARC)(LRR)(TIR)	TNLT
GCF_000002775.4	LOC112324626	XM_024588334.1:655..1119	XP_024444102	TX	TX	(TIR)	T
GCF_000002775.4	LOC112324638	XM_024588381.1:43..2748	XP_024444149	NLR	CC-NLR	(CC)(NBARC)(LRR)	CNL
GCF_000002775.4	LOC112324639	XM_024588382.1:105..2762	XP_024444150	NLR	CC-NLR	(CC)(NBARC)(LRR)	CNL
GCF_000002775.4	LOC112324639	XM_024588383.1:105..2762	XP_024444151	NLR	CC-NLR	(CC)(NBARC)(LRR)	CNL
GCF_000002775.4	LOC18106506	XM_024588385.1:117..2651	XP_024444153	NLR	CC-NLR	(CC)(NBARC)(LRR)	CNL
GCF_000002775.4	LOC18110501	XM_024588386.1:129..2654	XP_024444154	NLR	CC-NLR	(CC)(NBARC)(LRR)	CNL
GCF_000002775.4	LOC18110501	XM_024588387.1:129..2654	XP_024444155	NLR	CC-NLR	(CC)(NBARC)(LRR)	CNL
GCF_000002775.4	LOC18110501	XM_024588388.1:129..2654	XP_024444156	NLR	CC-NLR	(CC)(NBARC)(LRR)	CNL
GCF_000002775.4	LOC18110501	XM_024588389.1:129..2654	XP_024444157	NLR	CC-NLR	(CC)(NBARC)(LRR)	CNL
GCF_000002775.4	LOC18110501	XM_024588390.1:129..2654	XP_024444158	NLR	CC-NLR	(CC)(NBARC)(LRR)	CNL
GCF_000002775.4	LOC18110501	XM_024588391.1:129..2654	XP_024444159	NLR	CC-NLR	(CC)(NBARC)(LRR)	CNL
GCF_000002775.4	LOC112324640	XM_024588392.1:32..1882	XP_024444160	NLR	CC-NLR or CCR-NLR or CCG10-NLR	(NBARC)(LRR)	NL
GCF_000002775.4	LOC18106563	XM_024588505.1:424..3651	XP_024444273	NLR	CC-NLR	(CC)(NBARC)(LRR)	CNL
GCF_000002775.4	LOC18110390	XM_024588519.1:148..3366	XP_024444287	NLR	CC-NLR	(CC)(NBARC)(LRR)	CNL
GCF_000002775.4	LOC7496600	XM_024588539.1:136..4521	XP_024444307	NLR	CC-NLR	(CC)(CC)(NBARC)(LRR)	CCNL
GCF_000002775.4	LOC7496600	XM_024588540.1:136..4245	XP_024444308	NLR	CC-NLR	(CC)(CC)(NBARC)(LRR)	CCNL
GCF_000002775.4	LOC7496600	XM_024588541.1:135..3446	XP_024444309	NLR	CC-NLR	(NBARC)(LRR)	NL
GCF_000002775.4	LOC18106578	XM_024588555.1:204..1913	XP_024444323	NLR	CC-NLR	(CC)(NBARC)	CN
GCF_000002775.4	LOC112324678	XM_024588742.1:1..333	XP_024444510	TX	TX	(TIR)	T
GCF_000002775.4	LOC112324679	XM_024588744.1:1..333	XP_024444512	TX	TX	(TIR)	T
GCF_000002775.4	LOC18110385	XM_024588745.1:420..2216	XP_024444513	NLR	TIR-NLR	(TIR)(NBARC)	TN
GCF_000002775.4	LOC7460966	XM_024588748.1:38..2830	XP_024444516	NLR	CC-NLR	(NBARC)(LRR)	NL
GCF_000002775.4	LOC112324682	XM_024588754.1:1..2193	XP_024444522	NLR	CC-NLR	(CC)(NBARC)(LRR)	CNL
GCF_000002775.4	LOC18106623	XM_024588755.1:1..918	XP_024444523	NLR	UNDETERMINED	(OTHER)(NBARC)	ON
GCF_000002775.4	LOC18106567	XM_024588758.1:621..2513	XP_024444526	NLR	CC-NLR	(CC)(NBARC)(LRR)	CNL
GCF_000002775.4	LOC112323218	XM_024588759.1:197..3592	XP_024444527	NLR	CC-NLR	(CC)(NBARC)(LRR)	CNL
GCF_000002775.4	LOC18106503	XM_024588761.1:1..2184	XP_024444529	NLR	CC-NLR	(CC)(NBARC)(LRR)	CNL
GCF_000002775.4	LOC18106505	XM_024588762.1:1..2379	XP_024444530	NLR	CC-NLR	(CC)(NBARC)(LRR)	CNL
GCF_000002775.4	LOC112324685	XM_024588763.1:1..624	XP_024444531	NLR	CC-NLR	(NBARC)	N
GCF_000002775.4	LOC18106541	XM_024588879.1:323..1492	XP_024444647	degenerate NLR	UNDETERMINED	(LRR)	L
GCF_000002775.4	LOC112324725	XM_024588930.1:615..1094	XP_024444698	NLR	CC-NLR	(NBARC)	N
GCF_000002775.4	LOC18106403	XM_024588948.1:160..4530	XP_024444716	NLR	CC-NLR	(CC)(NBARC)(LRR)(LRR)	CNL
GCF_000002775.4	LOC18106403	XM_024588949.1:55..4425	XP_024444717	NLR	CC-NLR	(CC)(NBARC)(LRR)(LRR)	CNL
GCF_000002775.4	LOC18106801	XM_024588950.1:202..4359	XP_024444718	NLR	CC-NLR	(CC)(NBARC)(LRR)(LRR)	CNL
GCF_000002775.4	LOC112324732	XM_024588952.1:66..929	XP_024444720	NLR	CC-NLR	(CC)(NBARC)	CN
GCF_000002775.4	LOC18094340	XM_024588960.1:232..2034	XP_024444728	NLR	TIR-NLR	(TIR)(NBARC)	TN
GCF_000002775.4	LOC18106766	XM_024589136.1:217..3780	XP_024444904	NLR	TIR-NLR	(TIR)(NBARC)(LRR)	TNL
GCF_000002775.4	LOC7491358	XM_024589137.1:151..3813	XP_024444905	NLR	CC-NLR	(CC)(NBARC)(LRR)	CNL
GCF_000002775.4	LOC112324753	XM_024589139.1:226..3789	XP_024444907	NLR	TIR-NLR	(TIR)(NBARC)(LRR)	TNL
GCF_000002775.4	LOC112324753	XM_024589140.1:226..3789	XP_024444908	NLR	TIR-NLR	(TIR)(NBARC)(LRR)	TNL
GCF_000002775.4	LOC112324753	XM_024589141.1:226..3789	XP_024444909	NLR	TIR-NLR	(TIR)(NBARC)(LRR)	TNL
GCF_000002775.4	LOC18110084	XM_024589183.1:244..3546	XP_024444951	NLR	CC-NLR	(CC)(NBARC)(LRR)	CNL
GCF_000002775.4	LOC18107199	XM_024589232.1:95..1600	XP_024445000	degenerate NLR	UNDETERMINED	(LRR)	L
GCF_000002775.4	LOC18106800	XM_024589268.1:1..1908	XP_024445036	NLR	CC-NLR or CCR-NLR or CCG10-NLR	(NBARC)(LRR)	NL
GCF_000002775.4	LOC18099365	XM_024589358.1:103..3786	XP_024445126	NLR	CC-NLR	(CC)(NBARC)(LRR)	CNL
GCF_000002775.4	LOC18099365	XM_024589359.1:103..3786	XP_024445127	NLR	CC-NLR	(CC)(NBARC)(LRR)	CNL
GCF_000002775.4	LOC18099365	XM_024589360.1:103..3786	XP_024445128	NLR	CC-NLR	(CC)(NBARC)(LRR)	CNL
GCF_000002775.4	LOC18099365	XM_024589361.1:103..3786	XP_024445129	NLR	CC-NLR	(CC)(NBARC)(LRR)	CNL
GCF_000002775.4	LOC7476830	XM_024589362.1:1..3081	XP_024445130	NLR	CC-NLR	(CC)(NBARC)(LRR)	CNL
GCF_000002775.4	LOC18099365	XM_024589363.1:103..3786	XP_024445131	NLR	CC-NLR	(CC)(NBARC)(LRR)	CNL
GCF_000002775.4	LOC18099368	XM_024589364.1:297..3557	XP_024445132	NLR	CC-NLR	(CC)(NBARC)(LRR)	CNL
GCF_000002775.4	LOC18099368	XM_024589365.1:297..3557	XP_024445133	NLR	CC-NLR	(CC)(NBARC)(LRR)	CNL
GCF_000002775.4	LOC18099368	XM_024589366.1:297..3557	XP_024445134	NLR	CC-NLR	(CC)(NBARC)(LRR)	CNL
GCF_000002775.4	LOC18099368	XM_024589367.1:297..3557	XP_024445135	NLR	CC-NLR	(CC)(NBARC)(LRR)	CNL
GCF_000002775.4	LOC18099368	XM_024589368.1:297..3557	XP_024445136	NLR	CC-NLR	(CC)(NBARC)(LRR)	CNL
GCF_000002775.4	LOC18099368	XM_024589369.1:297..3557	XP_024445137	NLR	CC-NLR	(CC)(NBARC)(LRR)	CNL
GCF_000002775.4	LOC18099368	XM_024589370.1:297..3557	XP_024445138	NLR	CC-NLR	(CC)(NBARC)(LRR)	CNL
GCF_000002775.4	LOC18099368	XM_024589371.1:297..3557	XP_024445139	NLR	CC-NLR	(CC)(NBARC)(LRR)	CNL
GCF_000002775.4	LOC18099368	XM_024589372.1:297..3557	XP_024445140	NLR	CC-NLR	(CC)(NBARC)(LRR)	CNL
GCF_000002775.4	LOC18106659	XM_024589373.1:624..3884	XP_024445141	NLR	CC-NLR	(CC)(NBARC)(LRR)	CNL
GCF_000002775.4	LOC18106657	XM_024589374.1:354..3611	XP_024445142	NLR	CC-NLR	(CC)(NBARC)(LRR)	CNL
GCF_000002775.4	LOC18106657	XM_024589376.1:354..3611	XP_024445144	NLR	CC-NLR	(CC)(NBARC)(LRR)	CNL
GCF_000002775.4	LOC18106657	XM_024589377.1:354..3611	XP_024445145	NLR	CC-NLR	(CC)(NBARC)(LRR)	CNL
GCF_000002775.4	LOC18106657	XM_024589378.1:354..3611	XP_024445146	NLR	CC-NLR	(CC)(NBARC)(LRR)	CNL
GCF_000002775.4	LOC18106657	XM_024589379.1:354..3494	XP_024445147	NLR	CC-NLR	(CC)(NBARC)(LRR)	CNL
GCF_000002775.4	LOC18107588	XM_024589529.1:225..3107	XP_024445297	NLR	CC-NLR	(CC)(NBARC)(LRR)	CNL
GCF_000002775.4	LOC18110948	XM_024589586.1:1..2592	XP_024445354	NLR	CC-NLR	(CC)(NBARC)(LRR)(OTHER)	CNLO
GCF_000002775.4	LOC112323285	XM_024589588.1:1..2157	XP_024445356	degenerate NLR	UNDETERMINED	(LRR)	L
GCF_000002775.4	LOC18110956	XM_024589589.1:354..3494	XP_024445357	NLR	CC-NLR or CCR-NLR or CCG10-NLR	(NBARC)(LRR)	NL
GCF_000002775.4	LOC112324929	XM_024589590.1:1..3474	XP_024445358	NLR	CC-NLR or CCR-NLR or CCG10-NLR	(NBARC)(LRR)	NL
GCF_000002775.4	LOC112323276	XM_024589683.1:374..3655	XP_024445451	NLR	CC-NLR	(BED)(NBARC)(LRR)	ONL
GCF_000002775.4	LOC112323276	XM_024589684.1:374..3655	XP_024445452	NLR	CC-NLR	(BED)(NBARC)(LRR)	ONL
GCF_000002775.4	LOC112323276	XM_024589685.1:374..3655	XP_024445453	NLR	CC-NLR	(BED)(NBARC)(LRR)	ONL
GCF_000002775.4	LOC112323276	XM_024589686.1:374..3655	XP_024445454	NLR	CC-NLR	(BED)(NBARC)(LRR)	ONL
GCF_000002775.4	LOC112323276	XM_024589687.1:374..3655	XP_024445455	NLR	CC-NLR	(BED)(NBARC)(LRR)	ONL
GCF_000002775.4	LOC112323276	XM_024589688.1:374..3655	XP_024445456	NLR	CC-NLR	(BED)(NBARC)(LRR)	ONL
GCF_000002775.4	LOC112323276	XM_024589689.1:374..3655	XP_024445457	NLR	CC-NLR	(BED)(NBARC)(LRR)	ONL
GCF_000002775.4	LOC112323276	XM_024589690.1:374..3655	XP_024445458	NLR	CC-NLR	(BED)(NBARC)(LRR)	ONL
GCF_000002775.4	LOC112323276	XM_024589691.1:375..3656	XP_024445459	NLR	CC-NLR	(BED)(NBARC)(LRR)	ONL
GCF_000002775.4	LOC7458426	XM_024590045.1:81..2624	XP_024445813	NLR	CC-NLR	(CC)(NBARC)(LRR)	CNL
GCF_000002775.4	LOC7458426	XM_024590046.1:145..2208	XP_024445814	NLR	CC-NLR	(NBARC)(LRR)	NL
GCF_000002775.4	LOC18107585	XM_024590185.1:125..2986	XP_024445953	NLR	CC-NLR	(CC)(NBARC)(LRR)	CNL
GCF_000002775.4	LOC18110949	XM_024590310.1:120..3497	XP_024446078	NLR	CC-NLR	(CC)(NBARC)(LRR)	CNL
GCF_000002775.4	LOC18107826	XM_024590426.1:436..3213	XP_024446194	NLR	CC-NLR	(CC)(NBARC)(LRR)	CNL
GCF_000002775.4	LOC112325096	XM_024590788.1:300..3770	XP_024446556	NLR	CC-NLR	(NBARC)(LRR)	NL
GCF_000002775.4	LOC18108173	XM_024590812.1:1230..3590	XP_024446580	NLR	UNDETERMINED	(NBARC)(LRR)	NL
GCF_000002775.4	LOC18108173	XM_024590813.1:1056..3416	XP_024446581	NLR	UNDETERMINED	(NBARC)(LRR)	NL
GCF_000002775.4	LOC18108173	XM_024590814.1:208..1149	XP_024446582	NLR	TIR-NLR	(TIR)(NBARC)	TN
GCF_000002775.4	LOC112325181	XM_024590940.1:192..3200	XP_024446708	NLR	TIR-NLR	(TIR)(NBARC)(LRR)	TNL
GCF_000002775.4	LOC7491048	XM_024590958.1:479..2629	XP_024446726	degenerate NLR	CC-NLR or CCR-NLR or CCG10-NLR	(LRR)	L
GCF_000002775.4	LOC18108506	XM_024590978.1:233..3700	XP_024446746	NLR	TIR-NLR	(TIR)(NBARC)(LRR)	TNL
GCF_000002775.4	LOC18108506	XM_024590979.1:232..3612	XP_024446747	NLR	TIR-NLR	(TIR)(NBARC)(LRR)	TNL
GCF_000002775.4	LOC7458835	XM_024591057.1:141..3746	XP_024446825	NLR	TIR-NLR	(TIR)(NBARC)(LRR)(LRR)	TNL
GCF_000002775.4	LOC7458835	XM_024591058.1:141..3746	XP_024446826	NLR	TIR-NLR	(TIR)(NBARC)(LRR)(LRR)	TNL
GCF_000002775.4	LOC7458835	XM_024591059.1:140..3742	XP_024446827	NLR	TIR-NLR	(TIR)(NBARC)(LRR)(LRR)	TNL
GCF_000002775.4	LOC7458835	XM_024591060.1:141..3713	XP_024446828	NLR	TIR-NLR	(TIR)(NBARC)(LRR)(LRR)	TNL
GCF_000002775.4	LOC7458835	XM_024591061.1:141..3674	XP_024446829	NLR	TIR-NLR	(TIR)(NBARC)(LRR)	TNL
GCF_000002775.4	LOC18107992	XM_024591070.1:68..3346	XP_024446838	NLR	TIR-NLR	(TIR)(NBARC)(LRR)	TNL
GCF_000002775.4	LOC112325239	XM_024591198.1:1..1143	XP_024446966	NLR	CC-NLR	(CC)(NBARC)	CN
GCF_000002775.4	LOC18108539	XM_024591211.1:756..4148	XP_024446979	NLR	TIR-NLR	(TIR)(NBARC)(LRR)	TNL
GCF_000002775.4	LOC18108541	XM_024591212.1:1..2154	XP_024446980	NLR	UNDETERMINED	(NBARC)(LRR)	NL
GCF_000002775.4	LOC112325257	XM_024591244.1:38..2923	XP_024447012	NLR	CC-NLR or CCR-NLR or CCG10-NLR	(NBARC)(LRR)	NL
GCF_000002775.4	LOC112325258	XM_024591245.1:5..2887	XP_024447013	NLR	CC-NLR or CCR-NLR or CCG10-NLR	(NBARC)(LRR)	NL
GCF_000002775.4	LOC18108517	XM_024591259.1:232..4053	XP_024447027	NLR	TIR-NLR	(TIR)(NBARC)(LRR)	TNL
GCF_000002775.4	LOC18108517	XM_024591260.1:227..4027	XP_024447028	NLR	TIR-NLR	(TIR)(NBARC)(LRR)	TNL
GCF_000002775.4	LOC7494633	XM_024591262.1:181..1542	XP_024447030	NLR	TIR-NLR	(TIR)(NBARC)	TN
GCF_000002775.4	LOC7494635	XM_024591263.1:180..1355	XP_024447031	NLR	TIR-NLR	(TIR)(NBARC)	TN
GCF_000002775.4	LOC112325267	XM_024591268.1:209..1441	XP_024447036	NLR	TIR-NLR	(TIR)(NBARC)	TN
GCF_000002775.4	LOC7491101	XM_024591280.1:82..3627	XP_024447048	NLR	TIR-NLR	(TIR)(NBARC)(LRR)	TNL
GCF_000002775.4	LOC7491101	XM_024591281.1:82..3564	XP_024447049	NLR	TIR-NLR	(TIR)(NBARC)(LRR)	TNL
GCF_000002775.4	LOC18108179	XM_024591313.1:233..3892	XP_024447081	NLR	CC-NLR or CCR-NLR or CCG10-NLR	(BED)(NBARC)(LRR)	ONL
GCF_000002775.4	LOC18108180	XM_024591344.1:196..3912	XP_024447112	NLR	CC-NLR or CCR-NLR or CCG10-NLR	(BED)(NBARC)(LRR)	ONL
GCF_000002775.4	LOC7459248	XM_024591678.1:366..4883	XP_024447446	NLR	TIR-NLR	(TIR)(NBARC)(LRR)	TNL
GCF_000002775.4	LOC7459248	XM_024591679.1:359..4876	XP_024447447	NLR	TIR-NLR	(TIR)(NBARC)(LRR)	TNL
GCF_000002775.4	LOC7459248	XM_024591680.1:157..4674	XP_024447448	NLR	TIR-NLR	(TIR)(NBARC)(LRR)	TNL
GCF_000002775.4	LOC18108419	XM_024591681.1:526..5001	XP_024447449	NLR	TIR-NLR	(TIR)(NBARC)(LRR)	TNL
GCF_000002775.4	LOC18108419	XM_024591682.1:511..4911	XP_024447450	NLR	TIR-NLR	(TIR)(NBARC)(LRR)	TNL
GCF_000002775.4	LOC18108426	XM_024591683.1:305..3643	XP_024447451	NLR	TIR-NLR	(TIR)(NBARC)(LRR)	TNL
GCF_000002775.4	LOC18110592	XM_024591684.1:513..4355	XP_024447452	NLR	TIR-NLR	(TIR)(NBARC)(LRR)	TNL
GCF_000002775.4	LOC112325321	XM_024591685.1:1343..3451	XP_024447453	NLR	TIR-NLR	(TIR)(NBARC)(LRR)	TNL
GCF_000002775.4	LOC18108450	XM_024591698.1:296..3940	XP_024447466	NLR	CC-NLR	(CC)(NBARC)(LRR)	CNL
GCF_000002775.4	LOC18108000	XM_024591721.1:385..4353	XP_024447489	NLR	TIR-NLR	(TIR)(NBARC)(LRR)	TNL
GCF_000002775.4	LOC18108056	XM_024591722.1:537..3986	XP_024447490	NLR	CC-NLR or CCR-NLR or CCG10-NLR	(NBARC)(LRR)	NL
GCF_000002775.4	LOC18108001	XM_024591741.1:170..3856	XP_024447509	NLR	TIR-NLR	(TIR)(NBARC)(LRR)	TNL
GCF_000002775.4	LOC18108520	XM_024591747.1:288..4199	XP_024447515	NLR	TIR-NLR	(TIR)(NBARC)(LRR)	TNL
GCF_000002775.4	LOC18108520	XM_024591748.1:177..3749	XP_024447516	NLR	TIR-NLR	(TIR)(NBARC)(LRR)	TNL
GCF_000002775.4	LOC18108520	XM_024591749.1:285..3938	XP_024447517	NLR	TIR-NLR	(TIR)(NBARC)(LRR)	TNL
GCF_000002775.4	LOC18108543	XM_024591750.1:206..3703	XP_024447518	NLR	TIR-NLR	(TIR)(NBARC)(LRR)	TNL
GCF_000002775.4	LOC18108515	XM_024591751.1:237..3701	XP_024447519	NLR	TIR-NLR	(TIR)(NBARC)(LRR)	TNL
GCF_000002775.4	LOC18108515	XM_024591752.1:241..3609	XP_024447520	NLR	TIR-NLR	(TIR)(NBARC)(LRR)	TNL
GCF_000002775.4	LOC18108521	XM_024591753.1:1287..2585	XP_024447521	NLR	TIR-NLR	(TIR)(NBARC)	TN
GCF_000002775.4	LOC18107951	XM_024591898.1:216..3638	XP_024447666	NLR	TIR-NLR	(TIR)(NBARC)(LRR)	TNL
GCF_000002775.4	LOC18107951	XM_024591900.1:216..2243	XP_024447668	NLR	TIR-NLR	(TIR)(NBARC)(LRR)	TNL
GCF_000002775.4	LOC7484091	XM_024591901.1:77..3463	XP_024447669	NLR	TIR-NLR	(TIR)(NBARC)(LRR)	TNL
GCF_000002775.4	LOC7484091	XM_024591902.1:77..3439	XP_024447670	NLR	TIR-NLR	(TIR)(NBARC)(LRR)	TNL
GCF_000002775.4	LOC7484091	XM_024591903.1:77..3415	XP_024447671	NLR	TIR-NLR	(TIR)(NBARC)(LRR)	TNL
GCF_000002775.4	LOC7484104	XM_024591905.1:141..3533	XP_024447673	NLR	TIR-NLR	(TIR)(NBARC)(LRR)	TNL
GCF_000002775.4	LOC18107958	XM_024591910.1:901..4995	XP_024447678	NLR	CC-NLR or CCR-NLR or CCG10-NLR	(BED)(NBARC)(LRR)	ONL
GCF_000002775.4	LOC18107958	XM_024591911.1:736..4830	XP_024447679	NLR	CC-NLR or CCR-NLR or CCG10-NLR	(BED)(NBARC)(LRR)	ONL
GCF_000002775.4	LOC18107958	XM_024591912.1:901..4995	XP_024447680	NLR	CC-NLR or CCR-NLR or CCG10-NLR	(BED)(NBARC)(LRR)	ONL
GCF_000002775.4	LOC18107958	XM_024591913.1:901..4995	XP_024447681	NLR	CC-NLR or CCR-NLR or CCG10-NLR	(BED)(NBARC)(LRR)	ONL
GCF_000002775.4	LOC18107958	XM_024591914.1:901..4995	XP_024447682	NLR	CC-NLR or CCR-NLR or CCG10-NLR	(BED)(NBARC)(LRR)	ONL
GCF_000002775.4	LOC18107958	XM_024591916.1:547..4641	XP_024447684	NLR	CC-NLR or CCR-NLR or CCG10-NLR	(BED)(NBARC)(LRR)	ONL
GCF_000002775.4	LOC18107958	XM_024591917.1:893..4987	XP_024447685	NLR	CC-NLR or CCR-NLR or CCG10-NLR	(BED)(NBARC)(LRR)	ONL
GCF_000002775.4	LOC18107958	XM_024591918.1:901..4995	XP_024447686	NLR	CC-NLR or CCR-NLR or CCG10-NLR	(BED)(NBARC)(LRR)	ONL
GCF_000002775.4	LOC18107958	XM_024591919.1:857..4951	XP_024447687	NLR	CC-NLR or CCR-NLR or CCG10-NLR	(BED)(NBARC)(LRR)	ONL
GCF_000002775.4	LOC18107958	XM_024591920.1:901..4995	XP_024447688	NLR	CC-NLR or CCR-NLR or CCG10-NLR	(BED)(NBARC)(LRR)	ONL
GCF_000002775.4	LOC18107958	XM_024591922.1:165..3332	XP_024447690	NLR	CC-NLR or CCR-NLR or CCG10-NLR	(BED)(NBARC)(LRR)	ONL
GCF_000002775.4	LOC7484084	XM_024591923.1:361..4278	XP_024447691	NLR	CC-NLR or CCR-NLR or CCG10-NLR	(NBARC)(LRR)	NL
GCF_000002775.4	LOC7484084	XM_024591924.1:313..4230	XP_024447692	NLR	CC-NLR or CCR-NLR or CCG10-NLR	(NBARC)(LRR)	NL
GCF_000002775.4	LOC18107953	XM_024591925.1:308..3391	XP_024447693	NLR	CC-NLR or CCR-NLR or CCG10-NLR	(NBARC)(LRR)	NL
GCF_000002775.4	LOC18107953	XM_024591926.1:308..3391	XP_024447694	NLR	CC-NLR or CCR-NLR or CCG10-NLR	(NBARC)(LRR)	NL
GCF_000002775.4	LOC18107953	XM_024591927.1:308..3391	XP_024447695	NLR	CC-NLR or CCR-NLR or CCG10-NLR	(NBARC)(LRR)	NL
GCF_000002775.4	LOC18107953	XM_024591928.1:308..3391	XP_024447696	NLR	CC-NLR or CCR-NLR or CCG10-NLR	(NBARC)(LRR)	NL
GCF_000002775.4	LOC18107953	XM_024591929.1:308..3391	XP_024447697	NLR	CC-NLR or CCR-NLR or CCG10-NLR	(NBARC)(LRR)	NL
GCF_000002775.4	LOC18107953	XM_024591930.1:311..3145	XP_024447698	NLR	CC-NLR or CCR-NLR or CCG10-NLR	(NBARC)(LRR)	NL
GCF_000002775.4	LOC18107952	XM_024591931.1:436..3969	XP_024447699	NLR	TIR-NLR	(TIR)(NBARC)(LRR)	TNL
GCF_000002775.4	LOC18107952	XM_024591932.1:261..3794	XP_024447700	NLR	TIR-NLR	(TIR)(NBARC)(LRR)	TNL
GCF_000002775.4	LOC7484082	XM_024591933.1:632..4240	XP_024447701	NLR	TIR-NLR	(TIR)(NBARC)(LRR)	TNL
GCF_000002775.4	LOC18108133	XM_024591934.1:39..3581	XP_024447702	NLR	TIR-NLR	(TIR)(NBARC)(LRR)	TNL
GCF_000002775.4	LOC18108133	XM_024591935.1:61..3576	XP_024447703	NLR	TIR-NLR	(TIR)(NBARC)(LRR)	TNL
GCF_000002775.4	LOC18108133	XM_024591936.1:55..3570	XP_024447704	NLR	TIR-NLR	(TIR)(NBARC)(LRR)	TNL
GCF_000002775.4	LOC7494229	XM_024591937.1:194..3700	XP_024447705	NLR	TIR-NLR	(TIR)(NBARC)(LRR)	TNL
GCF_000002775.4	LOC7494229	XM_024591939.1:194..2803	XP_024447707	NLR	TIR-NLR	(TIR)(NBARC)	TN
GCF_000002775.4	LOC18108139	XM_024591940.1:135..3584	XP_024447708	NLR	TIR-NLR	(TIR)(NBARC)(LRR)	TNL
GCF_000002775.4	LOC18108139	XM_024591941.1:132..3065	XP_024447709	NLR	TIR-NLR	(TIR)(NBARC)(LRR)	TNL
GCF_000002775.4	LOC18108127	XM_024591942.1:291..3287	XP_024447710	NLR	TIR-NLR	(TIR)(NBARC)(LRR)	TNL
GCF_000002775.4	LOC18108127	XM_024591943.1:291..3131	XP_024447711	NLR	TIR-NLR	(TIR)(NBARC)(LRR)	TNL
GCF_000002775.4	LOC18108135	XM_024591944.1:166..3585	XP_024447712	NLR	TIR-NLR	(TIR)(NBARC)(LRR)	TNL
GCF_000002775.4	LOC18108143	XM_024591948.1:164..1693	XP_024447716	NLR	TIR-NLR	(TIR)(NBARC)	TN
GCF_000002775.4	LOC18108143	XM_024591949.1:165..1694	XP_024447717	NLR	TIR-NLR	(TIR)(NBARC)	TN
GCF_000002775.4	LOC18108143	XM_024591950.1:165..1694	XP_024447718	NLR	TIR-NLR	(TIR)(NBARC)	TN
GCF_000002775.4	LOC112325420	XM_024591953.1:167..688	XP_024447721	TX	TX	(TIR)	T
GCF_000002775.4	LOC7487151	XM_024591959.1:1..2394	XP_024447727	NLR	TIR-NLR	(TIR)(NBARC)(LRR)	TNL
GCF_000002775.4	LOC7465910	XM_024591961.1:126..758	XP_024447729	TX	TX	(TIR)	T
GCF_000002775.4	LOC18110959	XM_024592018.1:408..6530	XP_024447786	NLR	CC-NLR or CCR-NLR or CCG10-NLR	(BED)(NBARC)(LRR)(BED)(NBARC)	ONLON
GCF_000002775.4	LOC18110959	XM_024592019.1:491..6613	XP_024447787	NLR	CC-NLR or CCR-NLR or CCG10-NLR	(BED)(NBARC)(LRR)(BED)(NBARC)	ONLON
GCF_000002775.4	LOC18110959	XM_024592020.1:548..6670	XP_024447788	NLR	CC-NLR or CCR-NLR or CCG10-NLR	(BED)(NBARC)(LRR)(BED)(NBARC)	ONLON
GCF_000002775.4	LOC18110959	XM_024592021.1:459..6581	XP_024447789	NLR	CC-NLR or CCR-NLR or CCG10-NLR	(BED)(NBARC)(LRR)(BED)(NBARC)	ONLON
GCF_000002775.4	LOC18110959	XM_024592024.1:416..6538	XP_024447792	NLR	CC-NLR or CCR-NLR or CCG10-NLR	(BED)(NBARC)(LRR)(BED)(NBARC)	ONLON
GCF_000002775.4	LOC18110959	XM_024592025.1:484..6606	XP_024447793	NLR	CC-NLR or CCR-NLR or CCG10-NLR	(BED)(NBARC)(LRR)(BED)(NBARC)	ONLON
GCF_000002775.4	LOC18110959	XM_024592026.1:516..6638	XP_024447794	NLR	CC-NLR or CCR-NLR or CCG10-NLR	(BED)(NBARC)(LRR)(BED)(NBARC)	ONLON
GCF_000002775.4	LOC18110937	XM_024592027.1:1..4182	XP_024447795	NLR	CC-NLR or CCR-NLR or CCG10-NLR	(NBARC)(LRR)	NL
GCF_000002775.4	LOC18107931	XM_024592028.1:465..3878	XP_024447796	NLR	CC-NLR	(BED)(NBARC)(LRR)	ONL
GCF_000002775.4	LOC18107931	XM_024592029.1:465..3878	XP_024447797	NLR	CC-NLR	(BED)(NBARC)(LRR)	ONL
GCF_000002775.4	LOC18107931	XM_024592030.1:465..3878	XP_024447798	NLR	CC-NLR	(BED)(NBARC)(LRR)	ONL
GCF_000002775.4	LOC18107931	XM_024592031.1:465..3878	XP_024447799	NLR	CC-NLR	(BED)(NBARC)(LRR)	ONL
GCF_000002775.4	LOC18107931	XM_024592032.1:465..3878	XP_024447800	NLR	CC-NLR	(BED)(NBARC)(LRR)	ONL
GCF_000002775.4	LOC18107931	XM_024592033.1:465..3878	XP_024447801	NLR	CC-NLR	(BED)(NBARC)(LRR)	ONL
GCF_000002775.4	LOC18107931	XM_024592034.1:376..3756	XP_024447802	NLR	CC-NLR	(BED)(NBARC)(LRR)	ONL
GCF_000002775.4	LOC18107931	XM_024592035.1:366..3746	XP_024447803	NLR	CC-NLR	(BED)(NBARC)(LRR)	ONL
GCF_000002775.4	LOC112325460	XM_024592037.1:357..3653	XP_024447805	NLR	CC-NLR	(BED)(NBARC)(LRR)	ONL
GCF_000002775.4	LOC112325460	XM_024592038.1:413..3709	XP_024447806	NLR	CC-NLR	(BED)(NBARC)(LRR)	ONL
GCF_000002775.4	LOC112325460	XM_024592039.1:346..3642	XP_024447807	NLR	CC-NLR	(BED)(NBARC)(LRR)	ONL
GCF_000002775.4	LOC18109011	XM_024592043.1:487..2847	XP_024447811	NLR	CC-NLR or CCR-NLR or CCG10-NLR	(NBARC)(BED)	NO
GCF_000002775.4	LOC18110917	XM_024592044.1:71..2212	XP_024447812	NLR	CC-NLR or CCR-NLR or CCG10-NLR	(BED)(NBARC)(LRR)	ONL
GCF_000002775.4	LOC18110917	XM_024592045.1:394..2031	XP_024447813	NLR	CC-NLR or CCR-NLR or CCG10-NLR	(NBARC)	N
GCF_000002775.4	LOC18110932	XM_024592046.1:218..2134	XP_024447814	NLR	CC-NLR or CCR-NLR or CCG10-NLR	(NBARC)(LRR)	NL
GCF_000002775.4	LOC7484106	XM_024592047.1:70..1650	XP_024447815	NLR	UNDETERMINED	(NBARC)	N
GCF_000002775.4	LOC7465911	XM_024592068.1:79..3519	XP_024447836	NLR	TIR-NLR	(TIR)(NBARC)(LRR)	TNL
GCF_000002775.4	LOC18110935	XM_024592070.1:1..3255	XP_024447838	NLR	CC-NLR	(LRR)(NBARC)(LRR)	LNL
GCF_000002775.4	LOC18108053	XM_024592132.1:235..6219	XP_024447900	NLR	CC-NLR or CCR-NLR or CCG10-NLR	(NBARC)(LRR)	NL
GCF_000002775.4	LOC18108035	XM_024592133.1:141..4505	XP_024447901	NLR	CC-NLR or CCR-NLR or CCG10-NLR	(NBARC)(LRR)	NL
GCF_000002775.4	LOC18108035	XM_024592135.1:105..4214	XP_024447903	NLR	CC-NLR or CCR-NLR or CCG10-NLR	(NBARC)(LRR)	NL
GCF_000002775.4	LOC18108049	XM_024592136.1:315..4526	XP_024447904	NLR	CC-NLR or CCR-NLR or CCG10-NLR	(NBARC)(LRR)	NL
GCF_000002775.4	LOC18108049	XM_024592137.1:317..4489	XP_024447905	NLR	CC-NLR or CCR-NLR or CCG10-NLR	(NBARC)(LRR)	NL
GCF_000002775.4	LOC18110687	XM_024592138.1:271..3774	XP_024447906	NLR	CC-NLR or CCR-NLR or CCG10-NLR	(NBARC)(LRR)	NL
GCF_000002775.4	LOC18110687	XM_024592139.1:367..3870	XP_024447907	NLR	CC-NLR or CCR-NLR or CCG10-NLR	(NBARC)(LRR)	NL
GCF_000002775.4	LOC18110687	XM_024592140.1:323..3826	XP_024447908	NLR	CC-NLR or CCR-NLR or CCG10-NLR	(NBARC)(LRR)	NL
GCF_000002775.4	LOC112325497	XM_024592141.1:165..3563	XP_024447909	NLR	CC-NLR	(NBARC)(LRR)	NL
GCF_000002775.4	LOC18108055	XM_024592142.1:287..3679	XP_024447910	NLR	CC-NLR or CCR-NLR or CCG10-NLR	(NBARC)(LRR)	NL
GCF_000002775.4	LOC18108055	XM_024592144.1:356..3748	XP_024447912	NLR	CC-NLR or CCR-NLR or CCG10-NLR	(NBARC)(LRR)	NL
GCF_000002775.4	LOC18108054	XM_024592145.1:358..3624	XP_024447913	NLR	CC-NLR or CCR-NLR or CCG10-NLR	(NBARC)(LRR)	NL
GCF_000002775.4	LOC112325498	XM_024592146.1:90..2720	XP_024447914	NLR	CC-NLR or CCR-NLR or CCG10-NLR	(NBARC)(LRR)	NL
GCF_000002775.4	LOC112325498	XM_024592147.1:90..2681	XP_024447915	NLR	CC-NLR or CCR-NLR or CCG10-NLR	(NBARC)(LRR)	NL
GCF_000002775.4	LOC112325499	XM_024592151.1:33..1610	XP_024447919	degenerate NLR	UNDETERMINED	(LRR)	L
GCF_000002775.4	LOC18108045	XM_024592152.1:204..1763	XP_024447920	NLR	UNDETERMINED	(NBARC)	N
GCF_000002775.4	LOC18108031	XM_024592157.1:113..2476	XP_024447925	NLR	UNDETERMINED	(NBARC)(LRR)	NL
GCF_000002775.4	LOC18108050	XM_024592161.1:609..3488	XP_024447929	NLR	CC-NLR or CCR-NLR or CCG10-NLR	(NBARC)(LRR)	NL
GCF_000002775.4	LOC18108043	XM_024592162.1:162..3602	XP_024447930	NLR	CC-NLR or CCR-NLR or CCG10-NLR	(NBARC)(LRR)	NL
GCF_000002775.4	LOC112325506	XM_024592167.1:1..1875	XP_024447935	NLR	CC-NLR or CCR-NLR or CCG10-NLR	(NBARC)(LRR)	NL
GCF_000002775.4	LOC7465922	XM_024592170.1:1..3603	XP_024447938	NLR	CC-NLR or CCR-NLR or CCG10-NLR	(NBARC)(LRR)	NL
GCF_000002775.4	LOC112325544	XM_024592241.1:234..3659	XP_024448009	NLR	TIR-NLR	(TIR)(NBARC)(LRR)	TNL
GCF_000002775.4	LOC112325548	XM_024592245.1:57..1751	XP_024448013	NLR	TIR-NLR	(TIR)(NBARC)	TN
GCF_000002775.4	LOC18102853	XM_024592247.1:63..3464	XP_024448015	NLR	TIR-NLR	(TIR)(NBARC)(LRR)	TNL
GCF_000002775.4	LOC18102848	XM_024592250.1:40..3552	XP_024448018	NLR	TIR-NLR	(TIR)(NBARC)(LRR)	TNL
GCF_000002775.4	LOC112325551	XM_024592251.1:1..1080	XP_024448019	NLR	UNDETERMINED	(NBARC)	N
GCF_000002775.4	LOC18110623	XM_024592252.1:<1..3036	XP_024448020	NLR	UNDETERMINED	(NBARC)(LRR)	NL
GCF_000002775.4	LOC112325552	XM_024592253.1:1..843	XP_024448021	TX	TX	(TIR)	T
GCF_000002775.4	LOC112325553	XM_024592254.1:57..2240	XP_024448022	NLR	UNDETERMINED	(NBARC)	N
GCF_000002775.4	LOC7484290	XM_024592260.1:245..3658	XP_024448028	NLR	TIR-NLR	(TIR)(NBARC)(LRR)	TNL
GCF_000002775.4	LOC112325559	XM_024592262.1:144..644	XP_024448030	TX	TX	(TIR)	T
GCF_000002775.4	LOC18110619	XM_024592265.1:279..3074	XP_024448033	NLR	TIR-NLR	(TIR)(NBARC)(LRR)	TNL
GCF_000002775.4	LOC18096642	XM_024592291.1:1..>3003	XP_024448059	NLR	CC-NLR	(CC)(NBARC)(LRR)	CNL
GCF_000002775.4	LOC7465884	XM_024592317.1:316..3183	XP_024448085	NLR	CC-NLR or CCR-NLR or CCG10-NLR	(NBARC)(LRR)	NL
GCF_000002775.4	LOC7458875	XM_024592325.1:1..3579	XP_024448093	NLR	CC-NLR or CCR-NLR or CCG10-NLR	(NBARC)(LRR)	NL
GCF_000002775.4	LOC7458875	XM_024592327.1:387..3647	XP_024448095	NLR	CC-NLR or CCR-NLR or CCG10-NLR	(NBARC)(LRR)	NL
GCF_000002775.4	LOC18107922	XM_024592328.1:374..3763	XP_024448096	NLR	CC-NLR	(NBARC)(LRR)	NL
GCF_000002775.4	LOC18107922	XM_024592329.1:495..3884	XP_024448097	NLR	CC-NLR	(NBARC)(LRR)	NL
GCF_000002775.4	LOC18107922	XM_024592330.1:572..3586	XP_024448098	NLR	CC-NLR	(NBARC)(LRR)	NL
GCF_000002775.4	LOC18107922	XM_024592331.1:572..3586	XP_024448099	NLR	CC-NLR	(NBARC)(LRR)	NL
GCF_000002775.4	LOC112325576	XM_024592332.1:343..3477	XP_024448100	NLR	CC-NLR	(NBARC)(LRR)	NL
GCF_000002775.4	LOC112325576	XM_024592333.1:344..3433	XP_024448101	NLR	CC-NLR	(NBARC)(LRR)	NL
GCF_000002775.4	LOC7465885	XM_024592336.1:525..2945	XP_024448104	NLR	CC-NLR or CCR-NLR or CCG10-NLR	(NBARC)(BED)	NO
GCF_000002775.4	LOC18110923	XM_024592337.1:213..1850	XP_024448105	NLR	CC-NLR or CCR-NLR or CCG10-NLR	(NBARC)	N
GCF_000002775.4	LOC112325580	XM_024592342.1:1..2532	XP_024448110	NLR	CC-NLR or CCR-NLR or CCG10-NLR	(NBARC)(LRR)	NL
GCF_000002775.4	LOC112325591	XM_024592345.1:27..1979	XP_024448113	NLR	UNDETERMINED	(NBARC)(LRR)	NL
GCF_000002775.4	LOC18098741	XM_024592355.1:417..5147	XP_024448123	NLR	TIR-NLR	(TIR)(NBARC)(LRR)	TNL
GCF_000002775.4	LOC18098741	XM_024592356.1:75..4751	XP_024448124	NLR	TIR-NLR	(TIR)(NBARC)(LRR)	TNL
GCF_000002775.4	LOC18098741	XM_024592357.1:246..4853	XP_024448125	NLR	TIR-NLR	(TIR)(NBARC)(LRR)(LRR)	TNL
GCF_000002775.4	LOC18098741	XM_024592358.1:245..4852	XP_024448126	NLR	TIR-NLR	(TIR)(NBARC)(LRR)(LRR)	TNL
GCF_000002775.4	LOC18098714	XM_024592359.1:353..4810	XP_024448127	NLR	TIR-NLR	(TIR)(NBARC)(LRR)	TNL
GCF_000002775.4	LOC18098714	XM_024592360.1:238..4692	XP_024448128	NLR	TIR-NLR	(TIR)(NBARC)(LRR)	TNL
GCF_000002775.4	LOC18098714	XM_024592361.1:210..4664	XP_024448129	NLR	TIR-NLR	(TIR)(NBARC)(LRR)	TNL
GCF_000002775.4	LOC18098714	XM_024592362.1:319..4773	XP_024448130	NLR	TIR-NLR	(TIR)(NBARC)(LRR)	TNL
GCF_000002775.4	LOC18098751	XM_024592363.1:243..4559	XP_024448131	NLR	TIR-NLR	(TIR)(NBARC)(LRR)	TNL
GCF_000002775.4	LOC18098751	XM_024592364.1:243..4559	XP_024448132	NLR	TIR-NLR	(TIR)(NBARC)(LRR)	TNL
GCF_000002775.4	LOC18098751	XM_024592365.1:243..4559	XP_024448133	NLR	TIR-NLR	(TIR)(NBARC)(LRR)	TNL
GCF_000002775.4	LOC18098751	XM_024592366.1:242..3334	XP_024448134	NLR	TIR-NLR	(TIR)(NBARC)(LRR)	TNL
GCF_000002775.4	LOC18098749	XM_024592368.1:226..3165	XP_024448136	NLR	TIR-NLR	(TIR)(NBARC)(LRR)	TNL
GCF_000002775.4	LOC18098734	XM_024592369.1:32..1357	XP_024448137	NLR	UNDETERMINED	(NBARC)(LRR)	NL
GCF_000002775.4	LOC18098744	XM_024592370.1:177..1457	XP_024448138	NLR	TIR-NLR	(TIR)(NBARC)	TN
GCF_000002775.4	LOC18098744	XM_024592371.1:80..1360	XP_024448139	NLR	TIR-NLR	(TIR)(NBARC)	TN
GCF_000002775.4	LOC18108719	XM_024592375.1:98..1111	XP_024448143	NLR	UNDETERMINED	(NBARC)	N
GCF_000002775.4	LOC112325594	XM_024592376.1:172..1026	XP_024448144	degenerate NLR	TIR-NLR	(TIR)(PLOOP)	TP
GCF_000002775.4	LOC112325594	XM_024592377.1:184..1038	XP_024448145	degenerate NLR	TIR-NLR	(TIR)(PLOOP)	TP
GCF_000002775.4	LOC18098729	XM_024592378.1:211..882	XP_024448146	TX	TX	(TIR)	T
GCF_000002775.4	LOC18098729	XM_024592379.1:164..835	XP_024448147	TX	TX	(TIR)	T
GCF_000002775.4	LOC18098729	XM_024592380.1:157..828	XP_024448148	TX	TX	(TIR)	T
GCF_000002775.4	LOC18098729	XM_024592381.1:78..749	XP_024448149	TX	TX	(TIR)	T
GCF_000002775.4	LOC18098753	XM_024592384.1:261..3875	XP_024448152	NLR	TIR-NLR	(TIR)(NBARC)(LRR)	TNL
GCF_000002775.4	LOC112325600	XM_024592386.1:293..3148	XP_024448154	NLR	CC-NLR or CCR-NLR or CCG10-NLR	(NBARC)(LRR)	NL
GCF_000002775.4	LOC18110365	XM_024592387.1:354..5576	XP_024448155	NLR	UNDETERMINED	(NBARC)(LRR)(NBARC)	NLN
GCF_000002775.4	LOC18110364	XM_024592394.1:267..4193	XP_024448162	NLR	CC-NLR or CCR-NLR or CCG10-NLR	(NBARC)(LRR)	NL
GCF_000002775.4	LOC18110362	XM_024592398.1:122..3697	XP_024448166	NLR	CC-NLR or CCR-NLR or CCG10-NLR	(NBARC)(LRR)	NL
GCF_000002775.4	LOC18106508	XM_024592440.1:1..1293	XP_024448208	NLR	CC-NLR	(CC)(NBARC)	CN
GCF_000002775.4	LOC112325630	XM_024592445.1:108..2771	XP_024448213	NLR	CC-NLR	(CC)(NBARC)(LRR)	CNL
GCF_000002775.4	LOC112325630	XM_024592446.1:109..2772	XP_024448214	NLR	CC-NLR	(CC)(NBARC)(LRR)	CNL
GCF_000002775.4	LOC112325631	XM_024592452.1:4479..7109	XP_024448220	NLR	CC-NLR	(CC)(NBARC)(LRR)	CNL
GCF_000002775.4	LOC112325631	XM_024592453.1:2439..5069	XP_024448221	NLR	CC-NLR	(CC)(NBARC)(LRR)	CNL
GCF_000002775.4	LOC18106500	XM_024592464.1:246..2777	XP_024448232	NLR	CC-NLR	(CC)(NBARC)(LRR)	CNL
GCF_000002775.4	LOC18106500	XM_024592465.1:253..2784	XP_024448233	NLR	CC-NLR	(CC)(NBARC)(LRR)	CNL
GCF_000002775.4	LOC18106500	XM_024592466.1:249..2471	XP_024448234	NLR	CC-NLR	(CC)(NBARC)(LRR)	CNL
GCF_000002775.4	LOC18106500	XM_024592468.1:266..2308	XP_024448236	NLR	CC-NLR	(CC)(NBARC)(LRR)	CNL
GCF_000002775.4	LOC18106500	XM_024592469.1:265..2277	XP_024448237	NLR	CC-NLR	(CC)(NBARC)(LRR)	CNL
GCF_000002775.4	LOC18106500	XM_024592470.1:263..2251	XP_024448238	NLR	CC-NLR	(CC)(NBARC)(LRR)	CNL
GCF_000002775.4	LOC18106507	XM_024592471.1:248..2779	XP_024448239	NLR	CC-NLR	(CC)(NBARC)(LRR)	CNL
GCF_000002775.4	LOC18110736	XM_024592522.1:334..5145	XP_024448290	NLR	CC-NLR or CCR-NLR or CCG10-NLR	(NBARC)(LRR)	NL
GCF_000002775.4	LOC18110736	XM_024592523.1:334..5145	XP_024448291	NLR	CC-NLR or CCR-NLR or CCG10-NLR	(NBARC)(LRR)	NL
GCF_000002775.4	LOC18110736	XM_024592524.1:335..5146	XP_024448292	NLR	CC-NLR or CCR-NLR or CCG10-NLR	(NBARC)(LRR)	NL
GCF_000002775.4	LOC18110736	XM_024592525.1:334..5127	XP_024448293	NLR	CC-NLR or CCR-NLR or CCG10-NLR	(NBARC)(LRR)	NL
GCF_000002775.4	LOC18110736	XM_024592526.1:322..5061	XP_024448294	NLR	CC-NLR or CCR-NLR or CCG10-NLR	(NBARC)(LRR)	NL
GCF_000002775.4	LOC18110736	XM_024592527.1:334..4965	XP_024448295	NLR	CC-NLR or CCR-NLR or CCG10-NLR	(NBARC)(LRR)	NL
GCF_000002775.4	LOC18110736	XM_024592528.1:333..4946	XP_024448296	NLR	CC-NLR or CCR-NLR or CCG10-NLR	(NBARC)(LRR)	NL
GCF_000002775.4	LOC18110736	XM_024592529.1:335..4336	XP_024448297	NLR	CC-NLR or CCR-NLR or CCG10-NLR	(NBARC)(LRR)	NL
GCF_000002775.4	LOC7484319	XM_024592540.1:111..1673	XP_024448308	NLR	TIR-NLR	(TIR)(NBARC)	TN
GCF_000002775.4	LOC112325686	XM_024592541.1:1..1707	XP_024448309	NLR	UNDETERMINED	(NBARC)	N
GCF_000002775.4	LOC112325687	XM_024592542.1:1..1152	XP_024448310	NLR	TIR-NLR	(TIR)(NBARC)	TN
GCF_000002775.4	LOC18102865	XM_024592543.1:<1..834	XP_024448311	NLR	UNDETERMINED	(NBARC)	N
GCF_000002775.4	LOC112325688	XM_024592544.1:1..537	XP_024448312	degenerate NLR	TIR-NLR	(TIR)(PLOOP)	TP
GCF_000002775.4	LOC7484624	XM_024592545.1:148..2202	XP_024448313	NLR	TIR-NLR	(TIR)(NBARC)(LRR)	TNL
GCF_000002775.4	LOC7484624	XM_024592546.1:131..2185	XP_024448314	NLR	TIR-NLR	(TIR)(NBARC)(LRR)	TNL
GCF_000002775.4	LOC18102877	XM_024592548.1:158..>2101	XP_024448316	NLR	TIR-NLR	(TIR)(NBARC)	TN
GCF_000002775.4	LOC18102863	XM_024592551.1:40..804	XP_024448319	TX	TX	(TIR)	T
GCF_000002775.4	LOC18102863	XM_024592552.1:303..998	XP_024448320	TX	TX	(TIR)	T
GCF_000002775.4	LOC18102864	XM_024592554.1:1..>723	XP_024448322	NLR	UNDETERMINED	(NBARC)	N
GCF_000002775.4	LOC112325706	XM_024592596.1:1..1401	XP_024448364	NLR	TIR-NLR	(TIR)(NBARC)	TN
GCF_000002775.4	LOC112325707	XM_024592597.1:1..4662	XP_024448365	NLR	TIR-NLR	(TRANSPOSON)(TIR)(NBARC)(LRR)(TIR)	OTNLT
GCF_000002775.4	LOC18109303	XM_024592598.1:460..4770	XP_024448366	NLR	TIR-NLR	(TIR)(NBARC)(LRR)(TIR)(OTHER)	TNLTO
GCF_000002775.4	LOC18109303	XM_024592599.1:481..4791	XP_024448367	NLR	TIR-NLR	(TIR)(NBARC)(LRR)(TIR)(OTHER)	TNLTO
GCF_000002775.4	LOC18107379	XM_024592600.1:412..4527	XP_024448368	NLR	TIR-NLR	(TIR)(NBARC)(LRR)(TIR)	TNLT
GCF_000002775.4	LOC18107379	XM_024592601.1:433..4548	XP_024448369	NLR	TIR-NLR	(TIR)(NBARC)(LRR)(TIR)	TNLT
GCF_000002775.4	LOC18107464	XM_024592602.1:415..4260	XP_024448370	NLR	TIR-NLR	(TIR)(NBARC)(LRR)(TIR)	TNLT
GCF_000002775.4	LOC18107464	XM_024592603.1:415..4260	XP_024448371	NLR	TIR-NLR	(TIR)(NBARC)(LRR)(TIR)	TNLT
GCF_000002775.4	LOC18107464	XM_024592604.1:436..4281	XP_024448372	NLR	TIR-NLR	(TIR)(NBARC)(LRR)(TIR)	TNLT
GCF_000002775.4	LOC18108431	XM_024592622.1:247..3648	XP_024448390	NLR	TIR-NLR	(TIR)(NBARC)(LRR)	TNL
GCF_000002775.4	LOC18108427	XM_024592629.1:315..5000	XP_024448397	NLR	TIR-NLR	(TIR)(NBARC)(LRR)	TNL
GCF_000002775.4	LOC18108427	XM_024592630.1:336..5021	XP_024448398	NLR	TIR-NLR	(TIR)(NBARC)(LRR)	TNL
GCF_000002775.4	LOC18108427	XM_024592631.1:221..4906	XP_024448399	NLR	TIR-NLR	(TIR)(NBARC)(LRR)	TNL
GCF_000002775.4	LOC7459255	XM_024592632.1:340..4857	XP_024448400	NLR	TIR-NLR	(TIR)(NBARC)(LRR)	TNL
GCF_000002775.4	LOC18108428	XM_024592633.1:360..4871	XP_024448401	NLR	TIR-NLR	(TIR)(NBARC)(LRR)	TNL
GCF_000002775.4	LOC18108430	XM_024592634.1:135..5306	XP_024448402	NLR	TIR-NLR	(TIR)(NBARC)(LRR)	TNL
GCF_000002775.4	LOC18095798	XM_024592728.1:522..3431	XP_024448496	NLR	CC-NLR or CCR-NLR or CCG10-NLR	(NBARC)(LRR)	NL
GCF_000002775.4	LOC18095797	XM_024592729.1:98..3298	XP_024448497	NLR	CC-NLR or CCR-NLR or CCG10-NLR	(NBARC)(LRR)	NL
GCF_000002775.4	LOC18095984	XM_024592731.1:1..1092	XP_024448499	NLR	UNDETERMINED	(NBARC)	N
GCF_000002775.4	LOC18108244	XM_024592774.1:535..7473	XP_024448542	NLR	UNDETERMINED	(NBARC)(LRR)(LRR)	NL
GCF_000002775.4	LOC18108244	XM_024592775.1:535..7425	XP_024448543	NLR	UNDETERMINED	(NBARC)(LRR)(LRR)	NL
GCF_000002775.4	LOC7491058	XM_024592778.1:54..3428	XP_024448546	NLR	CC-NLR	(CC)(NBARC)(LRR)	CNL
GCF_000002775.4	LOC7491058	XM_024592779.1:54..3428	XP_024448547	NLR	CC-NLR	(CC)(NBARC)(LRR)	CNL
GCF_000002775.4	LOC7491058	XM_024592780.1:54..3428	XP_024448548	NLR	CC-NLR	(CC)(NBARC)(LRR)	CNL
GCF_000002775.4	LOC7491058	XM_024592781.1:54..3428	XP_024448549	NLR	CC-NLR	(CC)(NBARC)(LRR)	CNL
GCF_000002775.4	LOC7491058	XM_024592782.1:54..3428	XP_024448550	NLR	CC-NLR	(CC)(NBARC)(LRR)	CNL
GCF_000002775.4	LOC7491058	XM_024592783.1:54..3428	XP_024448551	NLR	CC-NLR	(CC)(NBARC)(LRR)	CNL
GCF_000002775.4	LOC18106605	XM_024592814.1:1..3249	XP_024448582	NLR	CC-NLR	(CC)(NBARC)(LRR)	CNL
GCF_000002775.4	LOC112325783	XM_024592837.1:155..4063	XP_024448605	NLR	CC-NLR	(CC)(NBARC)(LRR)(LRR)	CNL
GCF_000002775.4	LOC18096055	XM_024592863.1:233..5698	XP_024448631	NLR	CC-NLR or CCR-NLR or CCG10-NLR	(NBARC)(LRR)	NL
GCF_000002775.4	LOC18096055	XM_024592864.1:429..5894	XP_024448632	NLR	CC-NLR or CCR-NLR or CCG10-NLR	(NBARC)(LRR)	NL
GCF_000002775.4	LOC18096055	XM_024592865.1:218..5683	XP_024448633	NLR	CC-NLR or CCR-NLR or CCG10-NLR	(NBARC)(LRR)	NL
GCF_000002775.4	LOC18106566	XM_024592905.1:515..3913	XP_024448673	NLR	CC-NLR	(CC)(NBARC)(LRR)	CNL
GCF_000002775.4	LOC18102928	XM_024592963.1:94..3396	XP_024448731	NLR	TIR-NLR	(TIR)(NBARC)(LRR)	TNL
GCF_000002775.4	LOC18110388	XM_024592991.1:481..3882	XP_024448759	NLR	CC-NLR	(CC)(NBARC)(LRR)	CNL
GCF_000002775.4	LOC18110388	XM_024592992.1:382..3429	XP_024448760	NLR	CC-NLR	(NBARC)(LRR)	NL
GCF_000002775.4	LOC18103920	XM_024592995.1:129..2186	XP_024448763	NLR	CC-NLR	(CC)(NBARC)(LRR)	CNL
GCF_000002775.4	LOC18103920	XM_024592996.1:130..2115	XP_024448764	NLR	CC-NLR	(CC)(NBARC)(LRR)	CNL
GCF_000002775.4	LOC18103920	XM_024592997.1:130..1659	XP_024448765	NLR	CC-NLR	(CC)(NBARC)	CN
GCF_000002775.4	LOC18103983	XM_024592998.1:143..2746	XP_024448766	NLR	CC-NLR	(NBARC)(LRR)	NL
GCF_000002775.4	LOC18103988	XM_024592999.1:57..1001	XP_024448767	NLR	CC-NLR	(CC)(NBARC)	CN
GCF_000002775.4	LOC112325870	XM_024593000.1:1..1875	XP_024448768	NLR	CC-NLR or CCR-NLR or CCG10-NLR	(NBARC)(LRR)	NL
GCF_000002775.4	LOC112325924	XM_024593080.1:1..456	XP_024448848	TX	TX	(TIR)	T
GCF_000002775.4	LOC112325925	XM_024593081.1:79..3423	XP_024448849	NLR	TIR-NLR	(TIR)(NBARC)(LRR)	TNL
GCF_000002775.4	LOC18110155	XM_024593082.1:92..3430	XP_024448850	NLR	TIR-NLR	(TIR)(NBARC)(LRR)	TNL
GCF_000002775.4	LOC18110155	XM_024593083.1:137..3463	XP_024448851	NLR	TIR-NLR	(TIR)(NBARC)(LRR)	TNL
GCF_000002775.4	LOC18110159	XM_024593089.1:1..1476	XP_024448857	NLR	UNDETERMINED	(NBARC)(LRR)	NL
GCF_000002775.4	LOC18110885	XM_024593096.1:463..1665	XP_024448864	TX	TX	(LRR)(TIR)	LT
GCF_000002775.4	LOC18110890	XM_024593098.1:423..5129	XP_024448866	NLR	TIR-NLR	(TIR)(NBARC)(LRR)(TIR)	TNLT
GCF_000002775.4	LOC18110870	XM_024593099.1:1..2526	XP_024448867	NLR	TIR-NLR	(TIR)(NBARC)(LRR)	TNL
GCF_000002775.4	LOC18109301	XM_024593100.1:333..4637	XP_024448868	NLR	TIR-NLR	(TIR)(NBARC)(LRR)(TIR)	TNLT
GCF_000002775.4	LOC18094269	XM_024593103.1:56..2029	XP_024448871	NLR	CC-NLR	(CC)(NBARC)(LRR)	CNL
GCF_000002775.4	LOC112325932	XM_024593106.1:43..978	XP_024448874	NLR	CC-NLR	(CC)(NBARC)	CN
GCF_000002775.4	LOC112325933	XM_024593109.1:359..1657	XP_024448877	NLR	CC-NLR	(NBARC)	N
GCF_000002775.4	LOC18107546	XM_024593113.1:117..2993	XP_024448881	NLR	CC-NLR	(CC)(NBARC)(LRR)	CNL
GCF_000002775.4	LOC112325953	XM_024593132.1:141..2894	XP_024448900	NLR	CC-NLR	(CC)(NBARC)(LRR)	CNL
GCF_000002775.4	LOC18110646	XM_024593163.1:270..5705	XP_024448931	NLR	CC-NLR or CCR-NLR or CCG10-NLR	(NBARC)(LRR)(LRR)	NL
GCF_000002775.4	LOC112325973	XM_024593171.1:210..4214	XP_024448939	NLR	CC-NLR or CCR-NLR or CCG10-NLR	(NBARC)(LRR)(LRR)	NL
GCF_000002775.4	LOC18110038	XM_024593208.1:317..3103	XP_024448976	NLR	CC-NLR	(CC)(NBARC)(LRR)	CNL
GCF_000002775.4	LOC18104369	XM_024593339.1:370..2913	XP_024449107	NLR	TIR-NLR	(TIR)(NBARC)(LRR)	TNL
GCF_000002775.4	LOC18106956	XM_024593408.1:563..2728	XP_024449176	NLR	CC-NLR or CCR-NLR or CCG10-NLR	(BED)(NBARC)	ON
GCF_000002775.4	LOC18104255	XM_024593412.1:1..>347	XP_024449180	TX	TX	(TIR)	T
GCF_000002775.4	LOC18095801	XM_024593422.1:346..4950	XP_024449190	NLR	CC-NLR or CCR-NLR or CCG10-NLR	(NBARC)(LRR)(LRR)	NL
GCF_000002775.4	LOC112326152	XM_024593476.1:1..1218	XP_024449244	degenerate NLR	CC-NLR or CCR-NLR or CCG10-NLR	(LRR)	L
GCF_000002775.4	LOC112326153	XM_024593477.1:22..264	XP_024449245	CCX	CCX	(CC)	C
GCF_000002775.4	LOC18103922	XM_024593479.1:2547..3563	XP_024449247	NLR	CC-NLR or CCR-NLR or CCG10-NLR	(NBARC)	N
GCF_000002775.4	LOC18103922	XM_024593480.1:2562..3578	XP_024449248	NLR	CC-NLR or CCR-NLR or CCG10-NLR	(NBARC)	N
GCF_000002775.4	LOC18103922	XM_024593482.1:2224..3240	XP_024449250	NLR	CC-NLR or CCR-NLR or CCG10-NLR	(NBARC)	N
GCF_000002775.4	LOC18103922	XM_024593483.1:2239..3255	XP_024449251	NLR	CC-NLR or CCR-NLR or CCG10-NLR	(NBARC)	N
GCF_000002775.4	LOC18103922	XM_024593484.1:822..1838	XP_024449252	NLR	CC-NLR or CCR-NLR or CCG10-NLR	(NBARC)	N
GCF_000002775.4	LOC18103922	XM_024593485.1:291..1142	XP_024449253	NLR	CC-NLR	(CC)(NBARC)	CN
GCF_000002775.4	LOC18103922	XM_024593486.1:143..994	XP_024449254	NLR	CC-NLR	(CC)(NBARC)	CN
GCF_000002775.4	LOC18103922	XM_024593487.1:120..863	XP_024449255	NLR	CC-NLR	(CC)(NBARC)	CN
GCF_000002775.4	LOC112326176	XM_024593518.1:1..>1011	XP_024449286	NLR	CC-NLR or CCR-NLR or CCG10-NLR	(NBARC)(LRR)	NL
GCF_000002775.4	LOC112326189	XM_024593533.1:96..2030	XP_024449301	NLR	CC-NLR	(NBARC)(LRR)	NL
GCF_000002775.4	LOC18094342	XM_024593539.1:180..3947	XP_024449307	NLR	CC-NLR	(CC)(NBARC)(LRR)(LRR)	CNL
GCF_000002775.4	LOC18094342	XM_024593546.1:180..3947	XP_024449314	NLR	CC-NLR	(CC)(NBARC)(LRR)(LRR)	CNL
GCF_000002775.4	LOC112326203	XM_024593548.1:23..1579	XP_024449316	NLR	CC-NLR	(NBARC)	N
GCF_000002775.4	LOC18094342	XM_024593553.1:180..3947	XP_024449321	NLR	CC-NLR	(CC)(NBARC)(LRR)(LRR)	CNL
GCF_000002775.4	LOC7482215	XM_024593579.1:1..>666	XP_024449347	NLR	CC-NLR	(CC)(NBARC)	CN
GCF_000002775.4	LOC18095929	XM_024593592.1:1..3771	XP_024449360	NLR	CC-NLR	(NBARC)(LRR)(OTHER)	NLO
GCF_000002775.4	LOC112326260	XM_024593595.1:1..>1251	XP_024449363	NLR	UNDETERMINED	(NBARC)(LRR)	NL
GCF_000002775.4	LOC112326257	XM_024593596.1:72..3065	XP_024449364	NLR	CC-NLR	(NBARC)(LRR)	NL
GCF_000002775.4	LOC112326269	XM_024593644.1:1..2898	XP_024449412	NLR	CC-NLR or CCR-NLR or CCG10-NLR	(NBARC)(LRR)(LRR)	NL
GCF_000002775.4	LOC112326275	XM_024593710.1:1..897	XP_024449478	NLR	UNDETERMINED	(NBARC)	N
GCF_000002775.4	LOC18095732	XM_024593749.1:1..3621	XP_024449517	NLR	CC-NLR	(NBARC)(LRR)	NL
GCF_000002775.4	LOC7459157	XM_024593758.1:1..4563	XP_024449526	NLR	CC-NLR	(NBARC)(LRR)	NL
GCF_000002775.4	LOC18095832	XM_024593785.1:1..2334	XP_024449553	NLR	CC-NLR or CCR-NLR or CCG10-NLR	(NBARC)(LRR)	NL
GCF_000002775.4	LOC18110318	XM_024593902.1:1..1305	XP_024449670	NLR	UNDETERMINED	(NBARC)	N
GCF_000002775.4	LOC7491393	XM_024593925.1:495..5216	XP_024449693	NLR	CC-NLR or CCR-NLR or CCG10-NLR	(NBARC)(LRR)	NL
GCF_000002775.4	LOC18095807	XM_024593947.1:1..1587	XP_024449715	NLR	UNDETERMINED	(NBARC)(LRR)	NL
GCF_000002775.4	LOC112326300	XM_024593961.1:1..3984	XP_024449729	NLR	CC-NLR or CCR-NLR or CCG10-NLR	(NBARC)(LRR)(LRR)	NL
GCF_000002775.4	LOC112326301	XM_024593971.1:1..2754	XP_024449739	degenerate NLR	CC-NLR or CCR-NLR or CCG10-NLR	(LRR)	L
GCF_000002775.4	LOC7491389	XM_024593987.1:1..3870	XP_024449755	NLR	CC-NLR or CCR-NLR or CCG10-NLR	(NBARC)(LRR)	NL
GCF_000002775.4	LOC112326303	XM_024594003.1:504..2831	XP_024449771	NLR	CC-NLR or CCR-NLR or CCG10-NLR	(NBARC)(LRR)	NL
GCF_000002775.4	LOC112326305	XM_024594021.1:1..3150	XP_024449789	NLR	CC-NLR or CCR-NLR or CCG10-NLR	(NBARC)(LRR)	NL
GCF_000002775.4	LOC7481468	XM_024594737.1:292..2979	XP_024450505	NLR	CC-NLR	(CC)(NBARC)(LRR)	CNL
GCF_000002775.4	LOC7463827	XM_024594937.1:730..4989	XP_024450705	NLR	CC-NLR	(CC)(NBARC)(LRR)(LRR)	CNL
GCF_000002775.4	LOC7463827	XM_024594943.1:730..4989	XP_024450711	NLR	CC-NLR	(CC)(NBARC)(LRR)(LRR)	CNL
GCF_000002775.4	LOC7463827	XM_024594945.1:730..4989	XP_024450713	NLR	CC-NLR	(CC)(NBARC)(LRR)(LRR)	CNL
GCF_000002775.4	LOC7463827	XM_024594955.1:730..4989	XP_024450723	NLR	CC-NLR	(CC)(NBARC)(LRR)(LRR)	CNL
GCF_000002775.4	LOC7463827	XM_024594957.1:730..4989	XP_024450725	NLR	CC-NLR	(CC)(NBARC)(LRR)(LRR)	CNL
GCF_000002775.4	LOC7463827	XM_024594960.1:730..4989	XP_024450728	NLR	CC-NLR	(CC)(NBARC)(LRR)(LRR)	CNL
GCF_000002775.4	LOC7463827	XM_024594965.1:730..4989	XP_024450733	NLR	CC-NLR	(CC)(NBARC)(LRR)(LRR)	CNL
GCF_000002775.4	LOC7463827	XM_024594969.1:730..4989	XP_024450737	NLR	CC-NLR	(CC)(NBARC)(LRR)(LRR)	CNL
GCF_000002775.4	LOC7463827	XM_024594973.1:205..4350	XP_024450741	NLR	CC-NLR	(CC)(NBARC)(LRR)	CNL
GCF_000002775.4	LOC18096051	XM_024595259.1:803..5413	XP_024451027	NLR	CC-NLR or CCR-NLR or CCG10-NLR	(NBARC)(LRR)	NL
GCF_000002775.4	LOC18096051	XM_024595263.1:788..5398	XP_024451031	NLR	CC-NLR or CCR-NLR or CCG10-NLR	(NBARC)(LRR)	NL
GCF_000002775.4	LOC18096051	XM_024595266.1:717..5327	XP_024451034	NLR	CC-NLR or CCR-NLR or CCG10-NLR	(NBARC)(LRR)	NL
GCF_000002775.4	LOC18096051	XM_024595269.1:766..5376	XP_024451037	NLR	CC-NLR or CCR-NLR or CCG10-NLR	(NBARC)(LRR)	NL
GCF_000002775.4	LOC18096051	XM_024595272.1:665..5275	XP_024451040	NLR	CC-NLR or CCR-NLR or CCG10-NLR	(NBARC)(LRR)	NL
GCF_000002775.4	LOC112326619	XM_024595278.1:617..4471	XP_024451046	NLR	CC-NLR or CCR-NLR or CCG10-NLR	(NBARC)(LRR)	NL
GCF_000002775.4	LOC112326619	XM_024595286.1:556..4410	XP_024451054	NLR	CC-NLR or CCR-NLR or CCG10-NLR	(NBARC)(LRR)	NL
GCF_000002775.4	LOC112326619	XM_024595291.1:392..4246	XP_024451059	NLR	CC-NLR or CCR-NLR or CCG10-NLR	(NBARC)(LRR)	NL
GCF_000002775.4	LOC112326619	XM_024595294.1:528..4382	XP_024451062	NLR	CC-NLR or CCR-NLR or CCG10-NLR	(NBARC)(LRR)	NL
GCF_000002775.4	LOC112326619	XM_024595299.1:426..4280	XP_024451067	NLR	CC-NLR or CCR-NLR or CCG10-NLR	(NBARC)(LRR)	NL
GCF_000002775.4	LOC7459145	XM_024595316.1:58..3333	XP_024451084	NLR	CC-NLR or CCR-NLR or CCG10-NLR	(NBARC)(LRR)	NL
GCF_000002775.4	LOC112326674	XM_024596209.1:1..1140	XP_024451977	NLR	TIR-NLR	(TIR)(NBARC)	TN
GCF_000002775.4	LOC7468718	XM_024596285.1:1241..3652	XP_024452053	NLR	UNDETERMINED	(NBARC)(LRR)	NL
GCF_000002775.4	LOC7460225	XM_024596476.1:231..4154	XP_024452244	NLR	CC-NLR	(CC)(NBARC)(LRR)(LRR)	CNL
GCF_000002775.4	LOC7460225	XM_024596477.1:231..4154	XP_024452245	NLR	CC-NLR	(CC)(NBARC)(LRR)(LRR)	CNL
GCF_000002775.4	LOC7460225	XM_024596478.1:231..4154	XP_024452246	NLR	CC-NLR	(CC)(NBARC)(LRR)(LRR)	CNL
GCF_000002775.4	LOC7478389	XM_024596489.1:349..4308	XP_024452257	NLR	CC-NLR	(CC)(NBARC)(LRR)(LRR)	CNL
GCF_000002775.4	LOC7478389	XM_024596490.1:34..3576	XP_024452258	NLR	CC-NLR	(NBARC)(LRR)(LRR)	NL
GCF_000002775.4	LOC7478389	XM_024596491.1:354..3761	XP_024452259	NLR	CC-NLR	(CC)(NBARC)(LRR)	CNL
GCF_000002775.4	LOC7460229	XM_024596690.1:59..4228	XP_024452458	NLR	CC-NLR	(TIR)(CC)(NBARC)(LRR)	TCNL
GCF_000002775.4	LOC7460229	XM_024596691.1:59..4228	XP_024452459	NLR	CC-NLR	(TIR)(CC)(NBARC)(LRR)	TCNL
GCF_000002775.4	LOC7458185	XM_024596748.1:537..3557	XP_024452516	degenerate NLR	TN (OTHER)	(TIR)(PLOOP)	TP
GCF_000002775.4	LOC7458185	XM_024596749.1:573..3593	XP_024452517	degenerate NLR	TN (OTHER)	(TIR)(PLOOP)	TP
GCF_000002775.4	LOC7458185	XM_024596750.1:329..3349	XP_024452518	degenerate NLR	TN (OTHER)	(TIR)(PLOOP)	TP
GCF_000002775.4	LOC7458185	XM_024596751.1:519..3509	XP_024452519	degenerate NLR	TN (OTHER)	(TIR)(PLOOP)	TP
GCF_000002775.4	LOC18096654	XM_024596912.1:232..3690	XP_024452680	NLR	TIR-NLR	(TIR)(NBARC)(LRR)	TNL
GCF_000002775.4	LOC7461529	XM_024596920.1:303..3911	XP_024452688	NLR	CC-NLR	(CC)(NBARC)(LRR)	CNL
GCF_000002775.4	LOC7461529	XM_024596921.1:304..3867	XP_024452689	NLR	CC-NLR	(CC)(NBARC)(LRR)	CNL
GCF_000002775.4	LOC7461529	XM_024596922.1:305..3808	XP_024452690	NLR	CC-NLR	(CC)(NBARC)(LRR)	CNL
GCF_000002775.4	LOC18097187	XM_024597005.1:47..4081	XP_024452773	NLR	CC-NLR	(TIR)(CC)(NBARC)(LRR)	TCNL
GCF_000002775.4	LOC7475708	XM_024597021.1:864..4007	XP_024452789	NLR	UNDETERMINED	(NBARC)(ARM)	NO
GCF_000002775.4	LOC7475708	XM_024597022.1:469..3612	XP_024452790	NLR	UNDETERMINED	(NBARC)(ARM)	NO
GCF_000002775.4	LOC7475708	XM_024597023.1:325..3468	XP_024452791	NLR	UNDETERMINED	(NBARC)(ARM)	NO
GCF_000002775.4	LOC7475708	XM_024597024.1:337..3480	XP_024452792	NLR	UNDETERMINED	(NBARC)(ARM)	NO
GCF_000002775.4	LOC112326882	XM_024597187.1:1006..2871	XP_024452955	NLR	CC-NLR	(CC)(NBARC)(LRR)	CNL
GCF_000002775.4	LOC18097069	XM_024597368.1:4..2763	XP_024453136	NLR	CC-NLR	(CC)(NBARC)(LRR)	CNL
GCF_000002775.4	LOC112326906	XM_024597399.1:644..3814	XP_024453167	NLR	CC-NLR	(CC)(NBARC)(LRR)	CNL
GCF_000002775.4	LOC18110164	XM_024597615.1:27..2018	XP_024453383	NLR	CC-NLR	(TIR)(CC)(NBARC)	TCN
GCF_000002775.4	LOC18110163	XM_024597617.1:197..3838	XP_024453385	NLR	CC-NLR	(CC)(NBARC)(LRR)	CNL
GCF_000002775.4	LOC112326953	XM_024597638.1:419..4675	XP_024453406	NLR	CC-NLR	(CC)(NBARC)(LRR)	CNL
GCF_000002775.4	LOC7491894	XM_024597781.1:156..3953	XP_024453549	NLR	UNDETERMINED	(NBARC)(LRR)	NL
GCF_000002775.4	LOC7491894	XM_024597782.1:156..3953	XP_024453550	NLR	UNDETERMINED	(NBARC)(LRR)	NL
GCF_000002775.4	LOC7460220	XM_024597881.1:174..3302	XP_024453649	NLR	CC-NLR	(CC)(NBARC)(LRR)	CNL
GCF_000002775.4	LOC7460220	XM_024597882.1:174..3302	XP_024453650	NLR	CC-NLR	(CC)(NBARC)(LRR)	CNL
GCF_000002775.4	LOC18097197	XM_024598093.1:250..2385	XP_024453861	NLR	CC-NLR	(CC)(NBARC)(LRR)	CNL
GCF_000002775.4	LOC7456109	XM_024598124.1:599..6388	XP_024453892	NLR	CC-NLR	(CC)(NBARC)(LRR)(CC)(NBARC)(LRR)	CNLCNL
GCF_000002775.4	LOC7461358	XM_024598157.1:1..1578	XP_024453925	NLR	CC-NLR	(CC)(NBARC)(LRR)	CNL
GCF_000002775.4	LOC7497826	XM_024598276.1:776..2917	XP_024454044	MLKL	MLKL	(MLKL)(PKin)	MO
GCF_000002775.4	LOC7497826	XM_024598278.1:657..2798	XP_024454046	MLKL	MLKL	(MLKL)(PKin)	MO
GCF_000002775.4	LOC7497826	XM_024598279.1:612..2753	XP_024454047	MLKL	MLKL	(MLKL)(PKin)	MO
GCF_000002775.4	LOC112327125	XM_024598544.1:1424..3631	XP_024454312	degenerate NLR	UNDETERMINED	(LRR)	L
GCF_000002775.4	LOC112327125	XM_024598545.1:1424..3631	XP_024454313	degenerate NLR	UNDETERMINED	(LRR)	L
GCF_000002775.4	LOC112327125	XM_024598546.1:1424..3631	XP_024454314	degenerate NLR	UNDETERMINED	(LRR)	L
GCF_000002775.4	LOC112327125	XM_024598547.1:1424..3631	XP_024454315	degenerate NLR	UNDETERMINED	(LRR)	L
GCF_000002775.4	LOC112327125	XM_024598549.1:1424..3631	XP_024454317	degenerate NLR	UNDETERMINED	(LRR)	L
GCF_000002775.4	LOC112327125	XM_024598550.1:1424..3631	XP_024454318	degenerate NLR	UNDETERMINED	(LRR)	L
GCF_000002775.4	LOC112327125	XM_024598551.1:1424..3631	XP_024454319	degenerate NLR	UNDETERMINED	(LRR)	L
GCF_000002775.4	LOC112327125	XM_024598552.1:1424..3631	XP_024454320	degenerate NLR	UNDETERMINED	(LRR)	L
GCF_000002775.4	LOC112327125	XM_024598553.1:1424..3631	XP_024454321	degenerate NLR	UNDETERMINED	(LRR)	L
GCF_000002775.4	LOC112327125	XM_024598554.1:1424..3631	XP_024454322	degenerate NLR	UNDETERMINED	(LRR)	L
GCF_000002775.4	LOC112327125	XM_024598555.1:1425..3632	XP_024454323	degenerate NLR	UNDETERMINED	(LRR)	L
GCF_000002775.4	LOC112327125	XM_024598556.1:1424..3631	XP_024454324	degenerate NLR	UNDETERMINED	(LRR)	L
GCF_000002775.4	LOC112327125	XM_024598557.1:1424..3631	XP_024454325	degenerate NLR	UNDETERMINED	(LRR)	L
GCF_000002775.4	LOC112327125	XM_024598558.1:1425..3632	XP_024454326	degenerate NLR	UNDETERMINED	(LRR)	L
GCF_000002775.4	LOC112327144	XM_024598628.1:32..2236	XP_024454396	degenerate NLR	UNDETERMINED	(LRR)	L
GCF_000002775.4	LOC18098080	XM_024598843.1:244..3204	XP_024454611	NLR	CC-NLR	(CC)(NBARC)(LRR)	CNL
GCF_000002775.4	LOC18098080	XM_024598844.1:244..3204	XP_024454612	NLR	CC-NLR	(CC)(NBARC)(LRR)	CNL
GCF_000002775.4	LOC18098080	XM_024598845.1:244..3204	XP_024454613	NLR	CC-NLR	(CC)(NBARC)(LRR)	CNL
GCF_000002775.4	LOC18098080	XM_024598846.1:244..3204	XP_024454614	NLR	CC-NLR	(CC)(NBARC)(LRR)	CNL
GCF_000002775.4	LOC18098080	XM_024598847.1:244..3204	XP_024454615	NLR	CC-NLR	(CC)(NBARC)(LRR)	CNL
GCF_000002775.4	LOC18098080	XM_024598848.1:244..3204	XP_024454616	NLR	CC-NLR	(CC)(NBARC)(LRR)	CNL
GCF_000002775.4	LOC18098080	XM_024598849.1:244..3204	XP_024454617	NLR	CC-NLR	(CC)(NBARC)(LRR)	CNL
GCF_000002775.4	LOC18098080	XM_024598850.1:244..3204	XP_024454618	NLR	CC-NLR	(CC)(NBARC)(LRR)	CNL
GCF_000002775.4	LOC18098080	XM_024598851.1:244..3204	XP_024454619	NLR	CC-NLR	(CC)(NBARC)(LRR)	CNL
GCF_000002775.4	LOC18098080	XM_024598852.1:244..3204	XP_024454620	NLR	CC-NLR	(CC)(NBARC)(LRR)	CNL
GCF_000002775.4	LOC18098080	XM_024598853.1:244..3204	XP_024454621	NLR	CC-NLR	(CC)(NBARC)(LRR)	CNL
GCF_000002775.4	LOC18098080	XM_024598855.1:244..3204	XP_024454623	NLR	CC-NLR	(CC)(NBARC)(LRR)	CNL
GCF_000002775.4	LOC18098080	XM_024598856.1:244..3204	XP_024454624	NLR	CC-NLR	(CC)(NBARC)(LRR)	CNL
GCF_000002775.4	LOC18098059	XM_024599158.1:215..4636	XP_024454926	NLR	CC-NLR	(CC)(NBARC)(LRR)(LRR)	CNL
GCF_000002775.4	LOC18098059	XM_024599159.1:215..4636	XP_024454927	NLR	CC-NLR	(CC)(NBARC)(LRR)(LRR)	CNL
GCF_000002775.4	LOC18098059	XM_024599160.1:215..4636	XP_024454928	NLR	CC-NLR	(CC)(NBARC)(LRR)(LRR)	CNL
GCF_000002775.4	LOC18104714	XM_024599522.1:220..3774	XP_024455290	NLR	CC-NLR	(CC)(NBARC)(LRR)	CNL
GCF_000002775.4	LOC18097556	XM_024599620.1:1..1995	XP_024455388	NLR	CC-NLR	(CC)(NBARC)(LRR)	CNL
GCF_000002775.4	LOC18098118	XM_024599658.1:154..3177	XP_024455426	NLR	CC-NLR	(CC)(NBARC)(LRR)	CNL
GCF_000002775.4	LOC18098118	XM_024599659.1:154..3177	XP_024455427	NLR	CC-NLR	(CC)(NBARC)(LRR)	CNL
GCF_000002775.4	LOC18098118	XM_024599661.1:154..3177	XP_024455429	NLR	CC-NLR	(CC)(NBARC)(LRR)	CNL
GCF_000002775.4	LOC18098118	XM_024599662.1:154..3177	XP_024455430	NLR	CC-NLR	(CC)(NBARC)(LRR)	CNL
GCF_000002775.4	LOC18098118	XM_024599663.1:154..3177	XP_024455431	NLR	CC-NLR	(CC)(NBARC)(LRR)	CNL
GCF_000002775.4	LOC18098118	XM_024599664.1:154..3177	XP_024455432	NLR	CC-NLR	(CC)(NBARC)(LRR)	CNL
GCF_000002775.4	LOC18098118	XM_024599665.1:154..3177	XP_024455433	NLR	CC-NLR	(CC)(NBARC)(LRR)	CNL
GCF_000002775.4	LOC18098118	XM_024599666.1:154..3177	XP_024455434	NLR	CC-NLR	(CC)(NBARC)(LRR)	CNL
GCF_000002775.4	LOC18098118	XM_024599667.1:154..3177	XP_024455435	NLR	CC-NLR	(CC)(NBARC)(LRR)	CNL
GCF_000002775.4	LOC18098118	XM_024599668.1:154..3177	XP_024455436	NLR	CC-NLR	(CC)(NBARC)(LRR)	CNL
GCF_000002775.4	LOC18098118	XM_024599669.1:154..3177	XP_024455437	NLR	CC-NLR	(CC)(NBARC)(LRR)	CNL
GCF_000002775.4	LOC112327290	XM_024599683.1:148..3075	XP_024455451	degenerate NLR	CC-NLR or CCR-NLR or CCG10-NLR	(LRR)	L
GCF_000002775.4	LOC112327290	XM_024599684.1:148..3075	XP_024455452	degenerate NLR	CC-NLR or CCR-NLR or CCG10-NLR	(LRR)	L
GCF_000002775.4	LOC112327290	XM_024599685.1:148..3075	XP_024455453	degenerate NLR	CC-NLR or CCR-NLR or CCG10-NLR	(LRR)	L
GCF_000002775.4	LOC112327290	XM_024599686.1:148..3075	XP_024455454	degenerate NLR	CC-NLR or CCR-NLR or CCG10-NLR	(LRR)	L
GCF_000002775.4	LOC18098051	XM_024599687.1:142..2859	XP_024455455	NLR	CC-NLR	(CC)(NBARC)(LRR)	CNL
GCF_000002775.4	LOC18098051	XM_024599688.1:197..2914	XP_024455456	NLR	CC-NLR	(CC)(NBARC)(LRR)	CNL
GCF_000002775.4	LOC18098051	XM_024599689.1:142..2859	XP_024455457	NLR	CC-NLR	(CC)(NBARC)(LRR)	CNL
GCF_000002775.4	LOC18098051	XM_024599690.1:142..2859	XP_024455458	NLR	CC-NLR	(CC)(NBARC)(LRR)	CNL
GCF_000002775.4	LOC18098051	XM_024599691.1:142..2859	XP_024455459	NLR	CC-NLR	(CC)(NBARC)(LRR)	CNL
GCF_000002775.4	LOC7493550	XM_024599931.1:253..4392	XP_024455699	NLR	TIR-NLR	(TIR)(NBARC)(LRR)	TNL
GCF_000002775.4	LOC7493550	XM_024599932.1:1105..5244	XP_024455700	NLR	TIR-NLR	(TIR)(NBARC)(LRR)	TNL
GCF_000002775.4	LOC7493550	XM_024599933.1:253..4392	XP_024455701	NLR	TIR-NLR	(TIR)(NBARC)(LRR)	TNL
GCF_000002775.4	LOC7493550	XM_024599934.1:253..4392	XP_024455702	NLR	TIR-NLR	(TIR)(NBARC)(LRR)	TNL
GCF_000002775.4	LOC7493550	XM_024599935.1:254..3328	XP_024455703	NLR	TIR-NLR	(TIR)(NBARC)(LRR)	TNL
GCF_000002775.4	LOC112327351	XM_024600140.1:21..3707	XP_024455908	NLR	CC-NLR	(CC)(NBARC)(LRR)	CNL
GCF_000002775.4	LOC18098049	XM_024600152.1:148..1323	XP_024455920	NLR	CC-NLR	(CC)(NBARC)	CN
GCF_000002775.4	LOC18098077	XM_024600154.1:1..1989	XP_024455922	NLR	CC-NLR	(NBARC)(LRR)	NL
GCF_000002775.4	LOC112327356	XM_024600155.1:1..1230	XP_024455923	NLR	CC-NLR	(CC)(NBARC)	CN
GCF_000002775.4	LOC18095644	XM_024600641.1:354..2462	XP_024456409	NLR	CC-NLR	(NBARC)(LRR)	NL
GCF_000002775.4	LOC18098504	XM_024600665.1:128..4135	XP_024456433	NLR	CC-NLR	(CC)(NBARC)(LRR)	CNL
GCF_000002775.4	LOC18098504	XM_024600666.1:176..4183	XP_024456434	NLR	CC-NLR	(CC)(NBARC)(LRR)	CNL
GCF_000002775.4	LOC18098504	XM_024600667.1:176..4183	XP_024456435	NLR	CC-NLR	(CC)(NBARC)(LRR)	CNL
GCF_000002775.4	LOC18098504	XM_024600668.1:176..4183	XP_024456436	NLR	CC-NLR	(CC)(NBARC)(LRR)	CNL
GCF_000002775.4	LOC18098504	XM_024600669.1:177..4115	XP_024456437	NLR	CC-NLR	(CC)(NBARC)(LRR)	CNL
GCF_000002775.4	LOC18110142	XM_024600699.1:321..8084	XP_024456467	NLR	UNDETERMINED	(NBARC)(LRR)(LRR)(LRR)(LRR)	NL
GCF_000002775.4	LOC18110142	XM_024600700.1:233..7993	XP_024456468	NLR	UNDETERMINED	(NBARC)(LRR)(LRR)(LRR)	NL
GCF_000002775.4	LOC18098853	XM_024600717.1:316..5217	XP_024456485	NLR	UNDETERMINED	(NBARC)(LRR)	NL
GCF_000002775.4	LOC18098853	XM_024600718.1:323..5209	XP_024456486	NLR	UNDETERMINED	(NBARC)(LRR)(LRR)	NL
GCF_000002775.4	LOC18098862	XM_024600719.1:389..5266	XP_024456487	NLR	UNDETERMINED	(NBARC)(LRR)(LRR)	NL
GCF_000002775.4	LOC18098862	XM_024600720.1:323..5200	XP_024456488	NLR	UNDETERMINED	(NBARC)(LRR)(LRR)	NL
GCF_000002775.4	LOC18098862	XM_024600721.1:260..5137	XP_024456489	NLR	UNDETERMINED	(NBARC)(LRR)(LRR)	NL
GCF_000002775.4	LOC18098867	XM_024600722.1:373..5241	XP_024456490	NLR	UNDETERMINED	(NBARC)(LRR)(LRR)(LRR)(LRR)	NL
GCF_000002775.4	LOC7471713	XM_024600779.1:918..3908	XP_024456547	degenerate NLR	TN (OTHER)	(TIR)(PLOOP)	TP
GCF_000002775.4	LOC18098799	XM_024600818.1:129..2924	XP_024456586	NLR	CC-NLR	(CC)(NBARC)(LRR)	CNL
GCF_000002775.4	LOC18109961	XM_024600854.1:290..3091	XP_024456622	NLR	CC-NLR	(CC)(NBARC)(LRR)	CNL
GCF_000002775.4	LOC18098717	XM_024601282.1:235..6015	XP_024457050	NLR	TIR-NLR	(TIR)(LRR)(TIR)(NBARC)(LRR)	TLTNL
GCF_000002775.4	LOC18098769	XM_024601284.1:1..1329	XP_024457052	NLR	TIR-NLR	(TIR)(NBARC)	TN
GCF_000002775.4	LOC18098772	XM_024601286.1:1..4311	XP_024457054	NLR	UNDETERMINED	(NBARC)(LRR)	NL
GCF_000002775.4	LOC18109962	XM_024601288.1:1..2616	XP_024457056	NLR	CC-NLR	(CC)(NBARC)(LRR)	CNL
GCF_000002775.4	LOC18098859	XM_024601299.1:1..4737	XP_024457067	NLR	UNDETERMINED	(NBARC)(LRR)	NL
GCF_000002775.4	LOC18109365	XM_024601315.1:338..1570	XP_024457083	NLR	UNDETERMINED	(NBARC)	N
GCF_000002775.4	LOC18110140	XM_024601317.1:193..6801	XP_024457085	NLR	UNDETERMINED	(NBARC)(LRR)(LRR)(LRR)	NL
GCF_000002775.4	LOC112327549	XM_024601319.1:1..861	XP_024457087	NLR	UNDETERMINED	(NBARC)	N
GCF_000002775.4	LOC112327595	XM_024601783.1:257..5377	XP_024457551	NLR	TIR-NLR	(TIR)(NBARC)(LRR)	TNL
GCF_000002775.4	LOC112327595	XM_024601784.1:482..5602	XP_024457552	NLR	TIR-NLR	(TIR)(NBARC)(LRR)	TNL
GCF_000002775.4	LOC7464818	XM_024601851.1:774..3314	XP_024457619	NLR	TIR-NLR	(TIR)(NBARC)(LRR)	TNL
GCF_000002775.4	LOC18109596	XM_024601895.1:220..915	XP_024457663	TX	TX	(TIR)	T
GCF_000002775.4	LOC18109596	XM_024601896.1:207..923	XP_024457664	TX	TX	(TIR)	T
GCF_000002775.4	LOC18098480	XM_024601897.1:226..909	XP_024457665	TX	TX	(TIR)	T
GCF_000002775.4	LOC18098478	XM_024601898.1:213..890	XP_024457666	TX	TX	(TIR)	T
GCF_000002775.4	LOC18098478	XM_024601899.1:213..848	XP_024457667	TX	TX	(TIR)	T
GCF_000002775.4	LOC18098478	XM_024601900.1:212..769	XP_024457668	TX	TX	(TIR)	T
GCF_000002775.4	LOC18098478	XM_024601901.1:212..769	XP_024457669	TX	TX	(TIR)	T
GCF_000002775.4	LOC18110307	XM_024601956.1:423..6410	XP_024457724	NLR	CC-NLR	(CC)(NBARC)(LRR)(CC)(NBARC)(LRR)	CNLCNL
GCF_000002775.4	LOC18098555	XM_024602320.1:159..1172	XP_024458088	NLR	CC-NLR	(CC)(NBARC)	CN
GCF_000002775.4	LOC18095794	XM_024602421.1:141..4163	XP_024458189	NLR	CC-NLR	(NBARC)(LRR)	NL
GCF_000002775.4	LOC112327806	XM_024602425.1:636..2915	XP_024458193	NLR	CC-NLR or CCR-NLR or CCG10-NLR	(NBARC)(LRR)	NL
GCF_000002775.4	LOC18100736	XM_024602507.1:450..3758	XP_024458275	NLR	CC-NLR or CCR-NLR or CCG10-NLR	(NBARC)(LRR)	NL
GCF_000002775.4	LOC18100740	XM_024602508.1:365..3475	XP_024458276	NLR	CC-NLR	(CC)(NBARC)(LRR)	CNL
GCF_000002775.4	LOC18100740	XM_024602509.1:365..3475	XP_024458277	NLR	CC-NLR	(CC)(NBARC)(LRR)	CNL
GCF_000002775.4	LOC18100740	XM_024602510.1:365..3475	XP_024458278	NLR	CC-NLR	(CC)(NBARC)(LRR)	CNL
GCF_000002775.4	LOC18100740	XM_024602511.1:365..3475	XP_024458279	NLR	CC-NLR	(CC)(NBARC)(LRR)	CNL
GCF_000002775.4	LOC18100740	XM_024602512.1:365..3475	XP_024458280	NLR	CC-NLR	(CC)(NBARC)(LRR)	CNL
GCF_000002775.4	LOC18100740	XM_024602513.1:365..3475	XP_024458281	NLR	CC-NLR	(CC)(NBARC)(LRR)	CNL
GCF_000002775.4	LOC18100740	XM_024602514.1:365..3475	XP_024458282	NLR	CC-NLR	(CC)(NBARC)(LRR)	CNL
GCF_000002775.4	LOC18100740	XM_024602515.1:365..3475	XP_024458283	NLR	CC-NLR	(CC)(NBARC)(LRR)	CNL
GCF_000002775.4	LOC18100740	XM_024602516.1:365..3475	XP_024458284	NLR	CC-NLR	(CC)(NBARC)(LRR)	CNL
GCF_000002775.4	LOC18100740	XM_024602517.1:365..3475	XP_024458285	NLR	CC-NLR	(CC)(NBARC)(LRR)	CNL
GCF_000002775.4	LOC18100740	XM_024602518.1:365..3475	XP_024458286	NLR	CC-NLR	(CC)(NBARC)(LRR)	CNL
GCF_000002775.4	LOC18100740	XM_024602519.1:365..3475	XP_024458287	NLR	CC-NLR	(CC)(NBARC)(LRR)	CNL
GCF_000002775.4	LOC18100740	XM_024602520.1:365..3475	XP_024458288	NLR	CC-NLR	(CC)(NBARC)(LRR)	CNL
GCF_000002775.4	LOC18100740	XM_024602521.1:365..3475	XP_024458289	NLR	CC-NLR	(CC)(NBARC)(LRR)	CNL
GCF_000002775.4	LOC18100740	XM_024602522.1:365..3475	XP_024458290	NLR	CC-NLR	(CC)(NBARC)(LRR)	CNL
GCF_000002775.4	LOC18100765	XM_024602787.1:201..4211	XP_024458555	NLR	CC-NLR	(CC)(NBARC)(LRR)	CNL
GCF_000002775.4	LOC18100765	XM_024602788.1:201..4211	XP_024458556	NLR	CC-NLR	(CC)(NBARC)(LRR)	CNL
GCF_000002775.4	LOC7459912	XM_024602887.1:356..3607	XP_024458655	NLR	CC-NLR	(CC)(NBARC)(LRR)	CNL
GCF_000002775.4	LOC7459912	XM_024602888.1:356..3607	XP_024458656	NLR	CC-NLR	(CC)(NBARC)(LRR)	CNL
GCF_000002775.4	LOC7459912	XM_024602890.1:356..3607	XP_024458658	NLR	CC-NLR	(CC)(NBARC)(LRR)	CNL
GCF_000002775.4	LOC7459912	XM_024602891.1:356..3607	XP_024458659	NLR	CC-NLR	(CC)(NBARC)(LRR)	CNL
GCF_000002775.4	LOC7459912	XM_024602892.1:356..3607	XP_024458660	NLR	CC-NLR	(CC)(NBARC)(LRR)	CNL
GCF_000002775.4	LOC7459912	XM_024602893.1:356..3607	XP_024458661	NLR	CC-NLR	(CC)(NBARC)(LRR)	CNL
GCF_000002775.4	LOC7459910	XM_024602894.1:257..3487	XP_024458662	NLR	CC-NLR	(CC)(NBARC)(LRR)	CNL
GCF_000002775.4	LOC7459910	XM_024602895.1:257..3487	XP_024458663	NLR	CC-NLR	(CC)(NBARC)(LRR)	CNL
GCF_000002775.4	LOC7459910	XM_024602896.1:257..3487	XP_024458664	NLR	CC-NLR	(CC)(NBARC)(LRR)	CNL
GCF_000002775.4	LOC7459910	XM_024602897.1:257..3487	XP_024458665	NLR	CC-NLR	(CC)(NBARC)(LRR)	CNL
GCF_000002775.4	LOC18100747	XM_024602990.1:443..2284	XP_024458758	NLR	CC-NLR	(CC)(NBARC)(LRR)	CNL
GCF_000002775.4	LOC18100747	XM_024602991.1:443..2284	XP_024458759	NLR	CC-NLR	(CC)(NBARC)(LRR)	CNL
GCF_000002775.4	LOC18100365	XM_024603071.1:351..3677	XP_024458839	NLR	CC-NLR	(NBARC)(LRR)	NL
GCF_000002775.4	LOC18102861	XM_024603609.1:409..4005	XP_024459377	NLR	TIR-NLR	(TIR)(NBARC)(LRR)	TNL
GCF_000002775.4	LOC18102861	XM_024603610.1:173..3691	XP_024459378	NLR	TIR-NLR	(TIR)(NBARC)(LRR)	TNL
GCF_000002775.4	LOC7484299	XM_024603611.1:266..973	XP_024459379	TX	TX	(TIR)	T
GCF_000002775.4	LOC112328005	XM_024603790.1:<1..834	XP_024459558	NLR	UNDETERMINED	(NBARC)	N
GCF_000002775.4	LOC7459909	XM_024603793.1:1..3087	XP_024459561	NLR	CC-NLR	(CC)(NBARC)(LRR)	CNL
GCF_000002775.4	LOC18100746	XM_024603795.1:1..2253	XP_024459563	NLR	CC-NLR	(CC)(NBARC)(LRR)	CNL
GCF_000002775.4	LOC7458512	XM_024603851.1:176..2731	XP_024459619	NLR	CC-NLR	(CC)(NBARC)(LRR)	CNL
GCF_000002775.4	LOC7458512	XM_024603852.1:235..2790	XP_024459620	NLR	CC-NLR	(CC)(NBARC)(LRR)	CNL
GCF_000002775.4	LOC18095629	XM_024604721.1:221..3442	XP_024460489	NLR	CC-NLR	(BED)(NBARC)(LRR)	ONL
GCF_000002775.4	LOC112328048	XM_024604729.1:245..1618	XP_024460497	NLR	CC-NLR	(BED)(NBARC)	ON
GCF_000002775.4	LOC112328048	XM_024604736.1:245..1618	XP_024460504	NLR	CC-NLR	(BED)(NBARC)	ON
GCF_000002775.4	LOC7483135	XM_024604905.1:1049..1633	XP_024460673	RPW8	RPW8	(RPW8)	R
GCF_000002775.4	LOC18100826	XM_024605105.1:111..539	XP_024460873	TX	TX	(TIR)	T
GCF_000002775.4	LOC7469539	XM_024605253.1:472..4509	XP_024461021	NLR	TIR-NLR	(TIR)(NBARC)(LRR)	TNL
GCF_000002775.4	LOC7469539	XM_024605254.1:425..4462	XP_024461022	NLR	TIR-NLR	(TIR)(NBARC)(LRR)	TNL
GCF_000002775.4	LOC7469539	XM_024605255.1:368..4405	XP_024461023	NLR	TIR-NLR	(TIR)(NBARC)(LRR)	TNL
GCF_000002775.4	LOC7466769	XM_024605347.1:417..3248	XP_024461115	NLR	UNDETERMINED	(NBARC)(LRR)	NL
GCF_000002775.4	LOC18100859	XM_024605408.1:103..2826	XP_024461176	NLR	CC-NLR or CCR-NLR or CCG10-NLR	(NBARC)(LRR)	NL
GCF_000002775.4	LOC7477968	XM_024605605.1:199..2712	XP_024461373	NLR	CCR-NLR	(RPW8)(NBARC)(LRR)	RNL
GCF_000002775.4	LOC7469544	XM_024605730.1:15..2819	XP_024461498	NLR	TIR-NLR	(TIR)(NBARC)(LRR)	TNL
GCF_000002775.4	LOC18095633	XM_024606328.1:219..3434	XP_024462096	NLR	CC-NLR	(BED)(NBARC)(LRR)	ONL
GCF_000002775.4	LOC18101883	XM_024606337.1:95..2815	XP_024462105	NLR	CC-NLR	(CC)(NBARC)(LRR)	CNL
GCF_000002775.4	LOC18095817	XM_024606687.1:493..2463	XP_024462455	NLR	CC-NLR or CCR-NLR or CCG10-NLR	(NBARC)(LRR)	NL
GCF_000002775.4	LOC18101817	XM_024607535.1:478..3843	XP_024463303	NLR	TIR-NLR	(TIR)(NBARC)(LRR)	TNL
GCF_000002775.4	LOC18101817	XM_024607536.1:1136..4432	XP_024463304	NLR	TIR-NLR	(TIR)(NBARC)(LRR)	TNL
GCF_000002775.4	LOC18101817	XM_024607537.1:1384..4674	XP_024463305	NLR	TIR-NLR	(TIR)(NBARC)(LRR)	TNL
GCF_000002775.4	LOC18101817	XM_024607538.1:1347..4637	XP_024463306	NLR	TIR-NLR	(TIR)(NBARC)(LRR)	TNL
GCF_000002775.4	LOC18101817	XM_024607539.1:1389..4469	XP_024463307	NLR	TIR-NLR	(TIR)(NBARC)(LRR)	TNL
GCF_000002775.4	LOC18095987	XM_024607677.1:80..4063	XP_024463445	NLR	CC-NLR or CCR-NLR or CCG10-NLR	(NBARC)(LRR)	NL
GCF_000002775.4	LOC7467352	XM_024608417.1:238..1149	XP_024464185	NLR	UNDETERMINED	(NBARC)	N
GCF_000002775.4	LOC7469674	XM_024608773.1:1..1818	XP_024464541	NLR	CC-NLR	(NBARC)(LRR)	NL
GCF_000002775.4	LOC7465012	XM_024609553.1:186..3917	XP_024465321	NLR	TIR-NLR	(TIR)(NBARC)(LRR)(OTHER)	TNLO
GCF_000002775.4	LOC112328948	XM_024610566.1:592..900	XP_024466334	degenerate NLR	TIR-NLR	(TIR)(PLOOP)	TP
GCF_000002775.4	LOC18095742	XM_024610963.1:363..1670	XP_024466731	NLR	CC-NLR or CCR-NLR or CCG10-NLR	(NBARC)	N
GCF_000002775.4	LOC18095742	XM_024610967.1:415..1722	XP_024466735	NLR	CC-NLR or CCR-NLR or CCG10-NLR	(NBARC)	N
GCF_000002775.4	LOC18102981	XM_024611572.1:121..726	XP_024467340	TX	TX	(TIR)	T
GCF_000002775.4	LOC7470907	XM_024611631.1:253..2136	XP_024467399	NLR	CC-NLR	(CC)(NBARC)(LRR)	CNL
GCF_000002775.4	LOC112323288	XM_024611844.1:35..1942	XP_024467612	degenerate NLR	CC-NLR or CCR-NLR or CCG10-NLR	(LRR)	L
GCF_000002775.4	LOC112323288	XM_024611845.1:35..1942	XP_024467613	degenerate NLR	CC-NLR or CCR-NLR or CCG10-NLR	(LRR)	L
GCF_000002775.4	LOC18103538	XM_024611859.1:303..3077	XP_024467627	NLR	CC-NLR	(CC)(NBARC)(LRR)	CNL
GCF_000002775.4	LOC18103538	XM_024611860.1:303..3077	XP_024467628	NLR	CC-NLR	(CC)(NBARC)(LRR)	CNL
GCF_000002775.4	LOC18103538	XM_024611861.1:409..3183	XP_024467629	NLR	CC-NLR	(CC)(NBARC)(LRR)	CNL
GCF_000003195.3	LOC8076732	XM_002437125.2:235..1137	XP_002437170	degenerate NLR	CC-NLR or CCR-NLR or CCG10-NLR	(LRR)	L
GCF_000003195.3	LOC8058401	XM_002437298.2:1176..8360	XP_002437343	NLR	CC-NLR	(CC)(NBARC)(LRR)(LRR)	CNL
GCF_000003195.3	LOC8067711	XM_002437299.2:285..6623	XP_002437344	NLR	CC-NLR	(CC)(NBARC)(LRR)(LRR)	CNL
GCF_000003195.3	LOC8069175	XM_002437818.2:808..3672	XP_002437863	NLR	CC-NLR	(CC)(NBARC)(LRR)	CNL
GCF_000003195.3	LOC8073755	XM_002438212.2:202..3258	XP_002438257	NLR	CC-NLR	(CC)(NBARC)(LRR)	CNL
GCF_000003195.3	LOC8078289	XM_002438315.2:1..1461	XP_002438360	NLR	CC-NLR	(CC)(NBARC)	CN
GCF_000003195.3	LOC8063821	XM_002438898.2:649..3480	XP_002438943	NLR	CC-NLR	(CC)(NBARC)(LRR)	CNL
GCF_000003195.3	LOC8065555	XM_002438899.2:226..3084	XP_002438944	NLR	CC-NLR	(CC)(NBARC)(LRR)	CNL
GCF_000003195.3	LOC8066601	XM_002439062.2:491..3163	XP_002439107	NLR	CC-NLR	(CC)(NBARC)(LRR)	CNL
GCF_000003195.3	LOC8068705	XM_002439130.2:1465..4185	XP_002439175	NLR	CC-NLR	(CC)(NBARC)(LRR)	CNL
GCF_000003195.3	LOC8069510	XM_002439249.2:<1..2526	XP_002439294	NLR	CC-NLR	(NBARC)(LRR)	NL
GCF_000003195.3	LOC8085137	XM_002439760.2:274..3594	XP_002439805	NLR	CC-NLR	(CC)(NBARC)(LRR)(LRR)	CNL
GCF_000003195.3	LOC8077037	XM_002439951.2:88..3417	XP_002439996	NLR	CC-NLR	(CC)(NBARC)(LRR)	CNL
GCF_000003195.3	LOC8067351	XM_002440439.2:245..3370	XP_002440484	NLR	CC-NLR or CCR-NLR or CCG10-NLR	(NBARC)(LRR)	NL
GCF_000003195.3	LOC8061311	XM_002440847.2:362..3550	XP_002440892	NLR	CC-NLR	(NBARC)(LRR)	NL
GCF_000003195.3	LOC8076961	XM_002441054.2:1..1947	XP_002441099	NLR	CC-NLR	(NBARC)(LRR)	NL
GCF_000003195.3	LOC8067231	XM_002442203.2:377..3313	XP_002442248	NLR	CC-NLR	(CC)(NBARC)(LRR)	CNL
GCF_000003195.3	LOC8074296	XM_002442373.2:225..2840	XP_002442418	NLR	CCR-NLR	(RPW8)(NBARC)(LRR)	RNL
GCF_000003195.3	LOC8084461	XM_002442511.2:428..3541	XP_002442556	NLR	CC-NLR	(CC)(NBARC)(LRR)	CNL
GCF_000003195.3	LOC8065232	XM_002442551.2:606..3470	XP_002442596	NLR	CC-NLR	(CC)(NBARC)(LRR)	CNL
GCF_000003195.3	LOC8065253	XM_002442570.2:76..3078	XP_002442615	NLR	CC-NLR	(CC)(NBARC)(LRR)	CNL
GCF_000003195.3	LOC8071440	XM_002442663.2:396..3230	XP_002442708	NLR	CC-NLR	(CC)(NBARC)(LRR)	CNL
GCF_000003195.3	LOC110429511	XM_002442716.2:746..4639	XP_002442761	NLR	CC-NLR	(CC)(NBARC)(LRR)	CNL
GCF_000003195.3	LOC8074865	XM_002442735.2:209..2860	XP_002442780	NLR	CC-NLR	(NBARC)(LRR)	NL
GCF_000003195.3	LOC8063287	XM_002443159.2:720..2831	XP_002443204	NLR	CC-NLR	(CC)(NBARC)(LRR)	CNL
GCF_000003195.3	LOC8066296	XM_002443250.2:362..3163	XP_002443295	NLR	CC-NLR	(CC)(NBARC)(LRR)	CNL
GCF_000003195.3	LOC8067253	XM_002443262.2:7..1569	XP_002443307	NLR	CC-NLR	(CC)(NBARC)	CN
GCF_000003195.3	LOC8068854	XM_002443329.2:1621..4482	XP_002443374	NLR	CC-NLR	(CC)(NBARC)(LRR)	CNL
GCF_000003195.3	LOC8076622	XM_002443426.2:119..3679	XP_002443471	NLR	CC-NLR	(CC)(NBARC)(NBARC)(LRR)	CNNL
GCF_000003195.3	LOC8085845	XM_002443552.2:1847..6205	XP_002443597	NLR	CC-NLR	(CC)(NBARC)(LRR)(LRR)	CNL
GCF_000003195.3	LOC8086101	XM_002443553.2:439..4773	XP_002443598	NLR	CC-NLR	(CC)(NBARC)(LRR)(LRR)(OTHER)	CNLO
GCF_000003195.3	LOC8086103	XM_002443555.2:901..5187	XP_002443600	NLR	CC-NLR	(CC)(NBARC)(LRR)(LRR)	CNL
GCF_000003195.3	LOC8066081	XM_002443703.2:194..2920	XP_002443748	NLR	CC-NLR	(CC)(NBARC)(LRR)	CNL
GCF_000003195.3	LOC8066082	XM_002443704.2:182..2749	XP_002443749	NLR	CC-NLR	(CC)(NBARC)(LRR)	CNL
GCF_000003195.3	LOC8068558	XM_002443712.2:80..2635	XP_002443757	degenerate NLR	CC-NLR	(CC)(LRR)	CL
GCF_000003195.3	LOC8074063	XM_002443760.2:150..2951	XP_002443805	NLR	CC-NLR	(CC)(NBARC)(LRR)	CNL
GCF_000003195.3	LOC8080903	XM_002443901.2:233..3259	XP_002443946	NLR	CC-NLR	(CC)(NBARC)(LRR)	CNL
GCF_000003195.3	LOC8060901	XM_002444603.2:878..4387	XP_002444648	NLR	CC-NLR	(CC)(NBARC)(LRR)	CNL
GCF_000003195.3	LOC8060929	XM_002444632.2:179..3754	XP_002444677	NLR	CC-NLR	(CC)(NBARC)(LRR)	CNL
GCF_000003195.3	LOC8066091	XM_002444870.2:2247..6572	XP_002444915	degenerate NLR	CC-NLR	(CC)(LRR)	CL
GCF_000003195.3	LOC8060915	XM_002445733.1:1..3621	XP_002445778	NLR	CC-NLR	(CC)(NBARC)(NBARC)(LRR)	CNNL
GCF_000003195.3	LOC8055445	XM_002445957.2:199..3228	XP_002446002	NLR	CC-NLR	(CC)(NBARC)(LRR)	CNL
GCF_000003195.3	LOC8074725	XM_002447070.2:219..4205	XP_002447115	NLR	CC-NLR	(CC)(NBARC)(LRR)(LRR)	CNL
GCF_000003195.3	LOC8083416	XM_002447450.2:533..1150	XP_002447495	CCX	CCX	(CC)	C
GCF_000003195.3	LOC8070959	XM_002447655.2:173..3343	XP_002447700	NLR	CC-NLR	(CC)(NBARC)(LRR)	CNL
GCF_000003195.3	LOC8075926	XM_002448120.2:233..3628	XP_002448165	NLR	CC-NLR	(CC)(NBARC)(LRR)	CNL
GCF_000003195.3	LOC8068630	XM_002448136.2:409..3384	XP_002448181	NLR	CC-NLR or CCR-NLR or CCG10-NLR	(NBARC)(LRR)	NL
GCF_000003195.3	LOC8054271	XM_002448137.2:63..2903	XP_002448182	NLR	CC-NLR or CCR-NLR or CCG10-NLR	(NBARC)(LRR)	NL
GCF_000003195.3	LOC8074735	XM_002448520.2:89..2437	XP_002448565	NLR	CC-NLR	(CC)(NBARC)(LRR)	CNL
GCF_000003195.3	LOC8085634	XM_002448916.2:413..3226	XP_002448961	NLR	CC-NLR	(CC)(NBARC)(LRR)	CNL
GCF_000003195.3	LOC8069315	XM_002448943.2:276..3344	XP_002448988	NLR	CC-NLR	(CC)(NBARC)(LRR)	CNL
GCF_000003195.3	LOC8070694	XM_002449021.2:557..3997	XP_002449066	NLR	CC-NLR	(CC)(NBARC)(LRR)	CNL
GCF_000003195.3	LOC8074323	XM_002449118.2:266..3046	XP_002449163	NLR	CC-NLR	(CC)(NBARC)(LRR)	CNL
GCF_000003195.3	LOC8074325	XM_002449120.2:371..3172	XP_002449165	NLR	CC-NLR	(CC)(NBARC)(LRR)	CNL
GCF_000003195.3	LOC8074327	XM_002449122.2:103..2841	XP_002449167	NLR	CC-NLR	(CC)(NBARC)(LRR)	CNL
GCF_000003195.3	LOC8076753	XM_002449140.2:912..4718	XP_002449185	NLR	CC-NLR	(CC)(NBARC)(LRR)	CNL
GCF_000003195.3	LOC8076759	XM_002449146.2:812..3745	XP_002449191	NLR	CC-NLR	(CC)(NBARC)(LRR)	CNL
GCF_000003195.3	LOC8060034	XM_002449293.2:227..2959	XP_002449338	NLR	CC-NLR	(CC)(NBARC)(LRR)	CNL
GCF_000003195.3	LOC8064797	XM_002449545.2:93..4184	XP_002449590	NLR	CC-NLR	(CC)(NBARC)(LRR)	CNL
GCF_000003195.3	LOC8059348	XM_002449647.2:454..3555	XP_002449692	NLR	CC-NLR	(CC)(NBARC)(LRR)(HMA)	CNLO
GCF_000003195.3	LOC8074384	XM_002449783.2:221..3355	XP_002449828	NLR	CC-NLR	(CC)(NBARC)(LRR)	CNL
GCF_000003195.3	LOC8074389	XM_002449787.2:35..883	XP_002449832	NLR	CC-NLR	(CC)(NBARC)	CN
GCF_000003195.3	LOC8082094	XM_002449931.2:109..3186	XP_002449976	NLR	CC-NLR	(CC)(NBARC)(LRR)	CNL
GCF_000003195.3	LOC8085997	XM_002449957.2:415..3495	XP_002450002	NLR	CC-NLR	(CC)(NBARC)(LRR)	CNL
GCF_000003195.3	LOC8076316	XM_002449961.2:415..3492	XP_002450006	NLR	CC-NLR	(CC)(NBARC)(LRR)	CNL
GCF_000003195.3	LOC8086000	XM_002449963.2:95..2923	XP_002450008	NLR	CC-NLR	(CC)(NBARC)(LRR)	CNL
GCF_000003195.3	LOC8086002	XM_002449968.2:512..3523	XP_002450013	NLR	CC-NLR	(CC)(NBARC)(LRR)	CNL
GCF_000003195.3	LOC8086012	XM_002449981.2:247..3009	XP_002450026	NLR	CC-NLR	(CC)(NBARC)(LRR)	CNL
GCF_000003195.3	LOC8076338	XM_002449983.2:618..3368	XP_002450028	NLR	CC-NLR	(CC)(NBARC)(LRR)	CNL
GCF_000003195.3	LOC8076340	XM_002449985.2:259..3024	XP_002450030	NLR	CC-NLR	(CC)(NBARC)(LRR)	CNL
GCF_000003195.3	LOC8076342	XM_002449987.2:262..3042	XP_002450032	NLR	CC-NLR	(CC)(NBARC)(LRR)	CNL
GCF_000003195.3	LOC8076343	XM_002449988.2:297..2477	XP_002450033	NLR	CC-NLR	(CC)(NBARC)(LRR)	CNL
GCF_000003195.3	LOC8076344	XM_002449989.2:267..3047	XP_002450034	NLR	CC-NLR	(CC)(NBARC)(LRR)	CNL
GCF_000003195.3	LOC8069290	XM_002450202.2:1376..4120	XP_002450247	NLR	CC-NLR	(CC)(NBARC)(LRR)	CNL
GCF_000003195.3	LOC8070672	XM_002450286.2:320..3553	XP_002450331	NLR	CC-NLR	(CC)(NBARC)(LRR)	CNL
GCF_000003195.3	LOC8072771	XM_002450382.2:78..3002	XP_002450427	NLR	CC-NLR	(CC)(NBARC)(LRR)	CNL
GCF_000003195.3	LOC8079779	XM_002450426.2:1..2808	XP_002450471	NLR	CC-NLR	(CC)(NBARC)(LRR)	CNL
GCF_000003195.3	LOC8060015	XM_002450555.2:343..3063	XP_002450600	NLR	CC-NLR	(CC)(NBARC)(LRR)	CNL
GCF_000003195.3	LOC8060035	XM_002450575.2:368..3991	XP_002450620	NLR	CC-NLR	(CC)(NBARC)(NBARC)(LRR)	CNNL
GCF_000003195.3	LOC8071597	XM_002450576.2:990..3713	XP_002450621	NLR	CC-NLR	(CC)(NBARC)(LRR)	CNL
GCF_000003195.3	LOC8060046	XM_002450586.1:1..1533	XP_002450631	NLR	UNDETERMINED	(NBARC)	N
GCF_000003195.3	LOC8064381	XM_002450632.2:183..2960	XP_002450677	NLR	CC-NLR	(CC)(NBARC)(LRR)	CNL
GCF_000003195.3	LOC8068735	XM_002450715.2:128..1606	XP_002450760	NLR	CC-NLR	(CC)(NBARC)	CN
GCF_000003195.3	LOC8062673	XM_002450975.2:400..4179	XP_002451020	NLR	CC-NLR	(CC)(NBARC)(NBARC)(LRR)	CNNL
GCF_000003195.3	LOC8066704	XM_002451050.2:146..3379	XP_002451095	NLR	CC-NLR	(NBARC)(LRR)	NL
GCF_000003195.3	LOC8066707	XM_002451051.1:1..3126	XP_002451096	NLR	CC-NLR or CCR-NLR or CCG10-NLR	(NBARC)(LRR)	NL
GCF_000003195.3	LOC8074388	XM_002451056.2:439..2904	XP_002451101	NLR	CC-NLR	(CC)(NBARC)(LRR)(TRX)	CNLO
GCF_000003195.3	LOC8074395	XM_002451063.2:52..5505	XP_002451108	NLR	CC-NLR	(CC)(NBARC)(NBARC)(LRR)	CNNL
GCF_000003195.3	LOC8079127	XM_002451104.2:976..2451	XP_002451149	NLR	CC-NLR or CCR-NLR or CCG10-NLR	(NBARC)(LRR)	NL
GCF_000003195.3	LOC8082077	XM_002451188.2:150..3113	XP_002451233	NLR	CC-NLR	(CC)(NBARC)(LRR)	CNL
GCF_000003195.3	LOC8085995	XM_002451238.2:336..3902	XP_002451283	NLR	CC-NLR	(CC)(NBARC)(LRR)	CNL
GCF_000003195.3	LOC8086028	XM_002451271.2:17..1192	XP_002451316	NLR	CC-NLR	(CC)(NBARC)	CN
GCF_000003195.3	LOC8082910	XM_002451685.1:1..1071	XP_002451730	NLR	UNDETERMINED	(NBARC)	N
GCF_000003195.3	LOC8059057	XM_002451859.2:801..4961	XP_002451904	NLR	CC-NLR	(NBARC)(LRR)(LRR)	NL
GCF_000003195.3	LOC8084528	XM_002452044.2:311..3319	XP_002452089	NLR	TIR-NLR	(TIR)(NBARC)	TN
GCF_000003195.3	LOC8079448	XM_002453406.2:8..2701	XP_002453451	NLR	CC-NLR	(CC)(NBARC)(LRR)	CNL
GCF_000003195.3	LOC8085538	XM_002453507.2:243..3104	XP_002453552	NLR	CC-NLR	(CC)(NBARC)(LRR)	CNL
GCF_000003195.3	LOC8059195	XM_002456217.1:1..1527	XP_002456262	NLR	CC-NLR	(CC)(NBARC)	CN
GCF_000003195.3	LOC8082394	XM_002456437.2:100..1338	XP_002456482	NLR	UNDETERMINED	(NBARC)	N
GCF_000003195.3	LOC8082395	XM_002456438.2:607..3300	XP_002456483	NLR	CC-NLR or CCR-NLR or CCG10-NLR	(NBARC)(LRR)	NL
GCF_000003195.3	LOC8075310	XM_002457736.2:153..2594	XP_002457781	NLR	CC-NLR	(CC)(NBARC)(LRR)	CNL
GCF_000003195.3	LOC8086362	XM_002457792.2:99..4232	XP_002457837	NLR	CC-NLR	(CC)(NBARC)(LRR)	CNL
GCF_000003195.3	LOC8079281	XM_002458536.2:249..2882	XP_002458581	NLR	CC-NLR	(CC)(NBARC)(LRR)	CNL
GCF_000003195.3	LOC8054730	XM_002458574.2:597..3320	XP_002458619	NLR	CC-NLR or CCR-NLR or CCG10-NLR	(NBARC)(LRR)	NL
GCF_000003195.3	LOC8055244	XM_002458591.2:191..2059	XP_002458636	degenerate NLR	CC-NLR or CCR-NLR or CCG10-NLR	(LRR)	L
GCF_000003195.3	LOC8082415	XM_002458612.2:77..3415	XP_002458657	NLR	CC-NLR	(CC)(NBARC)(LRR)	CNL
GCF_000003195.3	LOC8059381	XM_002458965.2:446..3253	XP_002459010	NLR	CC-NLR	(CC)(NBARC)(LRR)	CNL
GCF_000003195.3	LOC8062291	XM_002459023.2:60..3689	XP_002459068	NLR	CC-NLR	(CC)(NBARC)(LRR)	CNL
GCF_000003195.3	LOC8074103	XM_002459099.2:25..1113	XP_002459144	NLR	UNDETERMINED	(NBARC)	N
GCF_000003195.3	LOC8084241	XM_002459194.2:75..3116	XP_002459239	NLR	CC-NLR	(CC)(NBARC)(LRR)	CNL
GCF_000003195.3	LOC8084250	XM_002459202.2:1520..2983	XP_002459247	NLR	UNDETERMINED	(NBARC)	N
GCF_000003195.3	LOC8084250	XM_002459203.2:850..2328	XP_002459248	NLR	UNDETERMINED	(NBARC)	N
GCF_000003195.3	LOC8084251	XM_002459204.2:1..1062	XP_002459249	NLR	UNDETERMINED	(NBARC)	N
GCF_000003195.3	LOC8054540	XM_002459205.2:108..1592	XP_002459250	NLR	UNDETERMINED	(NBARC)	N
GCF_000003195.3	LOC8084258	XM_002459211.2:484..1950	XP_002459256	NLR	UNDETERMINED	(NBARC)	N
GCF_000003195.3	LOC8084260	XM_002459213.2:90..1625	XP_002459258	NLR	UNDETERMINED	(NBARC)	N
GCF_000003195.3	LOC8086400	XM_002459294.2:485..3283	XP_002459339	NLR	CC-NLR	(CC)(NBARC)(LRR)	CNL
GCF_000003195.3	LOC8060770	XM_002459412.2:502..3183	XP_002459457	NLR	CC-NLR	(CC)(NBARC)(LRR)	CNL
GCF_000003195.3	LOC8075052	XM_002459429.2:586..3594	XP_002459474	NLR	CC-NLR	(CC)(NBARC)(LRR)	CNL
GCF_000003195.3	LOC8075060	XM_002459434.2:465..3563	XP_002459479	NLR	CC-NLR	(CC)(NBARC)(LRR)	CNL
GCF_000003195.3	LOC8081797	XM_002459553.2:294..1799	XP_002459598	degenerate NLR	CC-NLR	(CC)(PLOOP)	CP
GCF_000003195.3	LOC8057272	XM_002459646.2:158..8356	XP_002459691	NLR	CC-NLR	(LRR)(NBARC)(LRR)(WRKY)(CC)(NBARC)(LRR)	LNLOCNL
GCF_000003195.3	LOC8064669	XM_002459958.2:219..4841	XP_002460003	NLR	CC-NLR	(CC)(NBARC)(LRR)	CNL
GCF_000003195.3	LOC8055524	XM_002460017.2:77..5098	XP_002460062	NLR	CC-NLR or CCR-NLR or CCG10-NLR	(NBARC)(LRR)(PKin)	NLO
GCF_000003195.3	LOC8077435	XM_002460652.2:40..3390	XP_002460697	NLR	CC-NLR	(CC)(NBARC)(LRR)	CNL
GCF_000003195.3	LOC8084054	XM_002460745.2:108..3092	XP_002460790	NLR	CC-NLR	(CC)(NBARC)(LRR)	CNL
GCF_000003195.3	LOC8064448	XM_002461064.2:121..3018	XP_002461109	NLR	CC-NLR	(NBARC)(LRR)	NL
GCF_000003195.3	LOC8073117	XM_002461089.2:194..3121	XP_002461134	NLR	CC-NLR	(CC)(NBARC)(LRR)	CNL
GCF_000003195.3	LOC8073118	XM_002461090.2:658..3474	XP_002461135	NLR	CC-NLR	(CC)(NBARC)(LRR)	CNL
GCF_000003195.3	LOC8081592	XM_002461261.2:64..1857	XP_002461306	NLR	UNDETERMINED	(NBARC)(NBARC)	NN
GCF_000003195.3	LOC8084248	XM_002461296.2:1..828	XP_002461341	degenerate NLR	CC-NLR	(CC)(PLOOP)	CP
GCF_000003195.3	LOC8054537	XM_002461297.2:1..1074	XP_002461342	NLR	UNDETERMINED	(NBARC)	N
GCF_000003195.3	LOC8063640	XM_002461554.2:263..3526	XP_002461599	NLR	CC-NLR	(CC)(NBARC)(LRR)	CNL
GCF_000003195.3	LOC8075051	XM_002461555.2:335..3637	XP_002461600	NLR	CC-NLR	(CC)(NBARC)(LRR)	CNL
GCF_000003195.3	LOC8063645	XM_002461559.2:314..3772	XP_002461604	NLR	CC-NLR	(CC)(NBARC)(LRR)	CNL
GCF_000003195.3	LOC8078413	XM_002461615.2:912..4655	XP_002461660	NLR	CC-NLR	(CC)(NBARC)(NBARC)(LRR)	CNNL
GCF_000003195.3	LOC8078459	XM_002461661.2:286..3147	XP_002461706	NLR	CC-NLR	(CC)(NBARC)(LRR)	CNL
GCF_000003195.3	LOC8059763	XM_002461904.2:187..2961	XP_002461949	NLR	CC-NLR	(CC)(NBARC)(LRR)	CNL
GCF_000003195.3	LOC8071916	XM_002462150.2:192..4946	XP_002462195	NLR	CC-NLR	(CC)(NBARC)(LRR)(OTHER)(WRKY)(WRKY)	CNLO
GCF_000003195.3	LOC8071917	XM_002462151.2:161..3475	XP_002462196	NLR	CC-NLR	(CC)(NBARC)(LRR)(OTHER)	CNLO
GCF_000003195.3	LOC8071928	XM_002462162.2:241..2916	XP_002462207	NLR	CC-NLR	(CC)(NBARC)(LRR)	CNL
GCF_000003195.3	LOC8077437	XM_002462819.2:331..3567	XP_002462864	NLR	CC-NLR	(CC)(NBARC)(LRR)	CNL
GCF_000003195.3	LOC8073092	XM_002463225.2:97..3237	XP_002463270	NLR	CC-NLR	(CC)(NBARC)(LRR)(TRX)	CNLO
GCF_000003195.3	LOC8083877	XM_002464735.2:224..1705	XP_002464780	degenerate NLR	CC-NLR	(CC)(PLOOP)	CP
GCF_000003195.3	LOC8083879	XM_002464742.2:114..3230	XP_002464787	NLR	CC-NLR	(CC)(NBARC)(LRR)	CNL
GCF_000003195.3	LOC8080468	XM_002465150.2:1..1461	XP_002465195	degenerate NLR	CC-NLR	(CC)(PLOOP)	CP
GCF_000003195.3	LOC8078839	XM_002465496.2:460..3195	XP_002465541	NLR	CC-NLR	(NBARC)(LRR)	NL
GCF_000003195.3	LOC8054208	XM_002465608.2:1..1443	XP_002465653	NLR	UNDETERMINED	(NBARC)	N
GCF_000003195.3	LOC8080186	XM_002466093.2:611..3913	XP_002466138	NLR	CC-NLR	(CC)(NBARC)(LRR)	CNL
GCF_000003195.3	LOC8063019	XM_002466843.2:401..3694	XP_002466888	NLR	CC-NLR	(CC)(NBARC)(LRR)	CNL
GCF_000003195.3	LOC8055157	XM_002467416.2:207..2963	XP_002467461	NLR	CC-NLR	(CC)(NBARC)(LRR)	CNL
GCF_000003195.3	LOC8155719	XM_002489093.2:4..6969	XP_002489138	NLR	CC-NLR	(NBARC)(LRR)(NBARC)(LRR)(CC)(NBARC)	NLNLCN
GCF_000003195.3	LOC8067150	XM_021445623.1:278..3643	XP_021301298	NLR	CC-NLR	(CC)(NBARC)(LRR)	CNL
GCF_000003195.3	LOC8084798	XM_021445805.1:390..1010	XP_021301480	CCX	CCX	(CC)	C
GCF_000003195.3	LOC110429613	XM_021445806.1:111..935	XP_021301481	NLR	CC-NLR or CCR-NLR or CCG10-NLR	(NBARC)	N
GCF_000003195.3	LOC8066296	XM_021445872.1:404..3205	XP_021301547	NLR	CC-NLR	(CC)(NBARC)(LRR)	CNL
GCF_000003195.3	LOC8066296	XM_021445873.1:444..3245	XP_021301548	NLR	CC-NLR	(CC)(NBARC)(LRR)	CNL
GCF_000003195.3	LOC8067169	XM_021445928.1:706..4599	XP_021301603	NLR	CC-NLR	(CC)(NBARC)(LRR)	CNL
GCF_000003195.3	LOC8067169	XM_021445929.1:763..4656	XP_021301604	NLR	CC-NLR	(CC)(NBARC)(LRR)	CNL
GCF_000003195.3	LOC8067169	XM_021445930.1:702..4595	XP_021301605	NLR	CC-NLR	(CC)(NBARC)(LRR)	CNL
GCF_000003195.3	LOC110429511	XM_021445931.1:766..4659	XP_021301606	NLR	CC-NLR	(CC)(NBARC)(LRR)	CNL
GCF_000003195.3	LOC110429511	XM_021445932.1:734..4627	XP_021301607	NLR	CC-NLR	(CC)(NBARC)(LRR)	CNL
GCF_000003195.3	LOC8074846	XM_021445933.1:3311..7201	XP_021301608	NLR	CC-NLR	(CC)(NBARC)(LRR)(LRR)	CNL
GCF_000003195.3	LOC8070150	XM_021445988.1:633..5300	XP_021301663	NLR	CC-NLR	(CC)(NBARC)(LRR)	CNL
GCF_000003195.3	LOC8070150	XM_021445990.1:633..5300	XP_021301665	NLR	CC-NLR	(CC)(NBARC)(LRR)	CNL
GCF_000003195.3	LOC8070150	XM_021445991.1:629..5296	XP_021301666	NLR	CC-NLR	(CC)(NBARC)(LRR)	CNL
GCF_000003195.3	LOC8070154	XM_021446019.1:1730..4528	XP_021301694	NLR	CC-NLR or CCR-NLR or CCG10-NLR	(NBARC)(LRR)	NL
GCF_000003195.3	LOC8070154	XM_021446020.1:1730..4528	XP_021301695	NLR	CC-NLR or CCR-NLR or CCG10-NLR	(NBARC)(LRR)	NL
GCF_000003195.3	LOC8070154	XM_021446021.1:1730..4528	XP_021301696	NLR	CC-NLR or CCR-NLR or CCG10-NLR	(NBARC)(LRR)	NL
GCF_000003195.3	LOC8070154	XM_021446022.1:1730..4528	XP_021301697	NLR	CC-NLR or CCR-NLR or CCG10-NLR	(NBARC)(LRR)	NL
GCF_000003195.3	LOC8070154	XM_021446023.1:572..1669	XP_021301698	NLR	CC-NLR	(CC)(NBARC)	CN
GCF_000003195.3	LOC8070154	XM_021446024.1:275..1372	XP_021301699	NLR	CC-NLR	(CC)(NBARC)	CN
GCF_000003195.3	LOC8070153	XM_021446099.1:514..1650	XP_021301774	NLR	CC-NLR	(CC)(NBARC)	CN
GCF_000003195.3	LOC8063290	XM_021446102.1:314..4261	XP_021301777	NLR	CC-NLR	(CC)(NBARC)(LRR)	CNL
GCF_000003195.3	LOC8085845	XM_021446255.1:1847..6205	XP_021301930	NLR	CC-NLR	(CC)(NBARC)(LRR)(LRR)	CNL
GCF_000003195.3	LOC8085845	XM_021446256.1:1858..2265	XP_021301931	CCX	CCX	(CC)	C
GCF_000003195.3	LOC8086101	XM_021446257.1:439..4773	XP_021301932	NLR	CC-NLR	(CC)(NBARC)(LRR)(LRR)(OTHER)	CNLO
GCF_000003195.3	LOC8086101	XM_021446258.1:1327..5661	XP_021301933	NLR	CC-NLR	(CC)(NBARC)(LRR)(LRR)(OTHER)	CNLO
GCF_000003195.3	LOC8086101	XM_021446259.1:439..4773	XP_021301934	NLR	CC-NLR	(CC)(NBARC)(LRR)(LRR)(OTHER)	CNLO
GCF_000003195.3	LOC8086101	XM_021446261.1:439..4773	XP_021301936	NLR	CC-NLR	(CC)(NBARC)(LRR)(LRR)(OTHER)	CNLO
GCF_000003195.3	LOC8086101	XM_021446262.1:439..4773	XP_021301937	NLR	CC-NLR	(CC)(NBARC)(LRR)(LRR)(OTHER)	CNLO
GCF_000003195.3	LOC8086103	XM_021446263.1:906..5192	XP_021301938	NLR	CC-NLR	(CC)(NBARC)(LRR)(LRR)	CNL
GCF_000003195.3	LOC8086103	XM_021446264.1:914..5200	XP_021301939	NLR	CC-NLR	(CC)(NBARC)(LRR)(LRR)	CNL
GCF_000003195.3	LOC8086103	XM_021446265.1:914..5200	XP_021301940	NLR	CC-NLR	(CC)(NBARC)(LRR)(LRR)	CNL
GCF_000003195.3	LOC8086103	XM_021446266.1:914..5200	XP_021301941	NLR	CC-NLR	(CC)(NBARC)(LRR)(LRR)	CNL
GCF_000003195.3	LOC8086103	XM_021446267.1:914..5200	XP_021301942	NLR	CC-NLR	(CC)(NBARC)(LRR)(LRR)	CNL
GCF_000003195.3	LOC8084474	XM_021446268.1:911..5188	XP_021301943	NLR	CC-NLR	(CC)(NBARC)(LRR)(LRR)	CNL
GCF_000003195.3	LOC8084474	XM_021446269.1:962..5239	XP_021301944	NLR	CC-NLR	(CC)(NBARC)(LRR)(LRR)	CNL
GCF_000003195.3	LOC8067139	XM_021446385.1:222..3347	XP_021302060	degenerate NLR	CC-NLR or CCR-NLR or CCG10-NLR	(PKin)(TRX)(LRR)(TRX)	OLO
GCF_000003195.3	LOC8067139	XM_021446386.1:274..3399	XP_021302061	degenerate NLR	CC-NLR or CCR-NLR or CCG10-NLR	(PKin)(TRX)(LRR)(TRX)	OLO
GCF_000003195.3	LOC8067139	XM_021446387.1:201..3149	XP_021302062	degenerate NLR	CC-NLR or CCR-NLR or CCG10-NLR	(PKin)(TRX)(LRR)(TRX)	OLO
GCF_000003195.3	LOC8065250	XM_021446396.1:76..4752	XP_021302071	NLR	CC-NLR	(CC)(NBARC)(LRR)	CNL
GCF_000003195.3	LOC8065250	XM_021446397.1:72..1709	XP_021302072	NLR	CC-NLR	(CC)(NBARC)	CN
GCF_000003195.3	LOC8065250	XM_021446398.1:71..1633	XP_021302073	NLR	CC-NLR	(CC)(NBARC)	CN
GCF_000003195.3	LOC8084760	XM_021446451.1:506..2974	XP_021302126	NLR	CC-NLR	(CC)(NBARC)(LRR)	CNL
GCF_000003195.3	LOC8067231	XM_021446464.1:309..3245	XP_021302139	NLR	CC-NLR	(CC)(NBARC)(LRR)	CNL
GCF_000003195.3	LOC8065253	XM_021446481.1:76..3060	XP_021302156	NLR	CC-NLR	(CC)(NBARC)(LRR)	CNL
GCF_000003195.3	LOC8065253	XM_021446482.1:76..2997	XP_021302157	NLR	CC-NLR	(CC)(NBARC)(LRR)	CNL
GCF_000003195.3	LOC8064088	XM_021446505.1:1132..5130	XP_021302180	NLR	CC-NLR	(CC)(NBARC)(LRR)	CNL
GCF_000003195.3	LOC8063287	XM_021446506.1:819..2930	XP_021302181	NLR	CC-NLR	(CC)(NBARC)(LRR)	CNL
GCF_000003195.3	LOC8071399	XM_021446657.1:350..3139	XP_021302332	NLR	CC-NLR	(CC)(NBARC)(LRR)	CNL
GCF_000003195.3	LOC8071399	XM_021446658.1:350..3139	XP_021302333	NLR	CC-NLR	(CC)(NBARC)(LRR)	CNL
GCF_000003195.3	LOC8065232	XM_021446728.1:606..3470	XP_021302403	NLR	CC-NLR	(CC)(NBARC)(LRR)	CNL
GCF_000003195.3	LOC8063028	XM_021446926.1:1..3780	XP_021302601	NLR	CC-NLR or CCR-NLR or CCG10-NLR	(NBARC)(LRR)(LRR)	NL
GCF_000003195.3	LOC8076016	XM_021447034.1:259..3789	XP_021302709	NLR	CC-NLR	(CC)(NBARC)(LRR)	CNL
GCF_000003195.3	LOC8061311	XM_021447260.1:465..3653	XP_021302935	NLR	CC-NLR	(NBARC)(LRR)	NL
GCF_000003195.3	LOC8061311	XM_021447261.1:361..3549	XP_021302936	NLR	CC-NLR	(NBARC)(LRR)	NL
GCF_000003195.3	LOC8061311	XM_021447262.1:211..3399	XP_021302937	NLR	CC-NLR	(NBARC)(LRR)	NL
GCF_000003195.3	LOC8066601	XM_021447471.1:567..3239	XP_021303146	NLR	CC-NLR	(CC)(NBARC)(LRR)	CNL
GCF_000003195.3	LOC8066601	XM_021447472.1:484..3156	XP_021303147	NLR	CC-NLR	(CC)(NBARC)(LRR)	CNL
GCF_000003195.3	LOC8066601	XM_021447473.1:446..3118	XP_021303148	NLR	CC-NLR	(CC)(NBARC)(LRR)	CNL
GCF_000003195.3	LOC8066601	XM_021447474.1:522..3194	XP_021303149	NLR	CC-NLR	(CC)(NBARC)(LRR)	CNL
GCF_000003195.3	LOC8066601	XM_021447475.1:439..3111	XP_021303150	NLR	CC-NLR	(CC)(NBARC)(LRR)	CNL
GCF_000003195.3	LOC110430255	XM_021447592.1:157..684	XP_021303267	CCX	CCX	(CC)	C
GCF_000003195.3	LOC8067351	XM_021447651.1:245..3373	XP_021303326	NLR	CC-NLR or CCR-NLR or CCG10-NLR	(NBARC)(LRR)	NL
GCF_000003195.3	LOC110430286	XM_021447699.1:116..4459	XP_021303374	NLR	CC-NLR	(CC)(NBARC)(LRR)(LRR)	CNL
GCF_000003195.3	LOC110430286	XM_021447700.1:116..4396	XP_021303375	NLR	CC-NLR	(CC)(NBARC)(LRR)(LRR)	CNL
GCF_000003195.3	LOC8064756	XM_021447868.1:928..3111	XP_021303543	MLKL	MLKL	(MLKL)(PKin)	MO
GCF_000003195.3	LOC8061110	XM_021448206.1:1..4419	XP_021303881	NLR	CC-NLR	(CC)(NBARC)(LRR)(LRR)	CNL
GCF_000003195.3	LOC8063019	XM_021448221.1:401..3697	XP_021303896	NLR	CC-NLR	(CC)(NBARC)(LRR)	CNL
GCF_000003195.3	LOC110430532	XM_021448285.1:490..4185	XP_021303960	NLR	CC-NLR	(CC)(NBARC)(LRR)	CNL
GCF_000003195.3	LOC110430532	XM_021448286.1:482..4177	XP_021303961	NLR	CC-NLR	(CC)(NBARC)(LRR)	CNL
GCF_000003195.3	LOC110430532	XM_021448287.1:258..3953	XP_021303962	NLR	CC-NLR	(CC)(NBARC)(LRR)	CNL
GCF_000003195.3	LOC110430576	XM_021448372.1:404..4135	XP_021304047	NLR	CC-NLR	(CC)(NBARC)(LRR)(LRR)	CNL
GCF_000003195.3	LOC110430576	XM_021448373.1:217..3948	XP_021304048	NLR	CC-NLR	(CC)(NBARC)(LRR)(LRR)	CNL
GCF_000003195.3	LOC110430577	XM_021448374.1:518..4000	XP_021304049	NLR	CC-NLR	(CC)(NBARC)(LRR)	CNL
GCF_000003195.3	LOC8068707	XM_021448469.1:698..3067	XP_021304144	NLR	CC-NLR	(NBARC)(LRR)	NL
GCF_000003195.3	LOC8073752	XM_021448851.1:526..3387	XP_021304526	NLR	CC-NLR	(CC)(NBARC)(LRR)	CNL
GCF_000003195.3	LOC8085370	XM_021449089.1:114..2945	XP_021304764	NLR	CC-NLR	(CC)(NBARC)(LRR)	CNL
GCF_000003195.3	LOC110430924	XM_021449149.1:137..2983	XP_021304824	NLR	CC-NLR	(CC)(NBARC)(LRR)	CNL
GCF_000003195.3	LOC8058401	XM_021449214.1:1082..8266	XP_021304889	NLR	CC-NLR	(CC)(NBARC)(LRR)(LRR)	CNL
GCF_000003195.3	LOC8058401	XM_021449215.1:1050..8234	XP_021304890	NLR	CC-NLR	(CC)(NBARC)(LRR)(LRR)	CNL
GCF_000003195.3	LOC8058401	XM_021449216.1:1166..8350	XP_021304891	NLR	CC-NLR	(CC)(NBARC)(LRR)(LRR)	CNL
GCF_000003195.3	LOC8058401	XM_021449217.1:1176..8360	XP_021304892	NLR	CC-NLR	(CC)(NBARC)(LRR)(LRR)	CNL
GCF_000003195.3	LOC8067711	XM_021449218.1:285..6623	XP_021304893	NLR	CC-NLR	(CC)(NBARC)(LRR)(LRR)	CNL
GCF_000003195.3	LOC8067711	XM_021449219.1:285..6623	XP_021304894	NLR	CC-NLR	(CC)(NBARC)(LRR)(LRR)	CNL
GCF_000003195.3	LOC8067711	XM_021449221.1:285..6623	XP_021304896	NLR	CC-NLR	(CC)(NBARC)(LRR)(LRR)	CNL
GCF_000003195.3	LOC8067711	XM_021449222.1:286..6525	XP_021304897	NLR	CC-NLR	(CC)(NBARC)(LRR)	CNL
GCF_000003195.3	LOC8066889	XM_021449228.1:122..439	XP_021304903	CCX	CCX	(CC)	C
GCF_000003195.3	LOC8067918	XM_021449231.1:319..3231	XP_021304906	NLR	CC-NLR	(CC)(NBARC)(LRR)	CNL
GCF_000003195.3	LOC110430972	XM_021449292.1:324..3170	XP_021304967	NLR	CC-NLR	(CC)(NBARC)(LRR)	CNL
GCF_000003195.3	LOC110430972	XM_021449294.1:342..2222	XP_021304969	NLR	CC-NLR	(CC)(NBARC)(LRR)	CNL
GCF_000003195.3	LOC110430973	XM_021449295.1:272..3115	XP_021304970	NLR	CC-NLR	(CC)(NBARC)(LRR)	CNL
GCF_000003195.3	LOC110430973	XM_021449296.1:273..3047	XP_021304971	NLR	CC-NLR	(CC)(NBARC)(LRR)	CNL
GCF_000003195.3	LOC8066389	XM_021449305.1:539..3757	XP_021304980	NLR	CC-NLR	(CC)(NBARC)(LRR)	CNL
GCF_000003195.3	LOC8063800	XM_021449329.1:697..3213	XP_021305004	NLR	CC-NLR	(CC)(NBARC)(LRR)	CNL
GCF_000003195.3	LOC8063800	XM_021449330.1:705..3221	XP_021305005	NLR	CC-NLR	(CC)(NBARC)(LRR)	CNL
GCF_000003195.3	LOC8063800	XM_021449331.1:700..3216	XP_021305006	NLR	CC-NLR	(CC)(NBARC)(LRR)	CNL
GCF_000003195.3	LOC8063800	XM_021449332.1:688..3204	XP_021305007	NLR	CC-NLR	(CC)(NBARC)(LRR)	CNL
GCF_000003195.3	LOC8063800	XM_021449333.1:697..3204	XP_021305008	NLR	CC-NLR	(CC)(NBARC)(LRR)	CNL
GCF_000003195.3	LOC110430984	XM_021449334.1:508..3009	XP_021305009	NLR	CC-NLR	(CC)(NBARC)(LRR)	CNL
GCF_000003195.3	LOC110430984	XM_021449336.1:513..3014	XP_021305011	NLR	CC-NLR	(CC)(NBARC)(LRR)	CNL
GCF_000003195.3	LOC110430984	XM_021449337.1:443..2944	XP_021305012	NLR	CC-NLR	(CC)(NBARC)(LRR)	CNL
GCF_000003195.3	LOC8066385	XM_021449939.1:6..4970	XP_021305614	NLR	CC-NLR	(CC)(NBARC)(PLOOP)(NBARC)(LRR)	CNPNL
GCF_000003195.3	LOC8069040	XM_021450195.1:1442..2929	XP_021305870	degenerate NLR	CC-NLR or CCR-NLR or CCG10-NLR	(LRR)	L
GCF_000003195.3	LOC8069040	XM_021450196.1:1640..3127	XP_021305871	degenerate NLR	CC-NLR or CCR-NLR or CCG10-NLR	(LRR)	L
GCF_000003195.3	LOC8069040	XM_021450197.1:309..1169	XP_021305872	NLR	CC-NLR	(CC)(NBARC)	CN
GCF_000003195.3	LOC8076700	XM_021450307.1:182..3676	XP_021305982	NLR	CC-NLR	(CC)(NBARC)(NBARC)(LRR)	CNNL
GCF_000003195.3	LOC8067432	XM_021450832.1:1..4560	XP_021306507	NLR	CC-NLR or CCR-NLR or CCG10-NLR	(NBARC)(LRR)	NL
GCF_000003195.3	LOC8083594	XM_021450909.1:218..1405	XP_021306584	degenerate NLR	CC-NLR	(CC)(PLOOP)	CP
GCF_000003195.3	LOC8080186	XM_021451075.1:524..3826	XP_021306750	NLR	CC-NLR	(CC)(NBARC)(LRR)	CNL
GCF_000003195.3	LOC8080186	XM_021451076.1:524..3826	XP_021306751	NLR	CC-NLR	(CC)(NBARC)(LRR)	CNL
GCF_000003195.3	LOC8080186	XM_021451077.1:420..3107	XP_021306752	NLR	CC-NLR	(NBARC)(LRR)	NL
GCF_000003195.3	LOC8055157	XM_021451169.1:270..3026	XP_021306844	NLR	CC-NLR	(CC)(NBARC)(LRR)	CNL
GCF_000003195.3	LOC8064542	XM_021451677.1:74..3964	XP_021307352	NLR	CC-NLR	(CC)(NBARC)(LRR)(LRR)	CNL
GCF_000003195.3	LOC8083596	XM_021452006.1:1..846	XP_021307681	CCX	CCX	(CC)	C
GCF_000003195.3	LOC8078459	XM_021452166.1:298..3159	XP_021307841	NLR	CC-NLR	(CC)(NBARC)(LRR)	CNL
GCF_000003195.3	LOC8078459	XM_021452167.1:298..3159	XP_021307842	NLR	CC-NLR	(CC)(NBARC)(LRR)	CNL
GCF_000003195.3	LOC8078459	XM_021452168.1:298..3159	XP_021307843	NLR	CC-NLR	(CC)(NBARC)(LRR)	CNL
GCF_000003195.3	LOC8073117	XM_021452202.1:194..1111	XP_021307877	NLR	CC-NLR	(CC)(NBARC)	CN
GCF_000003195.3	LOC8055524	XM_021452262.1:78..4199	XP_021307937	NLR	CC-NLR or CCR-NLR or CCG10-NLR	(NBARC)(LRR)(LRR)(OTHER)	NLO
GCF_000003195.3	LOC8075052	XM_021452362.1:473..3481	XP_021308037	NLR	CC-NLR	(CC)(NBARC)(LRR)	CNL
GCF_000003195.3	LOC8075052	XM_021452363.1:653..3661	XP_021308038	NLR	CC-NLR	(CC)(NBARC)(LRR)	CNL
GCF_000003195.3	LOC8084053	XM_021452377.1:148..4374	XP_021308052	NLR	CC-NLR or CCR-NLR or CCG10-NLR	(NBARC)(LRR)(LRR)	NL
GCF_000003195.3	LOC8084285	XM_021452441.1:921..2492	XP_021308116	CCX	CCX	(CC)(OTHER)	CO
GCF_000003195.3	LOC8075060	XM_021452468.1:329..3427	XP_021308143	NLR	CC-NLR	(CC)(NBARC)(LRR)	CNL
GCF_000003195.3	LOC8075060	XM_021452469.1:329..3427	XP_021308144	NLR	CC-NLR	(CC)(NBARC)(LRR)	CNL
GCF_000003195.3	LOC8075060	XM_021452470.1:272..3370	XP_021308145	NLR	CC-NLR	(CC)(NBARC)(LRR)	CNL
GCF_000003195.3	LOC8075060	XM_021452471.1:308..3406	XP_021308146	NLR	CC-NLR	(CC)(NBARC)(LRR)	CNL
GCF_000003195.3	LOC8063198	XM_021452501.1:1..1617	XP_021308176	NLR	UNDETERMINED	(NBARC)	N
GCF_000003195.3	LOC8071917	XM_021452602.1:147..3461	XP_021308277	NLR	CC-NLR	(CC)(NBARC)(LRR)(OTHER)	CNLO
GCF_000003195.3	LOC8057273	XM_021452705.1:115..1854	XP_021308380	NLR	CC-NLR	(CC)(NBARC)	CN
GCF_000003195.3	LOC8071916	XM_021452827.1:218..4972	XP_021308502	NLR	CC-NLR	(CC)(NBARC)(LRR)(OTHER)(WRKY)(WRKY)	CNLO
GCF_000003195.3	LOC8055838	XM_021452829.1:720..2693	XP_021308504	NLR	CC-NLR	(CC)(NBARC)(LRR)	CNL
GCF_000003195.3	LOC8085602	XM_021452869.1:1..2718	XP_021308544	NLR	CC-NLR	(CC)(NBARC)(LRR)	CNL
GCF_000003195.3	LOC8067274	XM_021452916.1:193..4032	XP_021308591	NLR	CC-NLR or CCR-NLR or CCG10-NLR	(NBARC)(LRR)(PKin)	NLO
GCF_000003195.3	LOC8067274	XM_021452917.1:193..4026	XP_021308592	NLR	CC-NLR or CCR-NLR or CCG10-NLR	(NBARC)(LRR)(PKin)	NLO
GCF_000003195.3	LOC8067274	XM_021452918.1:193..4020	XP_021308593	NLR	CC-NLR or CCR-NLR or CCG10-NLR	(NBARC)(LRR)(PKin)	NLO
GCF_000003195.3	LOC8067274	XM_021452919.1:194..3937	XP_021308594	NLR	CC-NLR or CCR-NLR or CCG10-NLR	(NBARC)(LRR)(PKin)	NLO
GCF_000003195.3	LOC8067274	XM_021452920.1:194..3925	XP_021308595	NLR	CC-NLR or CCR-NLR or CCG10-NLR	(NBARC)(LRR)(PKin)	NLO
GCF_000003195.3	LOC8064669	XM_021453211.1:219..4841	XP_021308886	NLR	CC-NLR	(CC)(NBARC)(LRR)	CNL
GCF_000003195.3	LOC8064669	XM_021453212.1:216..4838	XP_021308887	NLR	CC-NLR	(CC)(NBARC)(LRR)	CNL
GCF_000003195.3	LOC8064669	XM_021453213.1:222..4844	XP_021308888	NLR	CC-NLR	(CC)(NBARC)(LRR)	CNL
GCF_000003195.3	LOC8064669	XM_021453214.1:219..4841	XP_021308889	NLR	CC-NLR	(CC)(NBARC)(LRR)	CNL
GCF_000003195.3	LOC8064669	XM_021453215.1:219..4841	XP_021308890	NLR	CC-NLR	(CC)(NBARC)(LRR)	CNL
GCF_000003195.3	LOC8064669	XM_021453216.1:219..4841	XP_021308891	NLR	CC-NLR	(CC)(NBARC)(LRR)	CNL
GCF_000003195.3	LOC8064669	XM_021453217.1:219..4841	XP_021308892	NLR	CC-NLR	(CC)(NBARC)(LRR)	CNL
GCF_000003195.3	LOC8064669	XM_021453218.1:219..4841	XP_021308893	NLR	CC-NLR	(CC)(NBARC)(LRR)	CNL
GCF_000003195.3	LOC8064669	XM_021453219.1:219..4841	XP_021308894	NLR	CC-NLR	(CC)(NBARC)(LRR)	CNL
GCF_000003195.3	LOC8075051	XM_021453258.1:335..3637	XP_021308933	NLR	CC-NLR	(CC)(NBARC)(LRR)	CNL
GCF_000003195.3	LOC8084241	XM_021453298.1:27..3188	XP_021308973	NLR	CC-NLR	(CC)(NBARC)(LRR)	CNL
GCF_000003195.3	LOC8084241	XM_021453299.1:332..3286	XP_021308974	NLR	CC-NLR	(CC)(NBARC)(LRR)	CNL
GCF_000003195.3	LOC8084241	XM_021453300.1:309..3263	XP_021308975	NLR	CC-NLR	(CC)(NBARC)(LRR)	CNL
GCF_000003195.3	LOC8054571	XM_021453309.1:131..3310	XP_021308984	NLR	CC-NLR	(CC)(NBARC)(LRR)	CNL
GCF_000003195.3	LOC8054571	XM_021453310.1:136..3129	XP_021308985	NLR	CC-NLR	(CC)(NBARC)(LRR)	CNL
GCF_000003195.3	LOC8054571	XM_021453311.1:130..2805	XP_021308986	NLR	CC-NLR	(CC)(NBARC)(LRR)	CNL
GCF_000003195.3	LOC8075058	XM_021453335.1:154..3789	XP_021309010	NLR	CC-NLR	(CC)(NBARC)(LRR)	CNL
GCF_000003195.3	LOC8077435	XM_021453753.1:126..3203	XP_021309428	NLR	CC-NLR or CCR-NLR or CCG10-NLR	(NBARC)(LRR)	NL
GCF_000003195.3	LOC8078413	XM_021453931.1:983..4726	XP_021309606	NLR	CC-NLR	(CC)(NBARC)(NBARC)(LRR)	CNNL
GCF_000003195.3	LOC8078413	XM_021453932.1:880..4623	XP_021309607	NLR	CC-NLR	(CC)(NBARC)(NBARC)(LRR)	CNNL
GCF_000003195.3	LOC8078413	XM_021453933.1:822..4565	XP_021309608	NLR	CC-NLR	(CC)(NBARC)(NBARC)(LRR)	CNNL
GCF_000003195.3	LOC8078413	XM_021453934.1:803..4546	XP_021309609	NLR	CC-NLR	(CC)(NBARC)(NBARC)(LRR)	CNNL
GCF_000003195.3	LOC8086400	XM_021454005.1:490..1389	XP_021309680	NLR	CC-NLR	(CC)(NBARC)	CN
GCF_000003195.3	LOC8086400	XM_021454006.1:488..1285	XP_021309681	NLR	CC-NLR	(CC)(NBARC)	CN
GCF_000003195.3	LOC8080717	XM_021454328.1:134..3085	XP_021310003	NLR	CC-NLR	(CC)(NBARC)(LRR)	CNL
GCF_000003195.3	LOC8077437	XM_021454599.1:458..3694	XP_021310274	NLR	CC-NLR	(CC)(NBARC)(LRR)	CNL
GCF_000003195.3	LOC8077437	XM_021454600.1:321..3557	XP_021310275	NLR	CC-NLR	(CC)(NBARC)(LRR)	CNL
GCF_000003195.3	LOC8077437	XM_021454601.1:448..3684	XP_021310276	NLR	CC-NLR	(CC)(NBARC)(LRR)	CNL
GCF_000003195.3	LOC8054547	XM_021454839.1:1367..5164	XP_021310514	NLR	CC-NLR	(PKin)(CC)(NBARC)(LRR)	OCNL
GCF_000003195.3	LOC8054547	XM_021454840.1:1398..5195	XP_021310515	NLR	CC-NLR	(PKin)(CC)(NBARC)(LRR)	OCNL
GCF_000003195.3	LOC8054547	XM_021454841.1:1568..5365	XP_021310516	NLR	CC-NLR	(PKin)(CC)(NBARC)(LRR)	OCNL
GCF_000003195.3	LOC8054547	XM_021454842.1:1251..5048	XP_021310517	NLR	CC-NLR	(PKin)(CC)(NBARC)(LRR)	OCNL
GCF_000003195.3	LOC8054547	XM_021454843.1:1185..4982	XP_021310518	NLR	CC-NLR	(PKin)(CC)(NBARC)(LRR)	OCNL
GCF_000003195.3	LOC8054547	XM_021454844.1:1102..4899	XP_021310519	NLR	CC-NLR	(PKin)(CC)(NBARC)(LRR)	OCNL
GCF_000003195.3	LOC8054547	XM_021454845.1:1133..4930	XP_021310520	NLR	CC-NLR	(PKin)(CC)(NBARC)(LRR)	OCNL
GCF_000003195.3	LOC8054547	XM_021454846.1:786..4583	XP_021310521	NLR	CC-NLR	(PKin)(CC)(NBARC)(LRR)	OCNL
GCF_000003195.3	LOC8078412	XM_021454921.1:404..3196	XP_021310596	NLR	CC-NLR	(CC)(NBARC)(NBARC)(LRR)	CNNL
GCF_000003195.3	LOC8078412	XM_021454922.1:401..2464	XP_021310597	NLR	CC-NLR	(CC)(NBARC)(LRR)	CNL
GCF_000003195.3	LOC8078412	XM_021454923.1:395..2257	XP_021310598	NLR	CC-NLR	(CC)(NBARC)(NBARC)	CNN
GCF_000003195.3	LOC8078412	XM_021454924.1:400..4083	XP_021310599	NLR	CC-NLR	(CC)(NBARC)(NBARC)(LRR)	CNNL
GCF_000003195.3	LOC8083602	XM_021455829.1:79..3831	XP_021311504	NLR	CC-NLR	(CC)(NBARC)(LRR)	CNL
GCF_000003195.3	LOC8062291	XM_021455842.1:60..3689	XP_021311517	NLR	CC-NLR	(CC)(NBARC)(LRR)	CNL
GCF_000003195.3	LOC8062291	XM_021455843.1:60..3689	XP_021311518	NLR	CC-NLR	(CC)(NBARC)(LRR)	CNL
GCF_000003195.3	LOC8062291	XM_021455844.1:60..3689	XP_021311519	NLR	CC-NLR	(CC)(NBARC)(LRR)	CNL
GCF_000003195.3	LOC8062291	XM_021455845.1:60..3689	XP_021311520	NLR	CC-NLR	(CC)(NBARC)(LRR)	CNL
GCF_000003195.3	LOC8054401	XM_021455854.1:547..2616	XP_021311529	MLKL	MLKL	(MLKL)(PKin)	MO
GCF_000003195.3	LOC8074490	XM_021455935.1:419..4267	XP_021311610	NLR	CC-NLR	(CC)(NBARC)(LRR)	CNL
GCF_000003195.3	LOC8055244	XM_021457099.1:1180..3048	XP_021312774	degenerate NLR	CC-NLR or CCR-NLR or CCG10-NLR	(LRR)	L
GCF_000003195.3	LOC8086362	XM_021457519.1:99..4136	XP_021313194	NLR	CC-NLR	(CC)(NBARC)(LRR)	CNL
GCF_000003195.3	LOC8064249	XM_021458761.1:72..3755	XP_021314436	degenerate NLR	CC-NLR or CCR-NLR or CCG10-NLR	(LRR)	L
GCF_000003195.3	LOC8085214	XM_021458775.1:510..3737	XP_021314450	NLR	CC-NLR	(CC)(NBARC)(LRR)	CNL
GCF_000003195.3	LOC8059057	XM_021459171.1:923..5083	XP_021314846	NLR	CC-NLR	(NBARC)(LRR)(LRR)	NL
GCF_000003195.3	LOC8059057	XM_021459172.1:923..5083	XP_021314847	NLR	CC-NLR	(NBARC)(LRR)(LRR)	NL
GCF_000003195.3	LOC8059057	XM_021459173.1:923..5083	XP_021314848	NLR	CC-NLR	(NBARC)(LRR)(LRR)	NL
GCF_000003195.3	LOC8071660	XM_021459720.1:534..3674	XP_021315395	NLR	UNDETERMINED	(NBARC)(ARM)	NO
GCF_000003195.3	LOC8084528	XM_021460002.1:426..3434	XP_021315677	NLR	TIR-NLR	(TIR)(NBARC)	TN
GCF_000003195.3	LOC8072738	XM_021460627.1:1648..4713	XP_021316302	NLR	CC-NLR	(CC)(NBARC)(LRR)	CNL
GCF_000003195.3	LOC8072738	XM_021460628.1:563..3628	XP_021316303	NLR	CC-NLR	(CC)(NBARC)(LRR)	CNL
GCF_000003195.3	LOC8072738	XM_021460629.1:494..3559	XP_021316304	NLR	CC-NLR	(CC)(NBARC)(LRR)	CNL
GCF_000003195.3	LOC8067633	XM_021460664.1:36..2849	XP_021316339	NLR	CC-NLR	(CC)(NBARC)(LRR)	CNL
GCF_000003195.3	LOC8086000	XM_021460690.1:95..2923	XP_021316365	NLR	CC-NLR	(CC)(NBARC)(LRR)	CNL
GCF_000003195.3	LOC8086000	XM_021460691.1:100..1044	XP_021316366	NLR	CC-NLR	(CC)(NBARC)	CN
GCF_000003195.3	LOC8058599	XM_021460692.1:303..1136	XP_021316367	NLR	CC-NLR	(CC)(NBARC)	CN
GCF_000003195.3	LOC8079127	XM_021460761.1:932..2407	XP_021316436	NLR	CC-NLR or CCR-NLR or CCG10-NLR	(NBARC)(LRR)	NL
GCF_000003195.3	LOC8079127	XM_021460762.1:971..1969	XP_021316437	NLR	CC-NLR or CCR-NLR or CCG10-NLR	(NBARC)	N
GCF_000003195.3	LOC8079127	XM_021460763.1:239..913	XP_021316438	CCX	CCX	(CC)	C
GCF_000003195.3	LOC8068318	XM_021460765.1:539..1630	XP_021316440	NLR	CC-NLR	(CC)(NBARC)	CN
GCF_000003195.3	LOC8068318	XM_021460766.1:532..1623	XP_021316441	NLR	CC-NLR	(CC)(NBARC)	CN
GCF_000003195.3	LOC110435346	XM_021460805.1:505..4065	XP_021316480	NLR	CC-NLR	(CC)(NBARC)(LRR)	CNL
GCF_000003195.3	LOC110435346	XM_021460806.1:505..4065	XP_021316481	NLR	CC-NLR	(CC)(NBARC)(LRR)	CNL
GCF_000003195.3	LOC110435346	XM_021460807.1:493..4053	XP_021316482	NLR	CC-NLR	(CC)(NBARC)(LRR)	CNL
GCF_000003195.3	LOC8072771	XM_021460819.1:78..3002	XP_021316494	NLR	CC-NLR	(CC)(NBARC)(LRR)	CNL
GCF_000003195.3	LOC110435365	XM_021460844.1:416..1528	XP_021316519	NLR	CC-NLR	(CC)(NBARC)	CN
GCF_000003195.3	LOC110435365	XM_021460845.1:419..1531	XP_021316520	NLR	CC-NLR	(CC)(NBARC)	CN
GCF_000003195.3	LOC110435365	XM_021460846.1:392..1504	XP_021316521	NLR	CC-NLR	(CC)(NBARC)	CN
GCF_000003195.3	LOC110435365	XM_021460847.1:336..1448	XP_021316522	NLR	CC-NLR	(CC)(NBARC)	CN
GCF_000003195.3	LOC110435365	XM_021460848.1:339..1451	XP_021316523	NLR	CC-NLR	(CC)(NBARC)	CN
GCF_000003195.3	LOC110435365	XM_021460849.1:312..1424	XP_021316524	NLR	CC-NLR	(CC)(NBARC)	CN
GCF_000003195.3	LOC110435365	XM_021460850.1:327..1373	XP_021316525	NLR	CC-NLR	(CC)(NBARC)	CN
GCF_000003195.3	LOC110435365	XM_021460851.1:392..1438	XP_021316526	NLR	CC-NLR	(CC)(NBARC)	CN
GCF_000003195.3	LOC8060025	XM_021460912.1:7..2607	XP_021316587	NLR	CC-NLR	(CC)(NBARC)(LRR)	CNL
GCF_000003195.3	LOC8086012	XM_021460946.1:452..3214	XP_021316621	NLR	CC-NLR	(CC)(NBARC)(LRR)	CNL
GCF_000003195.3	LOC8086012	XM_021460947.1:453..3215	XP_021316622	NLR	CC-NLR	(CC)(NBARC)(LRR)	CNL
GCF_000003195.3	LOC8086012	XM_021460948.1:548..3310	XP_021316623	NLR	CC-NLR	(CC)(NBARC)(LRR)	CNL
GCF_000003195.3	LOC8072739	XM_021460987.1:428..3478	XP_021316662	NLR	CC-NLR	(CC)(NBARC)(LRR)	CNL
GCF_000003195.3	LOC8072739	XM_021460988.1:345..3395	XP_021316663	NLR	CC-NLR	(CC)(NBARC)(LRR)	CNL
GCF_000003195.3	LOC8072739	XM_021460989.1:316..3366	XP_021316664	NLR	CC-NLR	(CC)(NBARC)(LRR)	CNL
GCF_000003195.3	LOC8072739	XM_021460990.1:69..3119	XP_021316665	NLR	CC-NLR	(CC)(NBARC)(LRR)	CNL
GCF_000003195.3	LOC8074325	XM_021460997.1:371..3172	XP_021316672	NLR	CC-NLR	(CC)(NBARC)(LRR)	CNL
GCF_000003195.3	LOC8060015	XM_021461029.1:340..3060	XP_021316704	NLR	CC-NLR	(CC)(NBARC)(LRR)	CNL
GCF_000003195.3	LOC8066717	XM_021461135.1:240..4388	XP_021316810	NLR	CC-NLR	(CC)(NBARC)(NBARC)(NBARC)(LRR)	CNNNL
GCF_000003195.3	LOC8070218	XM_021461147.1:553..4320	XP_021316822	NLR	CC-NLR	(CC)(NBARC)(LRR)(LRR)	CNL
GCF_000003195.3	LOC8076323	XM_021461152.1:94..3369	XP_021316827	NLR	CC-NLR	(CC)(NBARC)(LRR)	CNL
GCF_000003195.3	LOC8060031	XM_021461178.1:248..3265	XP_021316853	NLR	CC-NLR	(CC)(NBARC)(LRR)	CNL
GCF_000003195.3	LOC8068315	XM_021461184.1:363..3065	XP_021316859	NLR	CC-NLR	(CC)(NBARC)(LRR)	CNL
GCF_000003195.3	LOC8068315	XM_021461185.1:262..2964	XP_021316860	NLR	CC-NLR	(CC)(NBARC)(LRR)	CNL
GCF_000003195.3	LOC8068315	XM_021461186.1:253..2955	XP_021316861	NLR	CC-NLR	(CC)(NBARC)(LRR)	CNL
GCF_000003195.3	LOC110435551	XM_021461196.1:39..1796	XP_021316871	NLR	UNDETERMINED	(NBARC)	N
GCF_000003195.3	LOC110435562	XM_021461210.1:2659..6807	XP_021316885	NLR	CC-NLR	(CC)(NBARC)(LRR)(LRR)	CNL
GCF_000003195.3	LOC110435562	XM_021461211.1:2635..6783	XP_021316886	NLR	CC-NLR	(CC)(NBARC)(LRR)(LRR)	CNL
GCF_000003195.3	LOC110435562	XM_021461212.1:2568..6716	XP_021316887	NLR	CC-NLR	(CC)(NBARC)(LRR)(LRR)	CNL
GCF_000003195.3	LOC110435562	XM_021461213.1:1769..5917	XP_021316888	NLR	CC-NLR	(CC)(NBARC)(LRR)(LRR)	CNL
GCF_000003195.3	LOC110435562	XM_021461214.1:2659..6573	XP_021316889	NLR	CC-NLR	(CC)(NBARC)(LRR)	CNL
GCF_000003195.3	LOC8083042	XM_021461215.1:549..4610	XP_021316890	NLR	CC-NLR	(CC)(NBARC)(LRR)	CNL
GCF_000003195.3	LOC8079142	XM_021461238.1:355..3135	XP_021316913	NLR	CC-NLR	(CC)(NBARC)(LRR)	CNL
GCF_000003195.3	LOC8079142	XM_021461239.1:385..3165	XP_021316914	NLR	CC-NLR	(CC)(NBARC)(LRR)	CNL
GCF_000003195.3	LOC8079142	XM_021461240.1:378..3158	XP_021316915	NLR	CC-NLR	(CC)(NBARC)(LRR)	CNL
GCF_000003195.3	LOC8079142	XM_021461242.1:356..2758	XP_021316917	NLR	CC-NLR	(CC)(NBARC)(LRR)	CNL
GCF_000003195.3	LOC8079142	XM_021461243.1:365..1225	XP_021316918	NLR	CC-NLR	(CC)(NBARC)	CN
GCF_000003195.3	LOC8083044	XM_021461252.1:1819..3774	XP_021316927	NLR	CC-NLR	(CC)(NBARC)	CN
GCF_000003195.3	LOC8062673	XM_021461257.1:353..4132	XP_021316932	NLR	CC-NLR	(CC)(NBARC)(NBARC)(LRR)	CNNL
GCF_000003195.3	LOC8062673	XM_021461258.1:401..4180	XP_021316933	NLR	CC-NLR	(CC)(NBARC)(NBARC)(LRR)	CNNL
GCF_000003195.3	LOC8062673	XM_021461259.1:291..4046	XP_021316934	NLR	CC-NLR	(CC)(NBARC)(NBARC)(LRR)	CNNL
GCF_000003195.3	LOC8062673	XM_021461260.1:244..3999	XP_021316935	NLR	CC-NLR	(CC)(NBARC)(NBARC)(LRR)	CNNL
GCF_000003195.3	LOC8064797	XM_021461288.1:876..4562	XP_021316963	NLR	CC-NLR or CCR-NLR or CCG10-NLR	(NBARC)(LRR)	NL
GCF_000003195.3	LOC8076759	XM_021461315.1:1093..4026	XP_021316990	NLR	CC-NLR	(CC)(NBARC)(LRR)	CNL
GCF_000003195.3	LOC8076759	XM_021461316.1:1089..4022	XP_021316991	NLR	CC-NLR	(CC)(NBARC)(LRR)	CNL
GCF_000003195.3	LOC8076759	XM_021461318.1:1128..4061	XP_021316993	NLR	CC-NLR	(CC)(NBARC)(LRR)	CNL
GCF_000003195.3	LOC8076759	XM_021461319.1:1110..4043	XP_021316994	NLR	CC-NLR	(CC)(NBARC)(LRR)	CNL
GCF_000003195.3	LOC8076751	XM_021461339.1:347..4198	XP_021317014	NLR	CC-NLR	(CC)(NBARC)(LRR)	CNL
GCF_000003195.3	LOC8072734	XM_021461346.1:403..3474	XP_021317021	NLR	CC-NLR	(CC)(NBARC)(LRR)	CNL
GCF_000003195.3	LOC8072734	XM_021461347.1:306..3377	XP_021317022	NLR	CC-NLR	(CC)(NBARC)(LRR)	CNL
GCF_000003195.3	LOC8072735	XM_021461348.1:441..1610	XP_021317023	NLR	CC-NLR	(CC)(NBARC)	CN
GCF_000003195.3	LOC8072735	XM_021461349.1:440..1567	XP_021317024	NLR	CC-NLR	(CC)(NBARC)	CN
GCF_000003195.3	LOC8072735	XM_021461350.1:439..1539	XP_021317025	NLR	CC-NLR	(CC)(NBARC)	CN
GCF_000003195.3	LOC8072735	XM_021461351.1:439..1527	XP_021317026	NLR	CC-NLR	(CC)(NBARC)	CN
[truncated: 83,230 more rows]
