# Supplementary material for: RefPlantNLR is a comprehensive collection of experimentally validated plant disease resistance proteins from the NLR family
Source: PLoS Biol. 2021 Oct 20;19(10):e3001124. doi: 10.1371/journal.pbio.3001124 (PMC8559963; doi:10.1371/journal.pbio.3001124)
Supplement: S1 Appendix — Scripts and data. (ZIP) [file pbio.3001124.s032.zip]

Archive with 42 entries (30 files):
- Appendix_S1_RefPlantNLR_Benchmarking/
- Appendix_S1_RefPlantNLR_Benchmarking/RefPlantNLR_v.20210712_481_Benchmarking.tsv
- Appendix_S1_RefPlantNLR_Benchmarking/RefPlantNLR_v.20210712_481_Entries_Representative.xlsx
- Appendix_S1_RefPlantNLR_Benchmarking/.Rhistory
- Appendix_S1_RefPlantNLR_Benchmarking/Input/
- Appendix_S1_RefPlantNLR_Benchmarking/Input/RefPlantNLR_v.20210712_481_AA_BENCHMARKING.fasta
- Appendix_S1_RefPlantNLR_Benchmarking/Input/RefPlantNLR_v.20210712_481_CDS_BENCHMARKING.fasta
- Appendix_S1_RefPlantNLR_Benchmarking/Input/RefPlantNLR_v.20210712_481_GENE_BENCHMARKING.fasta
- Appendix_S1_RefPlantNLR_Benchmarking/DRAGO2/
- Appendix_S1_RefPlantNLR_Benchmarking/DRAGO2/RefPlantNLR_v.20210712_481_CDS_BENCHMARKING_DRAGO2.txt
- Appendix_S1_RefPlantNLR_Benchmarking/DRAGO2/RefPlantNLR_v.20210712_481_AA_BENCHMARKING_DRAGO2.txt
- Appendix_S1_RefPlantNLR_Benchmarking/NLGenomeSweeper/
- Appendix_S1_RefPlantNLR_Benchmarking/NLGenomeSweeper/CDS/
- Appendix_S1_RefPlantNLR_Benchmarking/NLGenomeSweeper/CDS/All_candidates.bed
- Appendix_S1_RefPlantNLR_Benchmarking/NLGenomeSweeper/GENE/
- Appendix_S1_RefPlantNLR_Benchmarking/NLGenomeSweeper/GENE/All_candidates.bed
- Appendix_S1_RefPlantNLR_Benchmarking/NLR_Annotator/
- Appendix_S1_RefPlantNLR_Benchmarking/NLR_Annotator/RefPlantNLR_v.20210712_481_CDS_BENCHMARKING.NLR-Annotator.txt
- Appendix_S1_RefPlantNLR_Benchmarking/NLR_Annotator/RefPlantNLR_v.20210712_481_GENE_BENCHMARKING.NLR-Annotator.txt
- Appendix_S1_RefPlantNLR_Benchmarking/RGAugury/
- Appendix_S1_RefPlantNLR_Benchmarking/RGAugury/RefPlantNLR_v.20210712_481_AA_BENCHMARKING_RGAugury_RGA.candidates.lst
- Appendix_S1_RefPlantNLR_Benchmarking/RRGPredictor/
- Appendix_S1_RefPlantNLR_Benchmarking/RRGPredictor/AA/
- Appendix_S1_RefPlantNLR_Benchmarking/RRGPredictor/AA/CNL_class.txt
- Appendix_S1_RefPlantNLR_Benchmarking/RRGPredictor/AA/NL_class.txt
- Appendix_S1_RefPlantNLR_Benchmarking/RRGPredictor/AA/RPW8NL_class.txt
- Appendix_S1_RefPlantNLR_Benchmarking/RRGPredictor/AA/TN_class.txt
- Appendix_S1_RefPlantNLR_Benchmarking/RRGPredictor/AA/TNL_class.txt
- Appendix_S1_RefPlantNLR_Benchmarking/RRGPredictor/AA/UNKNOWN_class.txt
- Appendix_S1_RefPlantNLR_Benchmarking/RRGPredictor/CDS/
- Appendix_S1_RefPlantNLR_Benchmarking/RRGPredictor/CDS/CNL_class.txt
- Appendix_S1_RefPlantNLR_Benchmarking/RRGPredictor/CDS/NL_class.txt
- Appendix_S1_RefPlantNLR_Benchmarking/RRGPredictor/CDS/RPW8NL_class.txt
- Appendix_S1_RefPlantNLR_Benchmarking/RRGPredictor/CDS/TN_class.txt
- Appendix_S1_RefPlantNLR_Benchmarking/RRGPredictor/CDS/TNL_class.txt
- Appendix_S1_RefPlantNLR_Benchmarking/RRGPredictor/CDS/UNKNOWN_class.txt
- Appendix_S1_RefPlantNLR_Benchmarking/AppendixS1_RefPlantNLR_v.20210712_481_Benchmarking.Rmd
- Appendix_S1_RefPlantNLR_Benchmarking/InterPro/
- Appendix_S1_RefPlantNLR_Benchmarking/InterPro/RefPlantNLR_v.20210712_481_AA_BENCHMARKING.fasta.tsv
- Appendix_S1_RefPlantNLR_Benchmarking/InterPro/RefPlantNLR_v.20210712_481_AA_BENCHMARKING.fasta.gff3
- Appendix_S1_RefPlantNLR_Benchmarking/InterPro/RefPlantNLR_v.20210712_481_CDS_BENCHMARKING.fasta.gff3
- Appendix_S1_RefPlantNLR_Benchmarking/InterPro/RefPlantNLR_v.20210712_481_CDS_BENCHMARKING.fasta.tsv
