# Supplementary material for: RefPlantNLR is a comprehensive collection of experimentally validated plant disease resistance proteins from the NLR family
Source: PLoS Biol. 2021 Oct 20;19(10):e3001124. doi: 10.1371/journal.pbio.3001124 (PMC8559963; doi:10.1371/journal.pbio.3001124)
Supplement: S1 Appendix — Scripts and data. (ZIP) [file pbio.3001124.s032.zip › Appendix_S1_RefPlantNLR_Benchmarking/RefPlantNLR_v.20210712_481_Benchmarking.tsv]

seqname	CDS	GENE	Subclass	RefPlantNLR	Host	Order	Pathogen	Representative	RefPlantNLR_simple	DRAGO2_AA	DRAGO2_CDS	NLR_Annotator_CDS	NLR_Annotator_GENE	NLGenomeSweeper_CDS	NLGenomeSweeper_GENE	RGAugury	RRGPredictor_AA	RRGPredictor_CDS
3gG2	3gG2	3gG2	CC-NLR	CNL	Glycine max	Fabales	Virus	YES	CNL	CNL	CNL	CNL	CNL	NL	NL	CNL	CNL	CNL
Adnr1	Adnr1	Adnr1	CC-NLR	OCNLO	Triticum aestivum	Poales	Arthropods	YES	CNL	N	N	CNL	CNL	NL		NL	NL	NL
Adnr1-RGA4	Adnr1-RGA4	Adnr1-RGA4	CC-NLR	CNL	Triticum aestivum	Poales	HELPER	NO	CNL	CN	CN	NL	NL	NL	NL	CNL	CNL	CNL
ADR1	ADR1	ADR1	CCR-NLR	RNL	Arabidopsis thaliana	Brassicales	HELPER	YES	RNL	N	N			RNL	NL	NL
ADR1-L1	ADR1-L1	ADR1-L1	CCR-NLR	RNL	Arabidopsis thaliana	Brassicales	HELPER	YES	RNL	NL	NL			RNL	NL	NL
ADR1-L2	ADR1-L2	ADR1-L2	CCR-NLR	RNL	Arabidopsis thaliana	Brassicales	HELPER	YES	RNL	N	N			RNL	NL	NL
ADR1-L3	ADR1-L3	ADR1-L3	CCR-NLR	NL	Arabidopsis thaliana	Brassicales	HELPER	YES	NL	NL	NL			NL	NL	NL	NL	NL
AhRRS5	AhRRS5_replacement	AhRRS5_replacement	CC-NLR	CNL	Arachis hypogaea	Fabales	Bacteria	YES	CNL	CNL	CNL	CNL	CNL	NL	CNL	CNL	CNL	CNL
alpha-CMV	alpha-CMV	alpha-CMV	CC-NLR	CNL	Spinacia oleracea	Caryophyllales	Virus	NO	CNL	NL	NL	CNL	CNL	NL	N	NL	NL	NL
alpha-WOLF10	alpha-WOLF10	alpha-WOLF10	CC-NLR	CNL	Spinacia oleracea	Caryophyllales	Oomycete	YES	CNL	NL	NL	CNL	CNL	NL	NL	NL	NL	NL
alpha-WOLF11	alpha-WOLF11	alpha-WOLF11	CC-NLR	CNL	Spinacia oleracea	Caryophyllales	Oomycete	YES	CNL	NL	NL	CNL	CNL	NL	NL	NL	NL	NL
alpha-WOLF12	alpha-WOLF12	alpha-WOLF12	CC-NLR	CNL	Spinacia oleracea	Caryophyllales	Oomycete	NO	CNL	NL	NL	CNL	CNL	NL	NL	NL	NL	NL
alpha-WOLF15	alpha-WOLF15	alpha-WOLF15	CC-NLR	CNL	Spinacia oleracea	Caryophyllales	Oomycete	YES	CNL	NL		CNL	CNL	NL	NL	NL	NL	NL
alpha-WOLF16	alpha-WOLF16	alpha-WOLF16	CC-NLR	CNL	Spinacia oleracea	Caryophyllales	Oomycete	NO	CNL	NL	NL	CNL	CNL	NL	NL	NL	NL	NL
alpha-WOLF18	alpha-WOLF18	alpha-WOLF18	CC-NLR	CNL	Spinacia oleracea	Caryophyllales	Oomycete	NO	CNL	NL	NL	CNL	CNL	NL	NL	NL	NL	NL
alpha-WOLF2	alpha-WOLF2	alpha-WOLF2	CC-NLR	CNL	Spinacia oleracea	Caryophyllales	Oomycete	YES	CNL	NL	NL	CNL	CNL	NL	NL	NL	NL	NL
alpha-WOLF2a	alpha-WOLF2a	alpha-WOLF2a	CC-NLR	CNL	Spinacia oleracea	Caryophyllales	Oomycete	NO	CNL	NL	NL	CNL	CNL	NL	NL	NL	NL	NL
alpha-WOLF4	alpha-WOLF4	alpha-WOLF4	CC-NLR	CNL	Spinacia oleracea	Caryophyllales	Oomycete	NO	CNL	NL	NL	CNL	CNL	NL	NL	NL	NL	NL
alpha-WOLF4a	alpha-WOLF4a	alpha-WOLF4a	CC-NLR	CNL	Spinacia oleracea	Caryophyllales	Oomycete	NO	CNL	NL	NL	CNL	CNL	NL	NL	NL	NL	NL
alpha-WOLF6	alpha-WOLF6	alpha-WOLF6	CC-NLR	CNL	Spinacia oleracea	Caryophyllales	Oomycete	YES	CNL	NL	NL	CNL	CNL	NL	NL	NL	NL	NL
alpha-WOLF6b	alpha-WOLF6b	alpha-WOLF6b	CC-NLR	CNL	Spinacia oleracea	Caryophyllales	Oomycete	NO	CNL	NL	NL	CNL	CNL	NL	NL	NL	NL	NL
alpha-WOLF6c	alpha-WOLF6c	alpha-WOLF6c	CC-NLR	CNL	Spinacia oleracea	Caryophyllales	Oomycete	NO	CNL	NL	NL	CNL	CNL	NL	NL	NL	NL	NL
alpha-WOLF7	alpha-WOLF7	alpha-WOLF7	CC-NLR	CNL	Spinacia oleracea	Caryophyllales	Oomycete	NO	CNL	NL	NL	CNL	CNL	NL	NL	NL	NL	NL
alpha-WOLF8	alpha-WOLF8	alpha-WOLF8	CC-NLR	CNL	Spinacia oleracea	Caryophyllales	Oomycete	YES	CNL	NL	NL	CNL	CNL	NL	NL	NL	NL	NL
alpha-WOLF9	alpha-WOLF9	alpha-WOLF9	CC-NLR	CNL	Spinacia oleracea	Caryophyllales	Oomycete	YES	CNL	NL	NL	CNL	CNL	NL	NL	NL	NL	NL
AtNRG1.1	AtNRG1_1	AtNRG1_1	CCR-NLR	RNL	Arabidopsis thaliana	Brassicales	HELPER	YES	RNL	CNL	CNL			RNL	CNL	CNL	RNL	RNL
AtNRG1.2	AtNRG1_2	AtNRG1_2	CCR-NLR	RNL	Arabidopsis thaliana	Brassicales	HELPER	YES	RNL	NL	NL	NL	NL	RNL	RN	NL
AtNRG1.3	AtNRG1_3	AtNRG1_3	CCR-NLR	L	Arabidopsis thaliana	Brassicales	NEGATIVE REGULATOR	YES	L	CNL	CNL
BAR1	BAR1	BAR1	TIR-NLR	TNL	Arabidopsis thaliana	Brassicales	Bacteria	YES	TNL	TNL	TNL	TNL	TNL	TNL	TNL	TNL	TNL	TNL
beta-WOLF0	beta-WOLF0	beta-WOLF0	CC-NLR	CNL	Spinacia oleracea	Caryophyllales	SUSCEPTIBLE	YES	CNL	NL	NL	CNL	CNL	NL	NL	NL	NL	NL
beta-WOLF11	beta-WOLF11	beta-WOLF11	CC-NLR	CNL	Spinacia oleracea	Caryophyllales	Oomycete	YES	CNL	NL	NL	CNL	CNL	NL	NL	NL	NL	NL
beta-WOLF3	beta-WOLF3	beta-WOLF3	CC-NLR	CNL	Spinacia oleracea	Caryophyllales	Oomycete	NO	CNL	NL	NL	CNL	CNL	NL	NL	NL	NL	NL
beta-WOLF5a	beta-WOLF5a	beta-WOLF5a	CC-NLR	CNL	Spinacia oleracea	Caryophyllales	Oomycete	NO	CNL	NL	NL	CNL	CNL	NL	NL	NL	NL	NL
beta-WOLF5b	beta-WOLF5b	beta-WOLF5b	CC-NLR	CNL	Spinacia oleracea	Caryophyllales	Oomycete	NO	CNL	NL	NL	CNL	CNL	TNL	NL	NL	NL	NL
beta-WOLF6b	beta-WOLF6b	beta-WOLF6b	CC-NLR	CNL	Spinacia oleracea	Caryophyllales	Oomycete	NO	CNL	NL	NL	CNL	CNL	TNL	NL	NL	NL	NL
beta-WOLF9	beta-WOLF9	beta-WOLF9	CC-NLR	CNL	Spinacia oleracea	Caryophyllales	Oomycete	YES	CNL	NL	NL	CNL	CNL	TNL	N	NL	NL	NL
BjuWRR1	BjuWRR1	BjuWRR1	CC-NLR	CNL	Brassica napus	Caryophyllales	Oomycete	YES	CNL	CN	CN	CNL	CNL	NL		CNL	CNL	CNL
Bph1/9-1	Bph1_9-1	Bph1_9-1	CC-NLR	CNNL	Oryza sativa Indica Group	Poales	Arthropods	YES	CNL	CNL	CNL	CNL//CNL	CN//CNL	NL		CNL	CNL	CNL
Bph1/9-9	Bph1_9-9	Bph1_9-9	CC-NLR	CNNL	Oryza sativa Indica Group	Poales	Arthropods	YES	CNL	CNL	CNL	CNL//CNL	CN//NL	NL		CNL	CNL	CNL
Bph14	Bph14	Bph14	CC-NLR	CNL	Oryza sativa Indica Group	Poales	Arthropods	YES	CNL	NL	NL	CNL	CNL	NL	NL	NL	NL	NL
Bs2	Bs2	Bs2	CC-NLR	CNL	Capsicum chacoense	Solanales	Bacteria	YES	CNL	N	N	NL	NL	NL	NL	NL	NL	NL
Bs4	Bs4	Bs4	TIR-NLR	TNL	Solanum lycopersicum	Solanales	Bacteria	YES	TNL	TNL	TNL	TNL	TNL	TNL	TNL	TNL	TNL	TNL
CaMi	CaMi	CaMi	CC-NLR	CNL	Capsicum annuum	Solanales	Nematode	YES	CNL	CN	CN	CNL	CNL	CNL	CNL	CNL	CNL	CNL
CaPtr1	CaPtr1	CaPtr1	CC-NLR	CNL	Capsicum annuum	Solanales	Bacteria	YES	CNL	NL	NL	CNL	CNL	NL	NL	NL	NL	NL
CAR1	CAR1	CAR1	CC-NLR	CNL	Arabidopsis thaliana	Brassicales	Bacteria	YES	CNL	CN	CN	CNL	CNL	NL	NL	CNL	CNL	CNL
CcRpp1	CcRpp1	CcRpp1	CC-NLR	CNL	Cajanus cajan	Fabales	Fungi	YES	CNL	CNL	CNL	CNL	CNL	CNL	CNL	CNL	CNL	CNL
CD3.1	CD3_1	CD3_1	CC-NLR	NL	Aegilops tauschii	Poales	Nematode	YES	NL	CNL	CNL	CNL	CNL	CNL	CNL	CNL	CNL	CNL
CHS1	CHS1	CHS1	TIR-NLR	TN	Arabidopsis thaliana	Brassicales	AUTOIMMUNITY	YES	TN	TN	TN	TN	TN			TN	TN	TN
CHS3	CHS3	CHS3	TIR-NLR	TNLO	Arabidopsis thaliana	Brassicales	AUTOIMMUNITY	YES	TNL	TNL	TNL	TNL	TNL	TNL	TNL	CNL
CNL-11990	CNL-11990	CNL-11990	CC-NLR	CNL	Solanum lycopersicum	Solanales	SENSOR	YES	CNL	NL	NL	CNL	CNL	NL	NL	NL	NL	NL
CSA1	CSA1	CSA1	TIR-NLR	TNL	Arabidopsis thaliana	Brassicales	HELPER	YES	TNL	TNL	TNL	TNL	TNL	TNL	TNL	OTHER
CW9	CW9	CW9	CC-NLR	CNL	Arabidopsis thaliana	Brassicales	NA	YES	CNL	N	N	CNL	CNL	NL	NL	NL	NL	NL
DAR5	DAR5	DAR5	CCR-NLR	RNOO	Arabidopsis thaliana	Brassicales	NA	YES	RN	N	N	N	N			N	RNL	RNL
DES1	DES1	DES1	CC-NLR	CNL	Triticum aestivum	Poales	AUTOIMMUNITY	YES	CNL	CNL	CNL	CNL	CNL	CNL	NL	CNL	CNL	CNL
Dm1^Uk-3	Dm1_Uk-3	Dm1_Uk-3	TIR-NLR	TNL	Arabidopsis thaliana	Brassicales	AUTOIMMUNITY	YES	TNL	TNL	TNL	TNL	TNL	TNL	TNL	TNL	TNL	TNL
DM10^Col-0	DM10_Col-0	DM10_Col-0	TIR-NLR	TNL	Arabidopsis thaliana	Brassicales	AUTOIMMUNITY	YES	TNL	TNL	TNL	TNL	TNL	TNL	TNL	TNL	TNL	TNL
DM10^Tuescha9	DM10_Tuescha9	DM10_Tuescha9	TIR-NLR	TNL	Arabidopsis thaliana	Brassicales	AUTOIMMUNITY	NO	TNL	TNL	TNL	TNL	TNL	TNL	TNL	TNL	TNL	TNL
Dm2d^Uk-1	Dm2d_Uk-1	Dm2d_Uk-1	TIR-NLR	TNL	Arabidopsis thaliana	Brassicales	AUTOIMMUNITY	YES	TNL	TNL	TNL	TNL	TNL	TNL	NL	TNL	TNL	TNL
Dm2h^Bla-1	Dm2h_Bla-1	Dm2h_Bla-1	TIR-NLR	TNL	Arabidopsis thaliana	Brassicales	AUTOIMMUNITY	NO	TNL	TNL	TNL	TNL	TNL	TNL	TNL	TNL	TNL	TNL
DM2h^Ler	DM2h_Ler	DM2h_Ler	TIR-NLR	TNL	Arabidopsis thaliana	Brassicales	AUTOIMMUNITY	YES	TNL	TNL	TNL	TNL	TNL	TNL	TNL	TNL	TNL	TNL
Dm2h^Uk-1	Dm2h_Uk-1	Dm2h_Uk-1	TIR-NLR	TNL	Arabidopsis thaliana	Brassicales	AUTOIMMUNITY	YES	TNL	TNL	TNL	TNL	TNL	TNL	TNL	TNL	TNL	TNL
DSC1	DSC1	DSC1	TIR-NLR	TNL	Arabidopsis thaliana	Brassicales	HELPER	YES	TNL	TNL	TNL	TNL	TNL	TNL	TNL	TNL	TNL	TNL
DSC2	DSC2	DSC2	TIR-NLR	TNL	Arabidopsis thaliana	Brassicales	AUTOIMMUNITY	YES	TNL	TNL	TNL	TNL	TNL	TNL	TNL	TNL	TNL	TNL
FB_MR5	FB_MR5	FB_MR5	CC-NLR	CNL	Malus x robusta	Rosales	Bacteria	YES	CNL	CNL	CNL	CNL	CNL	CNL	CNL	CNL	CNL	CNL
Fom-1	Fom-1	Fom-1	TIR-NLR	TNL	Cucumis melo	Cucurbitales	Fungi	YES	TNL	TNL	TNL	TNL	TNL	TNL	N	TNL	TNL	TNL
Fom-2	Fom-2	Fom-2	CC-NLR	CNL	Cucumis melo	Cucurbitales	Fungi	YES	CNL	NL	NL	CNL	CNL	NL	NL	NL	NL	NL
GhDSC1	GhDSC1	GhDSC1	TIR-NLR	TNL	Gossypium hirsutum	Malvales	Fungi	YES	TNL	TNL	TNL	TNL	TNL	TNL	TNL	TNL	TNL	TNL
GmKR3	GmKR3	GmKR3	TIR-NLR	TN	Glycine max	Fabales	Virus	YES	TN	TNL	TNL	TN	TN	TN	TN	TN	TN	TN
GmNNL1^HT1	GmNNL1_HT1	GmNNL1_HT1	TIR-NLR	TNL	Glycine max	Fabales	Bacteria	YES	TNL	TNL	TNL	TNL	TNL	TNL	TNL	TNL	TNL	TNL
Gpa2	Gpa2	Gpa2	CC-NLR	CNL	Solanum tuberosum	Solanales	Nematode	YES	CNL	N	N	CNL	CNL	NL	NL	NL	NL	NL
Gro1-4	Gro1-4	Gro1-4	TIR-NLR	TNL	Solanum tuberosum	Solanales	Nematode	YES	TNL	TNL	TNL	TNL	TNL	TNL	TNL	TNL	TNL	TNL
Hero-A	Hero-A	Hero-A	CC-NLR	CNL	Solanum lycopersicum	Solanales	Nematode	YES	CNL	CN	CN	CNL	CNL	NL	NL	CNL	CNL	CNL
HRG1	HRG1	HRG1	TIR-NLR	TNL	Arabidopsis thaliana	Brassicales	NA	YES	TNL	TNL	TNL	TNL	TNL	TNL	TNL	TNL	TNL	TNL
Hrt1	Hrt1	Hrt1	CC-NLR	CNL	Arabidopsis thaliana	Brassicales	Virus	YES	CNL	CNL	CNL	CNL	CNL	NL	NL	CNL	CNL	CNL
HvRGA1	HvRGA1	HvRGA1	CC-NLR	CNL	Hordeum vulgare subsp. vulgare	Poales	Fungi	YES	CNL	N	N	CNL				NL	NL	NL
I2	I2	I2	CC-NLR	CNL	Solanum lycopersicum	Solanales	Fungi	YES	CNL	CNL	CNL	CNL	CNL	NL	NL	CNL	CNL	CNL
KR1	KR1	KR1_replacement	TIR-NLR	TNL	Glycine max	Fabales	NA	YES	TNL	TNL	TNL	TNL	TNL	TNL	TNL	TNL	TNL	TNL
L	L	L	TIR-NLR	TNL	Linum usitatissimum	Malpighiales	Fungi	NO	TNL	TNL	TNL	TNL	TNL	TNL	TN	TNL	TNL	TNL
L^1	L_1	L_1	CC-NLR	CNL	Capsicum annuum	Solanales	Virus	NO	CNL	CNL	CNL	NL	NL	CNL	CNL	CNL	CNL	CNL
L^1a	L_1a	L_1a	CC-NLR	CNL	Capsicum annuum	Solanales	Virus	NO	CNL	CNL	CNL	NL	NL	CNL	CNL	CNL	CNL	CNL
L^1c	L_1c	L_1c	CC-NLR	CNL	Capsicum chinense	Solanales	Virus	NO	CNL	CNL	CNL	NL	NL	CNL	CNL	CNL	CNL	CNL
L^2	L_2	L_2	CC-NLR	CNL	Capsicum frutescens	Solanales	Virus	NO	CNL	CNL	CNL	NL	NL	CNL	CNL	CNL	CNL	CNL
L^2b	L_2b	L_2b	CC-NLR	CNL	Capsicum baccatum	Solanales	Virus	NO	CNL	CNL	CNL	CNL	CNL	CNL	CNL	CNL	CNL	CNL
L^3	L_3	L_3	CC-NLR	CNL	Capsicum chinense	Solanales	Virus	YES	CNL	CNL	CNL	NL	NL	CNL	CNL	CNL	CNL	CNL
L^4	L_4	L_4	CC-NLR	CNL	Capsicum chacoense	Solanales	Virus	NO	CNL	CNL	CNL	CNL	CNL	CNL	CNL	CNL	CNL	CNL
L1	L1	L1	TIR-NLR	TNL	Linum usitatissimum	Malpighiales	Fungi	YES	TNL	TNL	TNL	TNL	TNL	TNL	TNL	TNL	TNL	TNL
L10	L10	L10	TIR-NLR	TNL	Linum usitatissimum	Malpighiales	Fungi	NO	TNL	TNL	TNL	TNL	TNL	TNL	TNL	TNL	TNL	TNL
L11	L11	L11	TIR-NLR	TNL	Linum usitatissimum	Malpighiales	Fungi	NO	TNL	TNL	TNL	TNL	TNL	TNL	TN	TNL	TNL	TNL
L2	L2	L2	TIR-NLR	TNL	Linum usitatissimum	Malpighiales	Fungi	YES	TNL	TNL	TNL	TNL	TNL	TNL	TNL	TNL	TNL	TNL
L3	L3	L3	TIR-NLR	TNL	Linum usitatissimum	Malpighiales	Fungi	NO	TNL	TNL	TNL	TNL	TNL	TNL	TNL	TNL	TNL	TNL
L4	L4	L4	TIR-NLR	TNL	Linum usitatissimum	Malpighiales	Fungi	NO	TNL	TNL	TNL	TNL	TNL	TNL	TNL	TNL	TNL	TNL
L5	L5	L5	TIR-NLR	TNL	Linum usitatissimum	Malpighiales	Fungi	YES	TNL	TNL	TNL	TNL	TNL	TNL	TNL	TNL	TNL	TNL
L6	L6	L6	TIR-NLR	TNL	Linum usitatissimum	Malpighiales	Fungi	NO	TNL	TNL	TNL	TNL	TNL	TNL	TN	TNL	TNL	TNL
L7	L7	L7	TIR-NLR	TNL	Linum usitatissimum	Malpighiales	Fungi	NO	TNL	TNL	TNL	TNL	TNL	TNL	TN	TNL	TNL	TNL
L8	L8	L8	TIR-NLR	TNL	Linum usitatissimum	Malpighiales	Fungi	YES	TNL	TNL	TNL	TNL	TNL	TNL	TNL	TNL	TNL	TNL
L9	L9	L9	TIR-NLR	TNL	Linum usitatissimum	Malpighiales	Fungi	NO	TNL	TNL	TNL	TNL	TNL	TNL	TNL	TNL	TNL	TNL
LAZ5	LAZ5	LAZ5	TIR-NLR	TNL	Arabidopsis thaliana	Brassicales	Virus|Fungi	YES	TNL	TNL	TNL	TNL	TNL	TNL	TNL	TNL	TNL	TNL
Le4	Le4_replacement	Le4_replacement	CC-NLR	CNL	Gossypium tomentosum	Malvales	AUTOIMMUNITY	YES	CNL	CNL	CNL	CNL	CNL	CNL	CNL	CNL	CNL	CNL
LH	LH	LH	TIR-NLR	TNL	Linum usitatissimum	Malpighiales	SUSCEPTIBLE	NO	TNL	TNL	TNL	TNL	TNL	TNL	TNL	TNL	TNL	TNL
LOV1	LOV1	LOV1	CC-NLR	CNL	Arabidopsis thaliana	Brassicales	Fungi	YES	CNL	CNL	CNL	CNL	CNL	NL	NL	CNL	CNL	CNL
Lr1	Lr1	Lr1	CC-NLR	NL	Triticum aestivum	Poales	Fungi	YES	NL	CN	CN	CNL	CNL	N	N	CNL	CNL	CNL
Lr10	Lr10	Lr10	CC-NLR	CNL	Triticum aestivum	Poales	Fungi	YES	CNL	N	N	CNL	CNL	NL		NL	NL	NL
Lr13_ha	Lr13_ha	Lr13_ha	CC-NLR	CNL	Triticum aestivum	Poales	Fungi|AUTOIMMUNITY	YES	CNL	CN	CN	CNL	CNL	NL	NL	CNL	CNL	CNL
Lr13_hb	Lr13_hb	Lr13_hb	CC-NLR	CNL	Triticum aestivum	Poales	AUTOIMMUNITY	NO	CNL	CN	CN	CNL	CNL	NL	NL	CNL	CNL	CNL
Lr21	Lr21	Lr21	CC-NLR	NL	Triticum aestivum	Poales	Fungi	YES	NL	CN	CN	NL	NL	NL	NL	CNL	CNL	CNL
Lr22a	Lr22a	Lr22a	CC-NLR	CNL	Triticum aestivum	Poales	Fungi	YES	CNL	CN	CN	CNL	CNL	CNL	CNL	CNL	CNL	CNL
Lr22a_sus	Lr22a_sus	Lr22a_sus	CC-NLR	CNL	Triticum aestivum	Poales	SUSCEPTIBLE	NO	CNL	CN	CN	CNL	CNL	CNL	CNL	CNL	CNL	CNL
M	M	M	TIR-NLR	TNL	Linum usitatissimum	Malpighiales	Fungi	YES	TNL	TNL	TNL	TNL	TNL	TNL	TNL	TNL	TNL	TNL
Ma	Ma	Ma	TIR-NLR	TNL	Prunus cerasifera	Rosales	Nematode	YES	TNL	TNL	TNL	TNL	TNL	TNL	TNL	TNL	TNL	TNL
MdNLR16	MdNLR16	MdNLR16	TIR-NLR	TNL	Malus domestica	Rosales	Fungi	YES	TNL	TNL	TNL	TNL	TNL	TNL	TNL	TNL	TNL	TNL
Mi-1	Mi-1	Mi-1	CC-NLR	CNL	Solanum lycopersicum	Solanales	Nematode|Arthropods|Arthropods|Arthropods	YES	CNL	CN	CN	CNL	CNL	CNL	CNL	CNL	CNL	CNL
MLA12	MLA12	MLA12	CC-NLR	CNL	Hordeum vulgare subsp. vulgare	Poales	Fungi	YES	CNL	CNL	CNL	CNL	CNL	NL		CNL	CNL	CNL
MrRPV1	MrRPV1	MrRPV1	TIR-NLR	TNL	Vitis rotundifolia	Vitales	Fungi	YES	TNL	TNL	TNL	TNL	TNL	TNL	TN	TNL	TNL	TNL
MrRUN1	MrRUN1	MrRUN1	TIR-NLR	TNL	Vitis rotundifolia	Vitales	Oomycete	YES	TNL	TNL	TNL	TNL	TNL	TNL	TNL	TNL	TNL	TNL
muRdr1A	muRdr1A	muRdr1A	TIR-NLR	TNL	Rosa multiflora	Rosales	Fungi	YES	TNL	TNL	TNL	TNL	TNL	NL	NL	TNL	TNL	TNL
muRdr1H	muRdr1H	muRdr1H	TIR-NLR	TNL	Rosa multiflora	Rosales	NA	YES	TNL	TNL	TNL	TNL	TNL	CNL	N	OTHER
N	N	N	TIR-NLR	TNL	Nicotiana glutinosa	Solanales	Virus	YES	TNL	TNL	TNL	TNL	TN	TNL	TNL	TNL	TNL	TNL
Napostrophe	Napostrophe	Napostrophe	CC-NLR	CNL	Nicotiana sylvestris	Solanales	Virus	YES	CNL	CNL	CNL	CNL	CNL	CNL	CNL	CNL	CNL	CNL
NbADR1	NbADR1	NbADR1	CCR-NLR	RNL	Nicotiana benthamiana	Solanales	HELPER	YES	RNL	N	N	NL	NL	RNL	NL	NL
NbNRC2a	NbNRC2a	NbNRC2a	CC-NLR	CNL	Nicotiana benthamiana	Solanales	HELPER	YES	CNL	N	N	CNL	CNL	NL	NL	NL	NL	NL
NbNRC2b	NbNRC2b	NbNRC2b	CC-NLR	CNL	Nicotiana benthamiana	Solanales	HELPER	NO	CNL	N	N	CNL	CNL	NL	NL	NL	NL	NL
NbNRC3	NbNRC3	NbNRC3	CC-NLR	CNL	Nicotiana benthamiana	Solanales	HELPER	YES	CNL	CN	CN	CNL	CNL	NL	CNL	CNL	CNL	CNL
NbNRC4a	NbNRC4a	NbNRC4a	CC-NLR	CNL	Nicotiana benthamiana	Solanales	HELPER	YES	CNL	CN	CN	CNL	CNL	CN	CNL	CNL	CNL	CNL
NbNRC4b	NbNRC4b	NbNRC4b	CC-NLR	CNL	Nicotiana benthamiana	Solanales	HELPER	NO	CNL	CN	CN	CNL	CNL	CNL	CNL	CNL	CNL	CNL
NbNRC4c	NbNRC4c	NbNRC4c_replacement	CC-NLR	CNL	Nicotiana benthamiana	Solanales	HELPER	NO	CNL	CN	CN	CNL	CNL	CNL	CNL	CNL	CNL	CNL
NbPRFa	NbPRFa	NbPRFa	CC-NLR	BCCNL	Nicotiana benthamiana	Solanales	SENSOR	YES	CCNL	CN	CN	CNL	CNL	NL	N	CNL	CNL	CNL
NbPRFb	NbPRFb	NbPRFb	CC-NLR	BCCNL	Nicotiana benthamiana	Solanales	SENSOR	YES	CCNL	CN	CN	CNL	CNL	NL	NL	CNL	CNL	CNL
NbPtr1	NbPtr1	NbPtr1	CC-NLR	CNL	Nicotiana benthamiana	Solanales	Bacteria	NO	CNL	NL	NL	CNL	CNL	NL	NL	NL	NL	NL
NbZAR1	NbZAR1	NbZAR1	CC-NLR	CNL	Nicotiana benthamiana	Solanales	Bacteria	YES	CNL	NL	NL	CNL	CNL	NL	NL	NL	NL	NL
Ngc-D	Ngc-D	Ngc-D	TIR-NLR	TNL	Linum usitatissimum	Malpighiales	Fungi	YES	TNL	TNL	TNL	TNL	TNL	TNL	TNL	TNL	TNL	TNL
NiattPtr1	NiattPtr1	NiattPtr1	CC-NLR	CNL	Nicotiana attenuata	Solanales	Bacteria	YES	CNL	NL	NL	CNL	CNL	NL	NL	NL	NL	NL
NitabPtr1	NitabPtr1	NitabPtr1	CC-NLR	CNL	Nicotiana tabacum	Solanales	Bacteria	NO	CNL	NL	NL	CNL	CNL	NL	NL	NL	NL	NL
NLS1	NLS1	NLS1	CC-NLR	CNL	Oryza sativa Japonica Group	Poales	AUTOIMMUNITY	YES	CNL	CNL	CNL	CNL	CNL	NL		CNL	CNL	CNL
NRC0	NRC0	NRC0	CC-NLR	CNL	Solanum lycopersicum	Solanales	HELPER	YES	CNL	NL	NL	CNL	CNL	NL	NL	NL	NL	NL
NRC1	NRC1	NRC1	CC-NLR	CNL	Solanum lycopersicum	Solanales	HELPER	YES	CNL	CN	CN	CNL	CNL	CNL	CNL	CNL	CNL	CNL
NRC2	NRC2	NRC2	CC-NLR	CNL	Solanum lycopersicum	Solanales	HELPER	YES	CNL	CN	CN	CNL	CNL	NL	CNL	CNL	CNL	CNL
NRC3	NRC3	NRC3	CC-NLR	CNL	Solanum lycopersicum	Solanales	HELPER	YES	CNL	CN	CN	CNL	CNL	CNL	CNL	CNL	CNL	CNL
NRC4a	NRC4a	NRC4a	CC-NLR	CNL	Solanum lycopersicum	Solanales	HELPER	YES	CNL	CN	CN	CNL	CNL	CNL	CNL	CNL	CNL	CNL
NRC4b	NRC4b	NRC4b	CC-NLR	CNL	Solanum lycopersicum	Solanales	HELPER	YES	CNL	CN	CN	CNL	CNL	CNL	CNL	CNL	CNL	CNL
NRC6	NRC6	NRC6	CC-NLR	CNL	Solanum lycopersicum	Solanales	HELPER	YES	CNL	CN	CN	CNL	CNL	CNL	CNL	CNL	CNL	CNL
NRG1	NRG1	NRG1	CCR-NLR	RNL	Nicotiana benthamiana	Solanales	HELPER	YES	RNL	N	N			RNL	RN	NL
NtomPtr1	NtomPtr1	NtomPtr1	CC-NLR	CNL	Nicotiana tomentosiformis	Solanales	Bacteria	NO	CNL	NL	NL	CNL	CNL	NL	NL	NL	NL	NL
NtTPN1	NtTPN1	NtTPN1	CC-NLR	NL	Nicotiana tabacum	Solanales	Virus	YES	NL	N	N	NL	NL	NL	N	NL	NL	NL
P	P	P	TIR-NLR	TNL	Linum usitatissimum	Malpighiales	Fungi	YES	TNL	TNL	TNL	TNL	TNL	TNL	TN	TNL	TNL	TNL
P2	P2	P2	TIR-NLR	TNL	Linum usitatissimum	Malpighiales	Fungi	NO	TNL	TNL	TNL	TNL	TNL	TNL	TNL	TNL	TNL	TNL
Pb1	Pb1	Pb1	CC-NLR	CPL	Oryza sativa Japonica Group	Poales	Fungi	YES	CPL	CN	CN	CTNL	CTNL
Pbr1.b	Pbr1_b	Pbr1_b	CC-NLR	CNL	Hordeum vulgare subsp. vulgare	Poales	Bacteria	YES	CNL	CNL	CNL	CNL	CNL	CNL	CNL	CNL	CNL	CNL
Pbr1.c	Pbr1_c	Pbr1_c	CC-NLR	CNL	Hordeum vulgare subsp. vulgare	Poales	Bacteria	NO	CNL	CNL	CNL	CNL	CNL	CNL	CNL	CNL	CNL	CNL
Pc	Pc	Pc	CC-NLR	CNL	Sorghum bicolor	Poales	Fungi	YES	CNL	NL	NL	CNL	CNL	NL	NL	NL	NL	NL
Ph-3	Ph-3	Ph-3	CC-NLR	CNL	Solanum pimpinellifolium	Solanales	Oomycete	YES	CNL	CN	CN	CNL	CNL	NL	NL	CNL	CNL	CNL
Pi-ta	Pi-ta	Pi-ta	CC-NLR	CNLO	Oryza sativa Japonica Group	Poales	Fungi	YES	CNL	N	N	CNL	CNL	NL		NL	NL	NL
Pi-ta-RGA4	Pi-ta-RGA4	Pi-ta-RGA4	CC-NLR	CNL	Oryza sativa Japonica Group	Poales	HELPER	YES	CNL	CN	CN	CNL	CNL	CNL	NL	CNL	CNL	CNL
Pi1-5	Pi1-5	Pi1-5	CC-NLR	CONL	Oryza sativa Indica Group	Poales	Fungi	YES	CNL	NL	NL	CNL	CNL	NL		NL	NL	NL
Pi1-6	Pi1-6	Pi1-6	CC-NLR	CNL	Oryza sativa Indica Group	Poales	HELPER	YES	CNL	NL	NL	CNL	CNL	NL	NL	NL	NL	NL
Pi2	Pi2	Pi2	CC-NLR	CNL	Oryza sativa Indica Group	Poales	Fungi	NO	CNL	NL	NL	CNL	CNL	NL	NL	NL	NL	NL
Pi35	Pi35	Pi35	CC-NLR	CNL	Oryza sativa Japonica Group	Poales	Fungi	NO	CNL	CNL	CNL	CNL	CNL	NL	NL	CNL	CNL	CNL
Pi36	Pi36	Pi36	CC-NLR	CNL	Oryza sativa Indica Group	Poales	Fungi	YES	CNL	CN	CN	CNL	CNL	NL		CNL	CNL	CNL
Pi37	Pi37	Pi37	CC-NLR	CNL	Oryza sativa Japonica Group	Poales	Fungi	YES	CNL	CNL	CNL	CNL	CNL	NL	NL	CNL	CNL	CNL
Pi5-1	Pi5-1	Pi5-1	CC-NLR	CNL	Oryza sativa Japonica Group	Poales	Fungi	YES	CNL	CNL	CNL	CNL	TCNL	N	NL	CNL	CNL	CNL
Pi5-2	Pi5-2	Pi5-2	CC-NLR	CNL	Oryza sativa Japonica Group	Poales	Fungi	YES	CNL	NL	NL	NL	NL	NL	NL	NL	NL	NL
Pi5-3	Pi5-3	Pi5-3	CC-NLR	CNLO	Oryza sativa Japonica Group	Poales	NA	YES	CNL	CNL	CNL	NL	N	NL	N	CNL	CNL	CNL
Pi54	Pi54	Pi54	CC-NLR	NL	Oryza sativa Indica Group	Poales	Fungi	YES	NL	CNL	CNL	NL	NL	NL	NL	CNL	CNL	CNL
Pi63	Pi63	Pi63	CC-NLR	CNL	Oryza sativa Japonica Group	Poales	Fungi	YES	CNL	CN	CN	CNL	CNL	NL	NL	CNL	CNL	CNL
Pi64	Pi64_replacement	Pi64_replacement	CC-NLR	CNL	Oryza sativa Japonica Group	Poales	Fungi	YES	CNL	CN	CN	CNL	CNL	CNL	CNL	CNL	CNL	CNL
Pi7-J-1	Pi7-J-1	Pi7-J-1	CC-NLR	CONL	Oryza sativa Indica Group	Poales	Fungi	NO	CNL	CNL	CNL	CNL	CNL	NL		CNL	CNL	CNL
Pi7-J-2	Pi7-J-2	Pi7-J-2	CC-NLR	CNL	Oryza sativa Japonica Group	Poales	HELPER	NO	CNL	NL	NL	CNL	CNL	NL	NL	NL	NL	NL
Pi9	Pi9	Pi9	CC-NLR	CNL	Oryza sativa Indica Group	Poales	Fungi	NO	CNL	NL	NL	CNL	CNL	NL	NL	NL	NL	NL
Pia-1	Pia-1	Pia-1	CC-NLR	CNL	Oryza sativa Japonica Group	Poales	HELPER	YES	CNL	CN	CN	CNL	CNL	CNL	CNL	CNL	CNL	CNL
Pia-2	Pia-2	Pia-2	CC-NLR	CNLO	Oryza sativa Japonica Group	Poales	Fungi	YES	CNL	CNL	CNL	CNL	CNL	CNL	CNL	CNL	CNL	CNL
Pid3	Pid3	Pid3	CC-NLR	CNL	Oryza sativa Indica Group	Poales	Fungi	YES	CNL	NL	NL	CNL	CNL	NL	NL	NL	NL	NL
Pid3-A4	Pid3-A4	Pid3-A4	CC-NLR	CNL	Oryza rufipogon	Poales	Fungi	NO	CNL	NL	NL	CNL	CNL	NL	NL	NL	NL	NL
Pid3-I1	Pid3-I1	Pid3-I1	CC-NLR	CNL	Oryza sativa aus Group	Poales	Fungi	NO	CNL	NL	NL	CNL	CNL	NL	NL	NL	NL	NL
PigmR	PigmR	PigmR	CC-NLR	CNL	Oryza sativa Indica Group	Poales	Fungi	NO	CNL	NL	NL	CNL	CNL	NL	NL	NL	NL	NL
PigmS	PigmS	PigmS	CC-NLR	CNL	Oryza sativa Indica Group	Poales	NEGATIVE REGULATOR	NO	CNL	NL	NL	CNL	CNL	NL	NL	NL	NL	NL
PIH-X	PIH-X	PIH-X	CC-NLR	CNL	Capsicum chinense	Solanales	SUSCEPTIBLE	YES	CNL	CNL	CNL	CNL	CNL	CN	CN	CNL	CNL	CNL
Pik-1	Pik-1	Pik-1	CC-NLR	CONL	Oryza sativa Japonica Group	Poales	Fungi	NO	CNL	NL	NL	CNL	CNL	NL		NL	NL	NL
Pik-2	Pik-2	Pik-2	CC-NLR	CNL	Oryza sativa Japonica Group	Poales	HELPER	NO	CNL	NL	NL	CNL	CNL	NL	NL	NL	NL	NL
Pik-h1	Pik-h1	Pik-h1	CC-NLR	CONL	Oryza sativa Japonica Group	Poales	Fungi	NO	CNL	CNL	CNL	CNL	CNL			CNL	CNL	CNL
Pik-h2	Pik-h2	Pik-h2	CC-NLR	CNL	Oryza sativa Japonica Group	Poales	HELPER	NO	CNL	NL	NL	CNL	CNL	NL	NL	NL	NL	NL
Pik-m1	Pik-m1	Pik-m1	CC-NLR	CONL	Oryza sativa Japonica Group	Poales	Fungi	NO	CNL	NL	NL	CNL	CNL	NL		NL	NL	NL
Pik-m2	Pik-m2	Pik-m2	CC-NLR	CNL	Oryza sativa Japonica Group	Poales	HELPER	NO	CNL	NL	NL	CNL	CNL	NL	NL	NL	NL	NL
Pik-p1	Pik-p1	Pik-p1	CC-NLR	CONL	Oryza sativa Japonica Group	Poales	Fungi	NO	CNL	CNL	CNL	CNL	CNL	NL		CNL	CNL	CNL
Pik-p2	Pik-p2	Pik-p2	CC-NLR	CNL	Oryza sativa Japonica Group	Poales	HELPER	NO	CNL	NL	NL	CNL	CNL	NL	NL	NL	NL	NL
Pik-s1	Pik-s1	Pik-s1	CC-NLR	CONL	Oryza sativa Japonica Group	Poales	Fungi	NO	CNL	NL	NL	CNL	CNL	NL		NL	NL	NL
Pik-s2	Pik-s2	Pik-s2	CC-NLR	CNL	Oryza sativa Japonica Group	Poales	HELPER	NO	CNL	NL	NL	CNL	CNL	NL	NL	NL	NL	NL
PIK5-NP	PIK5-NP	PIK5-NP	CC-NLR	CNL	Oryza sativa Japonica Group	Poales	NA	YES	CNL	CNL	CNL	CNL	CNL	NL	CN	CNL	CNL	CNL
PIK6-NP	PIK6-NP	PIK6-NP	CC-NLR	CNL	Oryza sativa Japonica Group	Poales	NA	YES	CNL	N	N	CNL	CNL	NL	NL	NL	NL	NL
PiPR1	PiPR1	PiPR1	CC-NLR	CONL	Oryza sativa Japonica Group	Poales	Fungi	YES	CNL	CN	CN	CNL	CNL	CNL	NL	CNL	CNL	CNL
Pish	Pish	Pish	CC-NLR	CNL	Oryza sativa Japonica Group	Poales	Fungi	NO	CNL	CNL	CNL	CNL	CNL	NL	NL	CNL	CNL	CNL
Pit	Pit	Pit_replacement	CC-NLR	CNL	Oryza sativa Japonica Group	Poales	Fungi	YES	CNL	CNL	CNL	CNL	CNL	NL	CNL	CNL	CNL	CNL
Piz-t	Piz-t	Piz-t	CC-NLR	CNL	Oryza sativa Japonica Group	Poales	Fungi	YES	CNL	NL	NL	CNL	CNL	NL	NL	NL	NL	NL
Pl17	Pl17	Pl17	TIR-NLR	TNL	Helianthus annuus	Asterales	Oomycete	YES	TNL	TNL	TNL	TNL	N	TNL	N	TNL	TNL	TNL
Pl8	Pl8	Pl8	CC-NLR	CNL	Helianthus annuus	Asterales	Oomycete	YES	CNL	CNL	CNL	CNL	CNL	CNL	CNL	CNL	CNL	CNL
Pm17	Pm17	Pm17	CC-NLR	CNL	Triticum aestivum	Poales	Fungi	YES	CNL	CNL	CNL	CNL	CNL	NL	NL	CNL	CNL	CNL
Pm1a	Pm1a	Pm1a	CC-NLR	CNL	Triticum aestivum	Poales	Fungi	YES	CNL	CNL	CNL	CNL	CNL	CNL		CNL	CNL	CNL
Pm21	Pm21	Pm21	CC-NLR	CNL	Dasypyrum villosum	Poales	Fungi	YES	CNL	CN	CN	CNL	CNL	NL	CNL	CNL	CNL	CNL
Pm2a	Pm2a	Pm2a	CC-NLR	CNL	Triticum aestivum	Poales	Fungi	YES	CNL	CN	CN	CNL	CNL	NL	NL	CNL	CNL	CNL
Pm2d	Pm2d	Pm2d	CC-NLR	CNL	Aegilops tauschii subsp. strangulata	Poales	Fungi	YES	CNL	CN	CN	CNL	CNL	NL	NL	CNL	CNL	CNL
Pm2e	Pm2e	Pm2e	CC-NLR	CNL	Aegilops tauschii subsp. strangulata	Poales	Fungi	YES	CNL	CN	CN	CNL	CNL	NL	NL	CNL	CNL	CNL
Pm2f	Pm2f	Pm2f	CC-NLR	CNL	Aegilops tauschii subsp. strangulata	Poales	Fungi	YES	CNL	CN	CN	CNL	CNL	NL	NL	CNL	CNL	CNL
Pm2g	Pm2g	Pm2g	CC-NLR	CNL	Aegilops tauschii subsp. strangulata	Poales	Fungi	YES	CNL	CN	CN	CNL	CNL	NL	NL	CNL	CNL	CNL
Pm2h	Pm2h	Pm2h	CC-NLR	CNL	Aegilops tauschii subsp. strangulata	Poales	Fungi	YES	CNL	CN	CN	CNL	CNL	NL	NL	CNL	CNL	CNL
Pm2i	Pm2i	Pm2i	CC-NLR	CNL	Aegilops tauschii subsp. strangulata	Poales	Fungi	YES	CNL	CN	CN	CNL	CNL	NL	NL	CNL	CNL	CNL
Pm2j	Pm2j	Pm2j	CC-NLR	CNL	Aegilops tauschii subsp. strangulata	Poales	Fungi	YES	CNL	CN	CN	CNL	CNL	NL	NL	CNL	CNL	CNL
Pm3a	Pm3a	Pm3a	CC-NLR	CNL	Triticum aestivum	Poales	Fungi	YES	CNL	NL	NL	CNL	CNL	NL	NL	NL	NL	NL
Pm3b	Pm3b	Pm3b	CC-NLR	CNL	Triticum aestivum	Poales	Fungi	NO	CNL	NL	NL	CNL	CNL	NL	NL	NL	NL	NL
Pm3c	Pm3c	Pm3c	CC-NLR	CNL	Triticum aestivum	Poales	Fungi	NO	CNL	NL	NL	CNL	CNL	NL	NL	NL	NL	NL
Pm3CS	Pm3CS	Pm3CS	CC-NLR	CNL	Triticum aestivum	Poales	SUSCEPTIBLE	NO	CNL	NL	NL	CNL	CNL	NL	NL	NL	NL	NL
Pm3d	Pm3d	Pm3d	CC-NLR	CNL	Triticum aestivum	Poales	Fungi	NO	CNL	NL	NL	CNL	CNL	NL	NL	NL	NL	NL
Pm3e	Pm3e	Pm3e	CC-NLR	CNL	Triticum aestivum	Poales	Fungi	NO	CNL	NL	NL	CNL	CNL	NL	NL	NL	NL	NL
Pm3f	Pm3f	Pm3f	CC-NLR	CNL	Triticum aestivum	Poales	Fungi	NO	CNL	NL	NL	CNL	CNL	NL	NL	NL	NL	NL
Pm3g	Pm3g	Pm3g	CC-NLR	CNL	Triticum aestivum	Poales	Fungi	NO	CNL	NL	NL	CNL	CNL	NL	NL	NL	NL	NL
Pm3k	Pm3k	Pm3k	CC-NLR	CNL	Triticum turgidum subsp. dicoccoides	Poales	Fungi	NO	CNL	CNL	CNL	CNL	CNL	NL	NL	CNL	CNL	CNL
Pm41	Pm41	Pm41	CC-NLR	CNL	Triticum turgidum subsp. dicoccoides	Poales	Fungi	YES	CNL	NL	NL	CNL	CNL	NL	NL	NL	NL	NL
Pm5-BMDM	Pm5-BMDM	Pm5-BMDM	CC-NLR	NL	Triticum aestivum	Poales	SUSCEPTIBLE	NO	NL	N	N	NL	NL	NL		NL	NL	NL
Pm5-CS	Pm5-CS	Pm5-CS	CC-NLR	NL	Triticum aestivum	Poales	SUSCEPTIBLE	NO	NL	N	N	NL	NL	NL		NL	NL	NL
Pm5-ND	Pm5-ND	Pm5-ND	CC-NLR	NL	Triticum aestivum	Poales	SUSCEPTIBLE	NO	NL	N	N	NL	NL	NL		NL	NL	NL
Pm5a	Pm5a	Pm5a	CC-NLR	NL	Triticum aestivum	Poales	SUSCEPTIBLE	YES	NL	N	N	NL	NL	NL		NL	NL	NL
Pm5b	Pm5b	Pm5b	CC-NLR	NL	Triticum aestivum	Poales	SUSCEPTIBLE	NO	NL	N	N	NL	NL	NL		NL	NL	NL
Pm5e	Pm5e	Pm5e	CC-NLR	NL	Triticum aestivum	Poales	Fungi	NO	NL	N	N	NL	NL	NL		NL	NL	NL
Pm8	Pm8	Pm8	CC-NLR	CNL	Triticum aestivum	Poales	Fungi	YES	CNL	N	N	CNL	CNL	NL	NL	NL	NL	NL
Prf	Prf	Prf	CC-NLR	BCCNL	Solanum lycopersicum	Solanales	Bacteria|Bacteria|Bacteria|Other	YES	CCNL	CN	CN	CNL	CNL	NL	NL	CNL	CNL	CNL
Prv^1	Prv_1	Prv_1	TIR-NLR	TNLN	Cucumis melo	Cucurbitales	Virus	YES	TNLN	TNL	TNL	TNL//N	TNL//N	TNL//TN	TN//N	OTHER
Prv^2	Prv_2	Prv_2	TIR-NLR	TNLN	Cucumis melo	Cucurbitales	Virus	NO	TNLN	TNL	TNL	TNL//N	NL//N	N//N	NL//N	OTHER
Ptr1	Ptr1	Ptr1	CC-NLR	CNL	Solanum lycopersicoides	Solanales	Bacteria	YES	CNL	NL	NL	CNL	CNL	CNL	NL	NL	NL	NL
PvLOV	PvLOV	PvLOV	CC-NLR	CNL	Phaseolus vulgaris	Fabales	Fungi	YES	CNL	CNL	CNL	CNL	CNL	N	NL	CNL	CNL	CNL
Pvr4	Pvr4	Pvr4	CCG10-NLR	NL	Capsicum annuum	Solanales	Virus	YES	NL	CN	CN	NL	NL	NL	CNL	CNL	CNL	CNL
R1	R1	R1	CC-NLR	BCNL	Solanum demissum	Solanales	Oomycete	YES	CNL	NL	NL	CNL	CNL	N	NL	NL	NL	NL
R2	R2	R2	CC-NLR	CNL	Solanum demissum	Solanales	Oomycete	NO	CNL	NL	NL	CNL	CNL	CNL	NL	NL	NL	NL
R2-like	R2-like	R2-like	CC-NLR	CNL	Solanum sp. AM-3778-16	Solanales	Oomycete	YES	CNL	NL	NL	CNL	CNL	CN	NL	NL	NL	NL
R3a	R3a	R3a	CC-NLR	CNL	Solanum tuberosum	Solanales	Oomycete	YES	CNL	CNL	CNL	CNL	CNL	N	CNL	CNL	CNL	CNL
R3b	R3b	R3b	CC-NLR	CNL	Solanum demissum	Solanales	Oomycete	YES	CNL	CNL	CNL	CNL	CNL	NL	CN	CNL	CNL	CNL
R8	R8	R8	CC-NLR	CNL	Solanum demissum	Solanales	Oomycete	YES	CNL	N	N	CNL	CNL	TN	NL	NL	NL	NL
R9a	R9a	R9a	CC-NLR	CNL	Solanum demissum	Solanales	Oomycete	YES	CNL	CN	CN	CNL	CNL	TNL	NL	CNL	CNL	CNL
RAC1	RAC1	RAC1	TIR-NLR	TNL	Arabidopsis thaliana	Brassicales	Oomycete	YES	TNL	TNL	TNL	TNL	TNL	NL	TNL	TNL	TNL	TNL
RCT1	RCT1	RCT1	TIR-NLR	TNL	Medicago truncatula	Fabales	Fungi	YES	TNL	TNL	TNL	TNL	TNL	NL	TNL	OTHER
RCY1	RCY1	RCY1	CC-NLR	CNL	Arabidopsis thaliana	Brassicales	Virus	NO	CNL	CN	CN	CNL	CNL	CNL		CNL	CNL	CNL
RDG2A	RDG2A	RDG2A	CC-NLR	CNL	Hordeum vulgare subsp. vulgare	Poales	Fungi	YES	CNL	CNL	CNL	CNL	CNL	CN	NL	CNL	CNL	CNL
RFL1	RFL1	RFL1	CCG10-NLR	NL	Arabidopsis thaliana	Brassicales	NA	YES	NL	CNL	CNL	NL	NL	NL	CNL	CNL	CNL	CNL
RGA2	RGA2	RGA2	CC-NLR	CNNL	Triticum turgidum subsp. dicoccoides	Poales	Fungi	YES	CNL	CNL	CNL	CNL//CNL	CNL//CNL	NL	NL	CNL	CNL	CNL
RGA2a	RGA2a	RGA2a	CC-NLR	CNLO	Aegilops tauschii	Poales	NA	YES	CNL	CN	CN	NL	NL	TNL	NL	CNL	CNL	CNL
RGC2B	RGC2B	RGC2B	CCG10-NLR	NL	Lactuca sativa	Asterales	Oomycete	YES	NL	NL	NL	TNL	TNL	TNL	N	NL	NL	NL
Rj2	Rj2	Rj2_Replacement	TIR-NLR	TNL	Glycine max	Fabales	Bacteria	YES	TNL	TNL	TNL	TNL	TNL	NL	N	TNL	TNL	TNL
RLM1A	RLM1A	RLM1A	TIR-NLR	TNL	Arabidopsis thaliana	Brassicales	Fungi	YES	TNL	TNL	TNL	TNL	TNL	TN	TNL	TNL	TNL	TNL
RLM1B	RLM1B	RLM1B	TIR-NLR	TNL	Arabidopsis thaliana	Brassicales	Fungi	YES	TNL	TNL	TNL	TNL	TNL	N	TNL	TNL	TNL	TNL
RLM3_Col	RLM3_Col	RLM3_Col	TIR-NLR	TNOOO	Arabidopsis thaliana	Brassicales	Fungi	YES	TN	TN	TN	TN	TN	NL	TN	OTHER
Roq1	Roq1	Roq1	TIR-NLR	TNL	Nicotiana benthamiana	Solanales	Bacteria	YES	TNL	TNL	TNL	TNL	TN	NL	N	TNL	TNL	TNL
Rp1-D	Rp1-D	Rp1-D	CC-NLR	CNL	Zea mays	Poales	Fungi	YES	CNL	CNL	CNL	CNL	CNL	CNL	NL	CNL	CNL	CNL
Rp3-1	Rp3-1	Rp3-1	CC-NLR	CNL	Zea mays	Poales	Fungi	YES	CNL	NL	NL	CNL	CNL	NL	N	NL	NL	NL
Rpa1	Rpa1	Rpa1	CC-NLR	CNL	Nicotiana tabacum	Solanales	Bacteria	YES	CNL	N	N	NL	NL	NL	CNL	NL	NL	NL
Rpg1b	Rpg1b	Rpg1b	CC-NLR	CNL	Glycine max	Fabales	Bacteria	YES	CNL	CNL	CNL	CNL	CNL	NL	NL	CNL	CNL	CNL
Rpg1r	Rpg1r	Rpg1r	CC-NLR	CNL	Glycine max	Fabales	Bacteria	YES	CNL	CNL	CNL	CNL	CNL	NL	N	CNL	CNL	CNL
RPG5	RPG5	RPG5	CC-NLR	CNLO	Hordeum vulgare subsp. vulgare	Poales	Fungi	YES	CNL	N	N	CNL	CNL	TNL	NL	NL	NL	NL
Rph1	Rph1	Rph1	CC-NLR	CNL	Hordeum vulgare subsp. vulgare	Poales	Fungi	YES	CNL	NL	NL	CNL	CNL	NL	NL	NL	NL	NL
RPi-abpt	RPi-abpt	RPi-abpt	CC-NLR	CNL	Solanum sp. ABPT	Solanales	Oomycete	NO	CNL	NL	NL	CNL	CNL	TNL	TNL	NL	NL	NL
Rpi-amr1e	Rpi-amr1e	Rpi-amr1e	CC-NLR	CNL	Solanum americanum	Solanales	Oomycete	YES	CNL	CN	CN	CNL	CNL	NL	NL	CNL	CNL	CNL
Rpi-amr1e-1032	Rpi-amr1e-1032	Rpi-amr1e-1032	CC-NLR	CNL	Solanum americanum	Solanales	Oomycete	NO	CNL	CN	CN	CNL	CNL	NL	NL	CNL	CNL	CNL
Rpi-amr1e-1101	Rpi-amr1e-1101	Rpi-amr1e-1101	CC-NLR	CNL	Solanum americanum	Solanales	Oomycete	NO	CNL	CN	CN	CNL	CNL	NL	NL	CNL	CNL	CNL
Rpi-amr1e-1123	Rpi-amr1e-1123	Rpi-amr1e-1123	CC-NLR	CNL	Solanum americanum	Solanales	Oomycete	NO	CNL	CN	CN	CNL	CNL	NL	NL	CNL	CNL	CNL
Rpi-amr1e-2272	Rpi-amr1e-2272	Rpi-amr1e-2272	CC-NLR	CNL	Solanum americanum	Solanales	Oomycete	NO	CNL	CN	CN	CNL	CNL	NL	NL	CNL	CNL	CNL
Rpi-amr1e-2300	Rpi-amr1e-2300	Rpi-amr1e-2300	CC-NLR	CNL	Solanum americanum	Solanales	Oomycete	NO	CNL	CN	CN	CNL	CNL	NL	NL	CNL	CNL	CNL
Rpi-amr1e-2307	Rpi-amr1e-2307	Rpi-amr1e-2307	CC-NLR	CNL	Solanum americanum	Solanales	Oomycete	YES	CNL	CN	CN	CNL	CNL	NL	N	CNL	CNL	CNL
Rpi-amr1e-3408	Rpi-amr1e-3408	Rpi-amr1e-3408	CC-NLR	CNL	Solanum americanum	Solanales	Oomycete	NO	CNL	CN	CN	CNL	CNL	NL	N	CNL	CNL	CNL
Rpi-amr1e-3409	Rpi-amr1e-3409	Rpi-amr1e-3409	CC-NLR	CNL	Solanum nigrescens	Solanales	Oomycete	NO	CNL	CN	CN	CNL	CNL	N	NL	CNL	CNL	CNL
Rpi-amr3	Rpi-amr3	Rpi-amr3	CC-NLR	CNL	Solanum americanum	Solanales	Oomycete	YES	CNL	NL	NL	NL	NL	NL	N	NL	NL	NL
Rpi-blb1	Rpi-blb1	Rpi-blb1	CC-NLR	CNL	Solanum bulbocastanum	Solanales	Oomycete	YES	CNL	NL	NL	CNL	CNL	NL	N	NL	NL	NL
Rpi-blb2	Rpi-blb2	Rpi-blb2	CC-NLR	CNL	Solanum bulbocastanum	Solanales	Oomycete	YES	CNL	N	N	CNL	CNL	CNL	N	NL	NL	NL
Rpi-blb3	Rpi-blb3	Rpi-blb3	CC-NLR	CNL	Solanum bulbocastanum	Solanales	Oomycete	NO	CNL	NL	NL	CNL	CNL	NL	N	NL	NL	NL
Rpi-bt1	Rpi-bt1	Rpi-bt1	CC-NLR	CNL	Solanum bulbocastanum	Solanales	Oomycete	YES	CNL	CNL	CNL	CNL	CNL	NL	N	CNL	CNL	CNL
Rpi-chc1.1	Rpi-chc1_1	Rpi-chc1_1	CC-NLR	CNL	Solanum chacoense	Solanales	Oomycete	YES	CNL	CNL	CNL	CNL	CNL	NL	N	CNL	CNL	CNL
Rpi-edn1.1	Rpi-edn1_1	Rpi-edn1_1	CC-NLR	CNL	Solanum x edinense	Solanales	Oomycete	NO	CNL	NL	NL	CNL	CNL	NL	NL	NL	NL	NL
Rpi-edn2	Rpi-edn2	Rpi-edn2	CC-NLR	CNL	Solanum x edinense	Solanales	Oomycete	NO	CNL	CNL	CNL	CNL	CNL	NL	NL	CNL	CNL	CNL
Rpi-hjt1.1	Rpi-hjt1_1	Rpi-hjt1_1	CC-NLR	CNL	Solanum hjertingii	Solanales	Oomycete	NO	CNL	NL	NL	CNL	CNL	NL	NL	NL	NL	NL
Rpi-hjt1.2	Rpi-hjt1_2	Rpi-hjt1_2	CC-NLR	CNL	Solanum hjertingii	Solanales	Oomycete	NO	CNL	NL	NL	CNL	CNL	NL	NL	NL	NL	NL
Rpi-hjt1.3	Rpi-hjt1_3	Rpi-hjt1_3	CC-NLR	CNL	Solanum hjertingii	Solanales	Oomycete	NO	CNL	NL	NL	CNL	CNL	NL	N	NL	NL	NL
Rpi-mcq1.2	Rpi-mcq1_2	Rpi-mcq1_2	CC-NLR	CNL	Solanum mochicense	Solanales	Oomycete	YES	CNL	CN	CN	CNL	CNL	NL	N	CNL	CNL	CNL
Rpi-pta1	Rpi-pta1	Rpi-pta1	CC-NLR	CNL	Solanum stoloniferum	Solanales	Oomycete	NO	CNL	NL	NL	CNL	CNL	NL	NL	NL	NL	NL
Rpi-snk1.1	Rpi-snk1_1	Rpi-snk1_1	CC-NLR	CNL	Solanum schenckii	Solanales	Oomycete	NO	CNL	NL	NL	CNL	CNL	NL	NL	NL	NL	NL
Rpi-snk1.2	Rpi-snk1_2	Rpi-snk1_2	CC-NLR	CNL	Solanum schenckii	Solanales	Oomycete	NO	CNL	NL	NL	CNL	CNL	NL	N	NL	NL	NL
Rpi-sto1	Rpi-sto1	Rpi-sto1	CC-NLR	CNL	Solanum stoloniferum	Solanales	Oomycete	NO	CNL	NL	NL	CNL	CNL	NL	NL	NL	NL	NL
Rpi-vnt1.1	Rpi-vnt1_1	Rpi-vnt1_1	CC-NLR	CNL	Solanum venturii	Solanales	Oomycete	NO	CNL	CN	CN	CNL	CNL	N	N	CNL	CNL	CNL
Rpi-vnt1.2	Rpi-vnt1_2	Rpi-vnt1_2	CC-NLR	CNL	Solanum venturii	Solanales	Oomycete	YES	CNL	CN	CN	CNL	CNL	N	NL	CNL	CNL	CNL
Rpi-vnt1.3	Rpi-vnt1_3	Rpi-vnt1_3	CC-NLR	CNL	Solanum venturii	Solanales	Oomycete	NO	CNL	CN	CN	CNL	CNL	NL	N	CNL	CNL	CNL
RPM1	RPM1	RPM1	CC-NLR	CNL	Arabidopsis thaliana	Brassicales	Bacteria	YES	CNL	NL	NL	CNL	CNL	NL	NL	NL	NL	NL
RPP1-EstA	RPP1-EstA	RPP1-EstA	TIR-NLR	TNL	Arabidopsis thaliana	Brassicales	Oomycete	NO	TNL	TNL	TNL	TNL	TNL	TNL	TNL	TNL	TNL	TNL
RPP1-NdA	RPP1-NdA	RPP1-NdA	TIR-NLR	TNL	Arabidopsis thaliana	Brassicales	Oomycete	YES	TNL	TNL	TNL	TNL	TNL	TNL	TNL	TNL	TNL	TNL
Rpp1-R1	Rpp1-R1	Rpp1-R1	CCG10-NLR	ONL	Glycine max	Fabales	Fungi	YES	NL	NL	NL	NL	NL	NL	N	NL	NL	NL
Rpp1-R3	Rpp1-R3	Rpp1-R3	CCG10-NLR	ONL	Glycine max	Fabales	Fungi	YES	NL	CNL	CNL	NL	NL	NL	NL	CNL	CNL	CNL
Rpp1-R4	Rpp1-R4	Rpp1-R4	CCG10-NLR	ONL	Glycine max	Fabales	Fungi	YES	NL	NL	NL	NL	NL	N	NL	NL	NL	NL
Rpp1-R5	Rpp1-R5	Rpp1-R5	CCG10-NLR	ONL	Glycine max	Fabales	Fungi	YES	NL	NL	NL	NL	NL	NL	CNL	NL	NL	NL
RPP1-WsA	RPP1-WsA	RPP1-WsA	TIR-NLR	TNL	Arabidopsis thaliana	Brassicales	Oomycete	YES	TNL	TNL	TNL	TNL	TNL	TNL	TNL	TNL	TNL	TNL
RPP1-WsB	RPP1-WsB	RPP1-WsB	TIR-NLR	TNL	Arabidopsis thaliana	Brassicales	Oomycete	YES	TNL	TNL		TNL	TNL	TNL	TNL	TNL	TNL	TNL
RPP1-WsC	RPP1-WsC	RPP1-WsC	TIR-NLR	TNL	Arabidopsis thaliana	Brassicales	Oomycete	YES	TNL	TNL		TNL	TNL	N	TNL	TNL	TNL	TNL
RPP1-ZdrA	RPP1-ZdrA	RPP1-ZdrA	TIR-NLR	TNL	Arabidopsis thaliana	Brassicales	Oomycete	YES	TNL	TNL	TNL	TNL	TNL	CN	TNL	TNL	TNL	TNL
RPP13-Nd-1	RPP13-Nd-1	RPP13-Nd-1	CC-NLR	CNL	Arabidopsis thaliana	Brassicales	Oomycete	NO	CNL	N	N	TCNL	TCNL	NL	NL	NL	NL	NL
RPP13-Rld-2	RPP13-Rld-2	RPP13-Rld-2	CC-NLR	CNL	Arabidopsis thaliana	Brassicales	Oomycete	YES	CNL	CN	CN	TCNL	TCNL	NL	NL	CNL	CNL	CNL
RPP13-UKID34	RPP13-UKID34	RPP13-UKID34	CC-NLR	CNL	Arabidopsis thaliana	Brassicales	Oomycete	NO	CNL	N	N	TCNL	TCNL	NL	NL	NL	NL	NL
RPP13-UKID36	RPP13-UKID36	RPP13-UKID36	CC-NLR	CNL	Arabidopsis thaliana	Brassicales	Oomycete	NO	CNL	CN	CN	CNL	CNL	NL	NL	CNL	CNL	CNL
RPP13-UKID5	RPP13-UKID5	RPP13-UKID5	CC-NLR	CNL	Arabidopsis thaliana	Brassicales	Oomycete	YES	CNL	CN	CN	CNL	CNL	NL	NL	CNL	CNL	CNL
RPP13-UKID80	RPP13-UKID80	RPP13-UKID80	CC-NLR	CNL	Arabidopsis thaliana	Brassicales	Oomycete	NO	CNL	CN	CN	CNL	CNL	TN	NL	CNL	CNL	CNL
RPP28	RPP28	RPP28	TIR-NLR	TNL	Arabidopsis thaliana	Brassicales	Oomycete	YES	TNL	TNL	TNL	TNL	TNL	TNL	TNL	TNL	TNL	TNL
RPP2A	RPP2A	RPP2A	TIR-NLR	TNOTNL	Arabidopsis thaliana	Brassicales	Oomycete	YES	TNTNL	TNL	TNL	TNL//TNL	TN//TNL	CNL//TN	TN//TN	TNL	TNL	TNL
RPP2B	RPP2B	RPP2B	TIR-NLR	TNL	Arabidopsis thaliana	Brassicales	Oomycete	YES	TNL	TNL	TNL	TNL	TNL	TNL	NL	TNL	TNL	TNL
RPP39	RPP39	RPP39	CCG10-NLR	NL	Arabidopsis thaliana	Brassicales	Oomycete	YES	NL	CNL	CNL	NL	NL	NL	N	CNL	CNL	CNL
RPP4	RPP4	RPP4	TIR-NLR	TNL	Arabidopsis thaliana	Brassicales	Oomycete	YES	TNL	TNL	TNL	TNL	TNL	NL	TN	TNL	TNL	TNL
Rpp4C4	Rpp4C4	Rpp4C4	CCG10-NLR	NL	Phaseolus vulgaris	Fabales	Fungi	YES	NL	CN	CN	NL	NL	NL	N	CNL	CNL	CNL
RPP5	RPP5	RPP5	TIR-NLR	TNL	Arabidopsis thaliana	Brassicales	Oomycete	YES	TNL	TNL	TNL	TNL	TNL	NL	N	OTHER
RPP7	RPP7	RPP7	CC-NLR	CNL	Arabidopsis thaliana	Brassicales	Oomycete	NO	CNL	N	N	CNL	CNL	NL	N	NL	NL	NL
RPP7^Krazo-2	RPP7_Krazo-2	RPP7_Krazo-2	CC-NLR	CNL	Arabidopsis thaliana	Brassicales	Oomycete	YES	CNL	N	N	CNL	CNL	NL	NL	NL	NL	NL
RPP7^Mrk-0	RPP7_Mrk-0	RPP7_Mrk-0	CC-NLR	CNL	Arabidopsis thaliana	Brassicales	AUTOIMMUNITY	NO	CNL	NL	NL	CNL	CNL	NL	N	NL	NL	NL
RPP7b^Lerik1-3	RPP7b_Lerik1-3	RPP7b_Lerik1-3	CC-NLR	CNL	Arabidopsis thaliana	Brassicales	AUTOIMMUNITY	YES	CNL	CN	CN	CNL	CNL	TNL	N	CNL	CNL	CNL
RPP8	RPP8	RPP8	CC-NLR	CNL	Arabidopsis thaliana	Brassicales	Oomycete	NO	CNL	CN	CN	CNL	CNL	TNL	N	CNL	CNL	CNL
rpp8_sus	rpp8_sus	rpp8_sus	CC-NLR	CNL	Arabidopsis thaliana	Brassicales	SUSCEPTIBLE	NO	CNL	CNL	CNL	CNL	CNL	N		CNL	CNL	CNL
Rpr1	Rpr1	Rpr1	CC-NLR	CNL	Oryza sativa Japonica Group	Poales	NA	YES	CNL	CNL	CNL	CNL	CNL	CNL	N	CNL	CNL	CNL
Rps1-k-1	Rps1-k-1	Rps1-k-1	CC-NLR	CNL	Glycine max	Fabales	Oomycete	YES	CNL	CNL	CNL	CNL	CNL	CNL	NL	CNL	CNL	CNL
Rps1-k-2	Rps1-k-2	Rps1-k-2	CC-NLR	CNL	Glycine max	Fabales	Oomycete	YES	CNL	CNL	CNL	CNL	CNL	NL	TN	CNL	CNL	CNL
RPS2	RPS2	RPS2	CCG10-NLR	NL	Arabidopsis thaliana	Brassicales	Bacteria	YES	NL	NL	NL	NL	NL	TNL	N	NL	NL	NL
RPS4	RPS4	RPS4	TIR-NLR	TNL	Arabidopsis thaliana	Brassicales	HELPER	YES	TNL	TNL	TNL	TNL	TNL	CNL	TN	TNL	TNL	TNL
RPS4^No-0	RPS4_No-0	RPS4_No-0	TIR-NLR	TNL	Arabidopsis thaliana	Brassicales	HELPER	NO	TNL	TNL	TNL	TNL	TNL	NL	CN	TNL	TNL	TNL
RPS4B	RPS4B	RPS4B	TIR-NLR	TNL	Arabidopsis thaliana	Brassicales	HELPER	YES	TNL	TNL	TNL	TNL	TNL	TNL	N	TNL	TNL	TNL
RPS5	RPS5	RPS5	CCG10-NLR	NL	Arabidopsis thaliana	Brassicales	Bacteria	YES	NL	CNL	CNL	CNL	CNL	TNL	N	CNL	CNL	CNL
RPS6	RPS6	RPS6	TIR-NLR	TNL	Arabidopsis thaliana	Brassicales	Bacteria	YES	TNL	TNL	TNL	TNL	TNL	TNL		TNL	TNL	TNL
RRS1-S	RRS1-S	RRS1-S	TIR-NLR	TNLO	Arabidopsis thaliana	Brassicales	Bacteria	YES	TNL	TNL	TNL	TNL	TNL	TNL	N	TNL	TNL	TNL
RRS1B	RRS1B	RRS1B	TIR-NLR	TNLO	Arabidopsis thaliana	Brassicales	Bacteria	YES	TNL	TNL	TNL	TNL	TNL	NL	N	NL	TNL	TNL
RSG3-301	RSG3-301	RSG3-301	CC-NLR	CNL	Vigna unguiculata	Fabales	Parasitic plant	YES	CNL	CNL	CNL	CNL	CNL	TNL	TN	CNL	CNL	CNL
RT4-4	RT4-4	RT4-4_replacement	TIR-NLR	TNL	Phaseolus vulgaris	Fabales	Virus	YES	TNL	TNL	TNL	TNL	NL	TNL	N	OTHER
Rvi15	Rvi15	Rvi15	TIR-NLR	TNL	Malus domestica	Rosales	Oomycete	YES	TNL	TNL	TNL	TNL	TNL	NL	N	OTHER
Rx	Rx	Rx	CC-NLR	CNL	Solanum tuberosum	Solanales	Virus	NO	CNL	N	N	CNL	CNL	CNL	NL	NL	NL	NL
Rx2	Rx2	Rx2	CC-NLR	CNL	Solanum acaule	Solanales	Virus	YES	CNL	N	N	CNL	CNL	TNL	NL	NL	NL	NL
Rx4	Rx4_replacement	Rx4_replacement	CC-NLR	CNL	Solanum lycopersicum	Solanales	Bacteria	YES	CNL	NL	NL	CNL	CNL	NL	N	NL	NL	NL
RXL	RXL	RXL	CC-NLR	CL	Triticum aestivum	Poales	HELPER	YES	CL	NL	NL
Rxo1	Rxo1	Rxo1	CC-NLR	CNL	Zea mays	Poales	Bacteria	YES	CNL	CNL	CNL	CNL	CNL	TNL	N	CNL	CNL	CNL
Ry_sto	Ry_sto	Ry_sto	TIR-NLR	TNL	Solanum stoloniferum	Solanales	Virus	YES	TNL	TNL	TNL	TNL	TNL	TNL	NL	TNL	TNL	TNL
Rz2	Rz2	Rz2	CC-NLR	CNL	Beta vulgaris subsp. maritima	Caryophyllales	Virus	YES	CNL	NL	NL	CNL	CNL	TNL	N	NL	NL	NL
SIKIC1	SIKIC1	SIKIC1	TIR-NLR	TNL	Arabidopsis thaliana	Brassicales	AUTOIMMUNITY	YES	TNL	TNL	TNL	TNL	TNL	TNL	TNL	TNL	TNL	TNL
SIKIC2	SIKIC2	SIKIC2	TIR-NLR	TNL	Arabidopsis thaliana	Brassicales	AUTOIMMUNITY	YES	TNL	TNL	TNL	TNL	TNL	TNL	N	TNL	TNL	TNL
SIKIC3	SIKIC3	SIKIC3	TIR-NLR	TNL	Arabidopsis thaliana	Brassicales	AUTOIMMUNITY	YES	TNL	TNL	TNL	TNL	TNL	TNL	N	TNL	TNL	TNL
SLH1	SLH1	SLH1	TIR-NLR	TNLO	Arabidopsis thaliana	Brassicales	Bacteria	NO	TNL	TNL	TNL	TNL	TNL	TNL	N	TNL	TNL	TNL
SNC1	SNC1	SNC1	TIR-NLR	TNL	Arabidopsis thaliana	Brassicales	AUTOIMMUNITY	YES	TNL	TNL	TNL	TNL	TNL	CNL	N	OTHER
SOC3	SOC3	SOC3	TIR-NLR	TNL	Arabidopsis thaliana	Brassicales	AUTOIMMUNITY	YES	TNL	TNL	TNL	TNL	TNL	CNL	NL	TNL	TNL	TNL
SpNBS-LRR	SpNBS-LRR	SpNBS-LRR_replacement	CCG10-NLR	NL	Solanum pimpinellifolium	Solanales	Oomycete	YES	NL	CN	CN	NL	NL	NL	NL	CNL	CNL	CNL
Sr13a	Sr13a	Sr13a	CC-NLR	CNL	Triticum turgidum subsp. durum	Poales	Fungi	YES	CNL	N	N	CNL	CNL	NL	NL	NL	NL	NL
Sr13b	Sr13b	Sr13b	CC-NLR	CNL	Triticum turgidum subsp. durum	Poales	Fungi	NO	CNL	N	N	CNL	CNL	NL	N	NL	NL	NL
Sr13c	Sr13c	Sr13c	CC-NLR	CNL	Triticum turgidum subsp. durum	Poales	Fungi	NO	CNL	N	N	CNL	CNL	CNL	N	NL	NL	NL
Sr13d	Sr13d	Sr13d	CC-NLR	CNL	Triticum turgidum subsp. durum	Poales	Fungi	NO	CNL	N	N	CNL	CNL	CNL	NL	NL	NL	NL
Sr21	Sr21	Sr21	CC-NLR	CNL	Triticum monococcum subsp. monococcum	Poales	Fungi	YES	CNL	N	N	NL	NL	CNL	NL	NL	CNL	NL
Sr22	Sr22	Sr22	CC-NLR	CNL	Triticum aestivum	Poales	Fungi	YES	CNL	CN	CN	CNL	CNL	NL		CNL	CNL	CNL
Sr22-PI190945	Sr22-PI190945	Sr22-PI190945	CC-NLR	CNL	Triticum monococcum subsp. monococcum	Poales	Fungi	NO	CNL	CN	CN	CNL	CNL	CNL		CNL	CNL	CNL
sr22-PI573523	sr22-PI573523	sr22-PI573523	CC-NLR	CNL	Triticum monococcum subsp. monococcum	Poales	SUSCEPTIBLE	NO	CNL	CN	CN	CNL	CNL	N		CNL	CNL	CNL
Sr26	Sr26	Sr26	CC-NLR	CNL	Thinopyrum obtusiflorum	Poales	Fungi	YES	CNL	CNL	CNL	CNL	CNL	NL		CNL	CNL	CNL
Sr33	Sr33	Sr33	CC-NLR	CNL	Aegilops tauschii	Poales	Fungi	YES	CNL	CNL	CNL	CNL	CNL	NL		CNL	CNL	CNL
Sr35	Sr35	Sr35	CC-NLR	CNL	Triticum monococcum subsp. monococcum	Poales	Fungi	YES	CNL	CNL	CNL	CNL	CNL	NL	NL	CNL	CNL	CNL
Sr45	Sr45	Sr45	CC-NLR	CNL	Triticum aestivum	Poales	Fungi	YES	CNL	NL	NL	CNL	CNL	NL	N	NL	NL	NL
Sr46	Sr46	Sr46	CC-NLR	CNL	Aegilops tauschii subsp. strangulata	Poales	Fungi	YES	CNL	CNL	CNL	CNL	CNL	NL	N	CNL	CNL	CNL
Sr50	Sr50	Sr50	CC-NLR	CNL	Secale cereale	Poales	Fungi	YES	CNL	CNL	CNL	CNL	CNL	CNL	N	CNL	CNL	CNL
Sr61	Sr61	Sr61	CC-NLR	CNL	Thinopyrum obtusiflorum	Poales	Fungi	YES	CNL	CN	CN	CNL	CNL	NL	N	CNL	CNL	CNL
SrTA1662	SrTA1662	SrTA1662	CC-NLR	CNL	Aegilops tauschii subsp. strangulata	Poales	Fungi	YES	CNL	CNL	CNL	CNL	CNL	N		CNL	CNL	CNL
SrTm5	SrTm5	SrTm5	CC-NLR	CNL	Triticum monococcum subsp. monococcum	Poales	Fungi	NO	CNL	CN	CN	CNL	CNL	NL		CNL	CNL	CNL
SSI4	SSI4	SSI4	TIR-NLR	TNL	Arabidopsis thaliana	Brassicales	AUTOIMMUNITY	YES	TNL	TNL	TNL	TNL	TNL	NL	CNL	TNL	TNL	TNL
StrPtr1	StrPtr1	StrPtr1	CC-NLR	CNL	Solanum tuberosum	Solanales	Bacteria	YES	CNL	NL	NL	CNL	CNL	NL	NL	NL	NL	NL
SUMM2	SUMM2	SUMM2	CCG10-NLR	NL	Arabidopsis thaliana	Brassicales	Bacteria	YES	NL	CN	CN	NL	NL	NL	CNL	CNL	CNL	CNL
SUT1	SUT1	SUT1	CCG10-NLR	NL	Arabidopsis thaliana	Brassicales	AUTOIMMUNITY	YES	NL	CNL	CNL	CNL	CNL	NL	N	CNL	CNL	CNL
Sw5-b	Sw5-b	Sw5-b	CC-NLR	CNL	Solanum lycopersicum	Solanales	Virus	YES	CNL	N	N	CNL	CNL	TN	NL	NL	NL	NL
Ta4ANPR1	Ta4ANPR1	Ta4ANPR1	CC-NLR	OCNLO	Triticum aestivum	Poales	Fungi	YES	CNL	CN	CN	CNL	CNL	N	N	CNL	CNL	CNL
Ta4ANPR1-RGA4	Ta4ANPR1-RGA4	Ta4ANPR1-RGA4	CC-NLR	CNL	Triticum aestivum	Poales	HELPER	YES	CNL	N	N	CNL	CNL	N	N	NL	NL	NL
Ta7ANPR1	Ta7ANPR1	Ta7ANPR1	CC-NLR	OCNLOO	Triticum aestivum	Poales	Fungi	YES	CNL	N	N	CNL	CNL	N	N	NL	NL	NL
Ta7ANPR1-RGA4	Ta7ANPR1-RGA4	Ta7ANPR1-RGA4	CC-NLR	CNL	Triticum aestivum	Poales	HELPER	YES	CNL	CN	CN	CNL	CNL	NL	N	CNL	CNL	CNL
Ta7DNPR1	Ta7DNPR1	Ta7DNPR1	CC-NLR	OCNLO	Triticum aestivum	Poales	Fungi	NO	CNL	N	N	CNL	CNL	N	N	NL	NL	NL
Ta7DNPR1-RGA4	Ta7DNPR1-RGA4	Ta7DNPR1-RGA4	CC-NLR	CNL	Triticum aestivum	Poales	HELPER	YES	CNL	CN	CN	CNL	CNL	NL	N	CNL	CNL	CNL
TAG24-Rgene	TAG24-Rgene	TAG24-Rgene	TIR-NLR	TNL	Arachis hypogaea	Fabales	SUSCEPTIBLE	YES	TNL	TNL	TNL	TNL	TNL	TNL	N	TNL	TNL	TNL
TAO1	TAO1	TAO1	TIR-NLR	TNL	Arabidopsis thaliana	Brassicales	Bacteria	YES	TNL	TNL	TNL	TNL	TNL	N	N	TNL	TNL	TNL
TaRCR1	TaRCR1	TaRCR1_replacement	CC-NLR	CNL	Triticum aestivum	Poales	Fungi	YES	CNL	NL	NL	CNL	CNL	NL		NL	NL	NL
Tm2	Tm2	Tm2	CC-NLR	CNL	Solanum lycopersicum	Solanales	Virus	YES	CNL	CN	CN	CNL	CNL	NL	NL	CNL	CNL	CNL
tm2_sus	tm2_sus	tm2_sus	CC-NLR	CNL	Solanum lycopersicum	Solanales	SUSCEPTIBLE	NO	CNL	CNL	CNL	CNL	CNL	N	N	CNL	CNL	CNL
Tm2-nv	Tm2-nv	Tm2-nv	CC-NLR	CNL	Solanum lycopersicum	Solanales	Virus	NO	CNL	CN	CN	CNL	CNL	NL	NL	CNL	CNL	CNL
Tm2^2	Tm2_2	Tm2_2	CC-NLR	CNL	Solanum lycopersicum	Solanales	Virus	NO	CNL	CN	CN	CNL	CNL	N	NL	CNL	CNL	CNL
TmMLA1	TmMLA1	TmMLA1	CC-NLR	CNL	Triticum monococcum subsp. monococcum	Poales	Fungi	YES	CNL	CNL	CNL	CNL	CNL	CNL		CNL	CNL	CNL
TmPm3	TmPm3	TmPm3	CC-NLR	CNL	Triticum monococcum subsp. monococcum	Poales	Fungi	YES	CNL	NL	NL	CNL	CNL	NL	N	NL	NL	NL
TN13	TN13	TN13	TIR-NLR	TN	Arabidopsis thaliana	Brassicales	Bacteria	YES	TN	TN	TN	TN	TN	NL	N	TN	TN	TN
TN2	TN2	TN2	TIR-NLR	TN	Arabidopsis thaliana	Brassicales	Fungi|Oomycete|Bacteria	YES	TN	TN	TN	TN	TN			TN	TN	TN
TNL2-PN40024	TNL2-PN40024	TNL2-PN40024	TIR-NLR	TNL	Vitis vinifera	Vitales	SUSCEPTIBLE	YES	TNL	TNL	TNL	TNL	TNL	N	N	OTHER
Tsn1	Tsn1	Tsn1	CC-NLR	ONL	Triticum aestivum	Poales	Fungi	YES	NL	NL	NL	NL	NL	CNL	N	NL	NL	NL
TuNI	TuNI	TuNI	CC-NLR	CNL	Arabidopsis thaliana	Brassicales	Virus	YES	CNL	CN	CN	CNL	CNL	TNL	N	CNL	CNL	CNL
Ty-2	Ty-2	Ty-2	CC-NLR	CNL	Solanum habrochaites	Solanales	Virus	YES	CNL	CNL	CNL	CNL	CN//CNL	CNL	N	CNL	CNL	CNL
Vat	Vat	Vat	CCG10-NLR	NL	Cucumis melo	Cucurbitales	Arthropods	YES	NL	CNL	CNL	NL	NL	TNL	NL	CNL	CNL	CNL
VG9514-Rgene	VG9514-Rgene	VG9514-Rgene	TIR-NLR	TNL	Arachis hypogaea	Fabales	Fungi	NO	TNL	TNL	TNL	TNL	TNL	N	TNL	TNL	TNL	TNL
VICTR	VICTR	VICTR	TIR-NLR	TNL	Arabidopsis thaliana	Brassicales	AUTOIMMUNITY	YES	TNL	TNL	TNL	TNL	TNL	TNL	N	TNL	TNL	TNL
Wed	Wed	Wed	CC-NLR	CNL	Oryza sativa Japonica Group	Poales	Bacteria	YES	CNL	CN	CN					CNL	CNL	CNL
WRKY19	WRKY19	WRKY19	TIR-NLR	OOOTNLO	Arabidopsis thaliana	Brassicales	Nematode	YES	TNL	NL	NL	TNL	TNL	TN	NL	NL	TNL	TNL
WRR12^Ler-0	WRR12_Ler-0	WRR12_Ler-0	TIR-NLR	TNL	Arabidopsis thaliana	Brassicales	Oomycete	NO	TNL	TNL	TNL	TNL	TNL	TNL	TN	TNL	TNL	TNL
WRR4A^Col-0	WRR4A_Col-0	WRR4A_Col-0	TIR-NLR	TNL	Arabidopsis thaliana	Brassicales	Oomycete	NO	TNL	TNL	TNL	TNL	TNL	TNL	TN	TNL	TNL	TNL
WRR4A^HR-5	WRR4A_HR-5	WRR4A_HR-5	TIR-NLR	TNL	Arabidopsis thaliana	Brassicales	Oomycete	NO	TNL	TNL	TNL	TNL	TNL	TNL	TN	TNL	TNL	TNL
WRR4A^Oy-0	WRR4A_Oy-0	WRR4A_Oy-0	TIR-NLR	TNL	Arabidopsis thaliana	Brassicales	Oomycete	YES	TNL	TNL	TNL	TNL	TNL	TNL	TNL	TNL	TNL	TNL
WRR4B^Col-0	WRR4B_Col-0	WRR4B_Col-0	TIR-NLR	TNL	Arabidopsis thaliana	Brassicales	Oomycete	NO	TNL	TNL	TNL	TNL	TNL	TNL	N	TNL	TNL	TNL
WRR4B^Ws-2	WRR4B_Ws-2	WRR4B_Ws-2	TIR-NLR	TNL	Arabidopsis thaliana	Brassicales	Oomycete	YES	TNL	TNL	TNL	TNL	TNL	NL	TNL	TNL	TNL	TNL
WRR8^Sf-2	WRR8_Sf-2	WRR8_Sf-2	TIR-NLR	TNL	Arabidopsis thaliana	Brassicales	Oomycete	YES	TNL	TNL	TNL	TNL	TNL	NL	N	TNL	TNL	TNL
WRR9^Hi-0	WRR9_Hi-0	WRR9_Hi-0	TIR-NLR	TNL	Arabidopsis thaliana	Brassicales	Oomycete	YES	TNL	TNL	TNL	TNL	TNL	TNL	NL	TNL	TNL	TNL
Xo1	Xo1	Xo1	CC-NLR	CONL	Oryza sativa Aromatic Group	Poales	Bacteria	YES	CNL	CNL	CNL	NL	NL	NL	NL	CNL	CNL	CNL
Y-1	Y-1	Y-1	TIR-NLR	TNL	Solanum tuberosum subsp. andigenum	Solanales	Virus	YES	TNL	TNL	TNL	TNL	TNL	NL	NL	TNL	TNL	TNL
Yr-10	Yr-10	Yr-10	CC-NLR	CNL	Triticum aestivum	Poales	NA	YES	CNL	CN	CN	CNL	CNL	NL		CNL	CNL	CNL
Yr5	Yr5	Yr5	CC-NLR	CONL	Triticum aestivum	Poales	Fungi	YES	CNL	NL	NL	CNL	CNL	NL	NL	NL	NL	NL
Yr7	Yr7	Yr7	CC-NLR	CONL	Triticum aestivum	Poales	Fungi	YES	CNL	N	N	CNL	CNL	NL	N	NL	NL	NL
YrAS2388R	YrAS2388R	YrAS2388R	CC-NLR	CNL	Aegilops tauschii	Poales	Fungi	YES	CNL	CN	CN	CNL	CNL	NL	N	CNL	CNL	CNL
YrSP	YrSP	YrSP	CC-NLR	CONL	Triticum aestivum	Poales	Fungi	NO	CNL	NL	NL	CN	CN	NL	N	NL	NL	NL
YrU1	YrU1	YrU1	CC-NLR	OCNLO	Triticum urartu	Poales	Fungi	YES	CNL	N	N	CNL	CNL	NL		NL	NL	NL
YrU1-RGA4	YrU1-RGA4	YrU1-RGA4	CC-NLR	CNL	Triticum urartu	Poales	HELPER	YES	CNL	CN	CN	CNL		NL	N	CNL	CNL	CNL
ZAR1	ZAR1	ZAR1	CC-NLR	CNL	Arabidopsis thaliana	Brassicales	Bacteria	YES	CNL	CNL	CNL	CNL	CNL	NL	N	CNL	CNL	CNL
Bph1/9-2	Bph1_9-2		CC-NLR	CNNL	Oryza sativa Indica Group	Poales	Arthropods	NO	CNL	CNL	CNL	CNL//CNL		NL		CNL	CNL	CNL
Bph1/9-7	Bph1_9-7		CC-NLR	CNNL	Oryza sativa Indica Group	Poales	Arthropods	NO	CNL	CNL	CNL	CNL//CNL		NL		CNL	CNL	CNL
GbaNA1	GbaNA1		CCG10-NLR	NL	Gossypium barbadense	Malvales	Fungi	YES	NL	CNL	CNL	NL		CNL		CNL	CNL	CNL
HcMLA1	HcMLA1		CC-NLR	CNL	Hordeum chilense	Poales	NA	YES	CNL	CN	CN	CNL		CNL		CNL	CNL	CNL
HvPm3	HvPm3		CC-NLR	CNL	Hordeum vulgare subsp. vulgare	Poales	NA	YES	CNL	NL	NL	CNL		NL		NL	NL	NL
Mal-R	Mal-R		CC-NLR	CNL	Musa acuminata subsp. malaccensis	Solanales	Fungi	YES	CNL	CNL	CNL	CNL		NL		CNL	CNL	CNL
MLA1	MLA1		CC-NLR	CNL	Hordeum vulgare subsp. vulgare	Poales	Fungi	NO	CNL	CNL	CNL	CNL		NL		CNL	CNL	CNL
MLA10	MLA10		CC-NLR	CNL	Hordeum vulgare subsp. vulgare	Poales	Fungi	NO	CNL	CNL	CNL	CNL		NL		CNL	CNL	CNL
MLA13	MLA13		CC-NLR	CNL	Hordeum vulgare subsp. vulgare	Poales	Fungi	NO	CNL	CNL	CNL	CNL		NL		CNL	CNL	CNL
MLA16-1	MLA16-1		CC-NLR	CNL	Hordeum vulgare subsp. vulgare	Poales	NA	YES	CNL	CNL	CNL	CNL		NL		CNL	CNL	CNL
MLA18-1	MLA18-1		CC-NLR	CNL	Hordeum vulgare subsp. vulgare	Poales	NA	NO	CNL	CNL	CNL	CNL		NL		CNL	CNL	CNL
MLA18-2	MLA18-2		CC-NLR	CNL	Hordeum vulgare subsp. vulgare	Poales	Fungi	NO	CNL	CNL	CNL	CNL		NL		CNL	CNL	CNL
MLA19-1	MLA19-1		CC-NLR	CNL	Hordeum vulgare subsp. vulgare	Poales	NA	NO	CNL	CNL	CNL	CNL		NL		CNL	CNL	CNL
MLA2	MLA2		CC-NLR	CNL	Hordeum vulgare subsp. vulgare	Poales	Fungi	NO	CNL	CNL	CNL	CNL		NL		CNL	CNL	CNL
MLA22	MLA22		CC-NLR	CNL	Hordeum vulgare subsp. vulgare	Poales	Fungi	NO	CNL	CNL	CNL	CNL		NL		CNL	CNL	CNL
MLA23	MLA23		CC-NLR	CNL	Hordeum vulgare subsp. vulgare	Poales	Fungi	NO	CNL	CNL	CNL	CNL		NL		CNL	CNL	CNL
MLA25-1	MLA25-1		CC-NLR	CNL	Hordeum vulgare subsp. vulgare	Poales	NA	YES	CNL	CNL	CNL	CNL		NL		CNL	CNL	CNL
MLA27-1	MLA27-1		CC-NLR	CNL	Hordeum vulgare subsp. vulgare	Poales	Fungi	NO	CNL	CNL	CNL	CNL		NL		CNL	CNL	CNL
MLA27-2	MLA27-2		CC-NLR	CNL	Hordeum vulgare subsp. vulgare	Poales	Fungi	NO	CNL	CNL	CNL	CNL		NL		CNL	CNL	CNL
MLA28-1	MLA28-1		CC-NLR	CNL	Hordeum vulgare subsp. vulgare	Poales	Fungi	NO	CNL	CNL	CNL	CNL		NL		CNL	CNL	CNL
MLA3	MLA3		CC-NLR	CNL	Hordeum vulgare subsp. vulgare	Poales	Fungi	NO	CNL	CNL	CNL	CNL		NL		CNL	CNL	CNL
MLA30-1	MLA30-1		CC-NLR	CNL	Hordeum vulgare subsp. vulgare	Poales	NA	NO	CNL	CNL	CNL	CNL		NL		CNL	CNL	CNL
MLA31-1	MLA31-1		CC-NLR	CNL	Hordeum vulgare subsp. vulgare	Poales	NA	NO	CNL	CNL	CNL	CNL		NL		CNL	CNL	CNL
MLA32	MLA32		CC-NLR	CNL	Hordeum vulgare subsp. vulgare	Poales	Fungi	YES	CNL	CNL	CNL	CNL		NL		CNL	CNL	CNL
MLA34	MLA34		CC-NLR	CNL	Hordeum vulgare subsp. spontaneum	Poales	Fungi	NO	CNL	CNL	CNL	CNL		NL		CNL	CNL	CNL
MLA35-1	MLA35-1		CC-NLR	CNL	Hordeum vulgare subsp. vulgare	Poales	Fungi	NO	CNL	CNL	CNL	CNL		NL		CNL	CNL	CNL
MLA36-1	MLA36-1		CC-NLR	CNL	Hordeum vulgare subsp. vulgare	Poales	NA	NO	CNL	CNL	CNL	CNL		NL		CNL	CNL	CNL
MLA37-1	MLA37-1		CC-NLR	CNL	Hordeum vulgare subsp. vulgare	Poales	NA	NO	CNL	CNL	CNL	CNL		NL		CNL	CNL	CNL
MLA39-1	MLA39-1		CC-NLR	CNL	Hordeum vulgare subsp. vulgare	Poales	NA	NO	CNL	CNL	CNL	CNL		NL		CNL	CNL	CNL
MLA6	MLA6		CC-NLR	CNL	Hordeum vulgare subsp. vulgare	Poales	Fungi	NO	CNL	CNL	CNL	CNL		NL		CNL	CNL	CNL
MLA7	MLA7		CC-NLR	CNL	Hordeum vulgare subsp. vulgare	Poales	Fungi	NO	CNL	CNL	CNL	CNL		NL		CNL	CNL	CNL
MLA8	MLA8		CC-NLR	CNL	Hordeum vulgare subsp. vulgare	Poales	Fungi	YES	CNL	CNL	CNL	CNL		NL		CNL	CNL	CNL
MLA9	MLA9		CC-NLR	CNL	Hordeum vulgare subsp. vulgare	Poales	Fungi	NO	CNL	CNL	CNL	CNL		NL		CNL	CNL	CNL
Pib	Pib		CC-NLR	CNNL	Oryza sativa Japonica Group	Poales	Fungi	YES	CNL	CN	CN	CNL//CNL		NL		CNL	CNL	CNL
Pii-1	Pii-1		CC-NLR	CNL	Oryza sativa Japonica Group	Poales	Fungi	NO	CNL	CNL	CNL	CNL		N		CNL	CNL	CNL
Pii-2	Pii-2		CC-NLR	CNL	Oryza sativa Japonica Group	Poales	Fungi	NO	CNL	NL	NL	NL		NL		NL	NL	NL
Pm60	Pm60		CC-NLR	NL	Triticum urartu	Poales	Fungi	YES	NL	CN	CN	CNL		CNL		CNL	CNL	CNL
Pm60a	Pm60a		CC-NLR	NL	Triticum urartu	Poales	Fungi	YES	NL	CN	CN	CNL		CNL		CNL	CNL	CNL
Pm60b	Pm60b		CC-NLR	NL	Triticum urartu	Poales	Fungi	YES	NL	CN	CN	CNL		CNL		CNL	CNL	CNL
PmR1	PmR1		CC-NLR	NL	Triticum urartu	Poales	SUSCEPTIBLE	YES	NL	CN	CN	CNL		CNL		CNL	CNL	CNL
Rcg1	Rcg1		CC-NLR	CNL	Zea mays	Poales	Fungi	YES	CNL	N	N	CNL		TNL		NL	NL	NL
Rfg1	Rfg1		TIR-NLR	TNL	Glycine max	Fabales	Bacteria	NO	TNL	TNL	TNL	TNL		CNL		TNL	TNL	TNL
rj2_rfg1	rj2_rfg1		TIR-NLR	TNL	Glycine max	Fabales	SUSCEPTIBLE	NO	TNL	TNL	TNL	TNL		NL		TNL	TNL	TNL
Rph15	Rph15		CC-NLR	CONL	Hordeum vulgare subsp. spontaneum	Poales	Fungi	YES	CNL	CNL	CNL	CNL		N		CNL	CNL	CNL
RPP7^Koch-1	RPP7_Koch-1		CC-NLR	CNL	Arabidopsis thaliana	Brassicales	Oomycete	NO	CNL	N	N	CNL		NL		NL	NL	NL
RRS1-R	RRS1-R		TIR-NLR	TNLO	Arabidopsis thaliana	Brassicales	Bacteria	NO	TNL	TNL	TNL	TNL		CNL		TNL	TNL	TNL
Rsv3	Rsv3		CCG10-NLR	NL	Glycine max	Fabales	Virus	YES	NL	CNL	CNL	NL		NL		CNL	CNL	CNL
TaRPP13-3	TaRPP13-3		CC-NLR	CNL	Triticum aestivum	Poales	Fungi	YES	CNL	CN	CN	CNL		NL		CNL	CNL	CNL
Tsw	Tsw		CCG10-NLR	NL	Capsicum chinense	Solanales	Virus	YES	NL	CN	CN	NL		NL		CNL	CNL	CNL
Xa1	Xa1		CC-NLR	CONL	Oryza sativa Indica Group	Poales	Bacteria	NO	CNL	CNL	CNL	NL		CN		CNL	CNL	CNL
Pid3-W3			CC-NLR	CNL	Oryza rufipogon	Poales	Fungi	NO	CNL	NL						NL	NL
Pid3-W4			CC-NLR	CNL	Oryza rufipogon	Poales	Fungi	NO	CNL	NL						NL	NL
Pik-e1			CC-NLR	CONL	Oryza sativa Indica Group	Poales	Fungi	NO	CNL	NL						NL	NL
Pik-e2			CC-NLR	CNL	Oryza sativa Indica Group	Poales	HELPER	NO	CNL	NL						NL	NL
Rpi-amr1e-2271			CC-NLR	CNL	Solanum americanum	Solanales	SUSCEPTIBLE	YES	CNL	CN						CNL	CNL
Rpi-amr3-1032			CC-NLR	CNL	Solanum americanum	Solanales	SUSCEPTIBLE	NO	CNL	NL						NL	NL
Rpi-amr3-1101			CC-NLR	CNL	Solanum americanum	Solanales	Oomycete	NO	CNL	NL						NL	NL
Rpi-amr3-2272			CC-NLR	CNL	Solanum americanum	Solanales	Oomycete	NO	CNL	NL						NL	NL
Rpi-amr3-2300			CC-NLR	CNL	Solanum americanum	Solanales	Oomycete	NO	CNL	NL						NL	NL
Rpi-amr3-2307			CC-NLR	CNL	Solanum americanum	Solanales	Oomycete	NO	CNL	NL						NL	NL
Rpi-amr3-2360			CC-NLR	CNL	Solanum americanum	Solanales	Oomycete	NO	CNL	NL						NL	NL
Rpi-amr3-3408			CC-NLR	CNL	Solanum americanum	Solanales	Oomycete	NO	CNL	NL						NL	NL
Rpi-amr3-3409			CC-NLR	CNL	Solanum americanum	Solanales	Oomycete	NO	CNL	NL						NL	NL
Rpi-hcb1.1			CC-NLR	CNL	Solanum huancabambense	Solanales	Oomycete	YES	CNL	CN						CNL	CNL
Rpi-hcb1.2			CC-NLR	CNL	Solanum huancabambense	Solanales	Oomycete	YES	CNL	CN						CNL	CNL
Rpi-mcq1.1			CC-NLR	CNL	Solanum mochicense	Solanales	Oomycete	YES	CNL	CN						CNL	CNL
Rpi-nig3-1084a			CC-NLR	CNL	Solanum nigrum	Solanales	Oomycete	NO	CNL	NL						NL	NL
Rpi-nig3-1084b			CC-NLR	CNL	Solanum nigrum	Solanales	Oomycete	NO	CNL	NL						NL	NL
Rpi-nig3-1088a			CC-NLR	CNL	Solanum nigrum	Solanales	Oomycete	NO	CNL	NL						NL	NL
Rpi-nig3-1088b			CC-NLR	CNL	Solanum nigrum	Solanales	Oomycete	NO	CNL	NL						NL	NL
Rpi-sto2			CC-NLR	CNL	Solanum stoloniferum	Solanales	Oomycete	NO	CNL	CNL						CNL	CNL
RPS4-Ws			TIR-NLR	TNL	Arabidopsis thaliana	Brassicales	HELPER	NO	TNL	TNL						TNL	TNL
RRS1-Ws			TIR-NLR	TNLO	Arabidopsis thaliana	Brassicales	Bacteria|Bacteria|Fungi	NO	TNL	TNL						TNL	TNL
UNI			CCG10-NLR	NL	Arabidopsis thaliana	Brassicales	AUTOIMMUNITY	NO	NL	CNL						CNL	CNL
