# Supplementary material for: RefPlantNLR is a comprehensive collection of experimentally validated plant disease resistance proteins from the NLR family
Source: PLoS Biol. 2021 Oct 20;19(10):e3001124. doi: 10.1371/journal.pbio.3001124 (PMC8559963; doi:10.1371/journal.pbio.3001124)
Supplement: S1 Appendix — Scripts and data. (ZIP) [file pbio.3001124.s032.zip › Appendix_S1_RefPlantNLR_Benchmarking/Input/RefPlantNLR_v.20210712_481_GENE_BENCHMARKING.fasta]

>AtNRG1_3
TTAAAACAGTTGAAGCAAGTTGAGGTTATGTTCTGTTTTTTCCTCTGTGATCGTCAGATTCTTCATTTCTGGTTTCAATATTTTCCACAAGAACGCAGTATCTTCGTCGCATTTCACTTCCAGATTCTCTAGATTCTTCACAGAATCCGGTAACTCGCATCGATAACAATCTTTCATCGAAATCTTCTCAAGCTTCTTGAGCTTTCCAATTTCTAGAGGCAGGTTTTTCAGTTGGAAGCCACCAGAAACATCAAGAAACCGCAAATTGTCGAGTCTGTCAATCGTTTCAGGTAGCTCTAAGAGACTAGCACAAGAACTCAGTCTCAGCGTTTCAAGGTCCCTTAAGTCACCTATAGCTTCTATGACTCTGCAAAGCTTGTTACAATTTGTGACACTAAGCTTCTTCAATGAAACAACTTGAGAGATCCAATATGGTAATTCATCAAGATTGTAGCAATAGTCAATCTCGATTTCCTGTAGACTTTGTAAAGTTTCAGAAACATCTTCTAATTCGTTGAGAGCATCAACAACGTGACAAAACCATAAGGACAACTTCTCAAGACTCTTGAGACCAAGTTTGGGAATGTCAAGCAAACTGATTGAAACTTTCTCGAATCTGATCCGTTTCAGGTTTGGTAACGAGCTGAGACAAGACAAGTTAGTCAACTTTGCAGGCTCAAGACCGTGATTTATGATAATCACAACCTTCAATTCCTTCATAGTAGCAATGAAGTTTGGTAATGCATAGTTTGATGAAGAGATATTAAGAACTAAAGCTTCAACATTTGGACAATCCATTTCAAACCAACTTGATGCAAATGAATCATCTGTAAACAAAAAAGAAGAAGATCAATCATATGAAGTAAATATGATTAAAGGGTGTATGAAACAGAGCAAAGAAATAATTATATTACCAGTAGAGATAGAAAAGAGAGATGCATTAATAACAATAGGTTGTTTTGGATTTAAACACCAGTTTGGGAATTTGTTATCTTGTATCTCCAAGTTTAATCTTTTCCTTTCGAAAATCGAAGACGACTCTTTTAGGCATTGATTTATAGCAAATTCTCTAAGGACGTTGTCTTGTTTAACCAATAACTCATTGTAGAAACCATCTTCATACTCATTTCTCCTATATTAAAGCAAATAAATAAAGGAAAGTTGGGAAAAATATGGTGAAACCGTTTTCTATAGGCTTTAGGGTTAAGAATTGGTAGATGAATGGAAAGTAACATACCCAATAGGAAGAAGTTTAAGGAGATTGCGAGAGGCAAGATCTTGGAGGTTATTCATACCCTCTTTACCGTATGATGCAGACCATAAGTCAATTATAGTGGAAGCTATTATCCTTTGGTCTTCAAGAAATGAGGCCATGTCCAAGAAACACTCTCGAAGATTGTGGGGCAAGGCATCAAAGCTTTGAATCGAATTCGAATTCATAATGGTTCCTATGAAGGGAGAGGAGAATTATGAATTAAGATGAAAACCAAGCAATTTGAGAGAAATTTTAATCTATTGACCGACTCTTT
>DES1
ATGACATTTTCGTGTCAGGTCCGCATGGTGGTGCATGGTGCCAATTCCCAAGGTTGATTAGTCCAACCAAGGTTGCTGTCTATCTCTAGATAATAATGCAAACCGAGCTGTTAAACTAGTTAGGCTAATGCGTCTGCTCAGAGGTAACGATCACATCCTCGCAAGCGTGGAGACCATTTCGCAAGTGACAAAGAAGCAGTTGGCCGGCCACGCTTGTCCTACCGCTTAAAATTTGCTTTCATGGAGCAGATGGGTTCTTTCTCAGTTTTCTTTGACACCAAAACACGTCAAGAATGTGAACGCAGGAATGTTGGTGGAGCTCTGTAGTCCAAGCGGCATCTTCAAGGCCATATTCTCCTGTCTCACGAAAGCGCGCATCTGAGCCTTGCTAGACTCGCACTACGGACGACTAGCTACAATATCCAGCTGATACATGGGACCTGGCTGTCCAGAGACCCAACCCAAGTCCCGTTCCTTCCTAAATTATTACAAAACCCTAACGTTGGTTGAAATACTTAGAGCTTCCATATATTGAAGGAAACAAACATTGCCCAGAGTGTCTTCGTACCAATCGCAAGCTCTTCCACCTCTCTTCCACCTAAACCACTACCACAACCTCTTGTAGAGAGGGCAAGACATGGAGATTGCCATGGGGGCTATCGGCCCTCTCCTCCCGAAGCTCGCCGAGCTGCTCGTCGGCGAGCTCACCATGGAGAAACAAGTGAGGAAAGGCATCGTGTCTCTCGTAACAGAGCTGAAATTGATGCATGTTGTCCTTAGCAAGGTGTCAAAAGTGCCTGCGGACCAGCTTGACGAGGGGGTCAAGATCTGGGCAGGAAATGTCAAGGAGTTGTCCTACCAAATGGAGGACATCGTTGATGCTTTCATGGTGCGTGTGGGGAATGATGGCGAGTCCACCAACCCGAGGAACAGAGTCAAGAAGATACTCAAGAAGGTCAAAAGATTATTCAAGAATGGCAAGGATCTCCATCGGATCTCTGATGCTCTAGATGAAGTGGTTCTTCAAGCTAAGCAGTTGGCCGAGCTGCGTCAAAGGTACGAGCAAGAGATGCGGGACACTAGTGCTCATACTAGTGTTGACCCTCGCATGATGGCCTTGTACACAGATGTGACAGAGCTCGTCGGCATTGAAGAAACACGAGACAAGTTGATCAACATGTTGATTGAAGATGATGATTGGTCGAAGTATCCGTTGAAGACGATCTCTATTGTTGGATTTGGTGGGTTAGGCAAGACAACTCTTGCCAAAGCAGCATACGACAAGATCAAAGTGCAATTTGATTGTGGTGCTTTTGTCTCGGTTTCGCAAAACCCTGAAATGAAAAAGGTTTTGAAGGATATTCTCTATGGACTTGACAAGGTCAAGTACGAAAACATACACAATGCAGCGAGGGACGAAAAGTATCTCATTGAAGATATAATTGAATTCCTTAATGAAAAGAGGTACGTACATGTGCTTTTTCTTCTTTTACACACTGATTTTCATTTCATCTAGTAAAATAGTGACACCATTTTATACTAGTGCATATGCATCTTGATAGTATATTGTTAATTTATACTTTTCATGTAAATTCCTATAGTTATTGTATAAATCATATCACGTAATAATTAGGGAGCATATATTTTTAGGGTAATTGAAAAGTTCTTATTCTAAATCGATGATCTCAATTATGTGTGTGTGTGTGTGTGTGTGTGTGTGTGTGTGTGTGTGTGTGTGTTGGGGGGAGGGGGTTACACAAGTCTCTGATTATGCAATTTAGTAAAAGTTAGCTTAGAAGTAATTTATCAAAACTAATATAATAATATATTATTTTATTATCTTCATTGTATTGATTTGTTAACTAATTATTAAATGCATTCATAAAGGTACCTCATCGTAGTCGATGATATATGGAATGAAAAAGCATGGGAGTTAATTAAGTGTGCTTTCTCCAAGAAGAGCCCCGGAAGCCGACTAATCACGACAACCCGCAATGTTAGTGTCTCTACAGCATGTTGCTCTTTTGAGGGTGATATTTATAGAATGGAACCCCTTTCTGATGATGTATCAAGAAGACTCTTCTGTAAAAGAGTCTTTTCACAAGAAGAAGGCTGCCCTCGAGAATTGTTGCAAGTATCCGAAGAAATTTTGAAGAAATGTGGTGGTATACCGTTAGCTATTATTACTATAGCAAGTCTTCTAGCTAATAAGGGTCAGATAAAAGCAAAGGATGAATGGTATGCTTTGCTCAGTTCCATTGGTCATGGACTCACAGAAGATCGCAGTTTGGAGCAGATGAAAAAGATATTATTATTCAGCTACTATGATCTACCTTCATATCTAAAACCTTGTCTATTATATCTTAGCATCTTCCCAGAAGATCATGCGATTGTGAGAGGTAGACTGATATGGAGATGGATATCCGAAGGTCTTGTTTACAGTGATAAACAAGAAACTAGCTTATATGAGCTCGGTAATAGTTACTTCACTGAGCTAGTAAATAGAAGTATGGTCCAGCCAATAGGCATTGATGTTGAAGGAAATGTAGAAGGTTGCCGTGTACATGACATGGTGCTTGACCTTATATGCTCATTATCAAGTGAAGAAAACTTTGTCACAATACTAGATGACACCAGAAGAAAAATACCTAACTCAGAGATCAAGGTTCGCAGATTGTCCATTCAAAATACCAAGATAGATGTGGATACCACTAGGATGGAACATATGAGATCTCTTACCATTTTCACAAGTGATGTTGTTGGGAAAGTGTTGGATATTTCAAGTTTTCAAGTTCTGCGCGTGTTGGATTTAGAAGGTTGTAAAAATGTCTCAGATGTTGGGTATGTCGGGAATCTGTTACATTTGAGGTACTTGGGGCTAAAAGATACTCATGTTAAGGACCTTCCCATGGAAATAGGGAAGCTGCAGTTTTTGCTTACCTTGGACTTAAGAGGTTCTAATATAAAAGTACTGCCATCGAGTGTTGTTCAACTAAGACGTCTAATGTGCCTGTATGTTGATTATGATATGAAGCTGTCATCTGGGATAGGTAACCTGACATCCCTAGAAGTGCTAGATGACCTGGGGTTATCTGACGTGGACCTTGATTTTGTGAAAGAATTGGGCCGTCTGACCAAGCTCAGGGTGCTCCGGCTTGACTGCGATGATTTTGATGAGAGCCTGGGTAAAGCTTTGGAGGAATCCATTTGTAATATACACAAACTGGACAGTCTAGATGTATATGTCTCTGATGGACTCATCAATTGCCTGAGCGAAGATTGGGTGCCTCCTCCACAACTCCGTAGATTGGCTTTCCCGGCAATTCAAAGTTGGTTCGAGACATTGCCGTCATGGATTAATCCTTCATCCCTTCCTCTCCTCTCCTATCTGGAGATAACGTTGTTTGAAGTGCGACCGGAGGTCATCCAATTTCTAGGGACTCTACCTGCTCTTGTTTATCTCGAGATACTGGATCATTCTGTGTTCCAAGAAGCGCATGAGGTGGAAGCGCCCGTCCTTTCCTCTAATGTTGCATTATTCCCATGTGCGACAGAGTGCCGCTTCTATGGTATTGGTGCCGTGCCATCTATGTTTCCACGAGGAGCTGCGCCGAGGCTTAAACAGCTTAGGTTCGCTTTACCAGCGAAGTGGGTCTCCCGTGAAAACATTGATTTGGGCATGAGGCACCTTCCTTCCCTCCAGCGAGTCACTGTTACAGTTTCCCAAGGAGAAGCTAACGATCAGGAGGTGGATGAAGCAAAGGCTGCTGTGAGGGCCGCGGTGGAAGACCACCCCAACCGTCCCGTCCTCGAGATTTAATTGACCCATCACGCACGCATAGGAAAAAGGTACACACAAGTCGCACAAGCATGTATTCTCATCATCTGTACATTCTCCCTCTCCCATGTGTTCATTGCTCGCTTTTCTTCGTTTCAGGCAGAGGAAGCAAAGCATGCGTTGAGGTTCGCTTGATACGTGATCAAACAGAAGGGTACAAGCATGTTTTCTCACCAAGTGTTTATTCCCCTCTGCTTCCGTTTTTCAGTTTCCTGGTGCGGAGTGCTAGGTCGATTTCTCAAAAATCTTGAAATCAGGTACCAAACTGTTCTTAGTTTCATTAGTATCTTCTTTGTTTCAGCATTTACCAAATCTTTCTACTAACTACATTAATTAAATTAGTAGTTAATTAGCAAGGAATGCATAGCATCACTTGTTATCTCTGCTTGCCAAACGATGGCAGTGCTGATTAGCAAGGAATCCACTAGTGTAGTAATATATGTACACCTTCTGTTTTGTTGTTCTGTAAATATTTAACTGAGCCATTCCTTCAACATGAATTGCAGGTAGAATGAGCTAACAGATGTCGTCGACATGTACTCAATCGTGCGTGCCTCCAACTCCGGTGTCCCTTCTTTTCCAACCAATACAGTGAAGCACGCTGCATTTTCCTTGCTGT
>GmNNL1_HT1
ATGGCACACAGAACAGCACCATCTTGGTCTACCTTCACACTTAAATGGATTTATGATGTCTTCCTCAGTTTTAGAGGTGAAGACACTCGTCAAAAATTCACTGGCAATCTCTACAATTCTCTGTGTGAAAAGGGAGTTCATACTTTCATTGATGATGAAGGGCTTAGAAGAGGGGAAGAAATTACACCAGCTCTTCTCAATGCCATTCAAAATTCAAGGATTGCCATTGTTGTTTTCTCTAAGAACTATGCATCCTCAACTTTTTGTTTGGATGAACTTGTCAAGATCCTTGAGTGCTTGAAGGAAGAAAAAGGTCGATCAGTTTTTCCAATATTTTATGATGTGGATCCATCACATGTTCGGCATCAGAAAGGGACTTATTCAGAAGCATTGGCAAAACATGAAGAAAGGTTCCCAGATGACAGTGACAAAGTGCAAAAATGGAGGAAGGCTTTATATGAAGCAGCCAATCTATCAGGCTGGCATTTCCAACATGGGTATTCTATACTTCCTTTTTATTGTATGTGTTATAAACTGATCTCTTTTTACATTTGCCTAATAATTTTCATATTAATTACTCACAAAGAAAGAAAGCATAGTAAATCACATTGATCTATCTTGAACGGTGAAATTTAAGAAATGGAGACAATAAATTTATGAGATTAATTCTGATTGAAATGAGTAAACTAAACACAAATTTGAAGCTTTAGTTTCAATTCACATGTTTTATACAATGGGCAGGGAGCTAGAATATAAGTCCATCCGAAAAATTGTTAAAGAGGTCTATAAAAGGATTAGTTGCATTCCTTTACACATTGCTGATAATCCAATTGGGCTAGAGCATGCAGTGCTAGAAGTGAAATCTCTCCTTGGACATGGTTCTGATGTCAACATTATAGGAATTTATGGTATTGGTGGTATCGGTAAAACCACAATTTCTCGTGCCGTGTATAACTTGATTTGTAGTCAATTTGAAGGCACATGTTTTCTCCCTGACATTAGAGAAAAGGCAATCAATAAGCAAGGTCTTGTCCAACTCCAAGAAATGTTACTTTCTGAAGTACTCAAGAAGAAACATATCAAAGTGGGTGATGTTAACAGAGGAATTCCAATAATAAAAAGGAGGCTTGAAAAAAAGAAGGTTCTTCTGGTTTTAGATGATGTTGACAAATTAGAGCAGTTAAAGGTTCTTGCAGGAGAAAGTCGTTGGTTTGGCAATGGAAGTATAATCATTATCACCACAAGAGACAAACACTTGCTAGCGACTCATGGGGTGGTAAAAATATATGATGTTAAACCATTAAATGTTGCAAAGGCTCTTGAATTGTTTAACTGGTGTGCCTTTAAAAATCATAAAGCTGATCCACTTTATGTGAATATTGCTAACCGTGCAGTTTCTTATGCGTGTGGCATTCCATTGGCTCTGGAAGTGATAGGTTCTCATTTATTTGGAAAAAGTTTGAATGAATGTAATTCTGCATTGGATAAATATGAAAGAATTCCTCATGAAAAGATCCATGAAATACTTAAAGTAAGCTATGATGGTTTGGAAGAAAATGAGAAGCAAATTTTCCTTGACATTGCTTGTTTCTTCAATACTTGTGGTGTGGGCTACGTCACATCAGTGCTACGTGCTCATGGTTTTCATGTAAAAGATGGTTTGAGAGTGTTGGTTGACAGATCTCTCTTAAAGATTGATGCTTCTGGTTGTGTGAGAATGCATGATCTAATTCGAGACACAGGCAGAGAAATTGTAAGGCAAGAATCAACAGTTGAGCCTGGCAGACGTAGTAGGTTATGGTTTGAAGAGGACATTGTTCATGTTTTGGAAGAAAATACGGTATGTTAGAAATTACGAACATCTCTATGCTATTTCTTTGCTTTTCATTCCTTTATTAAAATAACAATTTTACTGAATACATGATAATTTTTGGGATTCTTTCCCCTGTTATCTATTTAATTTTTATATGATGATGAGATTGCTAATGTGCACATTTTTGTGGCTAAATTGTGCTTTGGGCATGGAAGGGAACTGATAAAATAGAATTCATAAAGCTTGAAGGGTACAACAACATACAAGTGCAATGGAATGGAAAAGCCTTGAAGGAGATGAAGAACCTGAGGATTTTGATTATTGAAAATACAACCTTTTCTACAGGCCCCGAGCATCTGCCAAATAGTTTGAGAGTGCTAGATTGGAGTTGCTACCCTTCACCATCTTTGCCTGCTGATTTCAATCCTAAACGAGTTGAGCTACTCCTTATGCCTGAAAGTTGCCTTCAAATCTTCCAACCATACAATGTATGTATCAGTTTCGAAGTTATTATTTTTAACATGAATTTCTACTTTAAAAAAAAAAAAAAACACGCACCTCACACACAACTTGAGTCATTGTCTTTTAATTTGCAGATGTTTGAATCATTGTCTGTGTTAAGCATTGAAGATTGCCAGTTCTTAACAGATCTACCAAGCCTACGAGAAGTACCACTTTTAGCATATTTGTGTATTGATAATTGCACCAATTTGGTTAAAATTGATGGTTCAATTGGCTTTCTTGATAAGCTCCAACTCTTGAGTGCTAAACGGTGTAGCAAGCTAAAAATTCTAGCACCCTGCGTCATGTTGCCATCTCTTGAAATTTTGGACCTTCGGGGGTGCACATGTCTTGATAGCTTCCCGGAAGTATTGGGAAAGATGGAGAACATAAAAGAAATATATTTAGACGAGACAGCCATAGAGACACTGCCATGTTCAATTGGAAATTTTGTTGGGCTTCAACTTTTGTCCCTGAGGAAATGCGGAAGGCTTCATCAGCTACCAGGTAGTATATGTATATTGCCGAAAGTTAAAGTGATTTTCGGTTTTGGGCATGTGGTATATCGATTTTGGGAAGAGAACCAATATGAACAAGAGTTGAGCTTAGAAGTGTCTCCAAGGTCCATGGTTGTTGTTGATGGTGACCTGGATTTTACATATATTGACATGTATTATCCACACATAAGTCCAAATAATGTCATCCAAGTATGCAGTCCTAATCTGCTCTTGCATCATGATTTCATTTTGTTGTTCAAAAAGCTTGCAAGCAAGGATGGGAGCAGATGCAGGAAATCGTCAATGCATTTCTCGTTTCGAAACAAATTCCCCAAGATTGCGGTATGTTGTTCTGTATTGCCTAGTTTGAAAATTACCATGATATTGATTTTGAAGTTGGGCGTACTCATCAACGGCACTAAGATATTTAGTTCATCATGTAACTACTTATTTACACAAACATGGAACCCAAAACTTTGGTGTGATCTAGAAAGCAAAGCAGAGGGGATGTTTTCAGAGCAAGAATGGAATGAAGCTGAGATTTTGTTTGAGTTGGGATACCCCACACCATGTGCTGGATTAACAATGTCGCTCCACAACTTTGCTGAGGGACGTCTAAATTGGACCCTATTTGGTGTCTACGAGGAGGGAAATAATAAGGAGGATATTAAATTTAAAGATCCCATGTCAACCTTTTCATTCTGTAACATGCTCATGGAACCTCCCTCTTCATTACCTAGTTGTTTGTACTATGTTGTTAAATGAAAAAGAGGTAGCGATCGATGGAATGGAGAGAAATTGAGTG
>Lr13_ha
CTAGACGGTAACAAGGTGCAACTTTCGTGTGATATACTCCGAAGGTTCTTGGCAAGTCTTCGGTGAAGCCCCTCCACTCCTTAGTCCTCACACCAAAAGATAAGAAGATGTATCAGCACCTTATGTAACGCCCTCTGGTGCTATCCGCGGGAGACGCGCGAAGGCTTCTCCTTGCGCCACTCAAACTGTGCGGTTTCTCTTCTCTCTGCGATCAAGCCATCAGCAATTTCGTTTCGGCAACGGTGATTGCATCAATTGGGACAGGACCTCCGGAGTAAGCCGGGCCCTTGGCAACGAACGGCCGGCGGCCCTCGTGTTCTTCCAACGCGTGGGGTAAATCTGAAGAAGCAGACCTTTTGCAGTTTATATATGGGGTCGAATCAATAGCCCACACCAAGGTGCATGATCCATCTCTTCTCTCTTTCGGGTTTCTGTTGATGCTGCTAGCATGTAGAGGTTTTGTTTTCCTTTCGACTAAATTTTTACGGTAATTACAACTAGCGCTGGGAGAGGGCTGGCAAACGGACCCTTTTTTATGGCAGTTTTAGTTGTGAGACGAGATCAAACAATGACAGTTTAAAACAAAAAATTCTTCTAGAATAGATACTTTCATGTCGCTCTGAAGAAGACTGTCATCCCTCAAACTGAAACTGCCCGCAAAATCATTCGCAAATGCCACCTCCTCCTCGCGAACATTCGATAGCTAAGGGGGTCCATTTTTTTTTAACGAACGTGCCTATGGGAAGCCAACCACGTACGTATGCGGGTGTTGGAATCGGTACAACTTGTACCCTTGGCAAAACGTGTCGAACTCTCCACAAGCACAGGAACCACCAGGCAGCAAAGAGCCCCTTCTCAGGCGACGGTAAACACATGGTCTCAATCGCCAAAGATCTTTGATTTGGTGGTGCTCAGCCCAAGATCCGTGCCGGAGCACGAGCATGGGCAAGTGTGACCTCTCCGCCCACACGAACAAAAACTAAACCAACCCCCGAGCAGTGAGGCAGGTCCTAGCTCGAGTACTACACCAGAACAAGGAGAAAGGGGGAACACAAGCCTCGCCCCTCGCGAAGGAAAACTACACCAACAATATATACTCCGCAACTACATTGTCAGTAAGGGCATCTCCAACGCCGTTCCGCAAAGTGCCTGCAACCGTCCACACCGCACGGACCACACGTGTTGTGTCATCCAACGCGGGCCAGTATTGGCCCGCAAGATGGTCTAGACGTACTTTCTCCTGCAAACCGGAGACAAATATTGGGGAGGCAACCTCTCACGCCTCCGCCATTGAAGCAGCGTGCCGACTGAGGGTGCCGCCCACGACGCGTCTCGGGTGTTCACGCCTATTCAATACTGGAGACGTGTTATTGTATGGGACGGATATCTACCACGCCATTGAATGTCTCGCACGTCCGTATGGCACCATTAAGAAGGCTCGTCGGCCGGGATACCTACCCTGGCACCACGTATTGACACACCCGGACGCCTAGTCTCACCGAAATCCGCTATTTAAAGGTGGCCACACCCGGCTAACTCCACCCCACGACACAAGCCGCTCCACATCCTTCTCCCTTGCACTGCATCTGTCATGAATGCAGGTGGCGAATCTCTGTGGGAGAGCCTTTTAACGGATATGAAGCACGAGGTGGCCACCCTTGCCACCGCCTGGAAGAGCTGCCATGCCAGGAGAATCGAGGTCGGCCTGCCAGCCAGCTCTCCCAAGGTCTTGGACGACGAGGACGACCTCATGATGGAGACGAGCTCCAACGATACCGCCCCGGCTCTCGCGCATGTGCATGCTGGCTTCACCATGGAGCATACGCAGGCTCACTACAATGCCGCCATGGCGGAGGTGCATCATGCACCGGCACCTTTGTTGACGTTCCAGCAGACGGAGGAGGAATAGCGGTACAACCAATTCCTCCTGAAAGCAGCACCGGCTGCAGGAGGGCCAGATCTACGGCGAGTGCGTGAGCGAGAGGTCGTGGCGGCCATGGCCGCAGCGAACCCTAACTTCATCACGGAGCAGCTTGACATCAATGGTGTCGTCCATGCTCAAGCCACTGGGCGAACCTACAACCCACTCCCTATCCTCATCTTGTATGGGATGGGTAGAAACTTCTGCTAAGAGCATCCTGAGGGCACATCATAGAGAACTGAAGGGGGGGGGGGGGGGGGGTCCACAACCCCCCTCCCCCCCCACTGTGTCTTTCAGACCAAAGAAACCACAACCAAATATTTGCATATATACTAAAAATAGGCCTAGATTGATCCATGAAATTGATCGTAAGGTGCCCCTCATGTCTGTAGATTAAGCACCGTGGATAGAGTGCTAGCAACATGGCAATGGTTGGTATGGTGGCAGGAAAAATGGGTCACACCACAACCATCAGCTCCTTCTGCTACAGCTCTATTACACAACGGAGGAGGGAGGATCCACGAACCCTGATTCCCATCCCATAGTTTGAATTACGGACGTTTGAAGGATTACCATAAGCATTGTTGCTATCATAGTTATTCTAGCTGCCAGATCTGGAGTTGGAGTGGAAGCTGGGGTTATTGTAGTTTTTGTACCCACATGATCTTTTGAAGTTGTAGTTGTAGCCAGATCCATAGTTACTTGAGGTGAGGTTGTTGGAGAAGCTGCTAGATCTAGTATTTTGAAGTTGCTTGGGCTAGATCCGTGGTCGATGGCTCGGGTGGATGGTGTGGGCCCCATCAGGCCGCCTTTGGGAGGAAGAGCTTGGAGGGTGCTGCCACCTTACGATGATCATATTCCTTCTACCAGGGCGACGATGAGCCCCACCTCCCCCGCTCAGGATCCACGGGAATGTGAGCCTCCTACTCGTGTCGTATCTTTTGTCGTAGATCCACATCATAGTGCAATGATTCATCCCCAACATTGATCTGCCCCTCAAAGATGCTTGCCGAAGCTGATGCAGTTAGTCAATGGCTTACAAAACATTACAACCATAGCCGTGAAAGAGCGGGAGAGGAAAGGAGGGGCAGCCATCTGAGAGAGAGAGAGAGAGAGAGAGAGAGAGAGAGAGAGAGAGAAAGAGAGAGAGAGAGAGAGAGAGAGAGAGAGAGAGAGAGAGAGAGAGAGAGAGAAGCAACTAAAATGACGGGCATCAGCGACGGAAGTAGGAAACCCTAATGAGGGATTAGGAGATCCACAAACTAGCCATATGTACCCCTGCGGATGGGGCGAGATGTCCTGGGGACAAAAGGAACAAATCGGTCTGAGATAGGGGGATGCACCAGGTCCACATATATCAGTCACCATGGGAAAGTCGAGCCCACTACTAGCCAAAATTGAGCATAGGCCACCCATGATAGGGCCAGATCCAACAGGTCTAGCAGGCCCATTGCCCATCAGGGCGGCATCTACGAGGGAAAATACTAGGGTTCCCCTTGATTAATGATTCACCGCTGCACCAAGAGAACCAAGTGATGATGCCGAGGAGAAAAACTTTGACGCACAATCAAGCATCAAAAACTCATCAGGAGACGACGGGGAAGCCATACTTGGCTCCAGAATGCCTGCAGTGCCCTCTAGCAGCATACAAAAAATATCGCGCCTCACTAGGATTTGGCCACAACCAAGTCTTGGGCAAGGTCGGCCTCCTCCTGACGCCAGAGAGGAGATAACCATGACCCCATGTATGAGAGCATGACACTTACCTAAGCCACCATCTAGGCTAGTCTCCCCATGCACCGCACCTCTAGAGCCAACATGATGTTGAGAACTGACGACCTGAGCACCTAGAAGCAGCTCCCCTGAGAGGAGTTTCACCTCTTACTAGCAATACGACACCTCCCTCAAGTCCCAGAACAAATTCCTAGGTGCAATAGAGCGGTATACACTAGGAGAGGGCAAAGAAGGAAGTAGCATGCGGTAGAGGGAGGGGAAAGGGGGTGGCGTGTGAGTCACGAGAGGGGTCGACAAGGGAGGGGAGAGGCCCGGGAGTATGAGAGAGTTATTCGCACCATTGTAAGCATTGATGAAACCATGGAATACACAAATGAAAGGATGAGAGAACGCATGCACATGTACAACTACTATTGATTGCTTCTTCATATTTTCATCCAGGCAATCTTGTCTCCTTGCTCGGCTGCGCCATACAAGTGGGCCTTTACATGTGTGTGCTTATCAATGCATGCCCCATTATACTATGTCATTGCATCATATAGATCCCTCCTGGGGGGCGGAGAGCCTTGATGCAGATATCAACAAAGTTATGTTTGACAGATTTAACGCATGGCCCCATGGTGGGTGTCAAATGTTGATGACTGAATCAAAATATTGTGCATGCGGGTGTATGTATAACTTGAATATTGAGTCAAGCAATGCAAGGACCCCATTCAAGACCCTTGTTATGATGAAGAAAACAATAACATGGTTGTTTTACCTAGGTTCAGACCCTCCAATGAGGAAAAGTCATGCGCCTTGCTATTGTATATTAAACCGAGATTCTAGTTTACAAACTGTAGGTTGAATCTCTCCCTCCCCCAAGGGTTCTTGGGGTTTTATGTGGGCACTCCTTGACCAACAAACAAGTAAATCTATCTTTGGATGATCCCCCATCATCTACTCTTGTAAATGAAAATATCTCTCATAAGAACATAATTCCAAAACAGCATGCCTAGATTCATCTCCTCTCAGCGTCTATTTTAGCATGTATGGATGCGAACCATATGGTCCCTAGACACCTTTCAGTCGACTCACTCTATCCATATCCCTAGGTTATAGCCCTTTGATATTTTATTCCTAATCACTGACAATGCCATATTCTATGATATTCACAACTGCTACTACCGTCGTCGAAGGAGAAAGATTCTCTTTTTACACTTCCGAAAGCATCATGAAAACGATCTTTGTCATTACCATGTCCATAGTCACAAAGCATCGTCAGGCGATTGGTACTCATAAGCACTAGACACTGAGCCAAGGTGTGAGTCGACTTATCATAGATATACTAATAGAGCGTCGTGGTATAGTCAGACAACATGCATAATCAGTGTGACATTTACAACACCATAATTTGGTTTGTTCCTTTAGCGAGGGCCTATCCATATCCATCGACTGGATATACCTCCATATGAATGATGGGGATGACCTACACGATAGTCGTAACTACATGTACCAATTGATGAACCACTAGGGAGCATTTAAATAGAAAAACACGCAAGACCCTTGATGCCCTTTGTGATCCGGTTTGGATAGCAGAAGATTCCCGTACCTTTTCCCCAAGGATTGACCCTAGGTTACCGAACCCACGAGAGGATGTGCTCTAAGATAAAGAGTCAAACAAGTTATTGTTATTGAATTATATTGTAGTTATTTAACCAGACCTTTAACAATCTTTTTGGGTGTAAACATTAATATGAAAATAGGCATGGGTATGAGGTCTTACTCTCAAACCTTGTATTTGTGCTTGGGATCTCATCTTGATAATAGACATTTCTGGAAGACAGCCGTTATGATGTGCTTGCTGGAGTGGGAGACGTGTCCAATGTCCATCTTGACCGATACGTGACCTGCATCAAGAGTCATTTGTCCAACTGATGGCCCTTAGCATCGATTCACACGAGGTTACCTCGGTTATTAAGAATAAACATTGAGATAAAAGCATTCGGCGCTTAATGACTGCACCTCATTTATCCCCAAGGAATTGATTTCCTCTACCATACTAACCCCTTCTTTCACTTTTGTTTGGGGTAGTGTTCCAGGCATCCTCACTCGATCTATCTACGGGATCCTGGGTACCTGCAGGGCCTTAGAATAAGAAGAAGACAAGGGACACGTCCGCTGCAATAGGACACATACAAATAACGTAAAATGCGTAAAGTCATTCCAATGACCCCATGCACAAATACATAGGGTTGCAAGACCTTTCCTCAACCCGTTGCCATACCGAAGTACTCACACATGGCAAATGGATGCCAATATGAACTCATTGAAGATGCCATAAAGATGAATGATTGATTGATAATATTTCTTACAATAGTTGTTGAATGTGATACACCGATTACAAGTATGACTAACTTGGAGAGAATGGTTGTGGTGATGAAGGTGGTAGCAACTATGGAGGTGAGATGGGAAATAGGAGCAGCTAAGGCTGGAAGATGGGTTCTCGTTCTCTGTTTCACAAATGGTGCTCTCCCTATTGAGAATTTGGCATCATCCCCTTTAGAGAAGTTGGTTAGGTGGATGCCCTATTGCTAATGGTGTGTAGTACGACTGGTGGTATAAGAGGGCGCGGTTATACCATGCATCCTCTTGTGCTCTAGACTACTCCCTGTGCCTCCTCTTGACTTGCCTCTTCAACCAAACTTCGTACTTCCTCCTATGTGATGGTATTCTTCCGTGTTTAGGGCAATTTCTTTTGAAAACACATTAAACAAAGGATTTCGTGATCTCTTGCATTCATTGGTCATTAGTGGCGGCAATATCAGAGTGATTTTCTTTAAAATTATGGGATTGTCTAGTTTAAACAATGGTGTCATGAGCGCAAAAATATCACCCATCAACCATTCACATGGCCCCCTACTAGTCGCTTGCCATGCTTGGCAGCGGTACCAAAGGACTATACCCCATTGATGGAGATGGCGTCGGTCCAGCCAAAGGGTGGAAGCTACCCGTTGGCTATTACACTAGCGCAGGCATAGGTGTAATGGTTAGTGGCACTACCAAAACTCTGGAGGGTGCTCTCTATGGTGGCCTAGCAATGCATCCAAAGGCAGCAACACAAAACACACTACCAACAACAGGGGAGGCCATGCTGCCAACAACAGGGGTTTCAGGAGCACCGACGCACATGGTTGAGGTTTGCAAAGCACATGCAACTAATTCATGAGCCGGACTTAAACCGACACAAGAAACATGAGCGGGTGTTCTTTCATCTATGTTGGCAGGCAACATGGATCAGAGGATTCCCGCGAACGTTCAGGAGCACCATGGAGGAGATGACTCTATTTGGATCTATTGAGGGTTTCCTTGTGACCACATAGTCCACAAGAGACGCTTGAAATCCATGTGTTAAGGTGAATAGTTTGAATGAATCATGTCCCACATGGCCTAGCTAATGCGTAGCTTTTTCCTTGACCTTGGGTTTAGGGCAATGAAAGTGTAGATGATGTCGATGCCGATGGGCTAGAGACTTTCGCATGCGCTTTCATGCACATCTCCTAAAGAAACTCCTCGAGCATGGGTAGTGTGTAATATGGGACTGAGGAATGGGTGCCCAACGCTCGATGCATGTACCTTGGTGCGACCCTTTTCCTCCATTGGTGACTAAGATGAGGAGGAGGAAGGCATGGCATTTCAAATTAAAGGCATCACTGCACTGGCCTCCCATCTCTATAGAGAGTGAACAAGAAATTTCACTTTTGTGGAAAGTGACCTGGCACAGTCATGGAGTGCTCTTGGTGATGCGATCCTGGTGTTGGGAACCATATATCCAACAAGAAATCATGCCATGAACTTCTTCGACATTTCGTCTTCTCTAGTGACTCCTAGATGCACCTGGAATCTACGATAGGAAAAGAACAATCCAAATGAATGTGATGCAGAGGAACCACTTGGTCAGCAACATGCACCAGGGGGCTAGCGTTGGCGCCACCTTTTGCAAATGTCCCTTCTCTTTTCAAAAAATATGTCAGCTACTATGGCATGTAATACATGTTAACTACCATAATGCATATGTTACTCCAAAGGCATCTCAGGTGAACCCCAAGCCACTATCGCGGCCCTCGTCTCCTTTCTCCTCTATCTCCCTGTCATTGTGGGATGTTCATAGGTCTGCGTATCAAGCTAGCCATGAACGGTAACTGCGTACGATGGGTCTATGACCCCAAGGTGGCATCATGTGGCATCATCGTTTCCAAGGTTGTCATGGTTGCGAGGGTAGTATGTGGTTGTCCACGGCTATGGGTGGCAATGAATTTTGACATGCTTGCCTCGATGTGGCTGATGGTGGAAATTTCTATGCCAAGGGTGTCAGGCATAGTTGTAGATGGTGATGGTGGCAGTGGGCGCCACCCTACAGCTGGACCAGTCCAACAATGCAGTGGCACTCATGCTAGATCCGGAGCTCGGGGCCCTGTGTTGGCTATGATACATCGTGTGCTCAACACATGTGTTGTCTCATGCCAATTGGTTTGGTGTGCAGGCAAGCCATTGGCATGGGCAAGGATTATTCGGGCTTTGATGGTTGCTGCCAGATCTATGGCATGAGTATGGACGCTCCTCGACGACCACATGGGTGACCTTCAATGGGAGGACGTCTCACCCATCCATTAGCGCCATTACCTCCTCTCATCGCTCTCATCGGCTACGGGACTTTCTTCCTTGGCGGGGTAGGCGGTTGGTTAGGTGGCTTGCACTACTTTGGCGCATGGTTGCATGGCGTTCCAGGAGAGTCATGGCCCTCCTTCGTCGGATGCCAATGTGGTTCAACATGGATTACTGGTTGGCACAACTATCAGAATAATTGTATGATATGGTGCTTAGAACTCCACTTCATGTCTAGGTTGAAAACTCTTGTTCAGGTCTTCGTTGGTTGGTTTCAGCAACAATGAACTTGAGTCGCTATCCTATTGAAGGCGGCATCTCCGTGCCAATGTTCTGGCTTTCATTGACTAAACTTGGCGCCCAGGATGAAAATCTTTGTCATGGTCGTCTCTGGTAGGACATGGTGATGACGCATGAGTGTGATGTCCCTTCTTGAAGGTGATTGTTGCATAAGAAATTGGCTTAGTCATAGGTGTTTTTTCATATCTTGTAATATTTTTTCCATAGTAGTCTACACCTTGTACTCTTCCTGTTGATGATTATGCCTAGTTTCTATTGTTTTGCAAAGTGCACATATCGCGCACTGAGCCACCAACACACGATTCTCCTTGGATGTGTTTGGTTACCTGCATCGTTTTTTGCCACTTTGCATACTTGTCCCAGTTGGGCCTAGCTGAGCATATGCAGGCAAAAAACCTATATCTGCATGTTGATTGGTTGCCTGCATCGCATCAAGGCCCAGACGGGTGCAAGTTGTTTGGTTGCCTGTGTTTGTGCTTTAGGGATGAGAAGATCCAAAGCACAGCTGTTTGGTTGTATGCAAGTATTTGGTCTGCTCACCCCTTTCAAATGTGGTGGACTTATCACCCATTTGACAGCACACAACACACTATGATCAACAACAGCAGAAAAACAGCAACAACAAAGCAAAAACAAAGCAAAGAACAGGCAGATCATAAGCTACTAGGCATACTTTTAAAACAGCAGGGCATCCCATGCCCCTGCTGGACCCCATGTTGCTGCTCCCCGGGCAAAATATGGACATGTTCACAGCAAAACATATGCTCAAACTTAAAAGTTGATACCTAAGCTATTTCAGTTCAGACTTGACAAACGAACCACATGGCTTGAGTGATGTTGCCGACGCAGCTGTGCTTCGAGCATTGGACCCTATAGATGTTCGAGGTGTTGGCATCGAAGATCTGCACCTTCAGCCCCAGCCCGGAGAGTCTGAAGAATAGGAGGTCGTTGGGGACGATCTTCTGCCGATGGAAGAAGTACACCCAGCCGTGCCTGAGAACCATATGCCCCTTGAACATCTGCACCTAGACCCAAAACTCACATCACTTATTGGCGGAGAGGCTGACGACGCGAGAAGGGCCAAGGACCAACCATTGCTTCATCACCGGCGTGAAGGCAGGCGGGATGACGAGCATGGTGATGTCCTCCTAGTCATGGATCTACACGCAGAACCTGACAGGTTCCTGTGCACCCTCCTCGTGGCCGGTCCTTGGCCTCCTGCCAGCAGTGAGCGGCATGCTCATGTACTCAACCCTGTGAGGAAGCACCACCCTCTTCAGCCACTGGTTTGTGGGGATTACGTCCTCCATACCCTCTGTGCCGGCGACGACCTGCGCTCCGCCACCGGCTATGTCCCACTTCTTCTTGATTATCTTACCAGCAAGGTGGATGACGGTTAGCAACAATGAAAGATGATCATTGATAGTGCAAATGCCAATGATCAGTGCTACCAATGATCAATGCTAACATTTATCTCTACTCCTAATGGAGTAGTTGGTGAATAGTCTCCATGGTTTATTTTTGCTGTTTTTTTGTCTCTCCTCCCACCACCCTCTCCCATCCTGGTCCATTGGTTTATTTTTCTCCCCACTCTTTATTACAACCAGGACTTTCCTAACGTATAACAAATCACGGATCTAACTTCCTTAAATTATTCATATCAATCGATTCCTTTTATTGGTTCAATTTGTCTTACGAAACAAATAACAAAAATTTAAGAAACAAATAATAGATTTGAATCTAACTTTCCTAACTTATCTAAATCAATCGATTTCTCTCATTAGTGAATTTTTTTTAGGAAACAAATAACAGACACGTCACAAACTTTCCTCCCAATAAATAGTTTCTTAACATTTGCAAACTTTCCTAATCAGACACGTCACAAACGGGCAGGTACTGATATCATGTTACCAAACAATAAAACCCCATTTGCATAGAAATCAGTTCAAAATCCTAACTTTCCTAAATTTTTACCTTTCCTTGATAACATCCAATATNNNNNNNNNNNNNNNNNNNNNNNNNNNNNNNNNNNNNNNNNNNNNNNNNNNNNNNNNNNNNNNNNNNNNNNNNNNNNNNNNNNNNNNNNNNNNNNNNNNNTATTAGTGAAATTTGTTTTAGGAAACAAATAACAGACACGTCACAAACTTTCCTCCCAATAAATAGTTTCTTAACATTTGCAAACTTTCCTAATCAGACACGTCACAAACGGGCAGGTACTGATATAATGTTACCAAACAATAAAACCCCATTTGCATAAAAATCAGTTCAAAATCCTAACTTTCCTAAATTTTTAGCTTTCCTTGATAACATCCAATATTTCCTATGTTTTCCACCTATTGAAGGAAATCAGCCTTCCATCAATATTAGCATTTTTTTGGAATGAGATCTCCGGGTTATGATTTTTTTGCGATTCTTTCCAACTGTGACCTCTCCTTCTGCTCCGGCTCCTTCTCGCATAATCACCTCCACCACAGCCAGCTGGCGCCACCCTAAACCTCTTGCCTCTCCACACCTTCTCCGCCACCTCCTCTCGTACTCCATTGACAATCCCTTCGCCACGTTTGTCCACAGCGGTGTCGAGGGCAGGGCAGAACAGCATACCAGTGGTAGAGCAGCACATAGCAGCAGGAAGAAGCACGCAGCAGGCGAGGCGAGCGGCCGACGATGAAGGGCAGAGATGCGGCCGGCGTGGCTGAGGGGGCAGCCGGCAAAAGATGGCCACGACAGGAGGCGGCGCGAGACAGGGCGCGACAGCGGGGTGAGCGAAGGGATAGGCGGCAGCAGACGGGGTGAGCGCAGCCAGCGAGAGCGTGACGCACGGCCAGGGTGTGCGTCACGCGGGGCATCGTGGTTCGGTGCATGTGGCGAGCGTGATGGCAACGGCGGGCACGACGGATGTGGTGTGGCACGTGCGTGGGCATGGAGAGCCAGAGAGGGAGTGGCCCCGCGGGCGCGGAAGAAGAGCTGAAGGCTCTGGCATGGGCGCACATAGGAGCGGGCATGTGCCACGGGGTCAATCTGAGGGGCTCAATGGCTACCCCTGCAATTGCCATGGCGGACGGCGGTTCTCGGCCACGGCAAAATACTTAACGAGAGCAAACAAGAGGGGAAACTGGGGAAAGGAAAGAGGAGATCACGGCGGTGTCAATGGCACTCTAGGAGAAGACAGGGGAGCTTGGGGCGGCGCGGATCGAACGGGAATGTCGCGGTGGCCGAAGGTTGAGGAAGACGGCAACGACATCGATCTGGGGGTGCTGGACTTGATCTCGTTGGCGCAGATGAAGTAGCGGAGGCATTCGGAGCTCCTCGACAAGCTCCTAGCCAGCAGAGAGGGCAGTGGCCGTGTGGACGGGGTCGGTCATGGTGGCCGTGGCATCTGACTTCGTCCAGATCACCGGGATCGAGCGAGTGAGGAGGAGAAGTGGATCTGGGAGGGGGCGTCGAGGAGGAGTGAGGCCATGGGGGCACGGGAGGTAGGGCATCACCCTTATCCATTCCCCTTCGATGCCGACGAGGTGGTCGGGCGGGAGCCCGGCTCTGTAGCGACGGGCTCGGGGAACAGGAGAAGACGACCATGCGGGGACTGGACCACTGGGCCGGTTCGGTGGCAAGGCCCGAGGGGTAGGGGGAATCCCCTTTTTCATCGTCCTTTTGGTTTTTAATGTATTCTAATCCGTTTCTCCTTTTAACACCGTTTTCTATTTATTCTTATACAACTAAATGAATTTTGTTAATTGTGAAACTATGCACACAATTCGAGCACAATATTTTTAGGTGGCACAAAAAGTTTGAGGCCAAAAGAAATACATAAAATTAGATTTATATTTAACTGGTTATTTTAACTACTGTTGGACCTCTTATTAATTTGACAAGATTTAATTTTTGGTTCAAATAATGTTGGGCTCAACATGTCAAAGATCAGTGGAATTTATAGAATATGGTGAACATTTTAGTTTTACTATTTGATGAAATAATTTATTTGACTTTATTTTAAATTTGAATTGGGCTTTGATTTTTATCAAGTGGCAGTTTGGCTTAGCAAGCCTGAGGACATGGCATCATTAGGGGGAGGTCACTGTAGCTAATGACTTGAGGTGTTACATAATCTTCCCATTTCTGAAATTTCATTGTTAAATGATTGGGGAATATATCACACTATCCATTAGTTCAGTCAAGCTCATCATAAGTCCACACATTATTGCCAATTGAGTAAGTCTTATTGGCGGGGAGAATAGGCTATGTGTGTGTGTGGGTTAGAGAGAGAGAGAGAGAGGGAGAGAGAGAGTGAGGAAGAGGGAGGGGGAGAGAGTGTGCGTGTGAGGATTTGATGGTAAAAAAGGCCGCTAATGTCGTAATATCGAACTCTTAAAGTTAATGTGGCCCTGTTGCAACGCACGGGCGTTCTTCTAGTCAAGCTAACAATGATCACTGATAACACTGATTGGTGCTAACAGTGATCATTGCTAGCAATGATCAATGCTAACACTGATCAAAGCTAACACTAGTCAATGATCAATGCTAACACTAATCAGAGCAAGCAATGGTCAGTGCTACCATATTATTCCAAATGCACATGCATTTTCTTACTCTGATCATGTGTCTCCTACTACTATTTTGGGCATTCGGGTATGTCCTACTACCATGCACATGCAATGTCCTATGTTGATAATGCATTCACATAGCCTAACAACAACAAGAACAACATCCAACACACTTGCACATCATACACACTATGTTGATCATCCTATGAAGAACACCACTAACATACACGACAAGAGCAACAATAGAACTACACACTAAGAACAATGCTAAGCACAGCAAGAACAACAACATCAACAATGTGGAGCAAACAAAACAAACAATGTGGCAAGAACAACATCAAGATCAATGGTAAGAACAGCAAGAACAATGCTAACAACATCACTAACACCAGCAAGAACACTGCTAAGAATAGCTCTAACACTATAAAGAACGATGCTAAGAACAACATCAATAGTGGCATTTGGAGTGAACAAACTAGTATTCCCTGTCATCTATCTAATCTAGCACTAGCATTCATCACAAACAGGAAGAACGACATCAACATGATAGGCATGCACACATATTCATCCCTAAAACGGTGGTTTCGTATCGAATCCGCTCGAATCGAATCGAATCGGATTGAATCCACTATGAGGGTGCCGGTGGAGCTTATGTCGGTCGTGAGTCACAATCTAATCTAACCTAAGAACCCTAACTATGAAGGAAGGGGAGATTAGAGGAGCTTACGGTGGGGGTGCCGGTGGAGCGTATGCCAACCGTGGAGAAAACCCCGGCGGGAAGAGGGGTGCCGCCGCCGAAGAAGAAGAAGAACTGGCCGTGACCTCGTTGTGCGCCGGCTGGAAGAGGAGCCCGGCGTCCTCGAGCTCCCCTCCCCTTGCACCGGACGCAGGGGAGAAAACCCTCGAATGGTGTAAAAATACCCCCATAAGAGGGGTCGTCAAATGGCGGAGTCAGCGGGTATGAATGCACGCCGTTGTTGAGCCCAAGAAGTGGAGCTCCAGCACCGGTGGTGGAACCGGAGCGAGCGGCGACGGCGCTGCATTGGCTCGTGGCGGCGGCATGGTGCAGAACGGAGAGGACACAAGGTTTGCCACCGCGAGATCCCGTTCGGAGGCGGAGAGACCGGCAACCCACCTCCTGGATGCTATTGCTGTCGGCGATGACCGGAATGGGTGGGGCGCGGCGAGACGGTGGCTCTGCCATCGGAGAAACCAAACGGGCGGTGAGGGGTAGGGAGAGTGCGTGCGAACTATCGAGTGTGGTGACGGGAAGGAGCAAGGCAAGTTATAAGATGTTTCGTTGTCTCCCGTGCTTCCCCACGCGTGGCTCGAGCGAACCTGTCTTGCAAAAAAGGCCGATCCGACCGTTCTTCCAGAGCCAGACCCAGACCTGCTTTGAGGTTCGTGCGGGCCAAGTTTTAGATGCAGCTCAGGCAACCAAATGGGCCCAAAACTGCTCGCCTGGGCCTGGCTGAACCTAATGCATCCCTTGTGCTTGCGGTGTGCCTTGCATCAAATTTTATAGGATATGGTTGTGCGCGGCCGAGGAAACAGATGTCAGAAGGTTTATCCAAAGTCATATGCTATTATAAATATATATGCCACATCAGATCACTGGAGACATGGAGCAAAGAGGGGAATGAAAGAGGGAGTTTACTGTTGCAAGAAGTGGTGAGCTAGCTCGCCTAGTAGCAAATAAATTTATTATTAGAGGATAACTTACTAGAAAAATATTGAATACCTCAGACCATATAATTAGCAGTTTTATGCAAGATGCGCACACAAACTATTGGAGGGGGTTGGTACTCTGTATAATATGCACACTCATTTTCATCCTAATAATAATGGCCACAGTGAGGGGGAAAAGTGCACCCGAGTGCAGATCAGCACCCAAGCTCCAATATATGCACCTGTTATGTTATATATTATTTTTGAAAAATGCATTTGTAATTATCAAAAAGGGCTGAAATATATAATTAAATGTCATTTGTTTAGACAAAAAAAAGATGAAGAGGAGGTCTAAAAAAGCAACTTCGAAATCCATATCTCGCGCATCTACTAGCTGGTTTACATGCGTTATGTGTACTTATTAATTCAGACATCATAAGGTTGCCCTCGATGACCAGGTAAAAGCTGAAGGCGTAAGAGATAAACAGGGTTAGTACTCTGTTGTTGCCTCTGTTTCCACCGAAGTGATACCAATAACCACCGCGAACAAGAAGCATTCGTCCACCCACAAGGAAAGAAGGTAAAGCGATATCTTCATGTTCCGACTCTGCCCATTCTAAATGGTTGCCTATTTTCGATAAAATACCCTTGGGACTAATTTTGGTTTATATGATCACAGGAGTGAGTTATTTATGGCCATGATCTTACCAGCCCTTCCTGTAGCTGTTGAGGTAATTTCCAGTGTCAATGCATTGAACGAATTCGTCGGCTGGGCGACACCACACATGAAAGCGGCCATACGTTATGCACGGAACATTCCACGGTCACCAGATGAAGAGAACACAGCTGCACAACGCCAGATTCAAGAGAAAATTGAGCAGCTAGGCGATAAGCTTGGGAGGCTGAAGACTCGTATTTGGAAGCTGAAGACAACTATGCCCAAGATGCTTGACCTCATTGACAGGGTTGAGTGGCAAAGCCACAAGGAACAAGCCACTGTTCTACTCCCGGAGATCAAGGATGCAGTGTACGATGCAGAGGATCTGCTTGATGAGTTTGATTATTATGCGCTCAAGTTGAAGGTTGAGTGCAACAAAAATTTGGGGCAAGATCACTTGCATAATGCCTTCATGGAATTCTTAAACACTATAGACTGTGATGAGCCCAATAATTACACCACGAAAGTCAATGATATTCAAGAAAGACTAGATCATCTGAATCAACAGTCCAAAGATATGGGCTTGCACAAAGCAGAGCTGAGGTTTGATAAATCAGTTAGGCCAGAAACGAGTTCTTTCGTTAATGAGACAAAAATATTTGGTCGTAAAAAAGAATTGAAATCTTTGATGGAGAAGCTGGGAGTTAAAATTCCAGTTAAAAGTACAGGGAAGAGAAAATTGGCCGAAGGTAGTGCAAGAATGGAAGAATTACCTGTGTTGCCAATAGGTAATGCAAGAATGACAGAATTGTCTGTGTTGCCAATAGTCGGCATGGGAGGTATGGGAAAGACAACAATGGCTCAACAAATCTGCAGTGATTCAAAGGTGAAGAAGCACTTTGATCTCATAATTTGGACATGTGCTTCAGATGATTTTGACAAAAAAAGATTAACCAAAGAGATTCTAGAACACCTGGGACAAGATACATCATCCAATAACCTGAATTTTCTTATGACAAAACTACAAGATTGTGTCAGGTCCAAAAAGTTCTTACTTGTTGTTGATGACATTTGGGATGGTATCTTGAAGGATGATGGGGCGGGATGGAGGGAGTTTTGTGCACCTCTGCAAAATGGTTCTGAAGGAAGTAGGATTTTGGTCACTACTAGATTTGCCGAGGTTGCTAAAGTAATTAGCCCCACGTATCACTATGAGTTACCTTGCTTAAAAGGTGACGTATTCTGGAAGTTCTTCAAATTATGTGCATTTGGATCCACGAGTTCTGTCGACAACCGTGAGTCACTAGAGTGCATTGGGAAGAATATACTTCCAAAGTTGAAGGGCAACCCATTGGCTGCCAAGACTATTGGACGTTTGTTGAGGATGGACCTAAGTACAACACATTGGGAAAATATAATGGAAAGTGAACTCTGGCAAGTAGAACAAACGGAGAATGACATTTTGCCGGCCCTTCGACTGAGCTATATGTACCTTCCTCAGAACCTGAAAAGATGCTTCTCAATCTGTGCAATGTATCCCAAGGATCACAAATTTGAGATGCGTTTTTTAGCTGATATTTGGACTGCACATGGATATGCGGAGAATCCCCAAAAAGCATCACTCTACTTTAATGCCCTTGCAAATCGGTCATTCTTTCAGAAAGCATCTACATACAGTTCTATGTATGTAATTCATGATCTGATGCATGATACGGCAAAGCTTGTCTCAAAGGATGAGTGCTTCATCATAAAGCATCCGCGTGACATAGATAGAGTCCCTTCAACTGTCCGTCATCTGTCAATATTTGGAAACGGAGATATTGATTGTTCTGAACTGAAGAAAATATGTAACAGCAAAAAAATAAGGACCCTGGTATGTGATGATAAATTTAACAGCGGAGCAGATTTTGCTGGCGTGATTGACTCTTGGTTCAAGGAACTGTTGAAAATCCGTGTACTGAAGTTTAGAGTTGGCAAAGTAAGGAAGTTACCCGAGAGCATGGGCAACTCAAAGCATCTGCGTTACTTTTGTTTACTGGGGCCTTCCAACTTCGGCACCCTACCTTCAACGGTTTGTCGTCTGCATAAGCTCAGAATTATAGAGCGTGCCGGTGGTGTCATTAAAAGGTTTCCGACAGGCTTCAGTGACCTCATCAGCTTGCAGAGAATTAATTCAAAGGGGTTCACTTATGACAGGGACCAATCTGACAAACTCTGCCTAGAATGGTCCTTTGAGGTTGGAGCACCTAGTAGTGAGACGGTGAGAATGATGGAAAACCAGATGGAAGAATTACCTCACTGGAATATCCAACATTTGCATGTAGAGAATTACGAAGGTGAATCTTGTCCTAGTTGGCTCAAGCCCAACCTCCTGCCAGGGTTACGCTCGCTTAAATTTCGTAGGTGTGGCAAAATCAAGAGCATACCATTTTTTGTCCCGTCAGAGGAGTCACGCGATAATGCACAAGGACCAGACAACCTTAATCGTCTTGAAGAGTTAGTCGTGGATGCTTGTTATGAAATCAATTGGCAAGGCTCGATAGTCTTACCTACTTCTCTTAGGAAGCTAACACTTTCGGCCTCAGGCTGTTCCATGGATAACCTTGTGAGCTGCTTCCGTGACCTCACCTCCCTCACTCATATGGAAATAAGGTTCGGCAGATCATTGACATCCATCCCCCTCGATGTGTGGAGTAGCAACCTTCCATCCCTGGAGGATCTATCAATTATGGATTGCTACCGCCTTGCATCAATAAGCGCCTCTGGAGCAAGCAGCAGCAGCGGTGTTAAAGGATTCTCAGCCCTTGCTAAGATAGAATTTTACGAATGTGGCGCATTACTGAGCCTTGATGAATTGCTGACGCCAGACTATCTACCTGCCGTGAAGACGATTTCTGTTACACACTGTGAAGCGTTGGCATCCGTGTCTGTCGACAGGCTCCACGGCCTGGAGAACCTGGAAATTGGACGTTGCCACAACTGTAGAATATTGTCAGTGCCGTCCTCTCTTAAGCAGCTCGACTTGTATAGTTCTGACGGCATAGAATTCATCGACCTCAGCAATAGCCAGTCTCGGAGTTCTTCAGCACTGAAGGTACTTAGCATTACGGGCTGTCCAAGCCTCAGGTCCATCGGTGGTGAAGCAGCTATTGCTGAAATAATGAATGTTGGTATAACCGGGTGTCCCAACCTCACGGAGATACAACAGCCACTCGAGCGCGGGTACGTATGATGACAGGGAATTTAATTGCTGTACTTTATATGCACATCATTTGTTCTTTACAATATATCCTGAGATAGCTGTATGGTAATCTCGTTATGTCGCTCGTTCAGCTCATCAACATTCTTATCTGGCAACCCTAATCCGTGAGGTGCACATGTGCTCATATGTCTACACTACTTTTTTGGAGCGGGTCTACACTACTACTAGTGCCTATCTAGCTTATTTTAATTATTACAAATAAAGAGGATGTATAAATTAACCCCGATAGGCTTAAACAGTGAATCACAAGCGAACATATAGATTTTCGTTTAGATAATTTGCAAGTACATGACGTATTTGTATATGGATTATTTACCGAAAATTGCCTTTGGAGCTCGGCCTCCATGGAGGCTTCCAAATTCAAATTTAAATTTCATCAAAATTCATATTGTTACATTTCAAAAAAAAATCTGAAAAAAATACAGATATATATGAAGTCATAACACATATGTGTGTAAATTTTCAGGGCAAACTATGTTGAAATGAGGCCTGTGCAAAAGAAAATATAGGGCTTTTTAACACATGATACTATTCATCTTCTCAGGCCATGAATTTGACTTTTTTGTACATATAGTATTTCAGGGTATTTCATCCTGAAAATTTACACACATACACATACACATAACTACCTTTTTTACTTACACAAATTTTGTCAGATTTTTTTGAAACCAAAAAGTTTGAATTTAGAATTTTTCAAAAATTTCGAGCTCTAGTGAGCTCGGTCACCAAACGTCCGTTGTCATTATTTACTATTTATAAATTCCACCTAGGATTATAATCATTCCATCAATTTGAGGTTGTATTTAAATTTAAGAAAAAAATCATAGGAAAAATAACTCAAAGAGGATGATTACATGAAGAAAAAAATGTTTGTTCTATTCAATTATACTTGTTTCTACTTTGTGTCGAAATAAATGCATTTTCCATTTGGAAAACACTTGTTTGTGCCTGACTGATCTCTCGACGTCATCATCCAACTCCAGCGATCGACATGTGTTCCTGTGTGGGTCTGCACGTAGTTGTCGCCATCTATCCTTATCTCTTCATTCGTGAGGCATGTCAACACATTCTCGTCCCCCCCCCCCCCCCCCCCCCCCCCCCCCCCCCCCCCCCCCCCCCCCCCCCCCCCCCCCCACACACACACACCCCTTGATTTGTTCGTTTTCTCCACCACTGCTCACCGGCACTACCCAAATTACCACCGATGTTGCACCTGTCTCCCGCCACCGCGTTGCGAGGATGCTATTTCTGCCACTGCGGCTGTTGAAGAGCCTAATTTTCAAATTTGGTGGGACGGTGCAAAATCGTTGTTGCATCCACCATCGCTGCAAGTAGCAGGATGTACTCACCGGCAACACCTGCTTCAAAGAAACACAGGAGGAAGCCACGTGCTTGCGAAGGGTGCGGTGATGCAAGGGACGAAGGTATGGCGGCGACAAGATCTCGGCACCAACATCACTGTTGCATCCCCTCGCCACAACGTCCGACATCGCTACGAGCGGTGGAGCGAGCTCGCCGACGACGCATGTCACAATGCAACTCTGGAGGGGGTTGCATGCTACAAAGGGTGCAAAGGCGCTGCTTCGTACGGTGGCTTGGTCGCCCGTGCTGCGATGGAGCATCGCTGGGGCACTGGTGTTGCGATGAAGCATCATCGGGTTGTAGATGTTGGGATGTAGCACCGACGGTGCTGTGATGGAGCATTATCGGGGCCGCCGGTGTTGCAACAAAGCATCATCGAGCCGTCGGTGCTTTCATGGAGCATTTTCGGGCCGCTGGTGTTCTGACTGCCGGGACCGCGAGGATCCAGCATCACAGGACCCGAGCGCCCGATGAGCCGACCTATGGCGTCGCGGCGGACGGATCCGTCCATCGGCCTGATGCTGTCCTCTCGAGAGCGGCGGAGTGCAATGCGGGCTGCCATTGCATCCTCTAACCCACACAGGATGACACCCCAGTCGGCGGATCCAGAGTGGTCGGAGTATGATCCACTACCTGCCATGCCGAAGAAGGCCGAAAACTGCCGAAGGTGAGCTCGGATGTCGGAGGGGAGTGGAGTGAAGTGGCTAGGGTTTGCTCCGGTGAGCAGATGGGGATGAATATATGTGGGGTCGGATGGGCCAGCATGGGCCGGGTCTGACATGGCAGGCGTGCCCGGGCACCCCATATCCGCCCCATATTTGGGTTAGATATGAGAGGTGCCGGTCAGCCTGGGCGTTTGAGGCCCATTTGAGGCGTCCGTCTAGGCCAAAAAATCGTGACCGGGCGGGCCGCCTGGGCGTTTGAGGAGGGTTTAAGGCGCCCCGCTGTAGATGCTCACGGTTCCCATGGACTGTCCGTGCCTGCCGCTGCTTATGTTAGAACATCTATAGTCGGACCTTCTATTTCATCCTTAAACATCTGAAACATTTCCCCGGTCAGTTTAATAAAGAAGGTGACCAAACACTTTCTCTTTAAACATCCTGACTTTTTTTTAGAGAAAAGGCGCCGGCCGAGCCCGAGAAGAGCTCAAACCTAGACCGTCTTTGAATTAACAAAGCCATCAACCAGCCATGATTACAGGGCAGCAACATACACAAAGGAAAACAACGGAAAGAAGGGGTACAAGGTGCTAAGTAGAACAACTCAAGGCAACTTCATAGCGGGCAAGAATAGACCACGCCGTTGCCAACAACCGCCACTATACCTACACCAGCTAACCTACTAAGGCCACGGAAGTATTTTGTTTGTTGACAGCCATTGAACGACCAAACATGGGCGATAATGATTTGTCTCTGCCGCCGCAAAGGGCCACCATCCTTTCACCCCCAGGCTCGATGGGTGCCGCACCGGCGGCCGGCAGTGTGGTTCCCCCAGAACCCAAATCCAGGTGTCCAAGCTGCCCAAAGAGAGACGCCAGGAGCAGACCCACACGCAACGGAGGCCCTACCACCCGAACATCATCACCGGCAGCGACAAGAGATAACGCCGGCTGAGAGATGTCGAACGAAGGCGCTAAACCACGAAGAAGGCCGAAAATGGCAGCACCATACAATGGTCAATGATAGGAGTCGCCGGATGACCGGCGCCGCAAGAAGGACACCGATCCCTTCACACCAATGGCCGGGACCAACCGCACCAGGGACCGGGCAAGCGCCGGAGATGTAGCTGGCCACGCCGTCATCAAACCATCGCCACCTCCACCACCGCTTGAGCCGCCCTCGAACGACGCCTTCAGGAAGGATCACGCCACCACAGTGTCGTCGTCGCTTGGAACAGGGGGTCTGAGGCTTTCACGTGAGCTCCTGGGAGGGATGAAAGGAAGGGGTTCCTCTCTGAAGCCAGCCAGTGTGTGCTTCCGATGGGTGGAGCCGGCCGGAAATGTGTGATACAGTGTGTTCTTGAGGTGATGTCGCTGTTGTGTGTGCTCTTCACGTGCTCCGACTGTGTCGCACACAATCTGTTCGATGAAATGTTGCATTTAGGAAAAAAAATGAGGGTTAAAAAGTAGGGGTTGTGGTTATTCTGCAGAAGAAAAATGTGAAATCAAGTCCGCAAACATTTGAGAGGCCAATTTAGCCAGGTGCCCTATAGATGCTCTTATGTGGGAATTATGTTCTCTGCCATCAGCTTGTTACCGCTCATCTCGCGCTGTGTTCCCCTCTCATGGCGCTCGGTCCTGTTGTGCCAAGCCATCCAGCGCGTGGCCTCCAAAGCATACAAGGGGCGTGGCCGTGTGGGAACAGGCGACTCGAAGACGTTGTCACAGTAACTTATTATTGTAGGAATATTTGACCCGGGTTATAATTTTTGTTTCCTCAAATGGTTCCAGATGATTTTTACTTTATCTTTTACATTTTGTATACGTATAGTCAATTGCTTTTGAGGATCCAATATTAATGCACTCATATGTGCTTACAGGACGGGGAGGTGGTGGCCACGGGCTGATTAATTCAAGTGGACGAGAAGAAATATGAACAGCGTCTTAGATACTCAAGAGGCGAAGAGAGCACCGATAAAGGAGGACAAGTATACAGCAACGGTCTAGTTTCAACAAAAAAGAGTACACAGCGGCGGTGTAGGGGGGCCTTCTCGTTTGCGATCGAATGCCGGAATAATTGCTCTCAATAATAATGGAAGTTGCATCATGCTGCTTGATGTTTGTTACATTTACTTTGCCCTGAAATTTGAGTTGCATTGTATGTATTTTGCTAGTTGTGAAGAAATTCTATTTTCAGTTCCAGAGATTTCAAATAATGTGCCACTAAGAACACCGGATTTGCTTGTTTATTGCCTTGTAATAATATCCATTGAAGTACTGTATATTATTAAGACCCATTCATTATT
>Lr13_hb
CTAGACGGTAACAAGGTGCAACTTTCGTGTGATATACTCCGAAGGTTCTTGGCAAGTCTTCGGTGAAGCCCCTCCACTCCTTAGTCCTCACACCAAAAGATAAGAAGATGTATCAGCACCTTATGTAACGCCCTCTGGTGCTATCCGCGGGAGACGCGCGAAGGCTTCTCCTTGCGCCACTCAAACTGTGCGGTTTCTCTTCTCTCTGCGATCAAGCCATCAGCAATTTCGTTTCGGCAACGGTGATTGCATCAATTGGGACAGGACCTCCGGAGTAAGCCGGGCCCTTGGCAACGAACGGCCGGCGGCCCTCGTGTTCTTCCAACGCGTGGGGTAAATCTGAAGAAGCAGACCTTTTGCAGTTTATATATGGGGTCGAATCAATAGCCCACACCAAGGTGCATGATCCATCTCTTCTCTCTTTCGGGTTTCTGTTGATGCTGCTAGCATGTAGAGGTTTTGTTTTCCTTTCGACTAAATTTTTACGGTAATTACAACTAGCGCTGGGAGAGGGCTGGCAAACGGACCCTTTTTTATGGCAGTTTTAGTTGTGAGACGAGATCAAACAATGACAGTTTAAAACAAAAAATTCTTCTAGAATAGATACTTTCATGTCGCTCTGAAGAAGACTGTCATCCCTCAAACTGAAACTGCCCGCAAAATCATTCGCAAATGCCACCTCCTCCTCGCGAACATTCGATAGCTAAGGGGGTCCATTTTTTTTTAACGAACGTGCCTATGGGAAGCCAACCACGTACGTATGCGGGTGTTGGAATCGGTACAACTTGTACCCTTGGCAAAACGTGTCGAACTCTCCACAAGCACAGGAACCACCAGGCAGCAAAGAGCCCCTTCTCAGGCGACGGTAAACACATGGTCTCAATCGCCAAAGATCTTTGATTTGGTGGTGCTCAGCCCAAGATCCGTGCCGGAGCACGAGCATGGGCAAGTGTGACCTCTCCGCCCACACGAACAAAAACTAAACCAACCCCCGAGCAGTGAGGCAGGTCCTAGCTCGAGTACTACACCAGAACAAGGAGAAAGGGGGAACACAAGCCTCGCCCCTCGCGAAGGAAAACTACACCAACAATATATACTCCGCAACTACATTGTCAGTAAGGGCATCTCCAACGCCGTTCCGCAAAGTGCCTGCAACCGTCCACACCGCACGGACCACACGTGTTGTGTCATCCAACGCGGGCCAGTATTGGCCCGCAAGATGGTCTAGACGTACTTTCTCCTGCAAACCGGAGACAAATATTGGGGAGGCAACCTCTCACGCCTCCGCCATTGAAGCAGCGTGCCGACTGAGGGTGCCGCCCACGACGCGTCTCGGGTGTTCACGCCTATTCAATACTGGAGACGTGTTATTGTATGGGACGGATATCTACCACGCCATTGAATGTCTCGCACGTCCGTATGGCACCATTAAGAAGGCTCGTCGGCCGGGATACCTACCCTGGCACCACGTATTGACACACCCGGACGCCTAGTCTCACCGAAATCCGCTATTTAAAGGTGGCCACACCCGGCTAACTCCACCCCACGACACAAGCCGCTCCACATCCTTCTCCCTTGCACTGCATCTGTCATGAATGCAGGTGGCGAATCTCTGTGGGAGAGCCTTTTAACGGATATGAAGCACGAGGTGGCCACCCTTGCCACCGCCTGGAAGAGCTGCCATGCCAGGAGAATCGAGGTCGGCCTGCCAGCCAGCTCTCCCAAGGTCTTGGACGACGAGGACGACCTCATGATGGAGACGAGCTCCAACGATACCGCCCCGGCTCTCGCGCATGTGCATGCTGGCTTCACCATGGAGCATACGCAGGCTCACTACAATGCCGCCATGGCGGAGGTGCATCATGCACCGGCACCTTTGTTGACGTTCCAGCAGACGGAGGAGGAATAGCGGTACAACCAATTCCTCCTGAAAGCAGCACCGGCTGCAGGAGGGCCAGATCTACGGCGAGTGCGTGAGCGAGAGGTCGTGGCGGCCATGGCCGCAGCGAACCCTAACTTCATCACGGAGCAGCTTGACATCAATGGTGTCGTCCATGCTCAAGCCACTGGGCGAACCTACAACCCACTCCCTATCCTCATCTTGTATGGGATGGGTAGAAACTTCTGCTAAGAGCATCCTGAGGGCACATCATAGAGAACTGAAGGGGGTGGGGGGGGGGGGGTCCACAACCCCCCTCCCCCCCCACTGTGTCTTTCAGACCAAAGAAACCACAACCAAATATTTGCATATATACTAAAAATAGGCCTAGATTGATCCATGAAATTGATCGTAAGGTGCCCCTCATGTCTGTAGATTAAGCACCGTGGATAGAGTGCTAGCAACATGGCAATGGTTGGTATGGTGGCAGGAAAAATGGGTCACACCACAACCATCAGCTCCTTCTGCTACAGCTCTATTACACAACGGAGGAGGGAGGATCCACGAACCCTGATTCCCATCCCATAGTTTGAATTACGGACGTTTGAAGGATTACCATAAGCATTGTTGCTATCATAGTTATTCTAGCTGCCAGATCTGGAGTTGGAGTGGAAGCTGGGGTTATTGTAGTTTTTGTACCCACATGATCTTTTGAAGTTGTAGTTGTAGCCAGATCCATAGTTACTTGAGGTGAGGTTGTTGGAGAAGCTGCTAGATCTAGTATTTTGAAGTTGCTTGGGCTAGATCCGTGGTCGATGGCTCGGGTGGATGGTGTGGGCCCCATCAGGCCGCCTTTGGGAGGAAGAGCTTGGAGGGTGCTGCCACCTTACGATGATCATATTCCTTCTACCAGGGCGACGATGAGCCCCACCTCCCCCGCTCAGGATCCACGGGAATGTGAGCCTCCTACTCGTGTCGTATCTTTTGTCGTAGATCCACATCATAGTGCAATGATTCATCCCCAACATTGATCTGCCCCTCAAAGATGCTTGCCGAAGCTGATGCAGTTAGTCAATGGCTTACAAAACATTACAACCATAGCCGTGAAAGAGCGGGAGAGGAAAGGAGGGGCAGCCATCTGAGAGAGAGAGAGAGAGAGAGAGAGAGAGAGAGAGAGAAAGAGAGAGAGAGAGAGAGAGAGAGAGAGAGAGAGAGAGAGAGAAGCAACTAAAATGACGGGCATCAGCGACGGAAGTAGGAAACCCTAATGAGGGATTAGGAGATCCACAAACTAGCCATATGTACCCCTGCGGATGGGGCGAGATGTCCTGGGGACAAAAGGAACAAATCGGTCTGAGATAGGGGGATGCACCAGGTCCACATATATCAGTCACCATGGGAAAGTCGAGCCCACTACTAGCCAAAATTGAGCATAGGCCACCCATGATAGGGCCAGATCCAACAGGTCTAGCAGGCCCATTGCCCATCAGGGCGGCATCTACGAGGGAAAATACTAGGGTTCCCCTTGATTAATGATTCACCGCTGCACCAAGAGAACCAAGTGATGATGCCGAGGAGAAAAACTTTGACGCACAATCAAGCATCAAAAACTCATCAGGAGACGACGGGGAAGCCATACTTGGCTCCAGAATGCCTGCAGTGCCCTCTAGCAGCATACAAAAAATATCGCGCCTCACTAGGATTTGGCCACAACCAAGTCTTGGGCAAGGTCGGCCTCCTCCTGACGCCAGAGAGGAGATAACCATGACCCCATGTATGAGAGCATGACACTTACCTAAGCCACCATCTAGGCTAGTCTCCCCATGCACCGCACCTCTAGAGCCAACATGATGTTGAGAACTGACGACCTGAGCACCTAGAAGCAGCTCCCCTGAGAGGAGTTTCACCTCTTACTAGCAATACGACACCTCCCTCAAGTCCCAGAACAAATTCCTAGGTGCAATAGAGCGGTATACACTAGGAGAGGGCAAAGAAGGAAGTAGCATGCGGTAGAGGGAGGGGAAAGGGGGTGGCGTGTGAGTCACGAGAGGGGTCGACAAGGGAGGGGAGAGGCCCGGGAGTATGAGAGAGTTATTCGCACCATTGTAAGCATTGATGAAACCATGGAATACACAAATGAAAGGATGAGAGAACGCATGCACATGTACAACTACTATTGATTGCTTCTTCATATTTTCATCCAGGCAATCTTGTCTCCTTGCTCGGCTGCGCCATACAAGTGGGCCTTTACATGTGTGTGCTTATCAATGCATGCCCCATTATACTATGTCATTGCATCATATAGATCCCTCCTGGGGGGCGGAGAGCCTTGATGCAGATATCAACAAAGTTATGTTTGACAGATTTAACGCATGGCCCCATGGTGGGTGTCAAATGTTGATGACTGAATCAAAATATTGTGCATGCGGGTGTATGTATAACTTGAATATTGAGTCAAGCAATGCAAGGACCCCATTCAAGACCCTTGTTATGATGAAGAAAACAATAACATGGTTGTTTTACCTAGGTTCAGACCCTCCAATGAGGAAAAGTCATGCGCCTTGCTATTGTATATTAAACCGAGATTCTAGTTTACAAACTGTAGGTTGAATCTCTCCCTCCCCCAAGGGTTCTTGGGGTTTTATGTGGGCACTCCTTGACCAACAAACAAGTAAATCTATCTTTGGATGATCCCCCATCATCTACTCTTGTAAATGAAAATATCTCTCATAAGAACATAATTCCAAAACAGCATGCCTAGATTCATCTCCTCTCAGCGTCTATTTTAGCATGTATGGATGCGAACCATATGGTCCCTAGACACCTTTCAGTCGACTCACTCTATCCATATCCCTAGGTTATAGCCCTTTGATATTTTATTCCTAATCACTGACAATGCCATATTCTATGATATTCACAACTGCTACTACCGTCGTCGAAGGAGAAAGATTCTCTTTTTACACTTCCGAAAGCATCATGAAAACGATCTTTGTCATTACCATGTCCATAGTCACAAAGCATCGTCAGGCGATTGGTACTCATAAGCACTAGACACTGAGCCAAGGTGTGAGTCGACTTATCATAGATATACTAATAGAGCGTCGTGGTATAGTCAGACAACATGCATAATCAGTGTGACATTTACAACACCATAATTTGGTTTGTTCCTTTAGCGAGGGCCTATCCATATCCATCGACTGGATATACCTCCATATGAATGATGGGGATGACCTACACGATAGTCGTAACTACATGTACCAATTGATGAACCACTAGGGAGCATTTAAATAGAAAAACACGCAAGACCCTTGATGCCCTTTGTGATCCGGTTTGGATAGCAGAAGATTCCCGTACCTTTTCCCCAAGGATTGACCCTAGGTTACCGAACCCACGAGAGGATGTGCTCTAAGATAAAGAGTCAAACAAGTTATTGTTATTGAATTATATTGTAGTTATTTAACCAGACCTTTAACAATCTTTTTGGGTGTAAACATTAATATGAAAATAGGCATGGGTATGAGGTCTTACTCTCAAACCTTGTATTTGTGCTTGGGATCTCATCTTGATAATAGACATTTCTGGAAGACAGCCGTTATGATGTGCTTGCTGGAGTGGGAGACGTGTCCAATGTCCATCTTGACCGATACGTGACCTGCATCAAGAGTCATTTGTCCAACTGATGGCCCTTAGCATCGATTCACACGAGGTTACCTCGGTTATTAAGAATAAACATTGAGATAAAAGCATTCGGCGCTTAATGACTGCACCTCATTTATCCCCAAGGAATTGATTTCCTCTACCATACTAACCCCTTCTTTCACTTTTGTTTGGGGTAGTGTTCCATGCATCCTCACTCGATCTATCTACGGGATCCTGGGTACCTGCAGGGCCTTAGAATAAGAAGAAGACAAGGGACACGTCCGCTGCAATAGGACACATACAAATAACGTAAAATGCGTAAAGTCATTCCAATGACCCCATGCACAAATACATAGGGTTGCAAGACCTTTCCTCAACCCGTTGCCATACCGAAGTACTCACACATGGCAAATGGATGCCAATATGAACTCATTGAAGATGCCATAAAGATGAATGATTGATTGATAATATTTCTTACAATAGTTGTTGAATGTGATACACCGATTACAAGTATGACTAACTTGGAGAGAATGGTTGTGGTGATGAAGGTGGTAGCAACTATGGAGGTGAGATGGGAAATAGGAGCAGCTAAGGCTGGAAGATGGGTTCTCGTTCTCTGTTTCACAAATGGTGCTCTCCCTATTGAGAATTTGGCATCATCCCCTTTAGAGAAGTTGGTTAGGTGGATGCCCTATTGCTAATGGTGTGTAGTACGACTGGTGGTATAAGAGGGCGCGGTTATACCATGCATCCTCTTGTGCTCTAGACTACTCCCTGTGCCTCCTCTTGACTTGCCTCTTCAACCAAACTTCGTACTTCCTCCTATGTGATGGTATTCTTCCGTGTTTAGGGCAATTTCTTTTGAAAACACATTAAACAAAGGATTTCGTGATCTCTTGCATTCATTGGTCATTAGTGGCGGCAATATCAGAGTGATTTTCTTTAAAATTATGGGATTGTCTAGTTTAAACAATGGTGTCATGAGCGCAAAAATATCACCCATCAACCATTCACATGGCCCCCTACTAGTCGCTTGCCATGCTTGGCAGCGGTACCAAAGGACTATACCCCATTGATGGAGATGGCGTCGGTCCAGCCAAAGGGTGGAAGCTACCCGTTGGCTATTACACTAGCGCAGGCATAGGTGTAATGGTTAGTGGCACTACCAAAACTCTGGAGGGTGCTCTCTATGGTGGCCTAGCAATGCATCCAAAGGCAGCAACACAAAACACACTACCAACAACAGGGGAGGCCATGCTGCCAACAACAGGGGTTTCAGGAGCACCGACGCACATGGTTGAGGTTTGCAAAGCACATGCAACTAATTCATGAGCCGGACTTAAACCGACACAAGAAACATGAGCGGGTGTTCTTTCATCTATGTTGGCAGGCAACATGGATCAGAGGATTCCCGCGAACGTTCAGGAGCACCATGGAGGAGATGACTCTATTTGGATCTATTGAGGGTTTCCTTGTGACCACATAGTCCACAAGAGACGCTTGAAATCCATGTGTTAAGGTGAATAGTTTGAATGAATCATGTCCCACATGGCCTAGCTAATGCGTAGCTTTTTCCTTGACCTTGGGTTTAGGGCAATGAAAGTGTAGATGATGTCGATGCCGATGGGCTAGAGACTTTCGCATGCGCTTTCATGCACATCTCCTAAAGAAACTCCTCGAGCATGGGTAGTGTGTAATATGGGACTGAGGAATGGGTGCCCAACGCTCGATGCATGTACCTTGGTGCGACCCTTTTCCTCCATTGGTGACTAAGATGAGGAGGAGGAAGGCATGGCATTTCAAATTAAAGGCATCACTGCACTGGCCTCCCATCTCTATAGAGAGTGAACAAGAAATTTCACTTTTGTGGAAAGTGACCTGGCACAGTCATGGAGTGCTCTTGGTGATGCGATCCTGGTGTTGGGAACCATATATCCAACAAGAAATCATGCCATGAACTTCTTCGACATTTCGTCTTCTCTAGTGACTCCTAGATGCACCTGGAATCTACGATAGGAAAAGAACAATCCAAATGAATGTGATGCAGAGGAACCACTTGGTCAGCAACATGCACCAGGGGGCTAGCGTTGGCGCCACCTTTTGCAAATGTCCCTTCTCTTTTCAAAAAATATGTCAGCTACTATGGCATGTAATACATGTTAACTACCATAATGCATATGTTACTCCAAAGGCATCTCAGGTGAACCCCAAGCCACTATCGCGGCCCTCGTCTCCTTTCTCCTCTATCTCCCTGTCATTGTGGGATGTTCATAGGTCTGCGTATCAAGCTAGCCATGAACGGTAACTGCGTACGATGGGTCTATGACCCCAAGGTGGCATCATGTGGCATCATCGTTTCCAAGGTTGTCATGGTTGCGAGGGTAGTATGTGGTTGTCCACGGCTATGGGTGGCAATGAATTTTGACATGCTTGCCTCGATGTGGCTGATGGTGGAAATTTCTATGCCAAGGGTGTCAGGCATAGTTGTAGATGGTGATGGTGGCAGTGGGCGCCACCCTACAGCTGGACCAGTCCAACAATGCAGTGGCACTCATGCTAGATCCGGAGCTCGGGGCCCTGTGTTGGCTATGATACATCGTGTGCTCAACACATGTGTTGTCTCATGCCAATTGGTTTGGTGTGCAGGCAAGCCATTGGCATGGGCAAGGATTATTCGGGCTTTGATGGTTGCTGCCAGATCTATGGCATGAGTATGGACGCTCCTCGACGACCACATGGGTGACCTTCAATGGGAGGACGTCTCACCCATCCATTAGCGCCATTACCTCCTCTCATCGCTCTCATCGGCTACGGGACTTTCTTCCTTGGCGGGGTAGGCGGTTGGTTAGGTGGCTTGCACTACTTTGGCGCATGGTTGCATGGCGTTCCAGGAGAGTCATGGCCCTCCTTCGTCGGATGCCAATGTGGTTCAACATGGATTACTGGTTGGCACAACTATCAGAATAATTGTATGATATGGTGCTTAGAACTCCACTTCATGTCTAGGTTGAAAACTCTTGTTCAGGTCTTCGTTGGTTGGTTTCAGCAACAATGAACTTGAGTCGCTGTCCTATTGAAGGCGGCATCTCCGTGCCAATGTTCTGGCTTTCATTGACTAAACTTGGCGCCCAGGATGAAAATCTTTGTCATGGTCGTCTCTGGTAGGACATGGTGATGACGCATGAGTGTGATGTCCCTTCTTGAAGGTGATTGTTGCATAAGAAATTGGCTTAGTCATAGGTGTTTTTTCATATCTTGTAATATTTTTTCCATAGTAGTCTACACCTTGTACTCTTCCTGTTGATGATTATGCCTAGTTTCTATTGTTTTGCAAAGTGCACATATCGCGCACTGAGCCACCAACACACGATTCTCCTTGGATGTGTTTGGTTACCTGCATCGTTTTTTGCCACTTTGCATACTTGTCCCAGTTGGGCCTAGCTGAGCATATGCAGGCAAAAAACCTATATCTGCATGTTGATTGGTTGCCTGCATCGCATCAAGGCCCAGACGGGTGCAAGTTGTTTGGTTGCCTGTGTTTGTGCTTTAGGGATGAGAAGATCCAAAGCACAGCTGTTTGGTTGTATGCAAGTATTTGGTCTGCTCACCCCTTTCAAATGTGGTGGACTTATCACCCATTTGACAGCACACAACACACTATGATCAACAACAGCAGAAAAACAGCAACAACAAAGCAAAAACAAAGCAAAGAACAGGCAGATCATAAGCTACTAGGCATACTTTTAAAACAGCAGGGCATCCCATGCCCCTGCTGGACCCCATGTTGCTGCTCCCCGGGCAAAATATGGACATGTTCACAGCAAAACATATGCTCAAACTTAAAAGTTGATACCTAAGCTATTTCAGTTCAGACTTGACAAACGAACCACATGGCTTGAGTGATGTTGCCGACGCAGCTGTGCTTCGAGCATTGGACCCTATAGATGTTCGAGGTGTTGGCATCGAAGATCTGCACCTTCAGCCCCAGCCCGGAGAGTCTGAAGAATAGGAGGTCGTTGGGGACGATCTTCTGCCGATGGAAGAAGTACACCCAGCCGTGCCTGAGAACCATATGCCCCTTGAACATCTGCACCTAGACCCAAAACTCACATCACTTATTGGCGGAGAGGCTGACGACGCGAGAAGGGCCAAGGACCAACCATTGCTTCATCACCGGCGTGAAGGCAGGCGGGATGACGAGCATGGTGATGTCCTCCTAGTCATGGATCTACACGCAGAACCTGACAGGTTCCTGTGCACCCTCCTCGTGGCCGGTCCTTGGCCTCCTGCCAGCAGTGAGCGGCATGCTCATGTACTCAACCCTGTGAGGAAGCACCACCCTCTTCAGCCACTGGTTTGTGGGGATTACGTCCTCCATACCCTCTGTGCCGGCGACGACCTGCGCTCCGCCACCGGCTATGTCCCACTTCTTCTTGATTATCTTACCAGCAAGGTGGATGACGGTTAGCAACAATGAAAGATGATCATTGATAGTGCAAATGCCAATGATCAGTGCTACCAATGATCAATGCTAACATTTATCTCTACTCCTAATGGAGTAGTTGGTGAATAGTCTCCATGGTTTATTTTTGCTGTTTTTTTGTCTCTCCTCCCACCACCCTCTCCCATCCTGGTCCATTGGTTTATTTTTCTCCCCACTCTTTATTACAACCAGGACTTTCCTAACGTATAACAAATCACGGATCTAACTTCCTTAAATTATTCATATCAATCGATTCCTTTTATTGGTTCAATTTGTCTTACGAAACAAATAACAAAAATTTAAGAAACAAATAATAGATTTGAATCTAACTTTCCTAACTTATCTAAATCAATCGATTTCTCTCATTAGTGAATTTTTTTTAGGAAACAAATAACAGACACGTCACAAACTTTCCTCCCAATAAATAGTTTCTTAACATTTGCAAACTTTCCTAATCAGACACGTCACAAACGGGCAGGTACTGATATCATGTTACCAAACAATAAAACCCCATTTGCATAGAAATCAGTTCAAAATCCTAACTTTCCTAAATTTTTACCTTTCCTTGATAACATCNNNNNNNNNNNNNNNNNNNNNNNNNNNNNNNNNNNNNNNNNNNNNNNNNNNNNNNNNNNNNNNNNNNNNNNNNNNNNNNNNNNNNNNNNNNNNNNNNNNNAATCGATATTAGCAGTTGGTGAATAGTCTCCACGGTTTATTTTCGCTGGGTTTTTTCGTCTCTCCTCCCACCACCCCCTCCCATCCTGGTCCATCGGTTTATTTTTCTCTCCACTCTTTATTACAACCAGGACTTTCCTAACGTATAACAAATCACGGATCTAACTTCCTTAAATTATTCATATCAATCGATTCCTTTTATTGGTTCAATTTGTCTTAGGAAACAAATAACAATTTTTTAAGAAACAAATAATAGATTTGAATCTAACTTTCCTAACTTATCTAAATCAATCGATTTCTCTTATTAGTGAAATTTGTTTTAGGAAACAAATAACAGACACGTCACAAACTTTCCTCCCAATAAATAGTTTCTTAACATTTGCAAACTTTCCTAATCAGACACGTCACAAACGGGCAGGTACTGATATAATGTTACCAAACAATAAAACCCCATTTGCATAAAAATCAGTTCAAAATCCTAACTTTCCTAAATTTTTAGCTTTCCTTGATAACATCCAATATTTCCTATGTTTTCCACCTATTGAAGGAAATCAGCCTTCCATCAATATTAGCATTTTTTTGGAATGAGATCTCCGGGTTATGATTTTTTTGCGATTCTTTCCAACTGTGACCTCTCCTTCTGCTCCGGCTCCTTCTCGCATAATCACCTCCACCACAGCCAGCTGGCGCCACCCTAAACCTCTTGCCTCTCCACACCTTCTCCGCCACCTCCTCTCGTACTCCATTGACAATCCCTTCGCCACGTTTGTCCACAGCGGTGTCGAGGGCAGGGCAGAACAGCATACCAGTGGTAGAGCAGCACATAGCAGCAGGAAGAAGCACGCAGCAGGCGAGGCGAGCGGCCGACGATGAAGGGCAGAGATGCGGCCGGCGTGGCTGAGGGGGCAGCCGGCAAAAGATGGCCACGACAGGAGGCGGCGCGAGACAGGGCGCGACAGCGGGGTGAGCGAAGGGATAGGCGGCAGCAGACGGGGTGAGCGCAGCCAGCGAGAGCGTGACGCACGGCCAGGGTGTGCGTCACGCGGGGCATCGTGGTTCGGTGCATGTGGCGAGCGTGATGGCAACGGCGGGCACGACGGATGTGGTGTGGCACGTGCGTGGGCATGGAGAGCCAGAGAGGGAGTGGCCCCGCGGGCGCGGAAGAAGAGCTGAAGGCTCTGGCATGGGCGCACATAGGAGCGGGCATGTGCCACGGGGTCAATCTGAGGGGCTCAATGGCTACCCCTGCAATTGCCATGGCGGACGGCGGTTCTCGGCCACGGCAAAATACTTAACGAGAGCAAACAAGAGGGGAAACTGGGGAAAGGAAAGAGGAGATCACGGCGGTGTCAATGGCACTCTAGGAGAAGACAGGGGAGCTTGGGGCGGCGCGGATCGAACGGGAATGTCGCGGTGGCCGAAGGTTGAGGAAGACGGCAACGACATCGATCTGGGGGTGCTGGACTTGATCTCGTTGGCGCAGATGAAGTAGCGGAGGCATTCGGAGCTCCTCGACAAGCTCCTAGCCAGCAGAGAGGGCAGTGGCCGTGTGGACGGGGTCGGTCATGGTGGCCGTGGCATCTGACTTCGTCCAGATCACCGGGATCGAGCGAGTGAGGAGGAGAAGTGGATCTGGGAGGGGGCGTCGAGGAGGAGTGAGGCCATGGGGGCACGGGAGGTAGGGCATCACCCTTATCCATTCCCCTTCGATGCCGACGAGGTGGTCGGGCGGGAGCCCGGCTCTGTAGCGACGGGCTCGGGGAACAGGAGAAGACGACCATGCGGGGACTGGACCACTGGGCCGGTTCGGTGGCAAGGCCCGAGGGGTAGGGGGAATCCCCTTTTTCATCGTCCTTTTGGTTTTTAATGTATTCTAATCCGTTTCTCCTTTTAACACCGTTTTCTATTTATTCTTATACAACTAAATGAATTTTGTTAATTGTGAAACTATGCACACAATTCGAGCACAATATTTTTAGGTGGCACAAAAAGTTTGAGGCCAAAAGAAATACATAAAATTAGATTTATATTTAACTGGTTATTTTAACTACTGTTGGACCTCTTATTAATTTGACAAGATTTAATTTTTGGTTCAAATAATGTTGGGCTCAACATGTCAAAGATCAGTGGAATTTATAGAATATGGTGAACATTTTAGTTTTACTATTTGATGAAATAATTTATTTGACTTTATTTTAAATTTGAATTGGGCTTTGATTTTTATCAAGTGGCAGTTTGGCTTAGCAAGCCTGAGGACATGGCATCATTAGGGGGAGGTCACTGTAGCTAATGACTTGAGGTGTTACATAATCTTCCCATTTCTGAAATTTCATTGTTAAATGATTGGGGAATATATCACACTATCCATTAGTTCAGTCAAGCTCATCATAAGTCCACACATTATTGCCAATTGAGTAAGTCTTATTGGCGGGGAGAATAGGCTATGTGTGTGTGTGGGTTAGAGAGAGAGAGAGAGAGGGAGAGAGAGAGTGAGGAAGAGGGAGGGGGAGAGAGTGTGCGTGTGAGGATTTGATGGTAAAAAAGGCCGCTAATGTCGTAATATCGAACTCTTAAAGTTAATGTGGCCCTGTTGCAACGCACGGGCGTTCTTCTAGTCAAGCTAACAATGATCACTGATAACACTGATTGGTGCTAACAGTGATCATTGCTAGCAATGATCAATGCTAACACTGATCAAAGCTAACACTAGTCAATGATCAATGCTAACACTAATCAGAGCAAGCAATGGTCAGTGCTACCATATTATTCCAAATGCACATGCATTTTCTTACTCTGATCATGTGTCTCCTACTACTATTTTGGGCATTCGGGTATGTCCTACTACCATGCACATGCAATGTCCTATGTTGATAATGCATTCACATAGCCTAACAACAACAAGAACAACATCCAACACACTTGCACATCATACACACTATGTTGATCATCCTATGAAGAACACCACTAACATACACGACAAGAGCAACAATAGAACTACACACTAAGAACAATGCTAAGCACAGCAAGAACAACAACATCAACAATGTGGAGCAAACAAAACAAACAATGTGGCAAGAACAACATCAAGATCAATGGTAAGAACAGCAAGAACAATGCTAACAACATCACTAACACCAGCAAGAACACTGCTAAGAATAGCTCTAACACTATAAAGAACGATGCTAAGAACAACATCAATAGTGGCATTTGGAGTGAACAAACTAGTATTCCCTGTCATCTATCTAATCTAGCACTAGCATTCATCACAAACAGGAAGAACGACATCAACATGATAGGCATGCACACATATTCATCCCTAAAACGGTGGTTTCGTATCGAATCCGCTCGAATCGAATCGAATCGGATTGAATCCACTATGAGGGTGCCGGTGGAGCTTATGTCGGTCGTGAGTCACAATCTAATCTAACCTAAGAACCCTAACTATGAAGGAAGGGGAGATTAGAGGAGCTTACGGTGGGGGTGCCGGTGGAGCGTATGCCAACCGTGGAGAAAACCCCGGCGGGAAGAGGGGTGCCGCCACCGAAGAAGAAGAAGAACTGGCCGTGACCTCGTTGTGCGCCGGCTGGAAGAGGAGCCCGGCGTCCTCGAGCTCCCCTCCCCTTGCACCGGACGCAGGGGAGAAAACCCTCGAATGGTGTAAAAATACCCCCATAAGAGGGGTCGTCAAATGGCGGAGTCAGCGGGTATGAATGCACGCCGTTGTTGAGCCCAAGAAGTGGAGCTCCAGCACCGGTGGTGGAACCGGAGCGAGCGGCGACGGCGCTGCATTGGCTCGTGGCGGCGGCATGGTGCAGAACGGAGAGGACACAAGGTTTGCCACCGCGAGATCCCGTTCGGAGGCGGAGAGACCGGCAACCCACCTCCTGGATGCTATTGCTGTCGGCGATGACCGGAATGGGTGGGGCGCGGCGAGACGGTGGCTCTGCCATCGGAGAAACCAAACGGGCGGTGAGGGGTAGGGAGAGTGCGTGCGAACTATCGAGTGTGGTGACGGGAAGGAGCAAGGCAAGTTATAAGATGTTTCGTTGTCTCCCGTGCTTCCCCACGCGTGGCTCGAGCGAACCTGTCTTGCAAAAAAGGCCGATCCGACCGTTCTTCCAGAGCCAGACCCAGACCTGCTTTGAGGTTCGTGCGGGCCAAGTTTTAGATGCAGCTCAGGCAACCAAATGGGCCCAAAACTGCTCGCCTGGGCCTGGCTGAACCTAATGCATCCCTTGTGCTTGCGGTGTGCCTTGCATCAAATTTTATAGGATATGGTTGTGCGCGGCCGAGGAAACAGATGTCAGAAGGTTTATCCAAAGTCATATGCTATTATAAATATATATGCCACATCAGATCACTGGAGACATGGAGCAAAGAGGGGAATGAAAGAGGGAGTTTACTGTTGCAAGAAGTGGTGAGCTAGCTCGCCTAGTAGCAAATAAATTTATTATTAGAGGATAACTTACTAGAAAAATATTGAATACCTCAGACCATATAATTAGCAGTTTTATGCAAGATGCGCACACAAACTATTGGAGGGGGTTGGTACTCTGTATAATATGCACACTCATTTTCATCCTAATAATAATGGCCACAGTGAGGGGGAAAAGTGCACCCGAGTGCAGATCAGCACCCAAGCTCCAATATATGCACCTGTTATGTTATATATTATTTTTGAAAAATGCATTTGTAATTATCAAAAAGGGCTGAAATATATAATTAAATGTCATTTGTTTAGACAAAAAAAAGATGAAGAGGAGGTCTAAAAAAGCAACTTCGAAATCCATATCTCGCGCATCTACTAGCTGGTTTACATGCGTTATGTGTACTTATTAATTCAGACATCATAAGGTTGCCCTCGATGACCAGGTAAAAGCTGAAGGCGTAAGAGATAAACAGGGTTAGTACTCTGTTGTTGCCTCTGTTTCCACCGAAGTGATACCAATAACCACCGCGAACAAGAAGCATTCGTCCACCCACAAGGAAAGAAGGTAAAGCGATATCTTCATGTTCCGACTCTGCCCATTCTAAATGGTTGCCTATTTTCGATAAAATACCCTTGGGACTAATTTTGGTTTATATGATCACAGGAGTGAGTTATTTATGGCCATGATCTTACCAGCCCTTCCTGTAGCTGTTGAGGTAATTTCCAGTGTCAATGCATTGAACGAATTCGTCGGCTGGGCGACACCACACATGAAAGCGGCCATACGTTATGCACGGAACATTCCACGGTCACCAGATGAAGAGAACACAGCTGCACAACGCCAGATTCAAGAGAAAATTGAGCAGCTAGGCGATAAGCTTGGGAGGCTGAAGACTCGTATTTGGAAGCTGAAGACAACTATGCCCAAGATGCTTGACCTCATTGACAGGGTTGAGTGGCAAAGCCACAAGGAACAAGCCACTGTTCTACTCCCGGAGATCAAGGATGCAGTGTACGATGCAGAGGATCTGCTTGATGAGTTTGATTATTATGCGCTCAAGTTGAAGGTTGAGTGCAACAAAAATTTGGGGCAAGATCACTTGCATAATGCCTTCATGGAATTCTTAAACACTATAGACTGTGATGAGCCCAATAATTACACCACGAAAGTCAATGATATTCAAGAAAGACTAGATCATCTGAATCAACAGTCCAAAGATATGGGCTTGCACAAAGCAGAGCTGAGGTTTGATAAATCAGTTAGGCCAGAAACGAGTTCTTTCGTTAATGAGACAAAAATATTTGGTCGTAAAAAAGAATTGAAATCTTTGATGGAGAAGCTGGGAGTTAAAATTCCAGTTAAAAGTACAGGGAAGAGAAAATTGGCCGAAGGTAGTGCAAGAATGGAAGAATTACCTGTGTTGCCAATAGGTAATGCAAGAATGACAGAATTGTCTGTGTTGCCAATAGTCGGCATGGGAGGTATGGGAAAGACAACAATGGCTCAACAAATCTGCAGTGATTCAAAGGTGAAGAAGCACTTTGATCTCATAATTTGGACATGTGCTTCAGATGATTTTGACAAAAAAAGATTAACCAAAGAGATTCTAGAACACCTGGGACAAGATACATCATCCAATAACCTGAATTTTCTTATGACAAAACTACAAGATTGTGTCAGGTCCAAAAAGTTCTTACTTGTTGTTGATGACATGTGGGATGGTATCTTGAAGGATGATGGGGCGGGATGGAGGGAGTTTTGTGCACCTCTGCAAAATGGTTCTGAAGGAAGTAGGATTTTGGTCACTACTAGATTTGCCGAGGTTGCTAAAGTAATTAGCCCCACGTATCACTATGAGTTACCTTGCTTAAAAGGTGACGTATTCTGGAAGTTCTTCAAATTATGTGCATTTGGATCCACGAGTTCTGTCGACAACCGTGAGTCACTAGAGTGCATTGGGAAGAATATACTTCCAAAGTTGAAGGGCAACCCATTGGCTGCCAAGACTATTGGACGTTTGTTGAGGATGGACCTAAGTACAACACATTGGGAAAATATAATGGAAAGTGAACTCTGGCAAGTAGAACAAACGGAGAATGACATTTTGCCGGCCCTTCGACTGAGCTATATGTACCTTCCTCAGAACCTGAAAAGATGCTTCTCAATCTGTGCAATGTATCCCAAGGATCACAAATTTGAGATGCGTTTTTTAGCTGATATTTGGACTGCACATGGATATGCGGAGAATCCCCAAAAAGCATCACTCTACTTTAATGCCCTTGCAAATCGGTCATTCTTTCAGAAAGCATCTACATACAGTTCTATGTATGTAATTCATGATCTGATGCATGATACGGCACAGCTTGTCTCAAAGGATGAGTGCTTCATCATAAAGCATCCGCGTGACATAGATAGAGTCCCTTCAACTGTCCGTCATCTGTCAATATTTGGAAACGGAGATATTGATTGTTCTGAACTGAAGAAAATATGTAACAGCAAAAAAATAAGGACCCTGGTATGTGATGATAAATTTAACAGCGGAGCAGATTTTGCTGGCGTGATTGACTCTTGGTTCAAGGAACTGTTGAAAATCCGTGTACTGAAGTTTAGAGTTGGCAAAGTAAGGAAGTTACCCGAGAGCATGGGCAACTCAAAGCATCTGCGTTACTTTTGTTTACTGGGGCCTTCCAACTTCGGCACCCTACCTTCAACGGTTTGTCGTCTGCATAAGCTCAGAATTATAGAGCGTGCCGGTGGTGTCATTAAAAGGTTTCCGACAGGCTTCAGTGACCTCATCAGCTTGCAGAGAATTAATTCAAAGGGGTTCACTTATGACAGGGACCAATCTGACAAACTCTGCCTAGAATGGTCCTTTGAGGTTGGAGCACCTAGTAGTGAGACGGTGAGAATGATGGAAAACCAGATGGAAGAATTACCTCACTGGAATATCCAACATTTGCATGTAGAGAATTACGAAGGTGAATCTTGTCCTAGTTGGCTCAAGCCCAACCTCCTGCCAGGGTTACGCTCGCTTAAATTTCGTAGGTGTGGCAAAATCAAGAGCATACCATTTTTTGTCCCGTCAGAGGAGTCACGCGATAATGCACAAGGACCAGACAACCTTAATCGTCTTGAAGAGTTAGTCGTGGATGCTTGTTATGAAATCAATTGGCAAGGCTCGATAGTCTTACCTACTTCTCTTAGGAAGCTAACACTTTCGGCCTCAGGCTGTTCCATGGATAACCTTGTGAGCTGCTTCCGTGACCTCACCTCCCTCACTCATATGGAAATAAGGTTCGGCAGATCATTGACATCCATCCCCCTCGATGTGTGGAGTAGCAACCTTCCATCCCTGGAGGATCTATCAATTATGGATTGCTACCGCCTTGCATCAATAAGCGCCTCTGGAGCAAGCAGCAGCAGCGGTGTTAAAGGATTCTCAGCCCTTGCTAAGATAGAATTTTACGAATGTGGCGCATTACTGAGCCTTGATGAATTGCTGACGCCAGACTATCTACCTGCCGTGAAGACGATTTCTGTTACACACTGTGAAGCGTTGGCATCCGTGTCTGTCGACAGGCTCCACGGCCTGGAGAACCTGGAAATTGGACGTTGCCACAACTGTAGAATATTGTCAGTGCCGTCCTCTCTTAAGCAGCTCGACTTGTATAGTTCTGACGGCATAGAATTCATCGACCTCAGCAATAGCCAGTCTCGGAGTTCTTCAGCACTGAAGGTACTTAGCATTACGGGCTGTCCAAGCCTCAGGTCCATCGGTGGTGAAGCAGCTATTGCTGAAATAATGAATGTTGGTATAACCGGGTGTCCCAACCTCACGGAGATACAACAGCCACTCGAGCGCGGGTACGTATGATGACAGGGAATTTAATTGCTGTACTTTATATGCACATCATTTGTTCTTTACAATATATCCTGAGATAGCTGTATGGTAATCTCGTTATGTCGCTCGTTCAGCTCATCAACATTCTTATCTGGCAACCCTAATCCGTGAGGTGCACATGTGCTCATATGTCTACACTACTTTTTTGGAGCGGGTCTACACTACTACTAGTGCCTATCTAGCTTATTTTAATTATTACAAATAAAGAGGATGTATAAATTAACCCCGATAGGCTTAAACAGTGAATCACAAGCGAACATATAGATTTTCGTTTAGATAATTTGCAAGTACATGACGTATTTGTATATGGATTATTTACCGAAAATTGCCTTTGGAGCTCGGCCTCCATGGAGGCTTCCAAATTCAAATTTAAATTTCATCAAAATTCATATTGTTACATTTCAAAAAAAAATCTGAAAAAAATACAGATATATATGAAGTCATAACACATATGTGTGTAAATTTTCAGGGCAAACTATGTTGAAATGAGGCCTGTGCAAAAGAAAATATAGGGCTTTTTAACACATGATACTATTCATCTTCTCAGGCCATGAATTTGACTTTTTTGTACATATAGTATTTCAGGGTATTTCATCCTGAAAATTTACACACATACACATACACATAACTACCTTTTTTACTTACACAAATTTTGTCAGATTTTTTTGAAACCAAAAAGTTTGAATTTAGAATTTTTCAAAAATTTCGAGCTCTAGTGAGCTCGGTCACCAAACGTCCGTTGTCATTATTTACTATTTATAAATTCCACCTAGGATTATAATCATTCCATCAATTTGAGGTTGTATTTAAATTTAAGAAAAAAATCATAGGAAAAATAACTCAAAGAGGATGATTACATGAAGAAAAAAATGTTTGTTCTATTCAATTATACTTGTTTCTACTTTGTGTCGAAATAAATGCATTTTCCATTTGGAAAACACTTGTTTGTGCCTGACTGATCTCTCGACGTCATCATCCAACTCCAGCGATCGACATGTGTTCCTGTGTGGGTCTGCACGTAGTTGTCGCCATCTATCCTTATCTCTTCATTCGTGAGGCATGTCAACACATTCTCGTCCCCCCCCCCCCCCCCCCCCCCNNNNNNNNNNNNNNNNNNNNNNNNNNNNNNNNNNNNNNNNNNNNNNNNNNNNNNNNNNNNNNNNNNNNNNNNNNNNNNNNNNNNNNNNNNNNNNNNNNNNGCAGGATGTACTCACCGGCAACACCTGCTTCAAAGAAACACAGGAGGAAGCCACGTGCTTGCGAAGGGTGCGGTGATGCAAGGGACGAAGGTATGGCGGCGACAAGATCTCGGCACCAACATCACTGTTGCATCCCCTCGCCACAACGTCCGACATCGCTACGAGCGGTGGAGCGAGCTCGCCGACGACGCATGTCACAATGCAACTCTGGAGGGGGTTGCATGCTACAAAGGGTGCAAAGGCGCTGCTTCGTACGGTGGCTTGGTCGCCCGTGCTGCGATGGAGCATCGCTGGGGCACTGGTGTTGCGATGAAGCATCATCGGGTTGTAGATGTTGGGATGTAGCACCGACGGTGCTGTGATGGAGCATTATCGGGGCCGCCGGTGTTGCAACAAAGCATCATCGAGCCGTCGGTGCTTTCATGGAGCATTTTCGGGCCGCTGGTGTTCTGACTGCCGGGACCGCGAGGATCCAGCATCACAGGACCCGAGCGCCCGATGAGCCGACCTATGGCGTCGCGGCGGACGGATCCGTCCATCGGCCTGATGCTGTCCTCTCGAGAGCGGCGGAGTGCAATGCGGGCTGCCATTGCATCCTCTAACCCACACAGGATGACACCCCAGTCGGCGGATCCAGAGTGGTCGGAGTATGATCCACTACCTGCCATGCCGAAGAAGGCCGAAAACTGCCGAAGGTGAGCTCGGATGTCGGAGGGGAGTGGAGTGAAGTGGCTAGGGTTTGCTCCGGTGAGCAGATGGGGATGAATATATGTGGGGTCGGATGGGCCAGCATGGGCCGGGTCTGACATGGCAGGCGTGCCCGGGCACCCCATATCCGCCCCATATTTGGGTTAGATATGAGAGGTGCCGGTCAGCCTGGGCGTTTGAGGCCCATTTGAGGCGTCCGTCTAGGCCAAAAAATCGTGACCGGGCGGGCCGCCTGGGCGTTTGAGGAGGGTTTAAGGCGCCCCGCTGTAGATGCTCACGGTTCCCATGGACTGTCCGTGCCTGCCGCTGCTTATGTTAGAACATCTATAGTCGGACCTTCTATTTCATCCTTAAACATCTGAAACATTTCCCCGGTCAGTTTAATAAAGAAGGTGACCAAACACTTTCTCTTTAAACATCCTGACTTTTTTTTAGAGAAAAGGCGCCGGCCGAGCCCGAGAAGAGCTCAAACCTAGACCGTCTTTGAATTAACAAAGCCATCAACCAGCCATGATTACAGGGCAGCAACATACACAAAGGAAAACAACGGAAAGAAGGGGTACAAGGTGCTAAGTAGAACAACTCAAGGCAACTTCATAGCGGGCAAGAATAGACCACGCCGTTGCCAACAACCGCCACTATACCTACACCAGCTAACCTACTAAGGCCACGGAAGTATTTTGTTTGTTGACAGCCATTGAACGACCAAACATGGGCGATAATGATTTGTCTCTGCCGCCGCAAAGGGCCACCATCCTTTCACCCCCAGGCTCGATGGGTGCCGCACCGGCGGCCGGCAGTGTGGTTCCCCCAGAACCCAAATCCAGGTGTCCAAGCTGCCCAAAGAGAGACGCCAGGAGCAGACCCACACGCAACGGAGGCCCTACCACCCGAACATCATCACCGGCAGCGACAAGAGATAACGCCGGCTGAGAGATGTCGAACGAAGGCGCTAAACCACGAAGAAGGCCGAAAATGGCAGCACCATACAATGGTCAATGATAGGAGTCGCCGGATGACCGGCGCCGCAAGAAGGACACCGATCCCTTCACACCAATGGCCGGGACCAACCGCACCAGGGACCGGGCAAGCGCCGGAGATGTAGCTGGCCACGCCGTCATCAAACCATCGCCACCTCCACCACCGCTTGAGCCGCCCTCGAACGACGCCTTCAGGAAGGATCACGCCACCACAGTGTCGTCGTCGCTTGGAACAGGGGGTCTGAGGCTTTCACGTGAGCTCCTGGGAGGGATGAAAGGAAGGGGTTCCTCTCTGAAGCCAGCCAGTGTGTGCTTCCGATGGGTGGAGCCGGCCGGAAATGTGTGATACAGTGTGTTCTTGAGGTGATGTCGCTGTTGTGTGTGCTCTTCACGTGCTCCGACTGTGTCGCACACAATCTGTTCGATGAAATGTTGCATTTAGGAAAAAAAATGAGGGTTAAAAAGTAGGGGTTGTGGTTATTCTGCAGAAGAAAAATGTGAAATCAAGTCCGCAAACATTTGAGAGGCCAATTTAGCCAGGTGCCCTATAGATGCTCTTATGTGGGAATTATGTTCTCTGCCATCAGCTTGTTACCGCTCATCTCGCGCTGTGTTCCCCTCTCATGGCGCTCGGTCCTGTTGTGCCAAGCCATCCAGCGCGTGGCCTCCAAAGCATACAAGGGGCGTGGCCGTGTGGGAACAGGCGACTCGAAGACGTTGTCACAGTAACTTATTATTGTAGGAATATTTGACCCGGGTTATAATTTTTGTTTCCTCAAATGGTTCCAGATGATTTTTACTTTATCTTTTACATTTTGTATACGTATAGTCAATTGCTTTTGAGGATCCAATATTAATGCACTCATATGTGCTTACAGGACGGGGAGGTGGTGGCCACGGGCTGATTAATTCAAGTGGACGAGAAGAAATATGAACAGCGTCTTAGATACTCAAGAGGCGAAGAGAGCACCGATAAAGGAGGACAAGTATACAGCAACGGTCTAGTTTCAACAAAAAAGAGTACACAGCGGCGGTGTAGGGGGGCCTTCTCGTTTGCGATCGAATGCCGGAATAATTGCTCTCAATAATAATGGAAGTTGCATCATGCTGCTTGATGTTTGTTACATTTACTTTGCCCTGAAATTTGAGTTGCATTGTATGTATTTTGCTAGTTGTGAAGAAATTCTATTTTCAGTTCCAGAGATTTCAAATAATGTGCCACTAAGAACACCGGATTTGCTTGTTTATTGCCTTGTAATAATATCCATTGAAGTACTGTATATTATTAAGACCCATTCATTATT
>MdNLR16
CGGAAACGAAAAAGGCCCCAAAAAACAGAGATTAGGCCCCAAAAAACAGATGTCAATGGCTGCTTCTTCTTCTTCCTCTTCCTCGTGGAAGTACGACGTCTTCCTGAATTTCAGAGGCGAAGACACTCGCAAGATCTTCGTCGGCCATCTCTACAGAGCTCTGGATCAGAAAGCAATCAACACCTTCATCGACGCGGAAAAGCTCAGAAAAGGCAACGACCTTTCGGAACTCCTTTCAGCCATCGAAGAGTCAAGGATTTCGATCGTGGTTTTCTCCCAGAACTACGCTTCTTCGACGTGGTGCTTGAAAGAACTGGTCAAAATCCTGGCGTGCATGGATACAAAGAATCAGATAGTGGTGCCGATCTTCTACCAAGTCGATCCATCTGAAGTTCGTAAGCTCAAGAGAAGTTTTGCAGAAGCTTTTGCTCAACACGAACGCGAATCGAACGCCGAAATGGAAGAGGTGAAGAGCTGGAGGTCCGCACTAACCAGAGCCACCAATTTATCCGGATGGGATTCGCGAAAATACGAGTAATTACTGTTCAATTATATTCTTAATTACTATTGAATTGGGATTTTTAAAGCATCTAGTTTAATTCGGTGCTGTTTTTCATATTTCACAGGGATGATGCCAAGCTTATTGAGGAAATTGTGGTTGACATATTTAAGAGATTGATCCATGTCTCCTCAAGCAAAGATAATGGCTTGGTTGGAATGGATTACCACATAGATAAAGTGAATTCACTGTTACGTCCTGGGGTGAATGATGTTTTCACTGTTGGAATATGGGGTATGGGAGGTATAGGCAAAACCACCATCGCTCGCGCTGTTTATGATGAAATCGCTTGTCAATTTGAAGCTTGCTGCTTTCTCGAAAATATCAAGGAAGGCTTCTCGAAAAATGGTGCAGCACATATGCAGGAAGTGCTTCTTTCTAGAATCTTGAAGGAAAAGGTGCAGAGTTTAGGCACGTTGGATCGAGGTTCCAGAGTGATAATGGAAAGGCTACAAAGGAAAAAAGTGTTCATTGTTCTTGATGACGTTGATGAATTATCCCAAATCGAAGCCTTACTTGGAGAGCAGCATTCATTTGGCGGTGGAAGTCGGGTCATTATAACAACTAGAGATAAACAATTATTAAGTGGAGCTGGTGCTGTATATGAGCCCGAGAACTTAAGGGAGCCAGAAGCTCTTAAACTCTTCAAGCAGTATGCCTTCAGAACAAACCAACCCACCAGAGTTTATGATCAGCTCTCAAGGGATGTCATACAATATGCTCAAGGTCTGCCTTTAGCACTCAAAGTGTTGGGAGCTTTTCTTGATAACAAAACATTGCCCGAGTGGGAAGATGTGTTAGAAAAAATAAGGAAGATCCCGCAAAGGGGAATTCATAATGTGCTTAAAACAAGCTTCGATGGACTGGATGATTCAGAGAAGAATGTCTTTCTAGATATTGCATGTTTCTTGAAAGGAATGGATATAGACATGGCAAAAAAAATTCTGGACAGTTGTGGCTTCTATCCCCATACTGGAATAAGAGTTCTAATTGATCGAGCTCTAATATCTGTCTCAGAGTGGGGGACACTGGAGATGCATGATTTACTAGAGGAAATGGGTCGGGAAATCGTTCGCCAAGAATCTATCAAAGAGCCTGGAGAAAGAAGTAGGTTGTGGAGTTATGAAGATGTTCATCATGTGCTGACTAAAAATACAGTGAGATATCTTTTTCTTATGCAATGTTTAGTAGAAAACTTCAGCTTTTGACCAAAATCTATTTTATAGCAAACATGCATTGTTTATAATATTCAATAAGGTTGTCAGTGTTTTCCTTCACTTTAAATTACATTGTTGGTTTATCCAGGCTACAGAAGCAGTTGAAACCATAATCCTGGATTCGGCAATCTTGAAAGAGGGATGCTCAAATACTGAAGCTTTTGTTAGTATGACAAAACTAAGACTGCTCATGATCGGTGATGACGCTGATATTTACACCAAGCATTTTTACAAATATCATCTTGCAGTCAGGGATTCATTTGGCCATCAAACTCCAAGTGATTGCTTCATAGAACACTGGATTGCGGACTTAAAGTTCCAATCTTCTCAATTGAGGTGCCTCATCTGGCGTGATTGCCCCCTAAAGTCTTGGCCATCCAACTTTCAGTTCAAGAATCTTGTAAACCTTGACATGAGCTATAGTTGCATCGAACAACTTTGGAAAGGAGCTGAGGTACGATTTTTCATTTACGTAAATTTATTATTTTCAAAGTTTAGGTTCTGAGTTGTGCATGTTTTCTTGGACTTTTTAACAGCCTCTGGAAAAGTTGAAATTCATCAATTTATGTCATTGTCAATACCTTAAGAAAACCCCTGACTTCACAAGGGCTACAAGTCTTGAGGAACTGAGATTCGAAAATTGTACAAGGTTATGTGAGGTTGACCCATCCATTTCAGCTTTGAAAAACCTTGCTATATTGAGTCTAACTTGGTGCATTGATCTTAAGATTCTTCCGAGCATCACTGGTATGAAGTCTCTTAAAACCATTCGTCTTTCCGGTTGCTCAAGCCTTGAGAAGTTTCCTGAGATTTCAGATGTTATGGAGAAGCTATCAGAGTTATATTTAGGTGGGACTGCAATTAAAGAACTGCCTTCATCAATTAATAAACTCACGGGCCTTGCTACTTTGGACCTACGAGGCTGTCGAGAACTCAAGAGCCTGCCGAGCAGCATTCATATGGGATCTCTTCAAACCTTTAATCTTTCTGGTTGCTCAAACCTTGAGATGTTTCCAGTGATTTCAGAAGTTATGGAGGAGCTATCAGAGCTTCATTTAGATGGGATTGCAATTAAAGAACTGCCTTCGTCAATTAATAAACTCACGGGCCTTACTGTTTTGGACCTATCTGGGTGTCAAGAACTCAAGAGCCTGCCGAGCAGCATTCATATGAGATCTCTTCAAACCCTTAATCTTTCTGGTTGCTCAAACCTTGAGAAGAAGTTTCCTGAGATTTCAGATGTTATGGAGAAGCTATCAGAGTTATATTTAGGTGGGACTGCAATTAAAGAACTGTCTTCGTCAATTAATAAACTCACGGGTCTTCCTGCTTTGGACCTACGTGGCTGTCAAGAACTCAAGAGCCTGCCGAGGAGCATTCATATGAGATCTCTTCAAACCCTTAATCTTTCTGGTTGCTCAAACCTTGAGAAGTTTCCTGAGATTTCAGATGTTATGGAGAAGTTATCAGAGTTATATTTAGGTGGGACTGCAATTAAAGAACTGTCTTCATCAATTAATAAACTCACGGGCCTTGCTACTTTGGACCTACGAGGCTGTCGAGAACTCAAGAGCCTGCCGAGCAGCATTCATATGGGATCTCTTCAAACCCTTAATCTTTCTGGTTGCTCAAACCTTGGGAAGTTTACAGAAATTTCAGATGTTATGGAGAAGCTATCAGAGTTATATTTAGCTGGGACTGCAATTAAAGAACTGTCTTCGTCAATTAATAAACTCACGGGCCTTACTGTTTTGGACCTATCTGGGTGTCAAGAACTCAAGAGCCTGCCGAGCAGCATTCATATGAGATCTCTTCAAACCCTTAATCTTTCTGGTTGCTCAAACCTTGAGAAGTTTCCAGAGATTTCAGATGTTATGGAGAAGCTATCAGAGTTATATTTAGATGGGACTGCAATTAAAGAACTGCCTTCGTCAATTAATAAACTCACGGGCCTTACTGTTTTGGACCTATATGGGTGTCAAGAACTCAAGAGCTTGCCGAGCAGCATTCGTGTGGGATCTCTTCATACCCTTTTTCTTTCAGGCTGCTCAAAACTTGAGAAGTTTCATGAGATTTCAGATGTTGTGGAGGAGCTATCAGAGCTTCATTTAGATGGGACTGCAATTAAAGAATTGCCTTCGTCAATTAATAAACTCACAGGTCTTCTTACTTTGGACCTACGAGGCTGTTCGAGAACTCAAGAGCCTGCCGAGCAGCATTCATATGGGATCTCTTCAAACTCTTAATCTTTCTGGTTGCTCAAACCTTGAGAAGTTTACAGAGATTTCAGATGTTATGGAGAAGCTATCAGAGTTATATTTAGCTGGGACTGCAATTAAAGAACTGTCTTCGTCAATTAATAAACTCACGGGCCTTATTACTTTG
>Pm1a
ATGGTGGGCTTGGGCGTGGGCGTCGGGACGGGGGCGTTGGGCTCCGTCATCGGCAAGCTCACCACCTTGCTCGGCGACGAGTACACCATGCTCAAGAGGGTACGCAAGGACATCGCCTTCCTCCAGCGCGAGCTTCGCAGGATGCAGATCCTGGTGGACACACTGGCGGACATGGAAGAGCTCGACGAGCTGGCCAAGGACTGGAAGGGCAACATGCGCGACCTCAGCTATGACATGGAGGAGTGCATCGACCGCTTCATGCTCCGTCTCGGGAACGGCGACGCCAGGCCCAGGTTCGTGAAGAAGACAGCTCGCAGGCTCAAGACGCTCTTTGAGCGCCATGGCATCGGGTCCCAGATCAAGGACCTCAAGGCCCGCGTCGCCGAGGAGGGCGAACGGCGGCAGAGGCTAAAGCTCGACGATTATATTGTAAATCAATCAAGGCCCGTGGTAATAGATCCAAGGCTAGCTGCGTTCCATGGGGTGGCCAAGGGCTTGGTGGCCATTGACGGCCGCAGGGACAAGGTTATCTCTTGGTTGATGGAGGAGAGCAAGGAGCTGAAGGTGGTGGCTATTGTTGGAGGTGGAGGGCTGGGAAAGACCACCCTCGCCATGGAGATCTATCGCAAGATTGGAGGAGACTATCAGTGTCGAGCTTCCGTGTCGGTGTCGCGCACTCTTGATCTCGAGAAGCTCTTGAAAGATGTCTTGTCTCAAATCGATGAAGCTGAATTTAGTAAGTGCCAGTCGGAGAGGTGGGAGAAAGACCAGCTAATCCGTCACATCCAACTGATCTTGACGGAAAAGAGGTATAGTTTCTTCATCTATACATGTGATTATCATTTGATGACATGTTAATTTTCCCCGCATACAACTAGCCTAGCTCATTGGGGGAGTGGAAGTACAAACCCAACACCTTGGTTCAAATCCTCAAGGAGGCGACTCAGGGGCTTTTCCAACCCTAGGCACCGCCGCCGGCCTCTCCTTCTCCCCTCATCGCGCCGCCGCCGCCCTCTCCTCCTCCCCTCCTCGCGCCGCCGCCGGGTGAAACCCGCGTGGCAGACGACGGCGGCGGGGGGACTTCCTCTCCTGACTCCCATTCCTCCACGGGCGACGGATCTAGGCGGCGGTGTCCTGTGGCACTCGCAGTCGGGCGCGAGGTGGCAAAACTCGACAAGCGGTGGCGGGGCGTCAGGCGCACGGCGGCAGGCCTCGGCAGTTGGTGGTGGGCTTGCGGCGCCGCTCTGGCGTGGGCAGGCGACGGTGGCCCCTGGGCGCGGTCGGCGGCTCCCTCTCCAACCCGGACGGCGCGGGGGTGGCGGCGGCCCAGCGTGGCCGCCGATCTGGATGCGGTGGGGCCGGTGACTCGCTGGTTTGCCGGAGATCCAGGGGCATCATCGTCTCCGACTCGACCTGCTTCGGTTCATGCTAGATCCGGTACAGGGAGACTGTCGTCATCTCTCGGTGCTGGCTACATGGATCTAACGGCGACGGCTAGACCCTTGGTCTAGTCTTCGACAGAGAAGGCGGCGGTCCATGCACAAGAAGCGGATGGAGTTCTTCGAACATATCTATGTGAAAACCTGCTCTTGGCTAGATGCCAAAGCCGGCGGTGGCGGCGCTCTATGGTGTCGTTCCCTTCTTGAAAGCATCGCCTTGGAGAAGTTTTAGACTACGATCTGCTACCTCTGGAGGAAACCCTAGATTGATAGATCAGAAGACGGCGGTGCATTTGTGTCGTTTCCCCCTTGGGGGTGTCTTTCTTGGAGGTGTATGCGGGCTCGAGGGACCAATGGACGACGTCTTTGGTGGAGCGGTGCTTCATCATGCACATTGATGGTGACGGATCTCGATGCCATGGCGCTCTGGAGATTAGGATTATGATGTGCGATGATGGACTCGCGCAGGAGGGTGATGTTGTCTAGCGTCGTGGTGGCGTCGACGGCAGCTAGATCAGGCAAGGTAGATGCAGCAGTATGGATTGGTGGCAGGTGGCTGCGGCGGCCTCATACTCGGCAGGCGTCCTGATTGAGGAGTGCGCCGAACTAGTGGGTGCCCATACCCGGCAGGTGTCCTGATTGGGACCTCAGGTCTTAGATGTTAGGTTTGGCTGCGAGGTCTGTTTGGTATTAGGCCCAGATTATCAACATTCATTCATCAACTGGATATGAGTAGCGACAGATATTGCCTAGATGGTGGCTTTAGTCATACTGTTGTATGACTTTATAAGGTCTTGTGCGAATAATTAATAAAGTGACTGCATGCATTGTCCAGATGCAGAGGCTGGGGGTCCTCCTCCTTTTCTAAAAAAATACAAGTATTCCCTCTCTATCAGTTTACAGGGCGTGCGCGTACTCCTAGGTCGTCAATTTGACCAATCTAATACAAGTCATATATTACAAAAAATATATCAATATAAACTTCAGATGTTCTATTCTCAAACGGTATAATTTTTGTTATATAGTTTATATTAGGGTGATAAAATTGACAACCTAGATATACGCGCAGGACTTGTAAACTGAGACGGAGGGAGTAGTTATCTTTTTGAAATATTAAATGTAGGTGTAGTCCGGACCATCGAATTTACGCCAGTGAGCTTAATTAATAGTGTAACAATTCATGTAGGTACTTCCTTGTTATTGATGATTTATGGAAAGTACAAGATTGGGAATTTATCAAAGCAGCTTTTCCTGACAATTATAATGGTAGCAGAATAATTGCGACTACACGCATAGCCAATGTAGCCAGGTCATGTTGTTCCAACTCTAGTGGTCAGCTCTACCAAATGCTACCTTTGAATGATTTTGATTCCCGAAGATTGTTCTTTAAGAGAATTTTCGACTCAGAAAGTTTATGCCCTTCTCAACTGGAAAAGGTTTCAGCTAGGATCTTAAAAAAATGTGGCGGTATGCCGTTGGCTATAATTACCATTGCGAGTTTGCTAGCCAATAAACCTCCAAGCGCAGCTGAATGGGAGAGACTCCAAGATTCCATTGGTGCTGGTCTTTCATATGATAGTGATGATGGCGGAAAGGGTATGGCACATATATTGTTACTTAGTTATTGGGATCTCCCACACCACTTGAAGACCTGTTTGTTGTACTTATGTATATATCCAGAGGACGCGAAAATCTCGTGTGAAGAACTGAAATGGAAATGGATAGCCGAAGGGTTCATTACTTCAAACCAGGGAAATTTGTATCAAGAAGCAGTGAGTTGTTTTAATGAACTTGTCAATAGAAGCATGATCCAGATAGTTGATGTTGACAGTTTTGAAGAAAAATATTGTCAGGTTCATGATATGGTGCTTGACCTTATAATTTCTAGGTCAGCTGAAGAGAATTTTGCCACTGTTTTAAACGGTGTCTGCAATTCGTTGCCAACCAAGATCCGTCGACTCTCCCTACAATCTAGTGGGCTTGAACAGAAAGTGGCAATCCAAGCCATCACAAGAAGCAAGTTACATGTTCGCTCATTGAATGTGTTTGGAGAAACAAAGGAGATACCCCCACTTGTGGACTTCCTGTCCTTGCGTGTGTTTGATATATCTGAGGATTATTTTTTGAAAAGGTCTGAGGGTTATTTTTCATGGGAAAACAAGCATATCAGAAATATAGGAAGTTTTCATCAGCTAAGGTATTTGAGAATGCATGGACTACGGATCACGGAGCTTCCTGCAGATATTGGAAAGCTACAGAACTTAGAGACTTTGGAACTGCGGAGCAACTATTGTTTTCCTTTTAAACTGCCATCAACAATAGCCCGGCTAGGGAAACTGGTGCGCCTATTCATTAACAACATAAAATTTGTGTTTTCTGCTGATATGTTTGGGAGCATGCGAGCCCTCGAGGAAGTGTCAGATATATGTAACGTTGACAACCCTGAGAAATTTTTGGAAGAGCTTGGACATCTAACAAAATTGAGAAAGATCTCGATGAGCTCATGGATGCAGCCTGGGGATTTGGAATGCTATAGAGAAAGACTGGAGTCATCTCTGAATAAGTTGGGCAAATGTAGCCTTCAGTATCTTCGTACTAACGGAGATATGGGAAACATTATATTCAGGGATCCATGCTGCACCTTTCCACACCTCCAACATCTTAAACTAGAGAATACCATGGAAAAGGTTCCCAAGGGAATGGCCTCCCTAACCAACCTCCTCAAGTTGGAGATAGAAGTCAAACTATTTGATGAGGAAGGTCTCCACATTCTCATGGGTATGCCTTCTCTAGCCTATCTCCGGCTAACGGTAGGGGTTCCTGGCATCATGAGCCCCATGATTGTTAGTAGTAACGGATTCAAACTCCTAGAGGTGTTCCACTTCCGCTTCCGCATATTACCCGGAAAAGTGGGGATAGAATTTGCAGCGGGTGCTATGCCAGCACTCCGACGGCTCCATCTTTTCTGGCACGCATTTTATATTGCGTGGATGTCTAGTGATAGTGCTGGCATGGGCATCCAACATCTTTCAAGCCTTGCGCAACTCCAGGTTGAAACTTGGTGTGCTAGTGCAACTCTGGAGGAGGTGGAGGCCTTGGAGGGTCCCATTGAAAAGGCAGTCACCTTGCATCCCAACCGTCAGACTCTTCAATTCCATCTCCATAGAGAATATGAAGGTTGGATGTACAAGGACGAGGAGGAAAGGAGTAGGGGAAGGCGATCTGCCACGTTGGTGGAGATAGCGCAAGAGGTATACATATTGGCTCGCTGGTTTCTTCATTCCATTGCACTACATTGTGTGATTTATGGATGTTTCCCCCTTTTTTCCTCCACAGCAGCAAGAAGACCAAGTGATCTGA
>Pm2d
ATGGCTGCCTCTGCCGCACTCGTTTTTGCAGGGAAATCTGTGGCGACTTCGGCCATATCCTTCTTGGTCAACAAGGCTTTCAGCTACATCGATGAGTACTGCAAGTCCGAAAACATGGATGAGTTGAAGAATCGGCTCCTGCGGGCCATGCCACATATCCAGGCGGTGTTCGATGTCGTCAACCCGGAACTTGTCAGGGAGCAGAGCAGCGGCCTCGACGCGTGGCTCTGGCAGCTCAGGGACGCGGTCGAGGCGGCGGAGGACGCCATCGATGAGCTTGAATACTACGAGCTCGAGGAGAAGGCCAAGGACCAAAAGGTTAGTGAATGGGGTTCCCCTCTTGGTAAGATGAAGCACAAGTTTGTCAGATCTTTTGGCCCTGCTATCAACAAGACTATCAAGAAAATTAGTCACCGTGACACTCTGAAGAGGTTGATGAAATCTGTGGATGATTTAGACAAGGCTGCCGTAGGTGTTAGTGATTTCCTCAAGCTCACAGACCATCTCAATGGAGGTTCTTCTACCAGCAGCCAGCAGCTCATGGACAATGATCGCCAGACTAGTTCAACATCAAGTGCAACCAATTTTGTTGGACGAGAAAAGGAGAAAGAACAGATTATTGGATGGCTAGCCAACACCTCAGATGAATTGGGTGAAACTATGGTCATAAAGACCAATAGTATTCCAATTATTTCAGTTATTGGTCATGGTGGCATGGGGAAGACTGCCTTGGCTCAGAGCATATGTGGGCAAGATGAGGTAGTAAAGCATTTTAAGGTCATCTGGACCACCATATCTACTAGCTTTGATGCGACATCGGTGACAAGTAAAATACTGGAAGACGCTAAGCGCGTGAAACCGAGCAGCGATCATTTGGAACCACTACAACGGGACCTCAAAGAGAAACTCGCATCCATTAATTTTTTGTTAGTTCTAGATGACGTTTGGGAAGATAAGAAGAGAGATGAATGGGAGAAGTTATTTGCTCCTCTGAAGGAACTGAACACTACTGGGAGCAAAATTCTGTTGACAACCCGAATGCAATCTGTAGCAGACATGGCTGCAAAGGTGATGGGAGTCGAAAGGGATAAGTTCTTGACATTACAAGGACTGGAAGATGATAAAAATCTCAAGCTCTTCGGTCATCATGCCTTTTCCGGTTTGAATCCAAGAGATGATGCATATTTGATGGTAATTGGAGAACAAATTGCAAAGAAACTGAGGGGATGTCCCCTGGTAACGAAGGTTGTCGCCGAGCACCTGCAAAGCAATATAACACCTGAATACTGGAGGAAATTCTTGCATCAAGGATTGGAACATTTTAAAGGAACCGAAAAAGATATTATGAAGGTTCTCAGATTGAGCTATTACCACTTACCAACAGAGCTACAGATTTGCTTTCGGTACTGTTGCCTATTTCCGCAGGACTATATATTTGAAAAGAAAGAGTTGGTGCAAATGTGGATTGGTTCAGGATTGATTGCAAGTGGCATTCAATCTTTGGAGGATACTGCAGAACAATTCTTGGCTCAGCTAACTAGAAAGTCGTTCTTTGATAAGAAACCTATATGGGCACAAAGTGAATTTTATGTAATGCATGACCTGATGCATGAATTAGCAAGCAATGTGTCCACCGGTGAATGTGCAAGAATAGTTGACCCTGTTCAACTTCAAGATGAGAAGTATACAGTCCGACACCTATGCATTGCCAATATTCACAGTTTCTCTGCTGATGAGGTCAAGAAAATCTCCCATTTTAAGAATCTGCGCACTATTATCATTGATTGTATGCCGCCACTTGAAAATGATACTCTTTGCGCACTTCAAATGATAGTTGAGACCTCAAAATCACTGCGACTATTCCACTCTGCACAATTATGGAACACATCCCGTTTTGCTGTCAATTTTGGTAACTTAAAACATCTTCGCTATATCTGCGTGAGTTCGATACCACAAGACAAGATATGTGGGGTCGCAAGACTTTATCACTTGATGGTCCTTCACCATGGTTCTTCTGGGACCAAAATAGATGAAGCAAGATATTTAGGGAACCTTGAACGTTTGCGGTATGTATCCTATGGTGTGCATGGATTTGGTAATTTCCCCATAAGCAGGCTCACTTCTCTTCAGGAATTACATAATTACCGGGTAGAAGAAAGAACATGCAACCAAATAAGTGCAGTTGGGAGCTTAAGAGATCTTCGTAGATTGGGTCTGCAGGGTCTTGAGAATGTCAAGAATTGGGAAGAAGCTAAGAATGCCAAGTTGAAGGAAAAACAATATCTCAACTCATTATTTATGGAGTGGTCGACACCTGATCAAATCATGACAGATAACTTAGTTCTTGACCACCTTGAGCCACATGTTAATATCAGAGAATTGCAAATTGGGGGTTATCCAGGTCTCAAAATTCCATCTTGGATCGAGAACTGCTCAGTCAGAAACTTGATATCACTCAAGTTGATAAGCTGCATAAATTGGGACTACATTCCCTCTCTCGGCCAGTTGGTATTGCTGGAGCTTTTAGTGTTGGACAATCTTCCTAAGCTACGGCAGATTGGTCGATCATTTGATATGTCCAAGAGTAGTTCCATGGAGTTGTTGTTACCTCAAAGCCTTAATACTTTGGAAGTAAGCAAATGCCAGAAACTGAGGGAATTACCACTTCTGCCTCCAAGCCTAATATCATTGAAAATACACGATGTTTGGCTGACCAAGTTTCCTATTATTGGCAAGGTATCGAGTGAGAGCATCGAGTCAAAATCATCTAAGTTGATTAACGTAAGGGTCACCAACTGTCCTCATTTAACTTCGTTGGAAGGGAGCCTTTTGGAGCAAAAACTGTACATGGGAACTCTTCGTGTCCTAACAATTGTTGATTGTAAACATCTGGAGTCCGCATCCATACCATTTGAAGAAATGAAACAACTTAAGGAACTTGCAGTAATGCAATGTCCAAAGTTGAGGACGATGAGAGATGCCAAAGATAAGCTTGTGCCATCGTCACTAAGAGAACTATCTATTGGCGGGTGTGGTGACCTGGAACTTCCACTACTTGGGTCAGTGCAGCTGCTCACCAACCTATCTGCGCTCGAGCTGCAGAACTGCTCGAGCCTGTTATCTCTCCCCTCCGCGGATGTGTTCAAGAGTTTCAGGTCGCTGCAGAACATATACGTAATGCGATGCGAGAATCTCTCGTCCCTGGGAGGGCTCGGATCACTGTCATCCCTTCAGCAGTTAGCTATCTCCAAGTGCAGTAAACTCACGGAGGCTGGGTCTTCCTTGCTATCTGGTTCTGGTGATGCAGAAGAGCATCTGGTGGAGCCCGGCAACTCACTGCGGATAAGTGTTCTTAGCTTAGATCTGCCGTCCTTGCTGCTTCATGAGCCTCTCAAGAGTCTGTGCCACACTGAATATTTATGCATTAATGGCTGTTCAGAGACGAAGAGCTTACCTGAACGATGGCTGCTACAGAACCGCTCATCCCTCCGACACCTGAGTATACTGAAAGCAGAATCCTTGGAATCGCTCCCACCGAGCATGCAAGACCTTTGCTCTCTCAAGTCATTAGACCTTGATGGTGCTCTGCTACTCCGATCACTTCCATATCTTCCCTCCTCCTTGAAGAATCTGAGCATTAGGGAATGCCATCCAGACCTGGAGAAGAAGATCACAAAACATGGAAGCCCTGAATTGAACAAGATTGCCCACATCCCTGATGTGACAATAGGTAACTCCGCCCTTCCGCTCTCGTCCTCACTTGCTTAATTTACTGCTTGGACCTCTGTACTGCTGAAACCTACTGATCCTGATCTGACTGTGAACCGATGACAGGAGGTTGGCATTTCCTTATGGGCAAGAAATTCAGCAGAGAGGCTTACCATAAACTGAGGTAACTAATAATCTTCTGAGAAAGACAATCAATGTTATCCTCTTTTTGCTCTGAGTAAGAGTTGGTGCGCAAAGTGCTATGGCAGACACTCATATATAATGGCACAACACCCCCGCATGGCTGCATGCACGAAATATGATCAACGAACTGACCATACAAAACATATCCATATAGAACAGCCAACACATAGCAAAACCTGGTGTCAGCTTTGTAGTTTAGTGGCTCACAGACTCACTAGATAAGACCCCTATCAAAGAATTGAGAGTTATAAAAGGAGAATAAGGTCGTCTCTTTTGCTTCTCCTTTGAGCAGCATTTTATTACCATGGCAACCGTACTGTTGAAGTGCAACTATGCTTATTCATATCTTAGGATACGTTTCCATTTTAGTATTTGACACTCCAAATGCATGCTATCATTTATTTCCCCTTGCCGCAAACAAATATCTTTGTTCTTGAAAACTGAAACTTCTGTTTTTGGTCATCAGTGATAGTGACCGCAACAGATTTATGTCCGAGTCGTCGTTGCACTAG
>Pm2e
ATGGCTGCCTCTGCCGCACTCGTTTTTGCAGGGAAATCTGTGGCGACTTCGGCCATATCCTTCTTGGTCAACAAGGCTTTCAGCTACATCGATGAGTACTGCAAGTCCGAAAACATGGATGAGTTGAAGAATCGGCTCCTGCGGGCCATGCCACATATCCAGGCGGTGTTCGATGTCGTCAACCCGGAACTTGTCAGGGAGCAGAGCAGCGGCCTCGACGCGTGGCTCTGGCAGCTCAGGGACGCGGTCGAGGCGGCGGAGGACGCCATCGATGAGCTTGAATACTACGAGCTCGAGGAGAAGGCCAAGGACCAAAAGGTTAGTGAATGGGGTTCCCCTCTTGGTAAGATGAAGCACAAGTTTGTCAGATCTTTTGGCCCTGCTATCAACAAGACTATCAAGAAAATTAGTCACCGTGACACTCTGAAGAGGTTGATGAAATCTGTGGATGATTTAGACAAGGCTGCCGTAGGTGTTAGTGATTTCCTCAAGCTCACAGACCATCTCAATGGAGGTTCTTCTACCAGCAGCCAGCAGCTCATGGACAATGATCGCCAGACTAGTTCAACATCAAGTGCAACCAATTTTGTTGGACGAGAAAAGGAGAAAGAACAGATTATTGGATGGCTAGCCAACACCTCAGATGAATTGGGTGAAACTATGGTCATAAAGACCAATAGTATTCCAATTATTTCAGTTATTGGTCATGGTGGCATGGGGAAGACTGCCTTGGCTCAGAGCATATGTGGGCAAGATGAGGTAGTAAAGCATTTTAAGGTCATCTGGACCACCATATCTACTAGCTTTGATGCGACATCGGTGACAAGTAAAATACTGGAAGACGCTACGCGCGTGAAACCGAGCAGCGATCATTTGGAACCACTACAACGGGACCTCAAAGAGAAACTCGCATCCATTAATTTTTTGTTAGTTCTAGATGACGTTTGGGAAGATAAGAAGAGAGATGAATGGGAGAAGTTATTTGCTCCTCTGAAGGAACTGAACACTACTGGGAGCAAAATTCTGTTGACAACCCGAATGCAATCTGTAGCAGACATGGCTGCAAAGGTGATGGGAGTCGAAAGGGATAAGTTCTTGACATTACAAGGACTGGAAGATGATAAAAATCTCAAGCTCTTCGGTCATCATGCCTTTTCCGGTTTGAATCCAAGAGATGATGCATATTTGATGGTAATTGGAGAACAAATTGCAAAGAAACTGAGGGGATGTCCCCTGGTAACGAAGGTTGTCGCCGAGCACCTGCAAAGCAATATAACACCTGAATACTGGAGGAAATTCTTGCATCAAGGATTGGAACATTTTAAAGGAACCGAAAAAGATATTATGAAGGTTCTCAGATTGAGCTATTACCACTTACCAACAGAGCTACAGATTTGCTTTCGGTACTGTTGCCTATTTCCGCAGGACTATATATTTGAAAAGAAAGAGTTGGTGCAAATGTGGATTGGTTCAGGATTGATTGCAAGTGGCATTCAATCTTTGGAGGATACTGCAGAACAATTCTTGGCTCAGCTAACTAGAAAGTCGTTCTTTGATAAGAAACCTATATGGGCACAAAGTGAATTTTATGTAATGCATGACCTGATGCATGAATTAGCAAGCAATGTGTCCACCGGTGAATGTGCAAGAATAGTTGACCCTGTTCAACTTCAAGATGAGAAGTATACAGTCCGACACCTATGCATTGCCAATATTCACAGTTTCTCTGCTGATGAGGTCAAGAAAATCTCCCATTTTAAGAATCTGCGCACTATTATCATTGATTGTATGCCGCCACTTGAAAATGATACTCTTTGCGCACTTCAAATGATAGTTGAGACCTCAAAATCACTGCGACTATTCCACTCTGCACAATTATGGAACACATCCCGTTTTGCTGTCAATTTTGGTAACTTAAAACATCTTCGCTATATCTGCGTGAGTTCGATACCACAAGACAAGATATGTGGGGTCGCAAGACTTTATCACTTGATGGTCCTTCACCATGGTTCTTCTGGGACCAAAATAGATGAAGCAAGATATTTAGGGAACCTTGAACGTTTGCGGTATGTATCCTATGGTGTGCATGGATTTGGTAATTTCCCCATAAGCAGGCTCACTTCTCTTCAGGAATTACATAATTACCGGGTAGAAGAAAGAACATGCAACCAAATAAGTGCAGTTGGGAGCTTAAGAGATCTTCGTAGATTGGGTCTGCAGGGTCTTGAGAATGTCAAGAATTGGGAAGAAGCTAAGAATGCCAAGTTGAAGGAAAAACAATATCTCAACTCATTATTTATGGAGTGGTCGACACCTGATCAAATCATGACAGATAACTTAGTTCTTGACCACCTTGAGCCACATGTTAATATCAGAGAATTGCAAATTGGGGGTTATCCAGGTCTCAAAATTCCATCTTGGATCGAGAACTGCTCAGTCAGAAACTTGATATCACTCAAGTTGATAAGCTGCATAAATTGGGACTACATTCCCTCTCTCTGCCAGTTGGTATTGCTGGAGCTTTTAGTGTTGGACAATCTTCCTAAGCTACGGCAGATTGGTCGATCATCTGATATGTCCAAGAGTAGTTCCATGGAGTTGTTGTTACCTCAAAGCCTTAATACTTTGGAAGTAAGCAAATGCCAGAAACTGAGGGAATTACCACTTCTGCCTCCAAGCCTAATATCATTGAAAATACACGATGTTTGGCTGACCAAGTTTCCTATTATTGGCAAGGTATCGAGTGAGAGCATCGAGTCAAAATCATCTAAGTTGATTAACGTAAGGGTCACCAACTGTCCTCATTTAACTTCGTTGGAAGGGAGCCTTTTGGAGCAAAAACTGTACATGGGAACTCTTCGTGTCCTAACAATTGTTGATTGTAAACATCTGGAGTCCGCATCCATACCATTTGAAGAAATGAAACAACTTAAGGAACTTGCAGTAATGCAATGTCCAAAGTTGAGGACGATGAGAGATGCCAAAGATAAGCTTGTGCCATCGTCACTAAGAGAACTAGCTATTGGCGGGTGTGGTGACCTGGAACTTCCACTACTTGGGTCACTGCAGCTGCTCACCAACCTATCTGGGCTCGAGCTGCAGAACTGCTCGAGCCTGTTATCTCTCCCCTCCGCGGATGTGTTCAAGAGTTTCAGGTCGCTGCAGAACATACATGTAACGCGATGCGAGAATCTCTCGTCCCTGGGAGGGCTCGGATCACTGTCATCCCTTCAGCAGTTAGCTATCTCCAAGTGCAGTAAACTCACGGAGGCTGGGTCTTCCTTGCTATCTGGTTCTGGTGATGCAGAAGAGCATCTGGTGGAGCCCGGCAACTCACTGCGGATAAGTGTTCTTAGCTTAGATCTGCCGTCCTTGCTGCTTCATGAGCCTCTCAAGAGTCTGTGCCACACTGAATATTTATGCATTAATGGCTGTTCAGAGACGAAGAGCTTACCTGAACGATGGCTGCTACAGAACCGCTCATCCCTCCGACACCTGGGTATACTGAAAGCAGAATCCTTGGAATCGCTCCCACCGAGCATGCAAGACCTTTGCTCTCTCAAGTCATTATACCTTGATGGTGCTCTGCTACTCCGATCACTTCCATATCTTCCCTCCTCCTTGAAGAATCTGAACATTACGGAATGCCATCCAGACCTGGAGAAGAAGATCACAAAACATGGAAGCTCTGAATTGAACAAGATTGCCCACATCCCTGATGTGACAATAGGTAACTCCGCCCTTCCACTCTCGTCCTCACTTGCTTAATTTACTGCTTGGACCTCTGTACTGCTGAAACCTACTGATCCTGATCTGACTGTGAACCGATGACAGGAGGTTGGCATTTCCTTATGGGCAAGAAATTCAGCAGAGAGGCTTACCATAAACTGAGGTAATTAATAATCTTCTGAGAAAGACATTCAATAGTATCCTCTTTTTGCTCTGAATAAGGGTTGGTGCGCAAAGTGCTATGGCAGACACTCATATATAATGGCACAACACCCCCGCATGGCCGCATTGCACGAAATATGATCAACGAACTGACCATGCAAAACATATCAATATATGACGGCGAACACATAGCAAAACCTGGTGTAAGCTCACAGACTCACTAGATAAGACCCCTATCAAAGAATTGAGAGTTGTAAAAGGAGAGTAATCGTATCTTTTGCTTCTCCTTGAGCAGCATTTTATTACCATTGCAACCGTACTGTTGAAGTGCAACTATGCTTATTCATATCCTAGGATACGTTTCCATTTTAGTATTTGACACTCCAAATGCATGCTATCATTTATTTCCCCTTGCCGCAAACAAATATCTTTGTTCTTGAAAACTGAAACTTCTGTTTTTGGTCATCAGTGATAGTGACCGCAACAGATTTATGTCCGAGTCGTCGTTGCACTAG
>Pm2f
ATGGCTGCCTCTGCCGCACTCGTTTTTGCAGGGAAATCTGTGGCGACTTCGGCCATATCCTTCTTGGTCAACAAGGCTTTCAGCTACATCGATGAGTACTGCAAGTCCGAAAACATGGATGAGTTGAAGAATCGGCTCCTGCGGGCCATGCCACATATCCAGGCGGTGTTCGATGTCGTCAACCCGGAACTTGTCAGGGAGCAGAGCAGCGGCCTCGACGCGTGGCTCTGGCAGCTCAGGGACGCGGTCGAGGCGGCGGAGGACGCCATCGATGAGCTTGAATACTACGAGCTCGAGGAGAAGGCCAAGGACCAAAAGGTTAGTGAATGGGGTTCCCCTCTTGGTAAGATGAAGCACAAGTTTGTCAGATCTTTTGGCCCTGCTATCAACAAGACTATCAAGAAAATTAGTCACCGTGACACTCTGAAGAGGTTGATGAAATCTGTGGATGATTTAGACAAGGCTGCCGTAGGTGTTAGTGATTTCCTCAAGCTCACAGACCATCTCAGTGGAGGTTCTTCTACCAGCAGCCAGCAGCTCATGGACAATGATCGCCAGACTAGTTCAACATCAAGTGCAACCAATTTTGTTGGACGAGAAAAGGAGAAAGAACAGATTATTGGATGGCTAGCCAACACCTCAGATGAATTGGGTGAAACTATGGTCATAAAGACCAATAGTATTCCAATTATTTCAGTTATTGGTCATGGTGGCATGGGGAAGACTGCCTTGGCTCAGAGCATATGTGGGCAAGATGAGGTAGTAAAGCATTTTAAGGTCATCTGGACCACCATATCTACTAGCTTTGATGCGACATCGGTGACAAGTAAAATACTGGAAGACGCTACGCGTGTGAAACCGAGCAGCGATCATTTGGAACCACTACAACGGGACCTCAAAGAGAAACTCGCATCCATTAATTTTTTGTTAGTTCTAGATGACGTTTGGGAAGATAAGAAGAGAGATGAATGGGAGAAGTTATTTGCTCCTCTGAAGGAACTGAACACTACTGGGAGCAAAATTCTGTTGACAACCCGAATGCAATCTGTAGCAGACATGGCTGCAAAGGTGATGGGAGTCGAAAGGGATAAGTTCTTGACATTACAAGGACTGGAAGATGATAAAAATCTTGAGCTCTTCGGTCATCATGCCTTTTCCGGTTTGAATCCAAGAGATGATGCATATTTGATGTTAATTGGAGAACAAATTGCAAAGAAACTGAGGGGATGTCCCCTGGTAACGAAGGTTGTCGCCGAGCATTTGCAAAGCAATATAACACCTGAATACTGGAGGAGATTCTTGCATCAAGGATTGGAACATTTTAAAGGAACCGAAAAAGATATTATGAAGGTTCTCAGATTGAGCTATTACCACTTACCAACAGAGCTACAGATTTGCTTTCGGTACTGTCGCCTATTTCCGCAGGACTATATATTTGAAAAGAAAGAGTTGGTGCAAATGTGGATTGGTTCAGGATTGATTGCAAGTGGCATTCAATCTTTGGAGGATACTGCAGAACAATTCTTGGCTCAGCTAACTAGAAAGTCGTTCTTTGATAAGAAACCTATATGGGCACAAAGAGAATTTTATGTAATGCATGACCTGATGCATGAATTAGCAAGCAATGTGTCCACCGGTGAATGTGCAAGAATAGTTGACCCTGTTCAACTTCAAGATGAGAAGTATACAGTCCGACACCTATGCATTGCCAATATTCACAGTTTCTCTGCTGATGAGGTCAAGAAAATCTCCCATTTTAAGAATCTGCGCACTATTATCATTGATTGTATGCAGCCACTTGAAAATGATACTCTTTGCGCACTTCAAATGATAGTTGAGACCTCAAAATCACTGCGACTATTCCACTCTGCACAATTATGGAACACATCCCGTTTTGCTGTCAATTTTGGTAACTTAAAACATCTTCGCTATATCTGCGTGAGTTCGATACCACAAGACAAGATATGTGGGGTCGCAAGACTTTATCACTTGATGGTCCTTCACCATGGTTCTTCTGGGACCAAAATAGATGAAGCAAGATATTTAGGGAACCTTGAACGTTTGCGGTATGTATCCTATGGTGTGCATGGATTTGGTAATTTCCCCATAAGCAGGCTCACTTCTCTTCAGGAATTACATAATTACCGGGTAGAAGAAAGAACATGCAACCAAATAAGTGCAGTTGGGAGCTTAAGAGATCTTCGTAGATTGGGTCTGCAGGGTCTTGAGAATGTCAAGAATTGGGAAGAAGCTAAGAATGCCAAGTTGAAGGAAAAACAATATCTCAACTCATTATTTATGGAGTGGTCGACACCTGATCAAATCATGACAGATAACTTAGTTCTTGACCACCTTGAGCCACATGTTAATATCAGAGAATTGCAAATTGGGGGTTATCCAGGTCTCAAAATTCCATCTTGGATCGAGAACTGCTCAGTCAGAAACTTGATATCACTCAAGTTGATAAGCTGCATAAATTGGGACTACATTCCCTCTCTCTGCCAGTTGGTATTGCTGGAGCTTTTAGTGTTGGACAATCTTCCTAAGCTACGGCAGATTGGTCGATCATCTGATATGTCCAAGAGTAGTTCCATGGAGTTGTTGTTACCTCAAAGCCTTAATACTTTGGAAGTAAGCAAATGCCAGAAACTGAGGGAATTACCACTTCTGCCTCCAAGCCTAATATCATTGAAAATACACGATGTTTGGCTGACCAAGTTTCCTATTATTGGCAAGGTATCGAGTGAGAGCATCGAGTCAAAATCATCTAAGTTGATTAACGTAAGGGTCACCAACTGTCCTCATTTAACTTCGTTGGAAGGGAGCCTTTTGGAGCAAAAACTGTACATGGGAACTCTTCGTGTCCTAACAATTGTTGATTGTAAACATCTGGAGTCCGCATCCATACCATTTGAAGAAATGAAACAACTTAAGGAACTTGCAGTAATGCAATGTCCAAAGTTGAGGACGATGAGAGATGCCAAAGATAAGCTTGTGCCATCGTCACTAAGAGAACTAGCTATTGGCGGGTGTGGTGACCTGGAACTTCCACTACTTGGGTCACTGCAGCTGCTCACCAACCTATCTGGGCTCGAGCTGCAGAACTGCTCGAGCCTGTTATCTCTCCCCTCCGCGGATGTGTTCAAGAGTTTCAGGTCGCTGCAGAACATACATGTAACGCGATGCGAGAATCTCTCGTCCCTGGGAGGGCTCGGATCACTGTCATCCCTTCAGCAGTTAGCTATCTCCAAGTGCAGTAAACTCACGGAGGCTGGGTCTTCCTTGCTATCTGGTTCTGGTGATGCAGAAGAGCATCTGGTGGAGCCCGGCAACTCACTGCGGATAAGTGTTCTTAGCTTAGATCTGCCGTCCTTGCTGCTTCATGAGCCTCTCAAGAGTCTGTGCCACACTGAATATTTATGCATTAATGGCTGTTCAGAGACGAAGAGCTTACCTGAACGATGGCTGCTACAGAACCGCTCATCCCTCCGACACCTGGATATACTGAAAGCAGAATCCTTGGAATCGCTCCCACCGAGCATGCAAGACCTTTGCTCTCTCAAGTCATTATACCTTGATGGTGCTCTGCTACTCCGATCACTTCCATATCTTCCCTCCTCCTTGAAGAATCTGAACATTACGGAATGCCATCCAGACCTGGAGAAGAAGATCACAAAACATGGAAGCTCTGAATTGAACAAGATTGCCCACATCCCTGATGTGACAATAGGTAACTCCGCCCTTCCACTCTCGTCCTCACTTGCTTAATTTACTGCTTGGACCTCTGTACTGCTGAAACCTACTGATCCTGATCTGACTGTGAACCGATGACAGGAGGTTGGCATTTCCTTATGGGCAAGAAATTCAGCAGAGAGGCTTACCATAAACTGAGGTAATTAATAATCTTCTGAGAAAGACATTCAATAGTATCCTCTTTTTGCTCTCAGATAGGGTTGGTGCGCAAAGTGCTATGGCAGACACTCATATATAATGGCACAACACCCCCGCATGGCCGCATTGCACGAAATATGATCAACGAACTGACCATGCAAAACATATCAATATATGACGGCGAACACATAGCAAAACCTGGTGTAAGCTCACAGACTCACTAGATAAGACCCCTATCAAAGAATTGAGAGTTGTAAAAGGAGAGTAATCGTATCTTTTGCTTCTCCTTGAGCAGCATTTTATTACCATTGCAACCGTACTGTTGAAGTGCAACTATGCTTATTCATATCCTAGGATACGTTTCCATTTTAGTATTTGACACTCCAAATGCATGCTATCATTTATTTCCCCTTGCCGCAAACAAATATCTTTGTTCTTGAAAACTGAAACTTCTGTTTTTGGTCATCAGTGATAGTGACCGCAACAGATTTATGTCCGAGTCGTCGTTGCACTAG
>Pm2g
ATGGCTGCCTCTGCCGCACTCGTTTTTGCAGGGAAATCTGTGGCGACTTCGGCCATATCCTTCTTGGTCAACAAGGCTTTCAGCTACATCGATGAGTACTGCAAGTCCGAAAACATGGATGAGTTGAAGAATCGGCTCCTGCGGGCCATGCCACATATCCAGGCGGTGTTCGATGTCGTCAACCCGGAACTTGTCAGGGAGCAGAGCAGCGGCCTCGACGCGTGGCTCTGGCAGCTCAGGGACGCGGTCGAGGCGGCGGAGGACGCCATCGATGAGCTTGAATACTACGAGCTCGAGGAGAAGGCCAAGGACCAAAAGGTTAGTGAATGGGGTTCCCCTCTTGGTAAGATGAAGCACAAGTTTGTCAGATCTTTTGGCCCTGCTATCAACAAGACTATCAAGAAAATTAGTCACCGTGACACTCTGAAGAGGTTGATGAAATCTGTGGATGATTTAGACAAGGCTGCCGTAGGTGTTAGTGATTTCCTCAAGCTCACAGACCATCTCAGTGGAGGTTCTTCTACCAGCAGCCAGCAGCTCATGCACAATGATCGCCAGACTAGTTCAACATCAAGTGCAACCAATTTTGTTGGACGAGAAAAGGAGAAAGAACAGATTATTGGATGGCTAGCCAACACCTCAGATGAATTGGGTGAAACTATGGTCATAAAGACCAATAGTATTCCAATTATTTCAGTTATTGGTCATGGTGGCATGGGGAAGACTGCCTTGGCTCAGAGCATATGTGGGCAAGATGAGGTAGTAAAGCATTTTAAGGTCATCTGGACCACCATATCTACTAGCTTTGATGCGACATCGGTGACAAGTAAAATACTGGAAGACGCTACGCGTGTGAAACCGAGCAGCGATCATTTGGAACCACTACAACGGGACCTCAAAGAGAAACTCGCATCCATTAATTTTTTGTTAGTTCTAGATGACGTTTGGGAAGATAAGAAGAGAGATGAATGGGAGAAGTTATTTGCTCCTCTGAAGGAACTGAACACTACTGGGAGCAAAATTCTGTTGACAACCCGAATGCAATCTGTAGCAGACATGGCTGCAAAGGTGATGGGAGTCGAAAGGGATAAGTTCTTGACATTACAAGGACTGGAAGATGATAAAAATCTTGAGCTCTTCGGTCATCATGCCTTTTCCGGTTTGAATCCAAGAGATGATGCATATTTGATGTTAATTGGAGAACAAATTGCAAAGAAACTGAGGGGATGTCCCCTGGTAACGAAGGTTGTCGCCGAGCATTTGCAAAGCAATATAACACCTGAATACTGGAGGAGATTCTTGCATCAAGGATTGGAACATTTTAAAGGAACCGAAAAAGATATTATGAAGGTTCTCAGATTGAGCTATTACCACTTACCAACAGAGCTACAGATTTGCTTTCGGTACTGTCGCCTATTTCCGCAGGACTATATATTTGAAAAGAAAGAGTTGGTGCAAATGTGGATTGGTTCAGGATTGATTGCAAGTGGCATTCAATCTTTGGAGGATACTGCAGAACAATTCTTGGCTCAGCTAACTAGAAAGTCGTTCTTTGATAAGAAACCTATATGGGCACAAAGAGAATTTTATGTAATGCATGACCTGATGCATGAATTAGCAAGCAATGTGTCCACCGGTGAATGTGCAAGAATAGTTGACCCTGTTCAACTTCAAGATGAGAAGTATACAGTCCGACACCTATGCATTGTCAATATTCACAGTTTCTCTGCTGATGAGGTCAAGAAAATCTCCCATTTTAAGAATCTGCGCACTATTATCATTGATTGTATGCCGCCACTTGAAAATGATACTCTTTGCGCACTTCAAATGATAGTTGAGACCTCAAAATCACTGCGACTATTCCATGCACAATTATGGAGCGCATCCTGTTTCGCTGTCAATTTTGGTAACTTAAAACATCTTCGCTATATCTGCGTGAGTTCGATACCACAAGACAAGATATGTGGGGTCGTAAGACTTTATCACTTGATGGTCCTTCACCATGGTTCTTCTGGGACCAAAATAGATGAAGCAAGATATTTAGGGAACCTTGAACGTTTGCGGTATGTATCCTATGGTGTGCCTGGATTTGGTAATTTCCCCATAAGCAGGCTCACTTCTCTTCAGGAATTACATAATTACCGGGTAGAAGAAAGAACATGCAACCAAATAAGTGCAATTGGGAGCTTAAGAGATCTTCGTAGATTGGGTCTGCAGGGTCTTGAGAATGTCAAGAATTGGGAAGAAGCTAAGAATGCCAAGTTGAAGGAAAAACAATATCTCAACTCATTATTTATGGAGTGGTCGACACCTGATCAAATCATGACAGATAACTTAGTTCTTGACAACCTTGAGCCACATGTTAATATCAGAGAATTGCAAATTGGGGGTTATCCAGGTCTCAAAATTCCATCTTGGATCGAGAACTGCTCAGTCAGAAACTTGATATCACTCAAGTTGATAAGCTGCATAAATTGGGACTACATTCCCTCTCTCGGCCAGTTGGTATTGCTGAAGCTTTTAATGTTGGACAATCTTCCTAAGCTACGGCAGATTGGTCGATCATTTGATATGTCCAAGAGTAGTTCCATGGAGTTGTTGTTACCTCAAAGCCTTAATACTTTGGAAGTAAGCAAATGCCAGAAACTGAGGGAATTACCACTTCTGCCTCCAAGCCTAATATCATTGAAAATACACGATGTTTGGCTGACCAAGTTTCCTATTATTGGCAAGGTATCGAGTGAGAGCATCGAGTCAAAATCATCTAAGTTGATTAACGTAAGGGTCACCAACTGTCCTCATTTAACTTCGTTGGAAGGGAGCCTTTTGGAGCAAAAACTGTACATGGGAACTCTTCGTGTCCTAACAATTGTTGATTGTAAACATCTGGAGTCCGCATCCATACCATTTGAAGAAATGAAACAACTTAAGGAACTTGCAGTAATGCAATGTCCAAAGTTGAGGACGATGAGAGATGCCAAAGATAAGCTTGTGCCATCGTCACTAAGAGAACTATCTATTGGCGGGTGTGGTGACCTGGAACTTCCACTACTTGGGTCAGTGCAGCTGCTCACCAACCTATCTGCGCTCGAGCTGCAGAACTGCTCGAGCCTGTTATCTCTCCCCTCCGCGGATGTGTTCAAGAGTTTCAGGTCGCTGCAGAACATATACGTAATGCGATGCGAGAATCTCTCGTCCCTGGGAGGGCTCGGATCACTGTCATCCCTTCAGCAGTTAGCTATCTCCAAGTGCAGTAAACTCACGGAGGCTGGGTCTTCCTTGCTATCTGGTTCTGGTGATGCAGAAGAGCATCTGGTGGAGCCCGGCAACTCACTGCGGATAAGTGTTCTTAGCTTAGATCTGCCGTCCTTGCTGCTTCATGAGCCTCTCAAGAGTCTGTGCCACACTGAATATTTATGCATTAATGGCTGTTCAGAGACGAAGAGCTTACCTGAACGATGGCTGCTACAGAACCGCTCATCCCTCCGACACCTGAGTATACTGAAAGCAGAATCCTTGGAATCGCTCCCACCGAGCATGCAAGACCTTTGCTCTCTCAAGTCATTAGACCTTGATGGTGCTCTGCTACTCCGATCACTTCCATATCTTCCCTCCTCCTTGAAGAATCTGAGCATTAGGGAATGCCATCCAGACCTGGAGAAGAAGATCACAAAACATGGAAGCCCTGAATTGAACAAGATTGCCCACATCCCTGATGTGACAATAGGTAACTCCGCCCTTCCGCTCTCGTCCTCACTTGCTTAATTTACTGCTTGGACCTCTGTACTGCTGAAACCTACTGATCCTGATCTGACTGTGAACCGATGACAGGAGGTTGGCATTTCCTTATGGGCAAGAAATTCAGCAGAGAGGCTTACCATAAACTGAGGTAACTAATAATCTTCTGAGAAAGACAATCAATGTTATCCTCTTTTTGCTCTGAGTAAGAGTTGGTGCGCAAAGTGCTATGGCAGACACTCATATATAATGGCACAACACCCCCGCATGGCTGCATGCACGAAATATGATCAACGAACTGACCATACAAAACATATCCATATAGAACAGCCAACACATAGCAAAACCTGGTGTCAGCTTTGTAGTTTAGTGGCTCACAGACTCACTAGATAAGACCCCTATCAAAGAATTGAGAGTTATAAAAGGAGAATAAGGTCGTCTCTTTTGCTTCTCCTTTGAGCAGCATTTTATTACCATGGCAACCGTACTGTTGAAGTGCAACTATGCTTATTCATATCTTAGGATACGTTTCCATTTTAGTATTTGACACTCCAAATGCATGCTATCATTTATTTCCCCTTGCCGCAAACAAATATCTTTGTTCTTGAAAACTGAAACTTCTGTTTTTGGTCATCAGTGATAGTGACCGCAACAGATTTATGTCCGAGTCGTCGTTGCACTAG
>Pm2h
ATGTCTGCCTCTGCCGCACTCGTTTTTGCAGGGAAATCTGTGGCGACTTCGGCCATATCCTTCTTGGTCAACAAGGCTTTCAGCTACACCGATGAGTACTGCAAGTCCGACAACATGGATGAGTTGAAGAATCGGCTCCTGCGGGCCATGCCACATATCCAGGCGGTGTTCGATGTCGTCAACCCGGAACTTGTCAGGGAGCAGAGCAGCGGCCTCGACGCGTGGCTCTGGCAGCTCAGGGACGCGGTCGAGGCGGCGGAGGACGCCATCGATGAGCTTGAATACTACGAGCTCGAGGAGAAGGCCAAGGACCAAAAGGTTAGTGAATGGGGTTCCCCTCTTGGTAAGATGAAGCACAAGTTTGTCAGATCTTTTGGCCCTGCTATCAACAAGACTATCAAGAAAATTAGTCACCGTGACACTCTGAAGAGGTTGATGAAATCTGTGGATGATTTAGACAAGGCTGCCGTAGGTGTTAGTGATTTCCTCAAGCTCACAGACCATCTCAGTGGAGGTTCTTCTACCAGCAGCCAGCAGCTCATGGACAATGATCGCCAGACTAGTTCAACATTAAGTGCAACCAATTTTGTTGGACGAGAAAAGGAGAAAGAACAGATTATTGGATGGCTAGCCAACACCTCAGATGAATTGGGTGAAACTATGGTCATAAAGACCAATAGTATTCCAATTATTTCAGTTATTGGTCATGGTGGCATGGGGAAGACTGCCTTGGCTCAGAGCATATGTGGGCAAGATGAGGTAGTAAAGCATTTTAAGGTCATCTGGACCACCATATCTACTAGCTTTGATGCGACATCGGTGACAAGTAAAATACTCGAAGACGCTACGGGCGTGAAACCGAGCAGCGATCATTTGGAACCACTACAACGGAACCTCAAAGAGAAACTCGCATCCATTAATTTTTTGTTAGTTCTAGATGACGTTTGGGAAGATAAGAAGAGAGATGAATGGGAGAAGTTATTTGCTCCTCTGAAGGAACTGAACACTACTGGGAGCAAAATTCTGTTGACAACCCGAATGCAATCTGTAGCAGACATGGCTGCAAAGGTGATGGGAGTCGAAAGGGATAAGTTCTTGACATTACAAGGACTGGAAGATGATAAAAATCTTGAGCTCTTCGGTCATCATGCCTTTTCCGGTTTGAATCCAAGAGATGATGCATATTTGATGTTAATTGGAGAACAAATTGCAAAGAAACTGAGGGGATGTCCCCTGGTAACGAAGGTTGTCGCCGAGCATTTGCAAAGCAATATAACACCTGAATACTGGAGGAGATTCTTGCATCAAGGATTGGAACATTTTAAAGGAACCGAAAAAGATATTATGAAGGTTCTCAGATTGAGCTATTACCACTTACCAACAGAGCTACAGATTTGCTTTCGGTACTGTCGCCTATTTCCGCAGGACTATATATTTGAAAAGAAAGAGTTGGTGAAAATGTGGATTGGTTCAGGATTGATTGCAAGTGGCATTCAATCTTTGGAGGATACTGCAGAACAATTCTTGGCTCAGCTAACTAGAAAGTCGTTCTTTGATAAGAAACCTATATGGGCACAAAGAGAATTTTATGTAATGCATGACCTGATGCATGAATTAGCAAGCAATGTGTCCACCGGTGAATGTGCAAGAATAGTTGACCCTGTTCAACTTCAAGATGAGAAGTATACAGTCCGACACCTATGCATTGTCAATATTCACAGTTTCTCTGCTGATGAGGTCAAGAAAATCTCCCATTTTAAGAATCTGCGCACTATTATCATTGATTGTATCCCGCCACTTGAAAATGACACTCTTTGCGCACTTCAAATGATAGTTGAGACCTCAAAATCACTGCGACTATTCCGTGCACAATTATGGAGCACATCCTGTTTCGCTGTCAATTTTGGTAACTTAAAACATCTTCGCTATATCTGCGTGAGTTCGATACCACAAGACAAGATATGTGGGGTCGCAAGACTTTATCACTTGATGGTCCTTCACCATGGTTCTTCTGGGACCAAAATAGATGAAGCAAGATATTTAGGGAACCTTGAACGTTTGCGGTATGTATCCTATGGTGTGCCTGGATTTGGTAATTTCCCCATAAGCAGGCTCACTTCTCTTCAGGAATTACATAATTACCGGGTAGAAGAAAGAACATGCAACCAAATAAGTGCAATTGGGAGCTTAAGAGATCTTCGTAGATTGGGTCTGCAGGGTCTTGAGAATGTTAAGAATTGGGAAGAAGCTAAGAATGCCAAGTTGAAGGAAAACCAATATCTCACCTCATTATTTATGGAGTGGTCGACACCTGATCAAATCATGACAGATAACTTAGTTCTTGACCACCTTGAGCCACATGTTAATATCAGAGAATTGCAAATTAGGGGTTATCCAGGTCTCAAAATTCCATCTTGGATCGAGAACTGCTCTGTCAGAAACTTGATATCACTCAAGTTGATAAGCTGCATAAATTGGGACTACATTCCCTCTCTCGGCCAGTTGGTATTGCTGAAGCTTTTAATGTTGGACAATCTTCCTAAGCTACGGCAGATTGGTCGATCATCTGATATGTCCAAGAGTAGTTCCATGGAGTTGTTGTTACCTCAAAGCCTTAATACTTTGGAAGTAAGCAAATGCCAGGAACTGAGGGAATTACCACTTCTGCCTCCAAGCCTAATATCGTTGAAAATACAAGATGTTTGGCTGACCAAGTTTCCTATTATTGGCAAGGTATCGAGTGAGAGCATCGAGTCAAAATCATCTAAGTTGATTGACGTAACGGTCACCAGCTGTCCTCATTTAACTTCGTTGGAAGGGAGCCTTTTGGAGCAAAAACTGTACATGGGAACTCTCCGTGTCCTAAGAATTGTTGATTGTAAACATCTGGAGTCCGCATCCATACCATTTGAAGAAATGAAACAACTTAAGGAACTTGCAGTAATGCAATGTCCAAAGTTGAGGACGATGAGAGATGCCAAAGATAAGCTTGTGCCATCGTCAGTAAGAGAACTAGCTATTGGCGGGTGTGGTGACCTGGAAATTCCACTACTTGGGTCAGTGCAGCTGCTCACCAACTTATCTATTCTCGAGCTGCAGAACTGCTCTAGCCTGTTATCTCTCCCCTCCGCGGATGTGTTCAAGAGTTTCAGGTCGCTGCAGAACATACATGTAACGCGATGCGAGAATCTCTCGTCCCTGGGAGGGCTCGGATCACTGTCATCCCTTCAGCAGTTAGCTATCTCCAAGTGCAGTAAACTCACGGAGGCTGGGTCTTCCTTGCTATCTGGTTCTGGTGATGCAGAAGAGCATCTGGTGGAGCCCGGCAACTCACTGCGGATAAGTTTTCTTATATTTGATCTGCCGTCCTTGCTGCTTCATGAGCCGCTCAAGAGTCTGTGCCACACTGAAACTTTATACATTTATGACTGTTCAGAGACGAAGAGCTTACCTGAACGATGGCTGCTACAGAACCGCTCATCCCTCCGACACCTGAGAATACAGAAAGCAGAATCCTTGGAATCGCTCCCACCGAGCATGCAAGACCTTTGCTCTCTCAAGTCATTAGACCTTGATGGTGCTCTGCTACTCCGATCACTTCCATATCTTCCCTCCTCCTTGAAGAATCTGAGCATTAGGGAATGCCATCCAGACCTGGAGAAGAAGATCACAAAACATGGAAGCCCTGAATTGAACAAGATTGCCCACATCCCTGATGTGACAATAGGTAACTCCGCCCTTCCACTCTCGTCCTCACTTGCTTAATTTACTGCTTGGACCTCTGTACTGCTGAAACCTACTGATCCTGATCTGACTGTGAACCGATGACAGGAGGTTGGCATTTCCTTATGGGCAAGAAATTCAGCAGAGAGGCTTACCATAAACTGAGGTAACTAATAATCTTCTGAGAAAGACAATCAATGTTATCCTCTTTTTGCTCTGAGTAAGAGTTGGTGCGCAAAGTGCTATGGCAGACACTCATATATAATGGCACAACACCCCCGCATGGCTGCATGCACGAAATATGATCAACGAACTGACCATACAAAACATATCCATATATAACAGCCAACACATAGCAAAACCTGGTGTCAGCTTTGTAGTTTAGTGGCTCACAGACTCACTAGATAAGACCCCTATCAAAGAATTGAGAGTTATAAAAGGAGAATAAGGTCGTCTCTTTTGCTTCTCCTTTGAGCAGCATTTTATTACCATGGCAACCGTACTGTTGAAGTGCAACTATGCTTATTCATATCTTAGGATACGTTTCCATTTTAGTATTTGACACTCCAAATGCATGCTATCATTTATTTCCCCTTGCCGCAAACAAATATCTTTGTTCTTGAAAACTGAAACTTCTGTTTTTGGTCATCAGTGATAGTGACCGCAACAGATTTATGTCCGAGTCGTCGTTGCACTAG
>Pm2i
ATGGCTGCCTCTGCCGCACTCGTTTTTGCAGGGAAATCTGTGGCGACTTCGGCCATATCCTTCTTGGTCAACAAGGCTTTCAGCTACATCGATGAGTACTGCAAGTCCGAAAACATGGATGAGTTGAAGAATCGGCTCCTGCGGGCCATGCCACATATCCAGGCGGTGTTCGATGTCGTCAACCCGGAACTTGTCAGGGAGCAGAGCAGCGGCCTCGACGCGTGGCTCTGGCAGCTCAGGGACGCGGTCGAGGCGGCGGAGGACGCCATCGATGAGCTTGAATACTACGAGCTCGAGGAGAAGGCCAAGGACCAAAAGGTTAGTGAATGGGGTTCCCCTCTTGGTAAGATGAAGCACAAGTTTGTCAGATCTTTTGGCCCTGCTATCAACAAGACTATCAAGAAAATTAGTCACCGTGACACTCTGAAGAGGTTGATGAAATCTGTGGATGATTTAGACAAGGCTGCCGTAGGTGTTAGTGATTTCCTCAAGCTCACAGACCATCTCAATGGAGGTTCTTCTACCAGCAGCCAGCAGCTCATGGACAATGATCGCCAGACTAGTTCAACATCAAGTGCAACCAATTTTGTTGGACGAGAAAAGGAGAAAGAACAGATTATTGGATGGCTAGCCAACACCTCAGATGAATTGGGTGAAACTATGGTCATAAAGACCAATAGTATTCCAATTATTTCAGTTATTGGTCATGGTGGCATGGGGAAGACTGCCTTGGCTCAGAGCATATGTGGGCAAGATGAGGTAGTAAAGCATTTTAAGGTCATCTGGACCACCATATCTACTAGCTTTGATGCGACATCGGTGACAAGTAAAATACTGGAAGACGCTACGCGCGTGAAACCGAGCAGCGATCATTTGGAACCACTACAACGGGACCTCAAAGAGAAACTCGCATCCATTAATTTTTTGTTAGTTCTAGATGACGTTTGGGAAGATAAGAAGAGAGATGAATGGGAGAAGTTATTTGCTCCTCTGAAGGAACTGAACACTACTGGGAGCAAAATTCTGTTGACAACCCGAATGCAATCTGTAGCAGACATGGCTGCAAAGGTGATGGGAGTCGAAAGGGATAAGTTCTTGACATTACAAGGACTGGAAGATGATAAAAATCTCAAGCTCTTCGGTCATCATGCCTTTTCCGGTTTGAATCCAAGAGATGATGCATATTTGATGGTAATTGGAGAACAAATTGCAAAGAAACTGAGGGGATGTCCCCTGGTAACGAAGGTTGTCGCCGAGCACCTGCAAAGCAATATAACACCTGAATACTGGAGGAAATTCTTGCATCAAGGATTGGAACATTTTAAAGGAACCGAAAAAGATATTATGAAGGTTCTCAGATTGAGCTATTACCACTTACCAACAGAGCTACAGATTTGCTTTCGGTACTGTTGCCTATTTCCGCAGGACTATATATTTGAAAAGAAAGAGTTGGTGCAAATGTGGATTGGTTCAGGATTGATTGCAAGTGGCATTCAATCTTTGGAGGATACTGCAGAACAATTCTTGGCTCAGCTAACTAGAAAGTCGTTCTTTGATAAGAAACCTATATGGGCACAAAGTGAATTTTATGTAATGCATGACCTGATGCATGAATTAGCAAGCAATGTGTCCACCGGTGAATGTGCAAGAATAGTTGACCCTGTTCAACTTCAAGATGAGAAGTATACAGTCCGACACCTATGCATTGCCAATATTCACAGTTTCTCTGCTGATGAGGTCAAGAAAATCTCCCATTTTAAGAATCTGCGCACTATTATCATTGATTGTATGCCGCCACTTGAAAATGATACTCTTTGCGCACTTCAAATGATAGTTGAGACCTCAAAATCACTGCGACTATTCCACTCTGCACAATTATGGAACACATCCCGTTTTGCTGTCAATTTTGGTAACTTAAAACATCTTCGCTATATCTGCGTGAGTTCGATACCACAAGACAAGATATGTGGGGTCGCAAGACTTTATCACTTGATGGTCCTTCACCATGGTTCTTCTGGGACCAAAATAGATGAAGCAAGATATTTAGGGAACCTTGAACGTTTGCGGTATGTATCCTATGGTGTGCATGGATTTGGTAATTTCCCCATAAGCAGGCTCACTTCTCTTCAGGAATTACATAATTACCGGGTAGAAGAAAGAACATGCAACCAAATAAGTGCAGTTGGGAGCTTAAGAGATCTTCGTAGATTGGGTCTGCAGGGTCTTGAGAATGTCAAGAATTGGGAAGAAGCTAAGAATGCCAAGTTGAAGGAAAAACAATATCTCAACTCATTATTTATGGAGTGGTCGACACCTGATCAAATCATGACAGATAACTTAGTTCTTGACCACCTTGAGCCACATGTTAATATCAGAGAATTGCAAATTGGGGGTTATCCAGGTCTCAAAATTCCATCTTGGATCGAGAACTGCTCAGTCAGAAACTTGATATCACTCAAGTTGATAAGCTGCATAAATTGGGACTACATTCCCTCTCTCTGCCAGTTGGTATTGCTGGAGCTTTTAGTGTTGGACAATCTTCCTAAGCTACGGCAGATTGGTCGATCATCTGATATGTCCAAGAGTAGTTCCATGGAGTTGTTGTTACCTCAAAGCCTTAATACTTTGGAAGTAAGCAAATGCCAGAAACTGAGGGAATTACCACTTCTGCCTCCAAGCCTAATATCATTGAAAATACACGATGTTTGGCTGACCAAGTTTCCTATTATTGGCAAGGTATCGAGTGAGAGCATCGAGTCAAAATCATCTAAGTTGATTAACGTAAGGGTCACCAACTGTCCTCATTTAACTTCGTTGGAAGGGAGCCTTTTGGAGCAAAAACTGTACATGGGAACTCTTCGTGTCCTAACAATTGTTGATTGTAAACATCTGGAGTCCGCATCCATACCATTTGAAGAAATGAAACAACTTAAGGAACTTGCAGTAATGCAATGTCCAAAGTTGAGGACGATGAGAGATGCCAAAGATAAGCTTGTGCCATCGTCACTAAGAGAACTAGCTATTGGCGGGTGTGGTGACCTGGAACTTCCACTACTTGGGTCACTGCAGCTGCTCACCAACCTATCTGGGCTCGAGCTGCAGAACTGCTCGAGCCTGTTATCTCTCCCCTCCGCGGATGTGTTCAAGAGTTTCAGGTCGCTGCAGAACATACATGTAACGCGATGCGAGAATCTCTCGTCCCTGGGAGGGCTCGGATCACTGTCATCCCTTCAGCAGTTAGCTATCTCCAAGTGCAGTAAACTCACGGAGGCTGGGTCTTCCTTGCTATCTGGTTCTGGTGATGCAGAAGAGCATCTGGTGGAGCCCGGCAACTCACTGCGGATAAGTGTTCTTAGCTTAGATCTGCCGTCCTTGCTGCTTCATGAGCCTCTCAAGAGTCTGTGCCACACTGAATATTTATGCATTAATGGCTGTTCAGAGACGAAGAGCTTACCTGAACGATGGCTGCTACAGAACCGCTCATCCCTCCGACACCTGGATATACTGAAAGCAGAATCCTTGGAATCGCTCCCACCGAGCATGCAAGACCTTTGCTCTCTCAAGTCATTATACCTTGATGGTGCTCTGCTACTCCGATCACTTCCATATCTTCCCTCCTCCTTGAAGAATCTGAACATTACGGAATGCCATCCAGACCTGGAGAAGAAGATCACAAAACATGGAAGCTCTGAATTGAACAAGATTGCCCACATCCCTGATGTGACAATAGGTAACTCCGCCCTTCCACTCTCGTCCTCACTTGCTTAATTTACTGCTTGGACCTCTGTACTGCTGAAACCTACTGATCCTGATCTGACTGTGAACCGATGACAGGAGGTTGGCATTTCCTTATGGGCAAGAAATTCAGCAGAGAGGCTTACCATAAACTGAGGTAATTAATAATCTTCTGAGAAAGACATTCAATAGTATCCTCTTTTTGCTCTGAATAAGGGTTGGTGCGCAAAGTGCTATGGCAGACACTCATATATAATGGCACAACACCCCCGCATGGCCGCATTGCACGAAATATGATCAACGAACTGACCATGCAAAACATATCAATATATGACGGCGAACACATAGCAAAACCTGGTGTAAGCTCACAGACTCACTAGATAAGACCCCTATCAAAGAATTGAGAGTTGTAAAAGGAGAGTAATCGTATCTTTTGCTTCTCCTTGAGCAGCATTTTATTACCATTGCAACCGTACTGTTGAAGTGCAACTATGCTTATTCATATCCTAGGATACGTTTCCATTTTAGTATTTGACACTCCAAATGCATGCTATCATTTATTTCCCCTTGCCGCAAACAAATATCTTTGTTCTTGAAAACTGAAACTTCTGTTTTTGGTCATCAGTGATAGTGACCGCAACAGATTTATGTCCGAGTCGTCGTTGCACTAG
>Pm2j
ATGGCTGCCTCTGCCGCACTCGTTTTTGCAGGGAAATCTGTGGCGACTTCGGCCATATCCTTCTTGGTCAACAAGGCTTTCAGCTACATCGATGAGTACTGCAAGTCCGAAAACATGGATGAGTTGAAGAATCGGCTCCTGCGGGCCATGCCACATATCCAGGCGGTGTTCGATGTCGTCAACCCGGAACTTGTCAGGGAGCAGAGCAGCGGCCTCGACGCGTGGCTCTGGCAGCTCAGGGACGCGGTCGAGGCGGCGGAGGACGCCATCGATGAGCTTGAATACTACGAGCTCGAGGAGAAGGCCAAGGACCAAAAGGTTAGTGAATGGGGTTCCCCTCTTGGTAAGATGAAGCACAAGTTTGTCAGATCTTTTGGCCCTGCTATCAACAAGACTATCAAGAAAATTAGTCACCGTGACACTCTGAAGAGGTTGATGAAATCTGTGGATGATTTAGACAAGGCTGCCGTAGGTGTTAGTGATTTCCTCAAGCTCACAGACCATCTCAATGGAGGTTCTTCTACCAGCAGCCAGCAGCTCATGGACAATGATCGCCAGACTAGTTCAACATCAAGTGCAACCAATTTTGTTGGACGAGAAAAGGAGAAAGAACAGATTATTGGATGGCTAGCCAACACCTCAGATGAATTGGGTGAAACTATGGTCATAAAGACCAATAGTATTCCAATTATTTCAGTTATTGGTCATGGTGGCATGGGGAAGACTGCCTTGGCTCAGAGCATATGTGGGCAAGATGAGGTAGTAAAGCATTTTAAGGTCATCTGGACCACCATATCTACTAGCTTTGATGCGACATCGGTGACAAGTAAAATACTGGAAGACGCTACGCGCGTGAAACCGAGCAGCGATCATTTGGAACCACTACAACGGGACCTCAAAGAGAAACTCGCATCCATTAATTTTTTGTTAGTTCTAGATGACGTTTGGGAAGATAAGAAGAGAGATGAATGGGAGAAGTTATTTGCTCCTCTGAAGGAACTGAACACTACTGGGAGCAAAATTCTGTTGACAACCCGAATGCAATCTGTAGCAGACATGGCTGCAAAGGTGATGGGAGTCGAAAGGGATAAGTTCTTGACATTACAAGGACTGGAAGATGATAAAAATCTCAAGCTCTTCGGTCATCATGCCTTTTCCGGTTTGAATCCAAGAGATGATGCATATTTGATGGTAATTGGAGAACAAATTGCAAAGAAACTGAGGGGATGTCCCCTGGTAACGAAGGTTGTCGCCGAGCACCTGCAAAGCAATATAACACCTGAATACTGGAGGAAATTCTTGCATCAAGGATTGGAACATTTTAAAGGAACCGAAAAAGATATTATGAAGGTTCTCAGATTGAGCTATTACCACTTACCAACAGAGCTACAGATTTGCTTTCGGTACTGTTGCCTATTTCCGCAGGACTATATATTTGAAAAGAAAGAGTTGGTGCAAATGTGGATTGGTTCAGGATTGATTGCAAGTGGCATTCAATCTTTGGAGGATACTGCAGAACAATTCTTGGCTCAGCTAACTAGAAAGTCGTTCTTTGATAAGAAACCTATATGGGCACAAAGTGAATTTTATGTAATGCATGACCTGATGCATGAATTAGCAAGCAATGTGTCCACCGGTGAATGTGCAAGAATAGTTGACCCTGTTCAACTTCAAGATGAGAAGTATACAGTCCGACACCTATGCATTGCCAATATTCACAGTTTCTCTGCTGATGAGGTCAAGAAAATCTCCCATTTTAAGAATCTGCGCACTATTATCATTGATTGTATGCCGCCACTTGAAAATGATACTCTTTGCGCACTTCAAATGATAGTTGAGACCTCAAAATCACTGCGACTATTCCACTCTGCACAATTATGGAACACATCCCGTTTTGCTGTCAATTTTGGTAACTTAAAACATCTTCGCTATATCTGCGTGAGTTCGATACCACAAGACAAGATATGTGGGGTCGCAGGACTTTATCACTTGATGGTCCTTCACCATGGTTCTTCTGGGACCAAAATAGATGAAGCAAGATATTTAGGGAACCTTGAACGTTTGCGGTATGTATCCTATGGTGTGCATGGATTTGGTAATTTCCCCATAAGCAGGCTCACTTCTCTTCAGGAATTACATAATTACCGGGTAGAAGAAAGAACATGCAACCAAATAAGTGCAGTTGGGAGCTTAAGAGATCTTCGTAGATTGGGTCTGCAGGGTCTTGAGAATGTCAAGAATTGGGAAGAAGCTAAGAATGCCAAGTTGAAGGAAAAACAATATCTCAACTCATTATTTATGGAGTGGTCGACACCTGATCAAATCATGACAGATAACTTAGTTCTTGACCACCTTGAGCCACATGTTAATATCAGAGAATTGCAAATTGGGGGTTATCCAGGTCTCAAAATTCCATCTTGGATCGAGAACTGCTCAGTCAGAAACTTGATATCACTCAAGTTGATAAGCTGCATAAATTGGGACTACATTCCCTCTCTCTGCCAGTTGGTATTGCTGGAGCTTTTAGTGTTGGACAATCTTCCTAAGCTACGGCAGATTGGTCGATCATCTGATATGTCCAAGAGTAGTTCCATGGAGTTGTTGTTACCTCAAAGCCTTAATACTTTGGAAGTAAGCAAATGCCAGAAACTGAGGGAATTACCACTTCTGCCTCCAAGCCTAATATCATTGAAAATACACGATGTTTGGCTGACCAAGTTTCCTATTATTGGCAAGGTATCGAGTGAGAGCATCGAGTCAAAATCATCTAAGTTGATTAACGTAAGGGTCACCAACTGTCCTCATTTAACTTCGTTGGAAGGGAGCCTTTTGGAGCAAAAACTGTACATGGGAACTCTTCGTGTCCTAACAATTGTTGATTGTAAACATCTGGAGTCCGCATCCATACCATTTGAAGAAATGAAACAACTTAAGGAACTTGCAGTAATGCAATGTCCAAAGTTGAGGACGATGAGAGATGCCAAAGATAAGCTTGTGCCATCGTCACTAAGAGAACTAGCTATTGGCGGGTGTGGTGACCTGGAACTTCCACTACTTGGGTCACTGCAGCTGCTCACCAACCTATCTGGGCTCGAGCTGCAGAACTGCTCGAGCCTGTTATCTCTCCCCTCCGCGGATGTGTTCAAGAGTTTCAGGTCGCTGCAGAACATACATGTAACGCGATGCGAGAATCTCTCGTCCCTGGGAGGGCTCGGATCACTGTCATCCCTTCAGCAGTTAGCTATCTCCAAGTGCAGTAAACTCACGGAGGCTGGGTCTTCCTTGCTATCTGGTTCTGGTGATGCAGAAGAGCATCTGGTGGAGCCCGGCAACTCACTGCGGATAAGTGTTCTTAGCTTAGATCTGCCGTCCTTGCTGCTTCATGAGCCTCTCAAGAGTCTGTGCCACACTGAATATTTATGCATTAATGGCTGTTCAGAGACGAAGAGCTTACCTGAACGATGGCTGCTACAGAACCGCTCATCCCTCCGACACCTGGATATACTGAAAGCAGAATCCTTGGAATCGCTCCCACCGAGCATGCAAGACCTTTGCTCTCTCAAGTCATTATACCTTGATGGTGCTCTGCTACTCCGATCACTTCCATATCTTCCCTCCTCCTTGAAGAATCTGAACATTACGGAATGCCATCCAGACCTGGAGAAGAAGATCACAAAACATGGAAGCTCTGAATTGAACAAGATTGCCCACATCCCTGATGTGACAATAGGTAACTCCGCCCTTCCACTCTCGTCCTCACTTGCTTAATTTACTGCTTGGACCTCTGTACTGCTGAAACCTACTGATCCTGATCTGACTGTGAACCGATGACAGGAGGTTGGCATTTCCTTATGGGCAAGAAATTCAGCAGAGAGGCTTACCATAAACTGAGGTAATTAATAATCTTCTGAGAAAGACATTCAATAGTATCCTCTTTTTGCTCTGAATAAGGGTTGGTGCGCAAAGTGCTATGGCAGACACTCATATATAATGGCACAACACCCCCGCATGGCCGCATTGCACGAAATATGATCAACGAACTGACCATGCAAAACATATCAATATATGACGGCGAACACATAGCAAAACCTGGTGTAAGCTCACAGACTCACTAGATAAGACCCCTATCAAAGAATTGAGAGTTGTAAAAGGAGAGTAATCGTATCTTTTGCTTCTCCTTGAGCAGCATTTTATTACCATTGCAACCGTACTGTTGAAGTGCAACTATGCTTATTCATATCCTAGGATACGTTTCCATTTTAGTATTTGACACTCCAAATGCATGCTATCATTTATTTCCCCTTGCCGCAAACAAATATCTTTGTTCTTGAAAACTGAAACTTCTGTTTTTGGTCATCAGTGATAGTGACCGCAACAGATTTATGTCCGAGTCGTCGTTGCACTAG
>Rvi15
ATGACAGCCCACGAAGCCTCCTCTTCGTCCTCCTCTAAGTCAAAACTTTGGAGTTACGACGTGTTCTTGAGCTTCAGAGGCGAAGACACGCGGAATGGCTTCACCAGCCACCTCCACGAGGCATTAAAATACAGAGGATACCATGTCTTTATTGATGAGGACGGTCTAAAAAGAGGGGAAGAAATAAAAGAGAAACTGTTTCGTGCAATCGAAGAGTCGAGGATCTCTATCATTGTCTTCTCAAAGATGTATGCGGATTCCAGTTGGTGTCTTGACGAGCTGGTGAAGATCATGGAATGCAGAGACAAGCTGGGGCAACATGTTTTGCCAATATTCTATCACGTTGATCCTTCCCATGTCAGGAAGCAGGACGGAGATTTAGCCGAAGCATTTCAGAAACACGAAAAGGACATCCGTGAAGAAAAAGATGACGAGAAACGTGAAGCTAAACAAAAAAGGGCAGAGCAGTGGAAAGGGGCTCTCACAAAAGCTGCAGATTTGTCTGGCCACCATCTTAAATCCACTCATAATAGGTAATCATTCAACTGCTGTTCAAGATTTAAGTTGTATTACTCTAATTAACATGCTTAATTAATACACCTTAATCTCTCACGTTGATCCTTCGCATGTCAGGGAGAGGCGGAGAGATCCTCTTACCGAAGCTGCAAATTTGTCTGACCACCAGACAACTGACAACGGGTAATCTTTCACTTGCGTTTCAAGATTTGAAACATTTTAGTGAATGACTTAATCTCTCAATTAATTAACATGCTCAATTAACATTTTACATAATCCAAACATTGATTCACAGGCTTAATGAATACACTTTAATCTCTCATATAAAACCTAAACCGTTATTGGAGTTTAATTCATACACAACTTTTATTTAACAATGAATGACTTTCTTTCTTTTATTCTAGTCACATACTATCTAGTTGCTAGTTAGCATATATATATAGGAAAAATTAGATTTTCATCTCTTATTTTTATATTGCATCGATTGAAACTTTATTATTTTTTTATTTTTGATCAAGGTCCTTCGACCTTGTCCACATCATCATTTTAGAATTTGAAAAATTAGACGTCAACACTTTGCTAATTATTTATAGTTTTTAGTTAAGGTATTAGCCCTTTTTTTGTTGAAATTAATATTAATTGCTTTGTCCAGATTTTAAGTTGATAATTGAAATATCATCTCTTCCCACATTTAAGTCAAATAAACAGTCATTTATACTCCTCCATTCTTTTTCATTCCTCACGCACATGACCTCTAAACTCAATCCATCATGCTTGTTCATTGTCGAGACGCCAACCATTATATTTATGTAGTCAACTTTTTTTCTTCTTTTTGTTTTTTATTTTCCTTTTATTATTAAATATTAATCTTCTTCTTTTTTAAAGAATATTGAATATTAATACTGATTGTTAAATATATGGTTGGCTATACTTTTGTATTTCATGGGTACAATTTTATTTTACATTTTATTTCATTCTAATATATCTATTGGTACAATATATTTTGTGAGTACAATTTCGTTATACATATTGATATGGGTACTATTATTTTTTTTGGAGAAAATTAGGTAAAATGGTTGTGGTTGCAGTATTTTTTATGTACCATACTTATGCTTACTAAACATTGTGAAACATTCTTTGACAAATAAAAAAAATAAATAAACAATGTGGAACATTCTTTTCCTTGAGTTGTTTACATGTACCCATGAGTTTTCATGCTTCATGGACGTTTCAAATATCTTCTTTTATTTTAAGCGTACCTGATTAGCAGAAAACGAATAAGCCTTCGAATTTGGTGGATGATAGTCTCATTCTTCGATGCGTCAATTCCTCAGCTTCTGGCAAGAGCGTGTTAATAACATGTTGTAAGCCTATTTGATTGAGTGATCGAGGGTTAGAGAGAGAGAGAGAAAGGAGGTGCGGCAATATTGAGGGAGAAGAGAGATTGATTTAATTGTGAAGTTTGTTTGATTCACCCAATTGTGTCTTTATTTATAGTAGTAGAAAGGGTAAAACATTTCCCCTTAGGATTACAACATTTAATAGGTAATCTAATCCTAATAGGAATATAAGATACATTCCCAGATTCTCTAGGATTTACACAATCACATTCCTATTCTAAATATGACTACAACATATATATATATATATATATATGAAGAAAAGAAAGAAAATTGTTTATGTATTGATATCTCCTACAGAGCCTCATTGAGTCACACTAATGCTTCTGAATTCAATTTTCAGGTGCGAAGCAAAGTTCATTAAAAAAATTGTTGACGAGAATATTTGGGAATGGCTCCCCAGAACAAACGAATTACATGTGGCCAAGCACCCAATTGGAATCAAATCTCGCATTCAAGGTATTATCAGTGATCTTTCAAGTGGTGGATCAAATGATGTTCTCATGGTTGGAATTTGGGGGATGGGTGGATTGGGTAAAACAACAGTTGCCAAAGCCATTTATAACCAAATTCATCGTAAGTTTGAATTCAAAAGTTTCCTTGCCGACGTTAGCGACGCTACAAGTAAACATGGTCTAGTTTATTTGCAAGAAAAACTTATTTCTGACATCTTGAAACAGAAGTCTGGATCAAGCAATTTTGATGAAGGTATCAATTTGATAAAACAACATCTCCAACGTAGAAGGGTACTTGTCATCATCGACAATATAGATGACTTGAAACAACTAGATGCAATAGCTGTAAGTCACCATTGTTTTGGTCCAGGAAGTAGAATTATTATAACAACACGAAATGAACATTTGCTAAAGCAAGTGGAAGTGGACAAGACATATCCGCTTCAGGAAATGAAAAAGAAAGAAGCCCTGGAGCTCTTTAGTTGGCATGCCTTTCGAAAAAGTTACCCTAATGAAGAATATCTTGAAGTCTCAGAAAAGGTTGTTTCTTACTGTGGAGGTTTGCCACTAGCACTTGAAGTTTTAGGCTCTTTTTTGTTTAAAAGACCTATTGCAGAGTGGAAAAGTCAATTGAAGAAATTGGAAAGAACTCCTAATGGAGAAATAATAAAACCACTAAAAATAAGCTTTGAAGGGCTAGATGATACAGAGAAGGCTATATTCCTTGACATATCTTGTTTCTTTATTGGAAGGGACAAGGACTACGTTGCAAAAGTATTAGATGGATGTGGATTTTTTGCAACAGGAGGAATCAGTGTCCTCCGCGAACGATGTCTTGTAACTGTTGAAGGCAACAAGTTGACTATGCATGATTTGCTTCGAGAAATGGCCAGAGTAATCATTTCTGAAAAATCTCTTGATTGCCCTGGAAAATGGAGTAGGTTGTGGAATCGTCAAGAGGTCACTGATGTATTGACAAATAAATCTGTGAGTTTATTCCCAATAAATTTTGGATTTATGCATCATACAAGAAAAGCATAGATGTAACCCTCGCAAGTCAATTATACATTAAACAAGATTCATGTGTAAATATATTCACCGTGCGTGATTTTGCGTAATGAATAATAATAATACATGTAAACATATGCAAATATACCGTTTCTTACCACTATAACATTTTTTTTTTTTTTGTTAACAGGGAACTGGAGAAATTGAAGGACTTGCTCTATATTTCCCTAAAGAAACTAAGATTGCTAGTTTCAGTACAAAAGCATTTGCCATAATGAAGAAACTGAGCCTGCTTGCTCTACTTTTCCGTAAAGAAACTAAGATTGCTAGTTTCAGTACAAAAGCATTTGCCAAAATGAAGAAACTGAGACTGCTTCAGCTCAGCAACGTAGAGCTCAAAGGAGAATACAAACATCTTCCCAAAGAGTTAATATGGTTGCGTTGGGAAGGATGCCCTTTAAAGTCCTTACCAGATGACTTTTTTAATCAACCAAGACTAGTTGTTTTAGAGATGCAGTGTAGCAAACTGGTACAAGTTTGGAAGGGTTTCAAGGTACAATGAATTACACCTGATGATGTTCTGTTCCTATTTGTTTTTTGGATTTCTTAACTTTTTTTTGTAACATCTTCATTTTGGATATTAATTTCAATTTTCTTTTGATTTTCTGCAACAGTCGCTACATAACTTGAAAACCCTTGATCTCAGCTGGTCTGATTCCTTACAGAAATCACCGGACTTTTCACAAGTCCCAAATCTTGAAGAGTTGATATTGGAAGCCTGTATTAATCTGTCCGAGATTCACCCCTCCATTGGTCATCTTAAAAGACTTTCTTTGGTGAACCTTAAGTGGTGTAATAAGCTTATTTCTCTTCCAAGGGATTTCTATAAGTTGAAATCTGTTGAGACTCTTCTTCTTAATAATTCTTATCAATTCAGAGAAGTGCATGAGGATATAGGGGAGATGATATCACTGAGAACACTTGAAGCAAGGGGTACAGCCATAAGAGAAGTACCACCTTCCATAGTAGGATTGAAGAATCTCACTCGTTTATCTCTGGAGGGTACTATGAGGGGTATTCAATTGCCCCATTCGTTAAGAGAAATCGATCTCACATACGGCGCATTAGATGATGCAATTAAGGATCTTGGCAGTCTAATTTATTTACAACATTTGCATCTTCAAGGTAATAACTTTCATAGCTTACCAAACCTCAGTGGTCTTTTAAAGCTCGAAACATTGTGGTTAAATGGAAGCGAATATCTTCGTACAATCCCTGATTTACCAACAAATTTGAAAGTTCTGTTTGCCGATGCTTGCCCTGCATTGGAAACAATGCCGGACTTTTCGGAAATGTCAAATATGAGAACACTGGATGTAAGTCATTCAGCCAAACTCACTGGGGTTCCAGGCTTGGATAAGTCATTAAACTCCATGGTGTGGCTTGATATGCATCGCTGCCCCAATCTCACAGCTGATTTTAGGAAGAACATCCTACAGGTATGTCTCTCTCCCTATCATTGCCTTCCTATCGTGCGCATACATGTGTATATATATATATATATATGTGACACTTGTATTGCATATATAGGGATGGACTTCTTGCGGATTTGGTGGCATTGCTCTCCATGGGAATTATGTTCCTGATTGGTTTGAGTTTATCAACGAGGGCACTAAAGTCAGTTTTGATATTCCCCCGACCGATGATCGTAATTTTGACGGGCTAACTCTATTCTGCTTGTTCCGCGTATGCAAAAAAAAAAGATTACCTCATCTTGACATTAATGTTATAATTAATACCAAGCGTACGAAGTTGCGGGCCTACAAAACCAAAGCCTCATATACGATCGATGAGAATTATGAAAACGATCATCTTTGGCAGGGACAATTCTCAAACAATGAGCTCAATTTGCAAGGTGGGGATAAAGTTGATATAGTTTTTGAAAATCTAGATGAAGATGATTCTGTTAAAATGATGAGAACAGGGGTTAATCTAGTATGGGACAAACTTATGAAGGAAAATATGCATGATTTGGGCGACACTAGAGGTAGAATCAGTTTTGGCATCTGA
>CNL-11990
ATAAATGGATAGGTCATTGGCCCAATTATATGTTATTGGGGCTGTCCAAATTCGAAAATTTTATATTAAAAAATTACTCTCCTTGCAAACAGAGCTCGTTTATCTTCAAACTTTCCATTTTTACAATAATCTTGAATACTTGATGGCAGCTTATAGTGCTGTAATTTCTCTTCTTCGAACTCTTGACGAACGAAATATTCATGAACTCTTTCATGATCACACTGCTGAAGCACTCGATTCTCTTCGTGCAATTACTGGATATTTCCAAAAAGTTCTTGATGAATTTGAACCTGGAAAAATCAAATCTTTTGAGGAAAAAATTAGAGTTGCTGCAAGTGAGGCAGAAGATGTTGTTGAGCTGAAAACTCGTCAAATCATCAAAGGCTCAAGTTGGACATTTGGAATTTTACAACACCAGGATTTGCTACCAGTTGTTGAAAAAATGGATACGATAAAGAAACAAGTGATGGAGACTGTTTCACATGATGCTGATCAAGTTCATGAATTAGTTGGGGATTCCTTGATTGACACTTCTTCTACAATTAATCCAATGCGGTCAGATAAATCGGAAGATGATATCGTGCAGGGAATTGATGATGACTTGGAGATCATAGTTAAAAGATTGATAGGACCACCGTCTGATCTAGAGATTGTCACAATAACAGGCATGGGTGGCATTGGCAAAACAACACTCGCTAGAAAAGCTTATGATCATCTCCAAATCAGGTATCACTTTGACATTCTTGCTTGGGTAACAATAACACAAGAATTTCGGAATAGAAATGTCTTGTTAGAAGCTTTACGTTGCATTTTAAAGTCAACAGATAGTTTTAATGCTAAAGATTATGATGATAATGAGTTAGCTGACCTAGTGCAAAAAAAACTAAAGGGTCGAAGATACCTTGTTGTTGTTGATGATATTTGGACTAAAAATGTTTGGGATAGCATAAGAGGAATATTTCCAAATTACAAAAATGGGAGTCGAATCTTATTGACTACTAGGGAAACTGAGGTAGCGATGTATGCAAGTACTTGTAGTCCTCATGAGATGATCCATTTGAGTTTAGAAAATGGTTGGAGGTTACTTTGTGATAAGGTGTTTGGACAAAAATATGAACATCCTCCTGAATTGGATGAAATTGGAAAGGAAATAGTAGAAAAATGTCAAGGACTACCCTTAACAATTTCAGTGATTGCGGGACATCTCTCTAAAGTGGCCAACACATTAGAAGGTTGGAAGGATGTTGCCCGAAACTTAAGTGAAATCATTGCTAGTCATCCAAATCAATGCTTAGGAGTGCTCGGTTTGAGTTACTACCACTTGCCTAATCGCCTCAAGCCTTGCTTTCTTTCTATGAGTAGTTTCCCGGAGGACTTTCAGGTTGATACTCGGAGATTGATCCAATTATGGATTGCAGAAGGTTTCATAAGGACATCCGCTGGAAGTCGTAAAAGCTTGGAGGAAGTGGCAGAACATTATTTGGAAGACCTTATTAGCAGGAACTTGATACAAGCTAGAAAAAGAAGATTCAGTGGTGAGATAAAAGCATGTGGAATACATGATATACTGCGCGAGTTCTGTTTGATTGAAGCTGAAATGACAAATCATATGCATGTTGAGAGAACTCACCTTACTCTTCCAACCCAAAAGAATAATGTTTGTCGCTTCAGTTTTCAAACCGAATCTTATTCAGTTGATGATTGTTATAAGCTAATACCCCCTGTTTCCAGATCTATCTACTTATTTTCGCGATTGAATCTACCTCTTCAACCCTGTATTAGGCTTCACAGGAGATTGCCCATCTACCGTCATGATCCAATAATACATGAATTTTTCTCTCGTTTCAACCTTCTAAGGGTATTGTCCATCTTCAATACAAATGGATATTTCAAGTCATTTCCACTTGTGATTACAAAATTGTTTCATTTGAAATATCTCCAAGTTCGATTTGATGGAGATATTCCTAACTCAATCTCAGATCTTCAGGATTTGCAAACTCTAATTTGTAGTAATTATTCTTTCTATGTAAATTTACCTAGGGAGATATGGATGATGAAGAACTTGAGGTATATATGTATGGGGGGAGTCACTTATTTACCCAGCCCTAGAAGAGGAAGTCTTGTGACACGGATGCCAAATCTTGAGGAACTTTCTGGTGTTTGTTTTACAAGTTGTACAAATGAAGTCTTTTCTGGCATTCCCAATATAAAGAGATTGATCATTCATGTACCTTATTTCAGAAAACAATTCCCCCATCGGAAATTGGATATGTCCAGATTGACAAAACTCGTAGCATTCAAGTTTAAAGGGTCAACTCTTTTTCAATACACCATCAAGGGATTTGGTTTTCCAACATCACTTAGGAGGTTGTCTTTAACTTTGTGTAGTTTTGTTTGGGCAGACATATCACCAATTGTTATGATGTTGCCAAATCTTGAAGAGCTCAAACTTAAACATTGTCAAACCTTGAGTGATGAACAATGTGATGAATGGAGTGATAATTGGGGTTATAATTGGAGATGGACTGATAAATGGAGTGATGACTGGAGATTGAGTGATGAAGGCAAGTTTAAAAGCTTGAAGTTGTTGCAATTGAGTGGCTCAACTCTTACTCATTGGGACGCTAGCAGTGATAACTTCCCAAATCTAAAATGCATTGTTCTGAAGGAATGCCACTGGTTGCGAGAAATTCCAGCAGATTTTTGGGAAATTTCTACATTGGAATTAATTGAGTTACATGATTGCTGCACTAGTGCTGAGGACTCTGCAAAAAATATTGCACAAGAACATGAAGATAACATGGGAAATAATTTCCTTAAGGTCGACATCTATAATTACAGTAAGTTGTAATCAGTTCTTCGATTCTCGATCTCATCTTTCTTAAATTTTACCTCCTCCTAATTAAGATGATAACTTCTACATTTTATCTTGCATATGCAGGGAACTAAAGCTTATTTTTAGGACCATCTATGTTATTTTGGAGCTGATATGAAACTTTGATGATTTAACAAACTTCGGGTTCTAACAAAGGACCTGGTCGATGAGAGATTGTGTATGTGAAAAAAAACAGAAACACAGTTGTCTAAAAGCTGCCACAACTGCCAACTCTGTTGTGACTGGTGCATGTCTTTTCATAGCAGCAGGCTCAGCCAATGGCTCGGTCCCAAGGGTTTGTGTCCAATTTATATTAGTCTCTTCTCTGACCAAGGGTAGGTCCGCCACTGGATGTGTGGGTGCAGCAGAGTTGCTGCAATTTGTTCTTCTCTTATCTTTGAGAACTGTAGTTGGTGGCTAGAGCTAGCCTTGTTGGGTTCTTAAAGTCTAGATCAACTAGAGTTAGTTGGTTTAGTGGGCAATAAAGTTATTGCTTAGTTTCTATTGTAGTAGAGTTGCTACAGTAAGGGGGAAAGAATTAAGAGTTTAAATCCTAGGTTGCAAGAGTTTGTAATCTGAAGTTTTGCTCCGTTTTGAGTGAAATGGAGTTTGAGTTGAATTCTTGTGA
>DM10_Tuescha9
ATGGCTTCTTCGTCTTCTTCTTCTCGGTCTCGCACCTGGAGATACCGCGTCTTCACGAGCTTCCATGGACCTGACGTCCGTAAAACATTCCTCAGCCATTTACGTAAACAGTTTAGCTACAACGGGATTTCGATGTTTGATGATCAAAGTATTGAGAGAAGCCAAACCATCGTCCCTGCTCTCACAGGAGCAATCAAGGAATCGAGGATCTCGATCGTGGTGCTCTCGAAGAACTACGCATCATCGAGGTGGTGTTTGGATGAGCTGCTAGAGATTTTGAAGTGCAGGGAAGATATAGGACAAATAGTGATGACCGTCTTTTACGGAGTAGATCCATCTGATGTCCGTAAACAGACCGGAGAATTTGGGATCGCTTTTAATAAAACTTGTGAAGGGAAGACAAATGAGGAGACACAAAAATGGAGCAAAGCTTTGAACGATGTTGGAAACATTGCTGGAGAGCACTTCTTTAACTGGTTTGTTTGCTTTCCTTCAACTAATTTGGATCTTCTTGATGATTTTCACATGACTATTTGATTAAAACAGAGGGCTTTTTTTTTTGTATTCTCTGTTTTAGGGATAATGAAGCGAAGATGATTGAAAAGATTGCAAGAGATGTTTCAAACAAACTAAACGCCACAATCTCTTGGGATTTTGAAGACATGGTGGGTATTGAAGCACATTTGCAGAAAATGCAGTCTTTGTTACATTTAGATTATGAGGATGGAGCTATGATTGTAGGAATCTATGGTCCTGCAGGTATTGGTAAGACTACCATTGCCAGAGCTTTAAATAGCCGACTCTCTAGCAGTTTTCAGCTTACTTGTTTTATGGAGAATATTAGGGGAAGCTATAATAGTGGTCTTGACGAGTATGGTTTGAAGCTGCGATTACAAGAACAACTTCTTTCCAAAGTTCTAAACCATGATGGTATAAGGATAAACCATTTAGGTGCGATTCCAGAAAGGCTATGTGACCAAAAAGTTCTTATCATTCTTGATGATGTGGACGATTTGCAGCAACTTGAGGCTTTGGCTAATGAAACTAACTGGTTTGGTCCTGGAAGCAGGATTATTGTGACCACGGAGGATCAAGAGCTTTTGGAGCAACATGATGTTAACAAAAAATATCATGTTGATTTTCCAACTAGAGAAGAAGCTTGTAAAATCTTTTGTACATATGCTTTCAGACGGAGCTTTGCACCATATGGTTTTGAAAAGCTTGCTGAAAGAGTAACATGGCTTTGTAGCAACCTTCCTCTAGGTCTCCGTGTCATGGGTTCAACTTTACGCGGAAAGAAAGAAGATGACTGGGAAGGTATATTGCGTAGGCTAGAAAATAGCCTTGATCGAAAGATCGATGGAGTTCTTAGAGTCGGATACGACCATTTATGTGAGGACGATCAGTTTCTATATCTCCTCATTGCATTCTTCTTCAACTACGTCGACGATGATCATGTGAAAGCAATGCTCGTTGAAGATAATTTGGATGTCAAACTCGGGTTGAAAACGCTTGCGTATAAATCTCTTATTCAAATATCGGCGGAAGGGAATATAGTGATGCACAAGTTACTACAACGAGTGGGTAGAGAAGCTATTCAAAGACAAGAGCCCACGAAACGGAGAATCTTGATTGATGCTCGTGAGATTTGCGATGTCCTTCGATATGGGAAAGTAAGTTGTTTTTTCTTGTTCTGTTTTATTCATTTTTCCCTTACAAGATAAAGAAAAATCTTACATTTGTAATGACATTTTTTTTTGTTCTTTGTGACATTGGGTATAGGGTACTAGTAATGTGTCTGGCATATCATTTGATACATCAGACATCAGTGAAGTTACTATAAGTGATGACGCTTTTAAAAGACTGCATGATCTTCGATTCCTCAAAGTTACCAAAAGTAGATATGATGGGAAATATAGAATGAATATACCTGCGGAAATAGAGTTTCCTTGTCTTCTAAGGTTACTACATTGGGAGGCATATCCAAGCAAGTGTCTTCCTCCTACATTTAATCCAGAATTTCTTGTGGAACTCAATATGCAGGACAGCCAGCTCGAGCACCTCTGGCGTGGAACTCAGGTTGGTGGCGCACTTAAAATATAATTTCTTCTTAATCTTTATGTTGTATATTCGTTCTTATGTCTCTTATTAATTGTGTGGTTTTATTATATTCAGTCGCTTAGAAATCTCAAGAATTTGGATTTGAGAGGGTCCACAAATTTGAAGGAACTCCCGGATCTTACAAATGCTACAAATCTGGAGGATTTGAATCTAAATAGTTGCGAGAGTTTGGTAGAGATTCCATCCTCTTTTTCGCATCTTCATAAACTAAAGAACTTGTGGATGAGTTACTGCATAAACCTACAAGTCATTCCAGCTCACATGAACTTGGTATCCCTAGAACGTGTCACTTTGACAGGATGCTCAAGATTGAGAAACATTCCAGTTATTTCAACGCACATCAGTTATCTGGATATATCAAAGTGTTGGAAGTGATCAAGTCATCATCTTA
>Bs2
AAAACTAAACTGGTTGTCTCATCGTATAAAATAATCATCAAACTCGATCACAATCAACCATGTGGTCTGCTAGTACTTGAAGTTGAATTAGTAAAGTTACATAAAAAGAGAAGGGAAGAAGGGAATCAGTACAACTCAAAAATATGTTACAACACAAAAGATATCACATCTCCTTGGAAGTCACACATTGCTTGAAACCGATAATTTAGTGGTATTTTGTGATAGAGGGCCGAAATGAAATCCCAAGAGTTCAATCCTTCTGGCCTTGAGATCCTTTCCTAATGTTCTTCTGAATCAGAATCACTCTCCTTCACTGAGAAGAAACAAGAAGCGTCAGTGGAAGTTCGACAAGTCACATTATTCAGATGCAGATTTAGTGCGTGCTCAACCAAACTCACATCTTTCAACTCAACTTCATGTGAGAAAACACACACACACTGACAGACACAAGAACACACATATGACAATCATTTAAAAGTGTGACAAATATTCTGAATCCGCTGACTCTAAATTATGGATCGTCCAATAAAGCAACATCTTGAGCAAATCATACGGGGATATATGAGATGTAATCGACTTGAGTTCTTCCTCTTTGACCATTCAGTTTCAGAAAGTTTATGCGATCTGATATATAATATTGCACTCGTCACCTGGTTAACGTGTCCTGCCACATCTTTGCCCTCATCGCGTGAGACACGATATTTGATCCTAACAAGATAATTTATGTATTCATCCAAAACTATACCAAATTGAAAAATATGTAAGCTAAATGCTTCCTACATCTTGAGGTTCTTATTCAAATTTTGGCTTTCTATAACATTATAATAAATCATTTTGCATGAGACAAGCATTGAATATGAATAAATATTTTGTTCATCCTATTAGTTCATTTAAGTAAATAAATATATGTCGATGAATATAATTATGAACACATTGGATATGTGACCTAAACTACAATATCTTTGCAAATAAAATTCATTAGAAGAAAACAACAAAACAAAACAAAGTTACTTATAATGAAATAAATAAATTTAAAATTTTTTGGATGGGAGATATTTTGAAGGAGTCGGGGACACAGCTAAAAGATTTATTGAAAGTTGAAAATGCTGGCTTGCTAACAATATTGAAAAGTTTATACCAAGTTTCATTTCTTGATATTTCAATTGTTTTATAAAAGGATTATTTGAAATAAACCTTATTTTACTAGAATTTATACAATCCACAACTTAAAATTCGTGTCCAATGCCTACAAAGAGAGCAAACGCCTACTCTTCATTTTTATTTTGTATTGGGGTTATTATGCATTTTAATATTAAAATATTAATTTGCATGATAATTTATGGGAATAAAAAGTGGACAAAGTCTTGTAATCTTTTACACTTTATTTGTCCATTATCTACCACATTAAGTCTTGTAACTCACCACATTATTCTTTGGTGTTAGTGGGTATAAATTGTGGTGAAAGATGACCATTAGTGTAACACCCCGATGTCTTCTTAGCTAAGTTCCGTCCATGGAAAGTCTAAGCATTAGCTTCTAGAATGATCTAAATTATTTTTCATGTGGAATTTTCTAAATTTCAACCTTTCATTACGTAGATGACTGAATTAGCTTTCCAACAATATAAGATTCGTCCAAAATGGACCCTCGGTGAAGAAGTTATGAATAATTTAAAGTTCCAGTCGTAAACATTGTCATTTTGGGGTCTAGCATGTCGCAGAGAGGGTCAAATTGACAATCGTCAAATTTCAGTGGGCTCCGCGATGGTGGCGCGTCGCGGAGGCACCCAATTTCCCACTCGTTGAATTCCAGTGGACCACCGCGATTGTGGCACGTCGCGGTGGTACCCAAAATCGGGTTTTTAAGTTCAAATTTCCAGTTCCATTCAGGAGTCATTAAGGGTAAATTTGACTTTTCCCTAGCCTTTAAAACCGTCCAAACAAAGGATTTAGGGTATGTTTGAGCAACTTAACCCTATTTTCATTAAAATCATCAAAAATCCTCTCTAGGATTTCAAACAAGAACTTCAAGAAACCCAAGATTTAACCGTGGATTTTCAAAATCGATTGAAGATTCAAAATCCCCAGGTCATAGGCTTCAAGAAACACCCGCTAATTTCGTAAATAGAGGTACGTGGGGTTATCCTAAAGTTCATGGGCATGTTTTCAAAAAGGAACTTACGCAAGACTTTAAATTTATACAAGTACATATATGTTTTTACAAATGGGGGTTTTCAATTGATACAAATAACATGTTTTGATATATGACATTGAAAGAACTACTGAGATATCATGGGGTTGTTTGTTTGAATGTATTTAAATGGTTGAATTGTGAACATGTGACCTGAAATTTCAAAAGGGTGCGATGTACATGAGTTGTGAATTTTCTAAATTCCCCATGATAATGTTTGTACCCCATATTATACTAGTGTTAAAACCATTGAGATCATGAGTTTTGCAATTGATATGACATTACTCATAAATGATTAAATTTCTTAAATAATTGCATGTTGAGAACCATGGTGTATGTGTTTTAATGGGGTGAAAGTCATACATATGTGCATGTAGTACATGGTATGAGAAGTTTGAAAGTTGATGTGATATTGATGACTTGCAAGTCGGGTATGATGATACCCTGCAGAGTATGACATGTGATTGATTAAAATGAGTTTAATGCATTGATTTTGTGAGATAGGTGGTTACCCAAAGAAAGCACGAGTCAAATGACTCTACGCTGGAAACCGTGTTTGCCGACTCGAGAACTTGGTACCCTGCTGTGTGATTTTGTGTACCTGACATTATGACATCCCAAATTGGGACAATGGTTAGGAGCCTTGCTGTAACGCCCCGCAATTCGGCTACAATATAGACCATGATTTCGATGCGTTGCTTATCCCGAAGCCATAAAATCATGCCAATACGGCATGTTAATTATTGCGTAGCATGTGAATCCACTCAAGCTTGAAATTAGACCATAGAGGTCCTTCAACTCAAGGACGAATTGAAACTATTTCGATCAAGTTTTAGTGGACGTTGTAAAGTGTGTCAGCTTCCATCGACCATAACTCTCTGTATATGTCGAATTAGGAAGCCTACTATGTGTCAAATGATAGGTATTCAAGGTAGCTTTCCAACGATACCAATTTGGCTAAAATCCGACACCCGAGCAAGAAGTTATGGCCCTTCAAAGTGATAAGCGTCGCCTAACCAATGCCCCATGGCCACTGAAAAGCATAGGCAATAGCGTAGGCGGCGCCTATGTAAACATAGGCGATAGCATAGGCGGTGCCTATGTAACGAATTCTGGTGATTTAAACACTCCGTGTTGAGGACAAAGTGGTTCTTTTCCACCCTTACTTAGCCCTAAAACACGAGATTTAGTTCCAAGGACCCCAAAATACATATTCTTTCATCAAAAGTGCTCAAGATTCTCCTTAGGGTTTCAAAATAAAAACCCAAATAGTTCAAGATTTGACCGTAGGTTTTCAAAGATAATTACATATTTGGAATCAACAATCCGCAAGCTTCAAGAAACATCTATTATCCTTGGAAATAGAGGTAGTGGGGTTATCCAAAAATCTCATGGGTGTAGTTTTTATGAACATGCATGCTTTTAAATGGGGGTTTTCAATCAAATGCTAATATCTTGCTTTCAATACGATTTCTAAGTCGTTTTCTTTATGTCATGGGAATTGTTTGCCTATATACTTCAATGGTTGAAACTATGCATATGTGATTTGAGATTTTCCATGGAAGTTTGATAAATATAAATGATAAATTGTTTTCAAATTCTCATGATAATGTTTCGATGCTCCATATTGTATTGTGATCAACAAAAGAGAGCATGAATTTGAAATAAATATTGTTCACCACTTGTAAATGATGAAGCACCTTGGTTTTTACGTGATTATGCATATGTGGATGTGATATTGATGACTAGAAAGTCGGGTATGATGATACCCTACAGAATACGACATGTCATTGAATAAGATGAAATTTGAATGCATTGATTTACATGAGAAAGGTGGATGCCCGAAGAAGGCGTTTGAGACACAAGGGCTCATCGCTGGAAAAACGTGTTTGCCGACATGGAATGTTGGTACCAGGCTAAGTGATCTTGTGTACTTGACTTTATGTCATTCCCAAATTGGGACTATAGGTAGGAGCCCGAGCCAAGTGATCTTGGGCACTACCATTGGGTCGAGACTCCATGCTGTGTGATCTTGTGTGTCTCTCCCTCATTTATACTCTAATATCGGCGGCAACCGAGGTTTGACAGTTGGTGTAAATTATGTAGGGTATTCCACCTAGCTCAGTTGCATTTCATTATTGTTGAGAAAAACTATTGCATTACACCCATGTGCTTTCAAATGATTTGATACGAAATTGCTTTATAATGGCTCTCAACTATATTTTGTAAAAATATTATGTTTTGCTTTGATATCTCTGCGTGCCAGTACCTTTATGCTGACCCCCTCCCCTCTCCAACCTCTCAGGTTCAGAAGCCCAGTCTAGGGGTCAAGAGAATCAGTAGATTATTCAGACAGAGTTTCGGAGACAAGTGGTGAGCCTTCAATGTTTCGGAAGGTGTTATGTCCTGCAGTCCTTTTATCTTATATTTAGTTTTAGGGTTTGCTGGGGGCCTTGTCCCGAATTTTAGATAGACATTGTTTCAGTCATGTAGTAGAGATTTCACGGACGATTTTAGAGATGTTGATTTAGATTGTGGGACACTATTCCCTATTTTCGCTTTCATATGATTCTTGACCATGTTTTTGTTATATTGTGTTTCTTCCGCATTACTTTGATCATATGAATTAGGTGCATGATTACCAGATAGATAGGGGTGTTTCAGTCCTCCATGGTTCGAAATGCTCGTCACGGTCAGGCCCTGGTTCGGGTCATGAGAAACTTGGTATCAGAGCACGGTTCCTGGTCCCAGGGTGTCTTCGAAATCGCGTCAGGTAGAGTCTTGTTTATGGGTGTGTAGCGCGCCACACTTATAAGCAGGAGGCTGCTAGGCATTTAGGAAATGTTTCCCTACTCTGTGATTTAGTTCGTGCTTCAGAGTCTGAACTGTCCCCTAATCAATGATCCCTTGTGTTTCAGAAACACAATTATGCCTCCACGTCGTATCGTCAATCAGAATGCTCAGGAAGATGAGGACCTGTAACAGGGCTCACACTCCGGAATTTGTCCCTACTCCGGGAGTCCCTCCAGTCCCGACCAGTCCACCTCAGGCTCCGCGGACTAATGCCAACCGTCCTCCAACTGCTCAGGGAGATATTTCAAATGCAGAATTCAGATGATCTATTCATATGCTGGCACAGTTGGTAGCAAACCAGGCTCAACAATCGGAAGATGTTGGGTCTGCATCTGTTACATCTGAGGCTACTAGAGTCGGACATTTCATGAAGATGAACCCACCTAAGTTCACTTACACCAAGGTGGAGGAAGATCCACAGGAGTTCGTGGATGAGATGGAAAAGATCTTTAAGGTGATGCATGTGGATGAGGTTGAAGGGGTGGAGTTAGCAACCTATTAGCTCAAGGACGTTGCGAGTCAGTGGTATGCCGACTGGGAAGATGAAAAAGGTGAAAGTGCTGAGCCCACAGTTTGGGGCGAATTTGTGGAAGCTTTCCTTGATCGATTCTTTCCTCTGGAGTTGAGGGAGGCCAAAGCGGAAGAGTTTATGAATCTGAAGTAGGGCAGTATGAGTGCCTAGGAGTACACTTTGAAGTTTAATAAACTAGCCCGCTATGCACCAGAATTGACTAGTAATATGAGGGCCCGGATGAGGAAATTTGCATCTGGCCTGCTGATGACCTGGTACTTGAGTGCCGGGGGCTATGTTGAATAAGGAGTTAGACTTTGCTCGACTAACCGTTCATATGCATCAAGTGGAAGAGAAGAAGAAAAAGATTGTTGAATCTAGAGAGAAAGACAGATAGGCTAAGAGAGCTAGATCTGCGGACCAACACCAGAGTCAGCCGCAGAGTGATAACTGGGGTAATAAGTGGTCGAAGAAGAAGAAGTTTTGGAATAATGCATAGTCAGTAGCCAGCGCCCCAGCACCCAGACCACCGACAGACAGACAAACTCAGAGTTTCCAGACTCCTCATAGGTCCAAAGCTCTAGGTACACAGTCTCAGGGCAGTGTGGCCTAGCAGCGTCGTACTCGTCCATGGTGTGAGGTTTGCAGAAGGAATCATCTAGGGAAGTGCTGGTTTGAGGGGAGAAACTGCTATACTTATTGCAAAGTGAGTAACCTTCAGAGAGATTGTCCATCTGCTGGAGTAAATGCGGGGAGGGGGGGAGGGGGGCTAAGTCCGAAGCCGCCTCCACAGCTCCTTTTCCTAAGGGTGCCCCGTCAGCTACCGGAAGTGGTCGCAACCGGTTATATTCTTTGACTAACCGCCAGGAGGCGGAAGCTTCACCAGATGTTGTCACCGGTATGTTACGAATCTTTTCTCATGATATTTATGTATTGCTTGATCCCGGGTCTACTTTATCTTATGTGAACCCTTATGTGGCTGTTGGTTTTGTGTTTGAGCCCGAAGTTATTGTAGAACCCTTCTCTATTTCTACTCTTGTAGGTGATTCTGTTGTTGCTAGAAGGGTATATAGAAATTGTGTCGTGTCTATTCATAGTAGGGAAACTGTGGCAGACCTTATAGAACTGGATATGATAGATTTTGATGTCATCCTTGGGATGGACTGGCTCCATTCATATTATGCCATCCTTGATTGCAGAACCTGAAAGGTCACTTTTTCTTTCCCGAATGAGACACCAGTTGTATAGGCAGGGAGTTCTGTGGAACCTAGAGGTCACTTTATCTCTTATCTTAGAGCCCGAAAGCTTATCTCCGATGGTTGTATGTATCATCTAATCCGAGGAAAAGATTCAAAAGTTGGAAACTTTCCACTGCAGTCAGTCCCTGTAGTGAATGAATTCCCAGAAGTCTTTCCCGAAGATCTCCCAGGAATACCCCTGATAGGAGATAGATTTTGGCATTGATGTGTTGCCAGACACTCATCCTATTTCTATTCCGCCATATAGAATGGCTCCCGCGGAACTAAAGGAGTTAAAGGAACAGCTAGCAGACCTCCTAGACAAAGGTTTTATTCGTCCTACTGTTTCCCCATGGGGTACACCCGTGCTCTTCGTGCGAAAGAAGGATGGGTCCCTTCGGATGTGCATAGACTACCGTCAGTTGAATAAGATCATGATTAAAAATAAATATCCTCTTCCTAGGATTGATGACCTTTTTGACCAGCTTCAGGGTGCTAAGTGCTTTTCAAAAATAGACCTTCGTTCGGGTTACCATCAGTTGAAAATTAGGGAGTCAGACATACCCAAGACAGCCTTCCGAACCCGATATGGTCACTACAAATTTTTAGTCATGTCCTTCGGGTTGAGTAACGCCCCTGCAGCCTTCATGGATCTTATGAGTAGAGTGTTCCGTCAATTTATTGACTTGTTCGTCATTGTATTTATTGATAATATTCTGATCTATTCTAAGAGTAAAGAGGATCACACCAATCACCTCCGAATTATCCTTCAGACCCTTAAGGATTATCAACTATATGCCAAATTTTCTAAGTGTAAATTCTGGTTATACGCTATTGACTTCCTGGGGCATATTGTGTCCAGTGACGGAATAAGAGTGGATCCCTAGAAAGTTGAAGTAGTGAGAAAAAGGCCTAGACCCACGACTCCAACCGATATTTGAAGCTTTTTGGGTTTGGCGGGGTATTACAGAAGGTTCGTAGAAAGTTTTTCTTCCATAGCTTCTCCGCTTACTAAACTGACTCAAAAAAAGATGAAGTTTGAGTGGTCTGACTTGTGTGAAAACAGTTTTGAGAAATTGAAGGACAAGCTGGCTACTGCTCTTGTTTTGACCCTTCCCGAGGGTGTAGATAATTTTGTGGTTTATTGTGATGTGTCCCGTATGGGACTTGGTTGTGTATTGATGAAGCGTGGTAAGGTGATAGCTTATGCATCTAGGCAGTTAAAGGTGCATGAGTGCGATTACCCTACTCATGACTTGGAGTTAGCAGCCGTGGTGTTTGTACTTAGAATCTGGAGGCACTATCTCTATGGAGTGCATGTTGATATTTATACTGACCATAAGAGTTTACAGTATGTTTTCTCACAGAAAGAATTAAACCTTAGGCAGAGGCGTTGGATAGAGCTTTTGAAAGACTATGATATGAGTCTGCATTACCATCCGGGCAAGGCAAATATTGTAGCCGACGCCCTCAGTAGGTTTTCTATGGGCAGCCTTTCTTATGTAGAAGAAGGAAAGAAAGAGATGGTGAAGGATATTCACCGCCTTGCAAATATGGGAGTGCGACTCTTAGATTCCGAAGATGGAGGGGTGATTGTTCATGAGTTAGCTAAGTCATCTCTTTGTGCTGAAGTTAAGGAGAAGCAGGTTGAAGATCCCATCTTGATGAAAATCAAGAAAGATGTGGGTCAACAAATGGTTATGTCATTTGAAATTAGTGGCGATAGTATTCTGAGATTTCAGGGTAGGTTGTGCGTTTCGAATGTCGATGGGATACGAGAAAGAATCCTTAATGAGGCGCACACTTTGAGGTATGTCATTCACCCAGGCTCTACTAAGATGTACCATGATCTAAAAACCTTGTATTGGTGGAATAACATGAAACGTGATGTAGCTGATTTTGTGTCCAAGTGTTTGAACTGTCAACAAATGAAGGTAGAACACATGAGGCCAGGTGGTACTTCCCAAGAGATAGCCCTGCCTTTATGGAAGTGGGATATGATAAACATGGACTTCATTACAGGACTTCCGAGATCCCGAAACCAGTATGATTCTATATGGGCGATTGTAGATCGGTTGACCAAGTCAGCCTACTTTTTTCCTGTGAGGACTAATTATTTGGGAGAGGTTTATTCTAAGATTTACATTGAGGAGATAGTTCGATTGCATGGGGCACCAATGTCTATTATATCCGATAGAGGTACGCAGTTTTCATCTCAGTTTTGGAGATCCTTTCAGAAGGGTTTAGGTACACAAGTGAATTTGAGCACAGGTTTCCACCCTCAGACGGATGGACAAGCTGAGCGTACCATTCAGACCCTCGAAGATATGTTTAGGGCATGCGTAATTGATTTCAAAGGTAGTTGGGTAGATCACCTGCCACTGGTTGAATTCGCTTACAATAATAACTACCATGCCAGCATCAAGATGGCTCCTTTTGAGGCTTTGTATTGGAGGAGATATAGGTCTCCGATAGGATGGTATGAAGTGGGTGAGACTCAGTTGTATGGGCCTAATCTTGTTCATAAGGCGATGGAGAAAGTGAAAATCATTAGAGACGAGTCAAGACTGCTCAAAGTCGTTAGATGTCCTATGCCGATGTTCGGAGAAGAGAACTAGAGTTTGAAATTGGTGATTGGGTGTTTCTCAAGGTTTCTCCTATGAAAGGAGTTATGCGATTTGGAAAAAGGGGTAAATTGAGCCCTCGTTATTAGGGCCATATCAGATTTTGAAGAAGATTGGTACAGTTGCATATGAGTTAGAATTGCCTGCAAGTTTGGGTTCCGTTCATCCGGTATTCCATGTATCTACGTTGAAGAAATGCATTGGAGATCATTCTACGGTATTGCCAGTAGAGGGTATCAAAGTGACAGACTGCTTGTCTTACGAAGAAGAGCCCGTTGAAATTTTAGATCGCCAAGTTCGAAAGCTGAGGAGCAAAGAGATAGCCTCAGTAAAGGTACTGTGGAGGAATCAAAAAGTCGAAGAAGCAACTTGGGAGTCAGAATATGACATGAGAATTAGATATCCCAATTTGTTTGCTTCGATGAAGGAGGAGATAGAAGGTACTATTCCTATCTTATCTTTCCTAGTCCTTTATTATGCTTGAAATAATGTCTGTCTGTGTCCCGCATCATCATTCAGGGACGAATGATCCTAAGGGGGGATAATGTAACGCCCCACAATTCGGGCTACAATATAGACCATGATTTTGAAGCATTGCTAATCCCGAAGCCATAAAATCCCATGATAATACGACATGTTAATTATTGCGTAGCATGTGAATCCACTCAAGCTTGAAATAAGACCATAGAGGTCCTTCAACTCAAGGACGAGTTGAAACTATTTCGATCGACTAAGTTTTATGGTCGTTGTAAAGTGTGTCAGCTTCCATCGACCATAACTCTATGTATATGTCGAATTAGAAAGCCTACTATTTGTCAAATGATAGGTATTCGAGTTAGCTTTCCAATGATACCAATTTGGCTAAAATCCGACACCCGACAAGAAGTTATGGCCCTTCAAAGTGATAAGCGTCGCCTAACCAATCGCCCATGGCCACTGGAATGCATAGGCAATAGCCTAGGCGACGCCTATGTGAACATAGGCAACGGGATGGGCGGCGCCTATGTAAGGAATTCTGGTGATTTAAACACTCCATGTTGAGGACAAAGTGGTCCTTTTCCACCCTTACTTAGCCGTAACACGAGATTTAGTTCCAAGAACCCCAAAATACATATTCTTTCATCAAAAGTGCTCAAGATTCTCCTTAGGGTTTCAAAATAAAAACCCAAATAGTTCAAGATTTGACCGTAGATTTTCAAAGATAATTACATATTTGGAATCAACAATCCGCAAGCTTCAAGAAACATCTATTATCCTTGGAAATAGAGGTACGTGGGGTTATCCAAAAATCTCATGGGTGTAGTTTTTATGAACATGCATGCTTTTAAATGGGGGTTTTCAATCAAATGCTAATATCTTGCTTTCAATACGATTTCTAAGTCGTTTTCTTTATGTCATGGGAATTGTTTGCCTATATACTTCAATGGTTGCAACCATGCATATGTGATTTGAGATTTTCCATGGAAGTTTGATAAATATGAATGATAAATTGTTTTCAAATTCTCATGATAATGTTTCGATACTCCATATTGTATTGTGATCAACAAAAGAGAGCATGAATTTGAAAAAATATTGTTCACCACTTGTAAATGATGAAGCACCTTGGTTTTTATGTGATTATGCATATGTGGATGTGATATTGATGACTTGAAAGTCGGGTATGACGATACCCGACAAAATACGACATGTCATTGAATAAGATGAAATTTGAATGCATTGATTTTACATGAGAAAGGTGGATGCCCGAAGAAGGCGTTTGAGACAAAAGGGCTAATCGCTGGAAAAACGTGTTTGCCGATACGGAATATTGGTACCAGGCTAAGTGATCTTGTGCACTTGACTTCATGTCATTCCCAAATTGGGACTATAGGTAGGAACCCGAGCCAAGTTATTTTGGGCACTGCCATTGGGTCGAGACTCCATGTTGTGTGATCTTGTGTGTCTCTCCCTCACTTATACTCTAATCTTGGCGGCAACCGAGGTTTGACAGTTGGTGTAAATTATGCAGGGTATTCCACCTAGCTCAGTTGCATTTCATTATTGTTGAGAAAAACTATTGCATTACACCCATGTTCTTTCAAATGATTTGATACGAAATTGCTTTATAATGGCTCTCAACTATATTTTGTAAAAATATTATGTTTTGCTTTGATATCTCTGCGTGCCAGTACCTTTATGCTGACCCCCTCCTCTCTCCAACCTCTCAGGTTCAGAGGCCCAGTCTAGGGGTCAAGAGAATCAGTAGATTATTCAGACAGAGTTGCGGAGACAAGTGGTGAGCCTTCTATGCTTCAGAAGGTCTTATATCCTGCAGTCCTTTTATCTAATATATTCAGTTTTAGGGTCTGCTGGGGGCCTTGTCCCAGTTTTCAAATAGACATTGTTTCAGTCATGTAGTAGAGATTTCGCGGACGATTTTAGAGATGTTGATTTAGATTGTGGGACACTATTCCCCATTATCGCTTTCATATGATTCTTGACCATGTTTCTGTTATATTGTGTTTCTTCCGCATTACTTTGATCATATGAATTAGGTGCATGATTACCAGACAGATAATGGTGTTTCGGGCCTCCATGGTTCAAAATGCTCGTCACGGCCAGGCCCTGGTTCGGGTCGTGAAAAACTTAGTATCAGAGCACGATTCATGGTCCCAGGGTGTCTGCGAAATCGCGTTAGGTAGAGTCTTGTTTATGGGTGTGTAGCACGCCACACTTATAAGTAGGAGGCTGCTAAGCGTTTAGGAAATGTTTCCCTTCTTTGTGATTTAGTTCATGCTTCAGAGTCCGAACTGTCCCCTAATCAATGATCCCTTGTGTTTCAGAAACACATTTATGCCTCCACGTCTTATCGTCGATCAAAATGCTCAAGCAGATGAGGCCCGTCCCACCCATGCGATGCAGACCCGTAACAGGGCTCACACTTCAAAATTTATCCCTACTCCGGGAGTCCCTCTAGTCCCGACCAGTCCACCTCAGGCTCCGTGGACTAATGCCAACCGTCCCCCAACTGCTCAGGGAGATATTTCAAATGTAGAATTCAGACGGTCTATTCATATGCTGGCACAGTTGGTAGCTAACCAGGCTCAACGATCGAAAGATATTAGGTCTGCATCTGTTACATTTGAGGCTACTAGAGTCGAACATTTCATGAAAATGAACCCACCTAAGTTCACTGGCACCAAAGTAGAGGAAGATCCACAGGAGTTCATTTCATGGATGAGATGGAAAAGATCTTTAAGGTGATGCGTGTGGATGAGGTTGAAGGGGTGGAGTTAGCAACCTATCAGCTCAAGGATGTTGCGAGTCAGTGGTATGCCGACTGGGAAGATGAAAAATGTGAAAGTGCTGAGCCCACAGTTTGGGGCGAATTTGTGGAAGCTTTCCTTGATTGATTCTTTCCTCTGGAGTTGAAGGAGGCCAAAACAGAAGAGTTTATGAATCTGAAGCAGGGCAGTATGAGTGTCCAGGAGTACACTTTGAAGTTTAATAAACTAGCCCGTTATGCACCAGAGTTGACTAGTAATATGAGGGCCCGGATGAGGAAATTTGCATCTGGCCTTGCTGATGACCTGGTACTTGAGTGCCAGGGGGCTATGTTGAATAAGGAGTTAGACTTTGCTCGACTGACCGTTCATATGCATCAAGTGGAAGAGAAGAAGAAAAAGATTGCTGAATCTACAGAGAAAGACCAACAAGCTAAGAGAGCTAGATCTGCGGACCAACACAAGAGTCAGCCGCAGAGTGGTAACTGGGGTAATAAGTGGTCGAAGAAGAAGTATTGGAATAATGCACAGTCAGCAAACAGTGCCCCAGCACCCAGACCACCGACAAACAGACAAACTCAGAGTTTCCAGACTCCTCATGGTTCCAAAGCTCTAGGTACACAGTCACAGGGCAATATGGCCCAGCAGCGTCGTACTCATCCGCGGTGTGAGGTTTGCGGAAGGAATCACCTAGGGAAGTGCTGGATTGAAGGGAGAAACTACTATACTTGTGGCAAAGTGGGTCACCTTCAGAGAGATTGCCCATTTGCTGGAGTAATGCGGGGGGGGGGGGGGGATAAGTCCCAAGCCGCCTCCACAACTCCTTTTCCTAAGGGTGCCCCTTCAGCTGCCGGAAGTGGTCGCAACCAGTTATATTCTTTGACTAACTGCCAGGAGGCAAAAGCTTCACCAAATGTTGTCACCCATATGTTACGAATCTTTTCTCATGATATTTATGTATTGCTTGATCCCGGGTCTACTTTATCTTATGTGAACCCTTATGTGGCTGTTGGTTTTGGGTTTGAGCCCGAAGTTATTGTAGAACCCTTCTCTGTTTCTACTCTTGTAGGTGATTCTGTTGTTGCTAGAAGGGTATATAGAAATTATGTCGTGTCTATTCATAGTAGGAAAACTGTGGCAGACCTTATAGAACTGGATATGATAGATTTTGATGTCATTCTTGGGATGGACTGGCTCCATTCATGTTATGCCATCCTTGATTGCAGAACCCGAAAGGTCACTTTTTCTTTCCTGAATGAGACACCAGTTGTATGGGCAGGGAGTTCTGTGGAACCTAGAGGTCACTTTATCTCTTATCTTAGAGCCCGAAAGCTTATCTCCGATGGTTGTATGTATCATCAAGTCTAAGTAAAAGATTCAAAAGTTGGAAACTTTCCTCTGCAGTCAGTCCCTATTGTGAATGAATTCCCAGAAGTCTTTCCCGAAGATCTCCCAGGGATACCCCCTGATAGGGAGATAGATTTTGGCATTGATGTGTTGCCAGACACTTGTCCTATTTCTATTCCGCCATATAGAATGGCTCCCGCGGAACTAAAGGAGTTAAAGGAACAACTTGCAGACCTCCTAGACAAAGGTTTTATTCGTCCTAGTGTTTCCCCATGGGGTGCACCTGTGTTCTTCGTGCGAAAGAAGGATGGGTCCCTTCGGATGTGCATAAACTACCGTCAGTTGAATAAGGTCATGATTAAAAATAAATATCCTATTCCTAGGATTGACGACCTTTTTGACCAGCTTCAGGGTGCTAAGTGCTTTTCAAAAATAGACCTTCGTTCGGGTTATCATTAGTTGAAAATTAGGGAGTCAGACATACCCAAGACAGCCTTCCGAACCCGATATGGTCGCCATGAATTTCTAGTCATGTCCTTCGGGTTGACTAACGCCCCTGCAGCCTTTATGGATCTTATGAATAGAGTGTTCCGTCAGTTTCTTGACTTGTTCGTCATTGTATTTATTGATGATATTCTGATCTATTCTAAGAGTAAAGAGGATCACACCAATCACCTCCGAATTATCCTGCAGACCTTTAAGGATCATCAACTTTATGCCAACTTTTCTAAGTATGAATTCTGGTTAGACGTTATTGCCCTCCTGGGGCATATTGTGTCCAGTGACGGGATAAGAGTGGATCCCCAGAGAGTTGAAGCAGTGAGAAAATGGCCCAAACCCACGAACTGATTTGGGAAAAGCATGTGTTAGAAGTAAAGGGCGTAGGCAAGAATTGTTGAAAAAAATAGAACAAGTGAGTCAAAAAGAATTGTTCAAGGGGAGGTGCCTTGGTGTATGCTTTTTGCAGACGATGTATTCTGATTGACGAGAATCGAGGGGTGAATGACAATAGAGGTGTGGAGCCAAACTCTTGAGTCTAAAGGGTTCAGGTTGAGCAGAAGCAAGACAGAGTATTTGGAATGCAAGTTTAATGACGTGAGGCTGGAGAATGAGGTGGTAGTGAAGCTGGAATCACAGGAGGTATGTAAGAGGGATAGTTTCAAGTATCTCGGGTCCGTGATCTAGGGTAACGGTGAGATTGACGAGGATATATCGCACCGTATTGGGGCGGGATGGATGAAGTGGAAGCTCGCGTCGGGGGTATTGTGTGATAAAAAGGTGTCGTCCAAGCTTAAAGGCAAATTCTACAGGGTGGTAGTCCGTCCGGCCATGTTGTATGGAGCGGAGTGTTGGCCAGTTAAGAACTCCCACATCCAAAAAATGAAGGTGGCGGAAATACGGATGTTGCGCTGGATGTGTGGGATGACTAGAGGGGATAGAGTTCGGAATGAGACTATCAGAGAGAAGGTTGGTGTGACTCCAGTGGAGTGCAAGATGCGGGAAGTCTGATTGAGATGGTTCGGACACGTGAAGAGGAGGGGCATGGATGCCCCGGTTCGTAGGTGTGAGATGCTAGCGTTGGATGGTTTTAGGCGGGGTAGGGGTAGGCCGAAGAAGTACTGGGGTGAGGTGATTAGGCGGGACATGGAGCAGTTACAGCTCACCGAGGACATGACCCTAGATAGGAAGGTCTGGAGGACGCGAATTAGGGCAGAAGACTAGGGCCAGTTTGGGTCGCTAGTATAGGGAATTACTTGGTGGGGGTATTATTCTTGTTATGATTCCGTGTTCCATGTTTTATTACGAATCTGGGTGCTTTCCTCTGTTTTCTATTACTTATGGGTGCCGTATTTATGTTATGAAATCTTGTTCTGTGCTTTACTATGTATTTGTGTGGTGTCTCGTGTCTTGAGCCGGGGATCTATCGGAAACAGCCTTTCTACTTCTTTAGAGGTAGAGGTATGGACTGCGTACATCTTACCCCCCCCCAGACCCCACTAGGTGGGAATACACTGGGTTTGTTGTTGTTGAGTCGAAAAGAAAAAAAAAAAGTTTCATAGTTTTTAAAGTTTTTTATGGCTTTGGTTTTCCACAATTCAAAAATTGAAAAAAATTTTTCTTACCTTTCACACTCATTTTCTCAAAAACATCAAAAAAAATTTCCTTTGTCTCGTTTAGCATGCATTCACAATTCGAAAACTTCAAAAAAATAAAATTTCATTCATAGGAGTTTTTATAAAAGAAAAATGCAAAAAAAGATGTTAGAAATTTTTTACATTTCGTATAACGAAAATACCAAAAGATTTTTCTTTCATAGTTGTTGATGTCATTTTTGTATGAAGTGTCAAATTAAAAACCCAAAAAGATTTTATTTTCATCCTGCAGTTGTGTCTCTCAAGTCAAGGTTTTGTTTGTTCTATAATCCTTAATTGTCCAATCTGGACGAACTACGTACCCCAAATTCCCCTCTTTCGGGATGTGAGATACATAGGCAGCCTATTGTTGGTTCAGAATTTAAAAAGATTTTCTTCACTTTGGCTATCAATCCAACGATTGTGCTTCTCCAGTCCACTAGTGAATCCACGTTCAATACTCTTGATGATTATTGTTATACTATTGAGCCTACTGTTAAATTAAGTGGACCGCCAAAATTTCTTACTAAGAAGCCTAGCATGCTAGAAGAGCTAGAGAAAGTGGTTGGGAAAGTTAAGAGTGTAGAAAATGATATGAAAAATTCCCCTGGCCGTATGGGCTATGAAGATGTTTCATATAAAAACTGGGGCATGTCTTCAAGTGTTAACCTTTCTGCCAGCTTTAAGACATCAAAATTTGGGGAGCCTGATGGACAGAAGGATTCTGTGAAACATTTGGGACGACATTGCAATCAACCAAGGGAAACTAAAGGAAAGTAGAAAGAAAACACACCTATTGTCGTGCCAGGGCCAAAGCAAAGTTTGAGAGGTCCAACCCACCAATACTGTCAGCCTCAATCCCGAGCTTACATATTAGATCCACATAACCACTTGCAACAAGGTTTCTTTCCTCAAAATCCAAGAAATCCCATTCCACTTCCTCAATATCCTTTGAACAATGCACAATTGTATGCTCATCCATCTTATTATCCACAATGGCATGCACCTGTCCCTCAACATCGTCCTCGACCCCCACAAATTTATCAAGGAACCTCTAAATCCAAGTTTCATCCGAGGCCAGAGATCGCAAAGAGGAGGAAGGAAAAAGATAATTTCACTCCTATTGGGGAATCCTATGCCAGTTTATTCCAGAGATTGGTACAGCAGGGCATGATCACTCCTCTCCTTGGGTATACTCCTGACCTACATTCAAGAAGTTTTGATCTTAATGTACGATGAGCATATTATTCTGATGTTCAGGGTCACAGTATTGAATATTGTCGTGCTTTAAAAAGAGAAATTGAACAGAGGATTCAAGACAAATTGATTATGGTGCAGAACATTGATAGTGAGGAAAGCTCTGATGTCAGGATGAGCAATTGAGAAGTCACTCCTCTCCCTAATAAGAAGAGGTCTGGTAGCTTGTTTTGTTTCATTTTCTGTTGTCCGAATTATTTCAGGGTGTAGTTTGGGATCTATCTTGTTTAGTCCTTTTGTCGCTTATGTTCAAACCTTTCTATCTTTTCAACTAAATAAAATGTCCCATTTTTATTTGTGTTTTAAACATGTGTTGTTTGTTTGTTTTTTTTACATAGTACATTTTATGTTGACTCTAGTGATATGACATACTAGTGAAATTTTCAGTCAGATCTTAAAATCTAGTTTAAGCATGAACGTGAAATTAGAGGGCTAAGGTCGGAAGAAACATCTAAGAAAATAGATAGAGTGCTGAGACATTTGGTGACAAGTTGAAGCCTTTTCTGAAAATTAAGACAAATATTTTAGGAATCACAAGAATAACTCGGCCATCAATTGAAAGACATGTCTCAATTAGGTCAACCAGTGGCTGCGGGATCCTATATCAAGAGGAACAAAAAGAAATCAGCTCCACGAAAACATGAATCATTCGATGTGAGGGATGCATAACAAAGGTGGTGGTGTATGTTGGACAAGTATAGAAGAAGAAGAAGTGGCACACATGTTCAGTTTAAGTTAGTGTTGTTAAAATGTTACACATGATCTTTATCTCCCATTTTCCAATTGCATGTTATGTACTTGCATTCTCAAGGATTGATATGATGAAGGCATTTCATTCTGCTATCCAAACATTGTGTCATCCTTTATTTACCCCATTTATTTTATCTTCTTTCATACACCTCCTTTGGAATTAAGATAGAGTCATCAAAGCTCAAAAGAAAAGTGTCGAAAAAAATAGTGTCAGAAAAGTTTCAAAAAAAAAAAAGAAGAGAGAAAAGGAAATTTTGTCCCCAAAGAAAAAAAAGAGAAAAGTGTCAAGAAAAATAAAGTTAGAAAATTCCCAAAGAGAAAGAGTCAACAAAAGAGAAAATTTTAGAATCAAGTGAAAGAATAAGCTGACGGAACTACGCATGACCTGACTCTCTCTTTCGAGGGTGAATATGTAGGCTGTCTTACCGGAGCTCGGTCCAGCCAAATAAATAATTTAGAGTCACCCAGTCCGAAGAAACTGGGGCATGAGTTAATACTCATTGTTTGAGTCGATTTCAAAAGCTATATGTCTTACCCCACTTCAAGTGTTGTTTGGGCCTCATGTCATCCTTTCTTTCTAACCTTATCCAAAAGCCAAGTTACAACCAAAGAAAGACCTTCAGATCAATCTCTGAGAATGCTAAGGCTAAGCATGCAATGGGTATGATGACACATTTGGGGAACTACTTGTTTTCCTCAACATAAAAAGTCAGGAGAGAAATAAAAATGTGAGTCTTATTGGTGAAAACCCTTACGGGCACCGTAAGACGATAGTGAGCTGAGAGAAAAATGAGAGAGGCTTGTTGGCGAAAACCCTTCAAGGCGCCACTAGCCGAATGAGGTCGTAAATGCAATTGACCTAAGGAAGTAACTCAGTTTCAAGGCCGTTAACTCAACAACAATTGGTAGAAAGTTTGGATGAAAAGATCAAGCTGCTCAATCCAAAATGCATGGCATAATCATTAGAGTTGACTGTCGTTTTTTCGATAAATTTGTCATTTCTTTGTTTCAAACGTAGACATTCATTGTCTTTTCTTTCTTCTCTTTATTTTTGTTTATCTTTGAGTCAGTTATCCAAATAAAAATTGTCATTCTATTTTCTTTTCTTGTCTTTGAGTCAAGTGTGTGTCAAAACAAGTGAGGAAAGATTCCAAAACTAGCTACTAGCTTCATTAATTGCACAAAGCAAGACAAAAGCTAGCACATGAAAGAGACATAATTGTGAGCCAAAAAGGGTATGTAGAAGTATTGTCAATAGAGAAGTCTGAAAACTCATGAAATACCAAGGTTACAAGGGGTCTATCTGAGAAGCATGACAAAGCAGAGATGATGTGTTTGTCTCAGTCACTCTTAATAATCTGAGTTTGGTCAATGATGCATCAAGTCAATGATATATGTAATGGTTGGAAGCAAGGTTAAATGTGATGACGGCAAGAGCGTTTGCCACGAAAGCCAAAGCCACAAACCTGCCTCCATGTTTTTAAACTCACAATTTTTCTTTACATGAAACAGGAACACATGTCACCTTCAAATCAAGGATTTCAAAGCCTAAACATCAAGGCCCCTAATTTCTCGCTTTTACAAATGCAGGAAGCAATGTTGCTGCACATGTTTGATAATTAAATCATGGTAAAAATTCATCATCTTATATCCCTCGGAGACACACTTTCCTATCAGGGGATTTTAGTTTTCATTTTTCGAGTGATACACTTCTTAAATTGAACCTTCACTCCTAGAAGACGTACCCTCTAATCTAGTCATTCCCTTTGACTCTTGGAAGACATACCTTTTAGTTGAGTCATCCCCCTTGATTCCTATAAGACGTACATTTTAGTAGAGTCAGCCCCCTTGATTCCTATAAGGCATACCTTTTAGTCGAGTCATTCCCCTTGACCCCTAGAAGACGTACCTTTTAGTCGAGACATTTCCCTGAATTCCTATAAGACGTACCTTTTAGTCGAGTCATCTCCCTTTGATTCCTATAAGACGTAACTTTTAGTCGAGTCATCTTTCTTTGATTCCTATAAGATGTACCTTTTAGTCGAGTCATCCCCCTTTATTCCTATAAGACGTACCTTTTAGTCGAGTCATCCTCCTTGATTCCTATAAGACGTACTTTTTAGTTGATTCATCTCCCTTTGATTCCTATAAGGTATACCTTTTAGTCGAGTCATTCCCCTTGACCCCTAGAAAACGTACCTTTTAGTCGAGTCATTCCCCTTGACCCCTAGAAGACGTACCTTTTAGTCGAGTCATTTCCTTTGATTCCTATAAGACGTACCTTTTAGTTGAGTCATTCTCCTTGATTTCTAGAAAATGCACTTTCTAGTCGAGTCATTGCACTTAATCCTTATGAGACGCACTTCTTTGTTAGTTTTCATTTGTCAGGTGACACACTTTTTAATTTAAACTTCTATCTCTAGAAAACACACTTTCTAGTCAGAATTCCTCACTTTAATTCTTAGGAGACGCACTTCCTAGTCTTGGTCATTCAATTTTATTGTTAAGAGATGCATTTCTTGATCAGAGTCTTGATTCATTATGTCAAGTAGGTATGATCTGACTTTCTCAAAAGTCTTTTGATGGTAAACTGGGGCAAAAAAAAACAGTATCTATTTTGGAACTTTACTTTTTTGGCAAACAATTTTCTCTTTACAATAATTTTGTTTGGGATAATTTTCTTTCTAGTTTTAATGTGATTTCAGGAGCCCGCCCGAAGCACAGGGCGAATAAATGGAAAGTTAAGTAGTAAGGTGAAGAAATTGAAAGTCAAGCAACAAGGTAAAGAAGTTGAAAGTCAAGTAACAAAGTGAAGAAAATGAAAGTCAACAGATCGAAAATAGCAAGTCAGGAGCCCGCCTGGAGAACAGGGTGATGAAATTAAAAACCAAGCAACAAGTTGAAGAAATTTCAAATCAGAAGCCCGCCTGAAGAATAGGGTGATGAAACTCAAGTCAAGAGTCCAACAGAAGCTGCGAAGATAGGATTTTGTAATTTCATTTATGTTTTTAACTTGTAATTTTTATTTTTGATGTAATAACAGAGCCACAGATCGGAACCTCGATGGGACCTCACTCGACTCTCCAACTCGGCATAGTCCATCTCCTACCAATCCTTTGAGATAACTGTCACTTAATTCCCTCATAACTTGGGTAGGTAGGATGTCCTAAGTCAAGACCTGTTTTCCCTCCTTCCTCGTGCTCCGTGCTTTTGAATAAAGGTCAAGACAAAATTCTGTCTCATTGTCTACTGCTTTGTATGAAAACACCATGTTGTTTACATCCAAAGGGGGCATGATGTTAGACATGTTAATTTTGTCCTTTCCCGAAAATATTTTAATCATTTGTTTTATTTTTATTTTTATTTTTATTCTATCACCTTATCATACTTTTATTTAATTGATAATTTCTCCCCCCCCCCCAAAAAAAAAAAAAAAATTGAAAATAATTAGATACATGCATCTTTGCCACGTCACTATGCCACCTCAACACCTCACTTTCCATTTTTCATTACATACATGCAAAAGGCACACGCCCTAATCATTTTTCCACATGTCACCCTCATTTTTCCACATGCCACACTAACTTTTCCACATGCCACACAATTATTCCCAAAAGCCACCAATTATATGCTTTCACATAGGATAATAAATAAAGGAAAAAAAACAAATAAAAAATATAAAAGGAAAATTCTAAAATGAAAAAAAGGGGAGGCTCATTCTTTCATCATCATCTTCTCCACAATAACAACAATCATCAAATCATCTTCCTCACAAGAAGAACAAAAAAAACCGAGCGAGAGGAGAGAATCGCGCGAGGAAAAATTGAGAGAGAAACAGTATCATTGAACAGTGTCGTGAACAGTGTCATGAACAGTATTGTGAACAATACCGTGAACAGTGTTGTGAACAGTATCGTGAATAGTACATGAACAGTGTAGGTTTTTGGGTTCGATTGGATTTACGGAGTTTCAGTTTTGGATCTCAAATTTTTCAATACAGAGTTGGAGTTCGTCATTGCTGAGGTCCTATTAGGAATTCTATAGTCCGGGTTTTCTTGATTTTATTATCAACGAAATCGATTCTTCAAAGGTCCATCTCTCAACTCCACTTTTTTATTATATCGAAGTTGGTTAATATCGTGATTTTGTAGTGCAGTTTTGAATATTTCGAGCAAAATGTTAATTGTTGTTGTGGATATGAATGATTGGTATGCTTAAATGTTTGAATCATCGTTGGGGTATGTGTTGTTAGTTTCGGATTTTGAAAAGTGATTTGATAGTCAAACTGGTTTAATAATGTGGTTAAAAATGGATTTGGGGGATGAAATTGAGAAATTGATAAAAAAAGTTGAATTTAGATTAGCTTTGGTTTATTATTGTTTTGTTTAATTCGTAATGAGCATGAATATTGTTGGAATGTGATAAAATTATGGTACGTTGAAATGGATAGGCGAATGTTGGTTCGGGTAGGCAAAAATTTAGGAATAAGTTTTTTTGTTGAATGTTTGAATGTGGAATTCGAGTTGAACGGTTTGGTTTTAGTTCTTGCATTTGGGAAATGTATTCATTTAATCGGGGAATGCCACGAGATCACTTGTATTTATTCGTCGGGTAATTCCCCGAAGTATTTTGTATTTGCAGGACGTCCGTGATGAAGGCTCGAGGCATCGGGTGGATAGGAGCGTAGTATAAAATTAGTGTAGGGTAGAATAGGATTTATATTTTCGCATTCTTTTTCTATTTTGGACTTATAATTAGACTGGACATTATTTTTGAATTTGTTTGCTTGATTGAATCGTCTTATTTATGTTTGGTGTGGTTTATACATTCATACTGTCCAAATTAGCCGATATACTCCACCAAGCGACCGTGGTCGAACCACGGGATCGAGGGGTGCCTAACACCTTCTCCTCGATCAACAGAATTCCTTAGCCGAAATCTCTGTTCGCGGATCAGTTTTTATAGAGTCAAAACCGTTTTGAAAAAGGATATCCACGGGTGACTTGGCACACTTGATTTATGCCAAGTGGTGACTCTGAGTTTTGAAACTAATGAATCCTTTTTTGAAACAACTTTCATCTTTTGTCACTTTAATAATAAAACCCTTTCGAAACTTAAAAATTAATTCTTTTTGGGAGTGAAAAAAAGTGGTGTGACAATTACCACTTAAACTTTTCATAAATCATTAATTTAGGCCATTTCACACATCACACCAAGCCTACTAATTAATCCACAAAACATGCATCATTACTCCTTAAGCTACTACCCTTACCACCACACTTCACATCTCAAGTTCAAGCCTATACTATCTAGCGTCAATCATGTACCACCAACGAAGCATGCCACATACTATTCTAGTCCATCAAATTGGGAAATCAACTCCAAATACTTCACTTCACTTAGCTACTACTTCAGCACAACCCGCCATATCCCACGATACACTCAAATTCACTACTAAAGAAAGACCATCAAAGGGTTAAGTCACATCATTTGTTTAGTCATCTTAATCTTGCAATATAACCCATTATAATCTTATCAATATATTCTAATTTCTCACGTCATACATGTTAATTGTACATCACAGTGATCTTCAAAATTCAATAAACACTAATGAGTCTCTACTTACAACTTATTAACTAATCTACTCCTTTCCATTCACAGCTTATAAATGATTTCTACAACCACTATAACCATCCATTCCATGATCCTTCCCTATTCTGAATAAATAATAATCATATCCTGCATCTTTCTTCACAGACCACCATACAATCTACAAATATTACTGCACACTAGTCTATCATTATAACACATTAGTCTATCAATATACAATGGCAACCCACTCCTTAATCCACGACTATACAACTAAAACTCTTTATTTACACAAATATCACCCTCACTCTGACTGTTAACCTTGTGAATTCATGTCACCAACTTCCAGACCATCTCACTACCAATAGGTCATGACACTTTAACATATATAACTATTCGGGAGGAGAGACGGTTCCAACATTGTGTCACATATCATTATCCTTAAGCATCACATCCCCTACGAGAATTTCTTTTAAAGGAGCCTGAATACAGTTCATACCTCAGGTCGGAAAGAACGATTTCATCAGGATGAAGGCATACACACAAATCAATATACCTTGCAGCACTAATGGACTCCTCTCCCGTCCACATGCTATCTCATAACTTTGTGGATAAACCAATCAAAGAGAACCACATCAGTGGGAAGCTAGACTCTTAGGACTTGTATTGCCTCGACAGTGAGGCATGTCCATGAAATTAGAACGAGGAATGAACTTGGATATCTTTCTTATGGACGACTCTATAGCACGAACTGGAGTATGAAAGAATGAGAAACAACTCCTAAATGCCCGGTAGCCTCCGGATTATAAGTGTGGTGCACAACACACCCATAAGCAAGAATCTACTAGACACGATTTCGCAGACACCCTGGGACCATGGACCGTGCTCTGATATCAAGTTTGTCACAACCCGAGCCGAGACCCTGGCCATAACAAGCATCTCGAATCATGAAGGGCCGGGCGCCCTTCTACATTCTGGTAATCATGCACAATACTCAAATAACAAAGAAAAATATTATAAAAATAAAACAGACGGAAACATGGTCATGTTACCAAATCGGTCCGACAATACGAAAACAATTTTATCAACATCTAGACAACACCTTTCTCAGTCTGCGAAATCTTTACTACATAAGATATTAATAACTTGTCTGAATCTAGGACAGGCCCCAGTGACCAAACCAAAACAAATGTAATTTTTTAGGGAAGCCTTCGGGATAACAGGCTACATGCAAATTGTTTTGTTGGAAATTTACGATTGGCGGACCCTAGATAAGCTCAGACCCTGAAAGGGGGGGGTCAATACAATTTAATGTAAGCAGAGCAATCAAAATAATAAAAAAAATTATTCAAAATAGGGGGAGCATTTTAAAAAAATAGTTCATAAATATAAATATGATAAGAAAACGCATGGGCATATTTAAAAAGACTCTAAACAATTACGGAAATCTGTGACATACTCTTTATTTTACTTCTGCGCTAGGTGGTATACCCTACAACTCTGAAATTCCACGGGCTATATGGAATCTGTCGTTAACTTGGCAGCCAAGCCCCTAACCCAAGTTTGTCGCAAGGGTCGGAGTCTCTGAATCTCTACTACGCCACAGGGTCGTCGCCAGCGTACAATAATAATATACCCGTATCGGCAAAACATGATTTTAGGCTAAGAGTAACTTGAACTCAAGCCTTCTTCGGTCAACCACCTAACCCTCTTTAAGCCCACTTTTAGCTCACCTAACCCTCTTTAAGCCCACTTTCAGCTCACCTAACCCTCTTTAAGCCCACTTTTAGCTCTTTAAACATGTTTTCTCTGAGAAATCAAGTCTGAAACTCTTACTCTGTTATGGCATACATTTATATGGTATCATCATACCATTGACTTGCAAGTCGAATCTCTAAGCCATAAAATCATATTACAATCTCTTCTTTCAAAAATACAAAATTCAGACCACCATATCATTCAAATAATATAGGAAAATTCCATGTTTCAAAACACAAGTCAAAACCATGCAAATATGCTCATCTTTTCAACAATTCCAACAAGTGATGGTCAATTTCTCAAAACATTCCTGGAATTCCTTAAATTATTACATTTAGTAATTAAATCATGAATATTTCCCTCCCTCTCCAAATCTCAATTATTATAAAATTCATATAAATAATAATGCTCTTGACTCATTATTTAAATCATGCAATTTAAGTAGAAACACAATGGGAGAGGGGAGATTCAATAATTCATGCTCTCAATTGATATTTCAAATCTTCAATCACATATACATACATATATACTAACAAAAATCAATTTCGGGGGAAAGGCCTAAAGACCAAAGCAATAATATTATTTAAGAGTTCTTAAAACACAATTATATTGTAAATTACCAAAACCCCTTTGAAACTCATGATTTCACCATGTTTAAATATTATTGCAACGATTTAATAATGCCCATGTTAGTTTTAGAAAAACCCCACATACCTTAGATTACGTTAGTTCGAAAGAAACAAAACCTGAATCTTGATTTGTTTTCTTGAAATTCTTGACTTAAGAGCTTGATCTTGATCTTTGGGGAAGGGTTATGGTTTGATTTGAGAGGAAAATTGGATTATAGAGTGTATTATGCTTTCTTGGGGCGTGAATCTTATGTTATGGACGGACCTTGGGTGAAGTAAAGGTCCAAATTGCCCTTAAAAACACTAAAACAGAACCTGAAAACTAGGTGTGTGCGACAGAGCGTGCGTCGCATGCTAATCATGCGCAGCTACCGCCTCTTTCACGAAAATGGTTGTAACTTTTCGCTCGGGTATCGAATTTTTGCGAAGTTAGTATCGTTGGAAAAATAATTTGAAGACCTTTCATTTGATATATAGTAGAACCTCTAATTCATTATATACAAGAAGTTATGGTCAATGGAAATTGACCCAAGTTTAAACATTCACTAAAACTTATTCGGTAGAAATGTTTTCAACTTGTCTTAGAGTTAGGGGATTTTTGTGACCTCAATTCATATTCAAAGGTATTCTAACACTATAGTATTGATCATCACACATATATTAACAAGGAATCATCTAGTTCGTGTCTATACGCGTAGGAACGATGGTCTTGATTCTAGCCCGAAAGTACAGGGTGCTGCAACATTTTTACATGGGTAACTTACATAAATCCCGGAATGTTTAAGCGTTATAACACTTTATTTCAACAATTTGTTAAATTAGATCATATCCCAGATTTTTAAATTTGTGATACATATGTTATAACGTGATAATTAGTGATACATTTAAAACAGAAAAGATTTTTATTTTAGGAAGTAACAAATTCAATTATTACGAGTAATAAAACTAGGCACAAATCGTGGAAATGATAAATCTGATTTCAAATGTATCACAATGATACATTTCGTAAAATTACTACTCTCAAATATAAGGGACATTCTTGTTAATTTCTTTTACATTTTAAGTAGGGTTTTAACCAAATTTTGTCGAAGTTATTTTTGTGAAAGAATATGGGGCAAAGCTAAATAACTGTTGTGTATGACTTGACTTGTGAAAATGAGAAACTGAGTATAACCTTGATAAATATATACTTACATGGATTTGAGATACGAACATCCACAGGGTTGTTTCCGAGGTCTTCTTGTTCTTTCTGAATTCGTGCAGCAGATTCCCCAAGTTTGGGAGGACACTCTCTTAACTCAATCAGCTGTAGTGTGTGTATATCTGCAAACTCAATGGGTATCTCTTTCAAATTTTTGCAACTTCTAATCATGAGGCGCTCAAGGACAGGAAAATTGTCATTTGTGGCTTTCCAGAACTTGAGAAAACTATATTTAATTAGCAAAAGCTTCAATCGATTAAATCCCATAACAATTGGATGCCATTCTTCACCACAACAAGCGTCATCCATCAGCTTCAGCACCTCAAGGTTAGGCAACTCAGCTATGATGTCCAAGTATGACCAGCTTAGATAAGTTCTTTCCAACTTCAACTTCTTGAGCGTTGCTGGAAAAGCTTTTGCACTTGAAATGATCACTGGCAAAAGGCTATAATCAACAGATATAAGACTCAATATTTCAAGTTGCTGCAGATAGACAAGATTGTTGGGAAGCCCAGAGTCCCGAAAACTTTTATAGTCATCCTTATTTCCACTGATTCCTAATTTTTTGACATTCTGAATCCCCATAATAACCTCCTTCGTGCAACAACGTGGAGACAAGTAAGAAATAGTTTGTAAGTTTGAAAAATCCAAGTGCCTTCCTTTGTCAACAGATCCACTTGGGCAATCTGGCAAATAAAATCTGGGCAGTTTAAGATGCCTTAATTGCATTAGTTCCCAAATTTCCTCAGCAAAAATTATTATATCTGATCGAAACCGTTGAACAATGAATGTCTGCAGATTCCATAACCTGCAAATTTCTGGAGGTACATCGAAATTCCCATAGCTGAACAATGATAGGTACCTCAACCAGATGAGGCTTAGTATCTCTCGAGGGAAACCATCAATCTGTCTGTGTCTCAGCTCCAAGACTTTGAGTAATTTGAAATGAACAACCTCTGATTTGAGAACATAATATAAAGGCTCAAGATGAAAAGAGAAAACAGAATGGGTTCGTTTCAAAAGATTGTTGTTGTCATGATCTCTCAACTGACGATTTACAGGGGTAAGAAGAGCCCTATAAAGACCATAGGGACAATAATTAATTTCATCACCAGTCACGCGCTTAAAGGGCTGCATTTTATACATACAGAGATATGAACATTCTGGATATGATACGTCAAGAACAATGTCGTTCATGATAAAAATGTTCTCCCTTTGAACTTCTCTCACGCACAGGTCATATATTAGATCATGAACCTTACATGATCTAATTTTTGTTCCATCTCGACTTCTCTTGCTGACGAGGACTAGACATCTATCGACAAGCTCTTGCAAACACTTCTCAACCTCTCCTTCCAAATCATTTTCCAACTTCAGGAACCCCTCAGCCATCCATGATCTCATCAAATTCTTCACTGGAATATCACTGTCTTCTGGAAAAATTCCGAAATGCAGAAGACATGTTTTTAGATCGCTTGTCAAGTGATCGTAACTCAACCCAAGCACACGTGAACATCGTTCATCAGGATCATTTGTGACGAATGACTTGACATCTTTAGCAACAGTTTTCCAATCTTCTATTGTCCTTTTAGATTTGAGAAGCCCTGCAACCACGACAATAGTTAGTGGTAACCCGTGACATTCATCTGCGATTTGCTTTCCAACAGTCTCGAACTCATATGGTAATGCTTCACTTGAAAATGCTGCACTTTTGAAAAGACTCCAACTCTCATCTTGATCCATGAAGCTCATCCGCAAAGAAAAATTCTCTACACCAGCATAACAAGCTACTTCATCATTACGGGTAGTCAACAGTATTCGACTCCCTGCATTGTCTTCAGTTGGAAAGCATCGTCTCACGCCATCCCACACTTCACAACTCCAGATATCATCCAAGACAATTAAGTACCTCTTTCTCTTTAAACTTTTCTGTAACATGTCTGCTAGCTCTGCTTCACCAATCATCTTAACCCTGTCATCCATTTTGATTGTGGAATGCAGAAGGCCCAGCAAAATTTCCTTTTTGTTGTGCTGTTGAGATATGGTAGCCCAGGCATGAACATCAAAACGGCATAGAATTGATTCATCATTGTAAACTTCTTTTGCTAAGGTTGTTTTACCTATGCCTCCCATCCCGACAATCGGGATGACTTTGGGTTCCCCAGAGTAGCTTCTAGTCAGATCTTCTAACAACTGTTTCCTTTGATCATCACGTCCAACCATATTGTTCTTAACCTTCAAAATATCGTTTGTTGAACTTGAAAAATCATGAACCAATGATTCCTTTGATACTTGTTTTCCTTTATCTTGGATCTTTGTCGACTCTTTCCAGATATGATCCATGTCCTCTGCTACTTGTTGCAGGCTTTGACGAAACCTTCGACGCGCCTTTTTTTTCTGGCTTTTATTTTCTCCCAGTACAGTTCCTGTTAGTCTCAGTTGAATTGTGTATTCAGCAGCACTTGCAACTTCTCTTACCTCTACTTCAAAATCCGTCATTTCCCCAAAAACATTGTTTTTCTCAAAGTTCTTGACAAATACTTCCAGGGAACTAACTTTTTCACGAAGAGCGCAAAGTTCTTCTCTGTGATCACAGGATAGAGATTGCATCGGCGAATTGAATGTCAAGAGAGATTCTATTGTTCTCATAAGAGAAGCCACACTTGCATGAGCCATATATACTGTATTCTCGTTTTTGTCCTTTGCGACTATGACCTGAAACCTGCAGGGTTGCACGAGGTCAATGGTATTACAAATAATGAGATACG
>NbNRC4b
AGAAGAGTCTCGAGGAAAGTAACAAGAACTCCACCTTAACATTGATGGGCCAGAGCCCATAGAATAATGGAATCCCCTTGCAAATAATTTTTATGGGCAAACATTAAAAATTATATCAAGAAAGACCGATTAAATATTTCAGAATGCACATATTACATTCTTTATATAGGGCGGCGGTGAAGGGATCTCAAACTATCCTCTAAAAAATTATATATCCTCTCCAATTTTTTGTAAAAGCAAAAAAAAAATGGCAGATGCAGTACTGAATTTTCCGGTGGAGAACCTGTTGCAGCTATTAACTGAAAACGTAAAGCTGATCGGAAGTGCAAAGGGAGAGTTAGAGAATCTGCTGAAAGAAGTTCAACACCTAAAAGGGTTCTTAGATGATGCTGCAAAATTACCAAGCGACAGCGAACAGTGGAAAGTGTTGGTGGAGGAGATACAAAAAACGGTACATACCGCAGAGGATGCTGTTGATAAGTTTGTGGTTCAGGCGAAGCTGCACAAAGAGAAAAATAAAGTGGCAAGAATTTTGGATGTGGGTCATCTGGCTACAGTCAGGAATCTTGCAGCTGAGGTCAAAGGAATTCATGACCAAGTGAAGGAACTTCGCCTAAACAATCAAGCTCTTCAAGCACGCCCAACTCTTGAGCTGCCTAAAAAAGGTTCCTCGGAAACAACTCAGCAGGTATGCCTCATTGCATTCTAAGCTTGCTTACAAATGGTTCGGTTCGGTCTGTTATTTTAGCAAATTTATATTGTGCCTATGTTTTACATATAATTAATACAAGAGGGGTTCTCCGAGGTTAGTATACCCTCCACTTCCAACCAAGAGGTTGTGAGTTTGAGTCTAACCTATCGCAAAGTGCGACCCAGAGCAAAGGCGCAGTTCTTGGGTTTCTGTTAGATATTGGTAAGAATTGATTAATTTTCGATTTCTATTTTAAAAAAGAGTCATACTGATATTGCACTCTGTTTTCATTTGGCCACAACAAATTAAATGAGAGAGTATACTACAACAACAACAATCCAATATAATCACACTTAATGGGGTCTGGGAAGGGTAGTGTGTACGCAGACCTTAGCCCTACCCTTGCGTAGAGAGGTTGTTTCCAAATAGACCCCACTCGAACTCAAAACCTCTAGGTTTGAAGGGGGTTGCTTACCATGAGAGCAACCCCTCTTGTCTGTAAATGAGAGAGTATAATTTCACTAATAATTACTGCTCTATATTACTCTCTAATTTCACTAATACTTACTGCACTATATTCATGATTTTTCTATTTCATTAAGTCTTTAAATGGGAAAGTTTCAAAAAGGTTAAACCTAACAAATCAAATTGGCCATTGAAATAGATAATATACAGGCATACTAACAAATAAATGTTGCTAGTATTTGAAAATTATCATATGCATAAAGATATAGCAGTAGCATTGACCTGGACAATATCCAATAAGAGAAAATGAATTCAGATGGCCCCGACTCTGATACTATATTAAATAGACTTTAGGCCTAACTCAACACCAAGATCTAGCTTATGAGGTGAGGATTGTCTTAGACTATATAAAGAGACCTTCCTTTCCCTTAAAGCCCAATGTTTGGTTTTAATTATTAGAATAACCTAAACATCAGTTCGGTTCGGTTAAGTTCAGTTTGATTCGGCCGATTTAGTCGTTTTTCAAATAACTATAATGCCCCTAGTCTCATCTATTTAGATTGTTGACTGATGCACCACAAACAAACAAGTGCTTGTGTGATATTTAGTAGTGATGGTGTAAAAAGATACGAAAAATTACGATAATAAAAGGTAAACTCGATGTAACAAGTATTGAATGATGACACAGAATAACTCAATTGTATAATATGTTATAATGGTTCAAATTATATTATAGTACAAAGAATTTCCATACCATACATAAGCGCGTATATACCTTAACTACCACGAGATTGAAATTGTAATACGTAACCTTTCCTTGTGAAGATTATATATGTACCCTATTTGCTGATGTGATCCCTTTTATAATCTTGAAAAAGGGTCCTGCATTGGAGGATGATGAAGTTGTCGACTTTGATGAGGAAGCGAACAAAGTGATCAATCGACTTGTTAAAGAATCAAAGGATCTAGAAATTATTCCGGTGGTGGGTATGCCGGGACTTGGAAAAACCACACTAGCAAGAAAAATCTACAAGGATCCTAAGATTTCATATGAATTTTTTGGCGTCCATTGGGTTTACGTCGGCCAATCTTACAAAATAAAGGATGTTTTTCTTAATATTCTCAAATTCTTCACAAGATGCACCGAAGATTATCAGCATGAGGATGTGGACGCATTAGCTAAGGTGATAGCCGGTTTTATCAATAAAGGAGGTAGATGTCTCATTTGCTTAGATGATGTTTGGGAAACAAAAGTCATTGATTATGTAAAGACAATTTTCCCAGAAAACGAAAAGGGACATCGAGTCATGATGACAACACGTAACAGAGTTCTGGCTACTTATGCCAATTCAGATCCTCACGATCTGAAATTTTTGACTCCAAAAGAAAGTTTTGAATTGTTGGTAAAGAGAGTTTTTGGCAAGAAACCATGTCCTAAAGATTTAGTAGGACATGGAGAAAGCATTGCAGGAAAATGTGGTGGAGTACCACTTGCAGTAGTGGTAATTGCTGGAGCATTAAGAGGTCGTCCGAACACAAGTGATTGGATAAGAGTTGAGAGAAATGTGGTTCAGCATCCTTTTACGAATAGCGAAGAAAGCTGGTTGAAATTTGTGGAGATGAGTTACGATCATTTGCCCCAAGAAGTACAGACATGCTTCTTGTACTTTGGTGTCTTTCCTCGAGGATTTGATATCCCTTCTTGGAAAGTGATTCGCTTGTGGATAGCGGAGGGGTTGATAAAGCCGCAGGAATCGTACACTCTGGAGGAGATAGCAGAGTTTTATTTGAACGATCTTGTCAATAGAAACTTAGTGATATTGCAGCAAAAGAGGTCTGATGGTCAAATAAAAACATGTCGTCTTCACGACATGTTGCATCAGTTCTGCAAAAAGGAGGCTAGTAACAAATGGCTTTTTCAAGAAGTCAGTCTAACACCTGATCAAGCCATTCCTATTGAAGAACCAAATAAATCTCGTCGACTGTGCATTCAACCCTCTAATTTGAAAGACTTTCTCTCCAAAAAACCATCTGCAGAACATGTTAGATCTTTCTATTGTTTTTCCTCAAAAGAAAAACAAATCTGCGGGTTGACTCCTAATGACATTAAACTCATTTACAAAGCGTTTCCGCTTGTCAGGGTCTTGGACGTGGAATCCCTCAAATTTCTCTTCTCAAAGGATTTTAACCAGTTATTTCATTTGAGATATATTGCTATCTCTGGTGACTTCAATGCCATCCCTTTGACCTTTGGTAAATTTTGGAATTTACAAACTCTTATTCTTAATACAAGTACCTCAGAGTCCACCCTTGATGTAAAAGCAGACATATGGAACATGTTACAGTTGAGGCATCTTCACACCAACATACCTGCAAAATTGCAACCCCCTACTGCGACGACATCAGGTAAAGCTTCTTGTCTACAAACTCTTTGTATGGTTGCACCGGAAAGTTGCGAGAAAGAAGTGCTCGCAAAGGCTTGTCATCTTAAAAAATTGAGCATTCGAGGGCAAATGGCAGCTTTTCTTTGTGCTTACAAGGGTGGAATCAACAATCTTGTAGAGCTTAAGTGCCTGGAACAATTGAAATTGTTGAATGATGTTCTTTACATGAATAAAGCACCTCACCTCCCTCAAACATTCTCCCAACTTGTACGTACTGTGAAGAAGTTAACTTTGACAAACACAAGGTTTGCTTGGAGTGAGGCAGATAAATTGGGGCAATTGGAATCCCTTGAGATCCTAAAGTTTAAGGAAAATGCATTCGCGGGTGATTCCTGGAAGCCAAAGATGGGATTTAGTGCACTCCGCGTTTTGTGGATTGAAAGGGCAGAATTTGAAACTTGGGAAGCTTCGGAGATTAACTTCCCCGTGCTTAGGAACCTTGTTCTTATGTCTTGTGATAAGCTCGAAACTGTGCCATTTGAGCTGGCTAATATATCTGACCTTTATGAGATGCGGCTGGAAAACACAAGCAAAGCGGTCATATCTGCAAAAGCTATACTGGAAAGCAAGACAGCTAAAAAAATCAAATTCAACCTTACCATATTCCCTCCTGAAGCTGGATCCAAGGCCACACAGTAAACTGAAAGGTCAGTCTAATTTATTTGTATTGATACTCTTCGCTAAACTTTTGTCTGCACGACTATATTCATTTTCAGCTGGCATACACATTAGCCATGAAATTTCATGTTTTTTCATTTACTAGTTTTGCTCCTTTATACAGGAGGGAATTCTGGGGTCATGGATATGGTGCTACTCATGTTTTCTGATAAGATTGTACCAGTAAAGAAAGCCTTTTTTTCATACAAGCATTGTCATTTTGAAACAAGTCTCCCCATGGTTTCGGAGATATGTTTAAATATATGCACTCCACTCTCATGCGAGAGTGTTTTGTTTATGTTTAAATATATGCACTCCACTCTTATGCGAGAGTGTTTTGTTTCTGAGTTGTAAAAGTACTGTTTCTATCTTTCACATTCTGCTTTGGTTGTATTTATTTTGTTTCATTCTTGTAAACTGTTGCTTTCATCTATCATTGTTCTGTTGAAAGACAATGTTATTCCAAACAAATAGTGTTGTGTGTC
>Pid3-I1
TTATTGAATCCTTTCTGCAGCCAACACACCATTTCTGATGAACCCAACATAAACTCTCTGGACGTCACAAATCATTCGCTCTTTTTTCTGTCGGATTCTATCCACAAGCTCTTCTGCTGTATGATCCAGAGTGAGCTCCTCAAGAGTCCTCACATGTTCAATACCGCAAGGCAACTGCTTCAGGTTTGGACAGAGCAGGAACTTCAGATCTGTTAGGCTTGCCACAGCTCCTTTTGTCATCTTAATTTCATTCAGGTGTGGGGCACCCCATATTTTCAGTATTCTGAGCTTTGGAAATGAGTTCTCATGGAAGTATATATTCATTCCATCATATGCATCATAAAGCTGTAGCTTTACCAACTGCTGTAATCCCTCAAGATTAAGGAATGCATTTTCGTCAATTCTTGACCCAGCAAGACGTAGAAACGTGAGGTTATTCAGATTGCTTACAGACACGAAATGAGGTAATGATTCATGAGATAATGTACCTTGCAAGAAAAGTTTCTGAAGTAGAGGAGGAGGTTTAAGTGATTCAAGATGCAGCACTTCTTGACTACTGTCTGCCTGGATCCCAAGACGGGTAAGATGAATCATATTAGTGATGGCCATGAACAACTGCTCACAATGGCAACTTCGCACCTTGCTGATACGAAAGGTTCTTAACTCCACAAGAGAGCCTAGGTGATGAACCATTTGAGAACTAGCTTCCATGAGTAGTAATGTCTGAAGGGTTGTCATGGAGCAGATACGCAAAGGTGCTGGCACACCAACAGAAGGAACAAATTGCTTAGAAACAACGACTGCTTTCGAAGTTACAATAAGATGTGTTAGCTTTTGAAGTTTTGTAATCGCCAATGGAAGCTTTACAATTTTACACTTCCAAGCGTCCAACACCAGCAGATTTTTTAGCCTTCCAATGGAGCTTGGAAGCTTGGAGATTTTAGTACGCCTGAGACCCAGAAAACGCAAGTTGAACAAGCCAAACACTTCCTTTGGCAGCCTATCAACTGAACTATCAGTTAGATCCAAAACAGACAACAACTTCACAGACTTTGGTAATGAATGAAGCGAACTGACATTGGGTGAACTTTGGAAAAGCAGCAAGGATCGAAGATGTGGTGCATGGTCTGCAAGTTGTGCAAAATCCCCTCTCTGAATTGATAAACGGCGTGCTTCTCCAATAAGATGTGTACTCCTCGAGTGGTTAACGACAATGCAAAAATTTTGTTCACGAGCCTTGGAAAGAGCCAAAACACGGAGGATATCGTGCATTTGGACTTCATGAACATGTCCAGCCTCATTTCTCTTCACCAGCAACAGAAGACATCGGTTCACAAGTTCAGTCAAGTAATGCTCTGCCACTTCCTCAAGTGTTCTATGCTCAGTTTCTTCAATAAATCCTTCAGCAACCCAGAGTCGTACTAGGGACTTCCTCTTCATCACATAATTTTCAGGAAACATGGAGCAATAAAGGAAGCAGTTCTTAATGTTGTGCGGTAGATCTTCCAAACTAATCTTCAAGATAATGTTCATCATGTCCATGATAGAGTTGTTTGTTAGTTGCATCTCAAGATTTTTATACACCTTTTCCCAGTCTGAATAAGTTGACCCTTGAAATGACAGAAGGCGTCCAATGCACACAATTGCGATTGGCAAGCCATTGCACTTGTCAACAAAATTATTAGCCCAGGGCTGCAACTCCGGCGGACAATTCCTTATCTCATTCTTCCAAAATGCCTCTTTACAGAACAGATCCCACGCGTGGTGTTTCTCCAACGGCTGCAAATTAATTATATGGGTTTCATGCGCAAGTAACGCCACATCATAATTCCTTGATGTAAGAATTATTCGGCCAATATTGCCATCTTCAAATGCATCTTTGCTATCGAACCAAACATTTGCATTCCATACATCATCTAGGACAAGGACATACCTTTTGTTCTCCAGGTAAGAGCGGGTGGTTTCGACCAAGCCTCTGTAATTTGTGATATCAACGTCAATTGGGAAGTCTTTCTTCCGATCATTCTTGCGAAACTCTTGAGCAGTTCGCCTAAGCAAATCGTCAGCCTCGTAGCTCTGAGACACAGTGATCCAAGCACAGGTGTCAAAGTCAGCCTTGATAGCATTGTAAACATTAGCAACCAGTGCCGTCTTGCCGATTCCACCCATTCCCCACACACTGACCACCATGCGGCGCTGCTCCTCATCTTTCACCCATTTCATCAGCAAATCCCTCTTTTTCTCGATACCGACAAGCTCATCCTCCCTCTTGAAGAGTACAGAGTCAGATCTCCAGTTCGAGCTCCTCCTTCCCGCCGTCGATTTCGCGCCTCTCTCGACGCCCTTCAGATCATACCTAATCCTCCTCTCGGCAGCGTTTTTCAGGTTGACCTTGATGTCCTGCAGATTGCCAGCCAGGCGAGACCATGTGCCCATCTTGCACATCCTCTTGAGTGCCACTGCCATCCCCATCCGGCCGTCTCCTTCCCCCAGCTCGTAGGTGAACTCATCGACTACGTCCTCGATGCTCAGGGCGAGGCTCCTCACCTGCTTGACGAACGCGGAGGTTGTCTCGTCGGCGTCCTTGAACCGCTCGGCTGCCTGCAAGAAGGCATGGATGCTCTCCAGCTCCCCCTTCACCTCCCGGATCTCAGAAAAGAGGCGCTTCAGAGCAGATCCCTCTAGCCCAAGCAAGGACTTGGCGACCTCCACTGCTTCACTCGCCAGGGCATCCCCAAGCTTGACGATTAGTGAGCCCACAACACCCTCCGCCAT
>RCT1
ATGTTGGTCATAGAAATAGCATCACTTTCGATAACTCAACAACATATTTTTACATTTTTTTTGTACTTTGTTTACATTATAAAGATCACTCCTTCCTCCTTCCTTTCCTTCAAATAAAAAAAAAAGATCACAACTAGGAGGCTCTCTTGCTCATTTGAGTAAGGCTTTTCCTCTGAACCAAATTATAAGTTTCTTTGCAGATGACAAGCTTAAGAGGGGGGATGAAATATCACATTCATTTGTTGAAGCAATTAAAGGATCATTCAAATGGGGTGTTTATATGTATATATCCAAACTTAACGATATTGAAGGTGCCTTTCCTCGACTACAAGATGTACATATTCACTCCCTTGCGCACCCTGTTGTGGCATGAAGTTCACATAGCTCTTGAATAACAAATCCACTTAAACTAAACATTAGAAGTCTCACAGTTTATGTTTATTGGTTTGGAGACCTGAAAGAAAATAAAAGATTGAATGGCTTAGTAAACCACTGTATGAGAAAAACCAAAAACTTAGCATAATAAAATCTATATGAAGGCAGGCATACAATGAATTCTTCTTGAAGCATACTGAAATTTCCAAGATTGGCTGCATTTCAATGCCTTCATTTAAAACATGAATGATTTCCATCTGACAATTTTCTGTAGAAGTATACTAGTATTAAATTTGTTGATCAGTTTCCTTATCTTACTCCCATTAAAGCATTAGGATCCGAGCTTACCAGTCAAACTCAAGTTGGATTTCTGTGAAACCAAGATCTAAGTCAACTTAACTTTCCCTGGAACCTCATGCCTCAGCAATAAGAGCATTAGTAGCCACCAATGTAAGCATAAAATCTGCAATCCACTTTCATAAACTATAATTCACCAATCAGCCACAACTAGCAACACCTATACAAGGTTTACAGAGACAATGAGAATTAAAGGCACAAACCCCCAAAATGATCTTTGAAATTAATGAAATATGGAAAATTCACAGAAGCTCTCTGAAAATGATAGATTGTCTATCTGTCTTTTTAGTCTATAAAGTTTATCCTTTGAAATTCTCTTATTTCAAAGGACCAAATTGGTGATTAACTCAAATAAAATTTTACCTTCCATATTCAGTCGATTTTTCTTCTTTTCTGTTTTTGTTCAAAATCATCTGTAGGCTCTACTTGGCGAGAGATCCTCATGGCAGCACATTCATTTTCATCACCGATATCAACAAGAACATTCTTATCTGGTGTATGACATTGCTCCAATATTTCGACGACTGGTTCATCATATATGAGATAAACTGCTGTCTTCATCACAATGAAACTGTTCCCAAAAACGACAACAATCTCCACCTTGTCACCAGGTTCCATATTTGTTACAACTCTCTGCCACTCCTCATTTTCAAAGGAGGATAATGCTTCTCTCTTATAGAGTTGAATGGTGGTCTTTGTGTGATTTATCACTAACACATTTTCAAGGCCATCTGATGTTATGTCGTATGGGCTTGAAGAATAGACAATGCACATTATTGTCTTCAAGCTACGTCCTTCCACTTGAGGGACTTCAAAAATTACAGAAGAACCTTCTGAATTGAAAGCTAACCAATCCGGGTAATTATCACAAGGGAGTGAAAAACGACCATGCTCATCGATAGTCAAATTCTGTAAAGTGAAAATAGGCTAAAAAATCTCTAATTGTCATTAGATAAGGACCGTGGCTTTCTCCTGTTTTGGAGTTTTCCACATTATACTTTTGTGTTCTTTATTTCTCTATGCCAGTTTTTCCCCAACAAAATGTATAGAATATAAAAGAATTTATCTTAAAAAATATGTAAAGACTAAAAGCAAAATTTATCAGGATTGCATGTAAAATATCTATACCATGTTTAGGATTTCATTACTTTAATTATTCAACATTTTATACCAAAAGCAAATAAGTCCATACACTTACATGCATATTTGGTTAATAGTTATAGTCATATAAGAAAGATATCACATATAACATAATTGATACAATAAAAATAATTCAACTACCAGAGCTATAAGACATTATTATTGTCTATATAAAAAGTGTAACAATTGGACACATGCAAGAGAGATAGAGTGAAACCTTTAAGATCCTCTCTTTCAGAATATTGGTGATTAGGGAGTTCATTCCCATTTGAAATAAAAGAGATTTCATGGAATTTGGAGTGGTTGAAACTTTCACTTGACTGCGACATTCAATTAATGAATTCACATCTGGTACTTGTGATGTAGTTGCAGTTGATTCCAATTCCATAGAACTTGCTACACTTAAAGCATTCACAATTCGTGTTGCATCTTGTGATAGTTGAAGTTCTGATCCACATGTCAGCCAAAGGCTTTGAAGCTTTGGAAGGACAATGGAAATAGATGATAGATCGTGGAAAATACAAGTTGATGCCTCTAAAGACACAAGGGATGACATGTGAGAAGCTGTTTGAAAAGCGGGTGACAGATTATTTGGTGACATCCAAGACCAAATGATAGAAGGAAACACATCACGTGAGAATCCTTCATATCCACACAGAGAAATAAATCCAATGCTTTTTGACCTTACTAATGAAAAGGGAACTTTTGTTATACCAGTATTATTTGCAATCAGGGTGGTTAAAGATTCCATTTGTTCCAAGTCCTCTTCCAACTTGTCAATCATTAAACATCCCGATAGAATGAGAGTATTCAGAGTTTTCAACGTATAGATGTTTCTTGGAAGGCTACAAAGGCTAATACAATCTTTCAAATTTATCAAAACAACTTTTTTGAGATGTCCAATGCTATGGGAAACCTGAGACAGCCTTGGGCAATCTTCGAGCACTAGCTTTTCAAGATTAGGCAAGTATGAAAAGTCAGGGGTCTGTGTCAAATGATGAGAATGACTAAGATTTAGAATCTTCAGCTGCTCCATCCTCTGCAAAAATAAAAATATTATAGAGAAGTTACGGATAAAGCAGAGAAAAAGATAAACAACAGAAGTAATTACAACATGTCTATTATATAGAAGTTATGATTTATGTTTTTCTTTGTATTGTTGAATTAATCCTTGTATTTTAATCCCTTTAAGGCATAACTAATCTTTAAGAAATTGATTAGTTAAATAGGAAATCTCACCATAAGTCATCAATGGAACTCAATGATTAATTGGTAAAGAGAGGTCGGATTAGTTACATTTCAGTTAGTATTTGAACTATCATTTATTACTTTGCATGAGAGTGAAGTTAATTGATTAAAAGAAAGATTGTTAATAGACATGGTGTAGTTGATAATTGATATTAATAGCATCAGAGTAAATGGTTGAGAATTATATGAAGCGTAAATTATTGATTAACTGAGAATTATCTTTGTAATTGACACAAGTCAAACCCAATGTCTTAGTGTATTCATAAATTGAATCTTAATTTACTTACAAAATGCTTTGTGTTTTGCTTTTTTGAACCAAAGTCTTAACCAACAATTCAATTGACTAAATAAATATAAAAACTTGACTGGTCTAGTAATTATTATTGAAACCAATGGACATGATATCCAGGACTCCAATCCTTCTAATACTTTTGTGACGCAAATGCCCAAAAGTCCACTTTGGATGCAACACCTAAATATCATTCACAAATATGAAAAGTGAAAACAACTCAAAATACAAAAATTAACTCCAAACTAATACCTGAATCTCTTTCCACACAAGTTTAGCATTGCTGTTTTCTAACTCAATGGAAACTATATTTCTTTGATAGAAGTTTGAAGGTATGCATCTTAAAGGAAATCCATTCCAGTGCAGCCATTTTAAATTTCTTGAAATATATTTAAAATCTCCATCAAGTTGTACACCAGAAAGTTGCAGCAATCTGAGTTTCTTCATGTTCTCAAATGTTTTAGTACTAAATCGTTGTGCACTATGACATGGCATCTTCAAAGTCAGTCCCTCAACAGCTTTTGTTCCCTATGAAATATAAAGGACCAGAATTAAAACATGCTACAGAGCTAGGAAGCACAACCACATGTGTAAAACTAAAAGATATAAGGCAAATAAAAAAATTGTAAAAAAACCAATCACGTGTTACCAAGAGTCAGGAACTACAAAAAGATTCGCAACCAAACTAAATTCAAAGCTTTTGTGCTAACAACAGAACAAATGAATGTTGAATATTAACTGCTAACTCAAATGTTATTTGCTTCTTAAAGTTTAAGATATTCCAAATCTAGATCTTCTTATTTACTCAAAATAAAATATTTAATATTCAGAATTTAAAACAAAGTATATGAAGTTCTTACAGTATGTTCTGACAATACATCAAGCACATCATCATGAAACCACAACCTACTACGTTCCTCAGGCTCCATTGGTGATTTCTCACGAATGATTTCCCTTCCCATATCTCGCAGCAAATCATGCATGCCAAGCTTGTTCTTATCATCAACCGTTACAAGGCTTCTCTCAACAAGGACACTTATTCCAATTTCTGCGAAAAATCCAGAACCATTTAATATATGAATGACATCATTTCGATCCATCCCAATAAAGAAACAAGCAATGTCAAGGAATATTGATTTCTCTGTATCATCATTTAAGCCATCGTAGCTTATTTTTAACTTCTGATGTACTTGATCATTGGGAATTCTTTTGAGTTTCTCCAATACACAAATCCACTCTGTTACCTCCCTATCAAACAAATAGGACCCAAGGACTTCAAGAGCTAGCGGCAATCTCCCAGAATACTGAACTACATTTGTGGAAATTTCTGAAAAATCTTTGCTAGGCCTCGCTTGCTTGAATGCATGCCAACTAAAAAGCTCAAGAGATTCACTTTCATCCATTTCTTTCATTATGTATATTTTGTCAACCCTATTTCCTCTAAGTATATGCTTATCTCTAGTTGTGATGATTATTCTACTACCTGGAGCAAACCATTTACAACTTCCACACAAAGCATTTAGCTGGTCCAGTTTATTCACATCGTCAAGTACAAGAAGTACTCTTTTATGACAGAGTCTTCCATTTAATATAGATATTCCTGATTCAACGTTCTGTATCTTGGTTGTGGTTTCTTTAAAAATATCATACATAAGTTGTTCTTGTAGATTCACTTGACCACAATCTTTCCCCCAAACCTCCCTAATATTTGCAATAAAGCTCCTACCTTCAAAATTGCGACCAATTTTATTGTAAATGGCCTTTGCAACGGTGGTTTTTCCAATTCCACCCATCCCCCACATCCCTAGTAGTAGAACATCATTTGTTTGTTGAGTGTCTAGAAGTTGAATCATATCTTGCACTCGAGAATCGATACCCACAGGATTATCAGCAACGAACAAGTCTGTCTTGTCCAGTAAACGTGTAACATTTTCAACAATATCCTTGATAACCTCACTTTCGTTCCTACAAAAAAAGAACAAAGGAATGGTACATTTACATTCACAAACGTATATGTAAAAGTAATTACATATGTATGTGTGTAAGCAGAGTCGTTACAAAAAGTTGCAATTAGATTGAAAGTGTTGACCAAAGAAGCATTATGTCATTTAGTACAAATTTGTTATATGATATGATAAGCATTAAGCACATATATTATAGCATTAAGTTGTTTATCCTTAAAAACACAAAATTAACCTGGAATTTAGGACAACAAATCCAGCAAGGCCAGCCGCAACACGAAGCTCATTTCTCCACTCTAACGCCATCCATTTCTCCTCATGTGAAATTCTGTTCAATAGATTTAGAAATGATTTACCAAACTCACCAGTTTGATGACGAACTTCAGAAGGATCGACATCGTAGAACACAGGCAGTACAACCTGGCCTGTGGTTCTGTGACGCACCATTATTTGCCACAACTCTTGAAGACACCACTTGGAATCGGCGTAGTTTTTTGAGAAGACTATAACAGAAATTTTAGAAGATTCAATTGCGTGAACTAGCGATGGGGATATGTGATCTCCTCTTTGAAGCGACTGATCATCCTTGAAAATGAGGATTCCGGCGTTCTGAAGAGATGATGTGAGATGTGAAATGAATGATGCGCGAGTGTCTTCTCCTCGGAAACTCAAAAACACGTCATACTTTTTTGTTAGAGCCAAATCGTTCTCAAATGGAGTGAGGTTCAGATCAAGAAGCAGTGTCCTTCTTCTCTGTAAATCATATGAAGAGGAACTTGTTGGGTAAGACATGGATGAATGATTTGTGGTTTCGAAACACTAAGGAAAAGAAAGGAAGAGATCTATGGAGTTGGGAAGTGCTCTGTTCAAAGACTTGCAGTTTGACTAAGTAGTAAATAATGCAGCAGTCTGCACATAGTCGATCCTGTCAGGGATTCCACCACAGTTGATTTATTGAATAATTGTAAATTTATTCAAT
>Pia-1
TTTGGCAAATTCTCACTGATCATCCGAGTGCACTGTCCTTCCCGAGACATCAGGAGAAACCATGTAATTCTGGTTATTTCCAACAATCCTTCATCGTACGGCTATGATTCATTCTAATGTTGTTTTTGTTTGCTTTTCAATCGGACGGTCATCATGCACCACATGACATGGCTCTTTCTGTTTGCATGGTCAGATTGTCTTCACTTGGTAAGATACTCAGGACAAACAATCGACTTAAAAATAAAGGATTATCAAACGACCGAATTCCCTATCAGGTGGATTCTATAGACAACATATTATGAGGGCAGCCAGTTAGAACCAGGATTTTATACAACTTGTAGCTCTGCCAAACAGGACGGAGACAAAACATGTACTAGGTATGCCACATCACTACACATAATGCAGACAGAACAAGTAGCTGTTCCCATGAATCCCCCTGATTTCATCAAGGGAGGTAACAGGGAGTGTAGGAAATCAAAGGTATTTTGATGACGATGATTGTGTGAAGGACAAGTAAACACAAAATGCACAATCAGAAAGCAACAGGTCCAAATAACTGACCGGGAAGCCACGTGAAGATTCTAGATCCTTGTCATGTACAAGAAGGCACCATGCCATTCGGCAGCTCACTCACAGCAGGAGACATCTGAAAGCCCCATATTGTTGAAAGAATAATGCAGTTGATCTTTTGAGCTTGATTGGTCTGCAAAGTTGTTTTGTTTGTTCAGCACAGAAGAGGATTCCAATCCATGGTCAAGTTGCATTTTGTTGTTCACTTGTTCTGGTCCCTCTGGTGCAATAGAATATTCTGTAGTCTCACTTTTGACTGCCTCCATTACACTATCAACGTCTGTATGTTCACTTTCTGCTGTATCAACAGATTTGAGAAGCAATACTTTTGGCCTATTCGGATGCTCCTTAGCAGCCTTTACCCATTCCTGTCTTGTAGCTGGAGTGACTCCAGAATGAAGAGTTACCTCCTGAAGATGTTTAAAACATTCAATTTGGATGTCAGAAAGGCCATGTAGATCTTTGCATAGCAGCTGAAGTGTGACAAGAAATGGCAGAGCTCCTTCTTCAATTACTGGGAATGTTGGATATTGTAGCACAATACAAAGGCGTAGCAGCCTGGGGAACCCCTGAACTTTTATGATGAACTTCTCAAGTTCATCGGCAACCAGTTTGAGATACTGCAAGTAGCTCAAATTACTCAAGGCTTCAAGAAGGCCTGTTGTAAATTTAGTAGATGAAAGGCAAAGCTCCTTGAGACCACGAAGTGATGTAACAAACTGAGGCAATTGGGGGAAGTTGCCATGTAATTTCAACGAGCTGAGGTAGCAGGGTTCTTTTAAGGAATTTATCGCATCTTCAGAGCATCCACTGAAATGAAGCGATAAAGAACGGGTACCAATATTTGCTTCCTTTTCATCCAGAATGAACTGTTGAATGGCCTCCCTAAGATCAGTCCAATCGGTGCTACCTGCAGACGACGTACACCAAATCTTCAACTTTCTCAACTTATTCATGTACCTCATAAGATGCAGAAACCCTTCGCTTCCGTTGCTAGCAAATCCTGCTAGCGTCTGCAAGTTGCTTTTTCCTTTCAAGAGAAACTCTTGCACTTCAGTCTTCTGCTTGACTTTATCTGAGAGCTTAAATTTTCCAAGCAGATGAATTAGGCATGGCAACCCGAAGACTTCTACCGGCATTATCTTTACTTTCGATCTCCTTACATCGAGTGCCTCCAAATCTTTCAATTTGGCAATATCCTTTGGAAGTTTGGAGATATTACCCCCAAGGCTCAGATATTTCAGAAGCACCAGATTGCATATTTCTTTGAGATGATCATCCTTCAAATCATCACATTTTTCAAGATCTAAAACTCGCAGCAATTGATACTTGCTGAAGTCTAATACGGTTGTACCTGCCTCCCCAAAGACTGCCAGAGACCGTACAAGTGATAAATCAATACCGTTGAAGTTATCACCATTCACAACAGTGTCACCATGGAGAGAAAGCCGACGAACATATTTGGGCACGAACTTGTCATCACAGAAAAAGGTGACAAAGTTCTGAGAGATTGACATATGCGATATGAATTCACGCATCATACCGTACGTTTGGCATGTCTTGACTTTATCATTATTGCTTACATTGATGGGCTCAATGATGTTCCGGTCCATTAGCACATTGAAAGCAGCCGTGGAATCTATGTTACTCGATGAAGACAGTGGTTCTACAAATCCCTCGGCCAACCATCGCCTCAGCAGACTTTTCCTCCTGATTGGATGATCAGATGGGAACATGCCAAAATATAGTAAGCAGGCCTTGAGAGCATGGCCAGGTAGACTGGTGTAGTTGCGGACCAGCACTCGCCACATCCTTTCAAGTGTTTTATCATTCTCTAGGTGATAATGTAGCCGGTTGCAGAGATCTTCACAGTTAGGCCCCGTTGGCCAGCCATTAGCTTGCAGGAATTCACCTATGGTAACAAGAGCAAGTGGCTGGCCATCACATTTCTTCAAAATTGCTGCTGAATCTGGCTGCTTGTAATGTGAATACCTCTCTGGGCAAGCTTTCTTGGACAACAATTGCTTTGAGCAGTTCTTATCAAGCCTGCTCATTTTGTGCAAATACCCATTCGCAGAACAGCAGGCATTAGCTACTGACTGGATGGTCGTCGTGACCACTATTCTGCTGCCAATATCCTTATCAGTCGGAAAAGCCGATTTGATGCTTTTCCACTGATCTTCTGTTTGAATGTCATCGATAACAATGAAGTACCTGCAAGGCGAGGCAGATCAAGAAAGAATAATTGTAAACATCCCCCTCTGGAGCCACAGTAATCAACAAATTGAAATGAATAATTTGTACAATTTCATACGGTAGAGCAATTTAGAAGCAGTGAATTGTTTTTTCCATTTTTATTCTACTACAGTAAATTTGAAAAAGATATCGCGCATGAAATTGTATCTGTTCATGATTCATTAGGTAGTTGTCTGTAGTACTTGCTATTGAAAGTGTCAGTCGCACTGAAGTTGTACAAAAGAACAGGCGAGTTGACTAAAATGTTGACCTCAAATTCATGTGAAAAATGGATCAGGCAATTTAAGCAGAAAGTTGAGGATTTTCACCTGTTCTTCTCCAACTGCTGTCTGATATCTACACACAGCTGACCAGCATCGGAGTCCCCATGGAAAGAACGGCCGTCGGCGTCAAGCCTGCGGAGCAATTCGCCGAGCACCTCCCGTGCACTCCGGTGCCCGGCGCAAACCCACGCGTGCCTCTCGAATCTCCCGCCGCCGGTCTCTCGGTTGTACGCCTCCGCGGCGAGGGCGGTCTTCCCCAGCCCGCAGAACCCGACGATGGCGATCACCTTGAGCTGCTCCGGCTGCCGCTCCGCCAGCTGCTCCAGGAGCTCCTCCCGGTCCGCGTCGACGCCGACCAGGTCCGCCTCGTGGATGCGCGGATCTGAGGCAGATGAGCACGACGGCCATGGCTCATCCACCTGCGCCGCAGCCGATGAGTAGACCTGACCGTGTTGACCGGGCGCCGCCGCCGTGTACCTCTGCTTCCGCTGGTTCGCCTCCGCCGCCATCCTCTTCAGCCGCTGCAGCTGCTGGGCAAGCTGCAGGTTTCTCTGGAGCTTCTTGGGGGCCTGGACGGCGCGGCGGACCGGTGACTGCTGCTGGTCCCTGGCGGCGCGGTACAGGACGCCGTCGATGCAGTCCTCGATGCCGTGGGCGAGCTCGCGTAGGTCCTCCATGCATAGCGTCTGTACGGCGGCGGCGGCGGGGTGGTCGAGGGAGAGGTCGTCGTCGATGGCGCCGACGATCATGCGGAGCTCCTTGATGAGGAAATCGATGTCGCCCTTGACGCCCTTGTGGAGCTTATGCTTATCGTCGACGAGGGAGAAGAGCCTCGGCAGGATGGCCTTGATGAATCCGCTCAAAAGCGCGGCCTCCATCTTCGACCTTCAACCAGCTACGATCCGCTCCGATTCGATTGATCACTTGCTCATGGAGAGCTCGGGAAGGGGATAGCAGACTACGAAGTATTTTTTAATAAGACGAAATGTCAAACGTTCGTGAAAAAGTCAACGGCGTT
>Pia-2
AGGAGAAACAAACCAATCCGTACCGATTTTCCCCAATTTAGCTGCATTGCTCTCTCCCCGACTTCTGAATCATAATGTAGAGAGAGTGATGAGTTCTTCTTCCCTTGGCGCCATGGATGCTCCGGCGAGCTTTTCCCTAGGTGCCATGGGCCCTCTCCTCAGGAAGCTCGATTCGCTTCTGGTGGCTCCCGAAATCCGGCTGCCTAAGCCATTGAAGGAGGGAATCGAGCTGCTCAAGGAAGATCTAGAAGAGATAGGCGTCTCCCTGGTGGAGCACTCCGTGGTCGATTCACCAACCCACAAGGCAAGATTCTGGATGGATGAGGTGCGTGACCTCTCCTACCACATCGAGGACTGCATCGACACCATGTTTTCGATGCGCTCCGGCGGCGACGACGGCAAGCCCAGATCCGAGCGCCGCCACAAGGTTGGCCGTGCGAAGATCGACGGTTTCTCCAAGAAGCCCAAGCCGTGCACAAGGATGGCTAGGATCGCGGAGCTCAGGGCTCTGGTGCGGGAGGCGAGCGAGCGGCTCGAAAGGTACCAGCTTGGTGACGTCTGCGGCTCGAGCTCTCCCGTTGTGTTCACCGCGGATGGTCGGGCTCGACCTCTCCACCATGGGGTTTCTGCTAATCTTGTTGGCGTCGATGAGTTCAAGACGAAGCTGAACAGGTGGCTCAGCGACGAGGAGGGGCCGCACCTGAAGGTTGCTGCCATTGTTGGACCTGCAGGGATTGGTAAGACGGCACTTGCTACAGAGTTGTACCGTGACCATAGATGGCAATTCGAGTGCCGAGCTTTCGTCCGGGCGTCGCGAAAGCCTGACATGCAGCGGCTTCTTGGGGGTATTCTCTCTCAAGTTCAGCGTCGCCAACGATCGTCTGATGCCTACGCTGACAGCACGGTGCAGAGCCTCATTGATAATCTCCGGGAGCATCTCCAAGATAGGAGGTATTTCTTTGCCACACAAGTATGCTGCTTCTGCACGCACTTATAATCGTTCTTTTTCACCAAAGCACGCAATAAATCATCAGTAGCATGTTAAAAGGAGATTTGTGTAAGGCAACTTATTTCTCGAGTACTGGTAGATATACAGCACCAGACAACTTAGTTTGTTAATGACAACATTGAGTCATTGACCGTGATTTTTATTTGTGTGAATGAAACAAGCAATTATTAAATGAAAACTCCTCCAATGACACAACTAGTGGATTATCCTGCGCAATTTTGCGCAGAGCTAGATAATTAAAATAGAATTAGATTCATTTGATACGCAGTTCTTAAATTCTATCTTCTGTAGGTACAATTGTATTTTCTACATAATAGATTTAAAAGGTAGAATTGGATTTCATTTACAACTCTTATTTATGTTTCTATTCATACAATTGTATTTTCTATACAACCATATCGATCAATCTACACCGTTATAATATGGGCTCGATATGATCTAACGGTTCAAATCTTTTTCTTGTTCTCCGATTAATGTGGGAATTTCTGGCCTAGCTTCCACAACAAATGTAGTAATGTAGTGGGTTCTTTTCGAGCTATCTTTAAAATAATAATATAGTAGGTAGATAGATTTCAGTATCTAATTCTTTTAACAATTGGAGAGTAAAACACAATAGCCTCTTAATGAATATTGCATGTCTGTAACTGATGATGGAATAGTCATGTGCTTTGGCTTGCAGTTTACTTTTATAGTATTCCTTTTTATGCTTGCTACTTCTTTTAGAATAGCATCATAAAAGTAACTATATATGAAATAATTTTCAGGTACCTTATTATAATTGATGGTTTGTGGGAGACGGCAGTATGGAATATTGCTAACAGTGCTTTTCCAGATGTTAACAGTTTCAGTAGAATATTAATAACTGCGGATATCGAACAGGTAGCTCTGGAATGCTGCGGTTACAAGTATGATTATATTATGAGGATGGAACCTCTTGGCAGCCTTGATTCCAAAAAAGTTTTCTTCAATAAAGTTTTTGGCTCCGAAGATCAATGTCCTCCTGAGTTGAAGGAGGTGTCAAACACAATCCTAGAAAAATGTGGTGGTTTGCCACTTGCAATCATCAGCATAGCAGGTCTTCTAGGAAGCCAACCGGAAAATCCAGTGCTATGGGACTATGTAACGAAATATCTATGTTCCAGTTTGGGTACAAATCCTACTTTGAAAGACGTGGTGAAAGAAACGCTAAACCTTAGCTACAACAGTCTTCCTCATCCGTTCAAAACATGTCTGCTATATCTTGGTATGTATCCTGATGGGCACATAATGTTGAAGGCTGATTTGATGAAGCAATGGTCAGCTGAAGGTTTTGTCTCTGCCAATGAAGCAAAAGACACAGAAGAAATTGTAGATAAATACTTTGATGAGCTTGTCAACAGGGGAATTCTAGAACCTGTTGAGATTAACAAGAATGGCAAGGTGTTGTCCTGTACCCTGCACCACGCTGTACATGACCTTGTCATGCCCAAATTCAACGATGACAAATTTACTATGTCAGTAGATTACTCTCAGACTATTACAGGACCTTCTACCATGGTTCGTCGTTTGTCCCTTCATTTCAGCAGTACCAGATACGCGACAAAACCTGCAGGAATAATATTGTCACGAGTTCGATCACTTGCCTTTTTTGGCCTCCTCAATTGTATGCCTTGTATTGGGGAATTTAAGTTACTGCGAGTTCTAATCCTAGAATTTTGGGGCAGTCATGGTGAGCAAAGGAGTTTAAACCTAATACCAGTATGTAGATTATTTCAGCTGAGATATTTGAAAACTTCAGGTGATGTAGTTGTTCAGTTACCAGCTCAGATAAGTGGGCTACAGTACTTGGAAACACTGGAAATAGACGCAAGAGTGTCAGCTGTTCCATTTGATCTTGTTCATCTCCCGAACCTACTGCATCTCCAACTTCAAGATGAGACAAAATTACCTGATGGGATTGGCTGCATGAGATCTTTGCGTACACTACAGTACTTTGACCTTGGTAACAACTCTGTAGACAACTTACGGGGTCTTGGAGAGCTGACAAACCTGCAGGATCTTCATCTCAGCTATTCTGCACCGTCATCTAATGAGGGTTTGATGATAAATCTGAATGCTATAACCTCTTCACTTAGCAGACTTAGTAACCTCAAATCTCTGATTCTATCACCAGGTGCTATAAGCATGGTTATTTTCTTTGATATATCAAGCATCATATCTGTGGTTCCTGTATTTCTTCAGAGACTTGAGCTGTTGCCACCCATCTGCATCTTTTGCAGACTTCCCAAGTCGATTGGACAACTTCACAAACTCTGCATTTTGAAAGTTTCCGTTAGAGAACTTCTGACAACTGATATTGATAACCTCACAGGATTACCTTCCCTCACAGTTCTCTCATTATATGCTCAGACAGCTCCAGAGGGAAGGTTTATCTTCAAAGACGGGACTCTCCCAGTTCTCAAGTATTTCAAATTTGGATGTGGTGAACTCTGCCTTGCTTTTATGGCTGGAGCAATGCCCAATCTCCAGAGGCTCAAATTAGTTTTCAACATCCGTAAAAGTGAGAAGTACCGCCATACGCTTTTTGGGATTGAGCACCTTGTAAGCCTCCAGGATATTGCCACACGAATTGGGGTTGACACCAGCACCGGCGAATCTGATAGAAGGGCTGCAGAGTCAGCATTCAAGGAAACTGTCAACAAGCATCCAAGGTGTCTTAGGTCCAGCTTGCAGTGGGTGGTTTCCACTGAGGAAGAAAGTCATCCTTTGGAGAAACAACATCATAAGAGAGAAAAAGGCTCATCAGCTGGACATGGGGTTTTAGAGAAAGAATCAGTGGAAGATAGCGAGAAGAACACTGATAGAGTGCAAACATTATTGTCACCCCAACTGTCAAACATGGAGAGTGTGGTGGAAAGTGCATTAACGGGGCAACGAACTAAGGTGAGTTCCTCAAGCTGAGCCGAAAATTGATCTTTATCATTTTTTGAAGGACAAACAAGACTAGACCCTAGTAGATAGGAAATGACGCAAATAACTGTAAGGTTACAGTACAAATTAAAGTTGGATTTGCAATCGTACTTCCACTTTTAAGGTTTGTTGTAAGTACCTTTCTTCATTGAATCGGTATCTCTTAAATAACATCTCTTTAAGATGGGAGAAAACCTTCAGTACATGTACACTCATAAAGTCTTAATTCATTTAGAAAATTGAACATGGACATGAATAAAGCATGCTTGTCCCTTTGGTAAACATATGTTGATGAGTTCTTTAGCAATCTGATGTCCTATTTTGAATCTTAATAATGACTAATATATTGTTTTGCTTGTTGATGCAGATAGTTGTTAAGGTGCACATGCCATGCGGAAAATCCCGAGCAAAAGCCATGGCGCTGGCTGCGTCAGTGAACGGTAAATCTGCGCAAATATATTCTTCCGGTTGTGCAGTCCTGATCAGTACTCCTACTAGTTTATGCCTTTATGCTTGCAGGGGTGGACAGCGTGGAGATAACGGGGGAGGACAAAGACCGGCTGGTGGTGGTCGGCCGTGGCATTGACCCTGTTCGCCTGGTGGCTCTCCTGCGCGAGAAATGTGGCCTCGCCGAGCTCTTGATGGTGGAGTTAGTTGAGAAAGAGAAGACACAGCTGGCTGGAGGAAAGAAAGGTGCATACAAGAAGCACCCTACCTACAATTTATCGCCGTTTGACTATGTAGAGTATCCACCTTCAGCACCAATAATGCAAGATATTAACCCTTGCTCAACCATGTGAATTCTATGTGATATTACGTGTTTCTCTGTGTGATGAATAATTAGCTACATTAGCTGAAGTTTCTGAGTGTCAGTGGTTTACCCTTAAGTTGACTGGCACCATTAGTGGGATGGTAGTCATCGGTGCAGGATTTCATCCATCAGTGTTCCAGTTCCAATGTCTATATTTAAAATATAGCTATGTGCATCCTTAACTATTTTACACTAGTAATTTGACCGTGCTAATGCTACGATGACAATTAATATTGCAACTGAAACGACCAAATGACATCAACACTATGTTTAGGCGATGGTGCATACAACGAGATAGTTATAAGGTTCAAAATAAAAGGAGTGATAACGAGAGTTACTAAAAAAAATGATTATCAACATGTACCCCACGATATTATCTGGGAACAAGCTTCGCTAAAAAGTAGTACATGTATTGCTTGGCAATGTATCTCGTGCACATACATATCCCAATGCACTCATACACTCACTCACTATCAGCCCTAGGATCTCAATCGGATGGACTGGATCCAAGAGAGAGAATTTTGCAAAAAACCTCCCGCTTCTTCATCGGTAATTTCCGAATAACCCACGAAGCTTCCTTTATTCTATTGCATCTAGGCTCCTGTCGTTCCTCCCCCAAATCGTACAGCAAACCGACTCCTCCTTCTCCTTGTACGCCTGTACCACTATCTCCTCTCCTGCGTTGTTGACCAGATGTGTGCGGCCAGCAAGCTGACGACGGTTGAGGAGGTCTCACAATGGGAATAGCAGGCTTCATGGGGCTGCAAATGCATGGATCTTAACCCTCCATTGACTGTGCAAGCATATATCTCCTCTGACAGGGATTTGACTGCAGGAGGTATTTTGATTCATCTTCTACGGGCACTCTCCGGTGAGCACGGTTACCAAGGAGACTCAAGCCGTCATGTAGTCCTGCCGCACGGAGACGAAGACAAGGGGCCATTTTGTTTGATACCAAAAACATACCGTCCCAATTTGTTGGAAAATTGGATAGTACATGTGTTAGTTTGTAATGAGACCAAATATTTAGTAGTGCCCCTGTCCTATTTGGTCATATTATAGAAGCTTCTTCACTGTACTATAATAATTTGATTTTATATTGGTAACAATCCAAATGTTATTTTAGTGTCAAAGTTT
>NbNRC4a
AAGAGTCTCGAGGAAAGTAACAAGAACTCCACCTTAACATTGATGGGCCAGAGCCCATAGAATAATGGAATTCACTTGCAAATCATTTTTATGGGCAAACATTAAAAATTATATCACAGAAAGACCGATTAAATATTTCAGAATGCACATATTACATTCTTTATATAGGGCACCGGTGAAGTGATCTCAAACTATCCTCTAAAAAATTATATATCCTCTCCATTTTTTTGTAAAAGCAAAAAAAAATGGCAGATGCAGTAGTGAATTTTCTGGTGGAGAACCTGTTGCAGCTATTAACTGAAAACGTAAAGCTGATCGGAAGTGCAAAGGGAGAGTTAGAGAATCTGCTGAAAGAAGTTCAACACCTAAAAGGGTTCTTAGACGATGCTGCAAAATTACCAAGCGACAGCGAACAGTGGAAAGTGTTGGTGGAGGAGATACAAAAAACGGTACATACCGCAGAGGATGCTGTTGATAAGTTTGTGGTTCAGGCGAAGCTGCACAAAGAGAAAAATAAAATGGCAAGAATTTTGGATGTGGGTCATCTGGCTACAGTCAGGAATCTTGCAGCTGAGGTCAAAGGAATTCATGACCAAGTGAAGGAACTTCGCCTAAACAATCAAGCTCTTCAAGCACGCCCAACTCTTGAGCTGCCTAAAAAAGGTTCCTCGGAAACAACTCAGCAGGTATGCCTCATTGCATTCTAAGCTTGCTTACATATGGTTCGGTTCGGTCTGTTATTTTAGCAAATTTATATTGTGCCTATGTTTTACATATAATTAATATAAGAGGGGTTGCTCCGAGTTTAGTATACCCTCCGCTTCCAACCAAGAGGTTGTGAGTTTGAGTCTAACCTATCGCAAAGTGCGACCCAGAGCAAAGTGCGCAGTTCTTGGGTTTCTGTTAGATAATGGTAAGAATTGATTAATTTTCGATTTCTATTTTAAAAAAGAGTCATACTGATATTGCACTCTATTTTCATTTGGCCACAACAAATTAAATGAGAGAGTATACTACAACAACAACAATTCAATATAATCACACTTAATGGGGTCTGGGAAGGTAGTGTGTACGCAGACCTTACCCCTACCCTTGGGTAGAGAGGCTGTTTCCAAATAGACCCGCTCGAACTCAAAATCTCTCGGTTTGAAGGGGGTTGCTTACCATGAGAGCAACCCCTCTTGTCTGTAAATGAGAGTATAATTTCACTAATAATTACTGCTCTATATTACTCTCTAATTTCACTAATACTTACTGCACTATATTCATGATTTTTCTATTTCATTAAGTCTTTAAATGGGAAAGTTTCAAAAAGGTTAAACCTAACAAATCAAATTGGCCATTGAAATAGATAATATACAGGCATACTAACAAATAAATATTGCTAGTATTTGAAAATTATCATATGCATAAAGATATAGCAGTAGCATTGACCTGGACAATATCCAATAAGAGAAAATGAATTCAGATGGCCCCGACTCTGATACTATATTAAATAGACTTTAGGCCTAACTCAACACCAAGATCTAGCTCATGAGGTGAAGATTGTCTTAGACTATATAAAGAGACCTTCCTTTCCCTTAAAGCCCAATGTTTGGTTTTAATTATTAGAATAACCTAAACATCAGTTCGGTTCGGTTAAGTTCAGTTTGATTCGGCCGATTTAGTCGTTTTTCAAATAACTATTGACGCCCCTAGTCTCATCTATTTAGATTGTTGACCGATGCACCACAAACAAACAAGTGCTTGTGTGATATTTAGTAGTGATGGTGTAAAAAGATAAGAAAAATTATGATAATAAAAGGTAAACTCGATGTAACAAGTATTGAATGATGACACAGAATAACTCAATTGTACTAAATAATATGTTATAATGGTTCAAATTATATTATAGTACAAAGAATTTCCATACCATACATAAGCGCGTATATACCTTAACTACCACGAGATTGAAATTGTAATACATAACCTTTCCTTGTGAAGATTATATATGTACCCTATTTGCTGATGTGATCCCTTTTATAATCTTGAAAAAGGGTCCTGCATTGGAGGATGATGAAGTTGTCGGCTTTGATGAGGAAGCGAACAAAGTGATCAATCGACTTGTTAAAGAATCAAAGGATCTAGATATTATTCCGGTGGTGGGTATGCCGGGACTTGGAAAAACCACACTAGCAAGAAAAATCTACAAGGATCCTAAGCTTTCATATGAATTTTTTGGCGTCCATTGGGTTTACGTCGGCCAATCTTACAAAATAAAGGATGTTTTTCTTAATATTCTCAAATTCTTCACAAGACGCACCGAAGATTATCAGCATGAGGATGCGGACGCATTAGCTAAGGTGATAGCCGGTTTTATCAATAAAGGAGGTAGATGTCTCATTTGTTTAGATGATGTTTGGGAAACAAAAGTCATTGATTATGTAAAGACAATTTTCCCAGAAAACGAAAAGGGACATCGAGTCATGATGACAACGCGTAACAAAGTTCTGGCTACTTATGCAAATTCAGATCCTCACGATCTAAAATTTTTGACTCCAAAAGAAAGTTTTGAATTGTTGGTAAAGAGAGTTTTTGGCAAGAAACCATGTCCTAAAGATTTAGTAGGACATGGAGAAAGCATTGCAGGAAAATGTGGTGGAGTACCACTTGCAGTAGTGGTAATTGCTGGAGCATTAAGAGGTCGTCCGAACACAAGTGATTGGATAAGAGTTGAGAGAAATGTGGTTCAGCATCTTTTTACGAATAGCGAAGAAAGCTGCTTGAAATTTGTGGAGATGAGTTACGATCATTTGCCCCAAGAAGTACAGACATGCTTCTTGTATTGTGGTGTCTTTCCTCGAGGATTTGATATCCCTTCTTGGAAAGTGATTCGCTTGTGGATAGCGGAGGGGTTGATAAAGCCGCAGGAATCGTACACTCTGGAGGAGATAGCAGAGTTTTATTTGAACGATCTTGTCAATAGAAACTTAGTGATATTGCAGCAAAAGAGGTCTGATGGTCAAATAAAAACATGTCGTCTTCATGACATGTTGCATCAGTTCTGCAAAAAGGAGGCTAGTAACAAATGGCTTTTTCAAGAAGTCAGTCTAACACCTGATCAAGCCATTCCTATTGAAGACCCAAATAAATCTCGTCGACTGTGCATTCAACCCTCTAATTTGAAAGACTTTCTCTCCAAAAAACCATCTGCAGAACATGTTAGATCTTTCTATTGTTTTTCCTCAAAAGAAAAACAAATCTGCGGGTTGACTCCTAATGACATTAAACTCATTCACAAAGCGTTTCCGCTTGTCAGGGTCTTGGACGTGGAATCCCTCAAATTTCTCTTCTCAAAGGATTTTAACCAGTTATTTCATTTGAGATATATTGCTATCTCAGGTGACTTCAATGCCATCCCTTTGACCTTTGGTAAATTTTGGAATTTACAAACTCTTATTCTTAATACAAGTACCTCAGAGTCCACCCTTGATGTAAAAGCAGACATATGGAACATGTTACAGTTGAGGCATCTTCACACCAACATACCTGCAAAATTGCAACCCCCTACTGCGACGACATCAGGTAAAGCTTCTTGTCTACAAACTCTTTGTATGGTTGCACCGGAAAGTTGCGAGAAAGAAGTGCTCGCAAAGGCTTGTCATCTTAAAAAATTGAGCATTCGAGGGCAAATGGCAGCTTTTCTTGGTGCTTACAAGGGTGGAATCAACAATCTTGTAGAGCTTAAGTGCCTGGAACAATTGAAATTGTTGAATGATGTTCTTTACATGAATAAAGCACCTCACCTCCCTCAAACATTCTCCCAACTTGTACGTACTGTGAAGAAGTTAACTTTGACAAACACAAGGTTTGCTTGGAGTGAGGCAGATAAATTGGGGCAACTGGAATCCCTTGAGATCCTAAAGTTTAAGGAAAATGCATTCGCGGGTGATTCCTGGAAGCCAAAGATGGGATTTAGTGCACTCCGCGTTTTGTGGATTGAAAGGGCAGAATTTGAAACTTGGGAAGCTTCGGAGATTAACTTCCCCGTGCTTAGGAACCTTGTTCTTATGTCTTGTGATAAGCTCGAAACTGTGCCATTTGAGCTGGCTAATATATCTGACCTTTATGAGATGCGGCTGGAAAACACAAGCAAAGCGGTCATATCTGCAAAAGCTATACTGGAAAGCAAGACAGCTAAAAAAATCAAATTCAACCTTACCATATTCCCTCCTGAAGCTGGATCCAAGGCCACACAGTAAACTGAAAGGTCAGTCTAATTTATTTGTATTGATACTCTTCGCTAAACTTTTGTCTGCACAACTATATTCATTTTCAGCTGGCATACACATTAGCCATGAAATTTCATGTTTTTTCATTTACTAGCTTTGCTCCTTTATACAGGAGGGAATTCTGGGGTCATGGATATGGTGCTACTCATGTTTTCTGATAAGATTGTACCAGTAAAGAAGGCCTTTTTTTCATACAAGCATTGTCATTTTGAAACAAGTCTCCCCATGGTTTCGGAGATATGTTTAAATATATGCACTCCACTCTCATGCGAGAGTGTTTTGTTTCTGAGTTGTAAAAGTACTGTTTCTATCTTTCCCATTCTGCTTTGGTTGTATTTATTTTGTTTCATTCTTGTAAACTGTTGCTTTCATCTATCATTGTTCTGTTGAAAGACAATGTTATTCCAAACAAATAAAGTGTTGTGTGTCTT
>Pm5a
ATGGCGCAGATGGAGGATGTAGATGCCGCGTCCCCTCTGCCAGCGATGGCGTTGGACCCTGATCTCCACGCAGCGATTCGAGCTCCTGTTACTGTTATGCTGGGTCCGTCGGCCCTCCTCCTCCGGGAACTCGATTCTTCCGGACAGAGTCTTCTCGGTGCGGAGGAGCTTCGTCTTCTTAGAGATGCTCTCAGGGAAGTATGCATCCCCCTGAAGAGTATGTCCGAAGACGACGGTGCTAGCTTCATGGCCCGGTGGTGGATGAAGATAGTTCGGGAGCTTTGTTATGATACGCAGGATTACCTCAACTTCGTCCAAAGTGCTCGAGATCGTCCTGAATTTTCAGAGTTACCTGATCGTGCCAAGGCTGTTTATTCAGGCTTACTTGCTCGCGCCATTGATGCGAGGGAAAGACGCAGAGGTTTCAAGTGGTCTCCCAAGACCACCCGGTCTGACACGTGGGAAGCCTTCAACCGCCGCTTCTCCAAAAAACTTGTCCAGCTGCTGGGTTCCTTCGGTGTCCATACCACACCCGGTGCCGTGGTCGTGGAGGCCCCAAACAAGCTTGTCCAGCTGCTAGCTTTAGATGATGATGTCAACGACAAGACACTCAAGGTGATACCTATAATTGGATGTGCAGGTACAGTAATAATCTATCCTCAACTTGAATATCTCTAGTCTTTTTCTGCCCGGCCCATTAATGCTAGCTGGAACATATGCCAAGTTTCTTTCATCTTCTTTCAGGTGTTGGAAAGACAACAGCTGCCAGAACCTTGTATCACAAGCATGGAGGGAAATTTCAGTGCCGGGCTTTTGTAAGTGTGTCTCAGAATCCAGATATGAGGGGAATCCTCACCAGCATGCTAGCACAACTTAAGGCACCACGGCCCCCTGGCTTTCCTGATGTGCTGGACCTTATTGGCGCTATCAGCAGGCATCTCCAAGGCAAAGGGTGATTGATCTCAACTATACTGTCTAAATAAGCAAATTCCGTGTTCTCTTCTCATAAATAAATCATAGGCATAATTTTATTTTATGAGGTTCCAGTTATGGCGTGTCAGGCATTGCCATAGCATTTTGAGAAATTATGAATATTATTAATGGGTGTTGACCCTCAAAAAAAAATTATAGCACATGCTCAGGTGAACCTAGGCAAATTAATATATATGCTGCCGCTTGAGCAAGGTATATATTAATTTTTATTTTTTCTGACCTAACATACAAAATTATGCAGGTACTTGATCGTACTTGATGATTTATGGACTGCATCGGTATGGCATATTGTTAGCCGCGCTTTTCCTCGTGGTGATCACCGCAGCAGAATAATAACAACTACACAAGTGCATGACGTAGCATTGGCATGCTCTGGTTATCACCCGGTCCGTATATATAAGATGGAACTTCTTGATGAATATGAATCTCGAAAGTTATTCTTCCGTAGGGTGTTTAGCTCTGCCCCTGGAGATGGTTGTTCTCCAGCTACCAAAGAAGTCTCATACGAGATTATCAGAAAATGTGAAGGTTTGCCGTTAGCAATTGTAAGTATAGCAGGTCTGTTAGCAAGCGAATTAAGCATCGTCATGGAAGATTGGAGGCACATACAAAATTCTTTTTCCTCCACTTCCGAAGGGATGAAAGATATTTTAAACCTTATCTACAATAGTCTTCCACCTGGTTTGAGGACATGCTTGCTATATCTGAGTATGTATCCACAGGGCTACGTGATGAAGAAGGCTGAGTTGGTGAAGCACTGGGTAGCCGAAGGTTTTATCGGTGTTGTGGAAGGGACAGTCGCAATGAAAATTGCTGAGCGTTATTTTGATGAGCTTGTCAGCAGAGCAATGGTCCAGGCCGTGGACACCGATTATACTGGCAAGGTGTTGTCATGTACGGTTCACCATTTGGTACTGGATTTTATTAGGTCCAAATCTTTGGATGAGAATTTTGTCACCACTGTGGACTATTCTGAATCAACTCTAGCACACCCTGACAAAGTTCGTCGGTTATCCATCCAGTTTGGAGGGGTAAAAAGCGCATACATTCCAGAAACCATCGTAACATCGAAAGTTCGGTCACTTGTATTTTGGGGTTTCTTCAAGTGTGCGCCTCCTTCCATTATGGATTATGGATTTCTTCGTATTCTGAATCTTCATATTTGGGCTGATGAAGACAATGAGATTTTTGACCTCATTGGAATTGGGAACTTATTTCTTCTGAAGTATCTCACGGTTGAATGTAATATCACCGTCAAACTTCCAGAGAAGATTGGAATGCTCCGATACTTGGAGACACTGGAAGTAGATGCAAGATTGTTTGCTGTTCCATCAGATATGGATAATCTGGAGAGGTTACTGCACCTCCGTCTTCCGAGCGAATCTATCCTGCCTCAAGGAGTAGCCCACATGACATCTCTTCGCACTTTGGGGAATTTTGATCTCAGCCGCCGTTACTCAATAAAGAATGTATTACAACTTGGAGGGCTGTCTAATCTCCAGGATCTCCAGCTCACCTGTGCTATGGCACAGCAAGCAGAAAACCTGGAAAAGAATGTGCTACTCCTTGGCTGGATTGTTGAGAGGCTTAGTTTCTTGCAGACCATAACTTTGGTACCTGCTTCAGTGTCCTCTCATCAGGATGATGGTCAGGCTGCAGCACCTACAAGCATAATTATTCCCCCTGATGGATTTAACATGGAGCCTCCTCCAGACCTGCTTCTACAGAGGATCGAAATGTCGCGGCACTGCTGCATCTTCTTCTGCATACCTAAGTGCTTTGGAGAGCTAAGGAAACTCTGCATCCTAAAGATTGCAATTAGGAGTCTGTCGAGGAGTGATATTGAAATCCTGGAAAGAATGCCGGCCCTCGCTGCTCTCGCCCTGTATAATCAGACAACTCCCACAGAAAAGATGATCATGACTGACGGGGGATTCTATAGACTCACGTACTTCAAGTTCTTGTGTGCTGCACCATGCCTGTCCTTTGAACAAGGAGCGATGCCCAAACTCCAAAACCTCAACCTAGGATTCAACTCAGACCAATGGAGATCGGATACCTTTGAAACTCTTGGCTTGAGTCACTTGAGAGGCCTTACGGATGTATGTGTAAGACTTGGTACTGGGGCTGCTGACAACTTCAACGTAAAAGTTGCCGAGTCGGCATTGGAGGCTGTCGTCAGGAATCACCCCAACTCTCCTAGGATCAGAATAAAATTTGTGGATCTGATTTTTGATGGTAAGGAGGATGATAGCACCGCAACTCACCAGTATCAAGAAGGCAAGGAAAGCAGGTACGGCTTTTTCTTCCGTTTACAAGAATTTTGTAGGGGGTTTAAAGGATAGGAATTTTATAAAAGGATTTCTTTGGAACCCAGTGATTTGTAGGAATAGAATCTCATTCCTGTCCAGCATAGAAACCAATCCTTTCTATTTCAAAGGGGGGAAAAAGCATTAGCCTAGACCCAAACCCAATGAAAAAAACAATCATATCCTGTGAATCAGATGAAATGACATACTTGTCACCTCACTTCATATGATTTTCCAATTTTGATGATATGCCTATTCAATGAACCAAAAGAGACCTTAACAGGGCATTCGTCCAATCTTGCACTGCTAATTTGTTCGTCATTTTTCCTTCAATCGCGACAGGTCTGCCAGAGGCCAAGATGGCAAACAAGATGCAACAAGGGGCGAACGTCAACAACAGGGGCCACCAATGAGCAAACAAGATGCACGGAGGAGCAAAGCAGTGGGAGCGTCATCAAAGGCACTACCACCGATGAGCAAAGCTGTAAATGCTAGCAAGTCAAGGGCAGCAGTACCTCCTCCCACCAGCTCTAGCCCATCAAAGCCGATGCCATCTTCCTCCCTTACCAGTCCACCAAAACCGAGGCGACGTGGCTCCCGCACCAGCCCTCCCCGACCCACGAGCCCGCCCCAACCCAAGCGCTAA
>Pm5b
ATGGCGCAGATGGAGGATGTAGATGCCGCGTCCCCTCTGCCAGCGATGGCGTTGGACCCTGATCTCCACGCAGCGATTCGAGCTCCTGTTACTGTTATGCTGGGTCCGTCGGCCCTCCTCCTCCGGGAACTCGATTCTTCCGGACAGAGTCTTCTCGGTGCGGAGGAGCTTCGTCTTCTTAGAGATGCTCTCAGGGAAGTATGCATCCCCCTGAAGAGTATGTCCGAAGACGACGGTGCTAGCTTTATGGCCCGGTGGTGGATGAAGATAGTTCGGGAGCTTTGTTATGATACGCAGGATTACCTCAACTTCGTCCAAAGTGCTCGAGATCGTCCTGAATTTTCAGAGTTACCTGATCGTGCCAAGGCTGTTTATTCAGGCTTACTTGCTCGCGCCATTGATGCGAGGGAAAGACGCAGAGGTTTCAAGTGGTCTCCCAAGACCACCCGGTCTGACACGTGGGAAGCCTTCAACCGCCGCTTCTCCAAAAAACTTGTCCAGCTGCTGGGTTCCTTCGGTGTCCATACCACACCCGGTGCCGTGGTCGTGGAGGCCCCAAACAAGCTTGTCCAGCTGCTAGCTTTAGATGATGATGTCAACGACAAGACACTCAAGGTGATACCTATAATTGGATGTGCAGGTACAGTAATAATCTATCCTCAACTTGAATATCTCTAGTCTTTTTCTGCCCGGCCCATTAATGCTAGCTGGAACATATGCCAAGTTTCTTTCATCTTCTTTCAGGTGTTGGAAAGACAACAGCTGCCAGAACCTTGTATCACAAGCATGGAGGGAAATTTCAGTGCCGGGCTTTTGTAAGTGTGTCTCAGAATCCAGATATGAGGGGAATCCTCACCAGCATGCTAGCACAACTTAAGGCACCACGGCCCCCTGGCTTTCCTGATGTGCTGGACCTTATTGGCGCTATCAGCAGGCATCTCCAAGGCAAAGGGTGATTGATCTCAACTATACTGTCTAAATAAGCAAATTCCGTGTTCTCTTCTCATAAATAAATCATAGGCATAATTTTATTTTATGAGGTTCCAGTTATGGCGTGTCAGGCATTGCCATAGCATTTTGAGAAATTATGAATATTATTAATGGGTGTTGACCCTCAAAAAAAAATTATAGCACATGCTCAGGTGAACCTAGGCAAATTAATATATATGCTGCCGCTTGAGCAAGGTATATATTAATTTTTATTTTTTCTGACCTAACATACAAAATTATGCAGGTACTTGATCGTACTTGATGATTTATGGACTGCATCGGTATGGCATATTGTTAGCCGCGCTTTTCCTCGTGGTGATCACCGCAGCAGAATAATAACAACTACACAAGTGCATGACGTAGCATTGGCATGCTCTGGTTATCACCCGGTCCGTATATATAAGATGGAACTTCTTGATGAATATGAATCTCGAAAGTTATTCTTCCGAGATTATCAGAAAATGTATAGGGTGTTTAGCTCTGCCCCTGGAGATGGTTGTTCTCCAGCTACCAAAGAAGTCTCATACGAGATTATCAGAAAATGTGAAGGTTTGCCGTTAGCAATTGTAAGTATAGCAGGTCTGTTAGCAAGCGAATTAAGCATCGTCATGGAAGATTGGAGGCACATACAAAATTCTTTTTCCTCCACTTCCGAAGGGATGAAAGATATTTTAAACCTTATCTACAATAGTCTTCCACCTGGTTTGAGGACATGCTTGCTATATCTGAGTATGTATCCACAGGGCTACGTGATGAAGAAGGCTGAGTTGGTGAAGCACTGGGTAGCCGAAGGTTTTATCGGTGTTGTGGAAGGGACAGTCGCAATGAAAATTGCTGAGCGTTATTTTGATGAGCTTGTCAGCAGAGCAATGGTCCAGGCCGTGGACACCGATTATACTGGCAAGGTGTTGTCATGTACGGTTCACCATTTGGTACTGGATTTTATTAGGTCCAAATCTTTGGATGAGAATTTTGTCACCACTGTGGACTATTCTGAATCAACTCTAGCACACCCTGACAAAGTTCGTCGGTTATCCATCCAGTTTGGAGGGGTAAAAAGCGCATACATTCCAGAAACCATCGTAACATCGAAAGTTCGGTCACTTGTATTTTGGGGTTTCTTCAAGTGTGCGCCTCCTTCCATTATGGATTATGGATTTCTTCGTATTCTGAATCTTCATATTTGGGCTGATGAAGACAATGAGATTTTTGACCTCATTGGAATTGGGAACTTATTTCTTCTGAAGTATCTCACGGTTGAATGTAATATCACCGTCAAACTTCCAGAGAAGATTGGAATGCTCCGATACTTGGAGACACTGGAAGTAGATGCAAGATTGTTTGCTGTTCCATCAGATATGGATAATCTGGAGAGGTTACTGCACCTCCGTCTTCCGAGCGAATCTATCCTGCCTCAAGGAGATTTTGATCTCAGCCGCCGTTACTCAATAGAGAATGTATTACAACTTGGAGGGCTGTCTAATCTCCAGGATCTCCAGCTCACCTGTGCTATGGCACAGCAAGCAGAAAACCTGGAAAAGAATGTGCTACTCCTTGGCTGGATTGTTGAGAGGCTTAGTTTCTTGCAGACCATAACTTTGGTACCTGCTTCAGTGTCCTCTCATCAGGATGATGGTCAGGCTGCAGCACCTACAAGCATAATTATTCCCCCTGATGGATTTAACATGGAGCCTCCTCCAGACCTGCTTCTACAGAGGATCGAAATGTCGCGGCACTGCTGCATCTTCTTCTGCATACCTAAGTGCTTTGGAGAGCTAAGGAAACTCTGCATCCTAAAGATTGCAATTAGGAGTCTGTCGAGGAGTGATATTGAAATCCTGGAAAGAATGCCGGCCCTCGCTGCTCTCGCCCTGTATAATCAGACAACTCCCACAGAAAAGATGATCATGACTGACGGGGGATTCTATAGACTCACGTACTTCAAGTTCTTGTGTGCTGCACCATGCCTGTCCTTTGAACAAGGAGCGATGCCCAAACTCCAAAACCTCAACCTAGGATTCAACTCAGACCAATGGAGATCGGATACCTTTGAAACTCTTGGCTTGAGTCACTTGAGAGGCCTTACGGATGTATGTGTAAGACTTGGTACTGGGGCTGCTGACAACTTCAACGTAAAAGTTGCCGAGTCGGCATTGGAGGCTGTCGTCAGGAATCACCCCAACTCTCCTAGGATCAGAATAAAATTTGTGGATCTGATTTTTGATGGTAAGGAGGATGATAGCACCGCAACTCACCAGTATCAAGAAGGCAAGGAAAGCAGGTACGGCTTTTTCTTCCGTTTACAAGAATTTTGTAGGGGGTTTAAAGGATAGGAATTTTATAAAAGGATTTCTTTGGAACCCAGTGATTTGTAGGAATAGAATCTCATTCCTGTCCAGCATAGAAACCAATCCTTTCTATTTCAAAGGGGGGGAAAAGCATTAGCCTAGACCCAAACCCAATGAAAAAAACAATCATATCCTGTGAATCAGATGAAATGACATACTTGTCACCTCACTTCATATGATTTTCCAATTTTGATGATATGCCTATTCAATGAACCAAAAGAGACCTTAACAGGGCATTCGTCCAATCTTGCACTGCTAATTTGTTCGTCATTTTTCCTTCAATCGCGACAGGTCTGCCAGAGGCCAAGATGGCAAACAAGATGCAACAAGGGGCGAACGTCAACAACAGGGGCCACCAATGAGCAAACAAGATGCACGGAGGAGCAAAGCAGTGGGAGCGTCATCAAAGGCAGTACCACCGATGAGCAAAGCTGTAAATGCTAGCAAGTCAAGGGCAGCAGTACCTCCTCCCACCAGCTCTAGCCCATCAAAGCCGATGCCATCTTCCTCCCTTACCAGTCCACCAAAACCGAGGCGACGTGGCTCCCGCACCAGCCCTCCCCGACCCACGAGCCCGCCCCAACCCAAGCGCTAA
>Pm5-BMDM
ATGGCGCAGATGGAGGATGTAGATGCCGCGTCCCCTCTGCCAGCGATGGCGTTGGACCCTGATCTCCACGCAGCGATTCGAGCTCCTGTTACTGTTATGCTGGGTCCGTCGGCCCTCCTCCTCCGGGAACTCGATTCTTCCGGACAGAGTCTTCTCGGTGCGGAGGAGCTTCGTCTTCTTAGAGATGCTCTCAGGGAAGTATGCATCCCCCTGAAGAGTATGTCCGAAGACGACGGTGCTAGCTTTATGGCCCGGTGGTGGATGAAGATAGTTCGGGAGCTTTGTTATGATACGCAGGATTACCTCAACTTCGTCCAAAGTGCTCGAGATCGTCCTGAATTTTCAGAGTTACCTGATCGTGCCAAGGCTGTTTATTCAGGCTTACTTGCTCGCGCCATTGATGCGAGGGAAAGACGCAGAGGTTTCAAGTGGTCTCCCAAGACCACCCGGTCTGACACGTGGGAAGCCTTCAACCGCCGCTTCTCCAAAAAACTTGTCCAGCTGCTGGGTTCCTTCGGTGTCCATACCACACCCGGTGCCGTGGTCGTGGAGGCCCCAAACAAGCTTGTCCAGCTGCTAGCTTTAGATGATGATGTCAACGACAAGACACTCAAGGTGATACCTATAATTGGATGTGCAGGTACAGTAATAATCTATCCTCAACTTGAATATCTCTAGTCTTTTTCTGCCCGGCCCATTAATGCTAGCTGGAACATATGCCAAGTTTCTTTCATCTTCTTTCAGGTGTTGGAAAGACAACAGCTGCCAGAACCTTGTATCACAAGCATGGAGGGAAATTTCAGTGCCGGGCTTTTGTAAGTGTGTCTCAGAATCCAGATATGAGGGGAATCCTCACCAGCATGCTAGCACAACTTAAGGCACCACGGCCCCCTGGCTTTCCTGATGTGCTGGACCTTATTGGCGCTATCAGCAGGCATCTCCAAGGCAAAGGGTGATTGATCTCAACTATACTGTCTAAATAAGCAAATTCCGTGTTCTCTTCTCATAAATAAATCATAGGCATAATTTTATTTTATGAGGTTCCAGTTATGGCGTGTCAGGCATTGCCATAGCATTTTGAGAAATTATGAATATTATTAATGGGTGTTGACCCTCAAAAAAAAATTATAGCACATGCTCAGGTGAACCTAGGCAAATTAATATATATGCTGCCGCTTGAGCAAGGTATATATTAATTTTTATTTTTTCTGACCTAACATACAAAATTATGCAGGTACTTGATCGTACTTGATGATTTATGGACTGCATCGGTATGGCATATTGTTAGCCGCGCTTTTCCTCGTGGTGATCACCGCAGCAGAATAATAACAACTACACAAGTGCATGACGTAGCATTGGCATGCTCTGGTTATCACCCGGTCCGTATATATAAGATGGAACTTCTTGATGAATATGAATCTCGAAAGTTATTCTTCCGTAGGGTGTTTAGCTCTGCCCCTGGAGATGGTTGTTCTCCAGCTACCAAAGAAGTCTCATACGAGATTATCAGAAAATGTGAAGGTTTGCCGTTAGCAATTGTAAGTATAGCAGGTCTGTTAGCAAGCGAATTAAGCATCGTCATGGAAGATTGGAGGCACATACAAAATTCTTTTTCCTCCACTTCCGAAGGGATGAAAGATATTTTAAACCTTATCTACAATAGTCTTCCACCTGGTTTGAGGACATGCTTGCTATATCTGAGTATGTATCCACAGGGCTACGTGATGAAGAAGGCTGAGTTGGTGAAGCACTGGGTAGCCGAAGGTTTTATCGGTGTTGTGGAAGGGACAGTCGCAATGAAAATTGCTGAGCGTTATTTTGATGAGCTTGTCAGCAGAGCAATGGTCCAGGCCGTGGACACCGATTATACTGGCAAGGTGTTGTCATGTACGGTTCACCATTTGGTACTGGATTTTATTAGGTCCAAATCTTTGGATGAGAATTTTGTCACCACTGTGGACTATTCTGAATCAACTCTAGCACACCCTGACAAAGTTCGTCGGTTATCCATCCAGTTTGGAGGGGTAAAAAGCGCATACATTCCAGAAACCATCGTAACATCGAAAGTTCGGTCACTTGTATTTTGGGGTTTCTTCAAGTGTGCGCCTCCTTCCATTATGGATTATGGATTTCTTCGTATTCTGAATCTTCATATTTGGGCTGATGAAGACAATGAGATTTTTGACCTCATTGGAATTGGGAACTTATTTCTTCTGAAGTATCTCACGGTTGAATGTAATATCACCGTCAAACTTCCAGAGAAGATTGGAATGCTCCGATACTTGGAGACACTGGAAGTAGATGCAAGATTGTTTGCTGTTCCATCAGATATGGATAATCTGGAGAGGTTACTGCACCTCCGTCTTCCGAGCGAATCTATCCTGCCTCAAGGAGTAGCCCACATGACATCTCTTCGCACTTTGGGGAATTTTGATCTCAGCCGCCGTTACTCAATAGAGAATGTATTACAACTTGGAGGGCTGTCTAATCTCCAGGATCTCCAGCTCACCTGTGCTATGGCACAGCAAGCAGAAAACCTGGAAAAGAATGTGCTACTCCTTGGCTGGATTGTTGAGAGGCTTAGTTTCTTGCAGACCATAACTTTGGTACCTGCTTCAGTGTCCTCTCATCAGGATGATGGTCAGGCTGCAGCACCTACAAGCATAATTATTCCCCCTGATGGATTTAACATGGAGCCTCCTCCAGACCTGCTTCTACAGAGGATCGAAATGTCGCGGCACTGCTGCATCTTCTTCTGCATACCTAAGTGCTTTGGAGAGCTAAGGAAACTCTGCATCCTAAAGATTGCAATTAGGAGTCTGTCGAGGAGTGATATTGAAATCCTGGAAAGAATGCCGGCCCTCGCTGCTCTCGCCCTGTATAATCAGACAACTCCCACAGAAAAGATGATCATGACTGACGGGGGATTCTATAGACTCACGTACTTCAAGTTCTTGTGTGCTGCACCATGCCTGTCCTTTGAACAAGGAGCGATGCCCAAACTCCAAAACCTCAACCTAGGATTCAACTCAGACCAATGGAGATCGGATACCTTTGAAACTCTTGGCTTGAGTCACTTGAGAGGCCTTACGGATGTATGTGTAAGACTTGGTACTGGGGCTGCTGACAACTTCAACGTAAAAGTTGCCGAGTCGGCATTGGAGGCTGTCGTCAGGAATCACCCCAACTCTCCTAGGATCAGAATAAAATTTGTGGATCTGATTTTTGATGGTAAGGAGGATGATAGCACCGCAACTCACCAGTATCAAGAAGGCAAGGAAAGCAGGTACGGCTTTTTCTTCCGTTTACAAGAATTTTGTAGGGGGTTTAAAGGATAGGAATTTTATAAAAGGATTTCTTTGGAACCCAGTGATTTGTAGGAATAGAATCTCATTCCTGTCCAGCATAGAAACCAATCCTTTCTATTTCAAAGGGGGGAAAAAGCATTAGCCTAGACCCAAACCCAATGAAAAAAACAATCATATCCTGTGAATCAGATGAAATGACATACTTGTCACCTCACTTCATATGATTTTCCAATTTTGATGATATGCCTATTCAATGAACCAAAAGAGACCTTAACAGGGCATTCGTCCAATCTTGCACTGCTAATTTGTTCGTCATTTTTCCTTCAATCGCGACAGGTCTGCCAGAGGCCAAGATGGCAAACAAGATGCAACAAGGGGCGAACGTCAACAACAGGGGCCACCAATGAGCAAACAAGATGCACGGAGGAGCAAAGCAGTGGGAGCGTCATCAAAGGCAGTACCACCGATGAGCAAAGCTGTAAATGCTAGCAAGTCAAGGGCAGCAGTACCTCCTCCCACCAGCTCTAGCCCATCAAAGCCGATGCCATCTTCCTCCCTTACCAGTCCACCAAAACCGAGGCGACGTGGCTCCCGCACCAGCCCTCCCCGACCCACGAGCCCGCCCCAACCCAAGCGCTAA
>Pm5-CS
ATGGCGCAGATGGAGGATGTAGATGCCGCGTCCCCTCTGCCAGCGATGGCGTTGGACCCTGATCTCCACGCAGCGATTCGAGCTCCTGTTACTGTTATGCTGGGTCCGTCGGCCCTCCTCCTCCGGGAACTCGATTCTTCCGGACAGAGTCTTCTCGGTGCGGAGGAGCTTCGTCTTCTTAGAGATGCTCTCAGGGAAGTATGCATCCCCCTGAAGAGTATGTCCGAAGACGACGGTGCTAGCTTTATGGCCCGGTGGTGGATGAAGATAGTTCGGGAGCTTTGTTATGATACGCAGGATTACCTCAACTTCGTCCAAAGTGCTCGAGATCGTCCTGAATTTTCAGAGTTACCTGATCGTGCCAAGGCTGTTTATTCAGGCTTACTTGCTCGCGCCATTGATGCGAGGGAAAGACGCAGAGGTTTCAAGTGGTCTCCCAAGACCACCCGGTCTGACACGTGGGAAGCCTTCAACCGCCGCTTCTCCAAAAAACTTGTCCAGCTGCTGGGTTCCTTCGGTGTCCATACCACACCCGGTGCCGTGGTCGTGGAGGCCCCAAACAAGCTTGTCCAGCTGCTAGCTTTAGATGATGATGTCAACGACAAGACACTCAAGGTGATACCTATAATTGGATGTGCAGGTACAGTAATAATCTATCCTCAACTTGAATATCTCTAGTCTTTTTCTGCCCGGCCCATTAATGCTAGCTGGAACATATGCCAAGTTTCTTTCATCTTCTTTCAGGTGTTGGAAAGACAACAGCTGCCAGAACCTTGTATCACAAGCATGGAGGGAAATTTCAGTGCCGGGCTTTTGTAAGTGTGTCTCAGAATCCAGATATGAGGGGAATCCTCACCAGCATGCTAGCACAACTTAAGGCACCACGGCCCCCTGGCTTTCCTGATGTGCTGGACCTTATTGGCGCTATCAGCAGGCATCTCCAAGGCAAAGGGTGATTGATCTCAACTATACTGTCTAAATAAGCAAATTCCGTGTTCTCTTCTCATAAATAAATCATAGGCATAATTTTATTTTATGAGGTTCCAGTTATGGCGTGTCAGGCATTGCCATAGCATTTTGAGAAATTATGAATATTATTAATGGGTGTTGACCCTCAAAAAAAAATTATAGCACATGCTCAGGTGAACCTAGGCAAATTAATATATATGCTGCCGCTTGAGCAAGGTATATATTAATTTTTATTTTTTCTGACCTAACATACAAAATTATGCAGGTACTTGATCGTACTTGATGATTTATGGACTGCATCGGTATGGCATATTGTTAGCCGCGCTTTTCCTCGTGGTGATCACCGCAGCAGAATAATAACAACTACACAAGTGCATGACGTAGCATTGGCATGCTCTGGTTATCACCCGGTCCGTATATATAAGATGGAACTTCTTGATGAATATGAATCTCGAAAGTTATTCTTCCGTAGGGTGTTTAGCTCTGCCCCTGGAGATGGTTGTTCTCCAGCTACCAAAGAAGTCTCATACGAGATTATCAGAAAATGTGAAGGTTTGCCGTTAGCAATTGTAAGTATAGCAGGTCTGTTAGCAAGCGAATTAAGCATCGTCATGGAAGATTGGAGGCACATACAAAATTCTTTTTCCTCCACTTCCGAAGGGATGAAAGATATTTTAAACCTTATCTACAATAGTCTTCCACCTGGTTTGAGGACATGCTTGCTATATCTGAGTATGTATCCACAGGGCTACGTGATGAAGAAGGCTGAGTTGGTGAAGCACTGGGTAGCCGAAGGTTTTATCGGTGTTGTGGAAGGGACAGTCGCAATGAAAATTGCTGAGCGTTATTTTGATGAGCTTGTCAGCAGAGCAATGGTCCAGGCCGTGGACACCGATTATACTGGCAAGGTGTTGTCATGTACGGTTCACCATTTGGTACTGGATTTTATTAGGTCCAAATCTTTGGATGAGAATTTTGTCACCACTGTGGACTATTCTGAATCAACTCTAGCACACCCTGACAAAGTTCGTCGGTTATCCATCCAGTTTGGAGGGGTAAAAAGCGCATACATTCCAGAAACCATCGTAACATCGAAAGTTCGGTCACTTGTATTTTGGGGTTTCTTCAAGTGTGCGCCTCCTTCCATTATGGATTATGGATTTCTTCGTATTCTGAATCTTCATATTTGGGCTGATGAAGACAATGAGATTTTTGACCTCATTGGAATTGGGAACTTATTTCTTCTGAAGTATCTCACGGTTGAATGTAATATCACCGTCAAACTTCCAGAGAAGATTGGAATGCTCCGATACTTGGAGACACTGGAAGTAGATGCAAGATTGTTTGCTGTTCCATCAGATATGGATAATCTGGAGAGGTTACTGCACCTCCGTCTTCCGAGCGAATCTATCCTGCCTCAAGGAGTAGCCCACATGACATCTCTTCGCACTTTGGGGAATTTTGATCTCAGCCGCCGTTACTCAATAGAGAATGTATTACAACTTGGAGGGCTGTCTAATCTCCAGGATCTCCAGCTCACCTGTGCTATGGCACAGCAAGCAGAAAACCTGGAAAAGAATGTGCTACTCCTTGGCTGGATTGTTGAGAGGCTTAGTTTCTTGCAGACCATAACTTTGGTACCTGCTTCAGTGTCCTCTCATCAGGATGATGGTCAGGCTGCAGCACCTACAAGCATAATTATTCCCCCTGATGGATTTAACATGGAGCCTCCTCCAGACCTGCTTCTACAGAGGATCGAAATGTCGCGGCACTGCTGCATCTTCTTCTGCATACCTAAGTGCTTTGGAGAGCTAAGGAAACTCTGCATCCTAAAGATTGCAATTAGGAGTCTGTCGAGGAGTGATATTGAAATCCTGGAAAGAATGCCGGCCCTCGCTGCTCTCGCCCTGTATAATCAGACAACTCCCACAGAAAAGATGATCATGACTGACGGGGGATTCTATAGACTCACGTACTTCAAGTTCTTGTGTGCTGCACCATGCCTGTCCTTTGAACAAGGAGCGATGCCCAAACTCCAAAACCTCAACCTAGGATTCAACTCAGACCAATGGAGATCGGATACCTTTGAAACTCTTGGCTTGAGTCACTTGAGAGGCCTTACGGATGTATGTGTAAGACTTGGTACTGGGGCTGCTGACAACTTCAACGTAAAAGTTGCCGAGTCGGCATTGGAGGCTGTCGTCAGGAATCACCCCAACTCTCCTAGGATCAGAATAAAATTTGTGGATCTGATTTTTGATGGTAAGGAGGATGATAGCACCGCAACTCACCAGTATCAAGAAGGCAAGGAAAGCAGGTACGGCTTTTTCTTCCGTTTACAAGAATTTTGTAGGGGGTTTAAAGGATAGGAATTTTATAAAAGGATTTCTTTGGAACCCAGTGATTTGTAGGAATAGAATCTCATTCCTGTCCAGCATAGAAACCAATCCTTTCTATTTCAAAGGGGGGAAAAAGCATTAGCCTAGACCCAAACCCAATGAAAAAAACAATCATATCCTGTGAATCAGATGAAATGACATACTTGTCACCTCACTTCATATGATTTTCCAATTTTGATGATATGCCTATTCAATGAACCAAAAGAGACCTTAACAGGGCATTCGTCCAATCTTGCACTGCTAATTTGTTCGTCATTTTTCCTTCAATCGCGACAGGTCTGCCAGAGGCCAAGATGGCAAACAAGATGCAACAAGGGGCGAACGTCAACAACAGGGGCCACCAATGAGCAAACAAGATGCACGGAGGAGCAAAGCAGTGGGAGCGTCATCAAAGGCACTACCACCGATGAGCAAAGCTGTAAATGCTAGCAAGTCAAGGGCAGCAGTACCTCCTCCCACCAGCTCTAGCCCATCAAAGCCGATGCCATCTTCCTCCCTTACCAGTCCACCAAAACCGAGGCGACGTGGCTCCCGCACCAGCCCTCCCCGACCCACGAGCCCGCCCCAACCCAAGCGCTAA
>Pm5e
GAGGGATCAATAGTAATCATCTGTTTCTTGCTTCAGGTGAAGATGGCGCAGATGGAGGATGTAGATGCCGCGTCCCCTCTGCCAGCGATGGCGTTGGACCCTGATCTCCACGCAGCGATTCGAGCTCCTGTTACTGTTATGCTGGGTCCGTCGGCCCTCCTCCTCCGGGAACTCGATTCTTCCGGACAGAGTCTTCTCGGTGCGGAGGAGCTTCGTCTTCTTAGAGATGCTCTCAGGGAAGTATGCATCCCCCTGAAGAGTATGTCCGAAGACGACGGTGCTAGCTTTATGGCCCGGTGGTGGATGAAGATAGTTCGGGAGCTTTGTTATGATACGCAGGATTACCTCAACTTCGTCCAAAGTGCTCGAGATCGTCCTGAATTTTCAGAGTTACCTGATCGTGCCAAGGCTGTTTATTCAGGCTTACTTGCTCGCGCCATTGATGCGAGGGAAAGACGCAGAGGTTTCAAGTGGTCTCCCAAGACCACCCGGTCTGACACGTGGGAAGCCTTCAACCGCCGCTTCTCCAAAAAACTTGTCCAGCTGCTGGGTTCCTTCGGTGTCCATACCACACCCGGTGCCGTGGTCGTGGAGGCCCCAAACAAGCTTGTCCAGCTGCTAGCTTTAGATGATGATGTCAACGACAAGACACTCAAGGTGATACCTATAATTGGATGTGCAGGTACAGTAATAATCTATCCTCAACTTGAATATCTCTAGTCTTTTTCTGCCCGGCCCATTAATGCTAGCTGGAACATATGCCAAGTTTCTTTCATCTTCTTTCAGGTGTTGGAAAGACAACAGCTGCCAGAACCTTGTATCACAAGCATGGAGGGAAATTTCAGTGCCGGGCTTTTGTAAGTGTGTCTCAGAATCCAGATATGAGGGGAATCCTCACCAGCATGCTAGCACAACTTAAGGCACCACGGCCCCCTGGCTTTCCTGATGTGCTGGACCTTATTGGCGCTATCAGCAGGCATCTCCAAGGCAAAGGGTGATTGATCTCAACTATACTGTCTAAATAAGCAAATTCCGTGTTCTCTTCTCATAAATAAATCATAGGCATAATTTTATTTTATGAGGTTCCAGTTATGGCGTGTCAGGCATTGCCATAGCATTTTGAGAAATTATGAATATTATTAATGGGTGTTGACCCTCAAAAAAAAATTATAGCACATGCTCAGGTGAACCTAGGCAAATTAATATATATGCTGCCGCTTGAGCAAGGTATATATTAATTTTTATTTTTTCTGACCTAACATACAAAATTATGCAGGTACTTGATCGTACTTGATGATTTATGGACTGCATCGGTATGGCATATTGTTAGCCGCGCTTTTCCTCGTGGTGATCACCGCAGCAGAATAATAACAACTACACAAGTGCATGACGTAGCATTGGCATGCTCTGGTTATCACCCGGTCCGTATATATAAGATGGAACTTCTTGATGAATATGAATCTCGAAAGTTATTCTTCCGTAGGGTGTTTAGCTCTGCCCCTGGAGATGGTTGTTCTCCAGCTACCAAAGAAGTCTCATACGAGATTATCAGAAAATGTGAAGGTTTGCCGTTAGCAATTGTAAGTATAGCAGGTCTGTTAGCAAGCGAATTAAGCATCGTCATGGAAGATTGGAGGCACATACAAAATTCTTTTTCCTCCACTTCCGAAGGGATGAAAGATATTTTAAACCTTATCTACAATAGTCTTCCACCTGGTTTGAGGACATGCTTGCTATATCTGAGTATGTATCCACAGGGCTACGTGATGAAGAAGGCTGAGTTGGTGAAGCACTGGGTAGCCGAAGGTTTTATCGGTGTTGTGGAAGGGACAGTCGCAATGAAAATTGCTGAGCGTTATTTTGATGAGCTTGTCAGCAGAGCAATGGTCCAGGCCGTGGACACCGATTATACTGGCAAGGTGTTGTCATGTACGGTTCACCATTTGGTACTGGATTTTATTAGGTCCAAATCTTTGGATGAGAATTTTGTCACCACTGTGGACTATTCTGAATCAACTCTAGCACACCCTGACAAAGTTCGTCGGTTATCCATCCAGTTTGGAGGGGTAAAAAGCGCATACATTCCAGAAACCATCGTAACATCGAAAGTTCGGTCACTTGTATTTTGGGGTTTCTTCAAGTGTGCGCCTCCTTCCATTATGGATTATGGATTTCTTCGTATTCTGAATCTTCATATTTGGGCTGATGAAGACAATGAGATTTTTGACCTCATTGGAATTGGGAACTTATTTCTTCTGAAGTATCTCACGGTTGAATGTAATATCACCGTCAAACTTCCAGAGAAGATTGGAATGCTCCGATACTTGGAGACACTGGAAGTAGATGCAAGATTGTTTGCTGTTCCATCAGATATGGATAATCTGGAGAGGTTACTGCACCTCCGTCTTCCGAGCGAATCTATCCTGCCTCAAGGAGTAGCCCACATGACATCTCTTCGCACTTTGGGGAATTTTGATCTCAGCCGCCGTTACTCAATAGAGAATGTATTACAACTTGGAGGGCTGTCTAATCTCCAGGATCTCCAGCTCACCTGTGCTATGGCACAGCAAGCAGAAAACCTGGAAAAGAATGTGCTACTCCTTGGCTGGATTGTTGAGAGGCTTAGTTTCTTGCAGACCATAACTTTGGTACCTGCTTCAGTGTCCTCTCATCAGGATGATGGTCAGGCTGCAGCACCTACAAGCATAATTATTCCCCCTGATGGATTTAACATGGAGCCTCCTCCAGACCTGCTTCTACAGAGGATCGAAATGTCGCGGCACTGCTGCATCTTCTTCTGCATACCTAAGTGCTTTGGAGAGCTAAGGAAACTCTGCATCCTAAAGATTGCAATTAGGAGTCTGTCGAGGAGTGATATTGAAATCCTGGAAAGAATGCCGGCCCTCGCTGCTCTCGCCCTGTATAATCAGACAACTCCCACAGAAAAGATGATCATGACTGACGGGGGATTCTATAGACTCACGTACTTCAAGTTCTTGTGTGCTGCACCATGCCTGTCCTTTGAACAAGGAGCGATGCCCAAACTCCAAAACCTCAACCTAGGATTCAACTCAGACCAATGGAGATCGGATACCTTTGAAACTCTTGGCTTGAGTCACTTGAGAGGCCTTACGGATGTATGTGTAAGACTTGGTACTGGGGCTGCTGACAACTTCAACGTAAAAGTTGCCGAGTCGGCATTGGAGGCTGTCGTCAGGAATCACCCCAACTCTCCTAGGATCAGAATAAAATTTGTGGATCTGATTTTTGATGGTAAGGAGGATGATAGCACCGCAACTCACCAGTATCAAGAAGGCAAGGAAAGCAGGTACGGCTTTTTCTTCCGTTTACAAGAATTTTGTAGGGGGTTTAAAGGATAGGAATTTTATAAAAGGATTTCTTTGGAACCCAGTGATTTGTAGGAATAGAATCTCATTCCTGTCCAGCATAGAAACCAATCCTTTCTATTTCAAAGGGGGGAAAAAGCATTAGCCTAGACCCAAACCCAATGAAAAAAACAATCATATCCTGTGAATCAGATGAAATGACATACTTGTCACCTCACTTCATATGATTTTCCAATTTTGATGATATGCCTATTCAATGAACCAAAAGAGACCTTAACAGGGCATTCGTCCAATCTTGCACTGCTAATTTGTTCGTCATTTTTCCTTCAATCGCGACAGGTCTGCCAGAGGCCAAGATGGCAAACAAGATGCAACAAGGGGCGAACGTCAACAACAGGGGCCACCAATGAGCAAACAAGATGCACGGAGGAGCAAAGCAGTGGGAGCGTCATCAAAGGCAGTACCACCGATAAGCAAAGCTGTAAATGCTAGCAAGTCAAGGGCAGCAGTACCTCCTCCCACCAGCTCTAGCCCATCAAAGCCGATGCCATCTTCCTCCCTTACCAGTCCACCAAAACCGAGGCGACGTGGCTCCCGCACCAGCCCTCCCCGACCCACGAGCCCGCCCCAACCCAAGCGCTAAGCTTTTGGTACGATTATT
>Pm5-ND
ATGGCGCAGATGGAGGATGTAGATGCCGCGTCCCCTCTGCCAGCGATGGCGTTGGACCCTGATCTCCACGCAGCGATTCGAGCTCCTGTTACTGTTATGCTGGGTCCGTCGGCCCTCCTCCTCCGGGAACTCGATTCTTCCGGACAGAGTCTTCTCGGTGCGGAGGAGCTTCGTCTTCTTAGAGATGCTCTCAGGGAAGTATGCATCCCCCTGAAGAGTATGTCCGAAGACGACGGTGCTAGCTTCATGGCCCGGTGGTGGATGAAGATAGTTCGGGAGCTTTGTTATGATACGCAGGATTACCTCAACTTCGTCCAAAGTGCTCGAGATCGTCCTGAATTTTCAGAGTTACCTGATCGTGCCAAGGCTGTTTATTCAGGCTTACTTGCTCGCGCCATTGATGCGAGGGAAAGACGCAGAGGTTTCAAGTGGTCTCCCAAGACCACCCGGTCTGACACGTGGGAAGCCTTCAACCGCCGCTTCTCCAAAAAACTTGTCCAGCTGCTGGGTTCCTTCGGTGTCCATACCACACCCGGTGCCGTGGTCGTGGAGGCCCCAAACAAGCTTGTCCAGCTGCTAGCTTTAGATGATGATGTCAACGACAAGACACTCAAGGTGATACCTATAATTGGATGTGCAGGTACAGTAATAATCTATCCTCAACTTGAATATCTCTAGTCTTTTTCTGCCCGGCCCATTAATGCTAGCTGGAACATATGCCAAGTTTCTTTCATCTTCTTTCAGGTGTTGGAAAGACAACAGCTGCCAGAACCTTGTATCACAAGCATGGAGGGAAATTTCAGTGCCGGGCTTTTGTAAGTGTGTCTCAGAATCCAGATATGAGGGGAATCCTCACCAGCATGCTAGCACAACTTAAGGCACCACGGCCCCCTGGCTTTCCTGATGTGCTGGACCTTATTGGCGCTATCAGCAGGCATCTCCAAGGCAAAGGGTGATTGATCTCAACTATACTGTCTAAATAAGCAAATTCCGTGTTCTCTTCTCATAAATAAATCATAGGCATAATTTTATTTTATGAGGTTCCAGTTATGGCGTGTCAGGCATTGCCATAGCATTTTGAGAAATTATGAATATTATTAATGGGTGTTGACCCTCAAAAAAAAATTATAGCACATGCTCAGGTGAACCTAGGCAAATTAATATATATGCTGCCGCTTGAGCAAGGTATATATTAATTTTTATTTTTTCTGACCTAACATACAAAATTATGCAGGTACTTGATCGTACTTGATGATTTATGGACTGCATCGGTATGGCATATTGTTAGCCGCGCTTTTCCTCGTGGTGATCACCGCAGCAGAATAATAACAACTACACAAGTGCATGACGTAGCATTGGCATGCTCTGGTTATCACCCGGTCCGTATATATAAGATGGAACTTCTTGATGAATATGAATCTCGAAAGTTATTCTTCCGTAGGGTGTTTAGCTCTGCCCCTGGAGATGGTTGTTCTCCAGCTACCAAAGAAGTCTCATACGAGATTATCAGAAAATGTGAAGGTTTGCCGTTAGCAATTGTAAGTATAGCAGGTCTGTTAGCAAGCGAATTAAGCATCGTCATGGAAGATTGGAGGCACATACAAAATTCTTTTTCCTCCACTTCCGAAGGGATGAAAGATATTTTAAACCTTATCTACAATAGTCTTCCACCTGGTTTGAGGACATGCTTGCTATATCTGAGTATGTATCCACAGGGCTACGTGATGAAGAAGGCTGAGTTGGTGAAGCACTGGGTAGCCGAAGGTTTTATCGGTGTTGTGGAAGGGACAGTCGCAATGAAAATTGCTGAGCGTTATTTTGATGAGCTTGTCAGCAGAGCAATGGTCCAGGCCGTGGACACCGATTATACTGGCAAGGTGTTGTCATGTACGGTTCACCATTTGGTACTGGATTTTATTAGGTCCAAATCTTTGGATGAGAATTTTGTCACCACTGTGGACTATTCTGAATCAACTCTAGCACACCCTGACAAAGTTCGTCGGTTATCCATCCAGTTTGGAGGGGTAAAAAGCGCATACATTCCAGAAACCATCGTAACATCGAAAGTTCGGTCACTTGTATTTTGGGGTTTCTTCAAGTGTGCGCCTCCTTCCATTATGGATTATGGATTTCTTCGTATTCTGAATCTTCATATTTGGGCTGATGAAGACAATGAGATTTTTGACCTCATTGGAATTGGGAACTTATTTCTTCTGAAGTATCTCACGGTTGAATGTAATATCACCGTCAAACTTCCAGAGAAGATTGGAATGCTCCGATACTTGGAGACACTGGAAGTAGATGCAAGATTGTTTGCTGTTCCATCAGATATGGATAATCTGGAGAGGTTACTGCACCTCCGTCTTCCGAGCGAATCTATCCTGCCTCAAGGAGTAGCCCACATGACATCTCTTCGCACTTTGGGGAATTTTGATCTCAGCCGCCGTTACTCAATAAAGAATGTATTACAACTTGGAGGGCTGTCTAATCTCCAGGATCTCCAGCTCACCTGTGCTATGGCACAGCAAGCAGAAAACCTGGAAAAGAATGTGCTACTCCTTGGCTGGATTGTTGAGAGGCTTAGTTTCTTGCAGACCATAACTTTGGTACCTGCTTCAGTGTCCTCTCATCAGGATGATGGTCAGGCTGCAGCACCTACAAGCATAATTATTCCCCCTGATGGATTTAACATGGAGCCTCCTCCAGACCTGCTTCTACAGAGGATCGAAATGTCGCGGCACTGCTGCATCTTCTTCTGCATACCTAAGTGCTTTGGAGAGCTAAGGAAACTCTGCATCCTAAAGATTGCAATTAGGAGTCTGTCGAGGAGTGATATTGAAATCCTGGAAAGAATGCCGGCCCTCGCTGCTCTCGCCCTGTATAATCAGACAACTCCCACAGAAAAGATGATCATGACTGACGGGGGATTCTATAGACTCACGTACTTCAAGTTCTTGTGTGCTGCACCATGCCTGTCCTTTGAACAAGGAGCGATGCCCAAACTCCAAAACCTCAACCTAGGATTCAACTCAGACCAATGGAGATCGGATACCTTTGAAACTCTTGGCTTGAGTCACTTGAGAGGCCTTACGGATGTATGTGTAAGACTTGGTACTGGGGCTGCTGACAACTTCAACGTAAAAGTTGCCGAGTCGGCATTGGAGGCTGTTGTCAGGAATCACCCCAACTCTCCTAGGATCAGAATAAAATTTGTGGATCTGATTTTTGATGGTAAGGAGGATGATAGCACCGCAACTCACCAGTATCAAGAAGGCAAGGAAAGCAGGTACGGCTTTTTCTTCCGTTTACAAGAATTTTGTAGGGGGTTTAAAGGATAGGAATTTTATAAAAGGATTTCTTTGGAACCCAGTGATTTGTAGGAATAGAATCTCATTCCTGTCCAGCATAGAAACCAATCCTTTCTATTTCAAAGGGGGGAAAAAGCATTAGCCTAGACCCAAACCCAATGAAAAAAACAATCATATCCTGTGAATCAGATGAAATGACATACTTGTCACCTCACTTCATATGATTTTCCAATTTTGATGATATGCCTATTCAATGAACCAAAAGAGACCTTAACAGGGCATTCGTCCAATCTTGCACTGCTAATTTGTTCGTCATTTTTCCTTCAATCGCGACAGGTCTGCCAGAGGCCAAGATGGCAAACAAGATGCAACAAGGGGCGAACGTCAACAACAGGGGCCACCAATGAGCAAACAAGATGCACGGAGGAGCAAAGCAGTGGGAGCGTCATCAAAGGCACTACCACCGATGAGCAAAGCTGTAAATGCTAGCAAGTCAAGGGCAGCAGTACCTCCTCCCACCAGCTCTAGCCCATCAAAGCCGATGCCATCTTCCTCCCTTACCAGTCCACCAAAACCGAGGCGACGTGGCTCCCGCACCAGCCCTCCCCGACCCACGAGCCCGCCCCAACCCAAGCGCTAA
>Pm41
ATGGAACGGATCATGGTAAGCGCTGCCACTGGGGTGATGAACTCCCTCCTCAAGAAGCTCGCGGAACTGTTGAGCGACGAGTACAAGCTGCAGAAATCCGTGAAGAGAAAAATTCGCTCACTGGAACTCGAGCTGAGCAGCATCAATGCTTTTCTCAGGAATTTGGCTGACAAGGAGGATCTGGACCCGCAGACTAAGGAATGGAGAGACCAGGTGAGAGAGATGGCCTACGAAATCGAAGACTGCATCGACAAGTACATGCACAAGCTCAACCACGAACCGAATAAAGTAGGTGGCATCAAGGGCTTCATCAGCAAGAGCATTGCCAAGGTGAAAAATATGGGAGTTGTCCATGGGATTTCTGATCAGCTTGAGCAACTCAAGCTCCAAGTCGTTGAGACAAGCGAGCGACACAAGAGGTTACTAATGCCTGCGCAAGTAACATCTGGGGTATCAACCACAACAATTGACCCTCGAATGCCTGCGCTGTATGCTGATGCTACTGATCTTGTTGGTATTGATGCAACAAGAGATGAGCTCATCGAGCTGGTGACCAACCAGGAAGAGAAAGAGTTGAAGGTGGTGTCGATTGTTGGGTATGGAGGCTTGGGAAAGACCACACTTGCGATCCAGGTATACAGACACCTTCATGGGCAATTTGATTTTCAAGCTAAGGTGCTGATGTCAAGAATCTTTGATATGAAGAGGATACTACGGGCAATACTCTTTCAAACTAATGAGACAGATTACCTGGACCAGAACACAGAATCATGGGGTGAAGATTTACTCATTGAGAAGCTGAGAAAATTTCTGATGGATAAAAGGTACCTAATTAATAATACTCTATCTAGCTGGATGAAAACTTTTGCTTATAGTCAAATATTTCCCTTATCATCTCACAACTCATGTGATGAAGATCCCGACAACATGTGCCATTGATTTTTAGAAAACAATCTCATAAAAGCACCTCCGGCAACCCCTTGATCTCTGACAATATGTGCCATTGATATTGTATACAACATGTAATCTATTGTATAGAGCCGGTCCATACAACTTGTCCCTTATTTGGGTGCAGTCAAACATAGTAGTGTACCTCCAAATCCGACATATATAACTAAAGCTTATTTTCATTTTTGTTCTACTGGATCTCTGATTCTGTAGGAAAAATAAGCTAGATTAACTGAATCCTAACCCTCGTTCATCTTCTTGCTGGAACTCTAACCCTGTTTACTCTTGTAGGTACTTTGTTGTAATTGATGACATATGGGATGCTCGAAACTGGGATGCCATCAAATGCGCTTTTCCTGATGGCAAGCGTGGAAGTAGAATAATGACGACAACAAGAATCAATAGTGTTGCTAAGTCATGCTGCACCCATCGCCGTGATCATATACACAAATTAAGTGTTCTTAGTGAAGCTGATTCTCAGTGTTTATTTTATAGAAGAGCTTTTTACTGTGAAGATGGATGTCCACCTGAACTGGAAGAAGTTGCCACTGAAATTGTGCAAAGATGTGGTGGTCTACCATTGGCGATAATTACTCTGGCCAGTTTATTGAGTACTAAATCATATACAAGACGAGAGTGGATGATAGTACAGGATTCTATTGGTTTGGGACTTATGAACAATGATGGGATGGAAGACATGAATAAGATATTATCTCTTAGTTATATTGATCTTCCTTACCACCTGAAAACGTGTTTGCTGTATCTTAGTTTATTTCCAGAAGACTTTCTGATTACTAGGGATCGATTAGTAAGAAGGTGGATAGCAGAAGGGTTCATTACAGCAGAATGTGGGAAAACTTTAGAAGAACAAGGTGAAAGCTATTTTAATGAGCTTATAAATAGAAATTTGATCCAACCAATAGATATCAAGTATGATGGTCGAGCAAGGGCATGCCGTGTGCATGATATGATTCTTGATTTCATTGTATCGAAGGCGGCTGAAGAAAAATTTGCAAGTTTGATTCATCAAAAGGATGCAGTTGACTCACGTTTTAAGGTTCGGCGACTCTCGCTTAATTATGGTTCCCAAAAAGAGTTGTGCACGGAATCACTCATTGTTTCTCAAGCTCGATCCCTCAGTATCTTTGGGAATTCTGAACAGTTGCCTCCTCTTTCAAACTTCAGTGCACTGAGGGTACTTGATATAGAAAGCCATATCCAGAACAGTTATCTGGTGAATATTGGAGAGTTGCTTCAGTTGAAATATATACGGCTTTCTGCAAGCACTATTACAGAGCTTCCGGAAAACATTGGGCAACTAAAATCTTTGGAGACAATGGATCTGAAAAAAACTGATATAAAAGAACTGCCAGCAAGCATTGTTCAACTGCAACGATTGAAACATCTACTGGTTCAAAATGTAAAGTTGCCTGCCGGAATTGACAAGATGCTTTCTCTCCAGGACCTGTCAGAACTAATTGTAGACGATAGCTGTAAAGTAACTTCTTTGCTAGAGCTGAGAACTTTGGCCAATTTGAGTTCTCTTGGCCTTGTTTGGCGCATCAGTGATTCACACATGGAAAAAACAAAGTTTGCGGACAGTTTGTTATTGGCCCTCTGTGACCTTGCCAAATCCAAACTTCAGTTTTTAAAGGTTACCGGTGCTGGGTCTGATGCTTCATATGAATTCATGTTTGATCCTTTCTCCTCAACTCCTCATCGTCTCCAAGAGTTGACCTTATACCCAAACTGTTATATTGGTGAGAATCCAAGTTGGATGGCCTCAATGGTTAACCTCACCAAATTGAACATTATGGTTAATCCAGTGACACAGGAAGCTCTTGACATTTTTGGCAACTTGCCTGTCCTGCTATTTCTTGAGCTGAGCTCAAAAGTAATAGTTCCAAAAGGGCTTATCATCGAGAGTGGCACATTCAAATGCCTAAAGGTGTTTGGCTTGTATTGTCCGGATATTGAGAGAGGGCTGATGTTCAAAGCTGGAGCCATGCAGAGCATTGAAAATTTTACACTTCCATTCAGCGCACATGAACCGCAACCTATATTGGGTGACAATGATTTTGGCATTCCCCATCTTCGTACGTTGCAGCACCTTGAAGTTCGGATTAGCTGCAAGGGAGCGGTGGCTTGGGAGGTGGAAATGTTGGCTAATGTCATTAGGAAGGCTGTCATTGAACTCCCCAGCAATCCAGAGCCACAAATCTTGAGGTATTATGTGAAGGAGATGATACATGATGACAGGGAGAAGAGTACAGAGGAAGCTACCGGGGACTCCCTGTATGGCACAGAATGTTCTCACGGTATGGAGGATCATTCTTATGGTTATTGGTATCCGCTTCCACCGCCTCCACGCTATTTCGTCCATATTGCTGAGGAGGATCCAAATTCTTGCTCAATCTGCTGA
>Ta4ANPR1
TTTGCAACTATGACCCAGATTTGTCAAAACTAGACGAACCCTTGTCCTCGCTGAATGCCTTCTGAAGCGTGTCGTGCATGTCACCGAACCTCCGATTCCTCTCGGTGGATGTGTCTCTTTGAAGGGAAGCCAGCTCAGGTTCATCATTCATAATCTTGTCTATGACATTTGAACAACGCGGAAAGAAGCGTTTACAGAGTTCAACTGGTAAAAAAACATTGAGCTTGCAGTTAGTCCAGATCCATAGACTAGTGGGTTTCACACTTGAGCTATGCAAGCTTTCTTATTCAGAATGTTACAGCAGATAATCTAAATAAGTGAATACTATGATTTCGTTGAAAACATAAACAATGTAGAAGCGTCATGGTTATACAAAGGCAATCTGTGTCTCACCTGTTTTGAAGAGGGCACTCATCCGAGCTAAGTGTTCGTCATTCATTTGGAAACGAGTTTCATTTAGATCAATGGTTGCCACTTCTTTCTCCGAAGGAGGTTTTGCCTCAGAATCAAGGGTTAACTCCAAAGTGCAATCCACTTGAGCGATGTCCATTGCTACTCTTGCCTCAGTTGGAAACATTATCCTCATCAAAGTAACTACATAACAAGAAAAAAATTGAGTCAAAACACCTTCCAAGAGAAGAAAAAGGTAGCACACATTGGGTAATTGCACATGGAGAACTTCACTCCACATGCAAAACACCATAATCTGCAAACAATACCAACCACTAATTTTGAACACTTGACAATTTTTAAATAAATGTTACCTCGATTTTCGAGGTGCAACAGCGTCCCACGTTGACAGTCACCAGCTATTGCAAGAGAAACCGATGCTTCTCCAAGTTGTGGACCCCTTCTTTCAGCTTGCTCCAGTATCTCAATGCATAAACTATATTCAGGAGACGGTTTTCCTTCTTCAGTAATCCCAAAGTAATCCCCATGTTTTGTGAGTCTCTTTGAGATTTGTATTGCTTTTCTTCCATCAAATGTAAGATCGGAAGGCCGAGCTCCTTTGGTTAAAACAGAGACAAGAATTTTAGGATTTCTTCGCCTGGCAGCAATGTGAAGAACAGTATAACCTCTTTGATTTCTACGATTAACATCTGCAAGTTCGAGGTCCAGAAGTTCTGTTGTGATCTTTGGGTCACAATGTTCTACAGCATAGTGCAATGCAAATGCATCATCAAGATTAGTCTGCCCTTCGTAGAGTAGCAACCTCACTAGCTCCACATCATAAGAATCGAGAGCTCCGAATATCCTTCTTACATGTTTGTTAGGAAATCCGTTGTCCTTGGGTGAAATTAGCCCAAGACTTATCCGCGAGTCAGTAATTTGCTTGATAACATCTGGAGGCAATGCTTTCTCAAGAGTAATCATGTCAAGATTTGACCGGACTACCATCTCAAGGCATCTCTCAAGCAGATGCATGCAAGATTTATTGCATAAGTTTGCAACAGATAAGATCAATGGAAGGTTATCCACTTCAACATCATCAAGGACATCAAGGAGAAGCCGCTGCATGGAAAAGAAAGGCATAAGGTGGCTTAGTACCGTCTCAACGCGAAACAATGCGACTGTAATGTTACAAGTAGCAACTCGACAAGAATTATCCTCAAATGGTAGACACACAAGTCATCTGCAGCAAAGTCAGAACTATGAAAGCACAAATCCCAAATAAGAATCTGAAGAGGCAACAATTTCATTAAGGACCCATCTCAAAATTTCTAGCTTGTGCAGCTGCATTAGATGATGACTATTTACCTAGAACAAGGGGTCCCCTATCTAAGTACTGCCCCTTAAGAGAATATTCACTGATCTTACTGAAAATGAGAGGTTATGGAGCTAAATATGTATACAAGAATTAAGAATGTAGGCCCTATTAGGATCATTGTCAGTTTTGATATTTCACTTCACACACACACGCATCCAGAACTTTATCAAGTGAAAACACCAGATCAATATTATTGTAACGGACTCTAGTTTGCAAAATTTTCAGGGGGAATCACTGTATTTATATCTTTGGTTTTTAGTGTACATGTATCAACTGTCGGCATAAATGGAACCTAGATTTGGAAAGTGTTATCAAATCATGTTTGTCATGAACTGCCTATCATTGATGCATGTACCATATCAGCACCTCTCCATACTGCTTCAAACAGATTTTTATTGAACAAAACTGGAAGCACATCATTTCCATGCTTTGAACAGTTACCTTTCCTTTTCCCTATAGAAAAGTCAAAACAAGAATCCCTGAAATACCATTAAAATCACACAGCACCTTTCCATATTGAACACATTTAAGCGGACAGTTTTGAAACTGAAAGAGACACCACAGTTACGTCATCACTCACAGATAACTCAATTAATTTCCACGCCTACTTGGTTTTCAGCCTGGTTTTTCTTTATAAATGGGGTCAATTTGTTAAAGGTTTCGATCCGGTTTCCCTTATAAACTGGATCACTCTCCTGGCATAATGGACACTTTGAGTAATATATTCAGGTGGAGGGACTCCTCCCCAGGTGATTGTTGAACAAAAAAAAAAGAACACGCCTACGTCAAACTGAGTTAGGAATGGATTCTTAAACCTAAGTGAGTGTTGCACCGCAGTAGGTATCTCCAAATAACTCAACACATCCTAGCACTCATCAAAAACTTCACCAGTTTGACGACTACCATGTATTCACCACAAATGTAATGCTTGTCACTGTTTTGTAAAAGCATTGAAATTAATATTTTTTGCTGAAATAACTTGATAGTGTTCTTTCCCATTCTTTTCAAATATAGCATTGAAATGTCTGACCAATATGCATGCCAGCAGGCATAATAAACAAGTGATATGAAGAAATCATCGCAACAGATAAGAGGAGGAAGAGGCGGACCTGGAAGTGGTTGGTGAGCACCGCAACCTCGAAGATGGATGCGGCAAAGATGACCTGCGCCATGAAGGAGATGGCGGGAAGGCAACCGACGTGGGCGCAGCCGTCCACGTCGGCGCAAACGCATGCTGACTTGGGAAGGTCGCGGATGCGGCCGGTGTACAGGTACTCGAGCACCAACTGCAGTGCCTCATACCCGACCTCCACCTCCTCACCCAGAAGCTCCCGGAGGTCCAGCGGGTCGTCCTCCCCTTCAGCGGCACGACGCGCGAAGACGGCATCCAGGAAGGGACTCTGGACGGAGAGCATGGAGCGGTACGCACGCATGTCGACAAGGAAGGTGAAGTCTTCTGGAGAGCGAAAGGCGGTGGCGAGATTGTCGGAGAGGTGGCAGAGCGTCTCCACATCTGCGTCCCCGGAAGCAGCAGCACCCTCTGTCGAGACACTGTTGCAGTGGGCGAAGGCGGTGGTGACGTGGCTGGTCGGAGTCTCCATTGGCGTTGTGGCGGCCATGCGCGACTTGATCGCCGAGTTGGTGGGAGGTTTCTCTTTTGTCCTCTCGGCACCATAGAAAGTAGAAGTCACCAAACACACATGGACTCTAGGATTTCTCAGATGATTACTAATGACAGTCTTCACGGCATACTCTATAAGAGCAGCTACACCCCCAAATTTTACAGAGATCTCTTTAAGGTCTGGAATATGCTCGATGCAGATTAGTTGATGTTGGTCCATTCGGGGGATTGCATTGAAACCTAGCTTCAGCTTCCAGAGGTTAGGCATTGCATCCGCCTCAAATTTCAGCCATGGGATACCACTCGTGCACCTCAACTTGAAGTACTTGAGAACTGAAAACCCGGCCATCTTGTCAAAGAGGATCCTTTGAGCAGGCGCGCACCGCACATACAGCGACAGAGCAGTGAGGGCAGGCAATCCTCTGAGAATATCAACACAACTCATCTGCAGTTCCACCACTGCAATCTTCAGAATGCACAAGTTACCATGTTTTTTAATCCACCTAGGAATTCGGGAAAATATGACGCAGCTGTGTGGCGAGCATTCAAATCTCTGGAGAAGTGGGAGAGGTTCCAACTCATCCCAGGAAATGATTACTTTTGAGGCACCAGGAACCACAATATCTTTAACCAATGGGCCATGAGACACTACTATAATTTTCAGGTTGCCATGTCCTCCTAGTAAAGAACCCAGAGCTTCCATGTTTTTCTCTGGATGGCCAGAAGGATGTGTAGAAGAAATGGTAAGATAAAGATCTTGCAGGTAGTTCAGGTTGCCAAGGCTCCACAGACTGATGATGGAGCCAGTCATGCTGCCAATCCAATCCAGCAGATTTGTGTCAACAGGAAGCGTCAAGTGCAACAAGTGTGGGAGATATATAATATCCCACGGGATAGCAGTGACTCTTGGTGCATCTATAATATCCAGCGTTTCCAAACATTGCAGCTTTCGCATTTGGTTTGGTAGTTTTATGCACACATCACTTGTAATCTTCAAATATCTCAACTGAAACAGTTCTGAAATCCCAGTGAGGTCTATGGGGTCATGGTCGCCACAATGACCGGATAGTTGAAGGTTCAGAACACGGAGAACCTTGAACTCTCCAATACAAGGCATGCACTCGAACAATCCAACAAAATTAAGTGACCGAACCTGCGCCTTTGTGATGTTTACAGGTGTCTTGGCATAACTTGCATTGGCAAAGAGGAGAGATAGCCGACGGGCCTTATGAGAAAGTGATATATTCTTTCGATTATAATCTACTACCACAGACTTGTGTGCAAGAAGATCACGTACCACTTCATGAACAGTACATGACAACACCTTATTGTTGTAGTTGATATTTAGGGGTTGGATGAATCTTCTATCAACAAGTTCATCGAAATAGATTCCTGCAGCTTTCTCCATCCAGTTTTGATCTTTTCCTTTCCCTTTTCGTGTATTGATGAAGGCTTCAGCCACCCATTGCTTCACCAGATCATCCTTCCAGACTATGGAGCCCTCTGGATACATATGAAGATACAACAAACATGTCTTCAGATGATGAGGAAGATCATTGTAGCTGAGGTTCAGTACTTGTCTTGTTCTTTCCGAAGCAGAACTTGACCACGATTGTGACCTCAACGAATCACGTATGTATGTCAGAAAATCCAGTGATACTGCTTTCTGTTGATTTGCCAAATGAGTAGCTATGTTGATCGTAGCTAGCGGCAAACCACCACATACATCAACAATTTCATTTGAAACTTGTTTAAATTCTTCAGGACAGTCACTTCCAGAACCAAAAAGCCTGTTAAAGAATAGCTTTCTTGAGTGATCTTCGTCAAGAGGTTTCATCTCGAAAACATGTTCTGAGTGATCAGAGCAACATGTTAATGCAACATCTTCAATCTGTGTAGTTATTATTATTCTGCTGCCACGGTTTCCATTTGGAAAGGCATACTTGATAATATCCCATGCTGATGCGTCCCACAAATCATCAATAACAATTAGATACCTGCATGCCAGAAATTCACGCATATCAGATATATTGTGTCAGGCTAATAGTAGAAATGAAGTTTGATGGGTTTACAATAAACTAGAATAAATAGCATAAGGGAACTCGGTTAACAGTGCCTTTTATCTTGCAGATGTTTTCTGATATTAATGTCGCTGATGCCAAGCTCATTAGAATTGGCATGTAGTGGCCGCTTTTTCTGGTGGAGTTGTGAGAACAAGTCGCAGAAAAGTATCTGCATATCCGGCTTTTTGGGCATCCGAATGAAAGCTCTGCAATCAAATTGTATCCCAATTCTGTTGTACAACACTTTGGCAAGTGTAGTTTTACCCAGACATCCAGATCCAAGGACAGATACCACCTTGAGCTGCTGCTGATCTGCCACAATATCAGCCACCAGTGAGTCGATAAACTCATTCATCCGGCCATCAATTACAACATGATCATTGGTTTCTTCATAGTGCATTGGAAGCATATGGCCAGTGGACAAGAATGTACGTCTCCTCAAGTTGCTGCAACAATGGAGCATATATCTATCGTACCGTTCAATGGCCTCCTGGACATAGATCCTGAAATCTGAAATTGTTTCCGCAATCTTGGGCTTCTTGGGAAGACGAGGGACAACACTAACATGAACGCGTTTGCTGGTCTTGACACCATGTTCTGACACTTGCGTGACGTATGTGATCTGTTTGTACCATTTGAGCCTCTTCTTTATGGTCATCATCTTCTTGTTTTTCTTCTTCTTGTTTTTGTTGAAATGGTCAGGTGGCACAGATAAAAGGCTGTCAATGTAATCCTCCATGTCGTAAGACAGATCACGCGCCTCATTCATCCAGCACATGGCTATTGGGGGATGGTCATCCACCTCTGACAGTTCATCAAGGTAGGAGCTTAGCTCTTCCACATCATCTTTGAGGAGGCGCAACCCATCCATCACCCTCTTGGAGAAGAATTTCTGAGAAGATGAATCATCTAGCAGCAGCACGTCCAGCTTCCCAACAAGAGCTCTCATGGCGCCCAAGGAAGCACTGATCACCCAACAATGGCCCTGGAGGAGATGGAACTTGGCGGTGTTGGGCTGGAGCATGGAGAGAGTGTTCATGTCCCAGCCAGCAACAGCGCCTGAGTAGCTGCCTTCGTCCTGGATCCTGGGAGGTTTCCTGTCCGAGTAGCTGCCGGTGAAGCAGGCGGCTTCGTCCTTGACCCTGAGAGGTTTCATGTCCGAGTGTCTTCCAGTGAAGCTGGCGGCTTCGTCCTTGATCCTGGGAGGTTTCATGTCCGAGTGGCTACTGATTAAGCTGGCGGCTTCGTACTTGATTCTGGGAGGTTTCATTTCCGAGTGGCTACCGGTGAAGCTGCTGGCTTCATCCTTGATCCTGGGAGGTTTCATGTCTGAGTAGCTGCCGGTGAAGCTGGTAGCTTCGTCCTTGATCCTGAGAGTGTTCATGTCCGAGCCGCCCCCGGCGAAGCTGGCCACGTCGGCGTGGGCCTGGACAGCATTCATGTCCCAGGCGCTGGGGCCCATGCTGACGCCGGAGAGGCTATTACTGGGGGCGGCGGCGGTGGCGGGGAGACTGGGGAGCCCTGTAAGCTGGCTGAGGTCGGCGCGCGGGCTGTGCGTGATGGGGTCGATGCCCATGTGGAGTAGCTTCTTGCGCAGGTTCATGTTCCAGTAATTCTTGATAAAATTGCCTGTCCTTCCCGGCAGATGGGTTGCAATCGCCGACCACCTGTTTAAGGCTCAAATCATCAGCAGCAACAGAGTAGCTGGCACCGGAGTTGGAGAAGAAGATAGTAGATAGATATATAGTGTACAACAGAAGCAACAGAGAACAATATACATACTTGTTGCCGAGCATGGAGTGGAGGTGGATGGTGGTTTTCTCCTCATCGTCGGTGAAGGGTCCGCGCTTGATGTCGGGGTGGAGGTAGTTGGTCCAACGGAGGCGGCAGCTCTTGCCGCAGCGGTTGAGGCCAGCGCGCTTGGGGATGGTTCGCCAGTTGCCGCCGGTGCCATGCAACTTGATGTAGTCCACGAGCAGCCTGTCCTCCTCCTCCGTCCACGGGCCCTTCTTGACGGGGGCCTCACTACCGCAGGACGGTGACCTCCCCATTGATTATGTGTATTCTGCTGGCTCTCTTTGCATGTCCGACGGCACCGGTGTGCTGTTCTGATCGATGTTTGGTGTCTAAAAACTGAGCCAGCACTTTGCGTCCCTGATTTGGCTGGAGGAGCTC
>Ta4ANPR1-RGA4
CATGGCTGCTGTTGTGACCTCTTCTATATCCAGGAAAGTCCATAATCTGATCTCCCAACCAGAGTGAGAGAAAGGGGCCGGCCAGGGAGATGGAGGCTGCGGCAGCTACTGCTTTTGCCTGTAGGATTGCACCGAAGCTGTTGGCATTCTTAGCTGCAAATCACAAGCTTCGGCAGAATCTGGAGCATGATATCACCTATATCAGAAATGAGTTTGCGTTGATCTCTGCCGCCATTCAGCAAGACGACGACCACCGCTGGAGGAGTGGACCCAGCAGAGACTACATGCAGAGGGCCTGGGTCAAAATCATACGTGACCTGGCGCATGCTGTCGAGGACTGCATCGACCGCTTCATGCACCGGGTGACCATCTCCGGGACATCGACATGGCTTCGCCAAGCTGTCCACCGGGTGCAGACGGTGACAGTCCGTAAGGAGTTTGCCAAGACAATTCGTGAGCTCAAGAAGATATCACAGGAGTCATCCAAGCTGAGAGAAACTTATTACAGCGCCAGCATCGCTGCTGGCACCTCCTCTTATTCAGCAGCGTCGTCGTCAGTGGCAAGTGAGACGATGACACAGATGGCGAAAGATGACACTCTCTCAGCTGGCAGATCTGTTGGCATGGATGCGCCCCAGGATGAGCTTCTTGAGCTGATCCAGCAGCAGCAACAGCAGCTCAAGGTGATCTCCATTGTTGGTTTCCATGGTATAGGCAAGACTCTCCTTGCCAGGCGTGTGTACCACACAATTGAGAACCAATACCAAGCTCGGGCTTGGGTCTCTGCAGCAGAGCAAGGGTTCCCAACAAATGTTCTCAAGCAGATACTCCAGCAACTTGGCATCCCCAGCAATGGTGGAGGCAACTTCAACAAGCTCTGCACAGTCCTCAGACTATACCTTAGAAGCAAGAGGTAAATAATTTAAGCTACTTGTTTCCAAACCATATTGGTAATTTTGTCAACTCCATCTGTGTTAGACGATGTGACCTCGACCTACAGCAGCCTACATCTTTCATATTTTTGCACAGTCCAGCAATTTTCCTAGCTAAACTCACTAGTGTCATCTTCGTGGATACAAAATGGAATTTACTCTGAATTATACTTTCCACTTGATATCTCTCCATGTTAATTCTGTCTCATCATTTACTCCTCCTGGTAGGTTCTTCATCGTCATCGATGACATGCAGACGGAATTTTGGCATGATATAAAAGATATCTTTGTGGGGCTGAGCGGTAGAATTCTGGTGACGACGGCCATTCAGTCAGTAGCAAATGCCTGCAGCAGCTCAGCAGCTCATGATCATGTGTACGCAATGAAAACTCTTGCTGATGAACATTCAAGACTACTGTTTTTCAAGGAAGCTTTCCAAGACGACAATCCGCCAGTCAATAAGGAGGATCAGCTTGGCTCAGAAGCACTGAAGAAGTGTGATGGCTTACCCCTTGCTCTTGTCACCACAGCTCGGTACTTGCAAAGCACAGGTAATCCGACACGTGAAAACTGGGCAACATGATGCCACAACCTTGGAGTACATCTGGAAACAAAAGAGATGTTGGCAAGAATGAAGTGTGCGCTTGTCCATAGCTACACCAGCCTTGTTAAACATGATGTCAAGACATGCTTGCTCTACCTAGGTATCTACCCTACTGGTCGTACAGTCAGGAGAGGAAATTTAATAAGGAAATGGTGCGCGGAAGGGTTTATCCAAGGGGATTATATGTGTAATGCTCTGGATACCGCTGTCGCCAATTTCAAAGAGCTGGTCAACCGGAGTATCATCCAGCGTACAGATGCCAGCAGCAAAAACATCAAAGATCAGGTGAAGACATACCATACTCACGGCATGATGCTCGAGTTCATCCTGCACATGTCCAAGTGTGACAACTTCATTACCTTGTTATATGATCAGCTGGCTCCCCCACCCCCACCCAGTAAAATCCGTTGGCTCTCCCTCCATGACGCAAGTGCCAGAGTAGCTAATGATCTATCTCTTGTCCGGTCTCTAACAGTCTTCGGCAAGGCACATGAATCCGTCTTGTATTTTTCCAAATATGAACTGCTGCGGGTTTTGGATCTGGAAGAATGTGGCAACCACTTGGAGGACAAGCACCTTAGGGAGATATGCAACAACCTGTTGCTGCTTAGGTACCTAAGCCTCGGGGCCACTCTTACGGTTACAGTGCTCCCCAAAGAGATAAAAAAGCTTCAACTTTTGGAGACGCTGGATGTGAGAAGAACCAGGATAGAGATTCTGCCCACACAAGTCATGGAGCTGCCATGCCTGATTCACCTATTTGGAAAGTTCAAACTCCAACAAGGTGTAGGAGGCCGGAAAATGCATAAGCTACAAACTTGGAGCTCAAAGAATAGCAAATTGGAAACAGTGGCAGGATTTGTTGTGGACAACAACAAGAGCCAAGGATTTGCACAGCTCATGGAGCATATGAAGCACCTGACAAAGGTGAAAATATGGTGCCAGCAGTCCACTAATAATAGTATGGATCCCATTTCCAGCGGCAGCAGCAGCAGTAGCAAGTACACTCATCTCTCAGAGGCCATCAAGGGGTTCATCAAAAGAAGCACCGATAAAAAAGCTCATTCACTGTCACTGAATTTCAATGACAGATGGTGCCAAGACTTGCTCGTGAACTTATCCCTAGAAAAAGAAGAAGCCTCCTCCTGCTATCTTAGCTCGCTCAAGGTACAAGGGGGCAACATATGCAGCCTGCCTCCATTTGTTACCATGCTAGGTGGTCTTACTAGCCTGTGCCTTTCATCCCCTCATCATCAGCTGAGCGGGGATATTCTTGCTGCCCTGAGCAGAGTGCGCTGCTTGGCGTACCTAAAGCTGATTGCATCTCAACTGGGCAAACTTGTCATTGTAAAAGGTGCACTTGGAAGCCTGCGACGACTATGCATCGTGGTTGAAGTCATGACTGAACTAGAAGTCCAAGAGGGAGCTCTGCCGCTCCTTGAGTCGCTCCAGCTGCTATGTAAGGATCTAAATGGCTTTTGCAGCATGATGATCCAGTCCCTGGGACGTATTAAGGAGGTCACCCTCCATGATGGAGTCAATGATGAAACAAAACAGAAGTGGAAGGAAGCAGCAAAAAAGCACCCCCGATACCCAAAGCTCTTGTTTGTTAAGACAACAGAAGATGTTGATATGGGAAGTGAACCTGCAGACAATTCTGAGAGCCCTACGGTGCCAACCAATGGTAGGACATTACCAATGACAGCACCCCACGATGCCATTTCTACTGGACAGTCTGGTAATCAAGTATTGTGCATCTATTTTACTTATATGTTGGTACTTCGGTTAATTATTGGTGTTGAGTTATATATACTCCCTCTTCACGCATCTATGTGACATTTTCTATTGTGCAGTACAAGTTGATGGTGATGATCTGCAACAGGATGATGATGAGAAAGAAGATACAGATAAAATTGATATGCTAGCGGATTTTGCTAGCAAAACTTGTCTGGGCACTATGATGAACAAGGAAAGTTTTGAACAGGGGATGGAAGGAATGGTAGGTTTAGATGATCAGCAGATGGAAGATGTCACTCCGTCTACTGATCAGGCTGATCAAAGTCTTGTACTTTTGGTGGTGGGTGAGAATAGAAGAAAGAGGGCTAGGACTGTTGGTGAAGGCAACTCAATGGACAAGGTTTTTGATAGGGTGAAGCGCAAGAACCTGGAGGACGTCCCAGGTAATTTACACATTCCAACTATCCTAAATTTTCCGATGTTTCTTTTAGTGACATGGCTAGTAAAATTGGGGTGACGTTTGGAAGTAATATTCTGGAGGTAAATAAATCTATTCAAGTGATTAGAGATTTAGAAGCTGCTAGATAAGTGTTCTATAGCTGGCAAGGAGAAGTCCGAAAAGTGTGCCTCTGAATTTTGATTCTTTCTATGCCCTGTTTCTAAATATCTGTGGAGTGTGGTTAGTGGAAACTGAATATTCAGGCTATTCATGTTTCTTTTAACTTTCTGTGCACTTGGGTTCTGAAGTTTACTGGAGATGTTTGAAATCTGGTGGCTGTTGGAGATGTTGCTTTAATTTGGACTATATATGTGGATCTACAAAGTGCTCTCTCTTTAGAATATACTGTATTTCCTACTGATACTACTACGCGTTTTTAATTGTCACATTGGGTTATCATCGTTGGCTGGTTTGCAGAAACAAGGCCTACAAAACAAACAGCGCCTGGGCTCGCGGTTGCTATCTCTGATGGAAATTGAGTTTTTCCATGGAATAAGTGGATGGGGACCATTAGTTCCTCAGTTGGCAGATCCATGAGGATGTTACTGTTTTGCCTGGAGTATCCATGTTTGCAAGCTTGGGTAAATCTTGCTCGGGAGTCAGGACAGGACTTCAGTTTGCTCTGAGCATCAGGTTGGCATCTGGCGTTTCACATAGCCGTCATTTCTGTTGCTTCGGAAACTGGTCTGTCTTTTCATCCCTGGCATGTTTACATGCTACTGGTGAATCCCCATGTGCTGCCGCTTGCCGCGACACCATACCAAACTGATACGGCTATGGTGAAGACGGTTAAGTGCTTCCATTAAATTTCTACTTGTACTGCAACATAAGCTTACTTTCATGCATGTCGATTTGGTGGCTTTCTGCTGTGACAGAGTTCACCATGTATGTCGTTGGGTATGTATTTGGTGCCAGTTAACTTTGATTGACATCTGTTCCAAAAAAACTTAATAATCATCCTTCAGCCAGTTACAAGACCATATGTTGTTTATTTTGCTGGCAATAATATATGTTCTTGCATTTTGCGGAGAGCTTTTCTTTTCTTATTTCTTTCTAATAATTTGATTTCCCATGCTGGTATATGGTATGCGATCGTTGCCATGGTTTCTTCCTTGTTAATAACTTCATGGTCATGCCGGTATACGATTAGTTTGCATGAAAGTAAGGCTAAATAAAGGAATGGTTCAAGAGAAAACGGCTTGGTTCTAGTTTGTGCTGACCTGTCAGAACTCAGACAGAACCTATGCGCTGGTCACCGAAGATGGATGGTGTTCCTGACTGGAAGTCAGCTACAACCACCGGACACCGGCACAACTGTTTCCATCAGAGTTTCGGCGGCGCGCACAACGGCTTCTCCCACCTTGCTGACACGGGAGCTCTGACGATGACAAGCAAGTAACCATGTTGAAATTTCCTGCAGTAATGAAACTGAACCGTACCTGCAACACACTGATTGCTCGCCATTGTGCAGACTTGAGTCCCTTGGAGACAATCTGATGAGCGGTCGGGTTTGCCCCCTGGCTGAATCTCTAGCCTGTTGGAAATTCCAGTTCCAGGGTAGGGTTAGTCGCCGAACAAACGTAGTTGAATTGGTACATCATAAAATAGACAGGAGTACCTGAATCATCATCGGCGTCCAAGAAACAGCCGTGGAGCGAGGGGGGCTTGCGGAGGTCTCCGTGCCGGCGGGGATAGGCCGGAGGTGGACGGAGCTTGCTGAGGGGATGGGCTCGATTCCGACGGGAGCGCGGCCCTGCGGAGGCGGCGGTAGTGCTTCTGTCCTTTGGGCGTGCGAGATGCGTCGATGGATAGAGGTCGTGGTCAGCCGGGGAGCGCCGTCGCCGGCGGAGGAGGCCAGGGGCGCCATCGCGGACGCGGCTTCCGTCGCCGGTTCGGGCGAGGGGCGAGGGTCTCCTCGAAATCCTCGATGGGCCGCGGAGTAGCGCGGTGGTCTCCGGCAACTTGCTGCGGTGGTGGTTCGCCGCGGGTGGGCGGCGCCGCCGATGGTTAGCTGCGACCAATCCGGCGGGTGCATCCAAATGACAGGTGGGACCATGCCCTGGCCTGGGACAAAATCAAGGTCAACACTGGTCAAACTGGGGAAAGGGTAGCAATAGTGATGACCAATCGTAATTTTAACTTTTGGTTTGGTAAATCTCAGGCGCCTGAATTTTTTACTTCGGATCTTTCTATAGAGGCGTTTACTTTTAATGTCTCAGTTGGTAGGTCGCGTTCCGGATTTTATTTTCGTCCCACCTCATCCGGTCTTTTTTGGTACTTCTTTGGTACTTCCTCCCACCTCCCCCTCAGCTGTGAAAAACCAAAAAAAAACCCGCGATCGAGTCCCGCACACGCCCAAACTCCCGTCGTTATCTCTACTCTTAATGGAGCAGTTGGTAGCCTTGTACGGTTTATTTTCGCCCCACCACTTTCAACCGTTTTATTTCGCTGGTTTTTTTTCGTCCCTCCCCCACCTCATCGGTTTAGTTTCGCGTCACCCTCTCACACAACGAAAAAATCTTAACGGATCATAACTTTCCATGCCGGTGCAAGTTATTTTTAGTAATGTCTTTATGTGAAAGAATCAATCACGATCAATCTCTAAATATCAAATCTAAATTAATTAACCTTACCTTAAATTGCTCAATCACATTAATTAGGAAACAAAATAACCGATTTTAAGAAAATATCTACTCTTAATGGAGGGTATTACATACCAAACATAGGTACGTCATTAGCTCGCTTCCTTCCCTTCTCTTCCCTTCGTCCCTCAGTCCCATGCTCGTGGCGCTGAAGTGGCATCGACGGGCGATGGCGGCGAGGACAGCACGTGGCAGCCCCTGAAGCACGAACACGACTGCACCTCGGGTCTGCCGTCTCCCAAGATATGGGTGAGTTCTCGTGATGCCCACCCTAAACCCTCACGTCCTACAAATTCCTCAACCTCTACCATCTCGATTTCGTCCATGCTCTGATCCAAATGACGATGCAGCTCCGGCCGATTGACAATGGTGGTTCACCATCCTTCCTCTCAGCACCCACTCCTGGAGGAACGACACGCCATGCCGATCAAACCCGGTCGAGATCACTCACCAAGATTGTTATTCGAAAGTTTTTTGTCAAAAAGTGAAGAGTGAGCCACTTGTGCAGGTGCAGGTTTTGTTTTAAAAATCCAATTTGTTTATCCTTTTGTCGCTGAAATTGTTTACTAATTATGTCATTCGTCCCATCTCCTATGATTTTTTTGCTACCTCCTCCCACCTTCGCTGGTTTTTTTTGTAGATTTTTTTCGTCCCCTCCTCCCACTTCATCGGTTTATTTTCGCGTCACCCTCTCACACAATGAAAGAAATCTGAAAAGATCAGAACTTTCCATATTGGAGCAAGTTATTTGGTAATGTAGAATCAATCACGAACAATCTCTAAAGATCAAATCTAAATTAATTAACCTTACCTTAAATCACTCAATCACATTAATTAGAAAACAAATAATTGATTTTCAGAAAAGTCGCTCAATCACATTATCCTTACCTTAACTCACGGATGGTAATCAATCTCCAAATAAAGGAAACAATACATCGAGGGAGCAGTAAATAAACTCCCTTTCTTATGACATGTATATGATCTTCCCTTCCCTCTCCATTGTCGAGTGTTCTTGATTCTCGAGGCCGATGCTTGTGCTGCATCACTGGGTCGCGACGGTACCGGGGGACGAGGACGGCGAGGCCGGGTGCCGCGGCACCGCGTTGGCCGCGGCCGTGAAGGGGGCGAAGAAGGGCGGCTTCCCTGGCCCTGGGAGTTGGTGCGGTGGAAGCGGCACTTGAAGGATCCGACGTGGGTGGCCGGCGCGCAGACGCACTTGTAAGCGGGCCCGTGGCGTGCGCCGGATGGCATCGATGCCGACCCGTGCCACCTCCTCCACGTATTCTTGGAGCTGTGAACATTTTCTTAGTTGGATAAACACTTTTGAAAATACTGTGAACATTTTTTCGAATCATGGTAATCTTTCTTTAAAATGCCATGTACATTTTATAATGATACAAAATGTTTTTTGCATTACTAAAAAATGATTTAATATTGCATACAGTTATTTTGAAAATGTAACACAGACATTTTTGAAACTTGTGAACATTTTTTTAAATGTAAAATAAATTTTCTTGAACCTAAAAATCATTTTTCTTGAATTACACGAACATATCTTACATGATATAAACACTTACTTTAAATTTGATTACTTTTTTTTACATGTGTGACATTTTTTATATATCACACAAAACAATATTAAATATTATTAATTTTTTATACTCCTAATTAATAAATTTAAATGGATGATTAACATTTTGTGAAAAAATTATGTAAATTGTTTTTTGTAAGATATATATTTAGAATATTTATAAAGATAAAAAAAGAAAAGGAAAACTGAAAACAGAAATGTGAAGTAAATACGTAAAAACATAATGATGTTAGAGTTGCCGTCCGTTTTATTGTTCTATTCCTTTGTTTGGTTGGGTTCTTTTCAATTTGTTTCTTCTTTGTTGGAACAAGGGTATGCGCAGTAGCCTTGGCAGACGTTGGGCTGCCATTTCTTGTGTTCTGCTGGGCTGCCATTTTTACGGAGAAGGGAGGGGAAATTGTCACCATTTTACATGCTTCTGTATCCTTAAAAAACAGACTTTTACAAGAAATTAAGCCAAAAATTACAGGATCCTGTACACTTTGCCCCAATCCCCCTCATGTTTACTGAAAAATGGTCTTCCCGTATAATTATGGCAGGCAAGAAACTGCCTGAAAATTCATCGACGGAACGCCGGCCCACCCTTGCGCCGTCGTTTGAACACAAGGCTGCCGACGCGCCAACTCCGTCGGAACGCCACGTCACTGCCGTCGGAACGCTGGGTCGCTGTCCATGGATTGCAAATTCCAATTTCAGATGGAGATATTATTCTAGAAAACATGGGTATTTTCTTATCTTTTCGTTATTACTTGAACATGGCAAAATAACGAGAAAACATTTTCACACAATAAATAGATATTTTTCCATGAAAATCTTTGGCAAAACTACAAATTTTTAGAAATTTATTAATAGTAAAATAAAAATTGTCAAAACTATGTTTCTTGTGCCATGGCAAAAAATAATCTGACTTTTTCATGATGGCAACTTTTTTTGTTGTACCCTTAGTAATTTGTTATTTGGTACTATGGAAAATTCCTTTTTACCTTATTTTTAATCATAGAAAAATTATTTGTTGTCAAATGGCATTTGTTTACCATGGTAAATTCCATTAAAAAACTATCACTATGGAAATTGTTTTTTGTACGATGGGAGTTTATTATAGGTACCATGTCAAATTATAACATTTGA
>Ta7ANPR1
GAGAGAGGGAGGGAGGGAGAGAGAGCAAAGGCTGAAAGCTAGTAAAATTTTCATAGGTGCGTCCCCCGCTCCATTGCAAAATCTCTCAGCGACTGGCGTTGTGTAGCATTGAAGAATACACATAATCAATGGGTCGGTCGCCATCCTCCACCGGTGTCGCCGGCGTGAAGAAGGGCCCGTGGACGGTAGAGGAGGATATACTGCTCATAAACTACTTCCAGAGGCATGGCAACGGCGGCAACTGGCGAACCTTGCCCCAGTGCGCCGGCCTGAACCGCTCCGGCAAGAGCTGCCGCCTCCGCTGGACCAACTACCTCCGCCCCAACATCAAGCGCGGAACCTTCACCGACGATGAGGAGAAAACCATCATACACCTCCACTCCATTCACGGGAACAAGTATGTGTATTATTCTCTGTTGTGTCTGTCGATATCTTTCTTCTTCTCCAACTCCGGTGTCAAGCCACACTGTGTCGCTGCTGAATGCTTACGAATTGAACTTTAAACAGGTGGTCGGCGATCGCGACTCATTTGCCGGGGAGAACAGGCAATTTTATCAAGAATTACTGGAACACGAACCTGCGCAAGAAGCTGCTCCAGATGGGCATCAACCCCGTCACGCACCGACACACTGACCTCAGCATGCTCAAGGGGCTCCCCGGCCTGCACGCCGCTGCCCCCGGTAATAGCCTCTCCTCTGGTGTCAGCATGGGCACCAGGGCACAGCCCCACACCAACGCGGCCAGCTTCGCCGGGAGCAGCTCGGACATGAACACTCTCGGGATCAAGGACAAAGCAGCCAGCTTCGCCGGGAGCAGCAGCTCGGACATGACTACTCTCGGGGTCAAGGACGAAGCCGCCAGCTTCACTGGCAGCCACTCAGACATGAAACCTCCCAGGATCAAGGACAAAGCCGCCAGCTTTACCGGCAACTACTCGAAGATGAAACCTTTCAGGATCAAGGACGAAGCACTCAGCTTCACTGGCAGCTACTCGGACATGAATTCTCTCAGGATCAAGGACGAAGCCACCAGCTTCACAGGCAGCTACTCGGACATTAAATCTGTGAGTCTCCAGGACGAAACCACCAGCTTCACTGGCAGCTACTCGGCCACCGGCACTGGCTGGGACATGAATGCTCTCTCCGGGCTCCAGGCCGACCCCGACAAGTTCCAGCTCCTCCAGGACCATTGTTGGGTGATCAGTGCTTCGTTGGGCGCCATGAGAGCCCTTGTTGAGAAGCTGGACATGCTGCTGCTAGCTTATTCATCTCCTCAGGAATGCTCCTCCAAGAGGGTGAAGGATGGGATGCACCTTCTCAAAGATGACCTTGAAGAGATAAGCTCCTACCTTGATGAACTTTTAGAGGTTGAGGACCCTCCCCCGATGGCCATGTGCTGGATGAATGAGGCACGCGAACTGTCTTATGACATGGAGGATTACATTGACAGCTTATTATTATGTGTGCCACCTGACCATTTCAACAAAAATAAGAAGAGGAAGAAGAATAAAAAGAAGATAATAAAGAAGAGGCTCAAGTGGCACAGACAGATCACATACATTGCGCAAGTGTCAGAACATGGTGTCAGGACCAGCAAACGCATTCATGTTACTGTTGTCCCTCCTCTTCCCAAAAAGTCCAAGATTGCGGAAACAATATCAGAATTCAGGATCTATGTCCAGGAGGCAATTGAACGGCATGACAGGTATAAGCTCCATTGTTGCAGCAACTTGAGGAGACATACATTCTTGTCCAATGGCCGTATGCTTCCAATGCCATATGAAGAAACCGATGATCATGTTGTAATCGATGGCCGTATGAATGAGTTTATCAACTCACTGGTAGCTGATGTTGCTGCAGATCAGCAGCAGCTCAAGGTGGTATCTGTCCTTGGATCGGGATGTCTGGGTAAAACTACACTTGCCAAAGTGCTGTACAAAAGAATTGGGATGCAATTCGATTGCAGAGCTTTCATTCGAGTGTCCAAAAAGCCTGATATGAAGAGCCTTCTTCACAACCTGTTCTTGCAACTCCATAAGAAGAAGCAGCCACTACCTGCCAATTGTAATGAACTTGGCATCAGCGACATTAATATCAGCAAACATCTGCAAGATAAAAGGCACTGTTAACCCAGTCTCTTTATTCTAGTTTATGTTTTTTTTGCGGGATTATTCTAGTTTATGTTAACCCAGCAAACTTCAGTTTTTACTATTATCCTGGCACAGTATATCTGATATGCGTGAATTCTTGGCATGCAGGTATCTAATAGTCATTGATGACTTGTGGGATGCATCAGCATGGGATATTATTAAATGTGCTTTTCCGAAGGGAAGCCATGGCAGTAGAATAATAATAACCACACAGATTGAAGATGTTGCATTAACATGTTGCTGTGATCACTGGGAGCATGTTTTCGAGATGAAACCTCTTGACGACGATCACTCAAGAAAGCTATTCTTTAACAGACTTTTTGGTTCTGAAAGTGACTGTCCTGAAGAATTCAAACAAGTTTCAAATGAAATTGTTGATATATGTGGTGGTTTGCCGCTAGCAACAATCAATATAGCTAGTCATTTGGCAAACCAACAGACAGGATTAGCACTTGATTTGCTGGCATACATGTGTGATTCACTGAGGTCCCATTCTTGGTCAAGTTCTACCTTGGAAAGAACGAGAAAAGTACTGAACCTTAGCTACAATAATCTTCCTCAGCATCTGAAGACATGTTTGCTGTATTTTCATATGTATCCAGAGGGCTCCATAATCTGGAAGGATGATCTGGTGAAGCAATGGGTGGCTGAAGGGTTTGTTGCTACAGGAAAAGGGAAAGAGCAAGATAAAGAAACGACAGAGAAAACTGCAGGAATCTATTTTGATGCGCTTGTTGATAGAAGATTCATTCAACCTTTATATATCAACTACAACAATAAGGTGTTGTCCTGTACAGTTCATGACGTAGTACGTGATCTTATTGCAAAAAAGTCTGCAGAAGAGAATTTCATTGTGGTAGTAGACTACAATTGAAAAAATATAGCACTTTCCCATAAGGTTCGTCGTCTATCTCTCATCTTTGGTGATGCAAAATATGCCAAGACACCAGAAAACATCACAAGGTCACAAGTTCGGTCACTCAGATTTTTTGGATTATTCAAGTGTATGCCTTGTGTTAGAGACTTCAAGGTTCTCCGTGTCCTAAACCTTCAACTATCTGGTCATTGTGGCGCCCATGACCCCATAGACCTCACTGGCATTTCAGAGCTGTTTCAGTTAAGATATTTGAAGATCACAAGTGATATCTGCATAAAACTACCAAACAGTATACGAGGGCTGCAATGTTTGAAAACGCTCGATCTTATGGATGCAACAAGAGTCACTGCTGTTCCATGGGATATTATACATCTCCCACACTTGTTGCACCTGACTCTTCCGGTTGACACAAATCTGCTGGATTGGATAGGCAGCATGACTGACTCAGTCATCAGTCTGTGGAGCCTTGGCAAGCTGAACTACCTGCAGGATCTTCATCTTAACATGTCGTGTATTCCTTCACTTCTGGGCGTGGAAGCTCTGGCTCATTTGATCGGAGGGCATGGTAACCTGAAAACTATAGTAATGTCTCATGGCTCATCGGTGATTCCTGGCGCCTCAAAAGCAATAATTTCCTGGGATGACTTGGAACCTCTCCCCCTTCTCCAGAGATTTGAATGCTCGCCGCACAGCTGCATCACATTTTCCCGAATTCCTAAGTGGATTAAAGAACTTAGCCACCTGTGCATTCTGAAGATTGCAGTGGTGGAACTGCAGATTAGTTGGGTTGATATTCTGAGAGGATTGCCTGCCCTCACTGCTCTGTCTCTGTATGTGCGGCGTGCGCCCATTGAAAGGATCATCTTCAACAAGGCAGACGGGTTCTCAGTTCTCAAGTACTTCAAGTTGACTTGCACGAGTGGTATAGCGTGTCTAAAATTTGAGGCGCAAGCAATGCCTAATCTCTGGAAGCTCAAGCTAGGTTTCAATGCCACCCCCCGAATGGACCAACATCAACTTATCCGCATCGAGCATATGCCAAACCTTAAAGGGATATCCGTAAAATTTGGGGGTGTAGCTGCTCATATAGAGTATGCGAGGTCTGTTGTAACTAGTCATCCGAGAAATCCTACAATCAATATGCAATTGGTGAATTTTTGTTCAAATTGTGATGGAAGCACAAAACAGAACCTTCTCACCAACTGGGCTGTCAAGTCACGTGCCGCAGCCTCAGCACCAATGGAGGATCCTCCCAGTCACTTCACCACCACCTTCTCCAGCTCCGATGGCATCTTCATGGCAGACATGAACTTGGAGGCGCTCTGCCGCCTATCTGACAACCTCGCCGCCGTCTTCCGCTCGCCGGATGTCTTCGCCTTCCTTGTTGACATGCACATCGTCGTGCCCGACGCGCCCGACCTGCCTGTGCACCTTCCCATGCTCTGCGCACGAAGTCCCTTCCTGCATGATTTCTTCATGCGCCGTGCCGCTGCCGTGAAGGGCAACCGGCTGGACCTCCGCGAGCTTCTGGGTGAGAAGATGGAGGTCGGGTACGAGTCATTGCAGCTGGTGCTCGAGTACCTGTACACCGGCTGCGTCGGCGACCTTCCCAAGTCGGTGTGCGTCTGCGCTGATGTAGATGGCTGCACGCATGTCGGCTGCCACCCCGTCATCTCCTTCATGGTGCAGGTCCTCTTTGCCGCATCCACCTTCCAGATTGCCAAGCTCACCAACCTCTTCCAGGTCCACCTCTTCCCCCCCTTCTCCATTGCGATGATTTCTTCATATCAGACATTTATTGTCCTTGGTGGGAATGGGATGTGTATTTATCAGATGTTTCAATGCTATATTTCAGCCGAATGGGATAGATCCATATCATATTATTCTAGCTAAAATTCTTTAATTTCAATGCTTTTACAAAACATCGATAAGCATTACATTTGTGCTGAATATATGGTACTCATTAAATTGGTCAAGTTTTTTATTCATGGGGCATGTTGACTTGTTTGGAGCTCCCTACTAGGGTGCAACGCCCGTTTAGGTTCAAGAATCAAGACCCATTCCTGGCTCAGTTTGATGTAGGAATGGAAATAAATTGAGTTGTCTGTGCATGTGGTGGCGTAAATTGGTGTCCCAGTTTCAAAACCTGTCCGCTTAAATGTGTTGATGATGCAAATCATGCAATTGGTTGCTCCAGCGCTGTGTCATTTTGATGATATTTCAGGGATTCTTGTTTTGAATTTTTATAGGAAAAAGGAAAGGTAACTGTTTAAAGCATGAAAATGCTGCTCTTCTAGGTGTATTCGAGAAAAAAAACTGTTCATGATAAACATGCTTGGGTCATACTATCCAAATCTAGGCTCCATGAATACCAACAGCTAATACATGTAGAGCAAAAATGATAGCATATAAATACAGCAGTTTTCCCCCGAAGTATTTGCAACAAGTCCGTGACAATAATATTCATCTAGTTTTTTCACTTACTAAAGTTTCGAATGTCAGTTTGTGTGAGAAGTGAATTATCCCAACAAACAATAATTAATTAATTATAGTAGTACCTAAGAACTAAGATTCCTAATACCTATGCACATATTAGCTCAATAACTCCTCATTTTCCATTAGGACCAATGAATATTCTCTCAAGAGAGAGTATTTAAATAGGGGACCCCCTTTTTGTAGGTAAATAATCATCAATCTGTGCATCTACACATTCTAGAAATTTTTAGACAGGGCGTTGCTTAAAATTTTGCTTTTTCAGATTTTTATTTAGTATTTTTGTTTTGAAAGTTCTGACTTGTGTATCTATGATGTGATGATAATTCGTGTCGGGTTGTTACTTGTAACATTTTACTATCATAGTGTTTTGCGTTTTTAAATAGCCAATACTAAGCCACGTCTTTTCCATGCAGTGGCGTCTCCTTGATGTCCTTGATGATGTTGAAGTTGATAACCTTCCATTGATCTTATCTGTTGCAAACTTATGCAATAAATCATGCATGAAACTTCTCGAGAGATGCCTTGAGATGGTAGTTCGGTCAAATCTTGACATGATTACTCTTGAGAAAGCATTGCCTCCAGATATTATCAAGCAAATTGCTGATTCACGCCTAAGTCTTGGGTTAGTTTCAGCCGAAGACAAGGGATTTCCTAACAAACATGTAAGAAGGATACTCCAAGCTCTTGACAGTAATGATGCGGAGGTAGCGACGATCCTGCACCAGGAAGGGCAGACTAATCTTGATGATGCGTTTGCGTTGCACTATGCTGTTGAACATTGTGACTCAAAGATCATAACAGAAATTTTGGACATCACACTTGCAGATGTTAATCATAGAAATCCTAGAGGTTATACTGTTCTTCACATTGCTGCCAGGCGAAGAGATCCCAAAATTCTTGCTTCTCTTTTAACCAAGGGTGCTCGGCCTTCCGATCTTACATTTGATGGAAGAACAGCAGTTCAAATCTCAAAAAGACTCACAAAACATAGGGATTACTTTGGGGTTACTGAAAAAGGGAAATCGTCTCCTCAAGATCGGTTATGCATTGAGATACTAGAGCAAGCTGAAAGAAAAGCACAACTTGGAGAAGAATGAGTTTCTGTTGAAATGGCCGGTGACGGTCTATGTGGAAAGTTGTTGTACCTTTGAAAACTGAGGTAATATCATCTAAAAACGAAAGTTTTTTAAATTACCCGGTTTTTATGGTTTGCACATGGTGGTGTTTTGCATGTGGAGTGAAGTTCTCCTTGTGCAACTTGCAAATGTGCTACTTTTATCTTCTCTTGGAAGTTGTGTTTTCACTCAATTATTTCCTTGCAATGCAGGTTCTTTGATGAAAATACTCTTTCCGATTGAGGCAACAGTAGCAATGGAAATTCCTCAAGTGAATGGTACTTTGGAATTTACTTTTGATTCTAGTCCAAATCCACATCTGGAGATACGATGGCCAACCGTTGATCTAAATGAATTTTCTTTCGAAACGAACGATGCACACTTGACTCGGCTGAGAGCCCTCTCCAAAACAGGTGAGGCACAGCCTGCCTTTGTATAACCACCGCGCTTCTACATTATTTATATTTTCAGCCTAATAATATTCACTTCTTTAGCTAATCTGCTGTGTAACATTCTGAATAAGAAAGCTTGTTCAGCTGAAGTTGAGATCCAATAATCTTTTCCCAGCTGTATTCTACTTTCGTTGCTGTCTCCTTGGGCCTGTTTAGTCGGCTCTTGTACTGAACTTCCTCGAAAAATAAATGAAAATCCAATTGTCTGTGGGTTGAATATTTTCCTGTCTACCAGTCCAACTCGGCAAACGCTTCTTCCCATGTTGTTCGAATGTGCTGAAGAAGATCATGGATGATGAATCTGAGCTGGATTCCATCGGAAGAGACACATCCACCGAGAGGAAGCGGAGGTTCCATGAGCTGCAGGACTTGCTTCAGAAGGCATTCAGCGAGGATAAGGAGTCGTCTAGTTTGACAAGTCTCAGGTATAGCTCGAATGCCGACGGGTGACATGAAAAGCAGCCAGAAATGCATGTCTGGGTTATACCGTTATACTAGTACTATATCAGATTGGAGTACGACTGGAAAGCAGCCAGATATTCAGATTGTGCCTTTTATAAAAGAAAATTTTCAGGTGAAATTAATCTAGAACTCGGTTCTCTTCTCGGATCGAACCTTCTACAAACTGCAAGCAGCCGATTGTTTGGAACTGCAGTTATCATTTAACGCCAGAACATGTTCATGGCATGTGCTGTTCTTTTCTCTGTTCTGCACTTTTGAGGTGATGCTGTTGTGTAAATTTCAGCAACTAGTACAAATTTGTGGGAACTTGTAGCTGGTACGTAGTAGTAGATTAATTCAGTTCACACCGAAATGCGCTACTGATAGACCAGC
>Ta7ANPR1-RGA4
TCAAATGTTATAATTTGCCATGGTACCTATAATAAATTTCCATCATACAAAAAATAATTGCGATAGTGATAGTTTTTTTAAGGAATTTGCCATGGTAAAAAAATGCCTTGGTACAACAAATAAATTTTCTACCATGAAAAGTAAGATAAAAAGGAATTTTCCATAATACCAAACAAAAAATTACTATGGGCACAACAAAAAAGGTTCCATCATGATAAAGTAAGATTGTTTTGCCATGGTGGAAACAAACATAGTTTTGACATTTTTATATTTTACTTTTCATAAAATTTTAAAAATTTGTAGTTTTGCTAAAGATTTTCAACGGAAAAAATATCCATGTACTATGTGAGAATGTTTTGTCGTTATTTTGCCATGTTCAAGTAAAAACAATAAGATAAGAAAATTGCCATGTTCTCTAGAATAATATCTTTAGCAAAACAAAAAAATTGCCATGTTCTCTAGAAAACAGTTTTGTGAATTTTGAGGAATTTGCCATGGTACCAAACAAAAAATTCCTTAAGGGTACAACACAAAAAAATTGCCGACACTAAAAAGTAAGATTTTGTTGCCATGGTACAACAAACATAGTTTTGACATTTATTTTAATTTTTAAGAAATTTCTAAAAAATTACATGTGGTTTTGTCGAAGATTTGCCATGTCGCCTTACAAAAAAATGCCATGTGTTGTGTTAAATACGTTTTCTACTTATTTTGCCATGTTCAAGGAATAACAAAAAGATAAGAAAATTTCGGTGTTTTGAAGAATAACATCTCTGCCTAAAATTGCCATGGCAAATATAGGGAACTTGTAATCCACACATCGCAAAAGGTTTTATGAATTTTGTTCTCTCAAAAAGACATGGCAAGGTTTGGAAAAGTCGTTTAATAAGATGTCTGTATAATTTAGGAAAGTTGTCTCATGACTACTTTTCTCAGCTCTAGTAAAACTTGTTCCCCTAAAATCACTTTTGCCTATTTTCCATTAAATAAACCTCGCTAATGGTCTAGCGCCCTGAAGTCAGTGATACATGCATGGGACAATGGATGGAGAGGTGCGGCTAGGGGTGGTGGCCCGGTGTGGCGATGATGGCGACACAACGGCACGAGCCGACAGCGGTGATACGACAATGGCCCGGCATTCCGGTGGCGGTGCCGTGGCATTCCGGCGGCATTGGCGTGCCGACGGCCTAGTGTTCAAATGAGGCGCAATGGTGGCCCAACGTACCGTTGATGAATTTTCAGGAGGTTTCTTGCCTGCCGTAATTGTACGGGAAGACCATTTTTCAGTAAATGTGAGGGGGGTTGGGGCAAGTGTATGGGATCCTATAATTTTTGCCTTAATTTCTTGTTAAAGACAGTTTTTTTAAGGATACAGAAGTATGTAAAATGGTGACAGTTTCCCCTCCCTTCTCCTCTGTAAAAATGGCAGCCCAGCATAAGGAAACAGACGGCAAAAAACAATCCCCAACGCTACCAAGGCTACTGCGCATACCCTTGTTCCGACAATGAAAAAACAAATTGAAAATAACCCAACCAAAGAAAGGAATAGAAGAATAAAACTGAAAATGGTTGCTTGGCTGGTCCAGTAACCACGAGGATGCGTCATGCTAACGTCACTCTAACATCATCATGTTTTTACGTATTTACTTCACGTTTTTTTTTCATTTTTCCTTTTTTTTTATTTTTTATCTTTATAAATATTCTAAATATATATCTTACAAGAACAATTTATAATTTTTTCAAAAAATGTCAATCATGCATCTAAATTTCTTAATTATGAGTAGAAAAAATTAATAATATGTAATATTTTTCGTGTGATATGTTGTCACACATATAAGAAAAGTACTCGAATTTTAAAATAAGTGTTTATGTCATGTAAAAAATGTTCGTGCATTTCAAGAGGAATGATTTGTAGGTTCAAGAAAATGTACGTTACATTTACAAAAATGTTCACAAGTTTCAAAAATGTGTTTGTTATACTTTGAAAATAACTGTATGCAATATTAAATCATTTTTGCATAATATAAAAAAAATTCGCATCATTATAAAATGCACATGACATTTTAAAGAAAGATTACCATGATTCGAAAAAATGTTTACAATATTTTCAAAAGTGTTAATAAAATGTAAAAAAATTTCCCATTGTATAAACAAATGCTTATTGGCATTAAAAATTATCTTAAATTTTGAAAAGTATTCACATGCTTTCAAGAGATTTCCATGAAATTTTAAATATGTTTGAACAATTTAGAAAAATGCGGGCAATTTATAAAAAGTTGATTGCCATTACAAAAAATGTGCAACATGTCTTTGGAAAATGTTACCATGTATAAAAAAACATTGTTCAAAACATGTATTTTTAAAGGAAATGTAGATCATGCATTTAAAAAATGTCCAAAGTGTATGAATGAATTCATGTGTGCGCTAAAAATGTAAATTCTGTACTGAGAGAAGTAGAGCTGTGTTTAAAATAATAAAAATCAATTAAAACTGACACAAAAACAAACAGGAAAAATAACCAAAAAAAATGAAGAAAACTAAGAAAGAAACAAAAGTATAACGAAGAAAGAAAAACCGAAGAAAACCAGTGAAAAAAGAAAAAAGAAACAATTACAAATTTAAAAAATCAAAGAAAACTGGTAAAAAAAGAAATAACAAAATAAAAATGAAGCGGAGTGAGCGAACCTATAACGACATGCAAGCGACTGCGCTAATGTGCCGGCCCGATTCGCTTGCCTCTATCCTCTAGGCGATTCCTAATAGCCCTAGCGGTCGGTCACACGCAAGGCCAATTTTAAATAAAACAGTCAACTGTGTGAATCTCTCACTATCCTATGGCTAGGAGATGTGGTTAAATTTGGGTGGAGGATACGCAACGGGAGAAGCTGCAACGGAGAGGGGGGGGGGGGCGATTGGACGATTCAATGGCGTTGGTGCAATGGACGGTTGTGCTTCAACCACGGTCCATTGCTGCCTGGAACCGGCGGCTACAAATCTGCAACGGGGAATCAAACCGGCGGATCGTGCTTCAACCATGGTGCGCTGCTGCTGGGATTGGTGGCTGGAAAAGCTGCAGCAGGGAGGGAGTCAATGGTGACGCGGCGATGGTGGTCGACCATGCTTCAATCATGGTCTACTGTTGCTGGGACTAGCAGCGGGAAAGTCTCCAGCTGGAACTGGCAAGGCACGATGCTGCGACTGACATGACGGATCTTCGACCATGCAGATCTCGTATTGCTAGAACCGACAAGGAACAGTGCTGCGATCGGCGCCACGACATGCTGAGACAGGCGAAGTGCTTGGGACCAGCAGGGCAATATGCTACAACCGATGACAAAACGATGTTGTTGCGGCTACGGTGGTGCCGGGATGGGTTGCAACCGGCAACAAAAAAGCTACAACCAATGATAGAATGGTGTTGTTGCTGCTACGGTGGTGCCATGATGGGTTGCAACCGGCAACAAGAAAAAGCTACAAACCGGCAAGCCTTTCTCCTTGATGGCGAGGAGGAAGTGGTGACCATGGGGTGAGACGATGATGCTAAGTGTGGCGAGCCTCTACGGAGAGGCGGTGGGGGCGAGCGCTCGTGCGGGACGGCGAGCAGAGATGCGCGACGCTAGCAGCAGCCGCCATGAGCGAGAGCTGGTCTAGGTGCCTCGTTAATTTTCGTGTGCGTGTGGGGGCTGGAGATAAAGAGAGCAACTAAGCAGGGTCTGATTAAGTTTCGGACTCGCTCTCGCCGTGGCCGACCCTCGTTGCTACCGCACCTCACGTTGTCACCACGCCTCACGGAGAAACATGGCTGACGCCACAAGTATGGAAGATAAAAAAGAATACCCTTTTTTTCTAGAAAGACAACATTTCTTTCATTCTTTTACATTGGAATAACGAATTGAAATCAAAACAATATAATTTAACCTCACACCCTTTTAAATATAGCAGTAACAACGGAGCTCGAAAATCAACGATATGCTAGTATTTGTGATGTTATTATTACTGTAATCTTTATTTTTTTTTGCGGAAGTATTATTACTGTAATCCAAGACGCATTGCCACAAATGCCTCTAGAAAGATCCCAAGTAAAATGTTCAGGCACATAAAATTTAGCAAATCATCAAAAGTTAAAGGACTGTGCTAACGACCAGTCAACTGGTTGTTAGCGACAGATCCAGACGATCGCTATGATTATTTCGATCGTCCCGCTTTTCCAGTTTTCTTCGATCGTTTCCGGCTTTCTTGTTCGATTCTAACAGAAACTGGCCCATTACCGAAAGATTTTGTGGACCCAGGTAAGTGCAAGGCTTCGGACTAGGCCCAGTTGACCTCATGGAGAGAAAAAAAAAGAAAGATTCCATCTAAAAAATTATATTCAAAACGTTTTGTAGCTCAAACCGTTGCTCTGATGGAAAACTGTTTTCACATAAAAGATTCGTCACGACGAGACCTTTAAAACTAGATCCCATGTTGGTATGTTTCGATGACTTTTTTTTCGGGTCAAAAGTTACCAAACCCGCACTAAGTAAGTTATCACATATATGATACATAAGTTACCATCTTATTTATATAGAAATAACCGGGGCATAAAAAGTGGTCCTCCAATTCTCCCCTGTGCAATGATTTAGAAGACCGAAAATTTGATGTCATCCTTGATTCCCCCTTATTTTCAAACTTCAAAATGTTTTGTAGCTCAAATCTTCGGTCCGATCAAAAAATCATTTTCATAAAAAAAACACCGCGAAGATGGCATCGAAACTAGATCCTATGTTGATATGTTCCGACGACTTTTATTTCGGATCAAAAGTTACCAGTTCTAGGCTAAGTAATTTATCACACATGTGCTACATATATTACCACGTTGTTTACACAGATATTACCGGGGCATAAACGTTCTAACCTTCTTATCGGCTTGGGTTAAAGTTACTGTGGTGATTGTGCATGTGTTATCACGTATATGATGCGTATAGTACCAAAAAATTACATGAAAGCTGTCGGGGTATGTTATTAAACAACTCCCTTGCCAATGTTATCAGGACCGAGGCACATAAAGTTATCAGGTCTGAGATGTCGGAGCTACCATGCTATTCACACAAAAGTTACCGAGGAGATATTTCATCAACCCCTCCCCCCATGCCAAAGTTGTCAGGACTGATGTACACAAGTTAGTAGGTCTGTGATATGTGAGTTAACCNNNNNNNNNNNNNNNNNNNNNNNNNNNNNNNNNNNNNNNNNNNNNNNNNNNNNNNNNNNNNNNNNNNNNNNNNNNNNNNNNNNNNNNNNNNNNNNNNNNNNNNNNNNNNNNNNNNNNNNNNNNNNNNNNNNNNNNNNTATCAGGACCGGGATACATAAATTATCAGGTGTATGACGCGTGAGTTATCATGCTATTCACATAAAAGTTAACGGTGGTATATTTCATCAACCACCCCAGCACTCCCCCGCCCCTCACCGGCAGCAAAGTTACCAGGACCGGGGTACATAAGTTATCAGGTTTGCGATGAGTGAGTTACCATGCTATTAACATTAAAGTTGTCATGGGTACATTTTATCACCCCCTCGCCGAAGTTATCAGCACCGAGGCACATAAGTTATCGCCGCCCTTTGCCTTGGGAGGTCCCGCCCCCACTTGGTGTTCAGTGAAATGCCGGGACGGACTTCTCACCAGCTGGAGCAGCACCGTTGGGTTTAATGGCTCTGTCCGGACGCGTACGTCGGTCCGGTCTTCATTTTAGTGACCCAAATATACAAAACGCAAACAAAAAGGACAAGATTTGTGTTTCCTGGTTGGAGTTGCCATGTACAAAAAACTATGACTAGTACTTTATTCATCCCATTTTATTGGTTCCAAAGACCAAAACACGTAGTAATTAGCCTTATTAAATGGCCCTGGTTATCCATCTGCACATAGAGAAAAATGACTTACCTGTGCATGGGCTCATGGAGCCGCATACGACATGCATGCATGCCCACATAAAAAAGGCCAGCTCATGCAGTACCATGCAAACATGCATGTATGGTGTATCCCTGAAAAAGGTCATATCATCTCATCCATCTCTCACGTCTCTCTCTCTCTCTCACTCTACAACCAGGCAGTCTGTCACATGGGGAGGGAGACAACACTTGCATTCACATGGAGAGGGGGGTGGGGGACCAATGGCCAACATGCAGGAGGTAGAAAGGTCACATAGTTAATTTTCATTTACAGGACATCAATTGAGTTTTGGTGAGTTGGTTGTTCGCTTCAAACAAATACCAGCCGGGTTGGGTTTGATCCCCACTGGTGCGTCTTTTTAGCGCTCAAGGAAAAAAAAGGAAAGGGAGCGAAGCATGCGGGCGGGAGCGATTGTACGCGCCTATTGCAAACCACCAGTCGACTGGTGGTTAAATTTACCGAAAGTTAAAATTACGATTGGTCATTCCAAAAAGACCCCTCACTATTGCTACCCTTTCCCCAGTTTGACCAGTGTTGACCTTGATTTTGTCCTAGGCCAGGACATGGGCCCACCTGTCATTTGCTTCCCTCTCTTCCCTCCCCTTTGGATGCACTAGCCGGATTGGACGCGGCTAACCATCGGCGGCGCCGCCCATCCGCGGCCAACCACCACCGCGCTGCTCCGCGATCCATCGAGGAGGTCGAGGAGACCCTCAGCTCACCCCTTGCCCTTCGTCCGAACCGGCGGCTGAAGCCGCGTCGGCGGTGGCGCCTCCGGCCTCCTCCGCCGGCGGCGGCGCTCCCCGGCTGACCACGACCTCTCTCCAAATCTTCTCCCGAAATGTCTCCCCCATCGGAATCGAGCCCATCCCCTCAGCAATCTCCCTCCACCTCTGGCCTATCCCCGCCGGCACGGCGACCTCCGCAAGCCCGTGGCGACCTTCAGCCCCCGCCCCCTCCACGGCTGTTTCTTGGACGCCGATGATGATTTAGGTACTCCTATCTATTTCGTCCTGTACCAATTCCACTACGTTTGCTCGGCGATTAACCCTACCCTGGAATTACCAACAGGCCAGAGATTCAGCCAGGGGCCATACCGGATCGCTCCTCAGATTGTCGCCAAGGGACTCAAGTCTGCACAATGGCGAGCAATTAGTGTGTTGCAGGTACGGTTCAGTCCCATTACTGCAGGAATTTCAACATGGTTTCTTGCTTGTCGTCGTCAGAGCTCCTCATTTGCAATTTTGCATACAAGACAGGTCTGAGCGACGTGTCAGCAAGGTGGGAGAAGCCGGTGTGCGCGCCGCCGAAACTCTGATGGAAACCGGTGCGCGTGGAAACTCTGTCAGGAGCGCCAAACATCTCCGGCCGGTGACCAGCACATAGGTTCTGTCTGAGTTCTGACAGGTCAGCACAAACTAGAACCAAGCCGTTTTCTCTTGAACCATTCCTTTCTTTAGCCTTAGTTTCATGCAAACTAATCGTATACCAGCATGACCATGAAGTTATTAACAAGGAAGAAACCATGGCAATGATCGCATACCAGCGTGGGAAATCAAATTATTTGAAAGAAAGCAAAAAAGAAAAGCTCTCCGCAAAATGCAAGAACATATATTATTGCCAGCAAAATAAACATCATATGGTCTTGTAACTGGATGAAGGATGATTATTAAGTTTTTTTGGAACAGATGTCGAAAGTTAACCGGCACCAAATACATATCCAACAACATACATGGTGAACTCTGTCACAGCAGAAAGCCACCAAATCGACATGCATGAAAGTAAACTTGTGTTGCGGTACAAGTAAAAACTTGGAAGGAAAAGCTTATTCGAAGCACTTCGCCGTCTTCACCACAGCCATATCAGTCTGGTATGGCATTGTCGCAAGCGGCAGCACATGGGGATTCACCATTACTCTCTCTGTAAACAAATATAAGAGCGTTTAGATCACTAAAGTAGAAAATAGTGATCTAAACGCTTTTATATTTCATTACGGAGGGAGTAGCATGTAAACATGCCAGGGGATAAAAAGACAGACCAGTTTCCGAAGCAATAGAAACGACGGCTACTTGAAACACCAAATGCCAACCTGATACTCGAAGCAAACGTAAGTGCTGTCCGGACTCCGGAGCGAGATTGACCAAGCTTGCAAACACACGTACTACATACAAAACAACAATGGATCTGCTAGAGGCACCAGTGGCCCCCATCCACTTCTTCGATGGAAAACCTCAATTTCCATCAGAGACAGCAACCGCTAGCCCAGGCGCTGTTTGTTTTGTAGGCATCGTTTCTGCAAACCAGCCAATGACGATAACCAATGTAACAATTAAAAACACATAGTAGTATCAGTAGGAAAAATATTCTAAAGAGAGCATTTGTAGATTCCCATACAGTCCAAATTAAAGCAACATCTCCAACAGCCATCAGATTTCTAACATCTCCAATAAACTTCAGAATCCAACTGCACGGACAGTTAAAGGAGGTGGGAATGGCTTGAATATTCATTGTGCACTAACTACATTCCACAGATATTTAGAAACAGGGCATAGAAAGAGTCGAAATTCATAGGCACATTGTCAGAGTTCCCCTTGCTAGCTATAAAAGCACTACATCTAGCAGCTTATAAATCTCTAATCACTTGAATAGATTTATTTACCTGAAGATATTGCTTCCAAATATCACCCCAGTTTTACTACACTAGTAGAAAAAGAGGCTTCCGTCCAGCCCCATTAGTCGCGAGACTGTAGGAACCGCGACTAATGAAGTCTTTAGTCGCGGTTCGGCAGACGAACCGCGACCAAAGGCTTGGGCCAGGGCGCTCGGTGGCCAGCTGGTGCACGTGAGGGGCTTTAGTCGCGGTTGGGCAGGCCAACCGCGACTAAAGGTGCCCAAAGGCCTTTAGTCGCGGTTGGCCTGGCCAACCGCGACTAAAGCTCCTCCCCTATATATACCAGTTCAGCGCACTCACTTAGCCATTTGGTGCCACTTCTCTTCACAAGGGGGTGTAGGTTTGCTTTTGGTTCCTCTTATGCACACAAGGTGTTTGACAAAAGCAGGAACTCAAAAGTGATATTCTATTTCCTTACCATTTTGGGTGAGTGTTTCTGTCTTGAGCACATTCTCTTTTGTTTACTCCATGCATGGTATGTGGCCGGCTAATCGATGAGTTATGCATGACGTACTGTGCATGTATCGTGTCCGCAGGTTCCACTGGATTCTGCTAGTAATTAAAGTTGACACCTCAGAATGTCTCGTCCACGACTCTCTGAATAAGGATCCAAAGCTTTGGGTCGACATGAGAAGAATGCTGCAGAAGTAATTATTTTCATTCATTTGCGCTCTATATCGATCGGCCTATTTCGTTCATTTCCTAATATCAAGTAACTAATAACTCTCTTGTTCATTTAATTTTCTTTGCCTCGTAGGGTTTGGAGACGGTTCGTAGATACAAAGGTCGGTGAATTCAAAAAAGAGCTAGAATTCAAAAGGGCAAAGGCTAAGAATGGTGAGGATATTCAGCCAGCTGGGACCAATCTATGTGCATACTATGTCTGTGAGATGATCCGGAGATACACCTCTGAGCAGGTTCCGAGTGATACCAATGCTCAGAGGAATAACCTCCGGATGATGCTTAGTCCAGAAGCTCGCTTCCGACCACTTCAAGAGGAACTAGCTGGATGGTTCAGGAGGGAAGTCCTCCATCCTAAAGGAGAACACCATTACGAGGACGTAGAACTTTATATGCATTAAATTATGTATGGAAACTTGTTCAAAATTGTATATGGTCATCCGATGATATTGAATATATATTGTATATTCCTCTTGAATTCTTTTTGGTTCTAATTTCAAATTTGTTTGAAATTGTACATTCATATGCATGTATGTAGTACCATAGAATATGTGAAACTCCTTCAAAATTAAAATAAAGCACAAAAGAAATAAAACAATACAAATTAAACAGAAAACAGGTTTAAGGGGGGGGGGCTAAAACCCTAAACCTGCGGCGGCCTTTAGTCGCGGTTGGCCAGAAGAACCGCGACTAAAGGTCCTCCGCCCCGACGGCCACCTGGCGCCCACGTGGACGGGCCTTTAGTCGCGGTTCTTAAGCAACCGCGACTAAAGGGTGGGGCCTTTAGTCGCGCCCGTTCGGTCGCGGTTGCGCAACCGCGACTAATGGCAGTTGCGAACCGCGACCAAAGGCCCTTTTTCCACCAGTGCTAGTTATGTCACTAAGAGAAATATTGGAAGAATTTAAGACAGTTGGAAACTTGGAATTTGTAAATTACTACCTTGGACATCCTCTGGCTTCTTGCGCTTCACCCTATCAACAACCTTGTCCATTGAGTTATCTTCACCAATGTCTAATCTTGCCCTCTTTCTTCTGTTCTCCCCCACCACAGAAAGCACAACATTTTGATCAGCCTGATCAGTAGAATGAGTGACATCTTCCATCCGCTCATCCTCTAAACCTACCATTCCTTCCATCCCCTGTTCAAAACTTTCCGTGTTCATTGGAGGGTCAAGACAAGTCTTGCTAGCAAAATCCTCTAGGATATCAATTTTATACGCATGTTCTTTCTCATCACCCTGTTGTAGATCAGCACCATCAACTTGTACTGCACAATAAAAAATGTCACATAGACGCGTGAAGAGGGAGTATATATAACTCCACACCAATAATTAACCAAAGTACCAAATATTAAGCAAAATAAGAGGCACACCACTTCTTTACCAGATTGTCCAGTAGAAATGGCATCCTGGGTTGTTATCACTGATACCGTTGTAGCAGTAGTTTGTGCCACAGGGCTCTCAGAATTGTCTGCGGGTTCACTTCCCATATCAGCATCTTCTGCTGTTTTAACAAACAAGAGATTGGGGCGTCTGGGGTGTTTTTTTGCTGCTTCCTTCCACTTTTGTTTTGTTTCACCGTTCACTCCATCATGGAGGGTGACCTCCTTAATACGTCGCAGGGACTGGATCATCTTGCTGCAAAAGCCATTTAGATCCTTACATAGCAGCTGGAGCGACTCGAGGAGCGGTAGAGCTCCCTCTTGGACTTCCAGTTCAGTCATGACTTCAACCACGATGCATAGTTGTCGCAGGTTTCCAAGTGCACCTTCTACGATGACGAGGTTGTCCAGTTGAGATGCAATCATCTTCAGGTATGCCAAGCAGCGCACTCTGCTTAGGGCAACAAGAATATCCCCGCCCAGCTGATGATGAGGGGATGAAAGGCACAGCTTAGTGAGACCACCTAGCATGGTAACAAATGGAGGCAGGCTGCATATGTTGCCCCCTTGTAGCTTGAGCGAACTAAGATAGCAGGAGGAAGCTTCTTCTTTTTCTAGGGACAAGTTCACGAGCAAGTCTTGGAACCATTTATCATTGCAATGTAGTGAGAGTGAATGAGCTTTTTTCACATCGGTGCTTCTCTTGATGAACCCCTTGATGGCCTTTGAGACATGAGTGTAGTTGTTGGTGTTGCTGCTGCTGCCGCTGGCAGTGGGATCCCTGCTATTATTACTGGACTGCTCACACCATATTTTCACCTTCGTCAAGTGTTTCATATGCTCCATGAACTGTGCAAATCCTTGGCTCTTGTTGCTGTCCACAACAAATCCTGCTACTGTTTCCAATTTGCTATTCTCCGAGAACCAAATTTGCAGCTTATGCATTTTCCGTCCTCCTACACCTTGCTGGAGCTTGAACTTTCCAAATAGATGAATCAGGCATGGCAGCTCCATGACTTGTGTCGGCAGGACCTCTATCTTGGTTTTTCTTACATCCAGCGTCTCCAAAAGTTGAAGCTTTTTTATCTCTTTGGGGAGCACCGCAACCTTATGTGCAGCCCCAAGGCTTAAGTACCTGAGCAGCAACAGGTTGCTGCATATCTCCCTAAGATGCTTGTCCTCCAAGTGGTTACTGCATTCTTCTAAATCCAAAACTCGAAGCAGTTCATATTTGGAAAAATCCAAGACTGAATCATGCGCCTTGCCAAAGACCGTCAGAGACCGAACAAGAGATAGATCATTTACTACTCTAGCACTTGCGTCATGGAGAGAGAGCCAACGGATTTTGCTGGGTGGAGGTGGGGGAGCCATCTGATCATATAACAAGGTAATGAAGTTGTCACACTTGGACATGTGCAGGATGAACTCAAGCATCATGCCGTGAGTATGGTATGTCTTCACCTGATCTTTGTTGTTTTTGCTGCTGGCATCTGTATGTTTGATGATGCTCCGGTTGAGAAGCTCTTTGAAATTGGCTTTAGCAGCATCCAGAGCATTACACATATAATCTCCTTGGATAAACCCTTCAGCGCACCATTTCCTTATTAAGCTTCCTCTCCTAACTGTACGACCACTACGGTAGATACCGAGATATAGTAAGCACGTCTTGACATCATGTTTAACAAGGCTGGTGTAGCTATGGACAAGCACACGCTTCATTCTTGCTAACATCTCTTTTGTTTCCAGATGTGCTCCCAGGTTGTGGCATAATGTTGCCCAGTTTCCATGTGTTGGATTACCTGTGCTTTGCAAGTACCGTGCTGTGGTAACAAGAGCAAGGGGTAAACCATCACACTTCTTCAGTGCTTCCGAGCCAAGTTGGTCCTCTTTATCGATTGGTGGATTGTCGTCTTGAAAAGCTTCCTTGAAGAATAATAGTCTCGAGTGTTCATCGGCAAGAGTTTTCATTGCGTACACATGATCATGAGCTGCTGAGCTGCTGCAGGCATTTGCTACTGAATGAATGGCTGTCGTCACCAAAACTCTGCCGCTCAACCCCACAAATGCATCTTTTATATCATGCCAAAATTCTGTCCGCATGTCATCAATAACAATGAAGAACCTACCAGGAGGAGTACATGGTCAAACATGGAGAGATACCAAGTGGAAATTAAAACAGAGTAAATTTCATTTTGTGTACCCACAAAGATGATAATACTGAATCTAGCTAGGAGAATTGCTGGACTCTGCAAAAGTATGAAAGATGCAGACTGCTCTAGATCGAGATTGAATCATCAAACAGGGATGGAGTTGACAAAAAAAAAACCAAGATAGCTTAAATTAGTTACCTCTTGGTCCCAAGGTATAGTCTAAGGATTGCGCAGAGCTTGCTGAGGTTACCTCCACCATTGGTGGGGATGGCAAATTGCTGGAGTATCTCCTTGATAACATTTGTTGGGACCCCTTGCTCCGCTGCAGAGACCCATGCCCGAGCTTCGTATTGGTTCTCAATTGTGTCATACACACACCTGGCAAGGAGAGTCTTGCCTATACCATCGAAACCAACAATGGAAATCACCTTGAGCTGCTGTTGCTGCTGCTGGATCAGCTCGAGAAGCTCCTCCCAGGGTGCATCCATGCCCACGGGTTGGCCAGCTGAGAGGGTGTCATCTATCACCATCTGTGTCGCCGTCTCACATGCCATCACCGACGACGCCACTGAGGAAGAGGAGGTGCCAGCACCGATGTTGGCGCTGTAATAAGTTTCTCTCAGCTTGGATGACTCCTGTGATATTTTCTTGAGCTCGCGGATCGCCTTGGCAAACTCCTTACGGACTGTCACCGTCTGCACCCGGTGGACAGCCTGACGGATCCATGTCGACGCCCCAGAGATGGTCACCCGGTGCATGAAGCGGTCGATGCAGTCCTCGATGGCATGGGCCAAGTCACGTATGATTTGGATCCAGGCCCTCTTCACATGGTCGCCGCTCCTCCAGCGACAGTCATCATCTTGCTGAATGGCAGCGGAGATCAACGCAAACTCTCTTTGGATGTAGGTGATGTCATGCTCCAGATTCTGCCGAAGCTTGTGATTTGCAGCTAAGAATTCGAGGAGCTTCGGCGCGATCCTACCGACAAAAGCGGTGGCCGCCGCAGCCTCCATGGATGTTGGTGATATCTGTGTGTGGTTGGAAGATCAGATCATGGAGTTTCGTGGATAGAGAAAAGAGGCGAGGACGGCACATGAGCAGCCATGGCCGGGCAAAGGTAGGTAGCTACGAGTGCCCACCTATAGAATATATCTTTCTCCAGTTTAATTAACATCCCTGATCTGCCATCCCATCCTCTGGAGTTAATTATGGACACTACATATGATGGTAAGCATATCCGGATTTAACCTGGCCGAGCGGAATCCGCCAATCATTTACGCTTTGGAGATTGGTGCAGGCGATTACCTCCGCCCGAATTACTTATCTCGGATACAGATCTATCTAGACACGT
>Ta7DNPR1
GAGCTCCTCTAGCCAAATCAGGGACGCAAAGTGCTGGCTCAGTTTTTAGACACCAAACATCGATCAGAATAGCACGCCGGTGCCGTCGGACATGCAGAGAGAGCCAGCAGAATACACATAATCAATGGGGAGGTCGCCGTCCTGCAGCAGTGAGCCCCCCTTGAAGAAGGGCCCATGGACGGAGGAGGAGGACAGGCTGCTCGTGGACTACATCAAGTTGCATGGCACCGGCGGCAACTGGCGAACCATCCCCAAGCGCGCCGGCCTCAACCGCTGCGGCAAGAGCTGCCGCCTCCGTTGGACCAACTACCTCCACCCCGACATCAAGCGCGGACCCTTCACCGATGAGGAGGAGAAAACCACCATCCACCTCCACTCCATGCTCGGCAACAAGTACGTATATTGTTCTCTGTTGCTTCTGTTGTACTATGTATCTGTTGCTGCTGATGATTTGAGCTTTAAACAGGTGGTCGGCGATTGCAACCCATCTGCCAGGAAGGACAGGCAATTTTATCAAGAATTACTGGAACACAAACCTGCGCAAGAAGCTGCTCCACATGGGCATCGACCCCATCACGCACAACCCGCGCACCGACCTCAGCCAGCTTACAGGGCTCCCCAGTCTCCCCGCCACCGCCGCCGCCCCCAGTAATAGCCTCTCCAGCGTCAGCATGCCCCCCAGCACCTGGGACATGAATGCTGCCCAGGCCCACGCTGACGTGGCCAGCTTCGCCGGGGGCGGTCTCAGGATCAAGGACGAAGCTACCAGCTTCACCGGCAGTTACTCAGACATGAAACCTCCTATGATCAAGGATGAAGCCAGCAGCTTTACCGGCAGTCACTCGGAACTGAAACCTCCCAGGATCAAGTACGAAGCCACTAGTTTCACCGGTAGCCACTCGGACATGAAACCTCACAGGATCAAGGACGAAGCCGCCAGCTTCACTGGCAGACACTCGGACATGAAACCTCTCAGGATCAAGGACGAAGCCGCCAGCTTCACCGGCAGTTGCTCGGACAGGAAACCTCCCAGGATCCAGAACGAAGGCAGCTACTCGGGCGCTGGTGCTGGTTGGGACATGAACACTCTCTCCATGCGCCAGTCCAACGCCGCCAAGTTCCATCTCCTCCAGGGCCATTGTTGGGTGATCAGTGCTTCCTTGGGCGCCATGAGAGCTCTTGTTGGGAAGCTGGACATGCTGCTGCTAGATGATTCATCTTCTCAGAAATTCTTCTCCAAGAGGGTGATGGATGGGATGCGTCTCCTCAAAGATGATGTTGAAGAGATAAGCTCCTACCTTGATGAACTGTCAGAGGTGGATGACCATCCCCCAATAGCCATGTGCTGGATGAATGAGGTGCGTGACCTGTCTTACGACATGGAGGATTACATTGACAGCCTTTTATCTGTGCCACCTGACCATTTCAACAAAAACAAGAAGAAGAAAAACAAGAAGATGATGACCATAAAGAAGAGGCTCAAATGGTACAAACAGATCACATACGTCATGCAAGTGTCAGAACATGGTGTCAAGACCAGCAAACGCGTTCATGTTAGTGTTGTCCCTCGTCTTCCCAAGAAGCCCAAGATTGCGGAAACAATTTCAGATTTCAGGATCTATGTCCAGGAGGCTATTGAACGGTATGACAGATATAATCTCCATTGTTGCAGCAACTTGAGGAGACGTACATTCTTGTCCACTGGCCATATGCTTCCAATGCACTATGAAGAAACCAATGATCACGTTGTAATTGATGGCCGGATGAATGAGTTTATCGACTCACTGGTGGCAGATCAGCAGCAGCTCAAGGTGGTATCTGTCCTTGGATTTGGATGTCTGGGTAAAACTACACTTGCCAAAGTGTTGTACAACAGAATTGGGATGCAATTTGATTGCAGAGCTTTCATTCGAGTGTCCAAAAAGCCGGATATGCAGATACTTTTCTGCGACTTGTTCTCGCAACTCCACCAGAAGAAGCGGCCAATACATGCCAATTCTAATGAGCTTGGCATCAGCGACATTAATATCAGCAAACATCTGCAAGATAAAAGGCACTGCTAACCCAGTTCCCTTATGCTATTTATTCTAGTTTACTGTAAACACATCAAACTTCATTTCTACTATTAGCCTGACACAATATATCTGATATGCGTGAATTCCTGGCATGCAGGTACCTAATTATTATTGATGATTTGTGGGACGCATCAGCATGGGATATTATCAAATATGCTTTTCCAAATGGAAACCGTGGCAGCAGAATAATAATAACTACACAGATTGAAGATGTTGCATTAACATGTTGCTGTGATCACTCAGAACATGTTTTCATGATGAAACCTCTTGATGACGATCACTCAAGAAAGCTGTTCTTTAACAGACTTTTTGGTTCTGGAAGTGACTGCCCTGAAGAATTTAAACAAGTTTCAAATGAAATTGTTGATGTATGTGGTGGTTTGCCGCTAGCTATGATCAACATAGCTAGTCATTTGGCAAATCAACAGACAGCAGTATCACTGGATTTTCTGACATACATACGTGATTCGTTGAGGTCACAATCGTGGTCAAGTTCTACTTCGGAAAGAACAAGACAAGTACTGAACCTCAGCTACAATAATCTTCCTCATCATCTGAAGACATGTTTGTTGTATCTTCATATGTATCCAGAGGGCTCCATAGTCTGGAAGGATGATCTGGTGAAGCAATGGGTGGCTGAAGCCTTCATCAATACACGAAAAGGGAAAGAAAAAGATCAAAACTGGATGGAGAAAGCTGCAGGAATCTATTTCGATGAACTTATTGATAGAAGATTCATCCAACCTCTAAATATCAACTACAACAATAAGGTGTTGTCCTGTACTGTTCATGAAGTGGTACGTGATCTTCTTGCACACAAGTCTGCAGAAGAGAATTTCATTGTGGTAGTAGATTATAATCGAAAGAATATATCACTTTCTCATAAGGCCCGTCGGCTATCTCTCCTCTTTGCCACTGCAAGGTATGCCAAGACACCAGTAAACATCACAAAGCCGCAAGTTCGGTCACTTAATTTTGTTGGATTGTTCGAGTGCATGCCTTGTATTGGAGAGTTCAAGGTTCTCCGTGTTCTGAACCTTCAACTATCCGGTCATTGTGGCGACCATGACCCCATAGACCTCACTGGGATTTCAGAACTGTTTCAGTTGAGATATTTGAAGATTACAAGTGATGTGTGCATAAAACTACCAAACCAAATGCGAAAGCTGCAATGTTTGGAAACGCTGGATATTATAGATGCACCAAGAGTCACTGCTATCCCATGGGATATTATATATCTCCCACACTTGTTGCACCTAACCCTTCCTGTTGACACAAATCTGCTGGATTGGATTGGCAGCATGACTGACTCCATCATCAGTCTGTGGAGCCTTGGCAACCTGAACTACCTGCAAGATCTTTATCTTACCATTTCTTCTACACATCCTTCTGGCCATCCAGAGAAAAACATGGAAGCTCTGGGTTCTTTACTAGGAGGACATGGCAACCTGAAAATTATAGTAGTGTCTCATGGCCCATCGGTTAAAGATATTGTGGTTCCTGGTGCCTCAAAAGTAATCATTTCCTGGGATGAGTTGGAACCTCTCCCACTTCTCCAGAGATTTGAATGCTCACCGCACAGCTGCGTCATATTTTCCCGAATTCCTAAGTGGGTTAAAAAACTTGGTAACTTGTGCATTCTGAAGATTGCAGTGGTGGAACTGCAGATGAGTTGTGTTGATATTCTCAGAGGATTGCCTGCCCTTACTGCTCTGTCGCTGTATGTGCGGTGCGCGCCTGCTCAAAGGATCCTCTTTGACAAGATGGCCGGGTTCTCAGTTCTCAAGTACTTCAAGTTGAGGTTCACGAGTGGTATCCCATGGCTGAAATTTGAGGCGGATGCAATGCCTAATCTCTGGAAGCTGAAGCTGGGTTTCAATGCAATCCCCCGAATGGACCAACATCAACTAATCCGCATCGAGCATATGCCAGACCTTAAAGAGATCTCTGTAAAATTTGGGGGTATAGCTGCTCTTATAGAGTATGCCGTGAAGACGGTCATTAGTAATCATCTGAGAAATCCTAGAGTCCATGTGTGTTTGGTGACTTCTACTTCCTATGGTGATGAAAGCACAAAAGAGAAACCTCCCACCAACTCGGCGGTCGAGTCGCACATGGCCGCCGCAACGTCAACGGAGACTCCGACCAGCCAGGTCACCACCGCCTTCGCCCACTGCGACAGTGTCTCGACAGAGGGTGCTGCTGCTTCCGGGGACGCAGATGTGGAGACGCTCTGCCACCTCTCCAACAATCTCGCCACCGCCTTTCGCCCTCCAGAAGACTTCACCTTCCTCGTCGACATGCGTGCGTACCGCTCCGTGCTCTCCGTCCGGAGTCCCTTCCTTGATGCCATCTTCGCGCGTCGTGCCGCTGAAGGGGAGGGCAACCCGCTGGACCTCCGGGAGCTTCTGGGTGAGGAGGTGGAGGTCGGGTATGAGGCACTGCAGTTGGTGCTCGAGTACCTGTACACCGGCTGCATCCGCGACCTTCCCAAGTCGGCATGCGTTTGCGCAGACGTGGACGGCTGCGCCCATGTCGGCTGCCTCCCTGCCATCTCGTTCATGGCGCAGGTCATCTTTGCCGCATCCATCTTCCAGGTTGCCGTGCTCACCAACCACTTCCAGGTCCGCCTCTTCCTCCTCTTCTCTGTTGCAATGATTTCTTCATATCACTTGTTTATTATGCCTGCTGGCATGCATATTGGTCAGACATTTCAATGCTATATTTGAGAGGAATGGGAAAGAAACCTATCATATTATTTCAGCAAAAAATATTAATTTCAATGCTTTCACAAAATAGCGACAAGCATTACATTTGTGGTGAATATATGGTACTCGTTAAACTGGTGAAGTTTTGGATGGGTGCTAGGATATGTTGAGTTATTTGGAGATACCTACTACGGTGCAACAGCCACTTAGGTTCAAGAATCAACACTCATTCCTAACTCAGTTTGACATAGGTGTGGAAATTAATCGATTTATCTTTTTATGACTAGTTTTTTTTACTATAATTAATCGAGTTATCGGTGAGTGCTGGTATAAATGTGGTGTCTCTTTCAGTTTCAAAACTGTCCGCTTAAATGTCTTCAATATGCAAATGATGCAGTTGGCACTGCAAAGTGCTGTGTCATTTTTAATGATATATTTCAGGGATTCTTGTTTTGACTTTTCATGGTACATGCATCAACGATAGGCAGTTCATGACAAACATGATTTGATAATACTTTCCAAATCTAGGCTCCATGAATGACGACAGTCGATACATGTACAGCAAAAACCAAAGATATAAATACAGTGCTTTTCCCCTGTTACAATAGTATTGATCTAGTGTTTTCAATTAATAAAGTTTTGGATGTGCGTGTGAAGTGAAATATCAAAACTGACAATGATCCTACTAATAGGGCCTAACATTCCTAATTTTTATACACATATTAGCTCCATAACCTCTCATTTTCCAGTAAGATCAATGAACGTTCTCTTAAGGGGCTGTACTTAGATAGGAGACCCCTTGTTTTAGGTAAACAGTCATCAACCAATGCATCTGCACAAGCTAGAAATTTTGAGACGGGGCCTTAATGAAATTGTTGCCTTTTCAGATTCTTATCTGGGATTTGTATTTTGATAGTTTTGACTTTGCTGCAGATGACTTGTGTGTCTACCATTTGAGGATAATTCTTGTCGAGTCGCTACTTGTAACATTACAGTCGTATTGTTTCGTGTTTTAAGGAGACGGTACTAAGCTACCTTATGCCTTTCTTTTCCATGCAGCGGCTTCTCCTTGATGTCCTTGATGATGTTGAAGTGGATAACCTTCCATTGATCTTATCTGTTGCGAACTTATGCAATAAATCTTGCATGCATCTGCTCGAGAGATGCCTTGAGATGGTAGTCCGGTCAAATCTTGACATGATTACTCTTGAGAAAGCATTGCCTTCAGATATCATCGAGCAGATTACTGATTCACGGCTAAGTCTTGGACTAGTTTCACCCGAAGATAAGGGATTTCCTAACAAACATGTAAGAAGGATACTCAGAGCTCTTGATTCTGATGATGTGTGTTTAGTGAGGATGCTGCTCAAAGAAGGGCGGACTAATCTTGATGGTGCATTTGCATTGCACCATGCTGTAGAACATTGTGACTCGAAGGTCACAATGGAACTTCTGGATATCGGACTTGCAGATGTTAATCATAGAAATCCAAGAGGTTATACTGTTCTTCACGTTGCTGCCAGGCGAAGAGATCCTAAAATTCTTGTCTCTGTTTTAACCAAAGGTGCTCGGCATTCTGATCTTACATTTGATGGAAGAAAAGCAGTTCAAATCTCAAAGAGACTCACAAAACATGGGGATTACTTTGGGATTACAGAAGAAGGAAAACCGTCTCGTGAAGATAGGTTATGCATTAAGATACTGGAGCAAGCTGAAAGAAGGGATCCACAACTTGGAGAAGCATCGGTTTCTCTTGCAATAGCTGGTGACCGTCAACGTGGAAAGCTGTTGTACCTCGAAAATCGAGGTAACATTTATTTACAAATCGTCAAGTGTTCAAATTAGTGGTTGGTATGGTTTGCAGATGATGGTGTTTTGCATGTGGAGTGAAGTTCTCCATGTGCAATTACCCAATGTGTGCTACCTTTTTCTTCTCTTGGAAGTGGTGTTTTCACTCAATTATTTTCTTGCTATGTAGTTGCTTTGATGAGGATAATGTTTCCAACTGAGGCAAGAATAGCAATGGACATCGCTCAAGTGGATTGTACTTTGAAGTTAACCCTTGATTCTGGGGCAAAACCTCCTCCGGAGAAAGAACTGGCAACCATTGATCTAAATGAAACTCCTTTCCATATGAATGAAGAACACTTAGCTCGGATGAGTACCCTCTCCAAAACAGGTGAGACACAGATTGCCTTTGTATAACCACCGCGCTTCTACATTATTTATATTTTCAACCAAATAATAGTATTCACTTATTTAGACTATCTGCTGTAACATTCTGAATAAGAAAGCTTGCGTAGCTGAAGTGTGAAACCCAATAGTCTATGGATCTGGACTAACTGCAAGCTCAATGTTTTTTTTACCAGTTGAACTCTGTAAACGCTTCTTTCCGCGTTGTTCAAATGTGATAGACAAGATTATGGATGATGAACCTGAGCTGGCTCCTCTTCAAAGAGACGCATCCACCGAGAGGACTCGGAGGTTCGGTTACCTGCAGGACGCGGTTCAGAAGGCATTAAGCGAGGACAAGGCTAGTTTTGACAAATCTGGGTCATAGTTCCAAAACGGATGACTCGGAGGTTCGGTGACATGCAGGACGCGCTTCAGAAGGCATTAAGCGAGGACAAGGGTTCGTCTAGTTTTGACAAATCTGGGTCATAGTTCCAAAACGGATGACATGACAAAGCAGCCAGAAATGCATGCTACTAGAGTGTGACGTGCGCCTTGCCGCGCCGTTTTTCATTCATGAATTAACTCTACAGTTTTTTATTTTGG
>Ta7DNPR1-RGA4
TCAAATGTTATAATTTTCCATGGTACCTATAATAAATTACCATCATACAAAAAAAAATTGCCATAGTGATAGTTTTTTTTAAGGAATTTGCCATGGTAAAAAAAAATCCATGGTACAACAAATAAATTTTCTATCATGAAAAGTAAGGTAAAAAGGAATTTTACGTAGTACCAAACAAAAGATTGCTATGGGTACAATAAAAAAAAGTTCCATCATGAAAAAGTAAGTTTTTTTTGCCATGGGACAACAAACATAGTTTTGACATTTTTTTTATTTTACTTTTCATAAATTTCTAAAAATTTGTGGCTTTGCCAAAGATTTTGTGAAAATGTTTTCTCGCTATTTTGCCATGTTCAAGTAATAAGAAAAAGATAAGAAATTGCCATGTTTCTAGAATAATATCTCCATCTAAAATTGGAATTTGCAATCCACGGATGGCCAACACTTTTATGAATTTTGAGGAATTTGCCATGGTCCAAATATATTTTCCATGGTACCAAGCAAAAAATTACTTATGGGTACAACAAATATAGTTTTGACATTTATTTTTACTTTTTAACAAATTTCTAAAATTTTGACATGTGGTTTTGCCGAAGATTTTCCATGTCATCTTAAAAAAAATTGCCATGTTTTGTGTGAAATACGTTTCCTCGTTATTTTGCCATGTTCAAGTAATAAAAAAAGATAAGAAAATTGCCATGTTTTCAAGAATAACACCTCTGTCTAAAATTGCCATGGAAAATATAGGGATTTTGCAATCCACACATCACAAAAAGTTTTATGAATTTTGTTCTCTCAAAGACATGACAAGATTTGGAAAAGTTGTTTAACAGGATGTCCGTATAATTTAGGAAGTTGTCTGATGACTACCTTTCTCAGCTCTAATAAACTTGTTCCCCTAAAATCAATTTCTTTTTTGCCTATTTTACATTAAATAAACCTAGCTAATGGTCCAGGGCCGCAAGTCAGTGACACATGCATGCGACAGTGGATGAAGAGGTGCGGCCAGGGGTGGTGGCCTGGCGTGGTGGTAATGGCGACACAACAGCACGGGCCGCCGGCGGCGATACAACAATGATCCGGCGATCCGGTGGCGATGCCGTGGCATTCCGGTGGCGTTGGGGCGTTGGCGGCCTAGTGTTCAAACGACGGCGCAACAATGGCCTGACCTTCTGTCGATATATTTTTAGGCGTTTTCTTGCCTGCCATAATTATACGGGAAGACCATTTTCAGTAAGCGTGAGGTGGGTTGGGGGCAAGTGTACTAGATCCTGTAATTTTTGCCTTAATTTCTTGTAAAATACTGTTTTAAGGATAAAGAAGTATGTAAAATGGTGACAGCTTCCCCTCCCTTCTCCTCTGGAAAAATGGCAGCCCAGCACAAGAAAACACATGGCGGAAAACAATCCCGAACGCCTGCCAAGGCTACTGCACATACCCTTGTTCCGACAAAGAAAAAACAAATTGAAAAGAACCCAACCAAACAAAGGAATAGAAGAATAAAACGGAAAAAGGTTGCTTGGCCGGTCTAGTAACGACGTGGATGTGTCATGCTGACATCAGTCTAACATCATCATGTCTTTACGTATTTACTTCATATTTATGTTTTCTCTTTTTCATTGTTTATCTTTATAAATATTCTAAATATACATCTTACAAAAAAAATACACATTTTGTTCAAAATGTTAATCATGCATTTAAATTTTTAATTATGAGTAAAAAAATTGTAAGATTATTTTGCGGGATATGTAAAAAATGCCACATATAAAAAAAGTACTTGACATTTAAAATAAGTGTTTACGTCACGTAAAAATGTTCGTGTAATTCAGGAAAAATGATTTTGTGTTCAAGAATATGTACGTTACATTTACAAAAATGTTCACAAGTTCAGAAATGTGTTTGTTACATTTTAAAAATAACTGTGTGTGATATTAAATCATTTTTTCGTAATGTAAAAAACATTTGGAATCATTATAAAATGTACATGACATTTTAGAGAAAGATTACCATGATTCGAAAAAATGATCATAATATTTTCAAAAGTGTTTATTCAAAAATATTCACGTGCTTCCAAGAAATTTGCATCAAAAATTTAAATATTTTTGCACCATGTAATTAAAATATTTGCGCCATTTCAAAACAAATTATTACCATTACAAAAAATGTACAGCATGCCTTTGGAAAATGTTACCGTGTATAAAAAATGTTCGAAACATGTATTTCTAAAATAAATGTAGATCATGTATTTAAAAAATGTCCAAAGTGTATGAACAAATTCACAAATGCGTGAAAAATGTACATTGAGTACTGAGAAAAGTAGATGTGTTGAAAAGGATAAAAACCAATTAAAATCGACAAAAAAAATAAAGGAAAAATTACCAAAAGTATATGAAGAAAACTAAGAAAGAAACAAAAAAAAGTATAATGAAGAAAGAAAAAAACGAAGAAAAACAGTGAAAAAAGAAAAAAAGGAACTAATACAAATTAAAAAGAAAAATCAAAGAAAACCAGTAAAAACAAAGAAATAACAAAATAAAAATGAAGCGGAGTGAGCGAACCTATAACGACATACGAGCGGCAGCGAGCGACTACGCTAATGTGCAAGCCTGATTCGCTCGGCTCTAGGCGATTCACGACAGGCTGGAACAAGCGAAGTGTGGTGTTGTGACCGAGGCGAGGTGCTGTGACCGGCAGGGCGATATGCTACAACCAATGACAGAATGATGTTGCTGCAGCTACGGTGGTGCTGCGATGGGTTGCATCCGGCAAAAAAAAAGCTACAATCGGCAAACATTTCTCCTTGATGGCGAGGAGGAAGTAGTGACCATGGGCGAGACGACGATGCTGTGTGTGGCGAGCATCGACGGAGAGGCAGTAGGAGTGAGTGCTCGTGCGGGACGGCGAGTAGAGATGCACGACGCTAGTTGCACCCACCTTGAGCGAGAGCTGGTCTAGGCGCCTCGTTGATTTTCGTGTGCGTGTGCGGGTTGGTCCGATTAAGTTTCGGACTCGCTCTCGCCATGGCCGACCCTCGATGCTGCCGCTCCTCACGTTGTCGCCGCTCCTCACGTAAAGAAAAGTGGCTAACGCCACAAGTATGGAAGATATAAAAAAATGCTCGGGTGGTCTTTCCGGACAAACAATATTCTTTTATCCTTTTACATTGAAATAACAAAACGAAATCAAAATAATATAATTCAACCTCAGACCCTTTAAAATATAGTAGAGAGTTTGAAAATCAGCGATATGCTCGTATTGGTGATGTTATTATTGTTGCTGTAATCAGAAACACATTGCCCCAGATGCCTTTAGAAAGATTCAAAGTAAAAAAAAATTCACACACATGAGATTTAGCAAATCATCAAAAGTTAAAATTACGATTGGTCATTCCAATACGGTCCACGAAGACCCCTCACTATTGCTACCCTTTCCCCAGTTTGACCAGTGTTGACCTAGATTTTGTGCTAGGCCAGGGCATGGGCCCACCTGTCATTTGCTTCCCTCCCCTTTGGATGCACTCGCCGGATTGGTCGCAGCAGCGGCGCCGCCCACCCGCGGCCAACCACCACCGCAGCAAGTTGCCGGAGACCACCGCGCTACTCCGTGACCCATCGAGGATTTCGAGGAGACCCTCGCCCCTCGCCAGAACCGGCGATGGCGCCTCCGGCCTCCTCCGCCGCCGGCGGCGCTCCCTGGCTGACCACGACCTCTCTCCATGGACGCATTTCAATTCGCACACGCCAAGGACACAAGAACTACCGCCGCGTCCGCAGGGACGCGCTCGATGTCTCCCCGTTGGGCTGCTTCTTCGACGCCGATGATGATTTAGGTACTCCTATCTATTTCGTGCTGTACCAATTCCACTACTTTTATTCGGCGATTAACCCTACCCTGGAATTTCCAGCAGGCTAGAGATTCAGCCAGAGGCCGTGCTGGACCGCTCCCCCTGCGCGCGTACCAGTCTCAGATTGTCGCCAAGGGACTCAAGTCTGCACAGTGTGTTGCAGGTACGGTTCAGATTCATTAGTGCAGGAATTTCAACATGGTTTCTTGCTTGTCATGATCAGAGCTCCTCATTTGCATACAAGAAAGATCTGAGCGACGTGTCAGCAAGGTGGGAGAAGCCGGTGTGCGCGCCGCCGAAACTCTGATGGAAACCTTAACCGGTGTGCTCAGTGCAGCTCCTGTCCCGTGGTTGTAGCCCACTTCCTGCCAGGAACGCCATCCATCTCCGGTGACCAGCACATAGCTTCTGTCTGAGTTGTGACAGGTCAGCACAAACTAGAGTGAACAAAGCCGTTTTCTCTTGAACTGTTTCTTTCTTTGGCCTTAGTTTCATGCAAACTATAGCATACCAGCATGACCATGAAGTTATTAATAAGGAGGAAACCATGGCAACGATCGCATACCAGCATGGGAATAAAAAGAAAGTAAAAAAGAAAAAAAGCTCTCCACAAAATGCAGGAACATATATTATTGCCAGCAAAATAAACAACATATATGTGGTCTTGTAACTGGATGAAGGATGGTTACTAAGTTTTGTGGAACAGATGTCAATCAAAAGTTAACTGGCACCAAATACATATCCAACAACATACATGGTGAACTCTGTCACAGCAGAAAGCCACCAAATCAGACATGCATGAAAGTAAACTTATGTTGCAGTACAGGTAGAAACTTAAAATGAGAAGCTTATTGGAAGCACTTCACCGTCTTCACCATAGCCGTATCAGTCTGGTATGGCGTTGTCGCGAGCGGCAGCACATGGGGATTCACCAGTAGCATGTAAACATGCCAGAGAATGAAAAGACAGACCAGTTTCCGAAGCAACAGAAATGACGGCTATGTAAAACGCCAGATGCCAACCTGATACTCAGAGCAAAGTTAAGTCCTGTCCTCACCCCTGAGAAAGATTTACCCAAGCTTTCTAACATCTCCATATAGTCCAAATTAAAGCAACGTCTCCAACAGCCACCAGATTTCTAACATCTCCAGTAAACTTCAGAGCCCAACTGCACAAAAAGTTAAAAGAAACAGGAATAGCCTGAATATTCAGTTTCCACTAACCACACTCCGCAGATATTTAGAAACAGGGCATAGACAGAATCAAAATTCAGAGACACACTTTTCGGACTTCTCCTTGCCAGCTATAGAACACTTATCTAGCAGCTTCTAAATCTCTAATCACTTGAATAGATTTATTTACCTCCAGAATATTACTTCCAAACGTGACCCCAATTTTACTAGCCATGTCACCAAGAGAAACATCAGAAAATTTAGGATAGTTGGAATGTGTAAATTACCTGGGATGTCCTCCGGGTTCTTGCGCTTCACCCTATCAAAAACCTTGTCCATTGAGTTGCCTTCACCAACAGTCCTAGCCCTCTTTCTTCTATTCTCACCCACCACCATTCCTTCCATCCCCTGTTCAAAACTTTCCTTGTTCATCATAGTGCCCAGACAAGTTTTGCTAACAAAATCCACTAGCATATCAATTTTATCTGTATCTTCTTTCTCATCATCATCCTGTTGCAGATCATCACCATCAACTTGTACTGCACAATAGAAAATGTCACATAGATGCGTGAAGAGGGAGTATATATAACTCAACACCAATAATTAACCAAAGTACCAACAATTAAGTAAAATGAGATGCACAATACTTGGTTACCAGACTGTCCAGTAGAAATGGCATCGTGGGGCGCTGTCACTGGTAATGTCGTATCATTGGTTGGCACCGTAGGGCTCTCAGAATTGTCTGCAGGTTCACTTCCCATATCAACATCTTCTGCTGTCTTAACAAACAAGAGCTTCGGGCGTCTGGGGTGGTTTTTTGCTGCTTCCTTCCACTTCTGTCTTGTTTCATCATTGACTCCATCATGGAGGGTGACCTCCTTAATACGTCCCAGGGACTGGATCATGATGCTGCAAAAGCCATTTAGATCCTTACATAGCAGCTGGAGCGACTCGAGGAGCGGCAGAGCTCCCTCTTGGACTTCCAGTTCAGTCATGACTTCAACCACGATGCATAGTCGCCGCAGGCTTCCAAGTGCACCTCTTACAATGACAAGTTTGCCCAGTTGGGATGCAATCAGCCTTAGGTACGCCAAGCAGCGCACTCTGCTCAGGGCAGCAAGAATATCCCCACTCAGCTGATGATGAGGGGATGAAAGGCACAGGCTAGTGAGACCACCTAGCATGGTAACAAATGGAGGCAGGCTGCATATGTTGCCCCCTTGTACCTTGAGCGAGCTAAGATAGCAGGAGGAGGCTTGTTCTTTTTCTAGGGATAAGTTCACGAGCAAGTCTTGGCACCATCTGTCATTGAAACTCAGTGACAGTGAATGAGCTTTTTTATCGGTGCTTCTTTTGATGAACCCCTTGATGGCTTCTGAGAGATGAGTGTACTTGCTGCTGCTGCTGCTGCCGCTGGAAATGGGATCCATACTATTATTAGTGGACTGCTGGCACCATATTTTCACCTTTGTCAAGTGCTTCATATGCTCCATGAGCTGTGCAAATCCTTGGCTCTTGTTGTTGTCCACAACAAATCCTGCCACTGTTTCCAATTTGCTATTCTCTGAGCACCAAGTTTGTAGCTTAAGCATTTTCCGGCCACCTACACCTTGTTGGAGTTTGAACTTTCCAAATAGGTGAATCAGGCATGGCAGCTCCATGACTTGTGTGGGCAGAATCTCTATCCTGGTTCTTCTCACATCCAGCGTCTCCAAAAGTTGAAGCTTTTTTATCTCTTTGGGGAGCACTGTAACTGTAAGAGCGGCCCCGAGGCTTAGGTACCTAAGCAGCAACAGGTTGTTGCATATCTCCCTAAGGTGCTTGTCCTCCAAGTGGTTACCACATTCTTCCAGATCCAATACCCGCAGCAGTTCATATTTGGAAAAATACAAGACGGATTCATGTGCCTTGCCGAAGACTGTCAGAGACCGGACAAGAGATAGATCATTGGCTACTCTGGCACTTGCGTCATGGAGGGAGAGCCAACGGACTTTACTGGGTGGGGGTGGGGGAGCCAGCTGATCATATAACAAGGTAATGAAGTTGTCACACTTGGACATGTGCAGGATGAACTCCAGCATCATGCCGTGAGTACGGTATGTCTTCACCTGATCTTTGATGTTTTTGCTGCTGGCATCTGTACGCTGGATGATACTCCGGTTGACCAGCTCTCTGAAATTGGCGACAGCGGCATCCAGAGCATTACACATATAATCTCCTTGGATAAACCCTTCGGCGCACCATTTCCTTATTAAGTTTCCTCTCCTGACAGTACGACCAGTATGGTAGATACCTAGGTAGAGCAAGCATGTCTTGACATCATGTTTAACAAGGCTGGTGTAGCTATGGACAAGCGCACACTTCATTCTTGCCAACATCTCTTTTGTTTCCAGATGTACTCCAAGGTTGTGGCATAATGTTGCCCAGTTTTCACGTGTCGGATTACCTGTGCTTTGCAAGTACCGAGCTGTGGTGACAAGAGCAAGGGGTAAGCCATCACACTTCTTCAGTGCTTCTGAGCCAAGCTGATCCTCCTTATTGACTGGCGGATTGTCGTCTTGGAAAGCTTCCTTGAAAAACAGTAGTCTTGAATGTTCATCAGCAAGAGTTTTCATTGCATACACATGATCATGAGCTGCTGAGCTGCTGCAGGCATTTGCTACTGACTGAATGGCCGTCGTCACCAGAACTCTACCGCTCAGCCCCACAAAGATATCTTTTATATCATGCCAAAATTCCGTCTGCATGTCATCGATGACGATGAAGAACCTACCAGGAGGAGTACATGATCAGACAGAATTGACATGGAGAGATATCAAGTGGAAATTATAATTCAGAGTAAATTCCATTTTGTACCCGCGAAGATGACACTAGTGAGTTTAGCTAGGAAAATTGCTGAACTGTGCAAAAATATGAAAGATGTAGGCTGCTGTAGGTCGAGATCAAATCGTCAAACACAGATGGAGTTGAAAAAAATTACCAATATGGTTTGGAAACAAGTAGCTTAAATTATTTACCTCTTGCTTCCAAGGTATAGTCTGAGGACTGCACAGAGCTTGTTGAAGTTGCCTCCACCATTGGTGGGGATACCAAGTTGCTGGAGTATCTGCTTGAGAACATTTGTTGGGACCCCTTGCTTTGCTGCAGAGACCCAAGCCCGAGCTTCGTATTGGTTCTCCATTCTGTGGTACACACGCCTGGCAAGGAGAGTCTTGCCTATGCCATGGAAACCAACAATGGAGATCACCTTGAGCTGCTGTTGCTGCTGCTGGATCAGCTCAAGAAGCTCATCCTGGGGCGCATCCATGCCAACAGATCTGCCAGCTGAGAGAGTGTCATCTATCGCCATCTGTGTCGTCGTCTCACTTGCCACTGACGACGACGCTGCTGAACAAGAGGAGGTGCCAGCAGCTATGCTGGCGCTGTAATAAGTTTCTCTCAGCTTGGATGACTCCTGTGATATCTTCTTGATCTCACGGATTGCCTTGGCAAACTCCTTACGGACTGTCACCGTCTGCACCCGGTGAACAGCTTGGCGAAGCCATGTCGATGTCCCGGAGATGGTCACCCGGTGCATGAAGCGGTCGATGCAGTCCTCGACGGCATGCGCCAGGTCACGTATGATTTTGACCCAGGCCCTCTGCATGTGGTCTCTGCTGGGTCGGCTCCTCCAGCGGTGGTCGTCATCTTGCTGAATGGCGGCAGAGATCAACGCAAACTCATTTCTGATGTAGGTGATGTCGTGCTCCAGGTTCTGCCGAAGCTTGTGATTTGTAGCTAAGAATGCCAACAGCTTTGGCGCAATCCTACAGGCAAAAGCAGTGGCTGCCGCAGCCTCCATCTCCCTGGCCGGCCCCTTTCTCTCACTCTGGTTGGGAGATCAGATCATTGAGTTTCCTGGATATAGAAGAGGTCACAACAGCAGCCATG
>TuNI
ATGGCTGGGGAACTTATTTCGTTTGGTATACAAAACCTGTGGAACCTACTGAGTCAAGAATGCGAGCTATTTCAGGGAGTCGAAGATCAAGTTACTGAACTAAAAAGGGATCTAAACTTGTTAAGCTCTTTTCTGAAAGATGCAGATGCAAAGAAACATACCAGTGCGGTGGTGAAAAACTGTGTTGAAGAGATCAAGGAAATTATCTATGATGGAGAGGATACAATCGAAACATTTGTTCTTGAGCAAAAGCTGGGAAACGCAAGTGGTATCAAGAAGAGTATCAGAAGACTTGCTTGCATTATTCCAGATCGGAGGAGATATGCATTAGGTATCGGAGGCTTAAGTAATAGGATCTCCAAGGTGATACGAGATATGAAGAGTTTTGGGGTACAACAAATCATCACTGATGGTGGGTATATGCAACCTCAAGGTGATAGGCAAAGGGAGATGCGACAAAGATTTTCTAAGGACGACGATAGCGATTTTGTGGGGTTGGAGGTAAATGTTAAGAAACTGGTTGGATATTTGGTGGACGAAGCAAACGTTCAAGTGGTTTCCATAACCGGTATGGGTGGTCTAGGTAAAACCACACTTGCTAAACAGGTTTTTAACCATGAGGATGTTAAACATCAGTTTGATGGGCTCTCATGGGTGTGTGTTTCACAAGATTTTACCCGAATGAATGTATGGAAAAAGATCTTGAAGGACCTCAAACCCAAAGAGGAAGAAATGAAAATCATGGAGATGACACAAGATACACTCCAAAGTGAACTAATTCGATTGTTGGAAACGTCTAAGTCATTAATTGTCCTCGATGATATATGGGAAAAAGAAGATTGGGAACTAATCAAGCCAATATTTCCACCGACCAAAGGTTACCTCTTATGGTACACACACTAGCCAGTGGTCATACTCAATAAACTAGCTAACTCTTTGTGTTTGTTTTTGACAGGTTGGAAAGTGTTGCTTACTTCTCGAAACGAGAGTGTCGCCATGCGTAGAAATACATCATATATCAACTTTAAACCAGAATGCCTAACCACTGAAGACAGTTGGACACTTTTTCAAAGGATAGCCCTTCCTATGAAAGATGCAGCTGGTACTTTTAATGCATCTCTATATTGTCAGTATCTTGGTTTTGTAGTCTACTTGTAAAACGATTTTGACATATTGATAACGTTGTGCAGAATTTAAGATTGATGAGGAAAAGGAAGAGTTGGGTAAGCTAATGATCAAACATTGTGGAGGGTTACCATTGGCCATCAAAGTGTTAGGAGGTTTGTTAGCTGAAAAATACACATCGCATGATTGGAGAAGATTATCTGAGAATATTGGATCTCATATCGTGGGAGGAAGAACTAACTTTAATGACGACAACAACAATACATGTAACTATGTATTGTCTCTAAGCTTTGAAGAATTGCCAAGTTATTTGAAGCATTGTTTCCTCTACTTGGCCCATTTTCCAGAAGATTATAAGATAAAGGTAGAGAACTTGTCATATTACTGGGCTGCAGAAGGAATATTCCAACCTAGGCATTACGATGGAGAGACCATTCGAGATGTTGGAGACAGCTACATGGACGAGCTGGTGAGGAGGAATATGGTTATTTCCGAAAGAGATGTAGATACTGAGAGATTTGAAACTTGTCATTTGCATGACATGATGAGAGAAGTTTGTTTGTTAAAAGCTAAAGAAGACAACTTCCTACAAATTACCAGTAACCCCCCTTCAACTGCAAACTTGCAGTCTACTGTCACATCTCGCAGGCTTGTCTACCAATATCCTACTACTTTAACTACTTTACATGTTGAGAAAGATATAAACCATCCAAAACTTCGATCTCTCGTGGTTGTTACCTTTGAAGAATCATTAAGAATTTGGAAGTGGAACCTATCCGGTTCAAGCTTTACAAGGTTAGAACTTCTGAGGGTGTTAGATCTCGTTCAAGCCAAGTTGAAAGGAGGGAAGTTAGCTTCCTGCATTGGAAAGCTCATCCACTTAAGATACTTGAGCTTAGAGTATGCAGAGGTAACTCATATACCTTACTCACTAGGAAATCTGAAGTTGTTGATCTATCTAAATTTAGATATGGCATACTCATCAAGATCCAACTTTGTGCCCAATGTCTTGATGGGGATGCAAGAACTGAGATACCTTGCGTTACCAAGCCTTATCGGGAGGAAGACAAAACTAGAATTGAGTAATCTAGTAAAATTGGAGACTTTAGAGAATTTCTCAACAAAGAATAGCAGCTTGGAGGATCTTCGTGGTATGGTCAGGCTGAGAACGCTCACCATCGAATTAATTGAGGAGACGAGTTTAGAAACTCTAGCTGCATCTATAGGTGGATTGAAACACCTGGAAAAACTTGAAATAGATGATCTCGGTTCTAAGATGAGGACGAAGGAAGCGGGGATCGTATTTGATTTCGTTCATCTCAAAAGGCTAAGGTTGGAACTGTATATGCCTAGGCTTTCTAAAGAACAACACTTCCCTTCTCACCTTACAACCTTATGTCTAGAAAGTTGTCGGTTGGAAGAGGATCCCATGCCGATTCTAGAGAAGTTGCTACAGTTGAAAGAGCTTGAATTAGGGCATAAATCTTTCAGTGGAAAGGAAATGGTTTGCTCGAGCGGTGGGTTTCCTCAATTGCAGAAGCTTTCAATAAGCGGACTAGAGGAATGGGAAGATTGGAAAGTAGAAGAAAGCTCCATGCCACTTCTTCATACTCTCCGTATTTGGGAATGTCGAAAATTAAAGCAGCTTCGTGATGAACACTTTCCTTCTCACCTTACATCCATATCTCTAGGGTCTTGTTGTTTGGAGAAGGATCCAATGCCGACTCTAGAGAGATTGGTTCACTTGAAAGAGCTTGAATTCTATAAATCTTTCGGTGGGAGGATAATGGTTTGCACGGGCGGTGGGTTTCCTCAATTGCACAAGCTAAAATTATCTGAGCTAGATGGGTTGGAAGAGTGGATAGTTGAGGATGGCTCCATGCCACTGCTTCATACTCTAGAAATTCGTTGGTGTCCAAAGTTAAAGAAGCTTCCTAATGGGTTTCCACAATTGCAGAATCTTAACTTATATATGCTAACGGAATGGGAAGAGTGGATAGTAGAAGAAGGCTCCATGCCCCGTCTTCATACTCTGACTATATGGAATTGTCAAAAATTAAAGCAGCTTCCTGATGGGTTGCGATTCATCTATTCATTAAAGAAGTTGATTATATCAAAGAGATGGAAGGAGAGATTGTCGGAAGGAGGAGAAGATTATTACAAAGTCCAACACATTCCTTCTGTTGAATTCGACGACTAG
>3gG2
ATGGCACTAGAATTGGTTGGTGGTGCTCTTCTTTCTGCTTTCCTTCAGGTTGCGTTTGAGAAGCTTGCTTCTCCTCAAGTTCTGGACTTCTTTCGTGGAAGAAAGCTTGATGAAAAGCTGCTCAACAACTTGGAAATCAAGCTGAACTCCATACAGGCTCTGGCTGATGATGCAGAACTAAAGCAGTTCAGAGATCCACCTGTCAGGAACTGGCTTCTTAAGGTCAAAGATGCTTTGTTTGACGCAGAGGATCTCTTGGATGAAATACAACATGAGATCTCCAAATGCCAGGTCGAAGCTGAAGCTGAAGCTGAGTCTCAAACCTGCACTTGCAAGGTACCAAATTTCTTCAAATCTTCTCCTGTTGGTTCCTTTAACAAGGAAATTAAATCAAGGATGGAACAGGTCCTTGAGGACCTTGAAAATCTTGCTAGCCAAAGTGGCTATCTAGGTTTGCAAAATGCAAGTGGTGTTGGATCAGGATTTGGTGGTGCAGTATCACTGCATTCAGAATCAACATCTTTGGTTGTTGAAAGTGTTATTTATGGCAGAGATGATGACAAAGAAATGATCTTTAATTGGCTCACATCTGACATTGACAATTGTAACAAACTATCAATACTTTCTATTGTGGGCATGGGTGGGTTGGGTAAGACCACACTTGCCCAACATGTATTCAATGACCCAAGGATAGAAAATAAATTTGATATCAAAGCTTGGGTCTGTGTTTCAGATGAATTTGATGTTTTCAATGTAACAAGAACAATTCTGGAGGCAGTCACTAAATCAACTGATGATAGTAGAAACCGAGAAACGGTTCAGGGAAGGTTGAGAGAAAAATTGACAGGAAATAAATTTTTTCTTGTTTTGGATGATGTTTGGAACAGAAATCAAAAGGAATGGAAAGATTTGCAAACTCCTCTTAATTATGGGGCTTCAGGGAGTAAAATTGTTGTCACTACACGTGACAAGAAAGTTGCTTCAATAGTGGGATCAAATAAAACACATTGCTTAGAGCTGTTGCAAGATGATCATTGCTGGCGATTGTTCACTAAACATGCATTCCGAGATGATAGTCATCAACCAAATCCAGACTTCAAGGAGATTGGTACGAAGATAGTAGAAAAATGTAAAGGACTGCCTCTGGCCTTGACAACAATTGGAAGTCTATTACACCAAAAATCATCTATTTCAGAATGGGAAGGCATATTGAAAAGCGAGATATGGGAATTTTCAGAAGAGGATAGCTCTATTGTCCCTGCTTTAGCACTAAGCTATCACCACCTTCCTTCCCATCTCAAGAGATGTTTTGCTTATTGCGCCTTATTCCCCAAAGATTACAGGTTTGACAAGGAGGGTTTAATTCAGCTGTGGATGGCGGAAAACTTTTTACAATGTCATCAACAGAGTAGGAGTCCAGAAAAAGTCGGTGAACAATACTTCAACGATCTTTTGTCAAGGTCCTTATTTCAACAATCAAGCACCGTAGAGAGAACACCTTTTGTCATGCATGACCTTCTCAATGATTTGGCAAAATATGTTTGTGGGGACATCTGCTTCAGGTTGGAAAATGATCAAGCAACAAATATACCGAAGACAACCCGTCATTTTTCAGTTGCAAGCGATCACGTTACATGCTTTGATGGGTTTCGAACTTTATACAATGCTGAAAGGTTACGCACATTTATGTCATTAAGTGAGGAAATGAGTTTTCGTAACTACAATCCTTGGTATTGCAAGATGTCAACACGTGAATTATTTTCCAAGTTTAAGTTCTTACGTGTCTTATCTCTGTCTGGTTATTATAACCTAACAAAGGTGCCTAACTCTGTGGGTAATCTTAAATATCTCAGTTCGTTAGACTTATCCCATACTGAAATAGTAAAACTACCTGAATCAATATGTTCACTCTACAACTTGCAAATACTGAAGCTAAATGGTTGTGAACATTTGAAGGAGCTGCCCTCAAATTTGCATAAACTCACTGATTTGCATCGCCTTGAATTAATAGATACTGAAGTGAGAAAGGTACCAGCACATTTGGGAAAACTGAAGTATCTTCAAGTATTAATGAGTTCGTTTAATGTTGGCAAAAGTAGGGAGTTCAGTATCCAGCAGCTAGGAGAACTCAATCTTCATGGAAGTCTATCAATAAGGCAACTGCAGAATGTTGAGAATCCATCAGATGCATTAGCGGTGGATTTAAAAAATAAAACACACCTTGTCGAGCTAGAGTTAGAATGGGATTCAGACTGGAACCCTGATGATTCAACAAAAGAAAGGGATGTAATCGAGAATCTACAGCCTTCCAAACACTTGGAGAAGTTGACGATGAGCAACTATGGGGGTAAACAATTTCCAAGGTGGTTATTCAACAATTCATTATTGCGTGTGGTATCCTTAACCTTGAAGAACTGTAAAGGTTTCCTATGTTTGCCTCCCCTTGGACGTTTGCCATCTCTGAAGGAGCTTTCAATTGAAGGGCTTGATGGGATTGTGAGTATTAATGCTGATTTTTTCGGGAGTAGCTCTTGTTCATTTACATCCTTGGAATCTTTGGAGTTCTCCGATATGAAGGAATGGGAAGAATGGGAATGTAAAGGTGTGACAGGTGCTTTTCCACGTCTTCAACGTCTTTCTATAATGCGTTGTCCCAAGCTGAAAGGGCACTTGCCAGAGCAACTATGTCATTTAAATTATCTAAAGATTTCTGGGTGGGACTCTCTAACGACTATTCCGCTAGATATCTTCCCAATACTCAAGGAGCTTCAGATCTGGGAGTGTCCTAATCTACAGAGGATTTCACAGGGGCAGGCTCTTAATCATCTCGAGACTCTGAGTATGAGAGAGTGCCCCCAATTAGAATCATTGCCTGAAGGAATGCATGTCCTCCTTCCATCTCTTGATTCTCTGTGGATAGATGATTGTCCAAAAGTTGAAATGTTTCCCGAAGGAGGTTTGCCATCAAATTTAAAAAGTATGGGTCTCTATGGTGGTAGTTACAAACTTATCTCCTTATTGAAAAGTGCCTTGGGAGGCAATCACTCTCTAGAAAGGTTAGTTATTGGAGGAGTGGATGTTGAGTGTCTTCCTGACGAAGGTGTACTGCCACACTCTCTTGTTAATCTATGGATAAGGGAGTGTGGAGATCTAAAAAGACTGGACTACAAAGGTCTCTGCCACCTCTCCTCTCTCAAGACATTGACTCTTTGGGACTGCCCCAGGCTCCAATGCTTACCAGAGGAGGGTCTGCCCAAATCCATTTCAACTTTGGGAATTCTCAATTGTCCGTTGCTCAAACAACGTTGCCGGGAACCCGAAGGCGAAGACTGGCCAAAGATTGCTCACATTAAACGCGTGTGGTTATTAGGTAATGATGTTGATGTTTAA
>Adnr1
AGAAAGGAGAGGAGATGAGGGCTGAGTGGCTCCGCATGTAGTACAGTAGTGCGTTCTTCCCTTCGATTTCCTACAGACCTACATACTATTCGTAGTCGCCCCCTTTTATCGAGCTGTGATGCAGATGCTTGCGCATTGGCTTTGGCTTCAGAGGGATCGACCAAGAAAATGAAGAGCACAAGATCGAAGACTGCCAACGTGCGCGGGCTCCTCTGTTCAAGCAGTTATCGTCTTCCGCTGATAAGCAGCAAGCGTGGTGACTGAGACGGACGGGAGGAAGTTTGGAGGCTCCAGACAAGGCGACAAGTGAGTACCTTCAATTTGTTTGTTGTTTCAGTGGGATTACCCGCGGAACTCGTTGTAATGTTAAATTTCTGACTGGTATGCAGTTCGATGTGTATGTGCCGTGGGGCAGAAGGATCCGCCTCTTGGCCTGGTTGCAGCGGGAGATCTCTATTGGGAAATTGAGAATTTTCCGTAGTGTGTGCGGAAGTGTCGTTCTTCTGAATCGAGCGAAGGGAGTTATAAAGGAAGATCTTGCCCTATTCTTTGAGTTGAAGCTTGGTTTCCCAATGTTAACCTAGATCTGCAAGAACACGATCTTGCAGTTTTGGACTTCGTCACAATATATCACCAAAATTAATCAAGTTCTTGTATTTGGAGATAGAGAGGCACAATCCAGGCTCCGCGCTCTAGAGAAATTGAAGACCTTCTGGGGTTCTTATCCATGGAGCAGCAGCAGAGCTTCGAGGAGAGGACGAGCAAAGACAGCCCCTAGAAGATGGGTGACAGTGCGCTCCACCTTGCAGCAAGGGCCGGAAATGTTGCCCTTGTGCAGAAGATCTTTGCGGACTGCGATCCGGAGCTGGTCGCGGAATTGACTGACCATCAGAACCAGGACGGTGAGACAGCGCTGTATGTTTCCGCGGAGATGGGGCATGTCGAGGTTGTGTGTGAAATTCTGAAGGTTTGTGATCTGCATTCAGCATTTCTCAAGGCACACAACAGCTTTGATGCATTCCATATTGCAGCAAAGCAGGGCCATCTAGGTTAGTTCTTTACTTCTTTCCTTTCATCACTAATTCTTGTATATTGTTGAGTTTAACCACAATGTGCTATGTTTGTCAAGTCATTGATTGGACGATTATGGTTGTGTGAATTGGAATTCTTCAGTACTCCTTAGTTGGATTGTTTATAGTTGTGATTTTCTTTGTCTTGTATACAGTGACTTGTATTTCATTACCTTTGTCCCCAAAGCATTTACCAGGTGTCCGCTTTTGCATTCAATGTTTAAGAAATTTATCTGGGTGATTTGGTCCATATTCCAGCCTATATTGCCTGGTTTTCTTGGTATGGCAGGCAAAAGTGACCATGGATTCACAGTTTTATGTAGGATTTGTTGCTGTCGCGATATGCTTATAAAATATTGATGTTGATGTATCCAAATCAGGGTATCTGATATGATTGATTAGCGAGATAATTAAATGTTGCATCTTCGTGCTTTTTTTTTGTGCCAGCAATTTGTGCTAGAACAAATCAGCTCATGCAATTCATAATAGAAGGCAGTGGAGAAGAGCAAACCACTGTCCTACTCCTGATCCTAAGTTCCTAACTACTACTCCCTCTTCCATAATTTTGAACTAAAACCATGACAAGAATTATGGGACGGAGGGAGTATGATAGTTGTATCTTTGTGGATGTTTGGCTTAATGTTATTGTCAAGTTATTTCGGCTCATATACATGTCCCATGCTTTGTTTCGCAGTTGTTTTGCAGGAGCTACTGAAGGCTTTTCCTGCATTAGCTATGACAACAAATTCAGTAAATGCCACAGCTTTATACACTGCCGCACTTCACCGCCACATTGGTATTGTCAATCTTCTACTGGATACAGACCCAAGACTTGCCAGGATTGCAAGAAATAATGGGAAGACAGCTCTGCATATAGCAGCAAGACTGGGCAATGTGGAGGTGGTAGTGTTGTTGTTGAATAAAGATCCGGCGACTGTTTTCAGAATAGACAGGAAGGGACAAACAGCAGTGCACATGGCTTCCAAAGGCCACAATGCTGAAATTCTGCTTGAGCTACTGAAGCCCGATGTCTCAGTAATCCATTTGGAAGATAACAAGGGGGACAGGCCACTGCATGTTGCAACGCGGAAGGGAAAAACCATTGTAGGTTACCATATCTCTAAAATATCTTCTGTTTTCTTCATTATTTCATTCTTCAGATGTTAACAATTTGTTGTTGCATATTATTTCTTGTTCATCCTATGTTCATTTGCAAAGTTTGCCTGCTTAAACCAGCAATATTAGATTTTCTAGAACATAAAGTATCTAAAGCAACTCCGCCTATGTCTTCTAGGCATAGCCGGTCCCAAGCCCGGGTAAAGGAGGAGGGTTGTGATAGGCTTGGCGAGCCAACGTAAAAACTAGCCAGTCCCATAGGTATGAAACCCATTTGAGCGAGAATAGTACTAGGATGGGTGACCTCCTAGGAAGTCCTCGTGAAAGGGTTTCATATCTAAGGGTTGTGATAGGCTTGGCGAGCCAACGTAAAAACTAGCCAGTCTTTTGGGTATGAAACCCATTTGGGCGAGAGTAGTACTAGGATGGGTGACCTCCTGGGAAGTCCTCGTGAAAGGGTTTCATATCTAGCCTACCCCAACTTGTTTGGGATAAAAGGCTTCGTAAAGTAAAGTAAGTATAAAGTATCTAAAGCAATTTACACTACATTATGTACACAAATAATGAAAAGACTTCCTTTCATAGACTTGAGAGAACTATGAAGTTCTAAGCAGTTTCAACCAGAATTTCAGTGGACTTATGTATATGTACTTACGATTTTAAGATTTTTTCTTAGTAATTTGATCCTTTTTCTGATATTCGCATAATTCCTTACAGATAGTTCAGACGCTAATATCCATTGAAGAGATTGATATCAATGCAATCAATGGAGCTGGAGAGACCGCTTTTGCCATTGCAGAGAAACTGGGTAATGAAGAGCTTGTAAACATCCTGAGGGAGGCTGGTGGAGTAACCGCAGAAGAGCAAGTAAATCCTCCGAAATCAATCAAGCGTTTTAAGCAAACACATGATGTCCAATCGCAGATCAAGCAAAAGCGTCGGACAAATATGCATTTCCACACGATCAGGAAGAGTAGTCAAAAGCTCCACACTGAGGCTCCAGTCTGCGCTTTGGCAGACGCCATGTTCAGACTTCCTGCAAAGCTTGATGAGCTACTGATTAGCCACGTCCACATGCTTCCTAGGGGTGCGGAGGATGAGATACCTCTCATCAAGCAAGATCTGGAAGAGATAATGGCCATTCTGCAGGAGCACGACCACCCAGGGAGAGCGGAAGACCGTGCTATGACGAGCAAGTGCCTGACCAAGGAGGTGCGCGAGCTGTCATACGACATGGAGGATAGCGTCGACCAGTACGTGCACGCCGTCGACACCAAGAGAAGGATTGTTCCTCGCCGTAAAAAGTACAAGATCACCTGTCGTAGGGGCAAGACCACTGCGCGGCTCCCGGAGAAGCTTAAGTGGCGTATATGGATGGCCAACAAGATCAGGGAGTTCAGTGTGCGCTCGCAAGAGGCGCTGCAGCGGTACAGCCTATTTAACCACCCTGGTGCTCATGGCATCAGCACGTCTGCTACTTCTACGAGACATGATGTGTGTTTTGGCTCTTGGTATCCCACACCGTGTGGGGAGCTTGTCGGTATAGATGGACATTTGAATACTCTTGAAGCGTGGTTGGGTAAGGATGGGGAGCAGCAGCTCAAGGTGGTATCTGTTGTTGGATCTGGAGGGGTTGGTAAGACCACACTTTCCAAAGAGCTGTACCGTAGAATCAGAGGGCAATTCGAGTGCCAGGCATTTGTGAGGACGTCCCGGAAGCCCGACATCAGGAGGCTTCTCATCAGCTTGCTCTCACAAGTCCGGCCACACCAAACCCCTCACACTTGGAAATTGCATAGTCTAATTGCCGATATCAGGACACATCTCCACGATAAGAGGTATACATGTCTCTTGATTCATAAGAATTACATTTTCTGGACAGGAATTTAATCTTGTGAGCAGGCCCTTAGTGTGATTTTTCCATTATACAAACATGTTACTGCGGCATCTTAGTGCACCAAAATGGTTTGCGGTTCGATTTCTTCCTTAGTTCAACGATATTTCGGTGGTGGTGAAGATTTGAAGTCACTGATAATATTTTTGTATGCAGCTATGCTGAGCCACTTTTTTTTTCCTTCCAGTCCAGTAAGTATAGAGTGGCAGATTTCCAATGCGTTATTAGGCTGACAACTGTGCTAAAACATTCCTCAGGTACTTGATCGTCATTGATGATGTATGGGCTACACAAACATGGGATATCATTAATCGTGCTTTGCCGGCTGGTAATCTTTGCAGTAGAATTCTAATAACGACAGAAGTCGAAGATGTAGCTCTGAAATGTTGTGGTTATGACTCTAGGCATGTTCTTATGGTGAAACCACTTGGTTACGATGATTCAAGCAAATTATTTTTCAGCACAGCTTTTGGACTACAATATGAATGTCCTCCAGAACTCTGTGACGCTGCACACAACATTGTGAGGAAATGTGCTGGTTCACCACTAGCAATGGTTACTGTTGCTAGTCTTTTAGTAAGCCAGATTGGCAAACCAGAGAAATGGGATTATGTAAATGAAATCTTTGGTCACGGTTTGAGCACATATCCTAGCTCGGAAGGAATGAAACAAGTACTAAACCTTAGTTACAACAATCTTCCTCATTATTTGAAGGCATGTGTGATGTATCTCAGTATATATGAAGAGGACTACATAATTCAGAAAGATGATTTGGTAAAGCAATGGATAGCTGAAGGTCTTATCCTAGCAACAGAAGAGAAAGACAAAGAGGAAATATCAAGGAGATATTTTGATGAGCTTATCAGTAGCAGAATGATCCTACCTGTGTATACAAATGACAACGATGATGTTTTGTCCTGCACACTGCATCACATGGTACTTGATTTTATCAAACACAAGTCCTTAGAAGAGAATTTTGTCATCGCAATAGATCATAGTCAGACAACTGCACCACTCGCAGACAAGGTTCGTCGACTGTCTCTCCACTTTGGTAATGCAGAAGCAACGCCACCAACAAATATGAGACTATCACAAGTTCGGACTCTCGCATTTTTCGGGGTCATTGAGTGTTTGCCTTCCGTTATAGAGTTTCGGCTTCTTCAAGTCCTAATCCTACATCTTTTTGGCGATGATGAAAGTGTCAGTTTTGATCTCACTGGAATATCTGAGCTTTTTCGGTTGAGATATTTGCATGTCACATGTAATGCCACCTTAGAAGTACCACAAACTCAGATGCGAGGTTTACAATATTTGGAGACACTGAAAATAGATGCAAGAGTAAGTGCAGTTCCGTCGGACATTGTTCATTTGCCGAGCTTGTTGCACCTCAGTCTTCCTGTTGGGACAAATCTACCAAATGGTATTGACCATATGACATCGCTTTGCACACTTGAATATTTTGATATAAATGTTAACTCAATGGAGAATGTGCACAGCCTTGGTGAGCTGACCAATCTTCAGGATCTTCGGCTCACATGTTCTACAGTTCCTTCTTCTTACTTAAAGAGTAAAATCGATAGTATGGGCTCTATTCTTGCGAACCTCAGCAACCTCAGGTCTGTAACTCTGAAGTCTTCAGGTATTCTGGAGAGTGAACCTTACAGCATGATCATTTCCTGTGATGGCTTGAGCAGCGTTTCCTCTCCTCCAGCTCTTCTTCAAAGATTTGAGTGGTTGCCACGCATTTGTACCTTCTCCAGCATCCCTAAGTGGATTAGCCATCTCAACAAGCTCTGCATTTTAAAGATTGGGCTTAGGGAATTAGTGAGCAATGATGTCGCTGCTCTGAGAGGATTGCCTGCACTAACTGTTTTGTCGTTATATGTCCGAGCAAAGCCCGCAGAAAAAATTGTCTTTACTAGGGCAGGATTCTTGGTTCTCAAGTGCTTCAAGTTCAGGTGCAGTGTACCTTGGCTGGAATTTGAGGTGGATGCAATGCCTAATCTCTTGAAACTCAAGCTAAGTTTTGATGCCCATGGAGTAGATCAACATCGTACTATACCTGTCGGCATGGTGCACTTAACAGGCCTTAAGGAAATCTCTGCAAAAATTTGGGGTGCTGGTGCCAATGAAAGAAGGGCTGCAAAATCAGCGCTGATTGATGCTATAAAAATGCATTCGGGATGTCCCACCTCCAGCATACAGTGTTTAGATGGGATGTTCAGTGGTAAGGATGATAATAATAGCGGGATACAAGAGGAAGAACACTTGACTCTGCAAAAGCAATACAATATCAAGGAGGAAGACTCCAAGAAACAGCATGATCTTCCAAAGGACTACATGGATGTTGCATACAAACAAACTTCCAGCAGGTATGGATTTGTCATCTGTTGTAACTAATTAACCAACAGCTTCGTTCCATATCCTAATGCATGCTAAAGCTAGTCATGGACGTACTTGTTTTGCTTTTTTGTAACTTGTGTGTCTTTGGATCGGCAGACCACACCTAAAACCAGCATGTAGTTCTTCAAAAGGACTAGGTGGATGACGCGGATGAACTTCATTAGGACTCACAAAATTATACTGAGGATTTATGGCATGTTCGCACTAGCCAACGCAGCCAAAAGTCGGAACTGATGAAAATAATAACAAGCATGTAGTTCTTCAAAAGGACTAGGTGGATGATGCGGATGAACTCCATTAGGATTCACAAAACTATACTCTGAGAATTTATGGCATGTTCCCACCAGCCAACGCAACCAAAAGTCCAAACTGATGAAAAGGGCTAGGCAATCCACATATACACTTGAACATTACCAACCATATAAAATAGTGATGGAAGAAGATTTCACGTATTTCTTTAATTACTAACTATATGGCGCATGTTGCTTTGAGAGTTTATGACATGTTTCTGCTTATCTCGTAGCAACAATCATAGGAAGTCCAAGCGGATCACACAGGTGAGGATGCAGGTGAGGGTGGGATCGGTGCAGGACAACAGCGCCCTCGAGGATGGCTTTAGCTGGAGGAAGTACGGCCAGAAGGATATCATCGGCTCCATGCACCCAAGGTCAGAACTCAGAACGAACTCTCACCTCAAGCGCAACATTTTTCCTTTTGGTCTCATTCACACTGGGCCTGACAGAGACTGACTCGAGCACTTGTTGAAATTGAATTCTCAATTGCAGAGCTTATTTCCGGTGCACGCACAGGCACGTTAAGGGCTGCCCAGTGACCAAGCAGGTGCAGCGCACGTCTACTGACCCGCTGCTCTTTGACGTCGTGTATCACGGGGAGCACACGTGCTTGGACTCTGTCGGATCCCCTGCGACGTCTTGTGGCCATGTCGCCGGCGTGGAGGTGATGAGCAGAAGTAGGCCCGGAGTTGGATTCGTGTCCCAGTCCCAGGCGGCGTGCAGTAGCCAGGTTATGTCCTCCGAGGTGGTAAGCGGAAGCGGGAGTACGGCGGGACTTTGGGGTGACGAGATTGACATGCCGGACCCGGACCGCGATGACACCGGCATCAGTGCTGACTACCTCGGTGGCTACGAATTTGATGTCAGCGCGTTTTTTGCCTAGCGAGATTTGATGATCTCCTCGCACTCGCAGGGGCGGAGCCACGATTCGATTTGAGCACAGGGAGGGCCAAACCATGTTATTTATAAAGCAAAACCATCTCCCATTAGGCAACAGTTCGTTGGTGATTTTGTCTTCATTATAACTGAACTGCAAGTTTCAGAATTGGCATCACACAACACACAACAAAAAGAAC
>Adnr1-RGA4
ACTTTCTTATAATAAATCATAGAAGTTCACATGAAAAACACGTCGACAGCAGTTCTGAATTGCCCCTACGCTTTAACATCATTTTTCTTACAAAACCTATGCTTCTACATAGGACAAAAATATAGATGGTCATCTCAAGTTTCAACTGAGATGTGGTCTAGCACTTGATGATAGACATCAGTTATTTGTAATCCATTCCAAGGACAAGTATTTCCGGACGGAGGGAGTATGTAGTTTTGGGCCGCTGATGAGATCTTATCTGGTTCTTCATCAATAATCTGTCATGACCGGCATGACCAACTGTCAGACTAGATATCTCCATCTCAGGGGCCACTCTACATATTTCATTTCAATAGGATCCAATCATCAAGCACTCATAATTATTAGTGTGTACCTCACAAATAGAATTGGACCTTAATTCGTGCATGCCTAATCTTTGCCACTAAAACAGGTGAGTATGGGAGCATACTGTGATGTCTCCAAGCACACCCAAGACAAGAGACCTGCTAATATCGTCCCCGGCAACAAGTGGCAAACAGATAGCCCCAGAGAAATCTAATCAAGATCACACTGCCTGCCCTTGCACTTACAGCATTGCATGCTTTGAGCTCATGGCTCTGTCCCTTGCCAACCTGTCAGGATAGCTGCACCTAAACTGCAGCGTTCCCTTCTCTTCCTCCCCCCTCATCTGTATAAATTCATCAGCTTAGCACCACCATCACCTCATCAGTTCATCCAGAAAGCACAAGCTAAAGCAGCACCACTACACCTAGCAAAGAAAGAGGAGTAAACCAAACATGGTTAGTGCCAAGAGACTTTCTCAGATGGCAAAGAAGTGGCAGACAATAGCGGCCATCGGGAGGAAGAGGCTCACCCGGACCACAACAGCGGCGAAAGGAGCAGGTAATGACGAGTGCTGCGCCACTTCACCGTCGGTGGCAATGAAGGGCCACTGTGTGGTGTACACCGCCGACAGGGCGCGGTTCGAGGTGCCGCTGGCATACCTCGGCACATCGATCTTCAGCGAGCTTCTGAGGATGTCCCAGGAGGAGTTCACGCGGCGATGACGGGAGGATCATGCTGCCCTGCGATGCCGCAGTCATGGAGTACGCCATGTGCTTGCTCCAGAGAGATGCCTCCATGGAAGTCATGAAGGCATTCATGAGCTCTGTCGCAAGGCCGCGCAGCTTTGAAGGTAGTGTGGTGGGCATAGGGCTTAATCAGCAACTGGCTGTTTGTTAGCTTCTGAAGAACAGCCAACATAGTGCTAGCTTTAGCCCTGCTCTGTTTCTTGCATGATGTGAATATACAGTTGCAAGAGGTGGATTGGGCATGGAAACAAAGATTATCTTGCAATTTGCAACATGGTTAACTTTGTAACAATAGAAAACCATGAGCATATAGACAAGAAAATAAGGAGACAAAACTTGTCGCCAGAAGTAAAACTACACACCGTACAATACAACAGCAGCTCGTCATTTATCATGTCTCTGGTTTGGGTATCCAAGCTGAATCATCACCGCAGCAGCTTGCTTCGCTGAATCATCATTGCCGTCTGCCTCAGTGACCAGATGAGGAAGTTGATTGGACAATCACTTGAAGCCGCGAAGAAGACTCTGATGAAAGTCTCATCTTCTTGAGACTAGAATCCAGTCCATCATCCAAACTTGGTTGGACTACACATATTTTCCGCTTGTCCCTCACAGCTGAAACTTCTTCATTCCCCGGACCCTCGCTTTCCACTCGAACACCACTTTTGTGCAACATGAGTCTCGGCCTATTCGGATGGTTCTTTGTTGCTTGCTCCCAGTCTTGTCGTGTTTGGTCAGGCACTCCAGAGTCAACCATGACTTCCTTGAGATGTCTGAGGTGTCTGATTTGGATGCCGGAAAGACCAACTAGACTCGGGCAGAGCAGCTGGAGTGAAACAAGGTTCGGCAGAGCTCCTTGTTCGATTGCTGGCAGAGCTGAAGTGAGACTTTGCACTACAAAGCACAGACGACGCAGGCTTGGGAATGCCCCTGATTTCATTTCAAATCTCTCAAGCTCATTCGCAATCAACTTGAGGTAAAGCAAGTTTCTCAAATTGATCAGAGACGATAGAAGATCCCGTGTCAGAGTAGCTGATGAAATACACAGTTCAGTGAGACCTGACAGCAAGGGAACAAACGGGGGTAACTGGAGTAGCTTGCCACGTAGCTTCAGTGACCTTACATCATATTTGGAATCCTCCGAGCATGGCTCAAAAGCAAGCGAACTCAGCAAGTCTTCGGAACATTCTTCTGAATCAAGTGATAGAGAACGGGCACCCACATTGTCCATGGGGACCTTGGTGAACTCCTGAATGGCCTTGGAAAGATCATTGGTGTAGTTACTTCCATTTGCAACTGGCCCACACCATATCTTGACCTTTCTCAGATTTCTCATGTGAACCATAAGTTGAAGAAACCCTTGCCTTTCGTTTGTGACAAATCCAGCTAAAGTCTTCAGGTTGCTCTTGTTTCCGGACAAGAACTTCGTTGCTTTGCTCATCTTGTTTGCATTGTTTAGATCTTCTTTGTCAACTGTAAACTTTCCGAACAGATGAGCTAAGTGGTACAGCATAATGGCCTCAATGGGCACTGTCTTTATCTTGGTTCTCCTTAAATCCAGGGTCTCTAAGCAGTGCAGTCCATCGATGCTGCTCGGAAGCTTCGCAATACTGCCCCCAACACTTAGATATTTTAGATGCCATAGCTTGCCTATGTGTTTGAGGTGACTATCTTCCAGATCACTGCATTCTTCCAGATCCAAGACTCGTAGCAGTTTGCATTTACGAACATAAGAAATAGCATCACCTGCTTTTCCAAAGACTGTTAGAGACCGAACACGAGATAAATCCTCGTCAGAGGCCTCACTATCTGTCACATTGCCACCATGGATGGAAAGGTGGCAGGCATTATTAACATAGGCATGGGGTCTTGGATGATCACGAGACGATGTCGCGATGAACCCCTGTGACACGGACTTGTGCAGCACGAACTCGTGCATGATGCCATGAGTCATGCACGTCTTCACTTGCGCATTATTCCTTGTGCCAATGGACTGTATGATATTCCGGTCGACAAGCGCCTTGAAAGTCTCATCCGCAATGTCCTCCTCACTGCGAAGAGAATCACTCCGTGCATATCCTTCCGCTAACCACCTCCTGATAACAACTTTCCTCTTGAGGGGACGATTGTTAGGGAATACACCAAGATATAGCAAGCAGGTCATAGCATACACTGACAAACTGTCATAGTTATGCATCAGCACCTTTCTTAGTTCTGCGAAATTGTCATGGCCATGCTTCTCTCTCAGATGAGAACCCAGGTTACGGCATAGCTCTGTGCATCGCTCCCCCGTAGGCTCACCTGAGCATTTCAGGAAATCGGAGACACTGACGAGAGCAAGTGGAAGACCACCGCATTTCTGCAGCAGCGGCATGGACCCCTGCTCCAGCTCAGGTGACCGTACCTCCTGAAGAGCTATTTTCTTGGAGTCCTCTTCACCAAGTGTGTTCATTTGGTACACATAACCATTGCCATGGCTGCAGATATTAGCTGTTGACTGAATAGTTGTGGTCAGTAGGATTCTGCTGCTTTTGCCATTGTTTTCGAAGATGGAATTTATAGTGCTCCATTGCTCCATCCCCATGTCATCTATGACAATTAAATACCTAGAAATAAAATTGGGAGATGAAAAACAGAGGTTAGAAGATGAGTAGTGCATATGCAATTCAGAAGAAATTTCAATAGAAATTAGATCCCCAAATTATAATTTTACTAAGAACAATCTAAAATTATTTGGGAGTAGCATATGAAATTCAATAGTGAAGATCCCCAAAATTCACTAGATCCCCAAATTCAGATTTCACTAAGAACAATCTAAATTATTAGGGAGACGAAGTAAAGAGTAGGGAAAGATGCACACCTCTTATCCTTGAGGTATTCCTTGAGCAAGGCTTCAATACGTTGGCCATTATCAGCAACAACGTCCATGGCGTCTTTGGGGCGAACTTGCTGGAGTACATCGCGTAGGATCTCACCGACCCCGTGGCCGGTGACCTCTGGCGACCACCGACCGGCGGCAACCCAAGCACGGCAATGGAATTTCTCCACGGCGTGAGGGTCCTCGTACACAGCCCTCGCGAGGGTGGTCTTCCCCAAGCCGCCGAACCCCACCACGGAGATCACCCTCAGCTGCTCCTTCTCGCCCTCCACCTCATCCAGCATCGACAGGAGATCCTCCACGGGCCTCCCGATGCCCACCGGGTTGCGCGCGAAACGACACGACGGCGCCGCCGCCGCGAACTCGTGGCAGCAGCTGGCGGCGGCGGGGGGGATGGGGATGCCGAGGACGCGCTCGTGCGCCAGCTTGAGGCGGGCCTTGAGCTGGCGGATCTCGTCGGCGAAGCCCGAGCGACTCTGGACCTTCCTCAGCTCGTGGGCGACGGCGGCGACCCGGCGGATCAGCGCCGCTCCTCCTCCGCCTCCGCCGCCGCCAACGCGGGGCCTGCAGGTGAGGCGGTGGACGATGCGGTCGATGCAGTCCTGGGCGTCGTGCACCAGGCCAAGCATCTCCTCGCTGTAGATCCTGGCAACGGCGGTGCGTTGCTCGCCCCTGCGCAGGGCGTGGAGGCGGTCGTCCATGGCGGCGGCGATCATGCGGACGTCCTGCTGGATGGAGAGGGTGTCCTGCCGGAGGCCCTTCTGCTTGTTGTACTCCTCCAGCACCTGGAACAGCTTCCCCATCACGCTCCTCAGGAAGGCGCTCGCCGCCGATTCCATGGCTCCGCTTCCACAGCTCGATCGGCTCTACACCACACAGTTGACTGAAGAGAAGTGAAGAGGGAGTCTATCATTGCAATCGACAAGAGCATCAGTAACCGGACCCCACTTCCCCCAAAACGTCAGGCCAACTCCACCGACCCATCCTGTCCGCGTGCCCACTTCTCCCGAAACGTCAGGCCAA
>ADR1
CGTATTAGGGAATATCGTAATTTAGAGTTTGTCTAGATAATCGAATTCGAAAAAAAACTACTAAATCGATCTGTTTGATAATAAGTGAAAAACTGATACGTAACCATAAGATCCATACATTCTCTGAAATCTATTACAAAGCTATTACATGTGTTACCGCAGAAACAAAACTTTAAAACACTAAACGACAAAACGTATGTTATTGGAAGTTGCTAAGAAACTTCGTCTTCTTCGCTATTTTCTAATCTAAAAACGTATCAACCCTTATTACCACTCAACCATCTCACTTTCTTTTTTCTGTCTTACACTCCAAGATCGGTCTCGATGGCTTCGTTCATAGATCTTTTCGCCGGCGACATCACGACGCAACTCTTAAAGCTGCTCGCTCTAGTAGCTAACACAGTCTACAGTTGCAAAGGAATCGCCGAACGACTGATCACGATGATCAGAGACGTTCAACCAACGATCAGGGAGATCCAATACAGTGGCGCGGAGCTGAGTAACCATCACCAAACTCAACTGGGAGTATTCTATGAGATCTTGGAGAAAGCAAGAAAGCTATGTGAAAAGGTTTTAAGATGCAATAGGTGGAACCTTAAACATGTGTACCACGCGAATAAGATGAAGGATCTCGAGAAACAAATATCTCGTTTCCTCAACAGCCAGATTTTGCTCTTTGTTCTTGCTGAGGTATGTCATCTACGGGTCAATGGTGACAGGATTGAGAGGAATATGGATAGACTGTTGACTGAGCGGAATGATTCTTTGTCGTTTCCGGAGACTATGATGGAGATTGAGACGGTAAGCGATCCGGAGATTCAGACGGTATTGGAATTGGGGAAGAAAAAGGTGAAGGAGATGATGTTTAAGTTTACGGATACACATTTGTTTGGGATCTCTGGAATGAGCGGTTCAGGGAAAACCACTCTTGCAATAGAGCTTTCAAAGGACGATGATGTTCGAGGTTTGTGAAGTTTTATTGAATTTTGTTTTGTGTTGATGGTCATGAGTTCTAATCAAGATTTTTGTGCAGGACTCTTTAAGAATAAGGTTTTGTTTTTGACTGTGTCACGGTCTCCGAATTTTGAGAATTTGGAGTCTTGTATACGAGAATTTCTTTATGATGGAGTTCATCAACGGAAGCTAGTGATTCTTGATGATGTTTGGACAAGGGAGTCCTTGGACAGGCTGATGTCTAAAATTCGTGGAAGCACTACTTTAGTAGTGTCACGGTCCAAGCTTGCAGATCCTAGAACCACCTACAATGTGGAATTATTAAAGAAAGATGAAGCAATGTCTCTTTTGTGTCTCTGTGCTTTCGAACAAAAGTCCCCGCCTTCTCCATTCAACAAATATTTGGTGAAGCAGGTACTAATGCCTTTTTATAAATATTTGAATCTGTAACTAAAAACACACTTTGCTTCCAAATACTAAAATTGTTACTCTGTTTGGTAGGTTGTTGATGAGTGTAAAGGTTTACCTTTATCTTTGAAAGTTCTTGGTGCTTCGTTAAAAAACAAACCTGAAAGATATTGGGAAGGCGTAGTGAAGAGGTTATTAAGAGGAGAAGCTGCTGATGAAACTCATGAGAGCAGAGTGTTTGCTCATATGGAAGAAAGTCTAGAAAACCTCGACCCGAAAATCCGAGACTGTTTCTTGGATATGGGTGCTTTCCCTGAAGACAAGAAGATCCCTCTTGATCTTCTCACGAGCGTGTGGGTTGAGAGGCATGATATTGACGAGGAAACTGCGTTTTCCTTTGTTCTTCGTTTAGCTGACAAGAATCTCCTTACTATAGTGAACAATCCGAGGTATTCGCTCTTTTATGACTTTGTCTCTTGTACCAACACTTCAGTGGGATTAATCATATCATAAATTTGCAGGTTTGGCGATGTGCACATTGGCTACTATGATGTATTTGTGACGCAACACGATGTTTTGAGAGACCTAGCCCTTCATATGTCCAATCGTGTGGACGTAAATAGGAGAGAGCGGTTATTAATGCCAAAAACAGAGCCAGTGCTTCCAAGAGAATGGGAAAAGAATAAAGATGAGCCATTTGATGCCAAGATAGTTTCCCTTCATACAGGCAAGACTTCTTTAACTTTAAATGAATTTGGTTAGTGACTAGAGTCTTCAAGTTGATACGAGCCAAAGATTTAGTCTTTGAACTCGTAATCCTAGACTTTCTTAACGTGATAAATAAGAAAGCCACTAAAATAAAACCAAAACACCTAAAACTCTTATCACGTATCAGGTTTGATAGATTTTTTTGTGTCTTTAGGGGAAATGGATGAAATGAATTGGTTTGACATGGACCTCCCTAAGGCAGAAGTTTTAATACTGAACTTCTCTTCGGACAACTACGTCTTGCCACCATTTATTGGTAAGATGAGTAGACTCAGGGTGCTCGTGATTATCAACAATGGCATGTCTCCTGCGCGTCTACATGGCTTCTCCATCTTTGCCAATTTGGCCAAACTGAGGAGTCTCTGGCTCAAGAGGGTACATGTCCCTGAACTCACCAGCTGCACCATTCCACTGAAAAACCTGCACAAGATACATCTAATCTTTTGTAAGGTCAAGAACAGCTTTGTTCAGACGTCATTCGACATCTCGAAAATATTCCCAAGCTTGTCTGATCTCACTATTGATCACTGTGATGATCTTTTGGAACTAAAATCCATATTTGGAATAACCTCTCTCAACTCTCTCAGCATAACCAACTGTCCACGGATTCTTGAATTGCCCAAGAATTTGAGTAACGTACAGTCCCTTGAACGTCTAAGGTTATATGCCTGCCCCGAGCTGATATCCCTCCCGGTCGAAGTTTGTGAGCTGCCATGTCTAAAGTACGTTGACATTTCACAGTGTGTCAGCCTGGTTTCTCTTCCTGAAAAGTTTGGAAAGCTAGGGAGTCTTGAGAAAATTGACATGAGAGAATGCAGTTTATTGGGTTTACCAAGTTCTGTAGCTGCACTTGTGTCTCTACGCCATGTCATTTGCGATGAGGAGACTTCGTCTATGTGGGAAATGGTCAAGAAGGTGGTTCCTGAACTTTGCATTGAAGTCGCCAAAAAATGCTTCACCGTGGATTGGCTTGACGATTAGGCTTCTTGTTCCTTCAAACTCTTGATAACCCCTTGTATTAATCATTGATCAGCAGTAATTAGAGCGAGTTATTTGAAGTTTGGAATGTTTCTCTCTATATATAAGATCATTTTTAGCTATCCATCTTAACTTTAAGAAGAGTTGTTTTCTGTTTATGAAGTTAATGCACTGGTTTTTAATGGCGATATCTAGGAGCGGAGCCAATTAAGGAGGAGGGGATCATTTAACCCCATAACATTAT
>ADR1-L1
CAAATCTTTTCAGTTTCTAAACTTTCATGTAGAAAAGAGAGAGTAGAAGTTTGTTATGAAAAGTTATCCTTTATTGAACTTAGAAATTAGAAAACAGAGTAGAAAGAGTTCTCTATACAAGCCATTTAACTTACCAGACTCTAAACAATGAGTTTACACTTTATTCGTCAAGCCAGTCTAGGCTGAAGCATTTCTCAGCAGCTTCGATCTTTAACCCTGGAACAGCCTTCTCAACTTCTTCCCACATAAATGCAACGTCGGTATCGCAGATTACATGGCGCAGAGACTTCAGTGAAACAGCAGAGCTCGGTCTATCCGAGAAGCAACATTCTCTCATGTCGATCTTCTCAAGCTTCTTTAGCTTTCCTATTTCCTCTGGAAGACAACTCAGGCTGACACATTGTGAGATGTCGAGATACTTAAGCCCAGGAAGCTCACATATTTCTCCAGGTAATGTCTTTAGCTCAGGGCAAGCATATAGCCTTAAGATTTCGAGAGCTTGTAGCTTACTGAGGTTCTTGGGCAATTCACCGAGGCGTGGACAATTTGTTATGCTTAAGCAGCTAAGGGAGGTCAGTCCGCAAATGCTTGAAGGTAGTGCCACGAGATCATCACAGTGATCTATTGTCAGATCGCCCAATTTTGGGAAGATATCTGCCACGTCAAGTCCGGTTTGATCAAAACTTTTATTGATCTTGCACAGAATCAAAGACATCTTGTGGAGATTTTTCAAGGGGGTGGTTGAGTTGGAGAGTTGAGGGACGTGAACCCTCTCTAGCCAGAGACTTCTTAGTTTCGACAAATGAGCAAATATTGAAAAGTCATGGAGAACCGCGGGAGACATGCCGTTGTTGATAATCACTAGGACCTTAAGCCGGCTCATCTTACTGATAAAAGGCGGAAGAACATACTTGTCTGAAGAGAAGTTCAATATTAGAATCTCTGCCTTGGGGAACTCCATGTCAAACCATTGCATTTCATTCATTTCCCCTGCAAAAAACAAAATAAAAAATCCATACCAACATTATGATCCTGGTGATTATTACATGAGAGAACCAAGAATATTTGCAGTGTAGAAAAGCACTTGCCAGTATGAATAGAGACAATCTGGGCAATGTAATGCTCATCATTGTTCCTTTCCCAATCTCCTGGAAGATCTAACTCTCTTTTCGGCATCAGCAACCGCTTTCTTCTGTTTACTTTCCCTGCATTGCTTAAATGAAGAGCTAGGTCTCGCAGAACATCATGCTGTGTCACAAATATATCATAGTGGCTTGCGTACAAAGAGCCAAGCCTGCAAATTAATGTAACAGTCATAATTTCAGAAGACTTTTTAAACCTTACAAAAAGTGAACTAAGTACAAGTTTTATGATCCCTCACCGTGGATCCTTCCCAAGAGTAAGGAGATTCTTGTGTGACAAATCAACAAGGATGGCAAAAGCATTTCCTTCATCTATATCATGTAACTCAATCCAAATGTTGATGAGAACATCAAGAGGAATCTTCCTGTCTTCAGGGAAGGCGCCAAGATCCAAGAAACAATCTTTGGTCGTCTGGTCGAGATTGTCTAGACTAGCTTCCATTTGACGAAGCAATCTACTCTCGTGAGAGTCATCAGCAGGTTCACCTTTTGATAACCTCTGCAATACGCCCTTCCAGTACATTTCAGGTTTGCCATTTAATGAAGCACCCGTGACTTTGAGAGCTAAAGGAAGCCCTTTACATTCATTAGCAACCTGAGCCAAACAGAGAACTCTGAGAATCGAAAAGCTTTGAATATTATGCTAGGCGTCGGAGAAGAAACTATTAAAATTACCTGCTTAACCAGATCTTTGCAGAAACCAAGAGGGATAGATTTCTGACCGAAAGCACAGAGACAGAAGAGAGAGATTGCTTCATCTTCACTCAGTACTTCGACATCATAAGTGAATTTAGGCTCAGTGAGTTTGGATCGTGAGACCACAAGAGTTGTGCAACCAGGAAACTTAAACGAGGTCAAGCGGTCCAGGGCCTGTGTGGTCCAAACATCATCAAGAATCACGAGCTTACGCGCGCCATCAAACGGAAAATTACAGTCAGGAACAGGATTTCCAGCTTCACAACCAGATAAGAAACCCCATATAAGTTCCCTCAGCTCCTCAAGAAGCGGAGATTGTGATACAGTCAGAAACAAAATCCGGTTCTCAAAGTGACCTGAAGAAAAACAAGTGTAAATTCACCATGTCACTCACTAAACAAGAGACTACTGTTTCGAGTCACTAACATAGAATCAGAGTCGGGACAAGAGAAGAGAAGAAGAAGAAGATGAGAGTAAGACTTACATTGGACTTCATGGTCCCGTTGAAGTTCTTTGGCAAGAGTGGTTTTACCAACACCGCCCATTCCACTGATCCCAAAAACCCCTCCTTGAGATTCGAACATCATCTTCTTAACCTTAACCTTTCCCAATTCCAATCCAACCCCAAATTTCTCCGAATCGTCGTTGGTCTCAATCTCCATAGCCTCGGCTCTCTTCATGGCCTCTGATATCAAGCCACCTCCCCCAATTTTCATGGAACCCACTTGCTGAATCACCCTGTCGAGGCTCATGTCAACCCGATCCAAACGCACACTGGTATCGGCCCGGAGATGATGAACGTCAGCGAGGATATGTGTAAAGACCTCATTTTTAAGGAAATTAGAGATGGTCTTCTCTAGCTTCTCCATTTTTCTGGCTAGGGTTAGCTGTCGATATAAATTCCATCGCTTAGAGCTAAGGACTTTGTCAGTGAGCTTCTTGCCTTTCTCTAAAGTATCGAAGAGCATACCGATTTGAGCTTGGCGGTGAGCAGGAAGCTCCACGCCGCTGTATTGAATCTCCTTGATCGTCGGTCGAATGCTATCGATCAAGGTGAGGAGTTGTTTGGCGGTGTTTTTGTATCTCCACGCCGTTGTAGATATCGTAAAGAGCTGCTTCAGGAGCTCCGTCGCAATTTCACCGGCGAAAAAATCGGTGATGGCCATTGGATACCACCAAGTCAAGTCAATGGAGCTCGAGAGAGAGATAGAGAGAAGACTAAATAAGCAACGAGGAGCAAGTAGTAGTGGAGGACCCCACTTGAAAATTTCCTAGCAATTCGCAGTGACACTGACAACATCATCAGCTTCCTAAAGCAACAAGCACGCGACAAGACTTTTTAAAACTATTTTAAAATAGAAACTCCAAAGAAGAAGAAGAAGACTATCCAATTGGTCATTCTAATATTACCATAAAGTTAATGGAGACTGGAAAGAAAAGGGTTGCAAATATCTCTATCGAGAATTTTTGAAAGTATTTTTATGTGTTCACATGAAGTTGATAGAATTTAGGGTGATTTGCAAGAATAGCTATATTTGAAAAATGAATTAAAATATAGCACGATAAGTGTAATAATAAAGAAACTAGCATGTGGGACAATGGAAAAAACCATTTTAGTGTTTTGCTGTATACAAAACAATTGGACTATACTATATAGAAGTGTATCATATTATACTAGATAAGGCCCGTCTATTTAGGCAGGTGTACTCGAAATTTTCAAATACTCGAACGGGTCTAAACTTTAAAACCCGAAAAATCTCGAACCCGAACCCGAATAGGTATCCAAACATATCTCAAATATAAGTATATTTTAATCGGTAACATACTCTCCAGCGTTTAGAAATTGGTTAATCGGTAAAGACTACGACCAATCAGTTAACAGCCGACCGCTCTACCACTTTATACTTATATATAGAAAATATTAGGATGTTTTGGATATTTTAGTTATTTTGTGTATTTTTAGATATATTCAAACAAAACTACTCGTGTTGTTTTGGGAATTTTTGAAATTTTCAAGTAATTTAATAGATTTGCACACAAAATTTGATATTTCAATATATAAATAAACTCGAACCCGAACCCGACCTAAAATCATAAATTACCTCAACGGGTCCTAAACTTCTAAACCCAAAAAACCGAACCCGAAATACCCGATCCGAATACCCAAACGCTTAGGGCTAATAATTAATAAAAAAAAAGAAATCCACAAAAATATTTAGAAACCAAACATTGTTGAAAATA
>ADR1-L2
CAAAAGGTGACTGCAACGAAGCTTCGTTAATGGGTTCCACAACGTCACCTACTTGTTTACTTCCTTTTGTTTTGTTTACTTCGTTGCTTGTTACTCCACTCTTCCTTGCCTTTTCTTCTCTCCACTTATCTCTCTCTCTTTTTCTCATCGGCCTTTGCCATGGCAGATATAATCGGCGGCGAAGTTGTGACGGAGCTCGTGAGGCAGCTCTATGCGGTTTCTCAAAAAACCCTCAGATGCAGAGGCATCGCCAAAAATCTCGCCACCATGATCGATGGTCTTCAACCAACGATCAAGGAGATCCAATACAGCGGCGTCGAGCTCACACCTCATCGCCAGGCTCAGTTGCGTATGTTCTCGGAAACCTTAGACAAGTGTAGGAAGCTCACCGAGAAAGTTCTTAAATCCAGCCGTTGGAACATGGTTAGACAGCTACTCCATGTTAGGAAAATGGAGAATCTTCAGAGTAAAGTGTCTAGCTTTCTCAACGGTCAATTGTTAGTCCATGTTCTCGCTGATGTTCATCATGTTCGAGCCGATTCTGAATTCCGGTTCGATCGGATTGATAGGAAGGTTGATAGTTTGAATGAGAAGCTTGGTTCTATGAAACTCAGGGGAAGTGAATCGTTGCGTGAGGCGTTGAAGACGGCCGAGGCTACCGTTGAGATGGTGACAACCGATGGTGCTGATTTGGGGGTGGGATTGGATTTGGGAAAGAGGAAGGTGAAGGAGATGTTGTTTAAATCCATTGATGGGGAAAGACTTATTGGTATCTCTGGGATGAGTGGTTCAGGGAAAACCACTCTTGCCAAAGAGCTTGCCCGGGACGAGGAGGTTCGAGGTAATGACTTTTCTTTGCTGGCCTCTGATTCCATATCGTTTGTTAATTTGCTTGGTACATCTTTGTGATCTCTATTGCAGTGGCTTTGTGGTGTTTCTTAATGGTATATTTTGTTGGTTTATCTTGATGATCATGCTTCTATTGTTTTGTTGTATAGTTGAGTTGCTAAAATTGCTTTCATTTACTGCTTTTATACAGGCCACTTTGGGAACAAGGTTTTGTTTCTGACTGTGTCACAATCTCCCAATCTTGAGGAGCTTAGAGCCCATATATGGGGATTTCTTACTAGTTATGAGGCTGGGGTTGGTGCTACTCTTCCAGAATCGAGGAAGCTAGTGATCCTTGATGATGTTTGGACAAGGGAATCTCTGGACCAGCTGATGTTCGAAAATATTCCTGGAACCACAACTCTTGTGGTCTCACGGTCTAAACTCGCAGATTCTAGAGTCACTTATGATGTAGAGTTACTCAATGAACATGAAGCAACGGCCCTGTTCTGTCTCTCTGTTTTCAATCAGAAATTAGTGCCTTCAGGGTTCAGCCAAAGTTTGGTCAAGCAGGTAATTGGTCTGCTTTAGGTGACACATGCATAGTAGCAATGTTCTTTTTTGCTTTCAGTACTCATATTGTATTGACTCTGTTTGGTAGGTTGTTGGGGAGTGTAAAGGTCTACCTTTGTCTCTGAAAGTCATTGGTGCTTCATTGAAAGAACGACCTGAAAAATATTGGGAAGGTGCAGTGGAGAGGCTATCAAGAGGTGAACCTGCTGATGAAACTCATGAGAGTAGAGTGTTTGCTCAAATCGAAGCAACTCTAGAAAATCTTGACCCTAAAACCAGAGATTGTTTCTTGGTTCTCGGTGCTTTCCCTGAAGATAAGAAGATCCCTCTTGATGTTCTCATCAACGTGTTGGTTGAGTTGCATGATCTCGAGGATGCAACTGCTTTTGCTGTTATTGTTGATTTAGCAAACAGGAATCTCCTTACTCTTGTGAAAGATCCAAGGTACGGTTGGTTATAAAACTCTTTATGATCTGATCTCTTGTAGCCACTTTCAACGGTTTTATTCGTTCTTAGCTAATGTAATTACCATCGATAAATTTTCAGGTTTGGACATATGTACACTAGCTACTATGATATATTTGTCACGCAGCATGATGTTCTAAGAGATGTAGCACTTCGTCTTAGCAATCATGGGAAAGTAAATAACAGAGAGCGGTTATTGATGCCAAAAAGAGAGTCAATGCTTCCGAGAGAATGGGAGAGGAACAATGATGAGCCATACAAAGCCAGAGTAGTTTCCATTCACACAGGTAAGGATTTGTTACACGACCATCTTCTAATGAATAATTTGGTTTGTTACTAGAATAATAAAGTTTTGATATGGATTTCTGTTTTATTTTACAGGAGAAATGACTCAGATGGATTGGTTTGACATGGAACTCCCTAAGGCTGAAGTTTTGATACTACACTTCTCTTCTGACAAGTATGTATTGCCTCCTTTCATTGCTAAGATGGGCAAGCTTACAGCGCTCGTGATCATCAACAATGGTATGTCTCCTGCGCGTCTACATGACTTCTCCATCTTTACCAATTTGGCCAAACTCAAGAGTCTCTGGCTTCAGAGGGTTCATGTCCCTGAACTCTCTAGCAGTACAGTGCCCTTGCAAAACCTCCACAAGCTGTCTCTCATATTCTGCAAGATCAACACTAGTCTTGATCAGACAGAGCTAGACATTGCCCAAATCTTCCCAAAATTGTCTGATCTTACAATAGATCATTGTGATGATCTTCTGGAACTACCTTCGACCATCTGTGGAATCACCTCTCTCAATTCCATCAGCATAACAAATTGTCCCCGCATCAAGGAATTGCCTAAGAATCTGAGTAAGCTAAAAGCCCTTCAGCTTCTGAGGCTATACGCTTGCCATGAGCTGAATTCTCTGCCTGTGGAAATCTGTGAACTGCCAAGACTAAAGTATGTTGACATTTCTCAATGTGTCAGCCTGAGTTCTCTTCCGGAAAAGATAGGAAAGGTAAAGACACTTGAGAAAATCGACACGAGGGAATGCAGCTTATCGAGCATACCAAACTCTGTGGTTTTATTGACTTCTCTACGCCATGTAATATGCGATAGAGAGGCTTTATGGATGTGGGAAAAGGTCCAGAAGGCGGTTGCAGGACTTCGTGTTGAAGCTGCGGAAAAATCTTTCAGCAGGGATTGGCTCGACGATTAGGTTCGTGATTCTCTCCCTCCGAGCCCTTAGAAGCATGTTGTATAAAATACTTAATTGCTAATCTGTAGCAAAGTCTTGTATAATATTATATTTTATGAGCACACTCAAGAGTCAAGAGTCAGTGCAAACTTCGTTCTTGCTCTTTCTCCAGAAATTTATCTAACTATAAAATTTCCATTCAAGAATCAGATTTATGTTAGTATCATTCCAGATTCCTTTATTAGAGTAGCTTTTGAGCCAAC
>ADR1-L3
ATGCTTTTTAATTTGAACGATGAGGCAAGAATTATTGGGATCTCAGGGATGATCGGTTCAGGGAAAACCATTCTTGCCAAGGAGCTTGCGCGGGACGAGGAGGTCCGAGGTAATCAGTTTTGCCCTTTGTTATGTCTGAAACTATCCATTGTTAATATGCTTGGGCCATCTTTGAAGTCTTTTGAGCAGTTTATGTTGTTGCTCAGTGGCATGTTTACTGGTTTATTTGGATGATCATGCATTTATCTCTGTATGTTCCATTGTGTCATGTTCATCTCCGGTGAACTGTTGATGAGTCGTATAGTTGAGTTCTTGATATTAGAATCTGTTAAGAGTCGGAGAGACTGTTCCTTTGATGCTAAAAAAGCTTTAATACAGGCCATTTTGCGAACCGAGTTTTGTTTCTGACTGTGTCACAATCTCCCAATCTTGAGGAGCTGAGATCCCTTATACGGGATTTTCTTACTGGTCATGAGGCTGGCTTTGGTACCGCTCTTCCGGAATCCGTTGGTCATACACGGAAGCTAGTGATCCTTGATGATGTTAGGACAAGGGAATCTCTAGACCAGCTGATGTTCAATATTCCTGGAACCACAACGCTTGTGGTCTCACAGTCTAAACTCGTAGATCCTAGAACCACCTATGATGTAGAGTTATTAAATGAACATGACGCAACATCTCTGTTCTGTCTCTCTGCTTTCAACCAGAAATCAGTTCCTTCAGGGTTCAGCAAAAGTTTGGTCAAGCAGGTAATGGGTCTGCTACAAGTGTTACATGCATAGTAGTAATATTCTTTGTACTTTCAGTACTCATCTTGACTCTATTTGTTAGGTTGTTGGGGAGTCTAAAGGTCTACCTTTGTCTCTGAAAGTCCTTGGCGCTTCATTAAACGATCGACCTGAAACATATTGGGCAATTGCAGTGGAGAGGTTATCAAGAGGTGAACCTGTTGATGAAACTCATGAGAGTAAAGTGTTTGCTCAAATCGAAGCAACTCTAGAAAATCTCGATCCAAAAACCAAAGAGTGTTTCTTGGATATGGGTGCTTTCCCTGAAGGCAAGAAAATCCCTGTTGATGTTCTCATCAACATGTTGGTCAAGATACATGATCTTGAGGACGCAGCCGCCTTTGATGTTCTTGTTGATCTAGCAAATAGGAATCTTCTTACTCTCGTGAAAGATCCAACGTACGGTTATAGAACTCTTTATGTTCTCATCTCTTGTAGCCACTTTTATAATTTTAACCATTCTTAACTAATTTACCGTGGATAATGTTGCAGGTTTGTCGCTATGGGCACTAGCTACTATGATATATTCGTGACGCAGCACGATGTTTTAAGAGATGTAGCACTTCATCTTACCAATCGTGGAAAAGTAAGTAGAAGAGACCGCTTATTGATGCCAAAAAGAGAGACCATGCTTCCCAGCGAATGGGAGAGGAGCAATGATGAGCCATACAATGCACGAGTGGTTTCCATTCACACAGGCAAGAATTTGTTATGCAACGATCTTCTAATGAATTAATTCGGTTCGTCACTAGAATCATAAGGTATTAATATGGATTTCTTTACAGGAGAAATGACTGAGATGGACTGGTTTGACATGGATTTCCCCAAGGCAGAAGTTCTGATAGTAAACTTCTCTTCAGACAACTATGTATTGCCTCCTTTCATTGCTAAGATGGGAATGCTTAGGGTGTTCGTGATTATAAACAACGGTACCTCTCCAGCGCATCTACATGACTTCCCCATCCCTACCAGTTTGACCAATCTAAGGAGTCTCTGGCTTGAGAGGGTTCATGTCCCTGAACTCTCTAGCAGTATGATACCCTTGAAAAACCTCCACAAGCTATATCTGATTATTTGCAAGATCAATAACAGTTTTGATCAGACAGCCATAGACATTGCCCAAATCTTCCCAAAATTGACTGATATCACAATAGATTATTGCGATGATCTTGCGGAACTACCTTCGACCATCTGTGGAATAACCTCTCTCAACTCCATCAGCATAACAAATTGTCCCAACATCAAGGAGTTACCGAAGAATATAAGTAAGCTACAAGCCCTTCAACTTTTGAGGCTATACGCTTGCCCAGAGCTAAAATCTCTGCCTGTGGAAATCTGTGAATTGCCAAGACTAGTGTATGTCGACATCTCTCACTGTCTCAGCCTAAGTTCTCTTCCGGAAAAGATAGGAAATGTAAGGACACTTGAGAAAATCGACATGAGAGAATGTAGCTTATCGAGCATACCAAGTTCCGCAGTTTCATTGACTTCCCTATGCTATGTAACATGCTATAGAGAGGCTTTGTGGATGTGGAAAGAGGTTGAGAAGGCAGTTCCCGGACTTCGTATTGAAGCTACTGAAAAATGGTTCAACATGACTTGGCCCGACGAGTAG
>alpha-CMV
TTTGAAGTTAGGCTTAACTTGCTCACCAATTCTTAAATAGACTCGACTTACACTGAATTTATTGTGTACTATGTCTAGAAAGTAAGGTCAACAACTTTCTTCTAAATTATTTTGGCATGTTTATTAGGGTTATTATGAAAAACATATCAAATTGGTGTTGTTAGTTAGGCTTGAATAATATGATTTTAAGTCACGAGACTTTTATAAATTAGGTAATTTGATTTAAAAAATTGTTACATATCTAAGAAAATGGATGTTAAATTTATCAGTCAATGTATAAACAATAAAAGTCAATATGTATGTAAAAGGGTTGCTAGATAAAATCTTTGGTTTTTTGGTCCACAACTCCACACTAAGAGGAACTCCAATGCTTAGTTACAAGGTGGTGTAGTTAAAAAGTAACTCCAATAGTTAACTACACGGTATTATAGTTAAATTTGCCAACTCAAATTTCTAACTACAATATATTTAAGCTACAAAGTTTCTCATTGGCTGACTACAATACGTTGTAGCGCCTTATAATATTTTATTCAATATACAATTTTATTTATTTTACCTTTTTAACAATTTTTTTTTGATCTACCTGCTGTCCTGTTCATATGAGCTACACTAATTTGATAGCTGCTTACGCAATTCTTATATCAACGGTTGGCTACTTGTTCAAATATTTTTATTTTTTTACGAGTAAGTCATTTTATGATCATTGAAGTGGCTCTATTATTATTATCATGCACCGATTAACGCAAGAATAATTAACTCGGTACGAATTAGTTTCAAAATAAAATCCCTCAAAAAAAAAAGTTTCAAAATAAAATTAACAGAAAACCAACCTTCTCCGGTTTACTGTTGTTAGAGCATGGAATTTTCCAGTAATCGCAGACCCCAAATTATCTTCCAGTTGAATCAATCCTTGATTTTTGGATTTGCCAGAAAACTCCTTGAATTTTAGGGTTCATATTTGATCCGTAATTGGGAAAATTTTCAGCAATTGATCTTCCAAATCAGCCCTACTTGTTTCCAGACTGCAAATGAAAGGTGCGAACTTTATACTGCATTTTGGTTTTCCATTAGTGTAATTTATTAAGATGAACTGCATTTTGCAATTGTTTTATTCGACTACTCATTTTTAAATCAAATTGCTTAATTGCTAGTTAGTTTTCTTATCATATTGCCAAAAAAAATTATTTTTGTTTAATTGGTGAAAAAGGGTAAATTATACCTAGTGTACAAGATTTTCTTGCACACCACCGTTAATTTGTTGACACATCATCAAACGTACTGAAAAATGAGAATGAAAGACAATAAATATGTCATTTTAACCAATAGAAAAACATGATGTAGTAAGATCCTTAATTGATAGATAAATAATTAAATATCAGTCCATTAGTTGAATATTCAATGAAAATGTATGGTCCAAAAATGGCGTTTAATAGTCAATGTCATGCTTTATGGGGTGGTGGAGTACTATGTGACTGTGTGTGGACTTGGAGAAGACTAGAGAGTATGATTATCAACCTATGGACCCTCAAAATGAAAATGAAAATGATGTTTACACGTGCTATTTGCACGGACTTCAATGCAAATAGTATAAATTTACGGTCAAAGTTTTCATTCTAAAGCGTAAATAACTTTCATGAATGGAGGACGGTAGTATAAGTATAACGTTATAGCCTACCATTTTCTTATCATATTCACATAAATTTGTTGCTGAAATTTGTTTTACTTGGCTAAAATACTTTTGTTCTTATTGGCAGATAAACATCAGTACGTCCATTATTGGCCAACTTGCTGAGTCCATTATTGGCCAACTTGAACATATACCTCCAAACAATAATCAATAATGTCGATTATGAAGTTTGTGAATGCAATTTATTATCACTTTCATTTATAAAATGACTACTTGATTAACACATACAATATTACCTTTCTCCAAACACCCTTTCAATTCTGCTTAATCTTGTTTTCTCATCATCTCTTCATCTTTCTGAAAACACAACCCAATGGCCGAAATCGGATACTCGGTTTGTGCGAAACTCATCGAAGTGATTGGCAGTGAGCTGATCAAAGAGATTTGTGACACATGGGGTTACAAATCTCTTCTTGAGGACCTCAACAAAACTGTATTGACGGTCAGGAACGTTCTCATTCAAGCCGGGGTGATGCGGGAGCTTACTAGTGAACAACAAGGTTTCATTGCAGACCTTAAAGATGTTGTTTATGATGCTGATGACTTGTTCGACAAGTTACTCACTCGTGCTGAGCGAAAACAGATTGATGGAAACGAAATCTCTGAAAAGGTACGTCGTTTCTTTTCCTCTAGTAACAAGATCGGTCAAGCTTACTACATGTCTCGTAAGGTTAAGGAAATTAAGAAGCAGTTGGATGAAATTGTTGATAGGCATACAAAATTTGGGTTTAGTGCTGAGTTTATACCTGTTTGTAGGGGAAGGGGAAACGAGAGGGAAACACGTTCATATATAGATGTCAAGAATATTCTTGGGAGGGATAAAGATAAGAATGATATCATAGATAGGTTGCTTAATCGTAATGGTAATGAAGCTTGTAGTTTCCTGACCATAGTGGGAGCGGGAGGATTGGGAAAAACTGCTCTTGCACAACTTGTGTTCAATGATGAAAGGGTCAAAATTGAGTTCCATGATTTGAGGTATTGGGTTTGTGTCTCTGATCAAGATGGGGGCCAATTTGATGTGAAAGAAATCCTTTGTAAGATTTTAGAGGTGGTTACTAAGGAGAAAGTTGATAATAGTTCCACATTGGAATTGGTACAAAGCCAATTTCAAGAGAAGTTAAGAGGAAAGAAGTACTTCCTTGTTCTTGATGATGTATGGAACGAAGATCGTGAGAAGTGGCTTCCTTTGGAAGAGTTGTTAATGTTGGGTCAAGGGGGAAGCAAGGTTGTAGTGACCACACGTTCAGAGAAGACAGCAAATGTCATAGGGAAAAGACATTTTTATACACTGGAATGTTTGTCACCAGATTATTCATGGAGCTTATTTGAAATGTCGGCTTTTCAGAAAGGGCATGAGCAGGAAAACCATCACGAACTAGTTGATATTGGGAAAAAGATTGTTGAAAAATGTTATAACAATCCACTTGCTATAACGGTGGTAGGAAGTCTTCTTTATGGAGAGGAGATAAGTAAGTGGCGGTCATTTGAAATGAGTGAGTTGGCCAAAATTGGCAATGGGGATAATAAGATTTTGCCGATATTAAAGCTCAGTTACCATAATCTTATACCCTCGTTGAAGAGTTGTTTTAGTTATTGTGCAGTGTTTCCCAAGGATCATGAAATAAAGAAGGAGATGTTGATTGAACTTTGGATGGCACAAGGATATGTTGTGCCGTTGGATGGAGGTCAAAGTATAGAAGATGCTGCCGAGGAACATTTTGTAATTTTGTTACGAAGGTGTTTCTTTCAAGATGTAAAGAAGGATAAATATGGTGATGTTGATTCTGTTAAAATCCACGACTTGATGCACGATGTCGCCCAAGAAGTGGGGAGGGAGGAATTATGTGTAGTGAATGATAATACAAAGAACTTGGGTGATAAAATCCGTCATGTACATCGTGATGTCATTAGATATGCACAAAGAGTCTCTCTGTGTAGCCATAGCCATAAGATTCGTTCGTATATTGGTGGTAATTGTGAAAAACGTTGTGTGGATACACTAATAGACAAGTGGATGTGTCTTAGGATGTTGGACTTGTCATGGTCGGATGTTAAAAATTTGCCTAATTCAATAGGTAAATTGTTGCACTTGAGGTGTCTTAACCTGTCTTATAATAAAGATCTGTTGATACTCCCTGATGCAATTACAAGACTGCATAATTTGCAGACACTGCTTTTAAAAGAGTGCAGAAGTTTAAAGGAGTTGCCAAAAGATTTTTGCAAATTGGTCAAACTGAGGCACTTGGATTTAAGGTGTTCTGATTTGAAGGAGTTGCCAAAAGATTTTTGCAAATTGGTCAAACTGAGGCACTTGGATTTATGGGGTTGTGATGATTTGATTGGTGTGCCATTGGGAATGGATAGGCTAATTAGTCTTAGAGTACTGCCATTCTTTGTGGTGGGTAGGAAGGAACAAAGTGATGATGATGAGCTGAAAGCCCTAAAAGGCCTCACCGAGATAAAAGGCTCCATTCGTATTAGAATCTATTCAAAGTATAGAATAGTTGAAGGCATGAATGACACAGGAGGAGCTGGGTATTTAAAGAGCATGAAACATCTCACGGGGGTTGATATTACATTTGATGGTGGATGTGTTAACCCTGAAGCTGTGTTGGCAACCCTAGAGCCACCTTCAAATATCAAGAGGTTAGAGATGTGGCATTACAGTGGTACAACAATTCCAGTATGGGGAAGAGCAGAGATTAATTGGGCAATCTCCCTCTCACATCTTGTCGACATCCAGCTTTGGCATTGTCGTAATTTGCAGGAGATGCCAGTGCTGAGTAAACTGCCTCATTTGAAATCACTGGAACTTTATAATTTGATTAGTTTAGAGTACATGGAGAGCACAAGCAGAAGCAGTAGCAGTGACACAGAAGCAGCAACACCAGAATTACCAACATTCTTCCCTTCCCTTGAAAAACTTACACTTTGGCGTCTGGACAAGTTGAAGGGTTTTGGGAACAGGAGATCGAGTAGTTTTCCCCGCCTCTCTAAATTGGAAATCTGGAAATGCCCAGATCTAACGTCATTTCCTTCTTGTCCAAGCCTTGAAGAGTTGGAATTGAAAGAAAACAATGAAGCATTGCAAATAATAGTAAAAATAACAACAACAAGAGGTAAAGAAGAAAAAGAAGAAGACAAGAATGCTGGTGTTGGAAATTCACAAGATGATGACAATGTCAAATTATGGACGGTGGAAATAGACAATCTGGGTTATCTCAAATCACTGCCCACAAATTGTCTTACTCTGTTGGACTCACTCGAACTTTCAAATATAGAAGACCAGGAAGATGAGGGCGAAGACAACATCATATTCTGGAAATCCTTTCCTCAAAACCTCCGCAGTTTGGAAATTGAAAACTCTTACAAAATGACAAGTTTGCCCATGGGGATGCAGTACTTAACCTCCCTCCAAACCCTCTATCTACACCATTGTTATGAATTGAATTCCCTTCCAGAATGGATAAGCAGCTTATCATCTCTTCAATCCCTGCACATAGGAAAATGTCCAGCCCTAAAATCACTACCAGAAGCAATGCGGAACCTCACCTCCCTTCAGACACTTGGGATATCGCGGTGTCCAGACCTAATTGAAAGATGCGAAGAACCCAACGGCGAGGACTATCCCAAAATTCAACACATCCCCAAAATTGTAAGTCATTGCAGAAAGTAATTTATTCATTTATATTTATTTTATGCTTAGAATGATATACACCGTCGTCCTTTGGTTTCAAATCTTGAATTTGGTTTTTGTTTTCTTTCTTTGTTTCTTTATTCAACACCAGCCCATTTATGATTGATTCATTAAAAAAAGGATGGAGTTTTGTGGATTTGAAGAAGACAACGAATTGAGATTCCTGGGGTTTTCTTTTTGTTGGGGTTGGATTTCATGTATATGTTGCTGATTAAATACGAGACTGATGATGATGATGATGTGTTTATGGGTTTTAAATCAGATTAAATATATGGGAAATGTAAGTTAATTTGGGATGCACATAAGGTGTTTGCTGAAATGTCTATGAGAAATGTTGTTTCTTGGACTTAGAATGATATACACTGTCGTCCATTGGTTTCCAATCTTACATTTGGTTTGTGTTTTCTTAGTTTGTTTCTTTAATCAACACCAACCCATTTTTTTAAAACTACCTGCAACTACTAATTTACGTTGACCCTGTATCTCAGGTACTAAATGAATATTGGTGATTTTCAGTTACTCAACACTAGCTTGATCCTGAACGCACCCAACCTTCAGGTTAGAATCCGGCTTACTCATCCTTTTGTCCAGTTTTCAAGTAATTGTTTTGGCAGGATCAATTCTCTAATTGTTGTACACCGTATATTGCAATTTATAGTGACTACAGTTAATGAATGTTTACAAAAAATTAGTCATGTAAAAACTTCTTCTCTGTCCATTACATAAACTCTTTTTCTCTTTCTAACTTATCATGTTCATGTCTAAAAAATTAAACATGCTCACATCAATGTTCATTTAAGCTAACTTACTTCTGTAAGAGAGCGAGCTAGTTAAAAACTCCTTTAACTTTCTGTTTTATACTCAGGACATGGATTGATGCAAGCATGAAGAACTTCGGGAATTTGCTAAAACTCTACCAAAGCGATGAGAGTTTGGACTTTGTTTCACTTGAAGTCAGGGACTGTCAACAAAGCCACAGTGTGCATGTTGGCTGTTTCACTTGGACGATAAAAAGGTTTATTTAATTGTTTTCCTAAGTGTATTTGGCTTACAAGCTTTTACTTTTCGCTTGAAAGGGTTTTTCTTGTTTTAAGCTTTTTGAATTAGAGTTTCGGTTGAAGTAAGAGTAGTCGTATTAGTCTTTTACTTTGCAGGAGTCTATGCCTATATAAGGTAAGACTCGTATTTGTAATTTTCAGATTATGCAATTCAAGTTTTCGAGTGTTTTCTTAAAAAAACATATCATACCTGTGTGTAGCATAAAGATAAATTCTGATGCTGTGCTTCTTGTTATGGCTCACATTGGTTTTCATTGTTTGGATTGTTTCACAGGGAAGCAGAGAATACCTGGAACCTGTAAAGGACGCTATATCTATAGCAGCTTTCACAGGCCAAGTAATATAATGTTCTTTATCAATCACTCAATACCTGGAGATTGTTTGAACACATAATTCACCTCTTTTTTTCCATCTCAAATTGCAGACTTTTACTGGGATTTGAATGACAGCAAACATTTGATTGTCACGAGGATTGATCTAACTGGTGAATGTTGTGATCACCATATTGGTCTTTCTCATTCAAACAAACTTGCATACCGTTCTTTTGAAGTTTGAAGACAAGCAGGCGATAATCAACTCAGGTCGAAGCTCATGTGCAGGAGAGAATAGAATATAGAGGAGATTATTTTTAAAAGAAACGCTCAAAGGTATTGTAGCACCTTTCCTATTTGCTACTGCAGTGATGTTTTTATTTCTTGTTTGCAGCGCTTGTTTCTCATATTTCAACCTACTTTTAGAAAAAAAAACATCTCCGAACATAACCAAAAATAAAGTTCCCTTATCAGTGCTTTCCCTGCTTTCTTCTAAACAACATATACAATTATAAACCCTTTTTCTCTCTTACCTTTGTTATTCTTCCTTGCTTCATTGAGATAACACTCTCCTGTTTTTGTTTTGTTGTTAGTCATTACATGGATATATCAAGGACAACAGTTCTGTAGTCCGTCAACTGTGGTTAGGAAGGCTAAACTGGAGCACAATAACCCCATGTCAATTGAATAGTAAAGGTGTGCTATATCAGTTTCGTTTGGCTTGGCTTACCTGAAAAATGGCTGGTTATTTATCCTTGTCTCTTTCTATGACGTGCAGTGGCTTGTTAATGTGTCTCGGACAACAATTCCTCACTTTCCAAGTTCCATACACGCTGATGTAACTATCTTCTGCAGTCTGTTCTTTCATTTTTGCCACGTGCTCTAATTATAACTTTTTGTACTCAATAATCAACTCCTTGTCCCGGTATTTGCAGAGACTACTTAAACAGGTAAAGTGACAATCCTGGCGAAGTTGTCTGTTTCTTAGCTCTGAACCCATCATTCAGGTAAGATTAAGTATTTAAGAAGAAATTTTGTTTTTACCTAAAATGAATGATCTTGTGTAACTGCTTGCTTCTTGCATTAAATAAGAACTTTCTGCTGCATATGTGACAGTTACATCCACAAAAAAGTTGGAGGTTTGTTCAGGGATTGGAAATGAAGGTACTTCAGAATTCCTGGAATGTTTATGAATGCTCCAGACTTCAGAGTCTTTAATGGAAAATTCGAGTCACTAAAAAAACATTATTCCTATCATCAGAGCTTTGAAGTTCCTCTATACAAGGTCAACTGAGTTCCTCTTTGCCTCTTGTTTAATTGTATTTACTTGTACCTTAATTATAATCTGTATATTGTTTTAGTTAAGTTCTAAAACAGGTTATTATTCATCATTTGTGCAGCATATTGCTGGAATCAAGAATCTAGTGCTTCTTCTTCCTGACTTCACTGTCAAAATAGCAGTTCCCATGCTGGAAATAAGCGCGCTAGCAATGTAATTGATGACATGGATGTTGCTGCTTCTGAGTTTTGATCATAAAAAGCTGTTATGTGTTTCTTGAATGTAATGAAGGAGAGGAGAAAACTGAAAACTCTTGGCAAAAACGTGAAATTGCAGTGCCTCGGGGTGGTAGGGATCACCCGGATTCAGTTCAGACGATACTTTTTTCAACCCGGTTTGTTCCGGTTTTCAGCTTCGGGTTTTCCTTGTACTTTTGGGGCACACATACAAGGCTACTTCATGTTTGAGAAACCTAATTGAGGCTATCTTGTAGCAAATGCACACCACACTCTTTCTCTCTTCTCTCCTTTTTTCACCTTCCATTTGTAAAAATCCTCTTTTAAAGGTTAATAAAAAAAAGCTTCAAGTCTCGTAGGGTGGATGTAGGTCACATTGACCGAACCACGGTAAACTCTTTGTGTTCTTTCTTCTCTCTTTGTTTCTCATTTTTACGGCAAGTGTTTATGGTTAACCATGCATCTTAGAATAGCTTAAGGCATTAACATAATAACATCAATGTTCTCCAAAGATTCACCTTACTTGTTGTACATAATCACAATGTTAAGCCTATGAAGGTAGAATGCTCTCATGATTTGGTTTAACCAAAAAATAAACTCTAAAATAATACGGAGTAATAAAAATTGGCCATAAATTATTTACAAAGTTTGATTTTTGTATAGGGTATCTTGTACTTGTGATAAAAAAAATTAAAAAAAAAAAAATTACTTATTTCTTCTATTTTTACTTGTTACACTTTTCTACAACAGAAACATCAAAACGCCCGCAACACACTATAAATGAAAAACCATTTTGTATGCAATGATATTTACGTTCTCACTTTATTCTCTTTAATAACTCCTACTACGTAATTCTCACCAATCAAATAAAATTATAGAAATTTTCATTTATACCCTCTTAAAATGATGTTGATTTNNNNNNNNNNNNNNNNNNNNNNNNNNNNNNNNNNNNNNNNNNAGGTGTGAAAAAGTTTGTGTTATAAGTTACAACAATTTAAAAACGGAGAACATACTTATAATACTAGTGTAATCTTTGGCCGGATTATGGTCGTTGACAAAAAAACTCCGGCCTTGACCCTCCACGTGCCGGTCAAGTGACTTAATAAACCTTTTATTCCACCCTTTTTTCATTCTTCTTTTTATTCTTCTTTTT
>alpha-WOLF2
ATGGCCGAAATCGGATACTCGGTTTGTGCGAAACTCATCGAAGTGATTGGCAGTGAGCTGATCAAAGAGATTTGTGACACATGGGGTTACAAATCTCTTCTTGAGGACCTCAACAAAACTGTATTGACGGTCAGGAACGTTCTCATTCAAGCCGGGGTGATGCGGGAGCTTACTAGTGAACAACAAGGTTTCATTGCAGACCTTAAAGATGTTGTTTATGATGCTGATGACTTGTTCGACAAGTTACTCACTCGTGCTGAGCGAAAACAGATTGATGGAAACGAAATCTCTGAAAAGGTACGTCGTTTCTTTTCCTCTAGTAACAAGATCGGTCAAGCTTACTACATGTCTCGTAAGGTTAAGGAAATTAAGAAGCAGTTGGATGAAATTGTTGATAGGCATACAAAATTTGGGTTTAGTGCCGAGTTTATACCTGTTTGTAGGGAAAGGGGGAACGAGAGGGAAACACGTTCATATATAGATGTCAAGAATATTCTTGGGAGGGATAAAGATAAGAATGATATCATAGATAGGTTGCTTAATCGTAATGGTAATGAAGCTTGTAGTTTCCTGACCATAGTGGGAGCGGGAGGATTGGGAAAAACTGCTCTTGCACAACTTGTGTTCAATGATGAAAGGGTCAAAATTGAGTTCCATGATTTGAGGTATTGGGTTTGTGTCTCTGATCAAGATGGGGGCCAATTTGATGTGAAAGAAATCCTTTGTAAGATTTTAGAGGTGGTTACTAAGGAGAAAGTTGATAATAGTTCCACATTGGAATTGGTACAAAGCCAATTTCAAGAGAAGTTAAGAGGAAAGAAGTACTTCCTTGTTCTTGATGATGTATGGAACGAAGATCGTGAGAAGTGGCTTCCTTTGGAAGAGTTGTTAATGTTGGGTCAAGGGGGAAGCAAGGTTGTAGTGACCGCACGTTCAGAGAAGACAGCAAATGTCATAGGGAAAAGACATTTTTATACACTGGAATGTTTGTCACCAGATTATTCATGGAGCTTATTTGAAATGTCGGCTTTTCAGAAAGGGCATGAGCAGGAAAACCATCACGAACTAGTTGATATTGGGAAAAAGATTGTTGAAAAATGTTATAACAATCCACTTGCTATAACGGTGGTAGGAAGTCTTCTTTATGGAGAGGAGATAAGTAAGTGGCGGTCATTTGAAATGAGTGAGTTGGCCAAAATTGGCAATGGGGATAATAAGATTTTGCCGATATTAAAGCTCAGTTACCATAATCTTATACCCTCGTTGAAGAGTTGCTTCAGTTATTGTGCAGTGTTTCCCAAGGATCATGAAATAAAGAAGGAGATGTTGATTGATCTTTGGATAGCACAAGGATACGTTGTGGCACTTGATGGAGGTCAAAGTATAGAAGATGCTGCCGAAGAACATTTTGTAATTTTGTTACGGAGATGTTTCTTTCAAGATGTAAAGAAGGATGAATATGGTGATGTTGATTCTGTTAAAATCCACGACTTGATGCACGATGTCGCCCAAGAAGTGGGGAGGGAGGAAATATGTGTAGTGAATGATAATACAAAGAACTTGGGTGATAAAATCCGTCATGTACATGGTGATGTCAATAGATATGCACAAAGAGTCTCTCTGTGTAGCCATAGCCATAAGATTCGTTCGTATATTGGTGGTGATTGTGAAAAACGTTGTGTGGATACACTAATAGACAAGTGGATGTGTCTTAGGATGTTGGACTTGTCATGGTCGGATGTTAAAAATTTGCCTAATTCAATAGGTAAATTGTTGCACTTGAGGTATCTTAACCTGTCAGATAATAGAAATCTAAAGATACTTCCTGATGCAATTACAAGACTGCATAATTTGCAGACACTACTTTTAGAAGATTGCAGAAGTTTAAAGGAGTTGCCAAAAGATTTTTGCAAATTGGTCAAACTGAGGCACTTGGAATTACAGGGTTGTCATGATTTGATTGGTATGCCATTTGGAATGGATAAGCTAACTAGTCTTAGAATACTACCAAACATTGTGGTGGGTAGGAAGGAACAAAGTGATGATGAGCTGAAAGCCCTAAAAGGCCTCACCGAGATAAAAGGCTCCATTTCTATCAGAATCTATTCAAAGTATAGAATAGTTGAAGGCATGAATGACACAGGAGGAGCTGCTTATTTGAAGAGCATGAAACATCTCAGGGAGATTGATATTACATTTTTGGGTGAATGTGTTGGCCCTGAAGCTGTATTGGAAACCTTAGAGCCACCTTCAAATATCAAGAGCTTATATATATATAATTACAGTGGTACAACAATTCCAGTATGGGGAAGAGCAGAGATTAATTGGGCAATCTCCCTCTCACATCTCGTCGACATCCAGCTTAGTTGTTGTAGTAATTTGCAGGAGATGCCAGTGCTGAGTAAACTGCCTCATTTGAAATCGCTGAAACTTGGATGGTTGGATAACTTAGAGTACATGGAGAGTAGCAGTAGCAGTGACACAGAAGCAGCAACACCAGAATTACCAACATTCTTCCCTTCCCTTGAAAAACTTACTTTACAGCATCTGGAAAAGTTGAAGGGTTTTGGGAACAGGAGATCGAGTAGTTTTCCCCGCCTCTCTGAATTGGAAATCAAGAAATGCCCAGATCTAACGTCATTTCCTTCTTGTCCAAGCCTTGAGAAGTTGGAATTGAAAGAAAGCAATGAAGCATTGCAAATAATAGTAAAAATAACAACAAGAGGTAAAGAAAAAGAAGAGAACAATAATGCTGGTGTTAGAAATTCACAAGATGATGACAAAGTCAAATTACGGAAGATGGTGATAGACAATCTGGGTTATCTCACGGGGGTTGATATTAGATTTGATGATAGAGAAGGTGGATTTGTTAACCCTGAAGCTGTGTTGGCAACCCTAGAGCCACCTTCAAATATCAAGAGCTTATCTATACATCGTTTTGATGGTAAAACACTTCCAGTATGGGGAAGAGCAGAGATTAATTGGGCAATCTCCCTCTCACATCTTGTCGACATCCAGCTTTGGCATTGTCGTAATTTGCAGGAGATGCCAGTGCTGAGTAAACTGCCTCATTTGAAATCACTGGAACTTTATAATTTGATTAGTTTAGAGTACATGGAGAGCACAAGCAGAAGCAGTAGCAGTGACACAGAAGCAGCAACACCAGAATTACCAACATTCTTCCCTTCCCTTGAAAAACTTACACTTTGGGGTCTGGAAAAGTTGAAGGGTTTGGGGAACAGGAGATCGAGTAGTTTTCCCCGCCTCTCTGAATTGAAAATCATGGAATGCCCAGATCTAACGTGGTTTCCTCCCTGTCCAAGCCTTGAAAAACTTACACTTTGGCGTCTGGACAAGTTGAAGGGTTTTGGGAACCGGAGATCGAGTACTTTTCCCCGCCTCTCTGAATTGGAAATCAAGAAATGCCCAGATCTAACGTCATTTCCTTCTTGTCCAAGCCTTGAGAAGTTGGAATTGAAAGAAAGCAATGAAGCATTGCAAATAATAGTAAAAATAACAACAAGAGGTAAAGAAAAAGAAGAGAACAATAATGCTGGTGTTAGAAATTCACAAGATGATGACAAAGTCAAATTACGGAAGATGGTGATAGACAATCTGGGTTATCTCAAATCACTGCCCACAAATTGTCTTACTCACCTCGACCTTACAATAAGTGATTCCAAGGAGGGGGAGGGTGAATGGGAAGTTGGGGATGCATTTCAGAAGTGTGTATCTTCTTTGAGAAGCCTCACCATAATCGGAAATCACGGAATAAATAAAGTGAAGAGACTGTCTGGAAGAACAGGGTTGGAGCATTTCACTCTGTTGGAATCACTCAAACTTTCAGATATAGAAGACCAGGAAGATGAGGGCGAAGACAACATCATATTCTGGAAATCCTTTCCTCAAAACCTCCGCAGTTTGGAAATTGAAAACTCTTACAAAATGACAAGTTTGCCCATGGGGATGCAGTACTTAACCTCCCTCCAAACCCTCTATCTACACCATTGTTATGAATTGAATTCCCTTCCAGAATGGATAAGCAGCTTATCATCTCTTCAATACCTGCGCATATACTACTGTCCAGCCCTGAAATCACTACCAGAAGCAATGCGGAACCTCACCTCCCTTCAGACACTTGGGATATCGGATTGTCCAGACCTAGTTAAAAGATGCAGAAAACCCAACGGCAAGGACTATCCCAAAATTCAACACATCCCCAAAATTGTAAGTCATTGCAGAAAGTAATTTATTCATTTATATTTATTTTATGCTTAGAATGATATACACCGTCGTCCTTTGGTTTCAAATCTTGAATTTGGTTTTTGTTTTCTTTCTTTGTTTCTTTATTCAACACCAGCCCATTTATGATTGATTCATTAAAAAAAGGATGGAGTTTTATGGATTTGAAGAAGACAACGAATTGAGATTCCTGGGGTTTTCTTTTTGTTGGGGTTGGATTTCATGTATATGTTGCTGATTAAATACGAGACTGATGATGATGATGTGTTTATGGGTTTTAAATCAGATTAAATATATGGGAAATGTAAGTTAGTTGGGGATGCACATAAGGTGTTTGATGAAATGTCTATGAGAAATGTTGTTTCTTGGACTTAGAATGATATACACTGTCGTCCTTTGGTTTCCAATCTGGAATTTGGTTTTTGTTTTCTTAGTTTGTTTCTTTATTCCACACTAGCCCATTTTTTTTAAACTACCTGCAACTACTGAATTTCATTTACCCTGTATCTCAGATTATATGGTAGTAATTCTCATTTACTCAACACTAGCTTGATCCTGAACGCAGCCAACCTTCAGGTTAGAATCCGCCTTACTCATCCTTTTGTCATGAATTGTTTTAAGTTGTTTTGCTTGCTTGTGTAATCATAATTCATAGTATACGATTCATCATTCACTATGTCTATAGGCAAGATATTGGAATTGTTCACGATTTCCTGAAGTTTCTTTGTTTTTGTTGATACCACCATATTGCAGCTTATAGTGACTAAGTTAATGAATGTTTCCAAAAATTAGTCATATAAATTCTTCTTCTCTCTCTATTACATAAACCCTTTTTCTCTTTCTAACTTATCATGTTCATGTCTAAAACGTATACATGCTCACATCATTGTTCGTTTCAGCTGACTTACTTATGTAAGAGAGCTATCTAGTTAACAACTCTTGTAACTTTTTATTTGCTAGTCAGAACATGGATTGGTGCAAGCATGGGAATATGCTAACACTCTACCAAATCGATTGGAGTTTGGACTTAGTTTCACCAGAAGCCATACCCGGACACTTACTGGGGACTGTCAACAAAGCCGCATTGTGATGTACTTGGATGTTTCACGTGCCTGAGGTGCGAGTTACTTGGAAGGGAAGCGGTTTATTTAATTGTTTTCCCAAGTAGATTTTGCTTACAAGCTTTTACTTTTCACTTGAAAGGGTTTTTCTTGTTTTAAGCTTTTCGAATTAGAGTTTTCGGTTGCATTAAGAGTAGTCGTATTAGTCTTTTACCTAAGGAAGACTCTTTTTTGTAATTTTCAGACTATGCAATTCAAGTTTTCGAGTGTTTTCTTGCTTGTGTGATTGTGAGTTGGTGAATTCGTCTTTCATACATTTTGAGATTATCAGAAGCTTTTATGCTCCACCGGTAGTCTAGTACCTTTTCTGTTACTGTGCAGGGAAGTAATCTGGTACCTTCTATATATATGGAAAAACATACATTATACATTATGCAAAATTCTTACAGGTTAGTTACTTCCTGGAACTTCATTTACACTTAGTTTTTTTTGTTCCATTCCCTCGGAATCAAGTCATTCCCTCTGAGAAATATGTAATGAACTTCTGTATGTTGCTGTTTGGTTCCTGTTTTAATCTTCAATTTTCTTGTATAGTTACAGCTGCATTTACAATGAAGTTTAAGCAGACACTCTCTTTATATAGTGCCTCTTTCTGGAGCACCGTAGAGCTGTCTGTGGTTGATCACCATCTGCTGCCGAGAGATTCAGCAATCGCGTGTTTGATCAGGTAAAAGTTTTTATGTCAATGTGTTTTTTTTTCCGTTTGATCAATTTATGTCTGTATTCAGATTCTTATCTTCTTACAGTAGCATAACACATTGTTTCTTTCATTTATGTAATCTGTTTCAAGATTACAGAGATGTATGCTTCAGTCGACATTGATGATAACTTAAGATGGCATTCCTACAACAGTTGCAGGCGCATTCTAACTCCGGCAATTCTAGTTAGGCAAGAGGAGCATTGCCAATACCTGCCACCTCTGGGATTTACTATACCAGGGTTGAAGTTTATGGAAGACACCAGCTATGCACAAGCCTTCAAGGGGTCATCCTACATAACAAGTTGAACCAACCAATTGCTTGTTGGTTCAGTGGTAATTGGAGCTGAATTTGGTAGGGATGACCCGTGTTCGATCCCCACAACAACAATTGGGAGGGGACTGGAACCTATCCACACAGAACTCGCCCTGAATCCGGATTAGCCCTAAGGGTGAACGGGGTGCTAACACCAAAAAAAAAAACATAACAAGTTGAACCAAACATACTTTGTTTGAATTGAAGATTTAGTGATTTCATTTGATCGATTGAGATGTCTTATTATAAGCGTATATGCTCTTGGATTTGGCCACTTAGGTGTTGTTTGACAATTGGTCATTAACTCGCTTTTATATTTTCTTTTCTCTTAGGAAAGGTGATCCTGAGAATTTATATTGGAACACTTTTTTTTTCTCACTAGCTTTAAAAAAGTGTTCTGTGTTACCTGCAATTCAATTTGATTATTTTTCACATAGTTTTACCTGAAAAAGTGTTACCTGAAAAAGTGTTACCTGAAAATCAACTGACATAAGTTTTTGTTTGGATCCAATTAAGGACACTAGATAAATCGGAATAAATAATCAACCAATTAAGTACTTCATAATTAAATATGAAG
>alpha-WOLF2a
ATGGCCGAAATCGGATACTCGGTTTGTGCGAAACTCATCGAAGTGATTGGCAGTGAGCTGATCAAAGAGATTTGTGACACATGGGGTTACAAATCTCTTCTTGAGGACCTCAACAAAACTGTATTGACGGTCAGGAACGTTCTCATTCAAGCCGGGGTGATGCGGGAGCTTACTAGTGAACAACAAGGTTTCATTGCAGACCTTAAAGATGTTGTTTATGATGCTGATGACTTGTTCGACAAGTTACTCACTCGTGCTGAGCGAAAACAGATTGATGGAAACGAAATCTCTGAAAAGGTACGTCGTTTCTTTTCCTCTAGTAACAAGATCGGTCAAGCTTACTACATGTCTCGTAAGGTTAAGGAAATTAAGAAGCAGTTGGATGAAATTGTTGATAGGCATACAAAATTTGGGTTTAGTGCTGAGTTTATACCTGTTTGTAGGGGAAGGGGAAACGAGAGGGAAACACGTTCATATATAGATGTCAAGAATATTCTTGGGAGGGATAAAGATAAGAATGATATCATAGATAGGTTGCTTAATCGTAATGGTAATGAAGCTTGTAGTTTCCTGACCATAGTGGGAGCGGGAGGATTGGGAAAAACTGCTCTTGCACAACTTGTGTTCAATGATGAAAGGGTCAAAATTGAGTTCCATGATTTGAGGTATTGGGTTTGTGTCTCTGATCAAGATGGGGGCCAATTTGATGTGAAAGAAATCCTTTGTAAGATTTTAGAGGTGGTTACTAAGGAGAAAGTTGATAATAGTTCCACATTGGAATTGGTACAAAGCCAATTTCAAGAGAAGTTAAGAGGAAAGAAGTACTTCCTTGTTCTTGATGATGTATGGAACGAAGATCGTGAGAAGTGGCTTCCTTTGGAAGAGTTGTTAATGTTGGGTCAAGGGGGAAGCAAGGTTGTAGTGACCACACGTTCAGAGAAGACAGCAAATGTCATAGGGAAAAGACATTTTTATACACTGGAATGTTTGTCGCCAGATTATTCATGGAGCTTATTTGAAATGTCGGCTTTTCAGAAAGGGCATGAGCAGGAAAACCATGACGAACTAGTTGATATTGGGAAAAAGATTGTTGAAAAATGTTATAACAATCCACTTGCTATAACGGTGGTAGGAAGTCTTCTTTATGGAGAGGAGATAAGTAAGTGGCGGTCATTTGAAATGAGTGAGTTGGCCAAAATTGGCAATGGGGATAATAAGATTTTGTCGATATTGAAGCTCAGTTACTACAATCTTGCAAACTCTTTGAAGAGTTGTTTTAGTTATTGTGCAGTGTTTCCCAAGGATCATGAAATAAAGAAGGAGATGTTGATTGAACTTTGGATGGCACAAGGATATGTTGTGCCGTTGGATGGAGGTCAAAGTATAGAAGATGCTGCCGAGGAACATTTTGTAATTTTGTTACGAAGGTGTTTCTTTCAAGATGTAAAGAAGGATAAATATGGTGATGTTGATTCTGTTAAAATCCACGACTTGATGCACGATGTCGCCCAAGAAGTGGGGAGGGAGGAAATATGTGTAGTGAATGATAATACAAAGAACTTGGGTGATAAAATCCGTCATGTACATGGTGATGTCAATAGATATGCACAAAGAGTCTCTCTGTGTAGCCATAAGATTCGTTCGTATATTGGTGGTAAATGTGAAAAACGTTGGGTGGATACACTAATAGACAAGTGGATGTGTCTTAGGATGTTGGACTTGTCAAGGTCGGATGTTAAAAATTTGCCTAATTCAATAGGTAAATTGTTGCACTTGAGGTGTCTTAACCTGTCTTATAATGATCTGTTGATACTCCCTGATGCAATTACAAGACTGCATAATTTGCAGACACTGCTTTTAAAAGATTGCGGAAGTTTAATGGAGTTGCCAAAAGATTTTTGCAAATTGGTCAAACTGAGACACTTGGATTTAAGGGATTGTGATGATTTGATTGGTATGCCATTGGGAATGGATAGGCTAACTAGTCTTAGAGTACTGCCATTCTTTGTGGTGGGTAGGAAGGAACAAAGTGTTGACGATGAGCTGAAAGCCCTAAAAGGCCTCACCGAGATAAAAGGCTCCATTGATATCACAATCTATTCAAAGTATAGAATAGTTGAAGGCATGAATGACACAGGAGCTGGGTATTTGAAGAGCATGAAACATCTCAGGGAGATTGGTATTACATTTGATGGTGGATGTGTTAACCCTGAAGCTGTGTTGGAAACCCTAGAGCCACCTTCAAATATCAAGAGCTTATCTATAGATAATTACGATGGTACAACAATTCCAGTATGGGGAAGAGCAGAGATTAATTGGGCAATCTCCCTCTCACATCTTGTCGACATTTGGTTTTGTGGTTGTAGTAATTTGCAGGAGATGCCAGTGCTGAGTAAACTGCCTCATTTGAAATCACTGTATCTTTTTATGTTTTGTAAGTTAGAGTACATGGAGAGTAGAAGCAGCAGCAGTAGCAGTGACACAGAAGCAGCAACACCAGAATTACCAACATTCTTCCCTTCCCTTGAAAAACTTACACTTTGGTATCTGGAAAAGTTGAAGGGTTTGGGGAACAGGAGATCGAGTAGTTTTCCCCGCCTCTCTAAATTGGAAATCAATGAATGCCCAGATCTAACGTGGTTTCCTCCTTGTCCAAGCCTTGAAACGTTGAAATTGGTAAAAAACAATGAAGCGTTGCAAATAATAGTAAAAATAACAACAACAAGAGGTAAAGAAGAAAAAGAAGAAGACAAGAATGCTGGTGTTGGAAATTCACAAGATGATGACAATGTCAAATTATGGAAGGTGGAAATAGACAATCAATGTTATCTCAAATCACTGCCCACAAATTGTCTTACTCACCTCAACATAAAAGTAAGAGATTCCGAAGGGGAGGAGATTGAATTGGAAGTTGGGGAGGCATTTCAGAAGTGTGCATCTTCTTTGAGAAGCCTCATCATAATCGGAAATCACGGAATAAATAAAGTGATGAGACTGTCTGGAAGAACAGGGTTGGAGCATTTCACTCTGTTGGACTCACTCAAATTTTCATATATAGAAGACCAGGAAGATGAGGGCGAAGACAACATCATATTCTGGAAATCCTTTCCTCAAAACCTCCGCAGTTTGGAAATTAAAGGCTCTTGCAAAATGACAAGTTTGCCCATGGGGATGCAGTACTTAACCTCCCTCCAAACCCTCCATCTATCATATTGTGATGAATTGAATTCCCTTCCAGAATGGATAAGCAGCTTATCATCTCTTCAATCCCTGTTCATATACAATTGTCCAGCCCTGAAATCACTACCAGAAGCAATGAAGAACCTCACCTCCCTTCAGAGACTTGAGATACAGCATTGTCCAGACCTAGCTGAAAGATGCAGAAAACCCAACGGGGAGGACTATCCCAAAATTCAACACATCCCCAAAATTGTAAGTCATTGCAGAAAGTAATTTATTCATTTATATTTATTTTATGCTTAGAATGATATACGCAGTCGTCCTTTGGTTTCCAATCTTGAATTTGGTTTTTGTTTTCTTTCTTTGTTTCTTTATTCAACACCAGTCCATTTATGATTGATTCATTAAAAAAAGGATGGAGTTTTATGGATTTGAAGAAGACAACGAATTGAGATTCCTGGGGTTTTTTTTTTCGTTGGGGTTGGTTTTCATGTATATGTTGCTGATTAAATACCAGACTGATGATGATGATGTGTTTATGGGTTTTAAATCAGATTAAATATATGGGAAATGTAAGTTAATTGGGGATGCACATAAGGTGTTTGATGAAATGTCTATGAGAAATGTTGTTTCTTGGACTTAGAATGATATACACTGTCGTCCTTTGGTTTCCAATCTTACATTTGGTTTGTGTTTTCTTAGTTTGTTTCTTTAATCAACACCAGCCCATTTTTTTTAAACTACCTGCAACTACTAATTTTCATTTACCCTGTATCTCAGGAAATATGGTAGTAATTCTCATTTACTCAACACTAGCTTGATCCTGAACGCAGCCAACCTTCAGGTTAGAATCCGCCTTACTCATCCTTTTGTCATGCATTGTTTTAAGTTGTTTTGCTTGCTTGTGTAATCATAATTCATAGTATACGATTCATCATTCACTATGTCTACAGGCAAGATATTGGAATTGTTCACGATTCCCTGAAGTTTCTTTGTTTTTGTTGATACCACCATATTGCAGCTTATAGTGACTAAGTTAATGAATGTTTCCAAAAAATTAGTCATATAAATTCTTCTTCTCTCTCTATTACATAAACTCTTTTTCTCTTTCTAACTTATCATGTTCATGCCTAAAACTTATACATGCTCACATCATTGTTCGTTTGAGCTGACTTACTTCTGTAAGAGAGCTATCTAGTTAACAACTCTTGTAACTTTTTATTTGCTAGTCAGAACATGGATTGGTGCAAGCATGGGAATTTGCTAACACTCTACCAAATCGATTGGAGTTTAGACTTAGTTTCACCAGAAGCCATACCCGGACACTTACTGGGGACTGTCAACAAAGCCGCATTGTGATGTACTTGGATGTTTCACGTGCCTGAGGTGCGAGTTACTTGGAAGGGAAGCGGTTTATTTAATTGTTTTCCGAAGTAGATTTTGCTTACAAGCTTTTACTTTTCCCTTGAAAGGGTTTTTCTTGTTTTAAGCTTTTCGAATTAGAGTTTCGGTTGCATTAAGAGTAGTCGTATTAGTCTTTTTTACCTAAGACTCTTTTTTGTAATTTTCAGACTATGCAATTCAAGTTTTCGAGTGTTTTCTTGCTTGTGTGATTGTGAGTTGGTGAATTCGTCTTTCATACATTTTGAGATTATCAGAAGCTTTATGCTCCACCGGTAGTCTAGTACCTTTTCTGTTACTGTACGTGCAGGGAAGTAATCTGGTACCTTCTATATATATGGAAAAACATACATTATACATTATGCAAAATTCTTACAGGTTAGTTACTTCCTGGAACTTCATTTACACTTTGTTTTTTTTGTTCCATTCCCTCGGAAGACTATTCCCTCTGAGAAATATGTAATGAACTTCTGTATGTTGCTGTTTGGTTCCTGTTTTAATCTTCAATTTTCTTGTATAGTTACAGCTGCATTTACAATGAAGTTTAAGCAGACACTCTCTTTATATAGTGCTTCTTTCTGGAGCACCGTAGAGCTGTCTGTGGTTGATCACCATCTGCTGCCGAGAGATTCAGCAATCGCATGTTTGATCAGGTAAAAGTTTTTATGTCAATGTGTTTTTTTTTCCGTTTGATCAATTTATGTCTGTATTCAGATTCTTATCTTCTTATAGTAGCATAACACATTGTTTCTTTCATTTATGTAAACTGTTTCAAGATTACAGAGATGTATGCTTCAGTCGACATTGATGATAACTTAAGATGGCATTCCTACAACAGTTGCAGGCGCATTCTAACTCCGGCAATTCTAGTTAGGCAAGAGGAGCATTGCCAATACCTGCCACCTCTGGGATTTACTATACCAGGGTTGAAGTTTATGGAAGACACCAGCTATGCACAAGCCTTCAAGGGGTCATCCTACATAACAAGTTGAACCAACCAATTGCTTGTTGGTTTAGTGGTAATTGGAGCTGAATTTGGTAGGGATGGCCCGTGTTCGATCCCCACAACAACAATTGGGAGGGGACTGGAACCTATCCACACAGAACTCGCCCTGAATCCGGATTAGTCCTAAGGGTGAACGGGGTGCTAACACCAAAAAAAAAAACATAACAAGTTGAACCAAACATACTTTGTTTGAATTGAAGATTTAGTGATTTCATTTGATCGATTGAGATGTCTTATTATAAGCGTATATGCTCTTGGATTTGGCCACTTAGGTGTTGTTTGACAATTGGTCATTAACTCGCTTTTATATTTTCTTTTCTCTTAGGAAAGGTGATCCTGATAATTTATATTGGAACACTTTTTTTTTCTCTCACTAGCTTTAAAAAAGTGTTCTGTGTTACCTGCAATTCAATTTGATTATTTTTCACATAGTTTTACCTGAAAAAGTGTTACCTGAAAATCAACTGACATAAGTTTTTGTTTGGATCCAATTAAGGACACTAGATAAACCGGAATAAATAATCAACCAATTAAGTACTTCATAATTAAATATGAAGTGTATTATTATCTTATGCTTGTGACATTGAAGGATGTTATGATATTTTAACTCAATACCTTGCAAAATATACTGGTTAAATTTCTTAACAAGGTAACTTGGCAA
>alpha-WOLF4
ATGGCCGAAATCGGATACTCGGTTTGTGCGAAACTCATCGAAGTGATTGGCAGTGAGCTGATCAAAGAGATTTGTGACACATGGGGTTACAAATCTCTTCTTGAGGACCTCAACAAAACTGTATTGACGGTCAGGAACGTTCTCATTCAAGCCGGGGTGATGCGGGAGCTTACTAGTGAACAACAAGGTTTCATTGCAGACCTTAAAGATGTTGTTTATGATGCTGATGACTTGTTCGACAAGTTACTCACTCGTGCTGAGCGAAAACAGATTGATGGAAACGAAATCTCTGAAAAGGTACGTCGTTTCTTTTCCTCTAGTAACAAGATCGGTCAAGCTTACTACATGTCTCGTAAGGTTAAGGAAATTAAGAAGCAGTTGGATGAAATTGTTGATAGGCATACAAAATTTGGGTTTAGTGCTGAGTTTATACCTGTTTGTAGGGGAAGGGGAAACGAGAGGGAAACACGTTCATATATAGATGTCAAGAATATTCTTGGGAGGGATAAAGATAAGAATGATATCATAGATAGGTTGCTTAATCGTAATGGTAATGAAGCTTGTAGTTTCCTGACCATAGTGGGAGCGGGAGGATTGGGAAAAACTGCTCTTGCACAACTTGTGTTCAATGATGAAAGGGTCAAAATTGAGTTCCATGATTTGAGGTATTGGGTTTGTGTCTCTGATCAAGATGGGGGCCAATTTGATGTGAAAGAAATCCTTTGTAAGATTTTAGAGGTGGTTACTAAGGAGAAAGTTGATAATAGTTCCACATTGGAATTGGTACAAAGCCAATTTCAAGAGAAGTTAAGAGGAAAGAAGTACTTCCTTGTTCTTGATGATGTATGGAACGAGGATCGTGAGAAGTGGCTTCCTTTGGAAGAGTTGTTAATGTTGGGTCAAGGGGGAAGCAAGGTTGTAGTGACCACACGTTCAGAGAAGACAGCAAATGTCATAGGGAAAAGACATTTTTATACACTGGAATGTTTGTCACCAGATTATTCATGGAGCTTATTTGAAATGTCGGCTTTTCAGAAAGGGCATGAGCAGGAAAACCATCACGAACTAGTTGATATTGGGAAAAAGATTGTTGAAAAATGTTATAACAATCCACTTGCTATAACGGTGGTAGGAAGTCTTCTTTATGGAGAGGAGATAAGTAAGTGGCGGTCATTTGAAATGAGTGAGTTGGCCAAAATTGGCAATGGGGATAATAAGATTTTGCCGATATTAAAGCTCAGTTACCATAATCTTATACCCTCGTTGAAGAGTTGTTTTAGTTATTGTGCAGTGTTTCCCAAGGATCATGAAATAAAGAAGGAGATGTTGATTGAACTTTGGATGGCACAAGGATATGTTGTGCCGTTGGATGGAGGTCAAAGTATAGAAGATGCTGCCGAGGAACATTTTGTAATTTTGTTACGAAGGTGTTTCTTTCAAGATGTAAAGAAGGATAAATATGGTGATGTTGATTCTGTTAAAATCCACGACTTGATGCACGATGTCGCCCAAGAAGTGGGGAGGGAGGAATTATGTGTAGTGAATGATAATACAAAGAACTTGGGTGATAAAATCCGTCATGTACATCGTGATGTCATTAGATATGCACAAAGAGTCTCTCTGTGTAGCCATAGCCATAAGATTCGTTCGTATATTGGTGGTAATTGTGAAAAACGTTGTGTGGATACACTAATAGACAAGTGGATGTGTCTTAGGATGTTGGACTTGTCAAGGTCGGATGTTAAAAATTTGCCTAATTCAATAGGTAAATTGTTGCACTTGAGGTATCTTAACCTGTCAGATAATAGAAATCTAAAGATACTTCCTGATGCAATTACAAGACTGCATAATTTGCAGACACTTCTTTTAGTAGATTGCAGAAGTTTAAAGGAGTTGCCAAAAGATTTTTGCAAATTGGTCAAACTGAGGCACTTGGAATTACAGGGTTGTCATGATTTGATTGGTATGCCATTTGGAATGGATAAGCTAACTAGTCTTAGAGTACTACCAAAAGTTGTGGTGGGTAAGAAGGAACAAAGTGATGATCAGCTGAAAGCCCTAAAAGGCCTCACCGAGATAAAAGGCTCCATTGATATCACAATCTATTCAAAGTATAGAATAGTTGAAGGCATGAATGACACAGGAGGAGCTGGGTATTTGAAGAGCATGAAACATCTCACGGGGGTTGATATTAGATTTGATGATAGAGAAGGTGGATTTGTTAACCCTGAAGCTGTGTTGGCAACCCTAGAGCCACCTTCAAATATCAAGAGCTTATCTATACATCGTTTTGATGGTAAAACACTTCCAGTATGGGGAAGAGCAGAGATTAATTGGGCAATCTCCCTCTCACATCTTGTCGACATCCAGCTTTGGCATTGTCGTAATTTGCAGGAGATGCCAGTGCTGAGTAAACTGCCTCATTTGAAATCACTGGACCTTTATAATTTGATTAGTTTAGAGTACATGGAGAGCACAAGCAGAAGCAGTAGCAGTGACACAGAAGCAGCAACACCAGAATTACCAACATTCTTCCCTTCCCTTGAAAAACTTACACTTTGGCGTCTGGACAAGTTGAAGGGTTTTGGGAACAGGAGATCGAGTAGTTTTCCCCGCCTCTCTGAATTGGAAATCTGGGAATGCCCAGATCTAACGTCATTTCCTTCTTGTCCAAGCCTTGAAGAGTTGGAATTGGAAGAAAACAATGAAGCGTTGCAAATAATAGTAAAAATAACAACAACAAGAGGTAAAGAAGAAAAAGAAGAAGACAAGAATGCTGGTGTTGGAAATTCACAAGATGATGACAATGTCAAATTATGGACGGTGGAAATAGACAATCTGGGTTATCTCAAATCACTGCCCACAAATTGTCTTACTCACCTCGACCTTACAATAAGAGATTCCAAGGAGGGGGAGGGTGAATGGGAAGTTGGGGATGCATTTCAGAAGTGTGTATCTTCTTTGAGAAGCCTCACCATAATCGGAAATCACGGAATAAATAAAGTGAAGAGACTGTCTGGAAGAACAGGGTTGGAGCATTTCACTCTGTTGGACTCACTCAAATTTTCAAAGATAGAAGACCAGGAAGATGAGGGCGAAGACAACATCATATTCTGGAAATCCTTTCCTCAAAACCTCCGCAGTTTGAGAATTGAAGACTCTGACAAAATGACAAGTTTTCCCATGGGGATGCAGTACTTAACCTCCCTCCAAACCATCCATCTTTATGATTGTTATAAATTGAATTCCATTCCAGAATGGATAAGCAGCTTATCATCTCTTCAATCCCTGCACATAGGAAAATGTCCAGCCCTAAAATCACTACCAGAAGCAATGCGGAACCTCACCTCCCTTCAGAGACTTACGATATGGCAGTGTCCAGACCTAATTGAAAGATGCAAAGAACCTAACGGGGAGGACTATCCCAAAATTCAACACATCCCCAAAATTGTAAGTCATTGCAGAAAGTAATTTATTCATTTATATTTATTTTATGCTTAGAATGATATACGCAGTCGTCCTTTGGTTTCAAATCTTGAATTTGGTTTTTGTTTTCTTTCTTTGTTTCTTTATTCAACACCAGTCCATTTATGATTGATTCATTAAAAAAAGGATGGAGTTTTGTGGATTTGAAGAAGACAACGAATTGAGATTCGTGGGGTTTTCTTTTTGTTGGGGTTGGATTTCATGTATATGTTGCTGATTGAATACGAGACTGATGATGATGATGTGTTTAATTTATGGGTTTTAAATCAGATTAAATATATGGGAAATGTAAGTTAATTGGGGATGCACATAAGGTGTTTGATGAAATGTCTATTAGAAATGTTGTTTCTTGGACTTAGAATGATATACACTGTCGTCCTTTGGTTTCCAATCTTACATTTGGTTAGAATCCGGCTTACTCATCCTTTTGTCCAGTTTTCAAGTAATTGTTTTGGCAGGATCAATTCTCTAATTGTTGTACACCGTATATTGCAATTTATAGTGACTACAGTTAATGAATGTTTACAAAAAATTAGTCATGTAAAAACTTCTTCTCTGTCCATTACATAAACTCTTTTTCTCTTTCTAACTTATCATGTTCATGTCTAAACAATTAAACATGCTCACATCAATGTTCATTTAAGCTAACTTACTTCTGTAAGAGAGCGAGCTAGTTAAAAACTCCTTTAACTTTCTGTTTTATACTCAGGACATGGATTGATGCAAGCATGAAGAACTTCGGGAATTTGCTAAAACTCTACCAAAGCGATGAGAGTTTGGACTTTATTTCACTTGAAGTCAGGGACTGTCAACAAAGCCACAGTGTGCATGTTGGCTGTTTCACTTGGACGATAAAAAGGTTTATTTAATTGTTTTCCTAAGTGTATTTGGCTTACAAGCTTTTACTTTTCACTTGAAAGGGTTTTTCTTGTTTTAAGCTTTTCGAATTAGAGTTTTCGGTTGAAGTAAGAGTAGTCGTATTAGTCTTTTACCTAAGGAAGACTCTTTTTTGTAATTTTCAGACTATGCAATTCAAGTTTTCGAGTGTTTTCTTGCTTGTGTGATTGTGAGTTGGTGAATTCGTCTTTCATACATTTTGAGATTATCAGAAGCTTTATGCTCCACCGGTAGTCTAGTACCTTTTCTGTTACTGTGCAGGGAAGTAATCTGGTACCTTCTATATATATGGAAAAACATACATTATACATTATGCAAAATTCTTACAGGTTAGTTACTTCCTGGAACTTCATTTACACTTAGTTTTTTTTGTTCCATTCCCTCGGAATCAAGTCATTCCCTCTGAGAAATATGTAATGAACTTCTGTATGTTGCTGTTTGGTTCCTGTTTTAATCTTCAATTTTCTTGTATAGTTACAGCTGCATTTACAATGAAGTTTAAGCAGACACTCTCTTTATATAGTGCCTCTTTCTGGAGCACCGTAGAGCTGTCTGTGGTTGATCACCATCTGCTGCCGAGAGATTCAGCAATCGCGTGTTTGATCAGGTAAAAGTTTTTATGTCAATGTGTTTTTTTTTCCGTTTGATCAATTTATGTCTGTATTCAGATTCTTATCTTCTTACAGTAGCATAACACATTGTTTCTTTCATTTATGTAAACTGTTTCAAGATTACAGAGATGTATGCTTCAGTCGACATTGATGATAACTTAAGATGGCATTCCTACAACAGTTGCAGGCGCATTCTAACTCCGGCAATTCTAGTTAGGCAAGAGGAGCATTGCCAATACCTGCCACCTCTGGGATTTACTATACCAGGGTTGAAGTTTATGGAAGACACCAGCTATGCACAAGCCTTCAAGGGGTCATCCTACATAACAAGTTGAACCAACCAATTGCTTGTTGGTTCAGTGGTAATTGGAGCTGAATTTGGTAGGGATGGCCCGTGTTCGATCCCCACAACAACAATTGGGAGGGGACTGGAACCTATCCACACAGAACTCGCCCTGAATCCGGATTAGCCCTAAGGGTGAACGGGGTGCTAACACCAAAAAAAAAAACATAACAAGTTGAACCAAACATACTTTGTTTGAATTGAAGATTTAGTGATTTCATTTGATCGATTGAGATGTCTTATTATAAGCGTATATGCTCTTGGATTTGGCCACTTAGGTGTTGTTTGACAATTGGACATTAACTCGCTTTTATATTTTCTTTTCTCTTAGGAAAGGTGATCCTGAGAATTTATATTGGAACACTTTTTTTTTCTCACTAGCTTTAAAAAAGTGTTCTGTGTTACCTGCAATTCAATTTGATTATTTTTCACATAGTTTTACCTGAAAAAGTGTTACCTGAAAAAGTGTTACCTGAAAATCAACTGACATAAGTTTTTGTTTGGATCCAATTAAGGACACTAGATAAATCGGAATAAATAATCAACCAATTAAGTACTTCATAATTAAATATGAAGTGTATTATTATCTTATGCTTGTGACATTGAAGGATGTTATGATATTTTAACTCAATACCTTGCAAAATATACTGGTTAAATTTCTTAACAAGGTAACTTGGCAACAAATTCAGGTTGAAAGCTTTGAGAAATAGAGCTACGAAACAT
>alpha-WOLF4a
ATGGCCGAAATCGGATACTCGGTTTGTGCGAAACTCATCGAAGTGATTGGCAGTGAGCTGATCAAAGAGATTTGTGACACATGGGGTTACAAATCTCTTCTTGAGGACCTCAACAAAACTGTATTGACGGTCAGGAACGTTCTCATTCAAGCCGGGGTGATGCGGGAGCTTACTAGTGAACAACAAGGTTTCATTGCAGACCTTAAAGATGTTGTTTATGATGCTGATGACTTGTTCGACAAGTTACTCACTCGTGCTGAGCGAAAACAGATTGATGGAAACGAAATCTCTGAAAAGGTACGTCGTTTCTTTTCCTCTAGTAACAAGATCGGTCAAGCTTACTACATGTCTCGTAAGGTTAAGGAAATTAAGAAGCAGTTGGATGAAATTGTTGATAGGCATACAAAATTTGGGTTTAGTGCTGAGTTTATACCTGTTTGTAGGGGAAGGGGGAACGAGAGGGAAACACGTTCATATATAGATGTCAAGAATATTCTTGGGAGGGATAAAGATAAGAATGATATCATAGATAGGTTGCTTAATCGTAATGATAATGAAGCTTGTAGTTTCCTGACCATAGTGGGAGCGGGAGGATTGGGAAAAACTGCTCTTGCCCAACTTGTGTTCAATGATGAAAGGGTCAAAATTGAGTTTCATGATTTGAGGTATTGGGTTTGTGTCTCTGATCAAGATGGGGGCCAATTTTATGTGAAAGAGATCCTTTGTAAGATTTTAGAGATGGTTACTAAGGAGAAAGTTGATAATAGTTCCGCATTGGAATTGGTACAAAGCCAATTTCAAGAGAAGTTAAGAGGAAAGAAGTACTTCCTTGTTCTTGATGATGTATGGAACGAGGATCGTGAGAAGTGGTTTCAATTGGAAGAGTTGTTAATGTTGGGTCAAGGGGGAAGCAAGGTTGTAGTGACCGCACGTTCAGAGAAGACAGCAAATGTCATAGGGAAAAGACATTTTTATACACTGGAATGTTTGTCGCCAGATTATTCATGGAGCTTATTTGAAATGTCGGCTTTTCAGAAAGGGCATGAGCAGGAAAACCATGACGAACTAGTTGATATTGGGAAAAAGATTGTTGAAAAATGTTATAACAATCCACTTGCTATAACGGTGGTAGGAAGTCTTCTTTATGGAGAGGAGATAAGTAAGTGGCGGTCATTTGAAATGAGTGAGTTGGCCAAAATTGGCAATGGGGATAATAAGATTTTGTCGATATTGAAGCTCAGTTACTACAATCTTGCAAACTCTTTGAAGAGTTGTTTTAGTTATTGTGCAGTGTTTCCCAAGGATCATGAAATAAAGAAGGAGATGTTGATTGAACTTTGGATGGCACAAGGATATGTTGTGCCGTTGGATGGAGGTCAAAGTATAGAAGATGCTGCCGAGGAACATTTTGTAATTTTGTTACGAAGGTGTTTCTTTCAAGATGTAAAGAAGGATAAATATGGTGATGTTGATTCTGTTAAAATCCACGACTTGATGCACGATGTCGCCCAAGAAGTGGGGAGGGAGGAAATATGTGTAGTGAATGATAATACAAAGAACTTGGGTGATAAAATCCGTCATGTACATGGTGATGTCAATAGATATGCACAAAGAGTCTCTCTGTGTAGCCATAAGATTCGTTCGTATATTGGTGGTAAATGTGAAAAACGTTGGGTGGATACACTAATAGACAAGTGGATGTGTCTTAGGATGTTGGACTTGTCAAGGTCGGATGTTAAAAATTTGCCTAATTCAATAGGTAAATTGTTGCACTTGAGGTATCTTAACCTGTCAGATAATAGAAATCTAAAGATACTTCCTGATGCAATTACAAGACTGCATAATTTGCAGACACTTCTTTTAGTAGATTGCAGAAGTTTAAAGGAGTTGCCAAAAGATTTTTGCAAATTGGTCAAACTGAGGCACTTGGAATTACAGGGTTGTCATGATTTGATTGGTATGCCATTTGGAATGGATAAGCTAACTAGTCTTAGAGTACTACCAAAAGTTGTGGTGGGTAAGAAGGAACAAAGTGATGATCAGCTGAAAGCCCTAAAAGGCCTCACCGAGATAAAAGGCTCCATTGATATCACAATCTATTCAAAGTATAGAATAGTTGAAGGCATGAATGACACAGGAGGAGCTGGGTATTTGAAGAGCATGAAACATCTCACGGGGGTTGATATTAGATTTGATGATAGAGAAGGTGGATTTGTTAACCCTGAAGCTGTGTTGGCAACCCTAGAGCCACCTTCAAATATCAAGAGCTTATCTATACATCGTTTTGATGGTAAAACACTTCCAGTATGGGGAAGAGCAGAGATTAATTGGGCAATCTCCCTCTCACATCTTGTCGACATCCAGCTTTGGCATTGTCGTAATTTGCAGGAGATGCCAGTGCTGAGTAAACTGCCTCATTTGAAATCACTGGAACTTTATAATTTGATTAGTTTAGAGTACATGGAGAGCACAAGCAGAAGCAGTAGCAGTGACACAGAAGCAGCAACACCAGAATTACCAACATTCTTCCCTTCCCTTGAAAAACTTACACTTTGGGGTCTGGAAAAGTTGAAGGGTTTGGGGAACAGGAGATCGAGTAGTTTTCCCCGCCTCTCTAAATTGGAAATCTGGGAATGCCCTGATCTAACGTCATTTCCTTCTTGTCCAAGCCTTGAAGAGTTGGAATTGGAAGAAAACAATGAAGCGTTGCAAATAATAGTAAAAATAACAACAACAAGAGGTAAAGAAGAAAAAGAAGAAGACAAGAATGCTGGTGTTGGAAATTCACAAGATGATGACAATGTCAAATTATGGACGGTGGAAATAGACAATCTGGGTTATCTCAAATCACTGCCCACAAATTGTCTTACTCACCTCGACCTTACAATAAGAGATTCCAAGGAGGGGGAGGGTGAATGGGAAGTTGGGGATGCATTTCAGAAGTGTGTATCTTCTTTGAGAAGCCTCACCATAATCGGAAATCACGGAATAAATAAAGTGAAGAGACTGTCTGGAAGAACAGGGTTGGAGCATTTCACTCTGTTGGACTCACTCAAATTTTCAAAGATAGAAGACCAGGAAGATGAGGGCGAAGACAACATCATATTCTGGAAATCCTTTCCTCAAAACCTCCGCAGTTTGAGAATTGAAGACTCTGACAAAATGACAAGTTTGCCCATGGGGATGCAGTACTTAACCTCCCTCCAAACCCTCTATCTACACCATTGTTATGAATTGAATTCCCTTCCAGAATGGATAAGCAGCTTATCATCTCTTCAATCCCTGCACATAGGAAAATGTCCAGCCCTAAAATCACTACCAGAAGCAATGCGGAACCTCACCTCCCTTCAGAGACTTACGATATGGCAGTGTCCAGACCTAATTGAAAGATGCAAAGAACCTAACGGGGAGGACTATCCCAAAATTCAACACATCCCCAAAATTGTAAGTCATTGCAGAAAGTAATTTATTCATTTATATTTATTTTATGCTTAGAATGATATACGCAGTCGTCCTTTGGTTTCCAATCTTGAATTTGGTTTTTGTTTTCTTTCTTTGTTTCTTTATTCAACACCAGTCCATTTATGATTGATTCATTAAAAAAAGGATGGAGTTTTATGGATTTGAAGAAGACAACGAATTGAGATTCCTGGGGTTTTTTTTTTCGTTGGGGTTGGTTTTCATGTATATGTTGCTGATTAAATACCAGACTGATGATGATGATGTGTTTATGGGTTTTAAATCAGATTAAATATATGGGAAATGTAAGTTAATTGGGGATGCACATAAGGTGTTTGATGAAATGTCTATGAGAAATGTTGTTTCTTGGACTTAGAATGATATACACTGTCGTCCTTTGGTTTCCAATCTTACATTTGGTTTGTGTTTTCTTAGTTTGTTTCTTTAATCAACACCAGCCCATTTTTTTTAAACTACCTGCAACTACTAATTTTCATTTACCCTGTATCTCAGGAAATATGGTAGTAATTCTCATTTACTCAACACTAGCTTGATCCTGAACGCAGCCAACCTTCAGGTTAGAATCCGCCTTACTCATCCTTTTGTCATGCATTGTTTTAAGTTGTTTTGCTTGCTTGTGTAATCATAATTCATAGTATACGATTCATCATTCACTATGTCTACAGGCAAGATATTGGAATTGTTCACGATTCCCTGAAGTTTCTTTGTTTTTGTTGATACCACCATATTGCAGCTTATAGTGACTAAGTTAATGAATGTTTCCAAAAAATTAGTCATATAAATTCTTCTTCTCTCTCTATTACATAAACTCTTTTTCTCTTTCTAACTTATCATGTTCATGCCTAAAACTTATACATGCTCACATCATTGTTCGTTTGAGCTGACTTACTTCTGTAAGAGAGCTATCTAGTTAACAACTCTTGTAACTTTTTATTTGCTAGTCAGAACATGGATTGGTGCAAGCATGGGAATTTGCTAACACTCTACCAAATCGATTGGAGTTTAGACTTAGTTTCACCAGAAGCCATACCCGGACACTTACTGGGGACTGTCAACAAAGCCGCATTGTGATGTACTTGGATGTTTCACGTGCCTGAGGTGCGAGTTACTTGGAAGGGAAGCGGTTTATTTAATTGTTTTCCGAAGTAGATTTTGCTTACAAGCTTTTACTTTTCCCTTGAAAGGGTTTTTCTTGTTTTAAGCTTTTCGAATTAGAGTTTCGGTTGCATTAAGAGTAGTCGTATTAGTCTTTTTTACCTAAGACTCTTTTTTGTAATTTTCAGACTATGCAATTCAAGTTTTCGAGTGTTTTCTTGCTTGTGTGATTGTGAGTTGGTGAATTCGTCTTTCATACATTTTGAGATTATCAGAAGCTTTATGCTCCACCGGTAGTCTAGTACCTTTTCTGTTACTGTACGTGCAGGGAAGTAATCTGGTACCTTCTATATATATGGAAAAACATACATTATACATTATGCAAAATTCTTACAGGTTAGTTACTTCCTGGAACTTCATTTACACTTTGTTTTTTTTGTTCCATTCCCTCGGAAGACTATTCCCTCTGAGAAATATGTAATGAACTTCTGTATGTTGCTGTTTGGTTCCTGTTTTAATCTTCAATTTTCTTGTATAGTTACAGCTGCATTTACAATGAAGTTTAAGCAGACACTCTCTTTATATAGTGCTTCTTTCTGGAGCACCGTAGAGCTGTCTGTGGTTGATCACCATCTGCTGCCGAGAGATTCAGCAATCGCATGTTTGATCAGGTAAAAGTTTTTATGTCAATGTGTTTTTTTTTCCGTTTGATCAATTTATGTCTGTATTCAGATTCTTATCTTCTTATAGTAGCATAACACATTGTTTCTTTCATTTATGTAAACTGTTTCAAGATTACAGAGATGTATGCTTCAGTCGACATTGATGATAACTTAAGATGGCATTCCTACAACAGTTGCAGGCGCATTCTAACTCCGGCAATTCTAGTTAGGCAAGAGGAGCATTGCCAATACCTGCCACCTCTGGGATTTACTATACCAGGGTTGAAGTTTATGGAAGACACCAGCTATGCACAAGCCTTCAAGGGGTCATCCTACATAACAAGTTGAACCAACCAATTGCTTGTTGGTTTAGTGGTAATTGGAGCTGAATTTGGTAGGGATGGCCCGTGTTCGATCCCCACAACAACAATTGGGAGGGGACTGGAACCTATCCACACAGAACTCGCCCTGAATCCGGATTAGTCCTAAGGGTGAACGGGGTGCTAACACCAAAAAAAAAAACATAACAAGTTGAACCAAACATACTTTGTTTGAATTGAAGATTTAGTGATTTCATTTGATCGATTGAGATGTCTTATTATAAGCGTATATGCTCTTGGATTTGGCCACTTAGGTGTTGTTTGACAATTGGTCATTAACTCGCTTTTATATTTTCTTTTCTCTTAGGAAAGGTGATCCTGATAATTTATATTGGAACACTTTTTTTTTCTCTCACTAGCTTTAAAAAAGTGTTCTGTGTTACCTGCAATTCAATTTGATTATTTTTCACATAGTTTTACCTGAAAAAGTGTTACCTGAAAATCAACTGACATAAGTTTTTGTTTGGATCCAATTAAGGACACTAGATAAACCGGAATAAATAATCAACCAATTAAGTACTTCATAATTAAATATGAAGTGTATTATTATCTTATGCTTGTGACATTGAAGGATGTTATGATATTTTAACTCAATACCTTGCAAAATATACTGGTTAAATTTCTTAACAAGGTAACTTGGCAACAAATT
>alpha-WOLF6
ATGGCCGAAATCGGATACTCGGTTTGTGCGAAACTCATCGAAGTGATTGGCAGTGAGCTGATCAAAGAGATTTGTGACACATGGGGTTACAAATCTCTTCTTGAGGACCTCAACAAAACTGTATTGACGGTCAGGAACGTTCTCATTCAAGCCGGGGTGATGCGGGAGCTTACTAGTGAACAACAAGGTTTCATTGCAGACCTTAAAGATGTTGTTTATGATGCTGATGACTTGTTCGACAAGTTACTCACTCGTGCTGAGCGAAAACAGATTGATGGAAACGAAATCTCTGAAAAGGTACGTCGTTTCTTTTCCTCTAGTAACAAGATCGGTCAAGCTTACTACATGTCTCGTAAGGTTAAGGAAATTAAGAAGCAGTTGGATGAAATTGTTGATAGGCATACAAAATTTGGGTTTAGTGCTGAGTTTATACCTGTTTGTAGGGGAAGGGGAAACGAGAGGGAAACACGTTCATATATAGATGTCAAGAATATTCTTGGGAGGGATAAAGATAAGAATGATATCATAGATAGGTTGCTTAATCGTAATGGTAATGAAGCTTGTAGTTTCCTGACCATAGTGGGAGCGGGAGGATTGGGAAAAACTGCTCTTGCACAACTTGTGTTCAATGATGAAAGGGTCAAAATTGAGTTCCATGATTTGAGGTATTGGGTTTGTGTCTCTGATCAAGATGGGGGCCAATTTGATGTGAAAGAAATCCTTTGTAAGATTTTAGAGGTGGTTACTAAGGAGAAAGTTGATAATAGTTCCACATTGGAATTGGTACAAAGCCAATTTCAAGAGAAGTTAAGAGGAAAGAAGTACTTCCTTGTTCTTGATGATGTATGGAACGAAGATCGTGAGAAGTGGCTTCCTTTGGAAGAGTTGTTAATGTTGGGTCAAGGGGGAAGCAAGGTTGTAGTGACCACACGTTCAGAGAAGACAGCAAATGTCATAGGGAAAAGACATTTTTATACACTGGAATGTTTGTCACCAGATTATTCATGGAGCTTATTTGAAATGTCGGCTTTTCAGAAAGGGCATGAGCAGGAAAACCATCACGAACTAGTTGATATTGGGAAAAAGATTGTTGAAAAATGTTATAACAATCCACTTGCTATAACGGTGGTAGGAAGTCTTCTTTATGGAGAGGAGATAAGTAAGTGGCGGTCATTTGAAATGAGTGAGTTGGCCAAAATTGGCAATGGGGATAATAAGATTTTGCCGATATTAAAGCTCAGTTACCATAATCTTATACCCTCGTTGAAGAGTTGTTTTAGTTATTGTGCAGTGTTTCCCAAGGATCATGAAATAAAGAAGGAGATGTTGATTGAACTTTGGATGGCACAAGGATATGTTGTGCCGTTGGATGGAGGTCAAAGTATAGAAGATGCTGCCGAGGAACATTTTGTAATTTTGTTACGAAGGTGTTTCTTTCAAGATGTAAAGAAGGATAAATATGGTGATGTTGATTCTGTTAAAATCCACGACTTGATGCACGATGTCGCCCAAGAAGTGGGGAGGGAGGAATTATGTGTAGTGAATGATAATACAAAGAACTTGGGTGATAAAATCCGTCATGTACATCGTGATGTCATTAGATATGCACAAAGAGTCTCTCTGTGTAGCCATAGCCATAAGATTCGTTCGTATATTGGTGGTAATTGTGAAAAACGTTGTGTGGATACACTAATAGACAAGTGGATGTGTCTTAGGATGTTGGACTTGTCATGGTCGGATGTTAAAAATTTGCCTAATTCAATAGGTAAATTGTTGCACTTGAGGTGTCTTAACCTGTCTTATAATAAAGATCTGTTGATACTCCCTGATGCAATTACAAGACTGCATAATTTGCAGACACTGCTTTTAAAAGAGTGCAGAAGTTTAAAGGAGTTGCCAAAAGATTTTTGCAAATTGGTCAAACTGAGGCACTTGGATTTAAGGTGTTCTGATTTGAAGGAGTTGCCAAAAGATTTTTGCAAATTGGTCAAACTGAGGCACTTGGATTTATGGGGTTGTGATGATTTGATTGGTGTGCCATTGGGAATGGATAGGCTAATTAGTCTTAGAGTACTGCCATTCTTTGTGGTGGGTAGGAAGGAACAAAGTGATGATGATGAGCTGAAAGCCCTAAAAGGCCTCACCGAGATAAAAGGCTCCATTCGTATTAGAATCTATTCAAAGTATAGAATAGTTGAAGGCATGAATGACACAGGAGGAGCTGGGTATTTAAAGAGCATGAAACATCTCACGGGGGTTGATATTACATTTGATGGTGGATGTGTTAACCCTGAAGCTGTGTTGGCAACCCTAGAGCCACCTTCAAATATCAAGAGGTTAGAGATGTGGCATTACAGTGGTACAACAATTCCAGTATGGGGAAGAGCAGAGATTAATTGGGCAATCTCCCTCTCACATCTTGTCGACATCCAGCTTTGGCATTGTCGTAATTTGCAGGAGATGCCAGTGCTGAGTAAACTGCCTCATTTGAAATCACTGGAACTTTATAATTTGATTAGTTTAGAGTACATGGAGAGCACAAGCAGAAGCAGTAGCAGTGACACAGAAGCAGCAACACCAGAATTACCAACATTCTTCCCTTCCCTTGAAAAACTTACACTTTGGCGTCTGGACAAGTTGAAGGGTTTTGGGAACAGGAGATCGAGTAGTTTTCCCCGCCTCTCTAAATTGGAAATCTGGAAATGCCCAGATCTAACGTCATTTCCTTCTTGTCCAAGCCTTGAAGAGTTGGAATTGAAAGAAAACAATGAAGCATTGCAAATAATAGTAAAAATAACAACAACAAGAGGTAAAGAAGAAAAAGAAGAAGACAAGAATGCTGGTGTTGGAAATTCACAAGATGATGACAATGTCAAATTACGGAAGGTGGAAATAGACAATGTGAGTTATCTCAAATCACTGCCCACAAATTGTCTTACTCACCTCGACCTTACAATAAGAGATTCCAAGGAGGGGGAGGGTGAATGGGAAGTTGGGGATGCATTTCAGAAGTGTGTATCTTCTTTGAGAAGCCTCACCATAATCGGAAATCACGGAATAAATAAAGTGAAGAGACTGTCTGGAAGAACAGGGTTGGAGCATTTCACTCTGTTGGAATCACTCAAACTTTCAGATATAGAAGACCAGGAAGATGAGGGCGAAGACAACATCATATTCTGGAAATCCTTTCCTCAAAACCTCCGCAGTTTGAGAATTAAAGACTCTGACAAAATGACAAGTTTGCCCATGGGGATGCAGTACTTAACCTCCCTCCAAACCCTCTATCTACACCATTGTTATGAATTGAATTCCCTTCCAGAATGGATAAGCAGCTTATCATCTCTTCAATCCCTGCACATAGGAAAATGTCCAGCCCTAAAATCACTACCAGAAGCAATGCGGAACCTCACCTCCCTTCAGAGACTTACGATATGGCAGTGTCCAGACCTAATTGAAAGATGCAAAGAACCTAACGGGGAGGACTATCCCAAAATTCAACACATCCCCAAAATTGTAAGTCATTGCAGAAAGTAATTTATTCATTTATATTTATTTTATGCTTAGAATGATATACACCGTCGTCCTTTGGTTTCAAATCTTGAATTTGGTTTTTGTTTTCTTTCTTTGTTTCTTTATTCAACACCAGCCCATTTATGATTGATTCATTAAAAAAAGGATGGAGTTTTGTGGATTTGAAGAAGACAACGAATTGAGATTCCTGGGGTTTTCTTTTTGTTGGGGTTGGATTTCATGTATATGTTGCTGATTAAATACGAGACTGATGATGATGATGATGTGTTTATGGGTTTTAAATCAGATTAAATATATGGGAAATGTAAGTTAATTTGGGATGCACATAAGGTGTTTGCTGAAATGTCTATGAGAAATGTTGTTTCTTGGACTTAGAATGATATACACTGTCGTCCATTGGTTTCCAATCTTACATTTGGTTTGTGTTTTCTTAGTTTGTTTCTTTAATCAACACCAACCCATTTTTTTAAAACTACCTGCAACTACTAATTTACGTTGACCCTGTATCTCAGGTACTAAATAAATATTGGTGATTTTCAGTTACTCAACACTAGCTTGATCCTGAACGCACCCAACCTTCAGGTTAGAATCCGGCTTACTCATCCTTTTGTCCAGTTTTCAAGTAATTGTTTTGGCAGGATCAATTCTCTAATTGTTGTACACCGTATATTGCAATTTATAGTGACTACAGTTAATGAATGTTTACAAAAAATTAGTCATGTAAAAACTTCTTCTCTGTCCATTACATAAACTCTTTTTCTCTTTCTAACTTATCATGTTCATGTCTAAAAAATTAAACATGCTCACATCAATGTTCATTTAAGCTAACTTACTTCTGTAAGAGAGCGAGCTAGTTAAAAACTCCTTTAACTTTCTGTTTTATACTCAGGACATGGATTGATGCAAGCATGAAGAACTTCGGGAATTTGCTAAAACTCTACCAAAGCGATGAGAGTTTGGACTTTGTTTCACTTGAAGTCAGGGACTGTCAACAAAGCCACAGTGTGCATGTTGGCTGTTTCACTTGGACGATAAAAAGGTTTATTTAATTGTTTTCCTAAGTGTATTTGGCTTACAAGCTTTTACTTTTCGCTTGAAAGGGTTTTTCTTGTTTTAAGCTTTTTGAATTAGAGTTTCGGTTGAAGTAAGAGTAGTCGTATTAGTCTTTTACTTTGCAGGAGTCTATGCCTATATAAGGTAAGACTCGTATTTGTAATTTTCAGATTATGCAATTCAAGTTTTCGAGTGTTTTCTTAAAAAAACATATCATACCTGTGTGTAGCATAAAGATAAATTCTGATGCTGTGCTTCTTGTTATGGCTCACATTGGTTTTCATTGTTTGGATTGTTTCACAGGGAAGCAGAGAATACCTGGAACCTGTAAAGGACGCTATATCTATAGCAGCTTTCACAGGCCAAGTAATATAATGTTCTTTATCAATCACTCAATACCTGGAGATTGTTTGAACACATAATTCACCTCTTTTTTTCCATCTCAAATTGCAGACTTTTACTGGGATTTGAATGACAGCAAACATTTGATTGTCACGAGGATTGATCTAACTGGTGAATGTTGTGATCACCATATTGGTCTTTCTCATTCAAACAAACTTGCATACCGTTCTTTTGAAGTTTGAAGACAAGCAGGCGATAATCAACTCAGGTCGAAGCTCATGTGCAGGAGAGAATAGAATATAGAGGAGATTATTTTTAAAAGAAACGCTCAAAGGTATTGTAGCACCTTTCCTATTTGCTACTGCAGTGATGTTTTTATTTCTTGTTTGCAGCGCTTGTTTCTCATATTTCAACCTACTTTTAGAAAAAAAAACATCTCCGAACATAACCAAAAATAAAGTTCCCTTATCAGTGCTTTCCCTGCTTTCTTCTAAACAACATATACAATTATAAACCCTTTTTCTCTCTTACCTTTGTTATTCTTCCTTGCTTCATTGAGATAACACTCTCCTGTTTTTGTTTTGTTGTTAGTCATTACATGGATATATCAAGGACAACAGTTCTGTAGTCCGTCAACTGTGGTTAGGAAGGCTAAACTGGAGCACAATAACCCCATGTCAATTGAATAGTAAAGGTGTGCTATATCAGTTTCGTTTGGCTTGGCTTACCTGAAAAATGGCTGGTTATTTATCCTTGTCTCTTTCTATGACGTGCAGTGGCTTGTTAATGTGTCTCGGACAACAATTCCTCACTTTCCAAGTTCCATACACGCTGATGTAACTATCTTCTGCAGTCTGTTCTTTCATTTTTGCCACGTGCTCTAATTATAACTTTTTGTACTCAATAATCAACTCCTTGTCCCGGTATTTGCAGAGACTACTTAAACAGGTAAAGTGACAATCCTGGCGAAGTTGTCTGTTTCTTAGCTCTGAACCCATCATTCAGGTAAGATTAAGTATTTAAGAAGAAATTTTGTTTTTACCTAAAATGAATGATCTTGTGTAACTGCTTGCTTCTTGCATTAAATAAGAACTTTCTGCTGCATATGTGACAGTTACATCCACAAAAAAGTTGGAGGTTTGTTCAGGGATTGGAAATGAAGGTACTTCAGAATTCCTGGAATGTTTATGAATGCTCCAGACTTCAGAGTCTTTAATGGAAAATTCGAGTCACTAAAAAAACATTATTCCTATCATCAGAGCTTTGAAGTTCCTCTATACAAGGTCAACTGAGTTCCTCTTTGCCTCTTGTTTAATTGTATTTACTTGTACCTTAATTATAATCTGTATATTGTTTTAGTTAAGTTCTAAAACAGGTTATTATTCATCATTTGTGCAGCATATTGCTGGAATCAAGAATCTAGTGCTTCTTCTTCCTGACTTCACTGTCAAAATAGCAGTTCCCATGCTGGAAATAAGCGCGCTAGCAATGTAATTGATGACATGGATGTTGCTGCTTCTGAGTTTTGATCATAAAAAGCTGTTATGTGTTTCTTGAATGTAATGAAGGAGAGGAGAAAACTGAAAACTCTTGGCAAAAACGTGAAATTGCAGTGCCTCGGGGTGGTAGGGATCACCCGGATTCAGTTCAGACGATACTTTTTTCAACCCGGTTTGTTCCGGTTTTCAGCTTCGGGTTTTCCTTGTACTTTTGGGGCACACATACAAGGCTACTTCATGTTTGAGAAACCTAATTGAGGCTATCTTGTAGCAAATGCACACCACACTCTTTCTCTCTTCTCTCCTTTTTTCACCTTCCATTTGTAAAAATCCTCTTTTAAAGGTTAATAAAAAAAAGCTTCAAGTCTCGTAGGGTGGATGTAGGTCACATTGACCGAACCACGGTAAACTCTTTGTGTTCTTTCTTCTCTCTTTGTTTCTCATTTTTACGGCAAGTGTTTATGGTTAACCATGCATCTTAGAATAGCTTAAGGCATTAACATAATAACATCAATGTTCTCCAAAGATTCACCTTACTTGTTGTACATAATCACAATGTTAAGCCTATGAAGGTAGAATGCTCTCATGATTTGGTTTAACCAAAAAATAAACTCTAAAATAATACGGAGTAATAAAAATTGGCCATAAACTAATTACAAAGTTTGATTTTTGTATAGGGTATCTTGTACTTGTGATAAAAAAAATTTTAAAAAAATTAAAAAGTAAATAAATTACTTATTCCTTCTATTTTTACTTGTTACACTTTTCTACAACAGAAACATCAAAACGCCCGCAACACACTATAAATGAAAAACCATTTTGTATGCAATGATATTTACGTTCTCACTTTATTCTCTTTAATAACTCCTACTACGTAATTCTCACCAATCAAATAAAATTATAGAAATTTTCATTTATACCCTCTTAAAATGATGTTGATTTTTTTTTTTTTTTTTAAGGTGTGAAAAAGTTTGTGTTATACTTACAACAATTTAAAAACGGAGAACATACTTATAATACTAGTGTAATCTTTGGCCGGATTATGGTCGTTGACAAAAAAACTCCGGCCTTGACCCTCCACGTGCCGGTCAAGTTCTTCTTTTTTCATTCTTCTTTTTATTCTTCTTTTTCTCTCCATTAATACAAATCAAGTGATTATGTCGATCCGATCCTTCTGTTCTCTACTGTAATTGATTACACCAACAACAACCAAGCGAAACAGTCAATGTTACCGAATTGAATTGCGGAAAATAGTTTATGATTGATTCATTAAAAAAGGATGGAGTTTTGTGGATTTGAATAAGACAACGAATTGAGATTCCTGGGGTTTTCTTTCTGTTGGGGTTGGATTTCATGTACTTGTT
>alpha-WOLF6b
ATGGCCGAAATCGGATACTCGGTTTGTGCGAAACTCATCGAAGTGATTGGCAGTGAGCTGATCAAAGAGATTTGTGACACATGGGGTTACAAATCTCTTCTTGAGGACCTCAACAAAACTGTATTGACGGTCAGGAACGTTCTCATTCAAGCCGGGGTGATGCGGGAGCTTACTAGTGAACAACAAGGTTTCATTGCAGACCTTAAAGATGTTGTTTATGATGCTGATGACTTGTTCGACAAGTTACTCACTCGTGCTGAGCGAAAACAGATTGATGGAAACGAAATCTCTGAAAAGGTACGTCGTTTCTTTTCCTCTAGTAACAAGATCGGTCAAGCTTACTACATGTCTCGTAAGGTTAAGGAAATTAAGAAGCAGTTGGATGAAATTGTTGATAGGCATACAAAATTTGGGTTTAGTGCTGAGTTTATACCTGTTTGTAGGGGAAGGGGAAACGAGAGGGAAACACGTTCATATATAGATGTCAAGAATATTCTTGGGAGGGATAAAGATAAGAATGATATCATAGATAGGTTGCTTAATCGTAATGGTAATGAAGCTTGTAGTTTCCTGACCATAGTGGGAGCGGGAGGATTGGGAAAAACTGCTCTTGCACAACTTGTGTTCAATGATGAAAGGGTCAAAATTGAGTTCCATGATTTGAGGTATTGGGTTTGTGTCTCTGATCAAGATGGGGGCCAATTTGATGTGAAAGAAATCCTTTGTAAGATTTTAGAGGTGGTTACTAAGGAGAAAGTTGATAATAGTTCCACATTGGAATTGGTACAAAGCCAATTTCAAGAGAAGTTAAGAGGAAAGAAGTACTTCCTTGTTCTTGATGATGTATGGAACGAAGATCGTGAGAAGTGGCTTCCTTTGGAAGAGTTGTTAATGTTGGGTCAAGGGGGAAGCAAGGTTGTAGTGACCACACGTTCAGAGAAGACAGCAAATGTCATAGGGAAAAGACATTTTTATACACTGGAATGTTTGTCACCAGATTATTCATGGAGCTTATTTGAAATGTCGGCTTTTCAGAAAGGGCATGAGCAGGAAAACCATCACGAACTAGTTGATATTGGGAAAAAGATTGTTGAAAAATGTTATAACAATCCACTTGCTATAACGGTGGTAGGAAGTCTTCTTTATGGAGAGGAGATAAGTAAGTGGCGGTCATTTGAAATGAGTGAGTTGGCCAAAATTGGCAATGGGGATAATAAGATTTTGCCGATATTAAAGCTCAGTTACCATAATCTTATACCCTCGTTGAAGAGTTGTTTTAGTTATTGTGCAGTGTTTCCCAAGGATCATGAAATAAAGAAGGAGATGTTGATTGAACTTTGGATGGCACAAGGATATGTTGTGCCGTTGGATGGAGGTCAAAGTATAGAAGATGCTGCCGAGGAACATTTTGTAATTTTGTTACGAAGGTGTTTCTTTCAAGATGTAAAGAAGGATAAATATGGTGATGTTGATTCTGTTAAAATCCACGACTTGATGCACGATGTCGCCCAAGAAGTGGGGAGGGAGGAATTATGTGTAGTGAATGATAATACAAAGAACTTGGGTGATAAAATCCGTCATGTACATCGTGATGTCATTAGATATGCACAAAGAGTCTCTCTGTGTAGCCATAGCCATAAGATTCGTTCGTATATTGGTGGTAATTGTGAAAAACGTTGTGTGGATACACTAATAGACAAGTGGATGTGTCTTAGGATGTTGGACTTGTCATGGTCGGATGTTAAAAATTTGCCTAATTCAATAGGTAAATTGTTGCACTTGAGGTGTCTTAACCTGTCTTATAATAAAGATCTGTTGATACTCCCTGATGCAATTACAAGACTGCATAATTTGCAGACACTGCTTTTAAAAGAGTGCAGAAGTTTAAAGGAGTTGCCAAAAGATTTTTGCAAATTGGTCAAACTGAGGCACTTGGATTTAAGGTGTTCTGATTTGAAGGAGTTGCCAAAAGATTTTTGCAAATTGGTCAAACTGAGGCACTTGGATTTATGGGGTTGTGATGATTTGATTGGTGTGCCATTGGGAATGGATAGGCTAATTAGTCTTAGAGTACTGCCATTCTTTGTGGTGGGTAGGAAGGAACAAAGTGATGATGATGAGCTGAAAGCCCTAAAAGGCCTCACCGAGATAAAAGGCTCCATTCGTATTAGAATCTATTCAAAGTATAGAATAGTTGAAGGCATGAATGACACAGGAGGAGCTGGGTATTTAAAGAGCATGAAACATCTCACGGGGGTTGATATTACATTTGATGGTGGATGTGTTAACCCTGAAGCTGTGTTGGCAACCCTAGAGCCACCTTCAAATATCAAGAGGTTAGAGATGTGGCATTACAGTGGTACAACAATTCCAGTATGGGGAAGAGCAGAGATTAATTGGGCAATCTCCCTCTCACATCTTGTCGACATCCAGCTTTGGCATTGTCGTAATTTGCAGGAGATGCCAGTGCTGAGTAAACTGCCTCATTTGAAATCACTGGAACTTTATAATTTGATTAGTTTAGAGTACATGGAGAGCACAAGCAGAAGCAGTAGCAGTGACACAGAAGCAGCAACACCAGAATTACCAACATTCTTCCCTTCCCTTGAAAAACTTAGACTTTGGCGTCTGGACAAGTTGAAGGGTTTTGGGAACAGGAGATCGAGTAGTTTTCCCCGCCTCTCTAAATTGGAAATCTGGAAATGCCCAGATCTAACGTCATTTCCTTCTTGTCCAAGCCTTGAAGAGTTGGAATTGAAAGAAAACAATGAAGCATTGCAAATAATAGTAAAAATAACAACAACAAGAGGTAAAGAAGAAAAAGAAGAAGACAAGAATGCTGGTGTTGGAAATTCACAAGATGATGACAATGTCAAATTACGGAAGGTGGAAATAGACAATGTGAGTTATCTCAAATCACTGCCCACAAATTGTCTTACTCACCTCGACCTTACAATAAGAGATTCCAAGGAGGGGGAGGGTGAATGGGAAGTTGGGGATGCATTTCAGAAGTGTGTATCTTCTTTGAGAAGCCTCACCATAATCGGAAATCACGGAATAAATAAAGTGAAGAGACTGTCTGGAAGAACAGGGTTGGAGCATTTCACTCTGTTGGAATCACTCAAACTTTCAGATATAGAAGACCAGGAAGATGAGGGCGAAGACAACATCATATTCTGGAAATCCTTTCCTCAAAACCTCCGCAGTTTGAGAATTAAAGACTCTGACAAAATGACAAGTTTGCCCATGGGGATGCAGTACTTAACCTCCCTCCAAACCCTCTATCTACACCATTGTTATGAATTGAATTCCCTTCCAGAATGGATAAGCAGCTTATCATCTCTTCAATCCCTGCACATAGGAAAATGTCCAGCCCTAAAATCACTACCAGAAGCAATGCGGAACCTCACCTCCCTTCAGAGACTTACGATATGGCAGTGTCCAGACCTAATTGAAAGATGCAAAGAACCTAACGGGGAGGACTATCCCAAAATTCAACACATCCCCAAAATTGTAAGTCATTGCAGAAAGTAATTTATTCATTTATATTTATTTTATGCTTAGAATGATATACACCGTCGTCCTTTGGTTTCAAATCTTGAATTTGGTTTTTGTTTTCTTTCTTTGTTTCTTTATTCAACACCAGCCCATTTATGATTGATTCATTAAAAAAAGGATGGAGTTTTGTGGATTTGAAGAAGACAACGAATTGAGATTCCTGGGGTTTTCTTTTTGTTGGGGTTGGATTTCATGTATATGTTGCTGATTAAATACGAGACTGATGATGATGATGATGTGTTTATGGGTTTTAAATCAGATTAAATATATGGGAAATGTAAGTTAATTTGGGATGCACATAAGGTGTTTGCTGAAATGTCTATGAGAAATGTTGTTTCTTGGACTTAGAATGATATACACTGTCGTCCATTGGTTTCCAATCTTACATTTGGTTTGTGTTTTCTTAGTTTGTTTCTTTAATCAACACCAACCCATTTTTTTAAAACTACCTGCAACTACTAATTTACGTTGACCCTGTATCTCAGGTACTAAATGAATATTGGTGATTTTCAGTTACTCAACACTAGCTTGATCCTGAACGCACCCAACCTTCAGGTTAGAATCCGGCTTACTCATCCTTTTGTCCAGTTTTCAAGTAATTGTTTTGGCAGGATCAATTCTCTAATTGTTGTACACCGTATATTGCAATTTATAGTGACTACAGTTAATGAATGTTTACAAAAAATTAGTCATGTAAAAACTTCTTCTCTGTCCATTACATAAACTCTTTTTCTCTTTCTAACTTATCATGTTCATGTCTAAAAAATTAAACATGCTCACATCAATGTTCATTTAAGCTAACTTACTTCTGTAAGAGAGCGAGCTAGTTAAAAACTCCTTTAACTTTCTGTTTTATACTCAGGACATGGATTGATGCAAGCATGAAGAACTTCGGGAATTTGCTAAAACTCTACCAAAGCGATGAGAGTTTGGACTTTGTTTCACTTGAAGTCAGGGACTGTCAACAAAGCCACAGTGTGCATGTTGGCTGTTTCACTTGGACGATAAAAAGGTTTATTTAATTGTTTTCCTAAGTGTATTTGGCTTACAAGCTTTTACTTTTCGCTTGAAAGGGTTTTTCTTGTTTTAAGCTTTTTGAATTAGAGTTTCGGTTGAAGTAAGAGTAGTCGTATTAGTCTTTTACTTTGCAGGAGTCTATGCCTATATAAGGTAAGACTCGTATTTGTAATTTTCAGATTATGCAATTCAAGTTTTCGAGTGTTTTCTTAAAAAAACATATCATACCTGTGTGTAGCATAAAGATAAATTCTGATGCTGTGCTTCTTGTTATGGCTCACATTGGTTTTCATTGTTTGGATTGTTTCACAGGGAAGCAGAGAATACCTGGAACCTGTAAAGGACGCTATATCTATAGCAGCTTTCACAGGCCAAGTAATATAATGTTCTTTATCAATCACTCAATACCTGGAGATTGTTTGAACACATAATTCACCTCTTTTTTTCCATCTCAAATTGCAGACTTTTACTGGGATTTGAATGACAGCAAACATTTGATTGTCACGAGGATTGATCTAACTGGTGAATGTTGTGATCACCATATTGGTCTTTCTCATTCAAACAAACTTGCATACCGTTCTTTTGAAGTTTGAAGACAAGCAGGCGATAATCAACTCAGGTCGAAGCTCATGTGCAGGAGAGAATAGAATATAGAGGAGATTATTTTTAAAAGAAACGCTCAAAGGTATTGTAGCACCTTTCCTATTTGCTACTGCAGTGATGTTTTTATTTCTTGTTTGCAGCGCTTGTTTCTCATATTTCAACCTACTTTTAGAAAAAAAAACATCTCCGAACATAACCAAAAATAAAGTTCCCTTATCAGTGCTTTCCCTGCTTTCTTCTAAACAACATATACAATTATAAACCCTTTTTCTCTCTTACCTTTGTTATTCTTCCTTGCTTCATTGAGATAACACTCTCCTGTTTTTGTTTTGTTGTTAGTCATTACATGGATATATCAAGGACAACAGTTCTGTAGTCCGTCAACTGTGGTTAGGAAGGCTAAACTGGAGCACAATAACCCCATGTCAATTGAATAGTAAAGGTGTGCTATATCAGTTTCGTTTGGCTTGGCTTACCTGAAAAATGGCTGGTTATTTATCCTTGTCTCTTTCTATGACGTGCAGTGGCTTGTTAATGTGTCTCGGACAACAATTCCTCACTTTCCAAGTTCCATACACGCTGATGTAACTATCTTCTGCAGTCTGTTCTTTCATTTTTGCCACGTGCTCTAATTATAACTTTTTGTACTCAATAATCAACTCCTTGTCCCGGTATTTGCAGAGACTACTTAAACAGGTAAAGTGACAATCCTGGCGAAGTTGTCTGTTTCTTAGCTCTGAACCCATCATTCAGGTAAGATTAAGTATTTAAGAAGAAATTTTGTTTTTACCTAAAATGAATGATCTTGTGTAACTGCTTGCTTCTTGCATTAAATAAGAACTTTCTGCTGCATATGTGACAGTTACATCCACAAAAAAGTTGGAGGTTTGTTCAGGGATTGGAAATGAAGGTACTTCAGAATTCCTGGAATGTTTATGAATGCTCCAGACTTCAGAGTCTTTAATGGAAAATTCGAGTCACTAAAAAAACATTATTCCTATCATCAGAGCTTTGAAGTTCCTCTATACAAGGTCAACTGAGTTCCTCTTTGCCTCTTGTTTAATTGTATTTACTTGTACCTTAATTATAATCTGTATATTGTTTTAGTTAAGTTCTAAAACAGGTTATTATTCATCATTTGTGCAGCATATTGCTGGAATCAAGAATCTAGTGCTTCTTCTTCCTGACTTCACTGTCAAAATAGCAGTTCCCATGCTGGAAATAAGCGCGCTAGCAATGTAATTGATGACATGGATGTTGCTGCTTCTGAGTTTTGATCATAAAAAGCTGTTATGTGTTTCTTGAATGTAATGAAGGAGAGGAGAAAACTGAAAACTCTTGGCAAAAACGTGAAATTGCAGTGCCTCGGGGTGGTAGGGATCACCCGGATTCAGTTCAGACGATACTTTTTTCAACCCGGTTTGTTCCGGTTTTCAGCTTCGGGTTTTCCTTGTACTTTTGGGGCACACATACAAGGCTACTTCATGTTTGAGAAACCTAATTGAGGCTATCTTGTAGCAAATGCACACCACACTCTTTCTCTCTTCTCTCCTTTTTTCACCTTCCATTTGTAAAAATCCTCTTTTAAAGGTTAATAAAAAAAAGCTTCAAGTCTCGTAGGGTGGATGTAGGTCACATTGACCGAACCACGGTAAACTCTTTGTGTTCTTTCTTCTCTCTTTGTTTCTCATTTTTACGGCAAGTGTTTATGGTTAACCATGCATCTTAGAATAGCTTAAGGCATTAACATAATAACATCAATGTTCTCCAAAGATTCACCTTACTTGTTGTACATAATCACAATGTTAAGCCTATGAAGGTAGAATGCTCTCATGATTTGGTTTAACCAAAAAATAAACTCTAAAATAATACGGAGTAATAAAAATTGGCCATAAATTATTTACAAAGTTTGATTTTTGTATAGGGTATCTTG
>alpha-WOLF6c
ATGGCCGAAATCGGATACTCGGTTTGTGCGAAACTCATCGAAGTGATTGGCAGTGAGCTGATCAAAGAGATTTGTGACACATGGGGTTACAAATCTCTTCTTGAGGACCTCAACAAAACTGTATTGACGGTCAGGAACGTTCTCATTCAAGCCGGGGTGATGCGGGAGCTTACTAGTGAACAACAAGGTTTCATTGCAGACCTTAAAGATGTTGTTTATGATGCTGATGACTTGTTCGACAAGTTACTCACTCGTGCTGAGCGAAAACAGATTGATGGAAACGAAATCTCTGAAAAGGTACGTCGTTTCTTTTCCTCTAGTAACAAGATCGGTCAAGCTTACTACATGTCTCGTAAGGTTAAGGAAATTAAGAAGCAGTTGGATGAAATTGTTGATAGGCATACAAAATTTGGGTTTAGTGCTGAGTTTATACCTGTTTGTAGGGGAAGGGGAAACGAGAGGGAAACACGTTCATATATAGATGTCAAGAATATTCTTGGGAGGGATAAAGATAAGAATGATATCATAGATAGGTTGCTTAATCGTAATGGTAATGAAGCTTGTAGTTTCCTGACCATAGTGGGAGCGGGAGGATTGGGAAAAACTGCTCTTGCACAACTTGTGTTCAATGATGAAAGGGTCAAAATTGAGTTCCATGATTTGAGGTATTGGGTTTGTGTCTCTGATCAAGATGGGGGCCAATTTGATGTGAAAGAAATCCTTTGTAAGATTTTAGAGGTGGTTACTAAGGAGAAAGTTGATAATAGTTCCACATTGGAATTGGTACAAAGCCAATTTCAAGAGAAGTTAAGAGGAAAGAAGTACTTCCTTGTTCTTGATGATGTATGGAACGAAGATCGTGAGAAGTGGCTTCCTTTGGAAGAGTTGTTAATGTTGGGTCAAGGGGGAAGCAAGGTTGTAGTGACCACACGTTCAGAGAAGACAGCAAATGTCATAGGGAAAAGACATTTTTATACACTGGAATGTTTGTCACCAGATTATTCATGGAGCTTATTTGAAATGTCGGCTTTTCAGAAAGGGCATGAGCAGGAAAACCATCACGAACTAGTTGATATTGGGAAAAAGATTGTTGAAAAATGTTATAACAATCCACTTGCTATAACGGTGGTAGGAAGTCTTCTTTATGGAGAGGAGATAAGTAAGTGGCGGTCATTTGAAATGAGTGAGTTGGCCAAAATTGGCAATGGGGATAATAAGATTTTGCCGATATTAAAGCTCAGTTACCATAATCTTATACCCTCGTTGAAGAGTTGTTTTAGTTATTGTGCAGTGTTTCCCAAGGATCATGAAATAAAGAAGGAGATGTTGATTGAACTTTGGATGGCACAAGGATATGTTGTGCCGTTGGATGGAGGTCAAAGTATAGAAGATGCTGCCGAGGAACATTTTGTAATTTTGTTACGAAGGTGTTTCTTTCAAGATGTAAAGAAGGATAAATATGGTGATGTTGATTCTGTTAAAATCCACGACTTGATGCACGATGTCGCCCAAGAAGTGGGGAGGGAGGAATTATGTGTAGTGAATGATAATACAAAGAACTTGGGTGATAAAATCCGTCATGTACATCGTGATGTCATTAGATATGCACAAAGAGTCTCTCTGTGTAGCCATAGCCATAAGATTCGTTCGTATATTGGTGGTAATTGTGAAAAACGTTGTGTGGATACACTAATAGACAAGTGGATGTGTCTTAGGATGTTGGACTTGTCATGGTCGGATGTTAAAAATTTGCCTAATTCAATAGGTAAATTGTTGCACTTGAGGTGTCTTAACCTGTCTTATAATAAAGATCTGTTGATACTCCCTGATGCAATTACAAGACTGCATAATTTGCAGACACTGCTTTTAAAAGAGTGCAGAAGTTTAAAGGAGTTGCCAAAAGATTTTTGCAAATTGGTCAAACTGAGGCACTTGGATTTAAGGTGTTCTGATTTGAAGGAGTTGCCAAAAGATTTTTGCAAATTGGTCAAACTGAGGCACTTGGATTTATGGGGTTGTGATGATTTGATTGGTGTGCCATTGGGAATGGATAGGCTAATTAGTCTTAGAGTACTGCCATTCTTTGTGGTGGGTAGGAAGGAACAAAGTGATGATGATGAGCTGAAAGCCCTAAAAGGCCTCACCGAGATAAAAGGCTCCATTCGTATTAGAATCTATTCAAAGTATAGAATAGTTGAAGGCATGAATGACACAGGAGGAGCTGGGTATTTAAAGAGCATGAAACATCTCACGGGGGTTGATATTACATTTGATGGTGGATGTGTTAACCCTGAAGCTGTGTTGGCAACCCTAGAGCCACCTTCAAATATCAAGAGGTTAGAGATGTGGCATTACAGTGGTACAACAATTCCAGTATGGGGAAGAGCAGAGATTAATTGGGCAATCTCCCTCTCACATCTTGTCGACATCCAGCTTTGGCATTGTCGTAATTTGCAGGAGATGCCAGTGCTGAGTAAACTGCCTCATTTGAAATCACTGGAACTTTATAATTTGATTAGTTTAGAGTACATGGAGAGCACAAGCAGAAGCAGTAGCAGTGACACAGAAGCAGCAACACCAGAATTACCAACATTCTTCCCTTCCCTTGAAAAACTTAGACTTTGGCGTCTGGACAAGTTGAAGGGTTTTGGGAACAGGAGATCGAGTAGTTTTCCCCGCCTCTCTAAATTGGAAATCTGGAAATGCCCAGATCTAACGTCATTTCCTTCTTGTCCAAGCCTTGAAGAGTTGGAATTGAAAGAAAACAATGAAGCATTGCAAATAATAGTAAAAATAACAACAACAAGAGGTAAAGAAGAAAAAGAAGAAGACAAGAATGCTGGTGTTGGAAATTCACAAGATGATGACAATGTCAAATTACGGAAGGTGGAAATAGACAATGTGAGTTATCTCAAATCACTGCCCACAAATTGTCTTACTCACCTCGACCTTACAATAAGAGATTCCAAGGAGGGGGAGGGTGAATGGGAAGTTGGGGATGCATTTCAGAAGTGTGTATCTTCTTTGAGAAGCCTCACCATAATCGGAAATCACGGAATAAATAAAGTGAAGAGACTGTCTGGAAGAACAGGGTTGGAGCATTTCACTCTGTTGGAATCACTCAAACTTTCAGATATAGAAGACCAGGAAGATGAGGGCGAAGACAACATCATATTCTGGAAATCCTTTCCTCAAAACCTCCGCAGTTTGAGAATTAAAGACTCTGACAAAATGACAAGTTTGCCCATGGGGATGCAGTACTTAACCTCCCTCCAAACCCTCTATCTACACCATTGTTATGAATTGAATTCCCTTCCAGAATGGATAAGCAGCTTATCATCTCTTCAATCCCTGCACATAGGAAAATGTCCAGCCCTAAAATCACTACCAGAAGCAATGCGGAACCTCACCTCCCTTCAGAGACTTACGATATGGCAGTGTCCAGACCTAATTGAAAGATGCGAAGAACCCAACGGCGAGGACTATCCCAAAATTCAACACATCCCCAAAATTGTAAGTCATTGCAGAAAGTAATTTATTCATTTATATTTATTTTATGCTTAGAATGATATACACCGTCGTCCTTTGGTTTCAAATCTTGAATTTGGTTTTTGTTTTCTTTCTTTGTTTCTTTATTCAACACCAGCCCATTTATGATTGATTCATTAAAAAAAGGATGGAGTTTTGTGGATTTGAAGAAGACAACGAATTGAGATTCCTGGGGTTTTCTTTTTGTTGGGGTTGGATTTCATGTATATGTTGCTGATTAAATACGAGACTGATGATGATGATGATGATGTGTTTATGGGTTTTAAATCAGATTAAATATATGGGAAATGTAAGTTAATTTGGGATGCACATAAGGTGTTTGCTGAAATGTCTATGAGAAATGTTGTTTCTTGGACTTAGAATGATATACACTGTCGTCCATTGGTTTCCAATCTTACATTTGGTTTGTGTTTTCTTAGTTTGTTTCTTTAATCAACACCAACCCATTTTTTTAAAACTACCTGCAACTACTAATTTACGTTGACCCTGTATCTCAGGTACTAAATGAATATTGGTGATTTTCAGTTACTCAACACTAGCTTGATCCTGAACGCACCCAACCTTCAGGTTAGAATCCGGCTTACTCATCCTTTTGTCCAGTTTTCAAGTAATTGTTTTGGCAGGATCAATTCTCTAATTGTTGTACACCGTATATTGCAATTTATAGTGACTACAGTTAATGAATGTTTACAAAAAATTAGTCATGTAAAAACTTCTTCTCTGTCCATTACATAAACTCTTTTTCTCTTTCTAACTTATCATGTTCATGTCTAAAAAATTAAACATGCTCACATCAATGTTCATTTAAGCTAACTTACTTCTGTAAGAGAGCGAGCTAGTTAAAAACTCCTTTAACTTTCTGTTTTATACTCAGGACATGGATTGATGCAAGCATGAAGAACTTCGGGAATTTGCTAAAACTCTACCAAAGCGATGAGAGTTTGGACTTTGTTTCACTTGAAGTCAGGGACTGTCAACAAAGCCACAGTGTGCATGTTGGCTGTTTCACTTGGACGATAAAAAGGTTTATTTAATTGTTTTCCTAAGTGTATTTGGCTTACAAGCTTTTACTTTTCGCTTGAAAGGGTTTTTCTTGTTTTAAGCTTTTTGAATTAGAGTTTCGGTTGAAGTAAGAGTAGTCGTATTAGTCTTTTACTTTGCAGGAGTCTATGCCTATATAAGGTAAGACTCGTATTTGTAATTTTCAGATTATGCAATTCAAGTTTTCGAGTGTTTTCTTAAAAAAACATATCATACCTGTGTGTAGCATAAAGATAAATTCTGATGCTGTGCTTCTTGTTATGGCTCACATTGGTTTTCATTGTTTGGATTGTTTCACAGGGAAGCAGAGAATACCTGGAACCTGTAAAGGACGCTATATCTATAGCAGCTTTCACAGGCCAAGTAATATAATGTTCTTTATCAATCACTCAATACCTGGAGATTGTTTGAACACATAATTCACCTCTTTTTTTCCATCTCAAATTGCAGACTTTTACTGGGATTTGAATGACAGCAAACATTTGATTGTCACGAGGATTGATCTAACTGGTGAATGTTGTGATCACCATATTGGTCTTTCTCATTCAAACAAACTTGCATACCGTTCTTTTGAAGTTTGAAGACAAGCAGGCGATAATCAACTCAGGTCGAAGCTCATGTGCAGGAGAGAATAGAATATAGAGGAGATTATTTTTAAAAGAAACGCTCAAAGGTATTGTAGCACCTTTCCTATTTGCTACTGCAGTGATGTTTTTATTTCTTGTTTGCAGCGCTTGTTTCTCATATTTCAACCTACTTTTAGAAAAAAAAACATCTCCGAACATAACCAAAAATAAAGTTCCCTTATCAGTGCTTTCCCTGCTTTCTTCTAAACAACATATACAATTATAAACCCTTTTTCTCTCTTACCTTTGTTATTCTTCCTTGCTTCATTGAGATAACACTCTCCTGTTTTTGTTTTGTTGTTAGTCATTACATGGATATATCAAGGACAACAGTTCTGTAGTCCGTCAACTGTGGTTAGGAAGGCTAAACTGGAGCACAATAACCCCATGTCAATTGAATAGTAAAGGTGTGCTATATCAGTTTCGTTTGGCTTGGCTTACCTGAAAAATGGCTGGTTATTTATCCTTGTCTCTTTCTATGACGTGCAGTGGCTTGTTAATGTGTCTCGGACAACAATTCCTCACTTTCCAAGTTCCATACACGCTGATGTAACTATCTTCTGCAGTCTGTTCTTTCATTTTTGCCACGTGCTCTAATTATAACTTTTTGTACTCAATAATCAACTCCTTGTCCCGGTATTTGCAGAGACTACTTAAACAGGTAAAGTGACAATCCTGGCGAAGTTGTCTGTTTCTTAGCTCTGAACCCATCATTCAGGTAAGATTAAGTATTTAAGAAGAAATTTTGTTTTTACCTAAAATGAATGATCTTGTGTAACTGCTTGCTTCTTGCATTAAATAAGAACTTTCTGCTGCATATGTGACAGTTACATCCACAAAAAAGTTGGAGGTTTGTTCAGGGATTGGAAATGAAGGTACTTCAGAATTCCTGGAATGTTTATGAATGCTCCAGACTTCAGAGTCTTTAATGGAAAATTCGAGTCACTAAAAAAACATTATTCCTATCATCAGAGCTTTGAAGTTCCTCTATACAAGGTCAACTGAGTTCCTCTTTGCCTCTTGTTTAATTGTATTTACTTGTACCTTAATTATAATCTGTATATTGTTTTAGTTAAGTTCTAAAACAGGTTATTATTCATCATTTGTGCAGCATATTGCTGGAATCAAGAATCTAGTGCTTCTTCTTCCTGACTTCACTGTCAAAATAGCAGTTCCCATGCTGGAAATAAGCGCGCTAGCAATGTAATTGATGACATGGATGTTGCTGCTTCTGAGTTTTGATCATAAAAAGCTGTTATGTGTTTCTTGAATGTAATGAAGGAGAGGAGAAAACTGAAAACTCTTGGCAAAAACGTGAAATTGCAGTGCCTCGGGGTGGTAGGGATCACCCGGATTCAGTTCAGACGATACTTTTTTCAACCCGGTTTGTTCCGGTTTTCAGCTTCGGGTTTTCCTTGTACTTTTGGGGCACACATACAAGGCTACTTCATGTTTGAGAAACCTAATTGAGGCTATCTTGTAGCAAATGCACACCACACTCTTTCTCTCTTCTCTCCTTTTTTCACCTTCCATTTGTAAAAATCCTCTTTTAAAGGTTAATAAAAAAAAGCTTCAAGTCTCGTAGGGTGGATGTAGGTCACATTGACCGAACCACGGTAAACTCTTTGTGTTCTTTCTTCTCTCTTTGTTTCTCATTTTTACGGCAAGTGTTTATGGTTAACCATGCATCTTAGAATAGCTTAAGGCATTAACATAATAACATCAATGTTCTCCAAAGATTCACCTTACTTGTTGTACATAATCACAATGTTAAGCCTATGAAGGTAGAATGCTCTCATGATTTGGTTTAACCAAAAAATAAACTCTAAAATAATACGGAGTAATAAAAATTGGCCATAAATTATTTACAAAGTTTGATTTTTGTATAGGGTATCTTGTACTTGTGATAAAAAAAATTAAAAAAAAAAAAATTACTTATTTCTTCTATTTTTACTTGTTACACTTTTCTACAAC
>alpha-WOLF7
ATGGCCGAAATCGGATACTCGGTTTGTGCGAAACTCATCGAAGTGATTGGCAGTGAGCTGATCAAAGAGATTTGCGACACATGGGGTTACAAATCTCTTCTTGAGGACCTCAACAAAACTGTATTGACGGTCAGGAACGTTCTCATTCAGGCCGGGGTGATGCGGGAGCTTACTAGTGAACAACAAGGTTTCATTGCAGACCTTAAAGATGTTGTTTATGATGCTGATGACTTGTTCGACAAGTTACTCACTCGTGCTGAGCGAAAACAGATTGATGGAAACGAAATCTCTGAAAAGGTACGTCGTTTCTTTTCCTCTAGTAACAAGATCGGTCAAGCTTACTACATGTCTCGTAAGGTTAAGGAAATTAAGAAGCAGTTGGATGAAATTGTTGATAGGCATACAAAATTTGGGTTTAGTGCTGAGTTTATACCTGTTTGTAGGGGAAGGGGGAACGAGAGGGAAACACGTTCATATATAGATGTCAAGAATATTCTTGGGAGGGATAAAGATAAGAATGATATCATTGATAGGTTGCTTAATCGTAATGATAATGAAGCTTGTAGTTTCCTGACCATAGTGGGAGCGGGAGGATTGGGAAAAACTGCTCTTGCCCAACTTGTGTTCAATGATGAAAGGGTCAAAATTGAGTTTCATGATTTGAGGTATTGGGTTTGTGTCTCTGATCAAGATGGGGGCCAATTTGATGTGAAAGAAATCCTTTGTAAGATTTTAGAGGTGGTTACTAAGGAGAAAGTTGATAATAGTTCCGCATTGGAATTGGTACAAAGCCAATTTCAAGAGAAGTTAAGAGGAAAGAAGTACTTCCTTGTTCTTGATGATGTATGGAACGAGGATCGTGAGAAGTGGTTTAAATTGGAAGAGTTGTTAATGTTGGGTCAAGGGGGAAGCAAGGTTGTAGTGACCGCACGTTCAGAGAAGACAGCAAATGTCATAGGGAAAAGACATTTTTATACACTGGAATGTTTGTCGCCAGATTATTCATGGAGCTTATTTGAAATGTCGGCTTTTCAGAAAGGGCATGAGCAGGAAAACCATGACGAACTAGTTGATATTGGGAAAAAGATTGTTGAAAAATGTTATAACAATCCACTTGCTATAACGGTGGTAGGAAGTCTTCTTTATGGAGAGGAGATAAGTAAGTGGCGGTCATTTGAAATGAGTGAGTTGGCCAAAATTGGCAATGGGGATAACAAGATTTTGTCGATATTGAAGCTCAGTTACTACAATCTTGCAAACTCTTTGAAGAGTTGTTTTAGTTATTGTGCAGTGTTTCCCAAGGATCATGAAATAAAGAAGGAGATGTTGATTGAACTTTGGATGGCACAAGGATATGTTGTGCCGTTGGATGGAGGTCAAAGTATAGAAGATGCTGCCGAGGAACATTTTGTAATTTTGTTACGAAGGTGTTTCTTTCAAGATGTAGTGAAGGATGAATACGGTGATGTTGATTCTGTTAAAATCCACGACTTGATGCACGATGTCGCCCAAGAAGTGGGCAGAGAGGAAATCTGTATAGTGAATGCTAATACAAAGAACTTGGGTGATAAAATCCGTCATGTACATGGTGATGTCAATAGATATGCACAAAGAGTCTCTCTGTGTAGCCATAAGATTCGTTCGTATATTGGTGGTAATTGTGAAAAACGTTGGGTGGATACACTAATAGACAAGTGGATGTGTCTTAGGATGTTGGACTTGTCAAGGTCGGATGTTAAAAATTTGCCTAATTCAATAGGTAAACTATTGCACTTAAGGTATCTTAACCTGTCCGGTAATAGAAAGTTGGAGATACTCCCTGATGCGATTACAAAACTGCATAATTTGCAGACACTTCTTTTAGAAGGTTGCGGAAGTTTAAAGGAGTTGCCAAAAGATTTTTGCAAATTGGTCAAACTGAGACACTTGGATTTATGGGGTTGTGATGATTTGATTGGTATGCCATTGGGAATGGATATGCTAACTAGTCTTAGAGTACTGCCATACTTTGTGGTGGGTAGGAAGAAACAAAGTGTTGATGATGAGCTGAAAGCCCTAAAAGGCCTCACCGAGATAAAAGGCGACATTGATATCAAAATCTGTTCCAATTATAGAATAGTTGAAGGCATGAATGACACAGGAGGAGCTGGGTATTTGAAGAGCATGAAACATCTCACGGGGGTTGATATTACATTTGATGGTGGATGTGTTAACCCTGAAGCTGTGTTGGCAACCCTAGAGCCACCTTCAAATATCAAGAGCTTATCTATAGATAATTACGATGGTACAACAATTCCAGTATGGGGAAGAGCAGAGATTAATTGGGCAATCTCCCTCTCACATCTTGTCGACATTTGGTTTTGGGATTGTAGTGATTTGCAGGAGATGCCAGTGCTGAGTAAACTGCCTCATTTGAAATCACTGGAACTTTTTAAGTTTTGTAAGTTAGAGTACATGGAGAGTAGAAGCAGCAGCAGTAGCAGTGACACAGAAGCAGCAACACCAGAATTACCAACATTCTTCCCTTCCCTTGAAAAACTTACACTTTGGTATCTGGAAAAGTTGAAGGGTTTGGGGAACAGGAGATCGAGTAGTTTTCCCCGCCTCTCTGAATTGGAAATCTGGGAATGCCCAGATCTAACGTGGTTTCCTCCTTGTCCAAGCCTTAAAACGTTGAAATTGGAAAAAAACAATGAAGCGTTGCAAATAATAGTAAAAATAACAACAACAAGAGGTAAAGAAGAAAAAGAAGAAGACAAGAATGCTGGTGTTGGAAATTCACAAGATGATGACAATGTCAAATTACGGAAGGTGGAAATAGACAATCTGGGTTATCTCAAATCACTGCCCACAAATTGTCTGACTCACCTCGACATTACAATAAGAGATTCCAAGGAGGGGGAGGGTGAATGGGAAGTTGGGGAGGCATTTCAGAAGTGTGTATCTTCTTTGAGAAAGCTCAGCATAATCGGAAATCACGGAATAAATAAAGTGAAGAGACTGTCTGGAAGAACAGGGTTGGAGCATTTCACTCTGTTGGACTCACTCAAATTTTCAGATATAGACGACCAGGAAGATGAGGGCGAAGACAACATCATATTCTGGAAATCCTTTCCTCAAAACCTTCGCAGTTTGAGAATTGAAGACTCTGACAAAATGACAAGTTTGCCCATGGGGATGCAGTACTTAACCTCCCTCCAAACCCTCTATCTATCATATTGTGATGAATTGAATTCCCTTCCAGAATGGATAAGCAGCTTATCATCTCTTCAATCCCTGTTCATATACAATTGTCCAGCCCTGAAATCACTACCAGAAGCAATGAAGAACCTCACCTCCCTTCAGAGACTTGAGATACATCATTGTCCAGACCTAGCTGAAAGATGCAGAAAACCCAACGGGGAGGACTATCCCAAAATTCAACACATCCCCGGCATTGTAAGTGATTGCAGAAAGTATTTTATTCATTTATATTTATTTTATGCTTAGAATGATATACGCAGTCGTCCTTAGGTTTCCAATCTTGAATTTGGTTTTTGTTTTCTTTCTTTGTTTCTTTATTCAACACCAGCCCATTTATGATTGATTCATTAAAAAAAGGAAGAAGACAACGAATTGAGATTCCTGGGGTTTTTTTTTCGTTGGGGTTGGTTTTCATGTATATGTTGCTGATTAAATACCAGACTGATGATGATGATGTGTTTATGGGTTTTAAATCAGATTAAATATATGGGAAATGTAAGTTAGTTGGGGATGCACATAAGGTGTTTGATGAAATGTCTATTAGAAATGTTGTTTCTTGGACTTAGAATGATATACACTGTCGTCCTTTGGTTTCCAATCTTACATTTGGTTTGTGTTTTCTTAGTTTGTTTCTTTAATCAACACCAGCCCATTTTTTTTAAACTACCTGCAACTACTAATTTTCATTTACCCTGTATCTCAGGAACTATGGCGGTAATTCTCATTTACTCAACACTAAGCTTGATCCTGAACGCAGCCAACCTTCAGGTTAGAATCTGCCTTACTCATCCTTTTGTCATGCATTGTTTTAAGTTGTTTTGCTTGCTTGTGTAATCATAATTCATAGTATACGATTCATCATTCACTATGTCTACAGGCAAGATATTGGAATTGTTCACGATTCCCTGAAGTTTCTTTGTTTTTGTTGATACCACCATATTGCAGCTTATAGTGACTAAGTTAATGAATGTTTCCAAAAAATTAGTCATATAAATTCTTCTTCTCTCTCTATTACATAAACTCTTTTTCTCTTTCTAACTTATCATGTTCATGTCTAAAACTTATACATGCTCACATCATTGTTCGTTTCAGCTGACTTACTTCTGTAAGAGAGCTATCTAGTTAACAACTCTTGTAACATTTTATTTGCTAGTCAGAACATGGATTGGTGCAAGCATGGGAATTTGCCAACACTCTACCAAATCGATTGGAGTTTGGACTTAGTTTCACCAGAAGCCATACCCGGACACTTACTGGGGACTGTCAACAAAGCCGCATTATGATGTACTTGGATGTTTCACGTGCCTGAGGTGTGAGTTACTTGGAAGGGAAGCGGTTTATTTAATTGTTTTCCTAAGTAGATTTTGCTTAGAAGCTTTTACTTTTCACTTGAAAGGGTTTTTCTTGTTTTAAGCTTTTCGAATTAGAGTTTCGGTTGCATTAAGAGTAGTCGTATTAGTCTTTTTTTACCTAAGGAAGACTTTTTTGTAATTTTCAGACGATGCAATTCAACTTTTCGAGTGTTTTGTTGCTTGTGTGATTGTGAGTTTGTGAATTTGTCTTTCATAAATATTGAGTTCATCAGAAGCTTTATGCTCCACCGGTAGTCTAGTACCTTTTGTTATTGTTCAGGGAAGTAATCTGGTACCTTCTATATATATGAGAAAACATACATTATGCAAAATTCTTACAGGTTAGTTACTTCCTAGAACTTCAGTTATACTTTTTTTTTGTTCCATGTCCTTGGAATCAAGTCATTCCCTCTGAAAAATGTGTACTGAACTTTTGAAAGTTGCTGTTTGATTCCTGTTTGAATCTTCACTTTTCTTGCATCGTGACAGCTGTGTTTACAATGAAGTTTAAGCAGACACTCTCTTTATATAGTGCCTCCTTTTGGAGCATCGGAGAGTTGTGGCTGATCACTATGTGCTACCAAGAGATTCATTAATCGCGTGTTTGATCAGGTAAAAGTTTTTATGTCAATGTGTTTTATTTTTCTTTCTGTTTGATCAGTTTATGTCTGTATTCAGATTCTTATCTTCTTCTAGTAGCATAACAAATTTGTTTGTTTCATTTATATAAACCGTTTCAGGATTACAAATGATCGGACAGAGATGTATGCTTCAGTCGATATTGATGATAACTTAAGGTAGCATTGCTAGAACAGTTACAGAGCTGTGGCTGATCACTATGTGCTGCAAACAGATTCATCAATCACGTGTTTGATAAGGTAGAGTTTTCATGTCAACGCGTGTTTTCTGTTTGATCAATTTATGTCTGTATTCAGATTCTTATCTACTTCTAGTAGCATAACATATCTGTTTCTATCATTATATAATTGTTTCAGGGTTACAAATGACCGGACAGAGATGTATGCTTCAGTCGATATTGATGCTAACTTAAGATAGCATTGCTAGAACAGTTTCAGGTTGCCATTAATTTGAAAACAGAAAGACACCATCAGGTAGAGTTTTCATGTCAATGCTTTTTTTTTTGTTTGATCAATTTATGTTTGTATAAAAATTTGTATCTTCTTCTATACTATAAATTCTATATAACGTATCTGTTTATTTCATTATAATAAACCGTTTCAGGATTACAAATGATCGAACAGTGATGTATGCTTCAGTCGATAACTTCAGGTAGCATTGCCAGAAGAATTGCAGACACATCCTAACTTAAGAGGGTTATGGTTGATTGACTAACTCTCGAAATTCTAGTTAGGCAAGAGGAGCATTGCAGTACCTGCCTTAAAAGGGGTCGTCTTATATAGATATCTCTATCAGTAGTCATTTACGTCTTAAGTCCTGAAATAAGTTGAACTAAACATACTTTGTTTGAATCGAAGATTTAGTGAATTTTACTTTGTATTTGATTGTGTTGAGATGACCGTAGGGAAAAGTTAACTAATTAAGCGTAAATTATGTTCTTGGATTCGGCTTTTATATTTTCTTTTCGTTTAATAAAAGTGGTCATAGAGATATTCTACAATGTATTTTGGTAAGTTACCTAAAATTTAATTTGATTATTTTTCACATAATTAATCAACTGATAAAATTTTATTTGGATCAACCGATCAAGAAGTGAAAACGTAAAGAACAAAAAGAAACAGAGGGAGTATATTATTATCTTTTACTTTTGATAGTGAAGGATGTTATGATATTTTAACTCAATCCCTTACAAAATATACTGGTTAAATTTCTTAACAATGTAGTACTTTGGCAACAAGTTCAGGTTGAAAGCTTTGAGAAATAGAGTTAGGAAACATAAGAATCACAAAATTTATGCTTCTCTCATCTGTGAATCAAAACACAAATTCTTATTTACAAAGGTTGTACAATAATTATTGTACACCGAAGTAAAAGTTAACTCAAAATGCTTAAAAGTTAGGCTTATATATGTAAAAGTTATCTATTGTTTAGTGATAAAAAATTTCATTTTAATAAAACTTATTTTTTCAA
>alpha-WOLF8
ATGGCCGAAATCGGATACTCGGTTTGTGCGAAACTCATCGAAGTGATTGGCAGTGAGCTGATCAAAGAGATTTGTGACACATGGGGTTACAAATCTCTTCTTGAGGACCTCAACAAAACTGTATTGACGGTCAGGAACGTTCTCATTCAAGCCGGGGTGATGCGGGAGCTTACTAGTGAACAACAAGGTTTCATTGCAGACCTTAAAGATGTTGTTTATGATGCTGATGACTTGTTCGACAAGTTACTCACTCGTGCTGAGCGAAAACAGATTGATGGAAACGAAATCTCTGAAAAGGTACGTCGTTTCTTTTCCTCTAGTAACAAGATCGGTCAAGCTTACTACATGTCTCGTAAGGTTAAGGAAATTAAGAAGCAGTTGGATGAAATTGTTGATAGGCATACAAAATTTGGGTTTAGTGCCGAGTTTATACCTGTTTGTAGGGAAAGGGGGAACGAGAGGGAAACACGTTCATATATAGATGTCAAGAATATTCTTGGGAGGGATAAAGATAAGAATGATATCATAGATAGGTTGCTTAATCGTAATGGTAATGAAGCTTGTAGTTTCCTGACCATAGTGGGAGCGGGAGGATTGGGAAAAACTGCTCTTGCACAACTTGTGTTCAATGATGAAAGGGTCAAAATTGAGTTCCATGATTTGAGGTATTGGGTTTGTGTCTCTGATCAAGATGGGGGCCAATTTGATGTGAAAGAAATCCTTTGTAAGATTTTAGAGGTGGTTACTAAGGAGAAAGTTGATAATAGTTCCACATTGGAATTGGTACAAAGCCAATTTCAAGAGAAGTTAAGAGGAAAGAAGTACTTCCTTGTTCTTGATGATGTATGGAACGAAGATCGTGAGAAGTGGCTTCCTTTGGAAGAGTTGTTAATGTTGGGTCAAGGGGGAAGCAAGGTTGTAGTGACCGCACGTTCAGAGAAGACAGCAAATGTCATAGGGAAAAGACATTTTTATACACTGGAATGTTTGTCACCAGATTATTCATGGAGCTTATTTGAAATGTCGGCTTTTCAGAAAGGGCATGAGCAGGAAAACCATCACGAACTAGTTGATATTGGGAAAAAGATTGTTGAAAAATGTTATAACAATCCACTTGCTATAACGGTGGTAGGAAGTCTTCTTTATGGAGAGGAGATAAGTAAGTGGCGGTCATTTGAAATGAGTGAGTTGGCCAAAATTGGCAATGGGGATAATAAGATTTTGCCGATATTAAAGCTCAGTTACCATAATCTTATACCCTCGTTGAAGAGTTGCTTCAGTTATTGTGCAGTGTTTCCCAAGGATCATGAAATAAAGAAGGAGATGTTGATTGATCTTTGGATAGCACAAGGATACGTTGTGGCACTTGATGGAGGTCAAAGTATAGAAGATGCTGCCGAAGAACATTTTGTAATTTTGTTACGGAGATGTTTCTTTCAAGATGTAAAGAAGGATGAATATGGTGATGTTGATTCTGTTAAAATCCACGACTTGATGCACGATGTCGCCCAAGAAGTGGGGAGGGAGGAAATATGTGTAGTGAATGATAATACAAAGAACTTGGGTGATAAAATCCGTCATGTACATGGTGATGTCAATAGATATGCACAAAGAGTCTCTCTGTGTAGCCATAGCCATAAGATTCGTTCGTATATTGGTGGTGATTGTGAAAAACGTTGTGTGGATACACTAATAGACAAGTGGATGTGTCTTAGGATGTTGGACTTGTCATGGTCGGATGTTAAAAATTTGCCTAATTCAATAGGTAAATTGTTGCACTTGAGGTATCTTAACCTGTCAGATAATAGAAATCTAAAGATACTTCCTGATGCAATTACAAGACTGCATAATTTGCAGACACTGCTTTTAAAAGATTGCAGAAGTTTAAAGGAGTTGCCAAAAGATTTTTGCAAATTGGTCAAACTGAGACACTTGGATTTATGGGGTTGTGATGATTTGATTGGTATGCCATTTGGAATGGATAAGCTAACTAGTCTTAGAATACTACCAAACATTGTGGTGGGTAGGAAGGAACAAAGTGTTGATGATGAGCTGAAAGCCCTTAAAGGCCTCACCGAGATAAAAGGCGACATTGATATCAAAATCTGTGAAAATTATAGAATAGTTGAAGGCATGAATGACACAGGAGGAGCTGGGTATTTGAAGAGCATGAAACATCTCAGGGAGATTGGTATTACATTTGATGGTGGATGTGTTAACCCTGAAGCTGTGTTGGCAACCCTAGAGCCACCTTCAAATATCAAGAGCTTATCTATACATCGTTTTGATGGTAAAACACTTCCAGTATGGGGAAGAGCAGAGATTAATTGGGCAATCTCCCTCTCACATCTTGTCGACATCCAGCTTTGGCATTGTCGTAATTTGCAGGAGATGCCAGTGCTGAGTAAACTGCCTCATTTGAAATCACTGGAACTTTATAATTTGATTAGTTTAGAGTACATGGAGAGCACAAGCAGAAGCAGTAGCAGTGACACAGAAGCAGCAACACCAGAATTACCAACATTCTTCCCTTCCCTTGAAAAACTTACACTTTGGGGTCTGGAAAAGTTGAAGGGTTTGGGGAACAGGAGATCGAGTAGTTTTCCCCGCCTCTCTGAATTGAAAATCATGGAATGCCCAGATCTAACGTGGTTTCCTCCCTGTCCAAGCCTTGAAAAACTTACACTTTGGCGTCTGGACAAGTTGAAGGGTTTTGGGAACCGGAGATCGAGTACTTTTCCCCGCCTCTCTGAATTGGAAATCAAGAAATGCCCAGATCTAACGTCATTTCCTTCTTGTCCAAGCCTTGAGAAGTTGGAATTGAAAGAAAGCAATGAAGCATTGCAAATAATAGTAAAAATAACAACAAGAGGTAAAGAAAAAGAAGAGAACAATAATGCTGGTGTTAGAAATTCACAAGATGATGACAAAGTCAAATTACGGAAGATGGTGATAGACAATCTGGGTTATCTCAAATCACTGCCCACAAATTGTCTTACTCACCTCGACCTTACAATAAGTGATTCCAAGGAGGGGGAGGGTGAATGGGAAGTTGGGGATGCATTTCAGAAGTGTGTATCTTCTTTGAGAAGCCTCACCATAATCGGAAATCACGGAATAAATAAAGTGAAGAGACTGTCTGGAAGAACAGGGTTGGAGCATTTCACTCTGTTGGAATCACTCAAACTTTCAGATATAGAAGACCAGGAAGATGAGGGCGAAGACAACATCATATTCTGGAAATCCTTTCCTCAAAACCTCCGCAGTTTGAGAATTAAAGACTCTGACAAAATGACAAGTTTGCCCATGGGGATGCAGTACTTAACCTCCCTCCAAACCCTCTATCTACACCATTGTTATGAATTGAATTCCCTTCCAGAATGGATAAGCAGCTTATCATCTCTTCAATACCTGCGCATATACTACTGTCCAGCCCTGAAATCACTACCAGAAGCAATGCGGAACCTCACCTCCCTTCAGACACTTGGGATATCGGATTGTCCAGACCTAGTTAAAAGATGCAGAAAACCCAACGGCAAGGACTATCCCAAAATTCAACACATCCCCTATTGGAGTATAGAACATCAGGTTATAACTAGCTTGTAACTAACTTGTAACTACCTAGTATAAATACAGTAGTTTGTACTATTTTACATTCAATTACACAATTAATAAAATGTAGACTCTCACTCTCTCTCTCTAAGCCACGAGCTCCAAGCTCGTCAATGGCTTCCCTTCTCTGTTCTTGCTTTCTTCTTTCCTCTTCAATTCACAAATTCAACATGGTATCAGAGCGGGACGATCCTTGCTCTTCACTTCCGCACAAAATTTTCGTTCAATTCAACCCATCAAATTTTTTTTTTCCCCCAAATTTTCTCGAATTCGGTCAAAATTCGACGAATTAGGGATTCAATTTACCCTGATTTCTTCTGATTCCATTCAATGATTGTTCATTTCGAATCTTGAATCAAATAATTGTTGATTCTGGATTCCCCAAATTCTAGGGTTCTTGAAGGATTTACAAGAATCTGGCATTGCTGATAGATTCTTGAAGCAATTTGCGTCTCCGTGTTCCTCGGTGGTCTTGAGTTTGTTTCCGTATTCGCTGCTCTCATCTTTACTGGGGATTGTGGTCTGATTTCTTGGCTTCCTCTGTCGATGATGTGATTGGTAATACTTAAAACCCCTCTCTCTCTTTCCGAAATTATTGATGCTGGTTCGTCATTTTTTTTTTTGGAATCATCTCAGTTTATCGCCGCAATTTGAGTTGTTGTTGGGTAATTGTTGTTGCTGCCGATGATGTTTTGTGAATTTGAGAATTGTTAGAATGATTCTTGTTCAATCAATTTGGTTCTCATACTCTAATGGAAGCCTGTTTTGGAGCGACGAATTATGCAATTCTGAGATTTCTTTTGATCCTTATTTCTTTTCTTCACTTGAATTTCTGGTGTTTGTGAGTAATTCTTGGTTAATGTTTGATCTGGGTAGTTCTTGGGTTTACTGAAGACGTTTCTTGAAGGTTTTGACAGAAAAGCTGAGGTTTAATTCCAAAATTCTTCTGTCCAATTACATTTTTATTGTTGATGGTTCTTATGTGAGAACTAGACTGAGTTTTTTTTATGAAATTGTTTCGACCTTCAGATGGATTCGAGAGATTTGAGTTCATTTTCTTTGATGAATGTGTTAGAAAAGGTTTTGGTGCAGTGACCATTTTAAACCAAATAGAGTTACATAAATATTGGGATTCTTTTCTGGGAATGTAGTTAGGAGTTGAAATCTTTTGGAGCTGCTTTACCATAAAACCCAGCCTCAGAGTCTGTTAACCAGTTAGGACCGTGTAAACATGATCCCAGGCTGCATTTGCGTTATCAGATTTGATTCAGTTTTGGAATTGTGGATTTTGAGGGTTTAAAAGCTTACAGTTGCTCCTGGAGAATGGTGTGAGCAATATAGGAATTCAGCACTAGTATTGCAGAAAATGAAGCTTGGTTGTTGATTGTTGGCATGTTTTGTTGCCATTGTTTTGGGTTGATGTTTTCCTTTTCTTTTGAATGTTGGCACGATTCAACATTTCTTTCCTGCAACAGATTTGGAGTTCAGTACCTGTATAATCAGGTCAATTTTGTTCATTTTTCCCAGCAACAGATCTGGAGAATCAGAACCTGTAAAANNNNNNNNNNNNNNNNNNNNNNNNNNNNNNNNNNNNNNNNNNNNNNNNNNNNNNNNNNNNACCCAAAGAGGTCAGTTTTCATTGATCCATTGTGATCATTCTTTTGATGAGACCCATTGAGGCTCATTTCTTCAAGGCAATATTGGAAGTTGTAGATTGATATGAGCAGTTGGTACAACAGCAACAAAAGTGGCCAGCATCTATGCTTGTTCATGAGGAGTTCTTGGTGCAGAGTTAATGAAGAGTCTGTTTTGAAGCTTTCAAACTGAAGATGTTTATCACCATCTCCAGTTTGAGGGGGGGTATTGGAGTATAGAACATCAGGTTATAACTAGCTTGTAACTAACTTGTAACTACCTAGTATAAATACAGTAGTTTGTACNNNNNNNNNNNNNNNNNNNNNNNNNNNNNNNNNNNNNNNNNNNNNNNNNNCCACGAGCTCCAAGCTCGTCAATGGCTTCCCTTCTCTGTTCTTGCTTTCTTCTTTCCTCTTCAATTCACAAATTCAACATCCCCAAAATTGTAAGTCATTGCAGAAAGTAATTTATTCATTTATATTTATTTTATGCTTAGAATGATATACGCAGTCGTCCTTTGGTTTCAAATCTTGAATTTGGTTTTTGTTTTCTTTCTTTGTTTCTTTATTCAACACCAGCCCATTTATGATTGATTCATTAAAAAAAGGATGGAGTTTTATGGATTTGAAGAAGACAACGAATTGAGATTCCTGGGGTTTTCTTTTTGTTGGGGTTGGATTTCATGTATATGTTGCTGATTAAATACGAGACTGATGATGATGATGTGTTTATGGGTTTTAAATCAGATTAAATATATGGGAAATGCAAGTTAATTTGGGATGCACATAAGGTGTTTGCTGAAATGTCTATGAGAAATGTTGTTTCTTGGACTTAGAATGATATACACTGTCGTCCTTTGGTTTCCAATCTTACATTTGGTTTGTGTTTTCTTAGTTTGTTTCTTTAATCAACACCAACCCGTTTTTTTTAAACTACCTGCAACTACTAATTTACGTTTACCCTGTATCTCAGGTACTAAATGAATATTGGTGATTTTCAGTTACTCAACACTAGCTTGATCCTGAACGCACCCAACCTTCAGGTTAGAATCCGGCTTACTCATCCTTTTGTCCAGTTTTCAAGTAATTGTTTTGGCAGGATCAATTCTCTAATTGTTGTACACCGTATATTGCAATTTATAGTGACTACAGTTAATGAATGTTTACAAAAAATTAGTCATGTAAAAACTTCTTCTCTGTCCATTACATAAACTCTTTTTCTCTTTCTAACTTATCATGTTCATGTCTAAACAATTAAACATGCTCACATCAATGTTCATTTAAGCTAACTTACTTCTGTAAGAGAGCGAGCTAGTTAAAAACTCCTTTAACTTTCTGTTTTATACTCAGGACATGGATTGATGCAAGCATGAAGAACTTCGGGAATTTGCTAAAACTCTACCAAAGCGATGAGAGTTTGGACTTTATTTCACTTGAAGTCAGGGACTGTCAACAAAGCCACAGTGTGCATGTTGGCTGTTTCACTTGGACGATAAAAAGGTTTATTTAATTGTTTTCCTAAGTGTATTTGGCTTACAAGCTTTTACTTTTCACTTGAAAGGGTTTTTCTTGTTTTAAGCTTTTCGAATTAGAGTTTTCGGTTGAAGTAAGAGTAGTCGTATTAGTCTTTTACCTAAGGAAGACTCTTTTTTGTAATTTTCAGACTATGCAATTCAAGTTTTCGAGTGTTTTCTTGCTTGTGTGATTGTGAGTTGGTGAATTCGTCTTTCATACATTTTGAGATTATCAGAAGCTTTATGCTCCACCGGTAGTCTAGTACCTTTTCTGTTACTGTGCAGGGAAGTAATCTGGTACCTTCTATATATATGGAAAAACATACATTATACATTATGCAAAATTCTTACAGGTTAGTTACTTCCTGGAACTTCATTTACACTTAGTTTTTTTTGTTCCATTCCCTCGGAATCAAGTCATTCCCTCTGAGAAATATGTAATGAACTTCTGTATGTTGCTGTTTGGTTCCTGTTTTAATCTTCAATTTTCTTGTATAGTTACAGCTGCATTTACAATGAAGTTTAAGCAGACACTCTCTTTATATAGTGCCTCTTTCTGGAGCACCGTAGAGCTGTCTGTGGTTGATCACCATCTGCTGCCGAGAGATTCAGCAATCGCGTGTTTGATCAGGTAAAAGTTTTTATGTCAATGTGTTTTTTTTTCCGTTTGATCAATTTATGTCTGTATTCAGATTCTTATCTTCTTACAGTAGCATAACACATTGTTTCTTTCATTTATGTAAACTGTTTCAAGATTACAGAGATGTATGCTTCAGTCGACATTGATGATAACTTAAGATGGCATTCCTACAACAGTTGCAGGCGCATTCTAACTCCGGCAATTCTAGTTAGGCAAGAGGAGCATTGCCAATACCTGCCACCTCTGGGATTTACTATACCAGGGTTGAAGTTTATGGAAGACACCAGCTATGCACAAGCCTTCAAGGGGTCATCCTACATAACAAGTTGAACCAACCAATTGCTTGTTGGTTCAGTGGTAATTGAAGCTGAATTTGGTAGGGATGGCCCGTGTTCGATCCCCACAACAACAATTGGGAGGGGACTGGAACCTATCCACACAGAACTCGCCCTGAATCCGGATTAGCCCTAAGGGTGAACGGGGTGCTAACACCAAAAAAAAAAACATAACAAGTTGAACCAAACATACTTTGTTTGAATTGAAGATTTAGTGATTTCATTTGATCGATTGAGATGTCTTATTATAAGCGTATATGCTCTTGGATTTGGCCACTTAGGTGTTGTTTGACAATTGGACATTAACTCGCTTTTATATTTTCTTTTCTCTTAGGAAAGGTGATCCTGAGAATTTATATTGGAACACTTTTTTTTTCTCACTAGCTTTAAAAAAGTGTTCTGTGTTACCTGCAATTCAATTTGATTATTTTTCACATAGTTTTACCTGAAAAAGTGTTACCTGAAAAAGTGTTACCTGAAAATCAACTGACATAAGTTTTTGTTTGGATCCAATTAAGGACACTAGATAAATCGGAATAAATAATCAACCAATTAAGTACTTCATAATTAAATATGAAGTGTATTATTATCTTATGCTTGTGACATTGAAGGATGTTATGATATTTTAACTCAATACCTTGCAAAATATACTGG
>alpha-WOLF9
ATGGCCGAAATCGGATACTCGGTTTGTGCGAAACTCATCGAAGTGATTGGCAGTGAGCTGATCAAAGAGATTTGTGACACATGGGGTTACAAATCTCTTCTTGAGGACCTCAACAAAACTGTATTGACGGTCAGGAACGTTCTCATTCAAGCCGGGGTGATGCGGGAGCTTACTAGTGAACAACAAGGTTTCATTGCAGACCTTAAAGATGTTGTTTATGATGCTGATGACTTGTTCGACAAGTTACTCACTCGTGCTGAGCGAAAACAGATTGATGGAAACGAAATCTCTGAAAAGGTACGTCGTTTCTTTTCCTCTAGTAACAAGATCGGTCAAGCTTACTACATGTCTCGTAAGGTTAAGGAAATTAAGAAGCAGTTGGATGAAATTGTTGATAGGCATACAAAATTTGGGTTTAGTGCCGAGTTTATACCTGTTTGTAGGGAAAGGGGGAACGAGAGGGAAACACGTTCATATATAGATGTCAAGAATATTCTTGGGAGGGATAAAGATAAGAATGATATCATAGATAGGTTGCTTAATCGTAATGGTAATGAAGCTTGTAGTTTCCTGACCATAGTGGGAGCGGGAGGATTGGGAAAAACTGCTCTTGCACAACTTGTGTTCAATGATGAAAGGGTCAAAATTGAGTTCCATGATTTGAGGTATTGGGTTTGTGTCTCTGATCAAGATGGGGGCCAATTTGATGTGAAAGAAATCCTTTGTAAGATTTTAGAGGTGGTTACTAAGGAGAAAGTTGATAATAGTTCCACATTGGAATTGGTACAAAGCCAATTTCAAGAGAAGTTAAGAGGAAAGAAGTACTTCCTTGTTCTTGATGATGTATGGAACGAAGATCGTGAGAAGTGGCTTCCTTTGGAAGAGTTGTTAATGTTGGGTCAAGGGGGAAGCAAGGTTGTAGTGACCGCACGTTCAGAGAAGACAGCAAATGTCATAGGGAAAAGACATTTTTATACACTGGAATGTTTGTCACCAGATTATTCATGGAGCTTATTTGAAATGTCGGCTTTTCAGAAAGGGCATGAGCAGGAAAACCATCACGAACTAGTTGATATTGGGAAAAAGATTGTTGAAAAATGTTATAACAATCCACTTGCTATAACGGTGGTAGGAAGTCTTCTTTATGGAGAGGAGATAAGTAAGTGGCGGTCATTTGAAATGAGTGAGTTGGCCAAAATTGGCAATGGGGATAATAAGATTTTGCCGATATTAAAGCTCAGTTACCATAATCTTATACCCTCGTTGAAGAGTTGCTTCAGTTATTGTGCAGTGTTTCCCAAGGATCATGAAATAAAGAAGGAGATGTTGATTGATCTTTGGATAGCACAAGGATACGTTGTGGCACTTGATGGAGGTCAAAGTATAGAAGATGCTGCCGAAGAACATTTTGTAATTTTGTTACGGAGATGTTTCTTTCAAGATGTAAAGAAGGATGAATATGGTGATGTTGATTCTGTTAAAATCCACGACTTGATGCACGATGTCGCCCAAGAAGTGGGGAGGGAGGAAATATGTGTAGTGAATGATAATACAAAGAACTTGGGTGATAAAATCCGTCATGTACATCGTGATGTCATTAGATATGCACAAAGAGTCTCTCTGTGTAGCCATAGCCATAAGATTCGTTCGTATATTGGTGGTAATTGTGAAAAACGTTGTGTGGATACACTAATAGACAAGTGGATGTGTCTTAGGATGTTGGACTTGTCATGGTCGGATGTTAAAAATTTGCCTAATTCAATAGGTAAATTGTTGCACTTGAGGTGTCTTAACCTGTCTTATAATAAAGATCTGTTGATACTCCCTGATGCAATTACAAGACTGCATAATTTGCAGACACTGCTTTTAAAAGAGTGCAGAAGTTTAAAGGAGTTGCCAAAAGATTTTTGCAAATTGGTCAAACTGAGGCACTTGGATTTAAGGTGTTCTGATTTGAAGGAGTTGCCAAAAGATTTTTGCAAATTGGTCAAACTGAGGCACTTGGATTTAAGGTGTTCTGATTTGAAGGAGTTGCCAAAAGATTTTTGCAAATTGGTCAAACTGAGGCACTTGGATTTATGGGGTTGTGATGATTTGATTGGTGTGCCATTGGGAATGGATAGGCTAATTAGTCTTAGAGTACTGCCATTCTTTGTGGTGGGTAGGAAGGAACAAAGTGATGATGATGAGCTGAAAGCCCTAAAAGGCCTCACCGAGATAAAAGGCTCCATTCGTATTAGAATCTATTCAAAGTATAGAATAGTTGAAGGCATGAATGACACAGGAGGAGCTGGGTATTTAAAGAGCATGAAACATCTCACGGGGGTTGATATTACATTTGATGGTGGATGTGTTAACCCTGAAGCTGTGTTGGCAACCCTAGAGCCACCTTCAAATATCAAGAGGTTAGAGATGTGGCATTACAGTGGTACAACAATTCCAGTATGGGGAAGAGCAGAGATTAATTGGGCAATCTCCCTCTCACATCTTGTCGACATCCAGCTTTGGTGTTGTAGTAATTTGCAGGAGATGCCAGTGCTGAGTAAACTGCCTCATTTGAAATCACTGTATCTTTTTAAGTTTTGTAAGTTAGAGTACATGGAGAGTAGAAGCAGCAGCAGTAGCAGTGACACAGAAGCAGCAACACCAGAATTACCAACATTCTTCCCTTCCCTTGAAAAACTTAGACTTTGGTATCTGGAAAAGTTGAAGGGTTTGGGGAACAGGAGACCGAGTAGTTTTCCCCGCCTCTCTGAATTGGAAATCTGGGAATGCCCAGATCTAACGTGGTTTCCTCCCTGTCCAAGCCTTGAAAAACTTACACTTTGGCGTCTGGACAAGTTGAAGGGTTTGGGGAACAGGAGATCGAGTAGTTTTCCCCGCCTCTCTAAATTGGTAATCTGGAAATGCCCAGATCTAACGTGGTTTCCTCCCTGTCCAAGCCTTGAAAAACTTACACTTTGGCGTCTGGACAAGTTGAAGGGTTTGGGGAACAGGAGATCGAGTAGTTTTCCCCGCCTCTCTGAATTGGAAATCAAGAAATGCCCAGATCTAACGTGGTTTCCTCCTTGTCCAAGCCTTGAAACGTTGAAATTGGAAAAAAACAATGAAGCGTTGCAAATAATAGTAAAAATAACAACAACAAGAGGTAAAGAAGAAAAAGAAGAAGACAAGAATGCTGGTGTTGGAAATTCACAAGATGATGACAATGTCAAATTATGGACGGTGGAAATAGACAATCTGGGTTATCTCAAATCACTGCCCACAAATTGTCTTACTCACCTCAAAATAACTGGAATAGATTACAGGGAGGGGGAGATTGAATCAGATTCCGTGGAGGAGGAGATTGAATTGGAAGTTGGGGAGGCATTTCAGAAGTGTGCATCTTCTTTGAGAAGCCTCATCATAATCGGAAATCACGGAATAAATAAAGTGATGAGACTGTCTGGAAGAACAGGGTTGGAGCATTTCACTCTGTTGGACTCACTCAAACTTTCAAATATAGAAGACCAGGAAGATGAGGGCGAAGACAACATCATATTCTGGAAATCCTTTCCTCAAAACCTTCGCAGTTTGAGAATTAAAGACTCTGACAAAATGACAAGTTTGCCCATGGGGATGCAGTACTTAACCTCCCTCCAAACCCTCGAACTATCATATTGTGATGAATTGAATTCCCTTCCAGAATGGATAAGCAGCTTATCATCTCTTCAATACCTGCGCATATACAACTGTCCAGCCCTGAAATCACTACCAGAAGCAATGCGGAACCTCACCTCCCTTCAGACACTTGGGATATCGGATTGTCCAGACCTAGTTAAAATATGCAGAAAACCCAACGGCGAGGACTATCCCAAAATTCAACACATCCCCGGCATTGTAAGTGATTGCAGAAAGTATTTTATTCATTTATATTTATTTTATGCTTAGAATGATATACGCCGTCGTCCTTAGGTTTCCAATCTTGAATTTGGTTTTTGTTTTCTTTCTTTGTTTCTTTATTCAACACCAGCCCATTTATGATTGATTCATTAAAAAAAGGAAGAAGACAACGAATTGAGATTCCTGGGGTTTTTTTTTCGTTGGGGTTGGTTTTCATGTATATGTTGCTGATTAAATACGAGACTGATGATGATTATGTGTTTATGGGTTTTAAATCAGATTAAATATATGGAAAATGTAAGTTAGTTGGGGATGCACATAAGGTGTTTGATGAAATGTCTTTTAGAAATGTTGTTTCTTGGACTTAGAATGATATACACTGTCGTCCTTTGGTTTCCAATCTTACATTTGGTTTGTGTTTTCTTAGTTTGTTTCTTTAATCAACACCAACCCATTTTTTTTAAACTACCTGCAACTACTAATTTACGTTTACCCTTTATCTCAGGTACTAAATGAATATTGGTGATTTTCAGTTACTCAACACTAGCTTGATCCTGAACGCACCCAACCTTCAGGTTAGAATCCGGCTTACTCATCCTTTTGTCCAGTTTTCAAGTAATTGTTTTGGCAGGATCAATTCTCTAATTGTTGTACACCGTATATTGCAATTTATAGTGACTACAGTTAATGAATGTTTACAAAAAATTAGTCATGTAAAAACTTCTTCTCTGTCCATTACATAAACTCTTTTTCTCTTTCTAACTTATCATGTTCATGTCTAAAAAATTAAACATGCTCACATCAATGTTCATTTAAGCTAACTTACTTCTGTAAGAGAGCGAGCTAGTTAAAAACTCCTTTAACTTTCTGTTTTATACTCAGGAGTCAGGAAGGATATGGATTGATGCAGCTTTCACAGGCCAAGTAATATAATGTTCTTTATCAATCACTCAATACCTGGAGATTGTTTGAACACATAATTCACCTCTTTTTTTCCATCTCAAATTGCAGCCTTTTACTGGGATTTGAATGACAGCAAACATTTGATTGTCACGAGGATTGATCTAACTGGTGAATGTTGTGATCACCATATTGGTCTTTCTCATTCAAACAAACTTGCATACCGTTCTTTTGAAGTTTGAAGACAAGCAGGCGATAATCAACTCAGGTCGAAGCTCATGTGCAGGAGAGAATAGAATATAGAGGAGATTATTTTTAAAAGAAACGCTCAAAGGTATTGTAGCACCTTTCCTATTTGCTACTGCAGTGATGTTTTTATTTCTTGTTTGCAGCGCTTGTTTCTCATATTTCAACCTACTTTTAGAAAAAAAAACATCTCCGAACATAACCAAAAATAAAGTTCCCTTATCAGTGCTTTCCCTGCTTTCTTCTGAACAACATATACAATTATAAACCCTTTTTCTCTCTTACCTTTGTTATTCTTCCTTGCTTCATTGAGATAACACTCTCCTGTTTTTGTTTTGTTGTTAGTCATTACATGGATATATCAAGGACAACAGTTCTGTAGTCCGTCAACTGTGGTTAGGAAGGCTAAACTGGAGCACAATAACCCCATGTCAATTGAATAGTAAAGGTGTGCTATATCAGTTTCGTTTGGCTTGGCTTGTTTACCTGAAAAATGGCTGGTTATTTATCCTTGTCTCTTTCTATGACGTGCAGTGGCTTGTTAATGTGTCTCGGACAACAATTCCTCACTTTCCAAGTTCCATACACGCTGATGTAACTATCTTCTGCAGTCTGTTCTTTCATTTTTGCCACGTGCTCTAATTATAACTTTTTGTACTCAATAATCAACTCCTTGTCCCGGTATTTGCAGAGACTACTTAAACAGGTAAAGTGACAATCCTGGCGAAGTTGTCTGTTTCTTAGCTCTGATCCCATCATTCAGGTAAGATTAAGTAGTTAAGAAGAAACATTTATTTTTACCTAATTTGAATGAACTTGTGTAACTGCTTGCTTCCTGCATTAAATAAGAAATTTCTGCTGCATATGTGACAGTTACATCCACAAAAAAGTTGGAGGTTTGTTCAGGGATTGGAAATGAAGGTACTTCAGAATTTGTTTATGAATGCTCCAGACTTCAGAGTCTTTAATGGAAAATTCGAGTCACTAAAAATACATTATTCCTATCATCAGAGCTTTCAAGTTCCTCTATACAAGGTCAACTGAGTTCCTCTTTGCCTCTTGTTTAATTGTATTTACTTGTACCTTAATTATAATCTGTATATTGTTTTAGTTAAGTTCTAAAACAGGTTACTATTCATCATTTGTGCAGCATATTGCTGGAATCAAGAATCTAGTGCTTCTTCTTCCTGACTTCACTGTCAAAATAGCAGTTCCCATGCTGGAAATAAGCGCGCTAGCAATGTAATTGATGACATGGATGTTGCTGCTTCTGAGTTTTGATCATAAAAAGCTGTTATGTGTTTCTTGAATGTAATGTAGAAGAGGAGAAAACTGAAAACTCTTGGCAAAAACGTGAAATTGCAGTGCCTCGGGGTGGGAGGGATCACCCGGATTCAGTTCAGACGATACTTTTTTCAACCCGGTTTGTTCCGGTTTTCAGCTTCAGGTTTTCCTTGTACTTTTGGGGGACACAGACAAGGCTACTTCATGTTTGAGAAACCTAATTGAGGCTATCTTGTAGCAAATGCACACCACACTCTTTCTCTCTTCTCTCCTTTTTTCACCTTCCATTTGTAAAAATCCTCCTTTAAAGGTTAATAAAAAAAAAGCTCCAAGTCTCGTAGGGTGGATGTAGGTCACATTGACCGAACCACGGTAAACTCTTTGTGTTCTTTCTTCTCTCTTTGTTTCTCATTTTTACGGCAAGTGTTTATGGTTAACCATGCATCTTAGAATAGCTTAAGGCATTAACATAATAACATCAATGTTCTCCAAAGATTCACCTTACTTGTTGTACATAATCACAATGTTAAGCCTATGAAGGTAGAATGCTCTCATGATTTGGTTTAACCAAAAAATAAACTCTAAAATAATACGGAGTAATAAAAATTGGCCATAAACTAATTACAAAGTTTGATTTTTGT
>alpha-WOLF10
ATGGCCGAAATCGGATACTCGGTTTGTGCGAAACTCATCGAAGTGATTGGCAGTGAGCTGATCAAAGAGATTTGCGACACATGGGGTTACAAATCTCTTCTTGAGGACCTCAACAAAACTGTATTGACGGTCAGGAACGTTCTCATTCAGGCCGGGGTGATGCGGGAGCTTACTAGTGAACAACAAGGTTTCATTGCAGACCTTAAAGATGTTGTTTATGATGCTGATGACTTGTTCGACAAGTTACTCACTCGTGCTGAGCGAAAACAGATTGATGGAAACGAAATCTCTGAAAAGGTACGTCGTTTCTTTTCCTCTAGTAACAAGATCGGTCAAGCTTACTACATGTCTCGTAAGGTTAAGGAAATTAAGAAGCAGTTGGATGAAATTGTTGATAGGCATACAAAATTTGGGTTTAGTGCTGAGTTTATACCTGTTTGTAGGGGAAGGGGGAACGAGAGGGAAACACGTTCATATATAGATGTCAAGAATATTCTTGGGAGGGATAAAGATAAGAATGATATCATAGATAGGTTGCTTAATCGTAATGATAATGAAGCTTGTAGTTTCCTGACCATAGTGGGAGCGGGAGGATTGGGAAAAACTGCTCTTGCCCAACTTGTGTTCAATGATGAAAGGGTCAAAATTGAGTTTCATGATTTGAGGTATTGGGTTTGTGTCTCTGATCAAGATGGGGGCCAATTTGATGTGAAAGAAATCCTTTGTAAGATTTTAGAGGTGGTTACTAAGGAGAAAGTTGATAATAGTTCCGCATTGGAATTGGTACAAAGCCAATTTCAAGAGAAGTTAAGAGGAAAGAAGTACTTCCTTGTTCTTGATGACGTATGGAACGAGGATCGTGAGAAGTGGCTTCGTTTGGAAGAGTTGTTAATGTTGGGTCAAGGGGGAAGCAAGGTTGTAGTGACCACACGTTCTGAGAAAACAGCAAATGTCATAGGGAAAAGACATTTATATACACTGGAATGTTTGTCACCAGATTATTCATGGAGCTTATTTGAAATGTCGGCTTTTCAGAAAGGGCAGGAGCAGGAAAACCATCACGAACTAGTTCGTATTGGGAAAAAGATTGTTGAAAAATGTTATAACAATCCACTTGTGATAACCGTGGTTGGAAGTCTTCTTTATGGAGAGGAGATAAGTAAGTGGCAATCATTTGAAAGGAGTGAGTTGGCCAAAATTGGCAATGGGGATAACAAGATTTTGTCGATATTGAAGCTCAGTTACTACAATCTTGCAAACTCTTTGAAGAGTTGTTTTAGTTATTGTGCAGTGTTTCCCAAGGATCATGAAATAAAGAAGGAGATGTTGATTGAACTTTGGATGGCACAAGGATATGTTGTGCCGTTGGATGGAGGTCAAAGTATAGAAGATGCTGCCGAAGAACATTTTGTAATTTTGTTACGAAGGTGTTTCTTTCAAGATGTAAAGAAGGATGAATATGGTGATGTTTATGCTGTTAAAATCCACGACTTGATGCACGATGTCGCCCAAGAAGTGGGGAGGGAGGAAATATGTGTAGTGAATGATAATACAAAGAACTTGGGTGATAAAATCCGTCATGTACACTGTGATGTCAATAGATATGCACAAAGAGTCTCTCTGTGTAGCCATAAGATTCGTTCGTATATTGGTGGTAAATGTGAAAAACGTTGGGTGGATACACTAATAGACAAGTGGATGTGTCTTAGGGTGTTGGACTTGTCAAGGTCGGATGTTAAAAATTTGCCTAATTCAATAGGTAAATTGTTGCACTTGAGGTGTCTTAACCTGTCTTATAATAAAGATCTGTTGATACTCCCTGATGCAATTACAAGACTGCATAATTTGCAGACACTGCTTTTAAAAGATTGCAGAAGTTTAAAGGAGTTGCCAAAAGATTTTTGCAAATTGGTCAAACTGAGACACTTGGATTTAAGGGGTTGTGATGATTTGATTGGTATGCCATTGGGAATGGATATGCTAACTAGTCTTAGAGTACTGCCATTCTTTGTGGTGGGTAGGAAGGAACAAAGTGATGATGATGAGCTGAAAGCCCTAAAAGGCCTCACCGAGATAAAAGGCGACATTGATATCAAAATCTGTTCCAATTATAGAATAGTTGAAGGCATGAATGACACAGGAGGAGCTGGGTATTTGAAGAGCATGAAACATCTCACGGGGGTTATTATTACATTTGATGATAATGAAGATGGATGTGTTAAACCTGAAGCTGTATTGGAAACCCTTGAGCCACCTTCAAATATCAAGAGGTTACTTATAGGAAGGTACCGTGGTACAACAATTCCAGTATGGGGAAGAGCAGAGATTAATTGGGCAATCTCCCTCTCACATCTTGTCGATATCACGCTTATTTATTGTTATAATTTGCAGGAGATTCCAGTGCTGAGTAAACTGCCTCATTTGAAATTACTGGAACTTTATAAGTTGATTAGCTTAGAGTACATGGAGAATACAAGCAGAAGCAGTAGCAGTGACACAGAAGCAGCAACACTAGAATTACCAACATTCTTCCCTTCCCTTAAAAAACTTACACTTATCGGTCTGACAAAGTTGAAGGGTCTGGGGAACAGGAGATCGAGTAGTTTTCCCCGCCTCTCTAAATTGGTAATCTGGGAATGCCCAGATCTAACGTGGTTTCCTCCTTGTCCAAGCCTTGAAACGTTGAAATTGGAAAAAAACAATGAAGCGTTGCAAATAATAGTAAAAATAACAACAACAAGAGGTAAAGAAGAAAAAGAAGAAGACAAGAATGCTGGTGTTGGAAATTCACAAGATGATGACAATGTCAAATTATGGAAGGTGGAAATAGACAATCTGGGTTATCTCAAATCACTGCCCACAAATTGTCTGACTCACCTCGACATTACAATAAGAGATTCCGAAGGGGAGGAGGGTGAATGGGAAGTTGGGGATACATTTCAGAAGTGTGTATCTTCTTTGAGAAGCCTCGTCATAATCGGAAATCAGGGAATAAATAAAGTGAATAGACTGTCTGGAAGAACAGGGTTGGAGCATTTCACTCTGTTGGACTCACTCAAATTTTCAGATATAGACGACCAGGAAGATGAGGGCGAAGACAACATCATGTTCTGGAAATCCTTTCCTCAAAACCTCCGCAATTTGGAAATTAAATACTCTGACAAAATGACAAGTTTGCCCATGGGGATGCAGTACTTAACCTCCCTCCAAACCATCCATCTTTATTGTTGTGGTAAATTGAATTCCATTCCAGAATGGATAAGCAGCTTATCATCTCTTCAATCCCTGTACATAGGAGAATGTCCAGCCCTAAAATCACTACCAGAAGCAATGCAGAACCTCACCTCCCTTCAGAGCCTTAGGATTTTGGGTTGTCCAGACCTAATTGAAAGATGCAAAAAACCCAACGGAGAGGACTATCCCAAAATTCAACACATCCCCAAAATTGTAAGTCATTGCAGAAAGTAATTTATTCATTTATATTTATTTTATGCTTAGAATGATATACACCGTCGTCCTTTGGTTTCAAATCTTGAATTTGGTTTTTGTTTTCTTTCTTTGTTTCTTTATTCAACACCAGCCCATTTATGATTGATTGATTCATTAAAAAAAGGATGGAGTTTTGTGGATTTGAAGAAGACAACGAATTGAGATTCCTGGGGTTTTCTTTTTGTTGGGGTTGGTTTTCATGTATATGTTGCTGATTAAATACGAGACTGATGATGATTATGTGTTTATGGGTTTTAAATCAGATTAAATATATGGAAAATGTAAGTTAGTTGGGGATGCACATAAGGTGTTTGATGAAATGTCTATTAGAAATGTTGTTTCTTGGACTTAGAATGATATACACTGTCGTCCTTTGGTTTCCAATCTTACATTTGGTTTGTGTTTTCTTAGTTTGTTTCTTTAATCAACACCAGCCCATTTTTTTTAAACTACCTGCAACTACTAATTTTCATTTACCCTGTATCTCAGGAACTATGGCGGTAATTCTCATTTACTCAACACTAAGCTTGATCCTGAACGCAGCCAACCTTCAGGTTAGAATCTGCCTTACTCATCCTTTTGTCATGCATTGTTTTAAGGTGTTTTGCTTGCTTGTGTAATCATAATTTATAGTATACGATTCATCATTCACTATGTCTAGAGGCAAGATATTGGAATTGTACGATTCCCTGAAGTTTCTTTGTTTTTGTTGATACCACCATATTGCAGCTTATAGTGACTAAGTTAATGAATGTTTCCAAAAAATTAGTCATATAAATTCTTCTTCTCTCTCTATTACATAAACTCTTTTTCTCTTTCTAACTTATCATGTTCATGCCTAAAACTTATACATGCTCACATCATTGTTCGTTTGAGCTGACTTACTTCTGTAAGAGAGCTATCTAGTTAACAACTCTTGTAACTTTTTATTTGCTAGTCAGAACATGGATTGGTGCAAGCATGGGAATTTGCCAACACTCTACCAAATCGATTGGAGTTTGGACTTAGTTTCACCAGAAGCCATACCCGGCCACTTACTGGGGACTGTCAACAAAGCCGCATTGTGATGTACTTGGATGTTTCACGTGCCTGAGGTGCGAGTTACTTGGAAGGGAAGCGGTTTATTTAATTGTTTTCCTAAGTAGATTTTGCTTAGAAGCTTTTACTTTTCACTTGAAAGGGTTTTTCTTGTTTTAAGCTTTTCGAATTAGAGTTTCGGTTGCATTAAGAGTAGTCGTATTAGTCTTTTTTTACCTAAGGAAGACTTTTTTGTAATTTTCAGACGATGCAATTCAACTTTTCGAGTGTTTTGTTTGAATTGAAGAATTAGTGATTTCATTTGATCGATTGAGATGTCTTATTATAAGCGTATATGCTCTTGGATTTGGCCACTTAGGTCTTGTTTGACAATTGGTTATTAACTCGCTTTTATATTTTCTTTTCTCTTAGGAAAGGTGATCCTGAGAATTTATATTGGAACACTTTTTTTCTCTCTCACTAGCTTTAAAAAAGTGTTCTGTGTTACCTGCAATTCAATTTGATTATTTTTCACATAGTTTTACCTGAAAAAGTGTTACCTGAAAATCAACTGACATAAATTTTTGTTTGGATCCAATTAAGGACACTAGATAAGTCGGAAAAAATAATCAACCAATTAAGTACTTCATAATTAAGTATATTATTATCTTGT
>alpha-WOLF11
ATGGCCGAAATCGGATACTCGGTTTGTGCGAAACTCATCGAAGTGATTGGCAGTGAGCTGATCAAAGAGATTTGTGACACATGGGGTTACAAATCTCTTCTTGAGGACCTCAACAAAACTGTATTGACGGTCAGGAACGTTCTCATTCAAGCCGGGGTGATGCGGGAGCTTACTAGTGAACAACAAGGTTTCATTGCAGACCTTAAAGATGTTGTTTATGATGCTGATGACTTGTTCGACAAGTTACTCACTCGTGCTGAGCGAAAACAGATTGATGGAAACGAAATCTCTGAAAAGGTACGTCGTTTCTTTTCCTCTAGTAACAAGATCGGTCAAGCTTACTACATGTCTCGTAAGGTTAAGGAAATTAAGAAGCAGTTGGATGAAATTGTTGATAGGCATACAAAATTTGGGTTTAGTGCCGAGTTTATACCTGTTTGTAGGGAAAGGGGGAACGAGAGGGAAACACGTTCATATATAGATGTCAAGAATATTCTTGGGAGGGATAAAGATAAGAATGATATCATAGATAGGTTGCTTAATCGTAATGGTAATGAAGCTTGTAGTTTCCTGACCATAGTGGGAGCGGGAGGATTGGGAAAAACTGCTCTTGCACAACTTGTGTTCAATGATGAAAGGGTCAAAATTGAGTTCCATGATTTGAGGTATTGGGTTTGTGTCTCTGATCAAGATGGGGGCCAATTTGATGTGAAAGAAATCCTTTGTAAGATTTTAGAGGTGGTTACTAAGGAGAAAGTTGATAATAGTTCCACATTGGAATTGGTACAAAGCCAATTTCAAGAGAAGTTAAGAGGAAAGAAGTACTTCCTTGTTCTTGATGATGTATGGAACGAAGATCGTGAGAAGTGGCTTCCTTTGGAAGAGTTGTTAATGTTGGGTCAAGGGGGAAGCAAGGTTGTAGTGACCGCACGTTCAGAGAAGACAGCAAATGTCATAGGGAAAAGACATTTTTATACACTGGAATGTTTGTCACCAGATTATTCATGGAGCTTATTTGAAATGTCGGCTTTTCAGAAAGGGCATGAGCAGGAAAACCATCACGAACTAGTTGATATTGGGAAAAAGATTGTTGAAAAATGTTATAACAATCCACTTGCTATAACGGTGGTAGGAAGTCTTCTTTATGGAGAGGAGATAAGTAAGTGGCGGTCATTTGAAATGAGTGAGTTGGCCAAAATTGGCAATGGGGATAATAAGATTTTGCCGATATTAAAGCTCAGTTACCATAATCTTATACCCTCGTTGAAGAGTTGCTTCAGTTATTGTGCAGTGTTTCCCAAGGATCATGAAATAAAGAAGGAGATGTTGATTGATCTTTGGATAGCACAAGGATACGTTGTGGCACTTGATGGAGGTCAAAGTATAGAAGATGCTGCCGAAGAACATTTTGTAATTTTGTTACGGAGATGTTTCTTTCAAGATGTAAAGAAGGATGAATATGGTGATGTTGATTCTGTTAAAATCCACGACTTGATGCACGATGTCGCCCAAGAAGTGGGGAGGGAGGAAATATGTGTAGTGAATGATAATACAAAGAACTTGGGTGATAAAATCCGTCATGTACATGGTGATGTCAATAGATATGCACAAAGAGTCTCTCTGTGTAGCCATAGCCATAAGATTCGTTCGTATATTGGTGGTGATTGTGAAAAACGTTGTGTGGATACACTAATAGACAAGTGGATGTGTCTTAGGATGTTGGACTTGTCATGGTCGGATGTTAAAAATTTGCCTAATTCAATAGGTAAATTGTTGCACTTGAGGTATCTTAACCTGTCAGATAATAGAAATCTAAAGATACTTCCTGATGCAATTACAAGACTGCATAATTTGCAGACACTGCTTTTAGAAGATTGCAGAAGTTTAAAGGAGTTGCCAAAAGATTTTTGCAAATTGGTCAAACTGAGACACTTGGATTTATGGGGTTGTGATGATTTGATTGGTATGCCATTTGGAATGGATAAGCTAACTAGTCTTAGAATACTACCAAACATTGTGGTGGGTAGGAAGGAACAAAGTGTTGATGATGAGCTGAAAGCCCTTAAAGGCCTCACCGAGATAAAAGGCGACATTGATATCAAAATCTGTGAAAATTATAGAATAGTTGAAGGCATGAATGACACAGGAGGAGCTGGGTATTTGAAGAGCATGAAACATCTCAGGGAGATTGGTATTACATTTGATGGTGGATGTGTTAACCCTGAAGCTGTGTTGGCAACCCTAGAGCCACCTTCAAATATCAAGAGCTTATCTATAGATAATTACGATGGTACAACAATTCCAGTATGGGGAAGAGCAGAGATTAATTGGGCAATCTCCCTCTCACATCTTGTCGACATCACGCTTGAAGATTGTTACAATTTGCAGGAGATGCCAGTGCTGAGTAAACTGCCTCATTTGAAATCACTGTATCTTTTTAAGTTTTGTAAGTTAGAGTACATGGAGAGTAGAAGCAGCAGCAGTAGCAGTGACACAGAAGCAGCAACACCAGAATTACCAACATTCTTCCCTTCCCTTGAAAAACTTAGACTTTGGTATCTGGAAAAGTTGAAGGGTTTGGGGAACAGGAGACCGAGTAGTTTTCCCCGCCTCTCTGAATTGGAAATCTGGGAATGCCCAGATCTAACGTGGTTTCCTCCTTGTCCAAGCCTTAAAACGTTGAAATTGGAAAAAAACAATGAAGCGTTGCAAATAATAGTAAAAATAACAACAACAAGAGGTAAAGAAGAAAAAGAAGAAGACAAGAATGCTGGTGTTGGAAATTCACAAGATGATGACAATGTCAAATTACGGAAGGTGGAAATAGACAATGTGAGTTATCTCAAATCACTGCCCACAAATTGTCTTACTCACCTCAAAATAACTGGAATAGATTACAGGGAGGGGGAGATTGAATCAGATTCCGTGGAGGAGGAGATTGAATTGGAAGTTGGGGAGGCATTTCAGAAGTGTGCATCTTCTTTGAGAAGCCTCATCATAATCGGAAATCACGGAATAAATAAAGTGATGAGACTGTCTGGAAGAACAGGGTTGGAGCATTTCACTCTGTTGGACTCACTCAAATTTTCAAAGATAGAAGACCAGGAAGATGAGGGCGAAGACAACATCATATTCTGGAAATCCTTTCCTCAAAACCTCCGCAGTTTGGAAATTAAAGGCTCTTGCAAAATGACAAGTTTGCCCATGGGGATGCAGTACTTAACCTCCCTCCAAACCCTCGAACTATCATATTGTGATGAATTGAATTCCCTTCCAGAATGGATAAGCAGCTTATCATCTCTTCAATACCTGCGCATATACAACTGTCCAGCCCTGAAATCACTACCAGAAGCAATGCGGAACCTCACCTCCCTTCAGACACTTGGGATATCGGATTGTCCAGACCTAGTTAAAATATGCAGAAAACCCAACGGCGAGGACTATCCCAAAATTCAACACATCCCCGGCATTGTAAGTGATTGCAGAAAGTATTTTATTCATTTATATTTATTTTATGCTTAGAATGATATACGCCGTCGTCCTTAGGTTTCCAATCTTGAATTTGGTTTTTGTTTTCTTTCTTTGTTTCTTTATTCAACACCAGCCCATTTATGATTGATTCATTAAAAAAAGGAAGAAGACAACGAATTGAGATTCCTGGGGTTTTTTTTTCGTTGGGGTTGGTTTTCATGTATATGTTGCTGATTAAATACGAGACTGATGATGATTATGTGTTTATGGGTTTTAAATCAGATTAAATATATGGAAAATGTAAGTTAGTTGGGGATGCACATAAGGTGTTTGATGAAATGTCTATTAGAAATGTTGTTTCTTGGACTTAGAATGATATACACTGTCGTCCTTTGGTTTCCAATCTTACATTTGGTTTGTGTTTTCTTAGTTTGTTTCTTTAATCAACACCAACCCATTTTTTTTAAACTACCTGCAACTACTAATTTACGTTTACCCTTTATCTCAGGTACTAAATGAATATTGGTGATTTTCAGTTACTCAACACTAGCTTGATCCTGAACGCACCCAACCTTCAGGTTAGAATCCGGCTTACTCATCCTTTTGTCCAGTTTTCAAGTAATTGTTTTGGCAGGATCAATTCTCTAATTGTTGTACACCGTATATTGCAATTTATAGTGACTACAGTTAATGAATGTTTACAAAAAATTAGTCATGTAAAAACTTCTTCTCTGTCCATTACATAAACTCATTTTCTCTTTCTAACTTATCATGTTCATGTTTAAAAAATTAAACATGCTCACATCATTGTTCATTTGAGCTAACTTACTTCTGTAAGAGAGCGAGCTAGTTAACAACTCCTTTAACTTTCTGTTTTATACTCAGGACATGGATTGATGCAAGCATGAAGAACTTCTGGAATTTGCTAAAACTCTACCAAAGCGATGAGAGTTTGGACTTTGTTTCACTTGAAGTCAGGGATTGTCAACAAAGCCACAGTGTGCATGTTGGCTGTGTCACTTGGACGATAAAAAGGTTTATTTAATTGTTTTCCTAAGTGTATTTGGCTTACAAGCTTTTACTTTTCACTTGAAAGGGTTTTTTTTGTTTTAAGCTTTTTGAATTAGAGTTTCGGTTGAAGTAAGAGTAGTCGTATTAGTCTTTTACTTTGCAGGAGTCTATGCCTATATAAGGTAAGACTCGTATTTGTAATTTTCAGATTATGCAATTCAAGTTTTCGAGTGTTTTCTTAAAAAAACATATCATACCTGTGTGTAGCATAAAGATAAATTCTGATGCTGTGCTTCTTGTTATGGCTCACATTGGTTTTCATTGTTTGGATTGTTTCACAGGGAAGCAGAGAATACCTGGAACCTATGAAGGACGCTATATCTATAGCAGCTTTCACAGGCCAAGTAATATAATGTTCTTTATCAATCACTCAATACCTGGAGATTGTTTGAACACATAATTCACCTCTTTTTTTCCATCTCAAATTGCAGACTTTTACTGGGATTTGAATGACAGCAAACATTTGATTGTCACGAGGATTGATCTAACTGGTGAATGTTGTGATCACCATATTGGTCTTTCTCATTCAAACAAACTTGCATACCGTTCTTTTGAATTTTGAAGACAAGCAGGCGATAATCAACTCAGGTCGAAGCTCATGTGCAGGAGAGAATCGAATATAGAGGAGATTATTTTTAAAAGAAACGCTCAAAGGTATTGTAGCACCTTTCCTATTTGCTACTGCAGTGATGTTTTTATTTCTTGTTTGCAGCGCTTGTTTCTCATATTTCAACCTACTTTTAGAAAAAAAAACATCTCCGAACATAACCAAAAATAAAGTTCCCTTATCAGTGCTTTCCCTGCTTTCTTCTAAACAACATATACAATTATAAACCCTTTTTCTCTCTTACCTTTGTTATTCTTCCTTGCTTCATTGAGATAACACTCTCCTGTTTTTGTTTTGTTGTTAGTCATTACATGGATATATCAAGGACAACAGTTCTGTAGTCCGTCAACTGTGGTTAGGAAGGCTAAACTGGAGCACAATAACCCCATGTCAATTGAATAGTAAAGGTGTGCTATATCAGTTTCGTTTGGCTTGGCTTGTTTACCTGAAAAATGGCTGGTTATTTATCCTTGTCTCTTTCTATGACGTGCAGTGGCTTGTTAATGTGTCTCGGACAACAATTCCTCACTTTCCAAGTTCCATACACGCTGATGTAACTATCTTCTGCAGTCTGTTCTTTCATTTTTGCCACGTGCTCTAATTATAACTTTTTGTACTCAATAATCAACTCCTTGTCCCGGTATTTGCAGAGACTACTTAAACAGGTAAAGTGACAATCCTGGCGAAGTTGTCTGTTTCTTAGCTCTGAACCCATCATTCAGGTAAGATTAAGTATTTAAGAAGAAATTTTGTTTTTACCTAAAATGAATGATCTTGTGTAACTGCTTGCTTCTTGCATTAAATAAGAACTTTCTGCTGCATATGTGACAGTTACATCCACAAAAAAGTTGGAGGTTTGTTCAGGGATTGGAAATGAAGGTACTTCAGAATTCCTGGAATGTTTATGAATGCTCCAGACTTCAGAGTCTTTAATGGAAAATTCGAGTCACTAAAAATACATTATTCCTATCATCAGAGCTTTCAAGTTCCTCTATACAAGGTCAACTGAGTTCCTCTTTGCCTCTTGTTTAATTGTATTTACTTGTACCTTAACTATAATCTGTATATTGTTTTAGTTAAGTTCTAAAACAGGTTACTATTCATCATTTGTGCAGCATATTGCTGGAATCAAGAATCTAGTGCTTCTTCTTCCTGACTTCACTGTAAACCTTAATCTGTTGCTGAATTTTTTTAATCGAAAGACTTTCTGTTTAATTATATTCTAAATCTATTACGATGTCTTAAACAGCTTGAAAATGACACAAAATATAATAGCTCCACACCTAGATAAGACCCTCAAATGGAAATGTCAGTAACTTGTTACATAGAGACAATATGCTGATATATAGTTCCACATAGATCACTCTTCTTTACTAAAAACACATTATTTTTATAACCTGGACATTAGTCGAGAGGGGGATGTCACGTCATGAGAAATCTTCATCAGAGCCTTCATTACTCGGAATTTTATTTTCTCCCAAAGCTGGTGAATTTGCCATAGATGTTGCTGTACTTCATTCTTATGATGTTCAGGTGACTTGTCAGGCCTCACTGCCTCAGACTAACACTCTCGTGTTTCTTTTCTGTTGTTAGTCATGACATGGATACATCACGAACAACAGTTCTGTAGTCCAGCAACTGTGGTGTAGGAAGACTAAACTGGAGCACAATAACTCCATGTCAATTGAATGGTAAAGATGTGCTATCTCAGTTTCTTTTGGCTTGTTTACATGAAAAACGGCTCGTTTTTTATCTGTGTCTTTCTATGACGTTCAGGTGCAGTGGCTTGTTAATGTGTCTCAGACAACAATTTTCTCACTTTCCAAGTTCCATACATGCTGATGTAACTATCTTCTGCACTCTGTTCTTTCATTTTGCCTTTTGCTCTAATTATAACTTTTTGTACTCAATAATCAACTCCTTGTCGCGTATTTGCAGGGATTACTTAAATAGGTATAGTGACAATCCTGGTGAAGTTGTCTGTTTCTTAGCTCTGATCCCATCATTCAGGTAAGATTAAGTAGTTAAGAAGAAACATTTATTTTTACCTAATTTGAATGAACTTGTGTTAACTGCTTGCTTCCTGCATTAAATAAGAACTTTCTGCTGCATATGTGACAGTTACATCCACAAAAAAGTTGGAGGTTTGTTCAGGGATTGGAAATGAAGGTACTTCAGAATTCCTGGAATGTTTATGAATGCTCCAGACTTCAGAGTCTTTAATGGAAAATTCGAGTCACTAAAAATACATTATTCCTATCATCAGAGCTTTCAAGTTCCTCTATACAAGGTCAACTGAGTTCCTCTTTGCCTCTTGTTTAATTGTATTTACTCGTACCTTAATTATAATCTGTATATTGTTTTAGTTAAGTTCTAAAACAGGTTACTATTCATCATTTGTGCAGCATATTGCTGGAATCAAGAATCTAGTGCTTCATCTTCCTGACTTCACTGTCAAAATAGTAGTTCCCATGCTGGAAATAAGCGCGCTAGCAATGTAATTGATGACATGGATGTTGCTGCTTCTGAGTTTTGATCATAAAAAGCTGTTATGTGTTTCTTGAATGTAATGAAGGAGAGGAGAAAACTGAAAACTCTTGGCAAAAACGTGAAATTGCAGTGCCTCGGGGTGGTAGGGATCACCCGGATTCAGTTCAGACGATACTTTTTTCAACCCGGTTTGTTCCGGTTTTCAGCTTCGGGTTTTCCTTGTACTTTTGGGGCACACATACAAGGCTACTTCATGTTTGAGAAACCTAATTGAGGCTATCTTGTAGCAAATGCACACCACACTCTTTCTCTCTTCTCTCCTTTTTTCACCTTCCATTTGTAAAAATCCTCTTTTAAAGGTTAATAAAAAAAAGCTTCAAGTCTCGTAGGGTGGATGTAGGTCACATTGACCGAACCACGGTAAACTCTTTGTGTTCTTTCTTCTCTCTTTGTTTCTCATTTTTACGGCAAGTGTTTATGGTTAACCATGCATCTTAGAATAGCTTAAGGCATTAACATAATAACATCAATGTTCTCCAAAGATTCACCTTACTTGTTGTACATAATCACAATGTTAAGCCTATGAAGGTAGAATGCTCTCATGATTTGGTTTAACCAAAAAATAAACTCTAAAATAATACGGAGTAATAAAAATTGGCCATAAACTAATTACAAAGTTTGATTTTTGTATAGGGTATCTTGTACTTGTGATAAAAAAAATTAAAAAAAAAAAATTTACTTATTTCTTCTATTTTTACTTGTTACACTTTTCTACA
>alpha-WOLF12
ATGGCCGAAATCGGATACTCGGTTTGTGCGAAACTCATCGAAGTGATTGGCAGTGAGCTGATCAAAGAGATTTGTGACACATGGGGTTACAAATCTCTTCTTGAGGACCTCAACAAAACTGTATTGACGGTCAGGAACGTTCTCATTCAAGCCGGGGTGATGCGGGAGCTTACTAGTGAACAACAAGGTTTCATTGCAGACCTTAAAGATGTTGTTTATGATGCTGATGACTTGTTCGACAAGTTACTCACTCGTGCTGAGCGAAAACAGATTGATGGAAACGAAATCTCTGAAAAGGTACGTCGTTTCTTTTCCTCTAGTAACAAGATCGGTCAAGCTTACTACATGTCTCGTAAGGTTAAGGAAATTAAGAAGCAGTTGGATGAAATTGTTGATAGGCATACAAAATTTGGGTTTAGTGCTGAGTTTATACCTGTTTGTAGGGGAAGGGGAAACGAGAGGGAAACACGTTCATATATAGATGTCAAGAATATTCTTGGGAGGGATAAAGATAAGAATGATATCATAGATAGGTTGCTTAATCGTAATGGTAATGAAGCTTGTAGTTTCCTGACCATAGTGGGAGCGGGAGGATTGGGAAAAACTGCTCTTGCACAACTTGTGTTCAATGATGAAAGGGTCAAAATTGAGTTCCATGATTTGAGGTATTGGGTTTGTGTCTCTGATCAAGATGGGGGCCAATTTGATGTGAAAGAAATCCTTTGTAAGATTTTAGAGGTGGTTACTAAGGAGAAAGTTGATAATAGTTCCACATTGGAATTGGTACAAAGCCAATTTCAAGAGAAGTTAAGAGGAAAGAAGTACTTCCTTGTTCTTGATGATGTATGGAACGAGGATCGTGAGAAGTGGCTTCCTTTGGAAGAGTTGTTAATGTTGGGTCAAGGGGGAAGCAAGGTTGTAGTGACCACACGTTCAGAGAAGACAGCAAATGTCATAGGGAAAAGACATTTTTATACACTGGAATGTTTGTCACCAGATTATTCATGGAGCTTATTTGAAATGTCGGCTTTTCAGAAAGGGCATGAGCAGGAAAACCATCACGAACTAGTTGATATTGGGAAAAAGATTGTTGAAAAATGTTATAACAATCCACTTGCTATAACGGTGGTAGGAAGTCTTCTTTATGGAGAGGAGATAAGTAAGTGGCGGTCATTTGAAATGAGTGAGTTGGCCAAAATTGGCAATGGGGATAATAAGATTTTGCCGATATTAAAGCTCAGTTACCATAATCTTATACCCTCGTTGAAGAGTTGTTTTAGTTATTGTGCAGTGTTTCCCAAGGATCATGAAATAAAGAAGGAGATGTTGATTGAACTTTGGATGGCACAAGGATATGTTGTGCCGTTGGATGGAGGTCAAAGTATAGAAGATGCTGCCGAGGAACATTTTGTAATTTTGTTACGAAGGTGTTTCTTTCAAGATGTAAAGAAGGATAAATATGGTGATGTTGATTCTGTTAAAATCCACGACTTGATGCACGATGTCGCCCAAGAAGTGGGGAGGGAGGAATTATGTGTAGTGAATGATAATACAAAGAACTTGGGTGATAAAATCCGTCATGTACATCGTGATGTCATTAGATATGCACAAAGAGTCTCTCTGTGTAGCCATAGCCATAAGATTCGTTCGTATATTGGTGGTAATTGTGAAAAACGTTGTGTGGATACACTAATAGACAAGTGGATGTGTCTTAGGATGTTGGACTTGTCAAGGTCGGATGTTAAAAATTTGCCTAATTCAATAGGTAAATTGTTGCACTTGAGGTATCTTAACCTGTCAGATAATAGAAATCTAAAGATACTTCCTGATGCAATTACAAGACTGCATAATTTGCAGACACTACTTTTAGAACGTTGCGAAAGTTTAAAGGAGTTGCCAAAAGATTTTTGCAAATTGGTCAAACTGAGACACTTGGATTTAAGGGGATGTTTTTCTTTGATTGGTATGCCATTGGGAATGGATAGGCTAATTAGTCTTAGAATACTACCAAACATTGTGGTGGGTAGGAAGGAACAAAGTGATGATGATGAGCTGAAAGCCCTAAAAGGCCTCACCGAGATAAAAGGCTCCATTCGTATTAGAATCTATTCAAAGTATAGAATAGTTGAAGGCATGAATGACACAGGAGGAGCTGGGTATTTAAAGAGCATGAAACATCTCACGGGGGTTGATATTACATTTGATGGTGGATGTGTTAACCCTGAAGCTGTGTTGGCAACCCTAGAGCCACCTTCAAATATCAAGAGGTTAGAGATGTGGCATTACAGTGGTACAACAATTCCAGTATGGGGAAGAGCAGAGATTAATTGGGCAATCTCCCTCTCACATCTTGTCGACATCCAGCTTTGGCATTGTCGTAATTTGCAGGAGATGCCAGTGCTGAGTAAACTGCCTCATTTGAAATCACTGGAACTTTATAATTTGATTAGTTTAGAGTACATGGAGAGCACAAGCAGAAGCAGTAGCAGTGACACAGAAGCAGCAACACCAGAATTACCAACATTCTTCCCTTCCCTTGAAAAACTTACACTTTGGCGTCTGGACAAGTTGAAGGGTTTTGGGAACAGGAGATCGAGTAGTTTTCCCCGCCTCTCTAAATTGGAAATCTGGGAATGCCCAGATCTAACGTGGTTTCCTCCTTGTCCAAGCCTTAAAACGTTGAAATTGGAAAAAAACAATGAAGCGTTGCAAATAATAGTAAAAATAACAACAACAAGAGGTAAAGAAGAAAAAGAAGAAGACAAGAATGCTGGTGTTGGAAATTCACAAGATGATGACAATGTCAAATTACGGAAGGTGGAAATAGACAATGTGAGTTATCTCAAATCACTGCCCACAAATTGTCTTACTCACCTCAAAATAACTGGAATAGATTACAGGGAGGGGGAGATTGAATCAGATTCCGTGGAGGAGGAGATTGAATTGGAAGTTGGGGAGGCATTTCAGAAGTGTGCATCTTCTTTGAGAAGCCTCATCATAATCGGAAATCACGGAATAAATAAAGTGATGAGACTGTCTGGAAGAACAGGGTTGGAGCATTTCACTCTGTTGGACTCACTCGAACTTTCAAAGATAGAAGACCAGGAAGATGAGGGCGAAGACAACATCATATTCTGGAAATCCTTTCCTCAAAACCTCCGCAGTTTGGAAATTAAAGGCTCTTGCAAAATGACAAGTTTGCCCATGGGGATGCAGTACTTAACCTCCCTCCAAACCCTCAAACTAGAAAATTGTGATGAATTGAATTCCCTTCCAGAATGGATAAGCAGCTTATCATCTCTTCAATACCTGGGCATATTCAACTGTCCAGCCCTAGAATCACTACCAGAAGCAATGCGGAACCTCACCTCCCTTCAGAGACTTGTGATACGGCTGTGTCCAGACCTAGTTAAAAGATGCGGAAAACCCAAAGGCAAGGACTATCCCAAAATTCAACACATCCCCGAAATTGTAAGTGATTGCAGAAAGTATTTTATTCATTTATATTTATTTTATGCTTAGAATGATATACACCGTCGTCCTTTGGTTTCAAATCTTGAATTTGGTTTTTGTTTTCTTTCTTTGTTTCTTTATTCAACACCAGCCCATTTATGATTGATTCATTAAAAAAAGGATGGAGTTTTGTGTATTTGAAGAAGACAACGAATTGAGATTCCTGGGGTTTTCTTTTTGTTGGGGTTGGATTTCATGTATATGTTGCTGATTAAATACGAGACTGATGATGATGATGATGTGTTTATGGGTTTTAAATCAGATTAAATATATGGGAAATGTAAGTTAATTTGGGATGCACATAAGGTGTTTGCTGAAATGTCTATGAGAAATGTTGTTTCTTGGACTTAGAATGATATACACTGTCGTCCATTGGTTTCCAATCTTACATTTGGTTTGTGTTTTCTTAGTTTGTTTCTTTAATCAACACCAACCCATTTTTTTAAAACTACCTGCAACTACTAATTTACGTTGACCCTGTATCTCAGGTACTAAATGAATATTGGTGATTTTCAGTTACTCAACACTAGCTTGATCCTGAACGCACCCAACCTTCAGGTTAGAATCCGGCTTACTCATCCTTTTGTCCAGTTTTCAAGTAATTGTTTTGGCAGGATCAATTCTCTAATTGTTGTACACCGTATATTGCAATTTATAGTGACTACAGTTAATGAATGTTTACAAAAAATTAGTCATGTAAAAACTTCTTCTCTGTCCATTACATAAACTCTTTTTCTCTTTCTAACTTATCATGTTCATGTCTAAAAAATTAAACATGCTCACATCAATGTTCATTTAAGCTAACTTACTTCTGTAAGAGAGCGAGCTAGTTAAAAACTCCTTTAACTTTCTGTTTTATACTCAGGACATGGATTGATGCAAGCATGAAGAACTTCGGGAATTTGCTAAAACTCTACCAAAGCGATGAGAGTTTGGACTTTGTTTCACTTGAAGTCAGGGACTGTCAACAAAGCCACAGTGTGCATGTTGGCTGTTTCACTTGGACGATAAAAAGGTTTATTTAATTGTTTTCCTAAGTGTATTTGGCTTACAAGCTTTTACTTTTCGCTTGAAAGGGTTTTTCTTGTTTTAAGCTTTTTGAATTAGAGTTTCGGTTGAAGTAAGAGTAGTCGTATTAGTCTTTTACTTTGCAGGAGTCTATGCCTATATAAGGTAAGACTCGTATTTGTAATTTTCAGATTATGCAATTCAAGTTTTCGAGTGTTTTCTTAAAAAAACATATCATACCTGTGTGTAGCATAAAGATAAATTCTGATGCTGTGCTTCTTGTTATGGCTCACATTGGTTTTCATTGTTTGGATTGTTTCACAGGGAAGCAGAGAATACCTGGAACCTGTAAAGGACGCTATATCTATAGCAGCTTTCACAGGCCAAGTAATATAATGTTCTTTATCAATCACTCAATACCTGGAGATTGTTTGAACACATAATTCACCTCTTTTTTTCCATCTCAAATTGCAGACTTTTACTGGGATTTGAATGACAGCAAACATTTGATTGTCACGAGGATTGATCTAACTGGTGAATGTTGTGATCACCATATTGGTCTTTCTCATTCAAACAAACTTGCATACCGTTCTTTTGAAGTTTGAAGACAAGCAGGCGATAATCAACTCAGGTCGAAGCTCATGTGCAGGAGAGAATAGAATATAGAGGAGATTATTTTTAAAAGAAACGCTCAAAGGTATTGTAGCACCTTTCCTATTTGCTACTGCAGTGATGTTTTTATTTCTTGTTTGCAGCGCTTGTTTCTCATATTTCAACCTACTTTTAGAAAAAAAAACATCTCCGAACATAACCAAAAATAAAGTTCCCTTATCAGTGCTTTCCCTGCTTTCTTCTAAACAACATATACAATTATAAACCCTTTTTCTCTCTTACCTTTGTTATTCTTCCTTGCTTCATTGAGATAACACTCTCCTGTTTTTGTTTTGTTGTTAGTCATTACATGGATATATCAAGGACAACAGTTCTGTAGTCCGTCAACTGTGGTTAGGAAGGCTAAACTGGAGCACAATAACCCCATGTCAATTGAATAGTAAAGGTGTGCTATATCAGTTTCGTTTGGCTTGGCTTACCTGAAAAATGGCTGGTTATTTATCCTTGTCTCTTTCTATGACGTGCAGTGGCTTGTTAATGTGTCTCGGACAACAATTCCTCACTTTCCAAGTTCCATACACGCTGATGTAACTATCTTCTGCAGTCTGTTCTTTCATTTTTGCCACGTGCTCTAATTATAACTTTTTGTACTCAATAATCAACTCCTTGTCCCGGTATTTGCAGAGACTACTTAAACAGGTAAAGTGACAATCCTGGCGAAGTTGTCTGTTTCTTAGCTCTGAACCCATCATTCAGGTAAGATTAAGTATTTAAGAAGAAATTTTGTTTTTACCTAAAATGAATGATCTTGTGTAACTGCTTGCTTCTTGCATTAAATAAGAACTTTCTGCTGCATATGTGACAGTTACATCCACAAAAAAGTTGGAGGTTTGTTCAGGGATTGGAAATGAAGGTACTTCAGAATTCCTGGAATGTTTATGAATGCTCCAGACTTCAGAGTCTTTAATGGAAAATTCGAGTCACTAAAAAAACATTATTCCTATCATCAGAGCTTTGAAGTTCCTCTATACAAGGTCAACTGAGTTCCTCTTTGCCTCTTGTTTAATTGTATTTACTTGTACCTTAATTATAATCTGTATATTGTTTTAGTTAAGTTCTAAAACAGGTTATTATTCATCATTTGTGCAGCATATTGCTGGAATCAAGAATCTAGTGCTTCTTCTTCCTGACTTCACTGTCAAAATAGCAGTTCCCATGCTGGAAATAAGCGCGCTAGCAATGTAATTGATGACATGGATGTTGCTGCTTCTGAGTTTTGATCATAAAAAGCTGTTATGTGTTTCTTGAATGTAATGAAGGAGAGGAGAAAACTGAAAACTCTTGGCAAAAACGTGAAATTGCAGTGCCTCGGGGTGGTAGGGATCACCCGGATTCAGTTCAGACGATACTTTTTTCAACCCGGTTTGTTCCGGTTTTCAGCTTCGGGTTTTCCTTGTACTTTTGGGGCACACATACAAGGCTACTTCATGTTTGAGAAACCTAATTGAGGCTATCTTGTAGCAAATGCACACCACACTCTTTCTCTCTTCTCTCCTTTTTTCACCTTCCATTTGTAAAAATCCTCTTTTAAAGGTTAATAAAAAAAAGCTTCAAGTCTCGTAGGGTGGATGTAGGTCACATTGACCGAACCACGGTAAACTCTTTGTGTTCTTTCTTCTCTCTTTGTTTCTCATTTTTACGGCAAGTGTTTATGGTTAACCATGCATCTTAGAATAGCTTAAGGCATTAACATAATAACATCAATGTTCTCCAAAGATTCACCTTACTTGTTGTACATAATCACAATGTTAAGCCTATGAAGGTAGAATGCTCTCATGATTTGGTTTAACCAAAAAATAAACTCTAAAATAATACGGAGTAATAAAAATTGGCCATAAATTATTTACAAAGTTTGATTTTTGTATAGGGTATCTTGTACTTGTGATAAAAAAAATTAAAAAAAAAAAAATTACTTATTTCTTC
>alpha-WOLF15
ATGGCCGAAATCGGATACTCGGTTTGTGCGAAACTCATCGAAGTGATTGGCAGTGAGCTGATCAAAGAGATTTGTGACACATGGGGTTACAAATCTCTTCTTGAGGACCTCAACAAAACTGTATTGACGGTCAGGAACGTTCTCATTCAAGCCGGGGTGATGCGGGAGCTTACTAGTGAACAACAAGGTTTCATTGCAGACCTTAAAGATGTTGTTTATGATGCTGATGACTTGTTCGACAAGTTACTCACTCGTGCTGAGCGAAAACAGATTGATGGAAACGAAATCTCTGAAAAGGTACGTCGTTTCTTTTCCTCTAGTAACAAGATCGGTCAAGCTTACTACATGTCTCGTAAGGTTAAGGAAATTAAGAAGCAGTTGGATGAAATTGTTGATAGGCATACAAAATTTGGGTTTAGTGCCGAGTTTATACCTGTTTGTAGGGAAAGGGGGAACGAGAGGGAAACACGTTCATATATAGATGTCAAGAATATTCTTGGGAGGGATAAAGATAAGAATGATATCATAGATAGGTTGCTTAATCGTAATGGTAATGAAGCTTGTAGTTTCCTGACCATAGTGGGAGCGGGAGGATTGGGAAAAACTGCTCTTGCACAACTTGTGTTCAATGATGAAAGGGTCAAAATTGAGTTCCATGATTTGAGGTATTGGGTTTGTGTCTCTGATCAAGATGGGGGCCAATTTGATGTGAAAGAAATCCTTTGTAAGATTTTAGAGGTGGTTACTAAGGAGAAAGTTGATAATAGTTCCACATTGGAATTGGTACAAAGCCAATTTCAAGAGAAGTTAAGAGGAAAGAAGTACTTCCTTGTTCTTGATGATGTATGGAACGAAGATCGTGAGAAGTGGCTTCCTTTGGAAGAGTTGTTAATGTTGGGTCAAGGGGGAAGCAAGGTTGTAGTGACCGCACGTTCAGAGAAGACAGCAAATGTCATAGGGAAAAGACATTTTTATACACTGGAATGTTTGTCACCAGATTATTCATGGAGCTTATTTGAAATGTCGGCTTTTCAGAAAGGGCATGAGCAGGAAAACCATCACGAACTAGTTGATATTGGGAAAAAGATTGTTGAAAAATGTTATAACAATCCACTTGCTATAACGGTGGTAGGAAGTCTTCTTTATGGAGAGGAGATAAGTAAGTGGCGGTCATTTGAAATGAGTGAGTTGGCCAAAATTGGCAATGGGGATAATAAGATTTTGCCGATATTAAAGCTCAGTTACCATAATCTTATACCCTCGTTGAAGAGTTGCTTCAGTTATTGTGCAGTGTTTCCCAAGGATCATGAAATAAAGAAGGAGATGTTGATTGATCTTTGGATAGCACAAGGATACGTTGTGGCACTTGATGGAGGTCAAAGTATAGAAGATGCTGCCGAAGAACATTTTGTAATTTTGTTACGGAGATGTTTCTTTCAAGATGTAAAGAAGGATGAATATGGTGATGTTGATTCTGTTAAAATCCACGACTTGATGCACGATGTCGCCCAAGAAGTGGGGAGGGAGGAAATATGTGTAGTGAATGATAATACAAAGAACTTGGGTGATAAAATCCGTCATGTACATGGTGATGTCAATAGATATGCACAAAGAGTCTCTCTGTGTAGCCATAGCCATAAGATTCGTTCGTATATTGGTGGTGATTGTGAAAAACGTTGTGTGGATACACTAATAGACAAGTGGATGTGTCTTAGGATGTTGGACTTGTCATGGTCGGATGTTAAAAATTTGCCTAATTCAATAGGTAAATTGTTGCACTTGAGGTATCTTAACCTGTCAGATAATAGAAATCTAAAGATACTTCCTGATGCAATTACAAGACTGCATAATTTGCAGACACTGCTTTTAGAAGATTGCAGAAGTTTAAAGGAGTTGCCAAAAGATTTTTGCAAATTGGTCAAACTGAGGCACTTGGAATTACAGGGTTGTCATGATTTGATTGGTATGCCATTTGGAATGGATAAGCTAACTAGTCTTAGAATACTACCAAACATTGTGGTGGGTAGGAAGGAACAAAGTGATGATGAGCTGAAAGCCCTAAAAGGCCTCACCGAGATAAAAGGCTCCATTTCTATCAGAATCTATTCAAAGTATAGAATAGTTGAAGGCATGAATGACACAGGAGGAGCTGCTTATTTGAAGAGCATGAAACATCTCAGGGAGATTGATATTACATTTTTGGGTGAATGTGTTGGCCCTGAAGCTGTATTGGAAACCTTAGAGCCACCTTCAAATATCAAGAGCTTATATATATATAATTACAGTGGTACAACAATTCCAGTATGGGGAAGAGCAGAGATTAATTGGGCAATCTCCCTCTCACATCTCGTCGACATCCAGCTTAGTTGTTGTAGTAATTTGCAGGAGATGCCAGTGCTGAGTAAACTGCCTCATTTGAAATCGCTGAAACTTGGATGGTTGGATAACTTAGAGTACATGGAGAGTAGCAGTAGCAGTGACACAGAAGCAGCAACACCAGAATTACCAACATTCTTCCCTTCCCTTGAAAAACTTACTTTACAGCATCTGGAAAAGTTGAAGGGTTTTGGGAACAGGAGATCGAGTAGTTTTCCCCGCCTCTCTGAATTGGAAATCAAGAAATGCCCAGATCTAACGTCATTTCCTTCTTGTCCAAGCCTTGAGAAGTTGGAATTGAAAGAAAGCAATGAAGCATTGCAAATAATAGTAAAAATAACAACAAGAGGTAAAGAAAAAGAAGAGAACAATAATGCTGGTGTTAGAAATTCACAAGATGATGACAAAGTCAAATTACGGAAGATGGTGATAGACAATCTGGGTTATCTCACGGGGGTTGATATTAGATTTGATGATAGAGAAGGTGGATTTGTTAACCCTGAAGCTGTGTTGGCAACCCTAGAGCCACCTTCAAATATCAAGAGCTTATCTATACATCGTTTTGATGGTAAAACACTTCCAGTATGGGGAAGAGCAGAGATTAATTGGGCAATCTCCCTCTCACATCTTGTCGACATCCAGCTTTGGCATTGTCGTAATTTGCAGGAGATGCCAGTGCTGAGTAAACTGCCTCATTTGAAATCACTGGAACTTTATAATTTGATTAGTTTAGAGTACATGGAGAGCACAAGCAGAAGCAGTAGCAGTGACACAGAAGCAGCAACACCAGAATTACCAACATTCTTCCCTTCCCTTGAAAAACTTAGACTTTGGTATCTGGAAAAGTTGAAGGGTTTGGGGAACAGGAGACCGAGTAGTTTTCCCCGCCTCTCTGAATTGGAAATCTGGGAATGCCCAGATCTAACGTGGTTTCCTCCTTGTCCAAGCCTTAAAACGTTGAAATTGGAAAAAAACAATGAAGCGTTGCAAATAATAGTAAAAATAACAACAACAAGAGGTAAAGAAGAAAAAGAAGAAGACAAGAATGCTGGTGTTGGAAATTCACAAGATGATGACAATGTCAAATTACGGAAGGTGGAAATAGACAATGTGAGTTATCTCAAATCACTGCCCACAAATTGTCTTACTCACCTCAAAATAACTGGAATAGATTACAGGGAGGGGGAGATTGAATCAGATTCCGTGGAGGAGGAGATTGAATTGGAAGTTGGGGAGGCATTTCAGAAGTGTGCATCTTCTTTGAGAAGCCTCATCATAATCGGAAATCACGGAATAAATAAAGTGATGAGACTGTCTGGAAGAACAGGGTTGGAGCATTTCACTCTGTTGGACTCACTCAAATTTTCAAAGATAGAAGACCAGGAAGATGAGGGCGAAGACAACATCATATTCTGGAAATCCTTTCCTCAAAACCTTCGCAGTTTGAGAATTAAAGACTCTGACAAAATGACAAGTTTGCCCATGGGGATGCAGTACTTAACCTCCCTCCAAACCCTCGAACTATCATATTGTGATGAATTGAATTCCCTTCCAGAATGGATAAGCAGCTTATCATCTCTTCAATACCTGCGCATATACTACTGTCCAGCCCTGAAATCACTACCAGAAGCAATGCGGAACCTCACCTCCCTTCAGACACTTGGGATATCGGATTGTCCAGACCTAGTTAAAAGATGCAGAAAACCCAACGGCAAGGACTATCCCAAAATTCAACACATCCCCAAAATTGTAAGTCATTGCAGAAAGTAATTTATTCATTTATATTTATTTTATGCTTAGAATGATATACGCAGTCGTCCTTTGGTTTCAAATCTTGAATTTGGTTTTTGTTTTCTTTCTTTGTTTCTTTATTCAACACCAGCCCATTTATGATTGATTCATTAAAAAAAGGATGGAGTTTTATGGATTTGAAGAAGACAACGAATTGAGATTCCTGGGGTTTTCTTTTTGTTGGGGTTGGATTTCATGTATATGTTGCTGATTAAATACGAGACTGATGATGATGATGTGTTTATGGGTTTTAAATCAGATTAAATATATGGGAAATGCAAGTTAATTTGGGATGCACATAAGGTGTTTGCTGAAATGTCTATGAGAAATGTTGTTTCTTGGACTTAGAATGATATACACTGTCGTCCTTTGGTTTCCAATCTTACATTTGGTTTGTGTTTTCTTAGTTTGTTTCTTTAATCAACACCAACCCGTTTTTTTTAAACTACCTGCAACTACTAATTTACGTTTACCCTGTATCTCAGGTACTAAATGAATATTGGTGATTTTCAGTTACTCAACACTAGCTTGATCCTGAACGCACCCAACCTTCAGGTTAGAATCCGGCTTACTCATCCTTTTGTCCAGTTTTCAAGTAATTGTTTTGGCAGGATCAATTCTCTAATTGTTGTACACCGTATATTGCAATTTATAGTGACTACAGTTAATGAATGTTTACAAAAAATTAGTCATGTAAAAACTTCTTCTCTGTCCATTACATAAACTCTTTTTCTCTTTCTAACTTATCATGTTCATGTCTAAACAATTAAACATGCTCACATCAATGTTCATTTAAGCTAACTTACTTCTGTAAGAGAGCGAGCTAGTTAAAAACTCCTTTAACTTTCTGTTTTATACTCAGGACATGGATTGATGCAAGCATGAAGAACTTCGGGAATTTGCTAAAACTCTACCAAAGCGATGAGAGTTTGGACTTTATTTCACTTGAAGTCAGGGACTGTCAACAAAGCCACAGTGTGCATGTTGGCTGTTTCACTTGGACGATAAAAAGGTTTATTTAATTGTTTTCCTAAGTGTATTTGGCTTACAAGCTTTTACTTTTCACTTGAAAGGGTTTTTCTTGTTTTAAGCTTTTCGAATTAGAGTTTTCGGTTGAAGTAAGAGTAGTCGTATTAGTCTTTTACCTAAGGAAGACTCTTTTTTGTAATTTTCAGACTATGCAATTCAAGTTTTCGAGTGTTTTCTTGCTTGTGTGATTGTGAGTTGGTGAATTCGTCTTTCATACATTTTGAGATTATCAGAAGCTTTATGCTCCACCGGTAGTCTAGTACCTTTTCTGTTACTGTGCAGGGAAGTAATCTGGTACCTTCTATATATATGGAAAAACATACATTATACATTATGCAAAATTCTTACAGGTTAGTTACTTCCTGGAACTTCATTTACACTTAGTTTTTTTTGTTCCATTCCCTCGGAATCAAGTCATTCCCTCTGAGAAATATGTAATGAACTTCTGTATGTTGCTGTTTGGTTCCTGTTTTAATCTTCAATTTTCTTGTATAGTTACAGCTGCATTTACAATGAAGTTTAAGCAGACACTCTCTTTATATAGTGCCTCTTTCTGGAGCACCGTAGAGCTGTCTGTGGTTGATCACCATCTGCTGCCGAGAGATTCAGCAATCGCGTGTTTGATCAGGTAAAAGTTTTTATGTCAATGTGTTTTTTTTTCCGTTTGATCAATTTATGTCTGTATTCAGATTCTTATCTTCTTACAGTAGCATAACACATTGTTTCTTTCATTTATGTAAACTGTTTCAAGATTACAGAGATGTATGCTTCAGTCGACATTGATGATAACTTAAGATGGCATTCCTACAACAGTTGCAGGCGCATTCTAACTCCGGCAATTCTAGTTAGGCAAGAGGAGCATTGCCAATACCTGCCACCTCTGGGATTTACTATACCAGGGTTGAAGTTTATGGAAGACACCAGCTATGCACAAGCCTTCAAGGGGTCATCCTACATAACAAGTTGAACCAACCAATTGCTTGTTGGTTCAGTGGTAATTGAAGCTGAATTTGGTAGGGATGGCCCGTGTTCGATCCCCACAACAACAATTGGGAGGGGACTGGAACCTATCCACACAGAACTCGCCCTGAATCCGGATTAGCCCTAAGGGTGAACGGGGTGCTAACACCAAAAAAAAAAACATAACAAGTTGAACCAAACATACTTTGTTTGAATTGAAGATTTAGTGATTTCATTTGATCGATTGAGATGTCTTATTATAAGCGTATATGCTCTTGGATTTGGCCACTTAGGTGTTGTTTGACAATTGGACATTAACTCGCTTTTATATTTTCTTTTCTCTTAGGAAAGGTGATCCTGAGAATTTATATTGGAACACTTTTTTTTTCTCACTAGCTTTAAAAAAGTGTTCTGTGTTACCTGCAATTCAATTTGATTATTTTTCACATAGTTTTACCTGAAAAAGTGTTACCTGAAAAAGTGTTACCTGAAAATCAACTGACATAAGTTTTTGTTTGGATCCAATTAAGGACACTAGATAAATCGGAATAAATAATCAACCAATTAAGTACTTCATAATTAAATATGAAGTGTATTATTATCTTATGCTTGTGACATTGAAGGATGTTATGATATTTTAACTCAATACCTTGCAAAATATACTGGTTAAATTTCTTAACAAGGTAACTTGGCAACA
>alpha-WOLF16
ATGGCCGAAATCGGATACTCGGTTTGTGCGAAACTCATCGAAGTGATTGGCAGTGAGCTGATCAAAGAGATTTGTGACACATGGGGTTACAAATCTCTTCTTGAGGACCTCAACAAAACTGTATTGACGGTCAGGAACGTTCTCATTCAAGCCGGGGTGATGCGGGAGCTTACTAGTGAACAACAAGGTTTCATTGCAGACCTTAAAGATGTTGTTTATGATGCTGATGACTTGTTCGACAAGTTACTCACTCGTGCTGAGCGAAAACAGATTGATGGAAACGAAATCTCTGAAAAGGTACGTCGTTTCTTTTCCTCTAGTAACAAGATCGGTCAAGCTTACTACATGTCTCGTAAGGTTAAGGAAATTAAGAAGCAGTTGGATGAAATTGTTGATAGGCATACAAAATTTGGGTTTAGTGCTGAGTTTATACCTGTTTGTAGGGGAAGGGGAAACGAGAGGGAAACACGTTCATATATAGATGTCAAGAATATTCTTGGGAGGGATAAAGATAAGAATGATATCATAGATAGGTTGCTTAATCGTAATGGTAATGAAGCTTGTAGTTTCCTGACCATAGTGGGAGCGGGAGGATTGGGAAAAACTGCTCTTGCACAACTTGTGTTCAATGATGAAAGGGTCAAAATTGAGTTCCATGATTTGAGGTATTGGGTTTGTGTCTCTGATCAAGATGGGGGCCAATTTGATGTGAAAGAAATCCTTTGTAAGATTTTAGAGGTGGTTACTAAGGAGAAAGTTGATAATAGTTCCACATTGGAATTGGTACAAAGCCAATTTCAAGAGAAGTTAAGAGGAAAGAAGTACTTCCTTGTTCTTGATGATGTATGGAACGAGGATCGTGAGAAGTGGCTTCCTTTGGAAGAGTTGTTAATGTTGGGTCAAGGGGGAAGCAAGGTTGTAGTGACCACACGTTCAGAGAAGACAGCAAATGTCATAGGGAAAAGACATTTTTATACACTGGAATGTTTGTCACCAGATTATTCATGGAGCTTATTTGAAATGTCGGCTTTTCAGAAAGGGCATGAGCAGGAAAACCATCACGAACTAGTTGATATTGGGAAAAAGATTGTTGAAAAATGTTATAACAATCCACTTGCTATAACGGTGGTAGGAAGTCTTCTTTATGGAGAGGAGATAAGTAAGTGGCGGTCATTTGAAATGAGTGAGTTGGCCAAAATTGGCAATGGGGATAATAAGATTTTGCCGATATTAAAGCTCAGTTACCATAATCTTATACCCTCGTTGAAGAGTTGTTTTAGTTATTGTGCAGTGTTTCCCAAGGATCATGAAATAAAGAAGGAGATGTTGATTGAACTTTGGATGGCACAAGGATATGTTGTGCCGTTGGATGGAGGTCAAAGTATAGAAGATGCTGCCGAGGAACATTTTGTAATTTTGTTACGAAGGTGTTTCTTTCAAGATGTAAAGAAGGATAAATATGGTGATGTTGATTCTGTTAAAATCCACGACTTGATGCACGATGTCGCCCAAGAAGTGGGGAGGGAGGAATTATGTGTAGTGAATGATAATACAAAGAACTTGGGTGATAAAATCCGTCATGTACATCGTGATGTCATTAGATATGCACAAAGAGTCTCTCTGTGTAGCCATAGCCATAAGATTCGTTCGTATATTGGTGGTAATTGTGAAAAACGTTGTGTGGATACACTAATAGACAAGTGGATGTGTCTTAGGATGTTGGACTTGTCATGGTCGGATGTTAAAAATTTGCCTAATTCAATAGGTAAATTGTTGCACTTGAGGTATCTTAACCTGTCAGATAATAGAAATCTAAAGATACTTCCTGATGCAATTACAAGACTGCATAATTTGCAGACACTGCTTTTAAAAGATTGCAGAAGTTTAAAGGAGTTGCCAAAAGATTTTTGCAAATTGGTCAAACTGAGACACTTGGATTTAAGGGGTTGTCAGTGTTTGATTGGTATGCCATTGGGAATGGATAGGCTAATTAGTCTTAGAGTACTACCAAAAGTTGTGGTGGGTAAGAAGGAACAAAGTGATGATCAGCTGAAAGCCCTAAAAGGCCTCACCGAGATAAAAGGCTCCATTGATATCACAATCTATTCAAAGTATAGAATAGTTGAAGGCATGAATGACACAGGAGGAGCTGGGTATTTGAAGAGCATGAAACATCTCACGGGGGTTGATATTACATTTTTGGGTGAATGTGTTGGCCCTGAAGCTGTATTGGAAACCTTAGAGCCACCTTCAAATATCAAGAGCTTATATATATATAATTACAGTGGTACAACAATTCCAGTATGGGGAAGAGCAGAGATTAATTGGGCAATCTCCCTCTCACATCTTGTCGACATCAAGCTTGGTTGTTGTCGTAATTTGCAGGAGATGCCAGTGCTGAGTAAACTGCCTCATTTGAAATCGCTGAAACTTGGATGGTTGGATAACTTAGAGTACATGGAGAGTAGCAGTAGCAGTGACACAGAAGCAGCAACACCAGAATTACCAACATTCTTCCCTTCCCTTGAAAAACTTACTTTACAGCATCTGGAAAAGTTGAAGGGTTTTGGGAACAGGAGATCGAGTAGTTTTCCCCGCCTCTCTGAATTGGAAATCAAGAAATGCCCAGATCTAACGTCATTTCCTTCTTGTCCAAGCCTTGAGAAGTTGGAATTGAAAGAAAGCAATGAAGCATTGCAAATAATAGTAAAAATAACAACAAGAGGTAAAGAAAAAGAAGAGAACAATAATGCTGGTGTTAGAAATTCACAAGATGATGACAAAGTCAAATTACGGAAGATGGTGATAGACAATCTGGGTTATCTCACGGGGGTTGATATTAGATTTGATGATAGAGAAGGTGGATTTGTTAACCCTGAAGCTGTGTTGGCAACCCTAGAGCCACCTTCAAATATCAAGAGCTTATCTATACATCGTTTTGATGGTAAAACACTTCCAGTATGGGGAAGAGCAGAGATTAATTGGGCAATCTCCCTCTCACATCTTGTCGACATCCAGCTTTGGCATTGTCGTAATTTGCAGGAGATGCCAGTGCTGAGTAAACTGCCTCATTTGAAATCACTGGAACTTTATAATTTGATTAGTTTAGAGTACATGGAGAGTAGAAGCAGCAGCAGTAGCAGTGACACAGAAGCAGCAACACCAGAATTACCAACATTCTTCCCTTCCCTTGAAAAACTTACACTTTGGTATCTGGAAAAGTTGAAGGGTTTTGGGAACAGGAGACCGAGTAGTTTTCCCCGCCTCTCTAAATTGGAAATCTGGGAATGCCCAGATCTAACGTGGTTTCCTCCTTGTCCAAGCCTTAAAACGTTGAAATTGGAAAAAAACAATGAAGCGTTGCAAATAATAGTAAAAATAACAACAACAAGAGGTAAAGAAGAAAAAGAAGAAGACAAGAATGCTGGTGTTGGAAATTCACAAGATGATGACAATGTCAAATTACGGAAGGTGGAAATAGACAATGTGAGTTATCTCAAATCACTGCCCACAAATTGTCTTACTCACCTCAAAATAACTGGAATAGATTACAGGGAGGGGGAGATTGAATCAGATTCCGTGGAGGAGGAGATTGAATTGGAAGTTGGGGAGGCATTTCAGAAGTGTGCATCTTCTTTGAGAAGCCTCATCATAATCGGAAATCACGGAATAAATAAAGTGATGAGACTGTCTGGAAGAACAGGGTTGGAGCATTTCACTCTGTTGGACTCACTCAAACTTTCAAATATAGAAGACCAGGAAGATGAGGGCGAAGACAACATCATATTCTGGAAATCCTTTCCTCAAAACCTTCGCAGTTTGAGAATTAAAGACTCTGACAAAATGACAAGTTTGCCCATGGGGATGCAGTACTTAACCTCCCTCCAAACCCTCGAACTATCATATTGTGATGAATTGAATTCCCTTCCAGAATGGATAAGCAGCTTATCATCTCTTCAATACCTGCGCATATACTACTGTCCAGCCCTGAAATCACTACCAGAAGCAATGCGGAACCTCACCTCCCTTCAGACACTTGGGATATCGGATTGTCCAGACCTAGTTAAAAGATGCAGAAAACCCAACGGCAAGGACTATCCCAAAATTCAACACATCCCCAAAATTGTAAGTCATTGCAGAAAGTAATTTATTCATTTATATTTATTTTATGCTTAGAATGATATACACCGTCGTCCTTTGGTTTCAAATCTTGAATTTGGTTTTTGTTTTCTTTCTTTGTTTCTTTATTCAACACCAGCCCATTTATGATTGATTCATTAAAAAAAGGATGGAGTTTTATGGATTTGAAGAAGACAACGAATTGAGATTCCTGGGGTTTTCTTTTTGTTGGGGTTGGATTTCATGTATATGTTGCTGATTAAATACGAGACTGATGATGATGATGTGTTTATGGGTTTTAAATCAGATTAAATATATGGGAAATGCAAGTTAATTTGGGATGCACATAAGGTGTTTGCTGAAATGTCTATGAGAAATGTTGTTTCTTGGACTTAGAATGATATACACTGTCGTCCTTTGGTTTCCAATCTTACATTTGGTTTGTGTTTTCTTAGTTTGTTTCTTTAATCAACACCAACCCGTTTTTTTTAAACTACCTGCAACTACTAATTTACGTTTACCCTGTATCTCAGGTACTAAATGAATATTGGTGATTTTCAGTTACTCAACACTAGCTTGATCCTGAACGCACCCAACCTTCAGGTTAGAATCCGGCTTACTCATCCTTTTGTCCAGTTTTCAAGTAATTGTTTTGGCAGGATCAATTCTCTAATTGTTGTACACCGTATATTGCAATTTATAGTGACTACAGTTAATGAATGTTTACAAAAAATTAGTCATGTAAAAACTTCTTCTCTGTCCATTACATAAACTCTTTTTCTCTTTCTAACTTATCATGTTCATGTCTAAACAATTAAACATGCTCACATCAATGTTCATTTAAGCTAACTTACTTCTGTAAGAGAGCGAGCTAGTTAAAAACTCCTTTAACTTTCTGTTTTATACTCAGGACATGGATTGATGCAAGCATGAAGAACTTCGGGAATTTGCTAAAACTCTACCAAAGCGATGAGAGTTTGGACTTTATTTCACTTGAAGTCAGGGACTGTCAACAAAGCCACAGTGTGCATGTTGGCTGTTTCACTTGGACGATAAAAAGGTTTATTTAATTGTTTTCCTAAGTGTATTTGGCTTACAAGCTTTTACTTTTCACTTGAAAGGGTTTTTCTTGTTTTAAGCTTTTCGAATTAGAGTTTTCGGTTGAAGTAAGAGTAGTCGTATTAGTCTTTTACCTAAGGAAGACTCTTTTTTGTAATTTTCAGACTATGCAATTCAAGTTTTCGAGTGTTTTCTTGCTTGTGTGATTGTGAGTTGGTGAATTCGTCTTTCATACATTTTGAGATTATCAGAAGCTTTATGCTCCACCGGTAGTCTAGTACCTTTTCTGTTACTGTGCAGGGAAGTAATCTGGTACCTTCTATATATATGGAAAAACATACATTATACATTATGCAAAATTCTTACAGGTTAGTTACTTCCTGGAACTTCATTTACACTTAGTTTTTTTTGTTCCATTCCCTCGGAATCAAGTCATTCCCTCTGAGAAATATGTAATGAACTTCTGTATGTTGCTGTTTGGTTCCTGTTTTAATCTTCAATTTTCTTGTATAGTTACAGCTGCATTTACAATGAAGTTTAAGCAGACACTCTCTTTATATAGTGCCTCTTTCTGGAGCACCGTAGAGCTGTCTGTGGTTGATCACCATCTGCTGCCGAGAGATTCAGCAATCGCGTGTTTGATCAGGTAAAAGTTTTTATGTCAATGTGTTTTTTTTTCCGTTTGATCAATTTATGTCTGTATTCAGATTCTTATCTTCTTACAGTAGCATAACACATTGTTTCTTTCATTTATGTAAACTGTTTCAAGATTACAGAGATGTATGCTTCAGTCGACATTGATGATAACTTAAGATGGCATTCCTACAACAGTTGCAGGCGCATTCTAACTCCGGCAATTCTAGTTAGGCAAGAGGAGCATTGCCAATACCTGCCACCTCTGGGATTTACTATACCAGGGTTGAAGTTTATGGAAGACACCAGCTATGCACAAGCCTTCAAGGGGTCATCCTACATAACAAGTTGAACCAACCAATTGCTTGTTGGTTCAGTGGTAATTGGAGCTGAATTTGGTAGGGATGGCCCGTGTTCGATCCCCACAACAACAATTGGGAGGGGACTGGAACCTATCCACACAGAACTCGCCCTGAATCCGGATTAGCCCTAAGGGTGAACGGGGTGCTAACACCAAAAAAAAAACATAACAAGTTGAACCAAACATACTTTGTTTGAATTGAAGATTTAGTGATTTCATTTGATCGATTGAGATGTCTTATTATAAGCGTATATGCTCTTGGATTTGGCCACTTAGGTGTTGTTTGACAATTGGACATTAACTCGCTTTTATATTTTCTTTTCTCTTAGGAAAGGTGATCCTGAGAATTTATATTGGAACACTTTTTTTTTCTCACTAGCTTTAAAAAAGTGTTCTGTGTTACCTGCAATT
>alpha-WOLF18
[truncated: 1,870,827 more chars]
