# Supplementary material for: RefPlantNLR is a comprehensive collection of experimentally validated plant disease resistance proteins from the NLR family
Source: PLoS Biol. 2021 Oct 20;19(10):e3001124. doi: 10.1371/journal.pbio.3001124 (PMC8559963; doi:10.1371/journal.pbio.3001124)
Supplement: S1 Appendix — Scripts and data. (ZIP) [file pbio.3001124.s032.zip › Appendix_S1_RefPlantNLR_Benchmarking/DRAGO2/RefPlantNLR_v.20210712_481_CDS_BENCHMARKING_DRAGO2.txt]

RPP13-Rld-2	CN	NBS	174	207
RPP13-Rld-2	CN	NBS	262	283
RPP13-Rld-2	CN	NBS	297	306
RPP13-Rld-2	CN	NBS	321	340
RPP13-Rld-2	CN	NBS	349	386
RPP13-Rld-2	CN	NBS	404	448
RPP13-Rld-2	CN	CC	163	183
RPP13-Rld-2	CN	TM	188	198
Tsw	CN	CC	152	172
Tsw	CN	NBS	166	194
Tsw	CN	NBS	332	376
Tsw	CN	NBS	389	432
Tsw	CN	TM	348	358
Vat	CNL	NBS	159	191
Vat	CNL	NBS	243	263
Vat	CNL	NBS	327	370
Vat	CNL	NBS	387	433
Vat	CNL	CC	33	60
Vat	CNL	LRR	578	663
Vat	CNL	TM	175	185
Vat	CNL	TM	339	349
Vat	CNL	TM	894	905
Vat	CNL	TM	958	970
GmNNL1_HT1	TNL	NBS	202	237
GmNNL1_HT1	TNL	NBS	291	318
GmNNL1_HT1	TNL	NBS	324	339
GmNNL1_HT1	TNL	NBS	347	369
GmNNL1_HT1	TNL	NBS	378	418
GmNNL1_HT1	TNL	NBS	423	463
GmNNL1_HT1	TNL	LRR	578	598
GmNNL1_HT1	TNL	TM	211	226
GmNNL1_HT1	TNL	TM	382	397
GmNNL1_HT1	TNL	TM	448	460
GmNNL1_HT1	TNL	TM	659	671
GmNNL1_HT1	TNL	TM	765	777
GmNNL1_HT1	TNL	TM	869	898
GmNNL1_HT1	TNL	TIR	18	100
GmNNL1_HT1	TNL	TIR	106	134
GmNNL1_HT1	TNL	TIR	143	162
WRKY19	NLK	NBS	822	861
WRKY19	NLK	NBS	912	928
WRKY19	NLK	NBS	945	960
WRKY19	NLK	NBS	1050	1081
WRKY19	NLK	LRR	1200	1221
WRKY19	NLK	LRR	1223	1237
WRKY19	NLK	LRR	1299	1322
WRKY19	NLK	LRR	1362	1443
WRKY19	NLK	Kinase	1735	1774
WRKY19	NLK	Kinase	1803	1819
WRKY19	NLK	TM	1147	1157
WRKY19	NLK	TM	1754	1769
Rpi-amr1e-2272	CN	CC	96	116
Rpi-amr1e-2272	CN	NBS	161	193
Rpi-amr1e-2272	CN	NBS	247	263
Rpi-amr1e-2272	CN	NBS	328	355
Rpi-amr1e-2272	CN	NBS	384	429
Rpi-amr1e-2272	CN	TM	343	355
TaRPP13-3	CN	NBS	186	208
TaRPP13-3	CN	NBS	268	287
TaRPP13-3	CN	NBS	359	396
TaRPP13-3	CN	NBS	410	456
TaRPP13-3	CN	CC	963	983
TaRPP13-3	CN	TM	10	33
TaRPP13-3	CN	TM	219	229
TaRPP13-3	CN	TM	369	384
RPi-abpt	NL	NBS	184	204
RPi-abpt	NL	NBS	259	280
RPi-abpt	NL	NBS	293	303
RPi-abpt	NL	NBS	318	334
RPi-abpt	NL	NBS	344	382
RPi-abpt	NL	NBS	401	445
RPi-abpt	NL	LRR	598	612
RPi-abpt	NL	TM	1	13
RPi-abpt	NL	TM	360	371
RPi-abpt	NL	TM	573	583
Sr26	CNL	NBS	190	213
Sr26	CNL	NBS	265	282
Sr26	CNL	NBS	351	378
Sr26	CNL	NBS	408	454
Sr26	CNL	CC	121	141
Sr26	CNL	TM	2	12
Sr26	CNL	TM	193	203
Sr26	CNL	TM	366	376
Sr26	CNL	TM	826	845
Sr26	CNL	LRR	586	656
Sr21	N	NBS	239	267
Sr21	N	NBS	319	339
Sr21	N	NBS	408	435
Sr21	N	NBS	461	507
Sr21	N	TM	1	19
Sr21	N	TM	245	255
Sr21	N	TM	278	291
Sr21	N	TM	422	435
Sr21	N	TM	822	832
Sr21	N	TM	868	881
Sr21	N	TM	1246	1256
Ptr1	NL	NBS	177	212
Ptr1	NL	NBS	263	281
Ptr1	NL	NBS	347	383
Ptr1	NL	NBS	401	447
Ptr1	NL	LRR	563	664
Ptr1	NL	TM	12	24
Ptr1	NL	TM	550	560
P	TNL	NBS	200	241
P	TNL	NBS	293	319
P	TNL	NBS	332	346
P	TNL	NBS	353	379
P	TNL	NBS	380	424
P	TNL	NBS	429	471
P	TNL	LRR	640	661
P	TNL	LRR	663	679
P	TNL	LRR	702	728
P	TNL	LRR	952	973
P	TNL	TIR	21	100
P	TNL	TIR	105	132
P	TNL	TIR	142	163
Hero-A	CN	NBS	533	565
Hero-A	CN	NBS	581	597
Hero-A	CN	NBS	612	631
Hero-A	CN	NBS	673	690
Hero-A	CN	NBS	699	724
Hero-A	CN	NBS	760	806
Hero-A	CN	CC	1023	1053
Hero-A	CN	TM	222	232
Hero-A	CN	TM	291	302
Hero-A	CN	TM	714	724
Hero-A	CN	TM	1154	1174
NbZAR1	NL	NBS	183	199
NbZAR1	NL	NBS	250	268
NbZAR1	NL	NBS	337	364
NbZAR1	NL	NBS	392	438
NbZAR1	NL	LRR	580	651
NbZAR1	NL	TM	1	11
NbZAR1	NL	TM	175	189
NbZAR1	NL	TM	354	364
CcRpp1	CNL	NBS	185	206
CcRpp1	CNL	NBS	276	295
CcRpp1	CNL	NBS	335	352
CcRpp1	CNL	NBS	360	386
CcRpp1	CNL	NBS	418	461
CcRpp1	CNL	CC	17	44
CcRpp1	CNL	CC	102	122
CcRpp1	CNL	CC	137	160
CcRpp1	CNL	CC	233	260
CcRpp1	CNL	TM	373	384
CcRpp1	CNL	LRR	581	658
Rpi-edn1_1	NL	NBS	184	204
Rpi-edn1_1	NL	NBS	259	280
Rpi-edn1_1	NL	NBS	293	303
Rpi-edn1_1	NL	NBS	318	334
Rpi-edn1_1	NL	NBS	344	382
Rpi-edn1_1	NL	NBS	401	445
Rpi-edn1_1	NL	TM	1	13
Rpi-edn1_1	NL	TM	360	371
Rpi-edn1_1	NL	TM	575	585
Rpi-edn1_1	NL	LRR	600	614
Rpi-snk1_1	NL	NBS	184	204
Rpi-snk1_1	NL	NBS	260	280
Rpi-snk1_1	NL	NBS	293	303
Rpi-snk1_1	NL	NBS	318	335
Rpi-snk1_1	NL	NBS	344	381
Rpi-snk1_1	NL	NBS	401	445
Rpi-snk1_1	NL	TM	1	13
Rpi-snk1_1	NL	TM	360	371
Rpi-snk1_1	NL	TM	575	585
Rpi-snk1_1	NL	LRR	600	614
Rpi-snk1_2	NL	NBS	184	206
Rpi-snk1_2	NL	NBS	256	277
Rpi-snk1_2	NL	NBS	290	300
Rpi-snk1_2	NL	NBS	315	331
Rpi-snk1_2	NL	NBS	341	379
Rpi-snk1_2	NL	NBS	398	442
Rpi-snk1_2	NL	LRR	597	611
Rpi-snk1_2	NL	TM	1	13
Rpi-snk1_2	NL	TM	357	368
Rpi-snk1_2	NL	TM	568	582
Pm17	CNL	NBS	183	221
Pm17	CNL	NBS	268	289
Pm17	CNL	NBS	355	381
Pm17	CNL	NBS	406	452
Pm17	CNL	CC	1391	1411
Pm17	CNL	LRR	571	643
Pm17	CNL	TM	1	17
Pm17	CNL	TM	195	212
Pm17	CNL	TM	426	448
Pm17	CNL	TM	786	796
Pm17	CNL	TM	857	867
Pm17	CNL	TM	1204	1219
Lr22a	CN	NBS	198	222
Lr22a	CN	NBS	275	295
Lr22a	CN	NBS	311	319
Lr22a	CN	NBS	333	352
Lr22a	CN	NBS	367	393
Lr22a	CN	NBS	419	465
Lr22a	CN	CC	121	141
Lr22a	CN	TM	1	12
Lr22a	CN	TM	378	388
Lr22a	CN	TM	692	703
RPP13-UKID5	CN	NBS	174	207
RPP13-UKID5	CN	NBS	262	283
RPP13-UKID5	CN	NBS	297	306
RPP13-UKID5	CN	NBS	321	340
RPP13-UKID5	CN	NBS	349	386
RPP13-UKID5	CN	NBS	404	448
RPP13-UKID5	CN	CC	163	183
RPP13-UKID5	CN	TM	188	198
TaRCR1	NL	NBS	206	227
TaRCR1	NL	NBS	277	296
TaRCR1	NL	NBS	374	394
TaRCR1	NL	NBS	426	472
TaRCR1	NL	TM	208	220
TaRCR1	NL	TM	383	394
TaRCR1	NL	LRR	618	648
Pi35	CNL	CC	63	83
Pi35	CNL	NBS	216	234
Pi35	CNL	NBS	285	307
Pi35	CNL	NBS	382	420
Pi35	CNL	NBS	429	474
Pi35	CNL	LRR	587	667
Pi35	CNL	TM	6	19
Pi35	CNL	TM	207	222
Pi35	CNL	TM	969	998
Pi35	CNL	TM	1081	1091
Pi35	CNL	TM	1165	1175
Pi36	CN	CC	26	46
Pi36	CN	NBS	195	223
Pi36	CN	NBS	274	294
Pi36	CN	NBS	330	348
Pi36	CN	NBS	360	384
Pi36	CN	NBS	414	458
Pi36	CN	TM	201	212
Pi36	CN	TM	369	382
Pi36	CN	TM	771	781
Pi37	CNL	NBS	216	234
Pi37	CNL	NBS	285	307
Pi37	CNL	NBS	382	420
Pi37	CNL	NBS	429	474
Pi37	CNL	CC	63	83
Pi37	CNL	TM	6	19
Pi37	CNL	TM	207	222
Pi37	CNL	TM	970	999
Pi37	CNL	TM	1083	1093
Pi37	CNL	LRR	588	668
NitabPtr1	NL	NBS	177	212
NitabPtr1	NL	NBS	261	281
NitabPtr1	NL	NBS	347	383
NitabPtr1	NL	NBS	401	447
NitabPtr1	NL	LRR	563	653
NitabPtr1	NL	TM	13	24
NitabPtr1	NL	TM	550	560
MLA12	CNL	CC	26	46
MLA12	CNL	NBS	196	218
MLA12	CNL	NBS	231	247
MLA12	CNL	NBS	265	286
MLA12	CNL	NBS	327	346
MLA12	CNL	NBS	355	388
MLA12	CNL	NBS	413	459
MLA12	CNL	TM	368	381
MLA12	CNL	TM	666	677
MLA12	CNL	LRR	604	664
MLA13	CNL	CC	26	46
MLA13	CNL	NBS	196	218
MLA13	CNL	NBS	231	247
MLA13	CNL	NBS	265	286
MLA13	CNL	NBS	327	346
MLA13	CNL	NBS	355	388
MLA13	CNL	NBS	413	459
MLA13	CNL	TM	368	381
MLA13	CNL	TM	666	692
MLA13	CNL	LRR	605	665
MLA10	CNL	CC	26	46
MLA10	CNL	NBS	196	218
MLA10	CNL	NBS	231	247
MLA10	CNL	NBS	265	286
MLA10	CNL	NBS	327	346
MLA10	CNL	NBS	355	388
MLA10	CNL	NBS	413	459
MLA10	CNL	TM	368	381
MLA10	CNL	TM	666	692
MLA10	CNL	LRR	604	664
Pik-m1	NL	NBS	280	306
Pik-m1	NL	NBS	372	390
Pik-m1	NL	NBS	463	487
Pik-m1	NL	NBS	523	567
Pik-m1	NL	LRR	723	836
Pik-m1	NL	TM	1	25
Pik-m1	NL	TM	210	222
Pik-m1	NL	TM	471	485
Pik-m2	NL	NBS	206	228
Pik-m2	NL	NBS	241	257
Pik-m2	NL	NBS	322	342
Pik-m2	NL	NBS	415	439
Pik-m2	NL	NBS	470	515
Pik-m2	NL	LRR	675	690
Pik-m2	NL	TM	207	218
Pik-m2	NL	TM	426	438
Pik-m2	NL	TM	891	903
LAZ5	TNL	NBS	260	300
LAZ5	TNL	NBS	358	378
LAZ5	TNL	NBS	436	475
LAZ5	TNL	NBS	483	524
LAZ5	TNL	LRR	652	672
LAZ5	TNL	LRR	674	690
LAZ5	TNL	LRR	711	737
LAZ5	TNL	LRR	840	858
LAZ5	TNL	TM	24	39
LAZ5	TNL	TM	765	775
LAZ5	TNL	TM	1043	1053
LAZ5	TNL	TIR	12	91
LAZ5	TNL	TIR	98	119
Pm2j	CN	CC	79	99
Pm2j	CN	CC	739	759
Pm2j	CN	NBS	230	248
Pm2j	CN	NBS	300	318
Pm2j	CN	NBS	399	421
Pm2j	CN	NBS	448	494
Pm2j	CN	TM	1	27
Pm2j	CN	TM	229	239
Pm2j	CN	TM	487	497
Pm2j	CN	TM	654	665
Pm2i	CN	NBS	230	248
Pm2i	CN	NBS	300	318
Pm2i	CN	NBS	399	421
Pm2i	CN	NBS	448	494
Pm2i	CN	CC	79	99
Pm2i	CN	CC	739	759
Pm2i	CN	TM	1	27
Pm2i	CN	TM	229	239
Pm2i	CN	TM	487	497
Pm2h	CN	NBS	230	248
Pm2h	CN	NBS	299	318
Pm2h	CN	NBS	399	421
Pm2h	CN	NBS	448	494
Pm2h	CN	CC	79	99
Pm2h	CN	CC	738	758
Pm2h	CN	TM	1	25
Pm2h	CN	TM	229	239
Pm2h	CN	TM	488	498
Pm2h	CN	TM	823	839
Ma	TNL	NBS	207	249
Ma	TNL	NBS	296	323
Ma	TNL	NBS	334	349
Ma	TNL	NBS	356	382
Ma	TNL	NBS	383	426
Ma	TNL	NBS	435	478
Ma	TNL	LRR	588	609
Ma	TNL	LRR	611	627
Ma	TNL	LRR	649	675
Ma	TNL	LRR	723	822
Ma	TNL	LRR	828	852
Ma	TNL	TM	1494	1504
Ma	TNL	TM	1915	1925
Ma	TNL	TIR	23	105
Ma	TNL	TIR	110	139
Ma	TNL	TIR	148	172
Rpp1-R1	NL	NBS	496	521
Rpp1-R1	NL	NBS	670	710
Rpp1-R1	NL	TM	1092	1103
Rpp1-R1	NL	LRR	855	963
Rpp1-R3	CNL	NBS	472	506
Rpp1-R3	CNL	NBS	668	708
Rpp1-R3	CNL	CC	617	647
Rpp1-R3	CNL	LRR	840	943
Piz-t	NL	NBS	175	208
Piz-t	NL	NBS	269	288
Piz-t	NL	NBS	305	316
Piz-t	NL	NBS	359	401
Piz-t	NL	NBS	415	460
Piz-t	NL	LRR	619	633
Piz-t	NL	TM	10	23
Piz-t	NL	TM	185	198
Piz-t	NL	TM	376	387
Piz-t	NL	TM	601	612
Piz-t	NL	TM	786	796
Piz-t	NL	TM	848	858
Rpp1-R5	NL	NBS	471	502
Rpp1-R5	NL	NBS	646	686
Rpp1-R5	NL	TM	486	496
Rpp1-R5	NL	LRR	831	937
Rpp1-R4	NL	NBS	469	499
Rpp1-R4	NL	NBS	650	690
Rpp1-R4	NL	NBS	698	727
Rpp1-R4	NL	LRR	822	925
Pm2e	CN	NBS	230	248
Pm2e	CN	NBS	300	318
Pm2e	CN	NBS	399	421
Pm2e	CN	NBS	448	494
Pm2e	CN	CC	79	99
Pm2e	CN	CC	739	759
Pm2e	CN	TM	1	27
Pm2e	CN	TM	229	239
Pm2e	CN	TM	487	497
Pm2d	CN	NBS	230	248
Pm2d	CN	NBS	300	318
Pm2d	CN	NBS	399	421
Pm2d	CN	NBS	448	494
Pm2d	CN	CC	79	99
Pm2d	CN	CC	739	759
Pm2d	CN	TM	1	27
Pm2d	CN	TM	229	239
Pm2d	CN	TM	487	497
Pm2d	CN	TM	831	841
RPP1-ZdrA	TNL	NBS	277	317
RPP1-ZdrA	TNL	NBS	371	396
RPP1-ZdrA	TNL	NBS	403	418
RPP1-ZdrA	TNL	NBS	426	452
RPP1-ZdrA	TNL	NBS	454	496
RPP1-ZdrA	TNL	NBS	502	543
RPP1-ZdrA	TNL	LRR	660	681
RPP1-ZdrA	TNL	LRR	1019	1168
RPP1-ZdrA	TNL	TM	56	66
RPP1-ZdrA	TNL	TM	150	160
RPP1-ZdrA	TNL	TIR	98	179
RPP1-ZdrA	TNL	TIR	184	212
RPP1-ZdrA	TNL	TIR	219	240
RPP1-ZdrA	TNL	TIR	245	260
Dm2h_Bla-1	TNL	NBS	273	313
Dm2h_Bla-1	TNL	NBS	344	357
Dm2h_Bla-1	TNL	NBS	367	392
Dm2h_Bla-1	TNL	NBS	399	414
Dm2h_Bla-1	TNL	NBS	422	448
Dm2h_Bla-1	TNL	NBS	449	492
Dm2h_Bla-1	TNL	NBS	498	538
Dm2h_Bla-1	TNL	LRR	748	843
Dm2h_Bla-1	TNL	LRR	848	912
Dm2h_Bla-1	TNL	TIR	94	175
Dm2h_Bla-1	TNL	TIR	180	208
Dm2h_Bla-1	TNL	TIR	217	237
Dm2h_Bla-1	TNL	TIR	241	256
RPP1-NdA	TNL	NBS	270	309
RPP1-NdA	TNL	NBS	364	389
RPP1-NdA	TNL	NBS	396	411
RPP1-NdA	TNL	NBS	419	444
RPP1-NdA	TNL	NBS	447	489
RPP1-NdA	TNL	NBS	495	535
RPP1-NdA	TNL	TM	457	467
RPP1-NdA	TNL	TIR	91	172
RPP1-NdA	TNL	TIR	177	205
RPP1-NdA	TNL	TIR	212	234
RPP1-NdA	TNL	TIR	238	253
RPP1-NdA	TNL	LRR	658	679
RPP1-NdA	TNL	LRR	797	814
RPP1-NdA	TNL	LRR	817	871
Lr22a_sus	CN	NBS	198	222
Lr22a_sus	CN	NBS	275	295
Lr22a_sus	CN	NBS	311	319
Lr22a_sus	CN	NBS	333	352
Lr22a_sus	CN	NBS	367	393
Lr22a_sus	CN	NBS	419	465
Lr22a_sus	CN	CC	121	141
Lr22a_sus	CN	TM	1	12
Lr22a_sus	CN	TM	378	388
Lr22a_sus	CN	TM	692	703
Lr22a_sus	CN	TM	828	840
Rph15	CNL	CC	32	59
Rph15	CNL	CC	269	289
Rph15	CNL	NBS	338	371
Rph15	CNL	NBS	422	441
Rph15	CNL	NBS	512	535
Rph15	CNL	NBS	565	611
Rph15	CNL	LRR	773	806
Rph15	CNL	TM	4	17
Rph15	CNL	TM	348	361
Rph15	CNL	TM	1253	1265
Rcg1	N	NBS	193	212
Rcg1	N	NBS	261	275
Rcg1	N	NBS	351	369
Rcg1	N	NBS	403	450
Rcg1	N	TM	829	839
Pid3-A4	NL	NBS	197	219
Pid3-A4	NL	NBS	274	292
Pid3-A4	NL	NBS	329	348
Pid3-A4	NL	NBS	358	385
Pid3-A4	NL	NBS	417	461
Pid3-A4	NL	TM	1	13
Pid3-A4	NL	TM	199	220
Pid3-A4	NL	TM	371	381
Pid3-A4	NL	LRR	616	630
Pish	CNL	NBS	216	234
Pish	CNL	NBS	285	307
Pish	CNL	NBS	382	420
Pish	CNL	NBS	429	474
Pish	CNL	CC	63	83
Pish	CNL	TM	6	19
Pish	CNL	TM	207	222
Pish	CNL	TM	970	999
Pish	CNL	TM	1166	1176
Pish	CNL	LRR	588	668
SUT1	CNL	NBS	170	193
SUT1	CNL	NBS	249	268
SUT1	CNL	NBS	333	375
SUT1	CNL	NBS	390	437
SUT1	CNL	CC	29	63
SUT1	CNL	LRR	534	593
Sr22-PI190945	CN	CC	120	140
Sr22-PI190945	CN	NBS	187	215
Sr22-PI190945	CN	NBS	232	248
Sr22-PI190945	CN	NBS	267	286
Sr22-PI190945	CN	NBS	328	347
Sr22-PI190945	CN	NBS	356	382
Sr22-PI190945	CN	NBS	414	458
Sr22-PI190945	CN	TM	2	12
Ph-3	CN	CC	63	83
Ph-3	CN	NBS	169	202
Ph-3	CN	NBS	246	267
Ph-3	CN	NBS	284	294
Ph-3	CN	NBS	307	326
Ph-3	CN	NBS	338	365
Ph-3	CN	NBS	390	436
Ph-3	CN	TM	1	18
Ph-3	CN	TM	177	190
Ph-3	CN	TM	350	361
Ph-3	CN	TM	563	577
Ph-3	CN	TM	757	770
Rz2	NL	NBS	179	210
Rz2	NL	NBS	263	284
Rz2	NL	NBS	352	388
Rz2	NL	NBS	404	450
Rz2	NL	TM	2	17
Rz2	NL	TM	187	201
Rz2	NL	TM	425	437
Rz2	NL	LRR	562	657
Rz2	NL	LRR	786	806
ADR1-L2	N	NBS	188	220
ADR1-L2	N	NBS	312	332
ADR1-L2	N	NBS	344	383
ADR1-L2	N	NBS	405	435
ADR1-L2	N	TM	565	580
ADR1-L3	NL	NBS	7	29
ADR1-L3	NL	NBS	86	101
ADR1-L3	NL	NBS	124	150
ADR1-L3	NL	NBS	156	195
ADR1-L3	NL	NBS	217	249
ADR1-L3	NL	LRR	527	587
ADR1-L3	NL	TM	11	21
ADR1-L3	NL	TM	374	390
ADR1-L1	NL	NBS	202	220
ADR1-L1	NL	NBS	317	343
ADR1-L1	NL	NBS	348	388
ADR1-L1	NL	NBS	403	442
ADR1-L1	NL	LRR	671	765
ADR1-L1	NL	TM	200	211
ADR1-L1	NL	TM	579	595
ADR1-L1	NL	TM	672	682
Pm60a	CN	CC	62	82
Pm60a	CN	NBS	257	277
Pm60a	CN	NBS	331	348
Pm60a	CN	NBS	420	444
Pm60a	CN	NBS	471	517
Pm60a	CN	TM	2	17
Pm60a	CN	TM	818	828
Pm60a	CN	TM	1249	1265
PIK6-NP	N	NBS	208	230
PIK6-NP	N	NBS	243	259
PIK6-NP	N	NBS	338	357
PIK6-NP	N	NBS	443	462
PIK6-NP	N	NBS	493	538
PIK6-NP	N	TM	209	222
PIK6-NP	N	TM	448	461
PIK6-NP	N	TM	914	925
Yr-10	CN	CC	26	53
Yr-10	CN	CC	123	143
Yr-10	CN	NBS	192	218
Yr-10	CN	NBS	270	289
Yr-10	CN	NBS	325	344
Yr-10	CN	NBS	355	380
Yr-10	CN	NBS	413	459
Yr-10	CN	TM	196	207
Yr-10	CN	TM	224	234
Yr-10	CN	TM	366	381
Yr-10	CN	TM	732	745
RPP1-WsA	TNL	NBS	231	271
RPP1-WsA	TNL	NBS	302	315
RPP1-WsA	TNL	NBS	325	350
RPP1-WsA	TNL	NBS	357	372
RPP1-WsA	TNL	NBS	380	405
RPP1-WsA	TNL	NBS	408	450
RPP1-WsA	TNL	NBS	456	496
RPP1-WsA	TNL	LRR	705	724
RPP1-WsA	TNL	LRR	829	846
RPP1-WsA	TNL	LRR	879	898
RPP1-WsA	TNL	TM	2	16
RPP1-WsA	TNL	TM	1078	1088
RPP1-WsA	TNL	TIR	52	133
RPP1-WsA	TNL	TIR	138	166
RPP1-WsA	TNL	TIR	173	195
RPP1-WsA	TNL	TIR	199	214
Pi9	NL	NBS	175	208
Pi9	NL	NBS	269	288
Pi9	NL	NBS	305	316
Pi9	NL	NBS	359	401
Pi9	NL	NBS	415	460
Pi9	NL	LRR	619	633
Pi9	NL	TM	10	23
Pi9	NL	TM	185	198
Pi9	NL	TM	376	387
Pi9	NL	TM	601	612
Pi9	NL	TM	847	864
PmR1	CN	CC	62	85
PmR1	CN	NBS	229	261
PmR1	CN	NBS	315	333
PmR1	CN	NBS	403	443
PmR1	CN	NBS	457	502
PmR1	CN	TM	2	14
PmR1	CN	TM	491	501
PmR1	CN	TM	825	839
PmR1	CN	TM	1096	1110
RGC2B	NL	NBS	166	193
RGC2B	NL	NBS	247	269
RGC2B	NL	NBS	333	376
RGC2B	NL	NBS	385	431
RGC2B	NL	LRR	576	633
RGC2B	NL	TM	4	14
RGC2B	NL	TM	1028	1040
RGC2B	NL	TM	1302	1315
RGC2B	NL	TM	1447	1468
Napostrophe	CNL	CC	74	94
Napostrophe	CNL	CC	127	154
Napostrophe	CNL	NBS	198	223
Napostrophe	CNL	NBS	273	293
Napostrophe	CNL	NBS	333	351
Napostrophe	CNL	NBS	364	400
Napostrophe	CNL	NBS	412	458
Napostrophe	CNL	TM	1	17
Napostrophe	CNL	TM	193	213
Napostrophe	CNL	TM	1333	1345
Napostrophe	CNL	LRR	1062	1078
MLA22	CNL	NBS	195	218
MLA22	CNL	NBS	231	247
MLA22	CNL	NBS	265	286
MLA22	CNL	NBS	327	346
MLA22	CNL	NBS	355	388
MLA22	CNL	NBS	413	459
MLA22	CNL	CC	26	46
MLA22	CNL	LRR	604	663
MLA22	CNL	TM	368	381
MLA22	CNL	TM	658	674
beta-WOLF6b	NL	NBS	189	211
beta-WOLF6b	NL	NBS	266	287
beta-WOLF6b	NL	NBS	326	345
beta-WOLF6b	NL	NBS	356	392
beta-WOLF6b	NL	NBS	408	454
beta-WOLF6b	NL	LRR	573	649
beta-WOLF6b	NL	LRR	1080	1100
beta-WOLF6b	NL	TM	192	202
beta-WOLF6b	NL	TM	371	381
alpha-WOLF2a	NL	NBS	176	210
alpha-WOLF2a	NL	NBS	266	286
alpha-WOLF2a	NL	NBS	355	391
alpha-WOLF2a	NL	NBS	408	453
alpha-WOLF2a	NL	TM	1	18
alpha-WOLF2a	NL	TM	188	201
alpha-WOLF2a	NL	TM	370	380
alpha-WOLF2a	NL	LRR	572	645
alpha-WOLF2a	NL	LRR	1061	1081
NiattPtr1	NL	NBS	209	243
NiattPtr1	NL	NBS	293	313
NiattPtr1	NL	NBS	379	415
NiattPtr1	NL	NBS	433	479
NiattPtr1	NL	TM	44	56
NiattPtr1	NL	TM	343	353
NiattPtr1	NL	LRR	601	685
NbNRC4c	CN	NBS	166	199
NbNRC4c	CN	NBS	257	272
NbNRC4c	CN	NBS	338	361
NbNRC4c	CN	NBS	390	435
NbNRC4c	CN	CC	104	131
NbNRC4c	CN	TM	247	257
NbNRC4c	CN	TM	348	359
NbNRC4c	CN	TM	594	607
NbNRC4c	CN	TM	692	702
RCT1	CTNL	CC	733	753
RCT1	CTNL	NBS	218	260
RCT1	CTNL	NBS	315	339
RCT1	CTNL	NBS	346	360
RCT1	CTNL	NBS	368	393
RCT1	CTNL	NBS	395	439
RCT1	CTNL	NBS	445	485
RCT1	CTNL	TM	89	100
RCT1	CTNL	TM	237	247
RCT1	CTNL	TM	485	496
RCT1	CTNL	TM	1026	1043
RCT1	CTNL	TIR	37	117
RCT1	CTNL	TIR	124	149
RCT1	CTNL	LRR	599	620
RCT1	CTNL	LRR	659	685
Rpi-amr1e-1101	CN	NBS	161	193
Rpi-amr1e-1101	CN	NBS	244	262
Rpi-amr1e-1101	CN	NBS	328	355
Rpi-amr1e-1101	CN	NBS	385	429
Rpi-amr1e-1101	CN	CC	96	116
Rpi-amr1e-1101	CN	TM	343	355
Rpi-amr1e-1101	CN	TM	609	624
DM10_Col-0	TNL	NBS	192	234
DM10_Col-0	TNL	NBS	286	312
DM10_Col-0	TNL	NBS	319	334
DM10_Col-0	TNL	NBS	343	365
DM10_Col-0	TNL	NBS	370	413
DM10_Col-0	TNL	NBS	418	457
DM10_Col-0	TNL	TM	212	222
DM10_Col-0	TNL	TM	436	447
DM10_Col-0	TNL	TIR	15	96
DM10_Col-0	TNL	TIR	101	129
DM10_Col-0	TNL	TIR	137	158
DM10_Col-0	TNL	TIR	162	177
DM10_Col-0	TNL	LRR	583	597
DM10_Col-0	TNL	LRR	599	615
DM10_Col-0	TNL	LRR	637	662
DM10_Col-0	TNL	LRR	672	690
DM2h_Ler	TNL	NBS	273	313
DM2h_Ler	TNL	NBS	344	357
DM2h_Ler	TNL	NBS	367	392
DM2h_Ler	TNL	NBS	399	414
DM2h_Ler	TNL	NBS	422	448
DM2h_Ler	TNL	NBS	449	492
DM2h_Ler	TNL	NBS	498	538
DM2h_Ler	TNL	TM	899	910
DM2h_Ler	TNL	TM	1170	1187
DM2h_Ler	TNL	TIR	94	175
DM2h_Ler	TNL	TIR	180	208
DM2h_Ler	TNL	TIR	217	237
DM2h_Ler	TNL	TIR	241	256
DM2h_Ler	TNL	LRR	828	920
beta-WOLF11	NL	NBS	190	212
beta-WOLF11	NL	NBS	267	288
beta-WOLF11	NL	NBS	327	346
beta-WOLF11	NL	NBS	357	393
beta-WOLF11	NL	NBS	409	455
beta-WOLF11	NL	LRR	574	657
beta-WOLF11	NL	TM	193	203
beta-WOLF11	NL	TM	372	382
Rpg1b	CNL	NBS	209	229
Rpg1b	CNL	NBS	279	300
Rpg1b	CNL	NBS	317	329
Rpg1b	CNL	NBS	338	357
Rpg1b	CNL	NBS	369	407
Rpg1b	CNL	NBS	421	466
Rpg1b	CNL	CC	41	61
Rpg1b	CNL	CC	126	146
Rpg1b	CNL	LRR	575	682
Rpg1b	CNL	TM	1	13
Rpg1b	CNL	TM	207	218
Rpg1b	CNL	TM	822	834
HvRGA1	N	NBS	348	379
HvRGA1	N	TM	1	15
HvRGA1	N	TM	155	165
HvRGA1	N	TM	189	200
Rpg1r	CNL	NBS	210	230
Rpg1r	CNL	NBS	280	301
Rpg1r	CNL	NBS	318	330
Rpg1r	CNL	NBS	339	358
Rpg1r	CNL	NBS	370	408
Rpg1r	CNL	NBS	422	467
Rpg1r	CNL	CC	41	61
Rpg1r	CNL	LRR	585	673
Rpg1r	CNL	TM	1	13
Rpg1r	CNL	TM	208	219
Rpg1r	CNL	TM	831	844
Pm5b	N	NBS	202	226
Pm5b	N	NBS	275	293
Pm5b	N	NBS	374	397
Pm5b	N	NBS	423	468
Pm5b	N	TM	207	217
Pm5b	N	TM	385	399
Pm5b	N	TM	465	476
Pm5b	N	TM	572	583
Pm5b	N	TM	604	617
sr22-PI573523	CN	NBS	187	215
sr22-PI573523	CN	NBS	232	248
sr22-PI573523	CN	NBS	267	286
sr22-PI573523	CN	NBS	328	347
sr22-PI573523	CN	NBS	356	392
sr22-PI573523	CN	NBS	414	458
sr22-PI573523	CN	CC	120	140
sr22-PI573523	CN	TM	2	12
Pm5a	N	NBS	202	226
Pm5a	N	NBS	275	293
Pm5a	N	NBS	368	391
Pm5a	N	NBS	417	462
Pm5a	N	TM	207	217
Pm5a	N	TM	379	393
Pm5a	N	TM	459	470
Pm5a	N	TM	566	577
Pm5a	N	TM	598	611
Pm5e	N	NBS	202	226
Pm5e	N	NBS	275	293
Pm5e	N	NBS	368	391
Pm5e	N	NBS	417	462
Pm5e	N	TM	207	217
Pm5e	N	TM	379	393
Pm5e	N	TM	459	470
Pm5e	N	TM	566	577
Pm5e	N	TM	598	611
R2-like	NL	NBS	184	204
R2-like	NL	NBS	259	280
R2-like	NL	NBS	293	303
R2-like	NL	NBS	318	334
R2-like	NL	NBS	344	382
R2-like	NL	NBS	401	445
R2-like	NL	TM	1	13
R2-like	NL	TM	360	371
R2-like	NL	TM	575	585
R2-like	NL	LRR	600	614
Rpi-blb1	NL	NBS	177	197
Rpi-blb1	NL	NBS	247	268
Rpi-blb1	NL	NBS	307	326
Rpi-blb1	NL	NBS	334	361
Rpi-blb1	NL	NBS	389	434
Rpi-blb1	NL	TM	174	188
Rpi-blb1	NL	TM	277	287
Rpi-blb1	NL	TM	506	517
Rpi-blb1	NL	LRR	540	603
Rpi-blb1	NL	LRR	858	879
Rpi-blb2	N	NBS	542	575
Rpi-blb2	N	NBS	624	645
Rpi-blb2	N	NBS	684	702
Rpi-blb2	N	NBS	710	735
Rpi-blb2	N	NBS	764	810
Rpi-blb2	N	TM	299	311
Rpi-blb2	N	TM	552	564
Rpi-blb2	N	TM	726	736
Tm2_2	CN	CC	63	83
Tm2_2	CN	NBS	180	200
Tm2_2	CN	NBS	245	266
Tm2_2	CN	NBS	306	325
Tm2_2	CN	NBS	338	365
Tm2_2	CN	NBS	390	436
Tm2_2	CN	TM	350	361
Tm2_2	CN	TM	555	566
Tm2_2	CN	TM	649	659
Tm2_2	CN	TM	694	705
BAR1	TNL	NBS	190	231
BAR1	TNL	NBS	285	310
BAR1	TNL	NBS	317	332
BAR1	TNL	NBS	340	366
BAR1	TNL	NBS	371	410
BAR1	TNL	NBS	417	457
BAR1	TNL	TM	527	537
BAR1	TNL	TIR	16	96
BAR1	TNL	TIR	98	125
BAR1	TNL	TIR	134	156
BAR1	TNL	LRR	580	601
BAR1	TNL	LRR	640	666
BAR1	TNL	LRR	669	763
LH	TNL	NBS	241	282
LH	TNL	NBS	336	363
LH	TNL	NBS	369	384
LH	TNL	NBS	395	420
LH	TNL	NBS	421	465
LH	TNL	NBS	471	513
LH	TNL	TM	6	17
LH	TNL	TM	709	722
LH	TNL	TIR	61	143
LH	TNL	TIR	149	177
LH	TNL	TIR	184	206
LH	TNL	LRR	622	637
LH	TNL	LRR	648	664
LH	TNL	LRR	905	927
Sr61	CN	CC	31	51
Sr61	CN	NBS	183	209
Sr61	CN	NBS	256	276
Sr61	CN	NBS	318	336
Sr61	CN	NBS	345	371
Sr61	CN	NBS	400	446
Sr61	CN	TM	1	11
Sr61	CN	TM	189	200
Sr61	CN	TM	358	369
Dm2h_Uk-1	TNL	NBS	231	271
Dm2h_Uk-1	TNL	NBS	302	315
Dm2h_Uk-1	TNL	NBS	325	350
Dm2h_Uk-1	TNL	NBS	357	372
Dm2h_Uk-1	TNL	NBS	380	406
Dm2h_Uk-1	TNL	NBS	407	450
Dm2h_Uk-1	TNL	NBS	456	496
Dm2h_Uk-1	TNL	LRR	624	645
Dm2h_Uk-1	TNL	LRR	647	663
Dm2h_Uk-1	TNL	LRR	703	838
Dm2h_Uk-1	TNL	TM	2	16
Dm2h_Uk-1	TNL	TIR	52	133
Dm2h_Uk-1	TNL	TIR	138	166
Dm2h_Uk-1	TNL	TIR	173	194
Dm2h_Uk-1	TNL	TIR	199	214
L_2	CNL	NBS	182	217
L_2	CNL	NBS	267	288
L_2	CNL	NBS	326	344
L_2	CNL	NBS	354	394
L_2	CNL	NBS	409	454
L_2	CNL	CC	36	56
L_2	CNL	CC	120	147
L_2	CNL	CC	703	726
L_2	CNL	TM	196	208
L_2	CNL	LRR	602	682
L_3	CNL	CC	43	63
L_3	CNL	CC	127	154
L_3	CNL	CC	710	733
L_3	CNL	NBS	189	224
L_3	CNL	NBS	274	295
L_3	CNL	NBS	333	351
L_3	CNL	NBS	361	401
L_3	CNL	NBS	416	461
L_3	CNL	TM	1	14
L_3	CNL	TM	203	215
L_3	CNL	LRR	620	635
L_1	CNL	CC	36	56
L_1	CNL	CC	120	147
L_1	CNL	CC	703	726
L_1	CNL	NBS	182	217
L_1	CNL	NBS	267	288
L_1	CNL	NBS	326	344
L_1	CNL	NBS	354	394
L_1	CNL	NBS	409	454
L_1	CNL	TM	196	208
L_1	CNL	LRR	602	682
L_4	CNL	NBS	182	217
L_4	CNL	NBS	267	288
L_4	CNL	NBS	326	344
L_4	CNL	NBS	354	394
L_4	CNL	NBS	409	454
L_4	CNL	CC	36	56
L_4	CNL	CC	67	87
L_4	CNL	CC	120	147
L_4	CNL	CC	703	726
L_4	CNL	TM	196	208
L_4	CNL	LRR	602	682
Xo1	CNL	CC	243	263
Xo1	CNL	CC	1612	1632
Xo1	CNL	NBS	304	340
Xo1	CNL	NBS	392	410
Xo1	CNL	NBS	460	479
Xo1	CNL	NBS	488	515
Xo1	CNL	NBS	542	588
Xo1	CNL	LRR	762	777
Xo1	CNL	TM	319	330
Xo1	CNL	TM	566	576
Adnr1-RGA4	CN	CC	180	200
Adnr1-RGA4	CN	NBS	190	219
Adnr1-RGA4	CN	NBS	278	293
Adnr1-RGA4	CN	NBS	368	380
Adnr1-RGA4	CN	NBS	419	463
L6	TNL	NBS	241	282
L6	TNL	NBS	335	362
L6	TNL	NBS	368	383
L6	TNL	NBS	394	419
L6	TNL	NBS	421	464
L6	TNL	NBS	470	512
L6	TNL	TM	6	17
L6	TNL	TIR	61	143
L6	TNL	TIR	149	177
L6	TNL	TIR	184	206
L6	TNL	LRR	621	642
L6	TNL	LRR	647	663
L6	TNL	LRR	904	926
L6	TNL	LRR	1120	1139
L7	TNL	NBS	241	282
L7	TNL	NBS	335	362
L7	TNL	NBS	368	383
L7	TNL	NBS	394	419
L7	TNL	NBS	421	464
L7	TNL	NBS	470	512
L7	TNL	LRR	621	642
L7	TNL	LRR	647	663
L7	TNL	LRR	904	926
L7	TNL	LRR	1120	1139
L7	TNL	TM	6	17
L7	TNL	TIR	61	143
L7	TNL	TIR	149	177
L7	TNL	TIR	184	206
L4	TNL	NBS	241	282
L4	TNL	NBS	336	363
L4	TNL	NBS	369	384
L4	TNL	NBS	395	420
L4	TNL	NBS	421	465
L4	TNL	NBS	471	513
L4	TNL	LRR	630	651
L4	TNL	LRR	656	672
L4	TNL	LRR	779	797
L4	TNL	LRR	914	936
L4	TNL	TM	6	17
L4	TNL	TM	438	448
L4	TNL	TM	514	524
L4	TNL	TIR	61	143
L4	TNL	TIR	149	177
L4	TNL	TIR	184	206
L5	TNL	NBS	241	282
L5	TNL	NBS	336	363
L5	TNL	NBS	369	384
L5	TNL	NBS	395	420
L5	TNL	NBS	421	465
L5	TNL	NBS	471	513
L5	TNL	TM	6	17
L5	TNL	TM	438	448
L5	TNL	TM	514	524
L5	TNL	TIR	61	143
L5	TNL	TIR	149	177
L5	TNL	TIR	184	206
L5	TNL	LRR	630	651
L5	TNL	LRR	656	672
L5	TNL	LRR	914	936
L2	TNL	NBS	241	282
L2	TNL	NBS	336	363
L2	TNL	NBS	369	384
L2	TNL	NBS	395	420
L2	TNL	NBS	422	465
L2	TNL	NBS	471	513
L2	TNL	LRR	622	642
L2	TNL	LRR	648	664
L2	TNL	LRR	905	927
L2	TNL	TM	6	17
L2	TNL	TM	583	593
L2	TNL	TM	648	658
L2	TNL	TM	743	754
L2	TNL	TIR	61	143
L2	TNL	TIR	149	177
L2	TNL	TIR	184	206
L3	TNL	NBS	241	282
L3	TNL	NBS	336	363
L3	TNL	NBS	369	384
L3	TNL	NBS	395	420
L3	TNL	NBS	421	465
L3	TNL	NBS	471	513
L3	TNL	LRR	630	651
L3	TNL	LRR	656	672
L3	TNL	LRR	779	797
L3	TNL	LRR	914	936
L3	TNL	TM	6	17
L3	TNL	TM	438	448
L3	TNL	TM	514	524
L3	TNL	TIR	61	143
L3	TNL	TIR	149	177
L3	TNL	TIR	184	206
L1	TNL	NBS	241	282
L1	TNL	NBS	336	363
L1	TNL	NBS	369	384
L1	TNL	NBS	395	420
L1	TNL	NBS	422	465
L1	TNL	NBS	471	513
L1	TNL	TM	6	17
L1	TNL	TM	430	442
L1	TNL	TIR	61	143
L1	TNL	TIR	149	177
L1	TNL	TIR	184	205
L1	TNL	LRR	623	637
L1	TNL	LRR	649	665
L1	TNL	LRR	732	754
Sr22	CN	NBS	189	217
Sr22	CN	NBS	234	250
Sr22	CN	NBS	269	288
Sr22	CN	NBS	330	349
Sr22	CN	NBS	358	384
Sr22	CN	NBS	416	460
Sr22	CN	CC	122	142
Sr22	CN	TM	2	12
Pl17	TNL	NBS	302	339
Pl17	TNL	NBS	391	418
Pl17	TNL	NBS	424	439
Pl17	TNL	NBS	447	466
Pl17	TNL	NBS	474	517
Pl17	TNL	NBS	524	564
Pl17	TNL	LRR	745	766
Pl17	TNL	LRR	797	859
Pl17	TNL	TM	315	331
Pl17	TNL	TM	963	978
Pl17	TNL	TIR	121	203
Pl17	TNL	TIR	210	235
L8	TNL	NBS	241	282
L8	TNL	NBS	308	320
L8	TNL	NBS	336	363
L8	TNL	NBS	369	384
L8	TNL	NBS	395	420
L8	TNL	NBS	421	465
L8	TNL	NBS	471	513
L8	TNL	TM	6	17
L8	TNL	TIR	61	143
L8	TNL	TIR	149	177
L8	TNL	TIR	184	205
L8	TNL	TIR	210	225
L9	TNL	NBS	241	282
L9	TNL	NBS	336	363
L9	TNL	NBS	369	384
L9	TNL	NBS	395	420
L9	TNL	NBS	422	465
L9	TNL	NBS	471	513
L9	TNL	TM	6	17
L9	TNL	TM	430	442
L9	TNL	TM	648	662
L9	TNL	TM	706	717
L9	TNL	TIR	61	143
L9	TNL	TIR	149	177
L9	TNL	TIR	184	206
L9	TNL	LRR	622	637
L9	TNL	LRR	648	662
L9	TNL	LRR	905	927
Bs4	TNL	NBS	206	246
Bs4	TNL	NBS	271	284
Bs4	TNL	NBS	297	324
Bs4	TNL	NBS	330	345
Bs4	TNL	NBS	351	377
Bs4	TNL	NBS	378	422
Bs4	TNL	NBS	427	469
Bs4	TNL	LRR	605	626
Bs4	TNL	LRR	628	644
Bs4	TNL	LRR	665	691
Bs4	TNL	LRR	794	818
Bs4	TNL	LRR	870	929
Bs4	TNL	TM	187	197
Bs4	TNL	TM	224	234
Bs4	TNL	TM	301	311
Bs4	TNL	TM	735	745
Bs4	TNL	TM	953	964
Bs4	TNL	TIR	20	103
Bs4	TNL	TIR	108	136
Bs4	TNL	TIR	148	170
Bs4	TNL	TIR	173	188
Bs2	N	NBS	173	196
Bs2	N	NBS	247	268
Bs2	N	NBS	308	326
Bs2	N	NBS	334	371
Bs2	N	NBS	389	434
Bs2	N	TM	350	360
Bs2	N	TM	739	754
Rps1-k-1	CNL	NBS	177	203
Rps1-k-1	CNL	NBS	255	275
Rps1-k-1	CNL	NBS	315	334
Rps1-k-1	CNL	NBS	344	380
Rps1-k-1	CNL	NBS	398	442
Rps1-k-1	CNL	CC	41	61
Rps1-k-1	CNL	LRR	587	673
Rps1-k-1	CNL	TM	1	14
Rps1-k-1	CNL	TM	182	193
Rpi-hjt1_1	NL	NBS	184	204
Rpi-hjt1_1	NL	NBS	259	280
Rpi-hjt1_1	NL	NBS	293	303
Rpi-hjt1_1	NL	NBS	318	334
Rpi-hjt1_1	NL	NBS	344	382
Rpi-hjt1_1	NL	NBS	401	445
Rpi-hjt1_1	NL	LRR	600	614
Rpi-hjt1_1	NL	TM	1	13
Rpi-hjt1_1	NL	TM	360	371
Rpi-hjt1_1	NL	TM	571	585
Rpi-hjt1_2	NL	NBS	184	204
Rpi-hjt1_2	NL	NBS	259	280
Rpi-hjt1_2	NL	NBS	293	303
Rpi-hjt1_2	NL	NBS	318	334
Rpi-hjt1_2	NL	NBS	344	382
Rpi-hjt1_2	NL	NBS	401	445
Rpi-hjt1_2	NL	LRR	600	614
Rpi-hjt1_2	NL	TM	1	13
Rpi-hjt1_2	NL	TM	360	371
Rpi-hjt1_2	NL	TM	571	585
Rps1-k-2	CNL	CC	41	61
Rps1-k-2	CNL	NBS	177	203
Rps1-k-2	CNL	NBS	255	275
Rps1-k-2	CNL	NBS	315	334
Rps1-k-2	CNL	NBS	345	384
Rps1-k-2	CNL	NBS	399	443
Rps1-k-2	CNL	LRR	566	660
Rps1-k-2	CNL	TM	1	14
Rps1-k-2	CNL	TM	184	194
Pik-p2	NL	NBS	206	228
Pik-p2	NL	NBS	241	257
Pik-p2	NL	NBS	322	342
Pik-p2	NL	NBS	415	439
Pik-p2	NL	NBS	470	515
Pik-p2	NL	TM	207	218
Pik-p2	NL	TM	426	438
Pik-p2	NL	TM	891	903
Pik-p2	NL	LRR	675	690
NbADR1	N	NBS	190	220
NbADR1	N	NBS	328	354
NbADR1	N	NBS	360	398
NbADR1	N	NBS	415	453
NbADR1	N	TM	293	304
NbADR1	N	TM	595	611
StrPtr1	NL	NBS	177	212
StrPtr1	NL	NBS	263	281
StrPtr1	NL	NBS	347	383
StrPtr1	NL	NBS	401	447
StrPtr1	NL	TM	12	24
StrPtr1	NL	TM	550	560
StrPtr1	NL	LRR	563	664
FB_MR5	CNL	NBS	179	213
FB_MR5	CNL	NBS	264	284
FB_MR5	CNL	NBS	303	312
FB_MR5	CNL	NBS	355	393
FB_MR5	CNL	NBS	406	452
FB_MR5	CNL	CC	117	144
FB_MR5	CNL	CC	719	739
FB_MR5	CNL	TM	1	17
FB_MR5	CNL	TM	194	206
FB_MR5	CNL	TM	777	787
FB_MR5	CNL	LRR	594	667
GmKR3	TNL	NBS	218	255
GmKR3	TNL	NBS	306	334
GmKR3	TNL	NBS	369	389
GmKR3	TNL	NBS	396	438
GmKR3	TNL	NBS	444	485
GmKR3	TNL	TM	232	242
GmKR3	TNL	TIR	35	117
GmKR3	TNL	TIR	123	145
GmKR3	TNL	TIR	159	175
GmKR3	TNL	LRR	602	622
Rx	N	NBS	152	185
Rx	N	NBS	229	250
Rx	N	NBS	288	307
Rx	N	NBS	315	353
Rx	N	NBS	371	417
Rx	N	TM	164	175
Rx	N	TM	327	342
Rx	N	TM	584	596
Rpi-hjt1_3	NL	NBS	184	204
Rpi-hjt1_3	NL	NBS	259	280
Rpi-hjt1_3	NL	NBS	293	303
Rpi-hjt1_3	NL	NBS	318	334
Rpi-hjt1_3	NL	NBS	344	382
Rpi-hjt1_3	NL	NBS	401	445
Rpi-hjt1_3	NL	TM	1	13
Rpi-hjt1_3	NL	TM	360	371
Rpi-hjt1_3	NL	TM	571	585
Rpi-hjt1_3	NL	LRR	600	614
Pvr4	CN	NBS	162	190
Pvr4	CN	NBS	242	263
Pvr4	CN	NBS	329	371
Pvr4	CN	NBS	384	429
Pvr4	CN	CC	34	54
Pvr4	CN	CC	108	128
Pvr4	CN	CC	434	454
Pvr4	CN	TM	2	14
Pvr4	CN	TM	171	181
Pvr4	CN	TM	343	353
NLS1	CNL	NBS	183	208
NLS1	CNL	NBS	254	273
NLS1	CNL	NBS	342	380
NLS1	CNL	NBS	402	445
NLS1	CNL	CC	38	58
NLS1	CNL	LRR	602	617
NLS1	CNL	TM	2	12
NLS1	CNL	TM	187	198
NLS1	CNL	TM	357	369
CSA1	CTNL	NBS	210	250
CSA1	CTNL	NBS	304	328
CSA1	CTNL	NBS	391	432
CSA1	CTNL	NBS	455	487
CSA1	CTNL	CC	284	304
CSA1	CTNL	LRR	633	649
CSA1	CTNL	LRR	764	820
CSA1	CTNL	TM	998	1009
CSA1	CTNL	TIR	18	97
CSA1	CTNL	TIR	103	129
Rpi-pta1	NL	NBS	177	197
Rpi-pta1	NL	NBS	247	268
Rpi-pta1	NL	NBS	307	326
Rpi-pta1	NL	NBS	334	361
Rpi-pta1	NL	NBS	389	434
Rpi-pta1	NL	TM	174	188
Rpi-pta1	NL	TM	277	287
Rpi-pta1	NL	TM	506	517
Rpi-pta1	NL	LRR	540	603
Rpi-pta1	NL	LRR	858	879
Rpp4C4	CN	CC	30	68
Rpp4C4	CN	NBS	169	195
Rpp4C4	CN	NBS	386	420
Rpp4C4	CN	TM	178	188
Rpp4C4	CN	TM	465	481
Rpp4C4	CN	TM	837	848
Rpp4C4	CN	TM	1400	1410
Rpp4C4	CN	TM	1768	1778
Rpp4C4	CN	TM	2532	2542
BjuWRR1	CN	CC	31	51
BjuWRR1	CN	NBS	176	202
BjuWRR1	CN	NBS	262	274
BjuWRR1	CN	NBS	343	379
BjuWRR1	CN	NBS	400	446
BjuWRR1	CN	TM	356	371
Rx4_replacement	NL	NBS	176	201
Rx4_replacement	NL	NBS	252	270
Rx4_replacement	NL	NBS	311	330
Rx4_replacement	NL	NBS	343	369
Rx4_replacement	NL	NBS	400	444
Rx4_replacement	NL	TM	178	190
Rx4_replacement	NL	TM	358	369
Rx4_replacement	NL	TM	569	585
Rx4_replacement	NL	LRR	599	614
beta-WOLF5b	NL	NBS	189	211
beta-WOLF5b	NL	NBS	266	287
beta-WOLF5b	NL	NBS	326	345
beta-WOLF5b	NL	NBS	356	392
beta-WOLF5b	NL	NBS	408	454
beta-WOLF5b	NL	LRR	573	649
beta-WOLF5b	NL	LRR	1080	1100
beta-WOLF5b	NL	TM	192	202
beta-WOLF5b	NL	TM	371	381
beta-WOLF5a	NL	NBS	190	212
beta-WOLF5a	NL	NBS	267	288
beta-WOLF5a	NL	NBS	327	346
beta-WOLF5a	NL	NBS	357	393
beta-WOLF5a	NL	NBS	409	455
beta-WOLF5a	NL	LRR	574	657
beta-WOLF5a	NL	TM	193	203
beta-WOLF5a	NL	TM	372	382
alpha-WOLF6c	NL	NBS	176	210
alpha-WOLF6c	NL	NBS	266	286
alpha-WOLF6c	NL	NBS	355	391
alpha-WOLF6c	NL	NBS	407	453
alpha-WOLF6c	NL	LRR	583	670
alpha-WOLF6c	NL	TM	1	18
alpha-WOLF6c	NL	TM	188	201
alpha-WOLF6c	NL	TM	370	380
alpha-WOLF6b	NL	NBS	176	210
alpha-WOLF6b	NL	NBS	266	286
alpha-WOLF6b	NL	NBS	355	391
alpha-WOLF6b	NL	NBS	407	453
alpha-WOLF6b	NL	TM	1	18
alpha-WOLF6b	NL	TM	188	201
alpha-WOLF6b	NL	TM	370	380
alpha-WOLF6b	NL	LRR	583	670
SrTA1662	CNL	CC	26	53
SrTA1662	CNL	NBS	198	220
SrTA1662	CNL	NBS	267	288
SrTA1662	CNL	NBS	329	348
SrTA1662	CNL	NBS	357	400
SrTA1662	CNL	NBS	415	461
SrTA1662	CNL	TM	370	382
SrTA1662	CNL	LRR	607	670
R1	NL	NBS	550	587
R1	NL	NBS	638	658
R1	NL	NBS	723	750
R1	NL	NBS	776	821
R1	NL	LRR	992	1007
R1	NL	TM	48	59
R1	NL	TM	150	165
R1	NL	TM	219	232
R1	NL	TM	343	354
R1	NL	TM	739	749
R1	NL	TM	919	929
R2	NL	NBS	184	205
R2	NL	NBS	259	280
R2	NL	NBS	293	305
R2	NL	NBS	318	335
R2	NL	NBS	344	382
R2	NL	NBS	401	445
R2	NL	LRR	598	612
R2	NL	TM	1	13
R2	NL	TM	67	77
R2	NL	TM	360	371
R2	NL	TM	573	583
R8	N	NBS	546	576
R8	N	NBS	624	644
R8	N	NBS	709	735
R8	N	NBS	767	811
R8	N	TM	195	205
R8	N	TM	220	231
R8	N	TM	287	302
R8	N	TM	316	332
R8	N	TM	471	484
R8	N	TM	724	735
L	TNL	NBS	241	282
L	TNL	NBS	336	363
L	TNL	NBS	369	384
L	TNL	NBS	395	420
L	TNL	NBS	421	465
L	TNL	NBS	471	513
L	TNL	LRR	627	647
L	TNL	LRR	653	669
L	TNL	LRR	772	790
L	TNL	LRR	1221	1244
L	TNL	TM	6	17
L	TNL	TM	438	449
L	TNL	TM	514	524
L	TNL	TIR	61	143
L	TNL	TIR	149	177
L	TNL	TIR	184	206
Pbr1_b	CNL	NBS	192	214
Pbr1_b	CNL	NBS	227	243
Pbr1_b	CNL	NBS	263	282
Pbr1_b	CNL	NBS	350	377
Pbr1_b	CNL	NBS	407	453
Pbr1_b	CNL	CC	34	64
Pbr1_b	CNL	CC	112	139
Pbr1_b	CNL	LRR	590	665
Pbr1_b	CNL	TM	1	15
Pbr1_c	CNL	CC	34	64
Pbr1_c	CNL	CC	112	139
Pbr1_c	CNL	NBS	192	214
Pbr1_c	CNL	NBS	227	243
Pbr1_c	CNL	NBS	263	282
Pbr1_c	CNL	NBS	350	377
Pbr1_c	CNL	NBS	407	453
Pbr1_c	CNL	TM	1	15
Pbr1_c	CNL	LRR	590	665
Prf	CN	NBS	1099	1137
Prf	CN	NBS	1187	1207
Prf	CN	NBS	1246	1265
Prf	CN	NBS	1272	1299
Prf	CN	NBS	1329	1373
Prf	CN	CC	1087	1107
Prf	CN	TM	151	162
Prf	CN	TM	902	913
Prf	CN	TM	1288	1298
Prf	CN	TM	1693	1705
R3a	CNL	CC	43	63
R3a	CNL	CC	74	113
R3a	CNL	CC	127	154
R3a	CNL	NBS	202	223
R3a	CNL	NBS	273	293
R3a	CNL	NBS	333	351
R3a	CNL	NBS	360	400
R3a	CNL	NBS	413	458
R3a	CNL	TM	1	14
R3a	CNL	TM	681	691
R3a	CNL	TM	897	910
R3a	CNL	LRR	624	639
RPG5	NK	NBS	305	345
RPG5	NK	NBS	393	411
RPG5	NK	NBS	482	509
RPG5	NK	NBS	540	585
RPG5	NK	TM	281	291
RPG5	NK	TM	495	508
RPG5	NK	TM	689	703
RPG5	NK	TM	916	930
RPG5	NK	TM	1023	1034
RPG5	NK	Kinase	1049	1084
RPG5	NK	Kinase	1125	1135
RPG5	NK	Kinase	1141	1153
RPG5	NK	Kinase	1165	1217
RPG5	NK	Kinase	1232	1243
RPG5	NK	Kinase	1249	1270
RPG5	NK	Kinase	1332	1356
Rpi-vnt1_2	CN	CC	110	130
Rpi-vnt1_2	CN	NBS	227	248
Rpi-vnt1_2	CN	NBS	292	313
Rpi-vnt1_2	CN	NBS	330	340
Rpi-vnt1_2	CN	NBS	355	372
Rpi-vnt1_2	CN	NBS	384	411
Rpi-vnt1_2	CN	NBS	437	482
Rpi-vnt1_2	CN	TM	21	32
Rpi-vnt1_2	CN	TM	226	236
Rpi-vnt1_2	CN	TM	396	407
Rpi-vnt1_2	CN	TM	602	614
Rpi-vnt1_2	CN	TM	733	743
Rpi-vnt1_2	CN	TM	779	792
Rpi-vnt1_2	CN	TM	799	812
Rpi-vnt1_3	CN	NBS	227	248
Rpi-vnt1_3	CN	NBS	292	313
Rpi-vnt1_3	CN	NBS	330	340
Rpi-vnt1_3	CN	NBS	355	372
Rpi-vnt1_3	CN	NBS	384	411
Rpi-vnt1_3	CN	NBS	437	482
Rpi-vnt1_3	CN	CC	110	130
Rpi-vnt1_3	CN	TM	21	32
Rpi-vnt1_3	CN	TM	226	236
Rpi-vnt1_3	CN	TM	396	407
Rpi-vnt1_3	CN	TM	602	614
Rpi-vnt1_3	CN	TM	733	743
Rpi-vnt1_3	CN	TM	779	792
Rpi-vnt1_3	CN	TM	799	812
Rpi-vnt1_1	CN	CC	96	116
Rpi-vnt1_1	CN	NBS	213	234
Rpi-vnt1_1	CN	NBS	278	299
Rpi-vnt1_1	CN	NBS	316	326
Rpi-vnt1_1	CN	NBS	341	358
Rpi-vnt1_1	CN	NBS	370	397
Rpi-vnt1_1	CN	NBS	423	468
Rpi-vnt1_1	CN	TM	212	222
Rpi-vnt1_1	CN	TM	382	393
Rpi-vnt1_1	CN	TM	588	600
Rpi-vnt1_1	CN	TM	765	778
Rpi-vnt1_1	CN	TM	785	798
NbPtr1	NL	NBS	178	212
NbPtr1	NL	NBS	261	281
NbPtr1	NL	NBS	347	383
NbPtr1	NL	NBS	401	447
NbPtr1	NL	LRR	565	653
NbPtr1	NL	TM	311	321
NbPtr1	NL	TM	550	560
TAG24-Rgene	TNL	NBS	264	303
TAG24-Rgene	TNL	NBS	360	381
TAG24-Rgene	TNL	NBS	390	404
TAG24-Rgene	TNL	NBS	412	432
TAG24-Rgene	TNL	NBS	446	489
TAG24-Rgene	TNL	NBS	494	533
TAG24-Rgene	TNL	LRR	690	716
TAG24-Rgene	TNL	TM	137	147
TAG24-Rgene	TNL	TM	282	292
TAG24-Rgene	TNL	TM	667	677
TAG24-Rgene	TNL	TM	919	941
TAG24-Rgene	TNL	TIR	84	166
TAG24-Rgene	TNL	TIR	175	200
TAG24-Rgene	TNL	TIR	211	231
Sr50	CNL	CC	26	46
Sr50	CNL	NBS	197	221
Sr50	CNL	NBS	234	250
Sr50	CNL	NBS	268	288
Sr50	CNL	NBS	330	349
Sr50	CNL	NBS	357	384
Sr50	CNL	NBS	416	462
Sr50	CNL	LRR	608	666
Sr50	CNL	TM	1	12
Sr50	CNL	TM	371	384
Sr50	CNL	TM	565	581
VG9514-Rgene	TNL	NBS	264	303
VG9514-Rgene	TNL	NBS	360	381
VG9514-Rgene	TNL	NBS	390	404
VG9514-Rgene	TNL	NBS	412	432
VG9514-Rgene	TNL	NBS	446	488
VG9514-Rgene	TNL	NBS	494	533
VG9514-Rgene	TNL	LRR	690	716
VG9514-Rgene	TNL	LRR	764	788
VG9514-Rgene	TNL	TM	137	147
VG9514-Rgene	TNL	TM	282	292
VG9514-Rgene	TNL	TM	918	929
VG9514-Rgene	TNL	TIR	84	166
VG9514-Rgene	TNL	TIR	175	200
VG9514-Rgene	TNL	TIR	211	231
HcMLA1	CN	NBS	189	213
HcMLA1	CN	NBS	226	242
HcMLA1	CN	NBS	260	280
HcMLA1	CN	NBS	322	341
HcMLA1	CN	NBS	350	376
HcMLA1	CN	NBS	408	454
HcMLA1	CN	CC	118	138
HcMLA1	CN	TM	363	376
HcMLA1	CN	TM	656	670
Rpi-amr1e-1032	CN	CC	96	123
Rpi-amr1e-1032	CN	NBS	160	192
Rpi-amr1e-1032	CN	NBS	246	261
Rpi-amr1e-1032	CN	NBS	327	354
Rpi-amr1e-1032	CN	NBS	383	428
Rpi-amr1e-1032	CN	TM	342	354
Rpi-amr1e-1032	CN	TM	576	592
Rpi-amr1e-1032	CN	TM	614	626
Pm1a	CNL	CC	31	61
Pm1a	CNL	CC	120	140
Pm1a	CNL	NBS	175	211
Pm1a	CNL	NBS	268	280
Pm1a	CNL	NBS	350	376
Pm1a	CNL	NBS	408	454
Pm1a	CNL	TM	1	15
Pm1a	CNL	TM	156	166
Pm1a	CNL	TM	191	201
Pm1a	CNL	TM	362	373
Pm1a	CNL	TM	660	670
Pm1a	CNL	TM	811	821
Pm1a	CNL	TM	841	851
Pm1a	CNL	TM	860	880
Pm1a	CNL	LRR	619	634
GbaNA1	CNL	CC	33	53
GbaNA1	CNL	NBS	159	185
GbaNA1	CNL	NBS	330	344
GbaNA1	CNL	NBS	376	422
GbaNA1	CNL	LRR	510	600
GbaNA1	CNL	TM	161	172
GbaNA1	CNL	TM	335	346
GbaNA1	CNL	TM	563	574
GbaNA1	CNL	TM	691	701
GbaNA1	CNL	TM	766	777
RSG3-301	CNL	CC	118	138
RSG3-301	CNL	NBS	193	215
RSG3-301	CNL	NBS	264	285
RSG3-301	CNL	NBS	323	342
RSG3-301	CNL	NBS	351	390
RSG3-301	CNL	NBS	406	451
RSG3-301	CNL	TM	1	13
RSG3-301	CNL	TM	194	205
RSG3-301	CNL	TM	651	661
RSG3-301	CNL	LRR	565	647
Pi-ta-RGA4	CN	NBS	202	228
Pi-ta-RGA4	CN	NBS	272	290
Pi-ta-RGA4	CN	NBS	379	391
Pi-ta-RGA4	CN	NBS	439	485
Pi-ta-RGA4	CN	CC	69	89
Pi-ta-RGA4	CN	CC	126	153
Pi-ta-RGA4	CN	TM	149	159
Pi-ta-RGA4	CN	TM	678	689
RPP2A	TNL	NBS	280	303
RPP2A	TNL	NBS	311	324
RPP2A	TNL	NBS	332	358
RPP2A	TNL	NBS	359	403
RPP2A	TNL	NBS	752	782
RPP2A	TNL	NBS	960	1001
RPP2A	TNL	LRR	1121	1139
RPP2A	TNL	LRR	1141	1157
RPP2A	TNL	LRR	1187	1204
RPP2A	TNL	LRR	1216	1232
RPP2A	TNL	LRR	1273	1292
RPP2A	TNL	TM	332	342
RPP2A	TNL	TM	763	773
RPP2A	TNL	TM	920	936
RPP2A	TNL	TM	994	1011
RPP2A	TNL	TIR	97	125
RPP2A	TNL	TIR	136	154
RPP2A	TNL	TIR	595	656
NtomPtr1	NL	NBS	177	212
NtomPtr1	NL	NBS	261	281
NtomPtr1	NL	NBS	347	383
NtomPtr1	NL	NBS	401	447
NtomPtr1	NL	TM	13	24
NtomPtr1	NL	TM	550	560
NtomPtr1	NL	LRR	563	653
RPP2B	TNL	NBS	236	277
RPP2B	TNL	NBS	329	352
RPP2B	TNL	NBS	360	373
RPP2B	TNL	NBS	381	405
RPP2B	TNL	NBS	408	449
RPP2B	TNL	NBS	458	486
RPP2B	TNL	TM	40	51
RPP2B	TNL	TM	256	266
RPP2B	TNL	TM	418	428
RPP2B	TNL	TM	479	489
RPP2B	TNL	TM	831	846
RPP2B	TNL	TM	1023	1034
RPP2B	TNL	TIR	57	137
RPP2B	TNL	TIR	144	168
RPP2B	TNL	LRR	607	623
RPP2B	TNL	LRR	644	670
RPP2B	TNL	LRR	770	788
Pm5-BMDM	N	NBS	202	226
Pm5-BMDM	N	NBS	275	293
Pm5-BMDM	N	NBS	368	391
Pm5-BMDM	N	NBS	417	462
Pm5-BMDM	N	TM	207	217
Pm5-BMDM	N	TM	379	393
Pm5-BMDM	N	TM	459	470
Pm5-BMDM	N	TM	566	577
Pm5-BMDM	N	TM	598	611
RPP28	TNL	NBS	235	275
RPP28	TNL	NBS	307	320
RPP28	TNL	NBS	330	355
RPP28	TNL	NBS	385	410
RPP28	TNL	NBS	412	455
RPP28	TNL	NBS	461	501
RPP28	TNL	TM	2	23
RPP28	TNL	TM	610	620
RPP28	TNL	TM	830	844
RPP28	TNL	TIR	56	137
RPP28	TNL	TIR	142	170
RPP28	TNL	TIR	181	197
RPP28	TNL	TIR	203	218
RPP28	TNL	LRR	624	645
RPP28	TNL	LRR	647	663
RPP28	TNL	LRR	736	827
RPP28	TNL	LRR	837	854
RPP28	TNL	LRR	889	911
muRdr1H	CTNL	CC	1083	1103
muRdr1H	CTNL	NBS	200	241
muRdr1H	CTNL	NBS	298	320
muRdr1H	CTNL	NBS	329	341
muRdr1H	CTNL	NBS	350	370
muRdr1H	CTNL	NBS	376	420
muRdr1H	CTNL	NBS	426	451
muRdr1H	CTNL	TM	75	86
muRdr1H	CTNL	TM	385	397
muRdr1H	CTNL	TM	960	971
muRdr1H	CTNL	TM	994	1006
muRdr1H	CTNL	TIR	19	101
muRdr1H	CTNL	TIR	106	133
muRdr1H	CTNL	TIR	143	163
muRdr1H	CTNL	LRR	581	599
muRdr1H	CTNL	LRR	638	664
muRdr1H	CTNL	LRR	811	835
CHS1	TN	NBS	182	223
CHS1	TN	NBS	322	347
CHS1	TN	NBS	350	391
CHS1	TN	TM	15	25
CHS1	TN	TM	358	368
CHS1	TN	TIR	15	94
CHS3	CTNL	CC	1116	1143
CHS3	CTNL	CC	1174	1194
CHS3	CTNL	NBS	173	213
CHS3	CTNL	NBS	297	312
CHS3	CTNL	NBS	320	345
CHS3	CTNL	NBS	351	389
CHS3	CTNL	NBS	395	436
CHS3	CTNL	LRR	566	587
CHS3	CTNL	TM	295	306
CHS3	CTNL	TM	913	923
CHS3	CTNL	TIR	27	89
muRdr1A	TNL	NBS	200	241
muRdr1A	TNL	NBS	301	319
muRdr1A	TNL	NBS	328	340
muRdr1A	TNL	NBS	349	370
muRdr1A	TNL	NBS	375	419
muRdr1A	TNL	NBS	424	450
muRdr1A	TNL	TM	75	85
muRdr1A	TNL	TM	219	229
muRdr1A	TNL	TM	386	396
muRdr1A	TNL	TM	834	845
muRdr1A	TNL	TM	901	914
muRdr1A	TNL	TM	974	989
muRdr1A	TNL	TM	998	1010
muRdr1A	TNL	TIR	19	101
muRdr1A	TNL	TIR	107	133
muRdr1A	TNL	TIR	144	163
muRdr1A	TNL	LRR	578	598
muRdr1A	TNL	LRR	637	663
muRdr1A	TNL	LRR	793	862
RRS1-S	TNL	NBS	156	196
RRS1-S	TNL	NBS	240	267
RRS1-S	TNL	NBS	273	288
RRS1-S	TNL	NBS	296	322
RRS1-S	TNL	NBS	324	369
RRS1-S	TNL	NBS	1084	1120
RRS1-S	TNL	TM	174	185
RRS1-S	TNL	TM	1115	1125
RRS1-S	TNL	TM	1128	1148
RRS1-S	TNL	TIR	10	88
RRS1-S	TNL	TIR	109	127
RRS1-S	TNL	LRR	549	570
RRS1-S	TNL	LRR	572	588
RRS1-S	TNL	LRR	609	635
RRS1-S	TNL	LRR	723	742
RRS1-R	TNL	NBS	156	196
RRS1-R	TNL	NBS	240	263
RRS1-R	TNL	NBS	273	288
RRS1-R	TNL	NBS	296	317
RRS1-R	TNL	NBS	324	369
RRS1-R	TNL	NBS	1086	1122
RRS1-R	TNL	TM	174	185
RRS1-R	TNL	TM	1117	1127
RRS1-R	TNL	TM	1130	1150
RRS1-R	TNL	TIR	10	88
RRS1-R	TNL	TIR	109	127
RRS1-R	TNL	LRR	549	570
RRS1-R	TNL	LRR	572	588
RRS1-R	TNL	LRR	609	635
RRS1-R	TNL	LRR	725	744
Pid3-I1	NL	NBS	197	219
Pid3-I1	NL	NBS	274	292
Pid3-I1	NL	NBS	329	348
Pid3-I1	NL	NBS	358	385
Pid3-I1	NL	NBS	417	461
Pid3-I1	NL	LRR	616	630
Pid3-I1	NL	TM	1	13
Pid3-I1	NL	TM	199	220
Pid3-I1	NL	TM	371	381
Prv_1	CTNL	NBS	472	510
Prv_1	CTNL	NBS	925	967
Prv_1	CTNL	NBS	1019	1041
Prv_1	CTNL	NBS	1048	1062
Prv_1	CTNL	NBS	1074	1095
Prv_1	CTNL	NBS	1102	1140
Prv_1	CTNL	CC	607	627
Prv_1	CTNL	TM	84	98
Prv_1	CTNL	TM	257	268
Prv_1	CTNL	TM	944	956
Prv_1	CTNL	TIR	60	117
Prv_1	CTNL	LRR	622	642
Prv_1	CTNL	LRR	820	888
Prv_2	CTNL	CC	607	627
Prv_2	CTNL	NBS	393	412
Prv_2	CTNL	NBS	472	510
Prv_2	CTNL	NBS	925	967
Prv_2	CTNL	NBS	1019	1041
Prv_2	CTNL	NBS	1048	1062
Prv_2	CTNL	NBS	1074	1095
Prv_2	CTNL	NBS	1102	1140
Prv_2	CTNL	LRR	622	642
Prv_2	CTNL	TM	84	98
Prv_2	CTNL	TM	257	268
Prv_2	CTNL	TM	944	956
Prv_2	CTNL	TIR	60	117
MLA23	CNL	NBS	195	218
MLA23	CNL	NBS	231	247
MLA23	CNL	NBS	265	286
MLA23	CNL	NBS	327	346
MLA23	CNL	NBS	355	388
MLA23	CNL	NBS	413	459
MLA23	CNL	CC	26	46
MLA23	CNL	LRR	605	669
MLA23	CNL	TM	368	381
MLA23	CNL	TM	666	692
NbNRC4a	CN	NBS	166	199
NbNRC4a	CN	NBS	257	272
NbNRC4a	CN	NBS	338	361
NbNRC4a	CN	NBS	390	435
NbNRC4a	CN	CC	104	131
NbNRC4a	CN	TM	247	257
NbNRC4a	CN	TM	348	359
NbNRC4a	CN	TM	594	607
NbNRC4a	CN	TM	692	702
NbNRC4b	CN	NBS	166	199
NbNRC4b	CN	NBS	257	272
NbNRC4b	CN	NBS	338	361
NbNRC4b	CN	NBS	390	435
NbNRC4b	CN	CC	104	131
NbNRC4b	CN	TM	247	257
NbNRC4b	CN	TM	348	359
NbNRC4b	CN	TM	594	607
NbNRC4b	CN	TM	693	703
Rpi-mcq1_2	CN	NBS	180	201
Rpi-mcq1_2	CN	NBS	245	266
Rpi-mcq1_2	CN	NBS	283	293
Rpi-mcq1_2	CN	NBS	308	325
Rpi-mcq1_2	CN	NBS	338	365
Rpi-mcq1_2	CN	NBS	390	436
Rpi-mcq1_2	CN	CC	63	83
Rpi-mcq1_2	CN	TM	176	189
Rpi-mcq1_2	CN	TM	350	361
Rpi-mcq1_2	CN	TM	563	576
Rfg1	TNL	NBS	193	233
Rfg1	TNL	NBS	286	313
Rfg1	TNL	NBS	319	334
Rfg1	TNL	NBS	342	367
Rfg1	TNL	NBS	371	413
Rfg1	TNL	NBS	419	459
Rfg1	TNL	LRR	583	603
Rfg1	TNL	LRR	647	670
Rfg1	TNL	TM	68	80
Rfg1	TNL	TM	210	237
Rfg1	TNL	TM	377	390
Rfg1	TNL	TM	614	625
Rfg1	TNL	TM	669	679
Rfg1	TNL	TM	763	775
Rfg1	TNL	TIR	12	94
Rfg1	TNL	TIR	100	127
Rfg1	TNL	TIR	136	155
Dm2d_Uk-1	TNL	NBS	232	270
Dm2d_Uk-1	TNL	NBS	325	350
Dm2d_Uk-1	TNL	NBS	357	372
Dm2d_Uk-1	TNL	NBS	380	406
Dm2d_Uk-1	TNL	NBS	407	450
Dm2d_Uk-1	TNL	NBS	456	497
Dm2d_Uk-1	TNL	LRR	817	939
Dm2d_Uk-1	TNL	TM	2	16
Dm2d_Uk-1	TNL	TIR	52	133
Dm2d_Uk-1	TNL	TIR	138	166
Dm2d_Uk-1	TNL	TIR	173	195
Dm2d_Uk-1	TNL	TIR	199	212
Bph1_9-2	CNL	CC	107	127
Bph1_9-2	CNL	NBS	413	449
Bph1_9-2	CNL	NBS	494	510
Bph1_9-2	CNL	NBS	590	611
Bph1_9-2	CNL	NBS	641	686
Bph1_9-2	CNL	TM	10	21
Bph1_9-2	CNL	TM	599	609
Bph1_9-2	CNL	TM	912	930
Bph1_9-2	CNL	LRR	829	891
Rpi-sto1	NL	NBS	177	197
Rpi-sto1	NL	NBS	247	268
Rpi-sto1	NL	NBS	307	326
Rpi-sto1	NL	NBS	334	361
Rpi-sto1	NL	NBS	389	434
Rpi-sto1	NL	TM	174	188
Rpi-sto1	NL	TM	277	287
Rpi-sto1	NL	TM	506	517
Rpi-sto1	NL	LRR	540	603
Rpi-sto1	NL	LRR	858	879
Y-1	TNL	NBS	205	245
Y-1	TNL	NBS	295	322
Y-1	TNL	NBS	328	343
Y-1	TNL	NBS	349	375
Y-1	TNL	NBS	376	420
Y-1	TNL	NBS	425	467
Y-1	TNL	LRR	579	599
Y-1	TNL	LRR	601	617
Y-1	TNL	LRR	638	664
Y-1	TNL	LRR	768	792
Y-1	TNL	LRR	841	921
Y-1	TNL	TM	226	236
Y-1	TNL	TM	991	1001
Y-1	TNL	TIR	23	106
Y-1	TNL	TIR	110	138
Y-1	TNL	TIR	150	171
Y-1	TNL	TIR	175	190
3gG2	CNL	CC	41	61
3gG2	CNL	CC	126	146
3gG2	CNL	NBS	205	227
3gG2	CNL	NBS	276	296
3gG2	CNL	NBS	313	326
3gG2	CNL	NBS	338	355
3gG2	CNL	NBS	364	405
3gG2	CNL	NBS	419	464
3gG2	CNL	LRR	586	690
3gG2	CNL	TM	1	13
3gG2	CNL	TM	155	166
3gG2	CNL	TM	205	217
ZAR1	CNL	NBS	187	204
ZAR1	CNL	NBS	252	273
ZAR1	CNL	NBS	342	380
ZAR1	CNL	NBS	400	446
ZAR1	CNL	CC	17	68
ZAR1	CNL	TM	180	193
ZAR1	CNL	TM	629	639
ZAR1	CNL	LRR	544	620
MLA31-1	CNL	CC	26	46
MLA31-1	CNL	NBS	195	218
MLA31-1	CNL	NBS	231	247
MLA31-1	CNL	NBS	265	286
MLA31-1	CNL	NBS	327	346
MLA31-1	CNL	NBS	355	387
MLA31-1	CNL	NBS	413	459
MLA31-1	CNL	LRR	600	664
MLA31-1	CNL	TM	368	380
MLA31-1	CNL	TM	653	689
YrU1	N	NBS	523	563
YrU1	N	NBS	610	628
YrU1	N	NBS	697	724
YrU1	N	NBS	754	800
YrU1	N	TM	712	723
YrU1	N	TM	900	913
MLA39-1	CNL	CC	26	46
MLA39-1	CNL	NBS	196	218
MLA39-1	CNL	NBS	231	247
MLA39-1	CNL	NBS	265	286
MLA39-1	CNL	NBS	327	346
MLA39-1	CNL	NBS	355	388
MLA39-1	CNL	NBS	413	459
MLA39-1	CNL	LRR	605	665
MLA39-1	CNL	TM	368	381
MLA39-1	CNL	TM	666	677
SOC3	TNL	NBS	189	229
SOC3	TNL	NBS	281	307
SOC3	TNL	NBS	314	329
SOC3	TNL	NBS	337	357
SOC3	TNL	NBS	416	456
SOC3	TNL	TM	65	75
SOC3	TNL	TM	206	216
SOC3	TNL	TM	1023	1047
SOC3	TNL	TIR	12	94
SOC3	TNL	TIR	101	120
SOC3	TNL	TIR	132	152
SOC3	TNL	LRR	578	597
SOC3	TNL	LRR	636	662
SOC3	TNL	LRR	795	871
SOC3	TNL	LRR	917	943
Sr13d	N	NBS	195	221
Sr13d	N	NBS	272	289
Sr13d	N	NBS	330	347
Sr13d	N	NBS	358	384
Sr13d	N	NBS	414	460
Sr13d	N	TM	2	12
Sr13d	N	TM	198	209
Sr13d	N	TM	373	384
Sr13d	N	TM	761	771
Sr13d	N	TM	795	805
CAR1	CN	NBS	175	207
CAR1	CN	NBS	260	281
CAR1	CN	NBS	351	386
CAR1	CN	NBS	411	456
CAR1	CN	CC	31	51
CAR1	CN	TM	361	376
Sr13a	N	NBS	195	221
Sr13a	N	NBS	272	289
Sr13a	N	NBS	330	347
Sr13a	N	NBS	358	384
Sr13a	N	NBS	414	460
Sr13a	N	TM	2	12
Sr13a	N	TM	198	209
Sr13a	N	TM	373	384
Sr13a	N	TM	795	805
Sr13b	N	NBS	195	221
Sr13b	N	NBS	272	289
Sr13b	N	NBS	330	347
Sr13b	N	NBS	358	384
Sr13b	N	NBS	414	460
Sr13b	N	TM	2	12
Sr13b	N	TM	198	209
Sr13b	N	TM	373	384
Sr13b	N	TM	761	771
Sr13b	N	TM	795	805
Sr13c	N	NBS	195	221
Sr13c	N	NBS	272	289
Sr13c	N	NBS	330	347
Sr13c	N	NBS	358	384
Sr13c	N	NBS	414	460
Sr13c	N	TM	2	12
Sr13c	N	TM	198	209
Sr13c	N	TM	373	384
Sr13c	N	TM	761	771
Sr13c	N	TM	795	805
HvPm3	NL	NBS	199	221
HvPm3	NL	NBS	269	288
HvPm3	NL	NBS	363	393
HvPm3	NL	NBS	408	454
HvPm3	NL	TM	1	19
HvPm3	NL	TM	189	210
HvPm3	NL	TM	427	437
HvPm3	NL	TM	1041	1055
HvPm3	NL	TM	1269	1284
HvPm3	NL	LRR	617	635
rj2_rfg1	TNL	NBS	193	233
rj2_rfg1	TNL	NBS	286	313
rj2_rfg1	TNL	NBS	319	334
rj2_rfg1	TNL	NBS	342	367
rj2_rfg1	TNL	NBS	371	413
rj2_rfg1	TNL	NBS	419	459
rj2_rfg1	TNL	LRR	583	603
rj2_rfg1	TNL	LRR	647	670
rj2_rfg1	TNL	TM	68	80
rj2_rfg1	TNL	TM	210	237
rj2_rfg1	TNL	TM	377	390
rj2_rfg1	TNL	TM	614	625
rj2_rfg1	TNL	TM	669	679
rj2_rfg1	TNL	TIR	12	94
rj2_rfg1	TNL	TIR	100	127
rj2_rfg1	TNL	TIR	136	155
RPS4B	TNL	NBS	212	253
RPS4B	TNL	NBS	309	332
RPS4B	TNL	NBS	366	390
RPS4B	TNL	NBS	397	435
RPS4B	TNL	NBS	446	485
[truncated: 2,665 more rows]
