# Supplementary material for: RefPlantNLR is a comprehensive collection of experimentally validated plant disease resistance proteins from the NLR family
Source: PLoS Biol. 2021 Oct 20;19(10):e3001124. doi: 10.1371/journal.pbio.3001124 (PMC8559963; doi:10.1371/journal.pbio.3001124)
Supplement: S1 Appendix — Scripts and data. (ZIP) [file pbio.3001124.s032.zip › Appendix_S1_RefPlantNLR_Benchmarking/NLGenomeSweeper/GENE/All_candidates.bed]

3gG2	598	1401	NL
ADR1	895	1743	NL
ADR1-L1	1471	2195	NL
ADR1-L2	1039	1756	NL
ADR1-L3	378	1092	NL
Adnr1-RGA4	3148	4232	NL
AhRRS5_replacement	1647	2465	CNL
AtNRG1_1	1523	2468	CNL
AtNRG1_2	1514	2437	RN
BAR1	1833	2585	TNL
Bph14	3594	4427	NL
Bs2	28705	29532	NL
Bs4	921	1673	TNL
CAR1	782	1790	NL
CD3_1	1504	2316	CNL
CHS3	1028	1771	TNL
CNL-11990	599	1435	NL
CSA1	2769	3542	TNL
CW9	860	1928	NL
CaMi	3070	3861	CNL
CaPtr1	1132	1965	NL
CcRpp1	526	1389	CNL
DES1	1163	2446	NL
DM10_Col-0	923	1669	TNL
DM10_Tuescha9	693	1439	TNL
DM2h_Ler	1411	2178	TNL
DSC1	2898	3674	TNL
DSC2	3944	4735	TNL
Dm1_Uk-3	691	1434	TNL
Dm2d_Uk-1	1249	2028	NL
Dm2h_Bla-1	1509	2276	TNL
Dm2h_Uk-1	1954	2721	TNL
FB_MR5	2812	3594	CNL
Fom-1	960	1706	N;Filtered
Fom-2	520	1371	NL
GhDSC1	4399	5121	TNL
GmKR3	925	1713	TN;Filtered
GmNNL1_HT1	854	1645	TNL
Gpa2	472	1263	NL
Gro1-4	6176	6919	TNL
HRG1	1021	1800	TNL
Hero-A	3073	3903	NL
Hrt1	1457	3093	NL
I2	526	1368	NL
KR1_replacement	2653	3405	TNL
L	1208	1966	TN
L1	1211	1969	TNL
L10	1211	2005	TNL
L11	1211	1966	TN
L2	1211	1969	TNL
L3	1211	2005	TNL
L4	1211	2005	TNL
L5	1211	2005	TNL
L6	1211	1966	TN
L7	2514	3269	TN
L8	1211	1969	TNL
L9	1211	1969	TNL
LAZ5	1083	1823	TNL
LH	2504	3262	TNL
LOV1	786	1889	NL
L_1	530	1369	CNL
L_1a	530	1369	CNL
L_1c	530	1369	CNL
L_2	530	1369	CNL
L_2b	530	1369	CNL
L_3	550	1389	CNL
L_4	530	1369	CNL
Le4_replacement	621	2161	CNL
Lr1	667	1491	N
Lr13_ha	16224	17072	NL
Lr13_hb	16506	17354	NL
Lr21	1689	2483	NL
Lr22a	583	1404	CNL
Lr22a_sus	583	1404	CNL
M	1244	2023	TNL
Ma	2858	3601	TNL
MdNLR16	739	1539	TNL
Mi-1	1690	2481	CNL
MrRPV1	6257	6991	TN
MrRUN1	3553	4287	TNL
N	873	1622	TNL
NRC0	1613	2416	NL
NRC1	1841	2641	CNL
NRC2	2134	2931	CNL
NRC3	1963	2763	CNL
NRC4a	2598	3389	CNL
NRC4b	2197	3009	CNL
NRC6	2214	3041	CNL
NRG1	1945	2885	RN
Napostrophe	547	1380	CNL
NbADR1	1764	2594	NL
NbNRC2a	1618	2457	NL
NbNRC2b	2352	3191	NL
NbNRC3	3318	4133	CNL
NbNRC4a	2085	2912	CNL
NbNRC4b	2083	2910	CNL
NbNRC4c_replacement	2150	2977	CNL
NbPRFa	3203	4030	N
NbPRFb	1530	2357	NL
NbPtr1	561	1394	NL
NbZAR1	1883	2683	NL
Ngc-D	771	1511	TNL
NiattPtr1	1549	2382	NL
NitabPtr1	1329	2162	NL
NtTPN1	1659	2453	N
NtomPtr1	603	1436	NL
P	1187	1975	TN
P2	770	1558	TNL
PIH-X	547	1374	CN
PIK5-NP	1889	3218	CN
PIK6-NP	1454	2666	NL
Pbr1_b	517	1854	CNL
Pbr1_c	517	1854	CNL
Pc	529	1365	NL
Ph-3	538	1308	NL
Pi-ta-RGA4	6847	7503	NL
Pi1-6	562	1717	NL
Pi2	4495	5337	NL
Pi35	640	1434	NL
Pi37	1921	2715	NL
Pi5-1	6802	7629	NL
Pi5-2	3882	4721	NL
Pi5-3	1214	2065	N
Pi54	1804	2697	NL
Pi63	946	1779	NL
Pi64_replacement	640	1431	CNL
Pi7-J-2	619	1742	NL
Pi9	5903	6745	NL
PiPR1	1592	2356	NL
Pia-1	2235	3406	CNL
Pia-2	686	2335	CNL
Pid3	568	1389	NL
Pid3-A4	1387	2208	NL
Pid3-I1	1387	2208	NL
PigmR	4496	5338	NL
PigmS	4724	5566	NL
Pik-2	1513	2668	NL
Pik-h2	1513	2669	NL
Pik-m2	1513	2668	NL
Pik-p2	562	1718	NL
Pik-s2	562	1717	NL
Pish	5017	5811	NL
Pit_replacement	2664	3455	CNL
Piz-t	5883	6725	NL
Pl17	22144	22932	N
Pl8	529	1350	CNL
Pm17	3322	4131	NL
Pm21	1372	3059	CNL
Pm2a	1740	2585	NL
Pm2d	643	1488	NL
Pm2e	643	1488	NL
Pm2f	643	1488	NL
Pm2g	643	1488	NL
Pm2h	643	1488	NL
Pm2i	643	1488	NL
Pm2j	643	1488	NL
Pm3CS	568	1371	NL
Pm3a	568	1371	NL
Pm3b	568	1371	NL
Pm3c	568	1371	NL
Pm3d	568	1371	NL
Pm3e	568	1371	NL
Pm3f	568	1371	NL
Pm3g	568	1371	NL
Pm3k	568	1371	NL
Pm41	547	1795	NL
Pm8	3297	4106	NL
Prf	7179	8009	NL
Prv_1	7710	8516	TN
Prv_1	11039	11683	N
Prv_2	8989	9795	NL
Prv_2	12355	12999	N
Ptr1	1282	2115	NL
PvLOV	839	1681	NL
Pvr4	12560	13396	CNL
R1	1651	2475	NL
R2	490	1335	NL
R2-like	547	1335	NL
R3a	547	1389	CNL
R3b	547	1371	CN
R8	1300	2097	NL
R9a	544	1320	NL
RAC1	741	1499	TNL
RCT1	4510	5265	TNL
RDG2A	886	1725	NL
RFL1	1225	2052	CNL
RGA2	2158	3274	NL
RGA2a	795	2254	NL
RGC2B	3206	4015	N
RLM1A	863	1645	TNL
RLM1B	2203	2988	TNL
RLM3_Col	2648	3349	TN;Filtered
RPG5	949	2282	NL
RPM1	1782	2597	NL
RPP1-EstA	1387	2166	TNL
RPP1-NdA	1035	1781	TNL
RPP1-WsA	840	1604	TNL
RPP1-WsB	1049	1828	TNL
RPP1-WsC	1045	1824	TNL
RPP1-ZdrA	1395	2174	TNL
RPP13-Nd-1	1539	2375	NL
RPP13-Rld-2	1572	2408	NL
RPP13-UKID34	520	1356	NL
RPP13-UKID36	520	1356	NL
RPP13-UKID5	520	1356	NL
RPP13-UKID80	520	1356	NL
RPP28	1193	1993	TNL
RPP2A	896	1528	TN
RPP2A	2707	3432	TN
RPP2B	928	1662	NL
RPP39	472	1323	N
RPP4	2755	3495	TN
RPP5	718	1455	N
RPP7	2857	3890	N
RPP7_Krazo-2	529	1562	NL
RPP7_Mrk-0	529	1562	N
RPP7b_Lerik1-3	2023	3025	N
RPP8	617	2254	N
RPS2	745	1575	N
RPS4	2688	3428	TN
RPS4B	883	1647	N
RPS4_No-0	2540	3280	CN
RPS5	1244	2077	N
RPi-abpt	547	1335	TNL
RRS1-S	661	1401	N
RRS1B	3466	4203	N
RSG3-301	1578	2405	TN
RT4-4_replacement	6439	7191	N
Rj2_Replacement	2480	3250	N;Filtered
Roq1	12716	13504	N
Rp1-D	1145	1990	NL
Rp3-1	532	1359	N
Rpa1	1058	1882	CNL
Rpg1b	613	1404	NL
Rpg1r	616	1404	N
Rph1	1420	2876	NL
Rpi-amr1e	2197	3000	NL
Rpi-amr1e-1032	2385	3188	NL
Rpi-amr1e-1101	2471	3274	NL
Rpi-amr1e-1123	2141	2944	NL
Rpi-amr1e-2272	2324	3127	NL
Rpi-amr1e-2300	2515	3318	NL
Rpi-amr1e-2307	2556	3359	N
Rpi-amr1e-3408	1967	2770	N
Rpi-amr1e-3409	2595	3398	NL
Rpi-amr3	2420	3223	N
Rpi-blb1	1160	2002	N
Rpi-blb2	3276	4076	N
Rpi-blb3	547	1335	N
Rpi-bt1	940	1779	N
Rpi-chc1_1	4009	4833	N
Rpi-edn1_1	547	1335	NL
Rpi-edn2	544	1320	NL
Rpi-hjt1_1	490	1335	NL
Rpi-hjt1_2	547	1335	NL
Rpi-hjt1_3	490	1335	N
Rpi-mcq1_2	2534	3307	N
Rpi-pta1	1148	1990	NL
Rpi-snk1_1	547	1335	NL
Rpi-snk1_2	547	1326	N
Rpi-sto1	1148	1990	NL
Rpi-vnt1_1	1343	2113	N
Rpi-vnt1_2	676	1446	NL
Rpi-vnt1_3	676	1446	N
Rpp1-R1	7680	8501	N
Rpp1-R3	1726	2535	NL
Rpp1-R4	1531	2349	NL
Rpp1-R5	1558	2334	CNL
Rpp4C4	1483	2370	N
Rpr1	5814	6593	N
Rps1-k-1	493	1335	NL
Rps1-k-2	493	1338	TN
Rvi15	2390	3121	N
Rx	472	1263	NL
Rx2	509	1300	NL
Rx4_replacement	602	1414	N
Rxo1	2412	3236	N
Ry_sto	3364	4167	NL
Rz2	2028	2867	N
SIKIC1	4752	5519	TNL
SIKIC2	4591	5391	N
SIKIC3	2088	2855	N
SLH1	587	1327	N
SNC1	3783	4532	N
SOC3	2204	2959	NL
SSI4	1668	2426	CNL
SUMM2	1366	2193	CNL
SUT1	1627	2457	N
SpNBS-LRR_replacement	951	1781	NL
Sr13a	544	1970	NL
Sr13b	544	1970	N
Sr13c	1082	2508	N
Sr13d	544	1970	NL
Sr21	1159	2001	NL
Sr35	755	1972	NL
Sr45	1524	2309	N
Sr46	648	1454	N
Sr50	1459	3019	N
Sr61	898	2159	N
StrPtr1	1286	2119	NL
Sw5-b	1297	2118	NL
TAG24-Rgene	1149	1919	N
TAO1	3121	3870	N;Filtered
TN13	798	1445	N
TNL2-PN40024	2994	3755	N
Ta4ANPR1	4825	5765	N
Ta4ANPR1-RGA4	681	1716	N
Ta7ANPR1	1814	2816	N
Ta7ANPR1-RGA4	12226	13240	N
Ta7DNPR1	1761	2734	N
Ta7DNPR1-RGA4	7230	8266	N
Tm2	722	1495	NL
Tm2-nv	535	1308	NL
Tm2_2	535	1308	NL
TmPm3	586	1383	N
Tsn1	6147	6992	N
TuNI	532	1534	N
Ty-2	4597	5433	N
VG9514-Rgene	1149	1919	TNL
VICTR	899	1654	N
Vat	2820	3653	NL
WRKY19	3490	4218	NL
WRR12_Ler-0	3160	3915	TN
WRR4A_Col-0	2063	2791	TN
WRR4A_HR-5	803	1546	TN
WRR4A_Oy-0	1778	2506	TNL
WRR4B_Col-0	793	1536	N
WRR4B_Ws-2	1557	2300	TNL
WRR8_Sf-2	1737	2513	N
WRR9_Hi-0	2870	3652	NL
Xo1	2154	3017	NL
Y-1	1733	2470	NL
Yr5	1183	2043	NL
Yr7	1149	1991	N
YrAS2388R	2246	3393	N
YrSP	1183	2043	N
YrU1-RGA4	3385	4490	N
ZAR1	964	1791	N
alpha-CMV	2532	3359	N
alpha-WOLF10	532	1359	NL
alpha-WOLF11	532	1371	NL
alpha-WOLF12	532	1359	NL
alpha-WOLF15	532	1371	NL
alpha-WOLF16	532	1359	NL
alpha-WOLF18	532	1359	NL
alpha-WOLF2	532	1371	NL
alpha-WOLF2a	532	1359	NL
alpha-WOLF4	532	1359	NL
alpha-WOLF4a	532	1359	NL
alpha-WOLF6	532	1359	NL
alpha-WOLF6b	532	1359	NL
alpha-WOLF6c	532	1359	NL
alpha-WOLF7	532	1359	NL
alpha-WOLF8	532	1371	NL
alpha-WOLF9	532	1371	NL
beta-WOLF0	604	1365	NL
beta-WOLF11	604	1365	NL
beta-WOLF3	604	1365	NL
beta-WOLF5a	604	1365	NL
beta-WOLF5b	601	1362	NL
beta-WOLF6b	601	1362	NL
beta-WOLF9	604	1365	N
muRdr1A	2280	3029	NL
muRdr1H	2838	3578	N
tm2_sus	723	1496	N;Filtered
