# Supplementary material for: RefPlantNLR is a comprehensive collection of experimentally validated plant disease resistance proteins from the NLR family
Source: PLoS Biol. 2021 Oct 20;19(10):e3001124. doi: 10.1371/journal.pbio.3001124 (PMC8559963; doi:10.1371/journal.pbio.3001124)
Supplement: S1 Appendix — Scripts and data. (ZIP) [file pbio.3001124.s032.zip › Appendix_S1_RefPlantNLR_Benchmarking/RGAugury/RefPlantNLR_v.20210712_481_AA_BENCHMARKING_RGAugury_RGA.candidates.lst]

Rpi-edn2	CNL
Rpi-amr1e-1101	CNL
Mal-R	CNL
Rpg1b	CNL
NRC6	CNL
Rpr1	CNL
MLA6	CNL
SrTA1662	CNL
Rph15	CNL
Vat	CNL
Rpi-hcb1_2	CNL
Rpi-amr1e-2272	CNL
RGA2	CNL
R3a	CNL
RPP7b_Lerik1-3	CNL
Sr22	CNL
Hrt1	CNL
MLA1	CNL
Lr22a	CNL
NRC1	CNL
Pm2i	CNL
RPP13-Rld-2	CNL
Ph-3	CNL
Pi-ta-RGA4	CNL
MLA18-1	CNL
NbNRC3	CNL
RPS5	CNL
L_2	CNL
RPP8	CNL
Pi54	CNL
YrAS2388R	CNL
Pish	CNL
PvLOV	CNL
CD3_1	CNL
Ta7ANPR1-RGA4	CNL
Lr1	CNL
Rpi-amr1e-2271	CNL
Sr61	CNL
MLA36-1	CNL
Pia-2	CNL
Sr35	CNL
Pik-p1	CNL
FB_MR5	CNL
Pm1a	CNL
Tm2-nv	CNL
Rpi-mcq1_2	CNL
Rpi-vnt1_1	CNL
MLA31-1	CNL
RGA2a	CNL
GbaNA1	CNL
Rpi-amr1e-3409	CNL
TmMLA1	CNL
TaRPP13-3	CNL
SUT1	CNL
Pi7-J-1	CNL
Rpi-bt1	CNL
Pi36	CNL
Xa1	CNL
MLA32	CNL
Yr-10	CNL
RSG3-301	CNL
Rpi-amr1e-1123	CNL
Pm2d	CNL
PIH-X	CNL
L_1c	CNL
MLA23	CNL
Pm2h	CNL
MLA39-1	CNL
Pm2g	CNL
SpNBS-LRR	CNL
CHS3	CNL
Pvr4	CNL
Pib	CNL
AhRRS5	CNL
Pi35	CNL
Rpg1r	CNL
Le4	CNL
Bph1_9-2	CNL
Pik-h1	CNL
Rps1-k-1	CNL
R3b	CNL
Rpi-amr1e-2300	CNL
Pbr1_c	CNL
Wed	CNL
Rpi-amr1e-2307	CNL
DES1	CNL
L_4	CNL
Pit	CNL
Pia-1	CNL
MLA22	CNL
R9a	CNL
MLA10	CNL
MLA27-2	CNL
Sr50	CNL
TuNI	CNL
Rxo1	CNL
Pbr1_b	CNL
Lr13_hb	CNL
Pm2f	CNL
MLA16-1	CNL
UNI	CNL
tm2_sus	CNL
BjuWRR1	CNL
MLA2	CNL
Xo1	CNL
NRC2	CNL
Pm17	CNL
PmR1	CNL
Rpi-amr1e	CNL
MLA7	CNL
ZAR1	CNL
SUMM2	CNL
MLA28-1	CNL
L_3	CNL
Hero-A	CNL
CAR1	CNL
Sr26	CNL
Ta7DNPR1-RGA4	CNL
Pm60a	CNL
NbNRC4a	CNL
Pl8	CNL
AtNRG1_1	CNL
Rpp4C4	CNL
Pm60	CNL
Rpi-sto2	CNL
Pm60b	CNL
YrU1-RGA4	CNL
rpp8_sus	CNL
Lr13_ha	CNL
RDG2A	CNL
MLA18-2	CNL
Pii-1	CNL
L_1a	CNL
Lr21	CNL
Rpi-chc1_1	CNL
Bph1_9-9	CNL
NbNRC4b	CNL
Pi5-3	CNL
MLA3	CNL
MLA34	CNL
Sr33	CNL
RPP39	CNL
Pi64	CNL
Adnr1-RGA4	CNL
NRC3	CNL
RPP13-UKID36	CNL
CaMi	CNL
Tm2_2	CNL
Lr22a_sus	CNL
Rpi-vnt1_3	CNL
HcMLA1	CNL
Pm2j	CNL
NLS1	CNL
MLA13	CNL
I2	CNL
Bph1_9-1	CNL
CcRpp1	CNL
Pi37	CNL
sr22-PI573523	CNL
Ta4ANPR1	CNL
Rpi-amr1e-3408	CNL
Rps1-k-2	CNL
LOV1	CNL
MLA27-1	CNL
Rpi-amr1e-1032	CNL
Pi63	CNL
Rsv3	CNL
NRC4b	CNL
Prf	CNL
Pi5-1	CNL
Rpi-hcb1_1	CNL
RPP13-UKID80	CNL
Rpp1-R3	CNL
SrTm5	CNL
MLA35-1	CNL
NbPRFb	CNL
Ty-2	CNL
NbPRFa	CNL
RCY1	CNL
PIK5-NP	CNL
Pm2a	CNL
Rp1-D	CNL
Pm3k	CNL
Tm2	CNL
MLA8	CNL
Sr22-PI190945	CNL
Bph1_9-7	CNL
MLA12	CNL
RPP13-UKID5	CNL
MLA25-1	CNL
L_2b	CNL
Rpi-mcq1_1	CNL
Rpi-vnt1_2	CNL
3gG2	CNL
Napostrophe	CNL
L_1	CNL
RFL1	CNL
NbNRC4c	CNL
MLA19-1	CNL
MLA37-1	CNL
Mi-1	CNL
Pm2e	CNL
MLA9	CNL
NRC4a	CNL
Tsw	CNL
Pm21	CNL
PiPR1	CNL
Sr46	CNL
MLA30-1	CNL
DAR5	NBS
Rpi-sto1	NL
HvRGA1	NL
Rpp1-R1	NL
Pm5-ND	NL
Rp3-1	NL
Adnr1	NL
alpha-WOLF16	NL
alpha-WOLF15	NL
Rpi-nig3-1088b	NL
alpha-WOLF18	NL
Yr5	NL
Ptr1	NL
Rpi-hjt1_3	NL
Rpi-amr3-1101	NL
RPP7_Koch-1	NL
beta-WOLF5b	NL
Pm3f	NL
Sw5-b	NL
Rpi-blb2	NL
ADR1-L2	NL
Pid3-I1	NL
alpha-WOLF12	NL
Rx	NL
NbPtr1	NL
Rpi-nig3-1084a	NL
Pik-h2	NL
Rpi-snk1_1	NL
Rpa1	NL
Pm8	NL
Gpa2	NL
Sr13c	NL
Pi1-6	NL
RPi-abpt	NL
Rpi-pta1	NL
Rpi-amr3-1032	NL
Pik-m1	NL
Pik-2	NL
AtNRG1_2	NL
Rpi-amr3-2307	NL
Rpi-hjt1_2	NL
Bs2	NL
Rph1	NL
R8	NL
Rpi-nig3-1084b	NL
RPP7	NL
Bph14	NL
Pm3a	NL
RPM1	NL
Rcg1	NL
Pi9	NL
alpha-WOLF8	NL
Pid3-W4	NL
Pm3e	NL
Pik-p2	NL
Pik-1	NL
Pid3-W3	NL
Rpi-amr3-2300	NL
Pid3-A4	NL
Ta7ANPR1	NL
R2-like	NL
Rpi-amr3-3408	NL
YrU1	NL
RPP13-Nd-1	NL
Rpi-nig3-1088a	NL
Tsn1	NL
Pik-m2	NL
Rpi-amr3-3409	NL
HvPm3	NL
alpha-WOLF6b	NL
ADR1-L3	NL
Pm5b	NL
NtomPtr1	NL
beta-WOLF5a	NL
Pm3CS	NL
Sr21	NL
Ta4ANPR1-RGA4	NL
alpha-WOLF2a	NL
RGC2B	NL
PigmR	NL
WRKY19	NL
alpha-WOLF6	NL
Rpp1-R5	NL
NbADR1	NL
Rpi-edn1_1	NL
NbNRC2a	NL
beta-WOLF9	NL
Pi5-2	NL
NitabPtr1	NL
Pm41	NL
Rpi-blb3	NL
Sr13d	NL
Rpi-hjt1_1	NL
NbZAR1	NL
Pik-s2	NL
alpha-WOLF4	NL
alpha-WOLF7	NL
R2	NL
PigmS	NL
alpha-WOLF6c	NL
Pm5-BMDM	NL
beta-WOLF11	NL
Rx2	NL
RPP13-UKID34	NL
Pi-ta	NL
alpha-WOLF11	NL
Pik-e2	NL
alpha-WOLF2	NL
TmPm3	NL
Lr10	NL
ADR1-L1	NL
Rpi-amr3-2360	NL
StrPtr1	NL
RPP7_Krazo-2	NL
R1	NL
RPS2	NL
Pm3c	NL
CaPtr1	NL
Pi2	NL
alpha-WOLF4a	NL
NbNRC2b	NL
Rpi-blb1	NL
Pc	NL
beta-WOLF3	NL
Sr13b	NL
alpha-WOLF10	NL
Rx4	NL
Pm3d	NL
NiattPtr1	NL
TaRCR1	NL
Piz-t	NL
Pm3g	NL
Yr7	NL
RPP7_Mrk-0	NL
Pi1-5	NL
RRS1B	NL
Pm5a	NL
Pik-s1	NL
Ta7DNPR1	NL
YrSP	NL
Sr45	NL
CW9	NL
CNL-11990	NL
NtTPN1	NL
beta-WOLF6b	NL
alpha-CMV	NL
Pik-e1	NL
Pm3b	NL
Rpi-amr3-2272	NL
NRC0	NL
Fom-2	NL
Pid3	NL
ADR1	NL
Pm5-CS	NL
Rpp1-R4	NL
Pii-2	NL
Sr13a	NL
Rpi-amr3	NL
Rpi-snk1_2	NL
Pi7-J-2	NL
PIK6-NP	NL
RPG5	NL
beta-WOLF0	NL
NRG1	NL
Pm5e	NL
alpha-WOLF9	NL
Rz2	NL
RLM3_Col	OTHER
RCT1	OTHER
Prv_1	OTHER
CSA1	OTHER
Rvi15	OTHER
muRdr1H	OTHER
RT4-4	OTHER
TNL2-PN40024	OTHER
SNC1	OTHER
RPP5	OTHER
Prv_2	OTHER
TN13	TN
GmKR3	TN
TN2	TN
CHS1	TN
DM10_Tuescha9	TNL
M	TNL
LH	TNL
Dm2d_Uk-1	TNL
RAC1	TNL
RPS4-Ws	TNL
Y-1	TNL
DSC2	TNL
RPP2B	TNL
MrRPV1	TNL
Dm2h_Uk-1	TNL
SOC3	TNL
L6	TNL
RPP4	TNL
SSI4	TNL
N	TNL
Dm1_Uk-3	TNL
WRR4A_Col-0	TNL
Rfg1	TNL
VICTR	TNL
L11	TNL
Bs4	TNL
L5	TNL
RPS6	TNL
BAR1	TNL
L7	TNL
Pl17	TNL
SIKIC1	TNL
Rj2	TNL
L1	TNL
RPP1-WsB	TNL
TAO1	TNL
L10	TNL
L2	TNL
WRR4A_Oy-0	TNL
MdNLR16	TNL
P2	TNL
RRS1-Ws	TNL
L	TNL
P	TNL
L4	TNL
RPP1-ZdrA	TNL
RPP28	TNL
SIKIC2	TNL
DM2h_Ler	TNL
RPS4_No-0	TNL
WRR4A_HR-5	TNL
MrRUN1	TNL
VG9514-Rgene	TNL
RLM1B	TNL
RPP1-EstA	TNL
RPP1-WsC	TNL
Ry_sto	TNL
WRR4B_Col-0	TNL
DSC1	TNL
GmNNL1_HT1	TNL
RPP2A	TNL
SIKIC3	TNL
RRS1-S	TNL
WRR9_Hi-0	TNL
RPP1-WsA	TNL
TAG24-Rgene	TNL
GhDSC1	TNL
RPS4B	TNL
Ma	TNL
LAZ5	TNL
L9	TNL
L8	TNL
Fom-1	TNL
RPP1-NdA	TNL
WRR4B_Ws-2	TNL
Dm2h_Bla-1	TNL
L3	TNL
muRdr1A	TNL
WRR12_Ler-0	TNL
Roq1	TNL
KR1	TNL
SLH1	TNL
RLM1A	TNL
RRS1-R	TNL
HRG1	TNL
WRR8_Sf-2	TNL
DM10_Col-0	TNL
Gro1-4	TNL
Ngc-D	TNL
rj2_rfg1	TNL
RPS4	TNL
