# Supplementary material for: RefPlantNLR is a comprehensive collection of experimentally validated plant disease resistance proteins from the NLR family
Source: PLoS Biol. 2021 Oct 20;19(10):e3001124. doi: 10.1371/journal.pbio.3001124 (PMC8559963; doi:10.1371/journal.pbio.3001124)
Supplement: S1 Appendix — Scripts and data. (ZIP) [file pbio.3001124.s032.zip › Appendix_S1_RefPlantNLR_Benchmarking/RRGPredictor/AA/CNL_class.txt]

MLA28-1
Pm60b
Rpg1r
CaMi
Rpi-amr1e-3409
Pm2e
L_1a
MLA36-1
Rpi-amr1e-1101
Pm1a
Pm2g
Tsw
Rpi-amr1e-3408
Bph1_9-1
Napostrophe
NRC1
PmR1
Sr35
PIK5-NP
Rpi-mcq1_2
YrAS2388R
NRC6
Sr46
L_4
MLA19-1
Lr22a_sus
RPP13-UKID5
BjuWRR1
Lr13_ha
Pm17
Rpi-amr1e-1032
RPS5
FB_MR5
CAR1
MLA7
Yr-10
L_1
Pia-1
Pi7-J-1
NbNRC4c
MLA3
Rpp1-R3
Bph1_9-9
MLA2
Pi36
Xo1
Rpi-amr1e-2272
Rps1-k-2
MLA23
Sr33
Rpi-mcq1_1
Ph-3
Rpr1
Ta7ANPR1-RGA4
I2
Sr61
MLA39-1
Pi35
Rpg1b
RPP13-UKID36
MLA18-1
Ta7DNPR1-RGA4
MLA16-1
Rpi-amr1e
NRC4b
Xa1
Rph15
RFL1
Rpi-amr1e-1123
NRC2
Pi63
NRC3
Pl8
MLA34
Rpi-hcb1_2
MLA1
GbaNA1
Pi37
Pvr4
Prf
SrTA1662
Rxo1
MLA18-2
Rpi-amr1e-2300
NbPRFa
MLA13
MLA30-1
Pii-1
Mi-1
MLA10
RPP39
UNI
MLA31-1
L_2b
Pit
PiPR1
Rpi-chc1_1
Lr1
Rpi-hcb1_1
L_3
Pik-h1
NbPRFb
NbNRC4b
Bph1_9-7
RPP13-UKID80
MLA6
Vat
ZAR1
Pbr1_b
Pm2f
MLA25-1
Pia-2
Hrt1
YrU1-RGA4
L_2
Sr22-PI190945
MLA35-1
Sr26
Lr13_hb
NbNRC3
MLA22
RPP13-Rld-2
Lr21
MLA32
Pik-p1
CD3_1
Rsv3
Sr21
Pm2a
3gG2
Pm60a
Tm2
AhRRS5
RPP8
SrTm5
NLS1
PIH-X
Tm2_2
Sr50
Rpi-sto2
Pish
Rpi-vnt1_3
Pm60
L_1c
Pm2h
Pi54
DES1
Le4
Hero-A
Pm21
MLA12
SpNBS-LRR
Pm2j
Sr22
Tm2-nv
Pm3k
RPP7b_Lerik1-3
Rpi-vnt1_1
Wed
Rpi-edn2
RGA2
rpp8_sus
Bph1_9-2
PvLOV
Adnr1-RGA4
RGA2a
Pbr1_c
MLA27-2
RSG3-301
MLA9
NbNRC4a
Pi5-1
Pi5-3
Pm2d
MLA8
Lr22a
RCY1
CcRpp1
Pi-ta-RGA4
MLA37-1
Rpi-amr1e-2307
RDG2A
Rps1-k-1
TaRPP13-3
MLA27-1
Rpi-vnt1_2
Pm2i
Ta4ANPR1
TuNI
Rp1-D
Ty-2
TmMLA1
SUMM2
R9a
Pi64
Pib
R3b
LOV1
sr22-PI573523
NRC4a
Rpi-bt1
SUT1
R3a
tm2_sus
HcMLA1
Rpi-amr1e-2271
Mal-R
Rpp4C4
