# Supplementary material for: RefPlantNLR is a comprehensive collection of experimentally validated plant disease resistance proteins from the NLR family
Source: PLoS Biol. 2021 Oct 20;19(10):e3001124. doi: 10.1371/journal.pbio.3001124 (PMC8559963; doi:10.1371/journal.pbio.3001124)
Supplement: S1 Appendix — Scripts and data. (ZIP) [file pbio.3001124.s032.zip › Appendix_S1_RefPlantNLR_Benchmarking/RRGPredictor/AA/NL_class.txt]

Sr45
Sr13a
PIK6-NP
Pi5-2
Rpi-amr3-3408
alpha-WOLF2a
Rpi-hjt1_2
RPP7_Mrk-0
Pid3-I1
Sr13c
RPP7_Koch-1
PigmR
Rpi-sto1
HvRGA1
Pid3
RPP7_Krazo-2
alpha-WOLF10
Pik-e1
HvPm3
NbNRC2a
alpha-WOLF16
Rz2
alpha-WOLF6b
Pi9
R1
Pm41
RPP7
Rpi-hjt1_1
alpha-WOLF2
Pm3a
NbZAR1
Pm8
Tsn1
Rpi-blb2
beta-WOLF0
Pik-s1
beta-WOLF5a
Rpi-nig3-1088b
Pik-m1
Rpi-nig3-1084b
RPM1
Pik-h2
alpha-WOLF15
beta-WOLF5b
Rpi-amr3
Pid3-W4
Ta7DNPR1
YrU1
Rpa1
Rp3-1
RPP13-Nd-1
Piz-t
alpha-WOLF12
Pik-e2
Pm3d
Ta7ANPR1
CW9
Rpi-amr3-2300
Rpi-hjt1_3
CNL-11990
Pm5a
Fom-2
Rpi-amr3-3409
beta-WOLF6b
TmPm3
Pi1-5
PigmS
alpha-WOLF9
Pik-2
Rx4
TaRCR1
Yr7
R2-like
StrPtr1
Sr13d
Rpi-amr3-2360
Pik-m2
beta-WOLF3
Gpa2
NtTPN1
RPS2
Pik-s2
Pm5-CS
Pi7-J-2
Pm3g
alpha-CMV
R8
RPP13-UKID34
Pm3e
NbNRC2b
Pm3CS
Bs2
Pm3c
R2
beta-WOLF11
CaPtr1
Rpi-amr3-2272
Pm5b
Pik-p2
beta-WOLF9
Sr13b
Bph14
Rpp1-R5
Rpi-blb3
RGC2B
Pm5-ND
Yr5
NtomPtr1
Rpp1-R4
Pii-2
Sw5-b
alpha-WOLF6c
NitabPtr1
Pid3-W3
alpha-WOLF6
Adnr1
Pm5-BMDM
Rpi-nig3-1088a
Pik-1
ADR1-L3
Rpi-nig3-1084a
Rpi-edn1_1
Rph1
Pi-ta
Rpp1-R1
alpha-WOLF8
alpha-WOLF11
alpha-WOLF18
NiattPtr1
Rpi-snk1_1
alpha-WOLF4a
Rx
NRC0
Rpi-amr3-1032
alpha-WOLF7
Ptr1
Pi1-6
RPi-abpt
Rpi-blb1
Pm3b
YrSP
Lr10
Pi2
RPG5
Rpi-amr3-1101
Pm3f
alpha-WOLF4
Rcg1
Rx2
Pid3-A4
Ta4ANPR1-RGA4
Rpi-amr3-2307
Rpi-pta1
NbPtr1
Rpi-snk1_2
Pc
Pm5e
