# Supplementary material for: RefPlantNLR is a comprehensive collection of experimentally validated plant disease resistance proteins from the NLR family
Source: PLoS Biol. 2021 Oct 20;19(10):e3001124. doi: 10.1371/journal.pbio.3001124 (PMC8559963; doi:10.1371/journal.pbio.3001124)
Supplement: S1 Appendix — Scripts and data. (ZIP) [file pbio.3001124.s032.zip › Appendix_S1_RefPlantNLR_Benchmarking/RRGPredictor/AA/TNL_class.txt]

L8
Rj2
DSC2
RPP1-WsB
rj2_rfg1
L7
WRR4B_Col-0
L2
RPS4B
KR1
L11
RPS4-Ws
M
GhDSC1
muRdr1A
Rfg1
RPP4
Y-1
WRR4B_Ws-2
WRR4A_HR-5
RPP1-WsC
RPP1-NdA
L9
WRR8_Sf-2
SOC3
MrRUN1
Ma
RRS1-Ws
Fom-1
L4
Gro1-4
WRR4A_Col-0
DSC1
L3
L
RRS1B
Ry_sto
WRR12_Ler-0
Dm2h_Bla-1
RPS4
HRG1
DM10_Col-0
VG9514-Rgene
SIKIC3
BAR1
RRS1-R
RPS4_No-0
SIKIC1
SLH1
RPP2A
SSI4
RPP1-ZdrA
Roq1
RPS6
WRKY19
N
Dm1_Uk-3
Dm2d_Uk-1
L1
Bs4
L6
LH
DM10_Tuescha9
RPP1-EstA
TAG24-Rgene
L10
RAC1
GmNNL1_HT1
RLM1A
P
Dm2h_Uk-1
Ngc-D
L5
DM2h_Ler
SIKIC2
RPP2B
MrRPV1
MdNLR16
TAO1
RPP1-WsA
RRS1-S
LAZ5
Pl17
WRR9_Hi-0
WRR4A_Oy-0
RPP28
RLM1B
VICTR
P2
