# Supplementary material for: RefPlantNLR is a comprehensive collection of experimentally validated plant disease resistance proteins from the NLR family
Source: PLoS Biol. 2021 Oct 20;19(10):e3001124. doi: 10.1371/journal.pbio.3001124 (PMC8559963; doi:10.1371/journal.pbio.3001124)
Supplement: S1 Appendix — Scripts and data. (ZIP) [file pbio.3001124.s032.zip › Appendix_S1_RefPlantNLR_Benchmarking/RRGPredictor/CDS/CNL_class.txt]

Pm60b_orf23590
RGA2_orf25675
NRC4a_orf15191
MLA18-2_orf11833
NbNRC4b_orf14019
NbPRFa_orf14195
L_2_orf9093
L_1_orf8778
MLA37-1_orf12894
Sr33_orf36046
Pik-h1_orf18866
Ta4ANPR1_orf37109
Rpi-amr1e-2272_orf27738
NRC6_orf15316
Tm2-nv_orf38319
Rxo1_orf34345
MLA6_orf11148
Sr22_orf35725
MLA27-1_orf12223
Rpi-amr1e_orf27417
RPP13-UKID80_orf32278
Pik-p1_orf19254
Sr50_orf36385
Pm2d_orf20546
Sr26_orf35969
Pm2g_orf20870
PiPR1_orf19627
Lr13_hb_orf10047
RFL1_orf25591
MLA31-1_orf12522
Adnr1-RGA4_orf591
R9a_orf24984
PmR1_orf23697
NbPRFb_orf14352
Tm2_orf38108
Pm17_orf23094
R3b_orf24790
Mal-R_orf10632
Rph15_orf27228
Pi5-3_orf16660
Lr13_ha_orf9960
L_2b_orf9197
Pi63_orf17420
3gG2_orf379
MLA18-1_orf11759
Rpi-amr1e-3409_orf28057
Pm60_orf23367
Pit_orf19826
Hrt1_orf7097
I2_orf7372
Ta7DNPR1-RGA4_orf37691
Pi54_orf17333
RPP39_orf32444
Rpi-amr1e-3408_orf27975
L_1c_orf8985
Pi-ta-RGA4_orf19996
Rpi-bt1_orf28460
NRC4b_orf15255
YrU1-RGA4_orf41518
Pi36_orf17133
NRC2_orf15046
Pi5-1_orf16484
Rpi-amr1e-2307_orf27894
Prf_orf23812
MLA8_orf11303
Xo1_orf40684
Pish_orf19723
Wed_orf39552
Pl8_orf20163
Tsw_orf38917
AhRRS5_replacement_orf148
MLA9_orf11380
RPP13-UKID36_orf32202
Sr22-PI190945_orf35806
MLA35-1_orf12745
RSG3-301_orf33741
RPP8_orf31738
NbNRC3_orf13879
Pm2i_orf21087
MLA23_orf12069
MLA22_orf11988
CaMi_orf4334
Pm3k_orf22249
GbaNA1_orf6354
Bph1_9-1_orf3653
PIK5-NP_orf18481
rpp8_sus_orf31816
CAR1_orf4488
Ph-3_orf16122
Pi64_replacement_orf47
Pi35_orf17034
RGA2a_orf25786
MLA36-1_orf12818
MLA39-1_orf12969
Rpr1_orf32519
L_1a_orf8883
Mi-1_orf10833
Ta7ANPR1-RGA4_orf37458
MLA34_orf12672
Lr21_orf10140
Rpi-amr1e-1101_orf27579
Pm2j_orf21195
Napostrophe_orf13571
MLA27-2_orf12298
Rpi-chc1_1_orf28555
Pm21_orf23202
Rps1-k-1_orf32615
MLA12_orf11532
Rpi-vnt1_2_orf29430
RPS5_orf33205
Pm2e_orf20654
MLA32_orf12596
NRC1_orf14969
Sr61_orf36457
MLA30-1_orf12448
Pm1a_orf20346
Pi37_orf17227
Pm60a_orf23478
MLA25-1_orf12147
MLA13_orf11609
RCY1_orf25322
Rp1-D_orf26541
TaRPP13-3_orf38032
CD3_1_orf4648
Rpp4C4_orf30995
Rpi-mcq1_2_orf28994
Sr46_orf36305
RPP7b_Lerik1-3_orf31649
MLA7_orf11226
SrTm5_orf36606
tm2_sus_orf38179
SUMM2_orf36832
NRC3_orf15121
Sr35_orf36124
R3a_orf24680
Rsv3_orf33835
RPP13-Rld-2_orf31969
Rpi-edn2_orf28717
MLA10_orf11456
Pm2a_orf20437
SpNBS-LRR_orf35198
Yr-10_orf41161
Pm2h_orf20979
Rpg1b_orf26816
Pm2f_orf20762
SUT1_orf36904
Pvr4_orf24309
MLA2_orf10998
L_3_orf9301
Vat_orf39254
MLA1_orf10925
SrTA1662_orf36525
Pi7-J-1_orf16757
RDG2A_orf25416
TuNI_orf39045
MLA19-1_orf11915
Rpp1-R3_orf29963
Rpi-amr1e-1032_orf27499
Ty-2_orf39142
NbNRC4a_orf13946
Xa1_orf40541
YrAS2388R_orf41227
Le4_replacement_orf227
Lr22a_orf10224
Lr22a_sus_orf10290
PIH-X_orf18205
FB_MR5_orf6114
sr22-PI573523_orf35889
MLA28-1_orf12374
NbNRC4c_orf14093
TmMLA1_orf38394
Rpi-vnt1_3_orf29500
Hero-A_orf6920
RPP13-UKID5_orf32052
Pii-1_orf18300
Rpi-amr1e-1123_orf27658
Tm2_2_orf38248
Pia-1_orf17526
PvLOV_orf24195
Lr1_orf9786
MLA3_orf11072
Pbr1_b_orf15881
Bph1_9-9_orf3949
L_4_orf9408
Bph1_9-2_orf3752
NLS1_orf14818
Pbr1_c_orf15957
Rpi-vnt1_1_orf29361
BjuWRR1_orf3564
Rpg1r_orf26919
Pib_orf17697
CcRpp1_orf4564
ZAR1_orf41592
DES1_orf5202
Bph1_9-7_orf3849
MLA16-1_orf11685
Pia-2_orf17607
LOV1_orf9691
Rps1-k-2_orf32717
Rpi-amr1e-2300_orf27816
HcMLA1_orf6835
