# Supplementary material for: RefPlantNLR is a comprehensive collection of experimentally validated plant disease resistance proteins from the NLR family
Source: PLoS Biol. 2021 Oct 20;19(10):e3001124. doi: 10.1371/journal.pbio.3001124 (PMC8559963; doi:10.1371/journal.pbio.3001124)
Supplement: S1 Appendix — Scripts and data. (ZIP) [file pbio.3001124.s032.zip › Appendix_S1_RefPlantNLR_Benchmarking/RRGPredictor/CDS/NL_class.txt]

Sr13c_orf35430
beta-WOLF11_orf3474
Pm5a_orf22359
alpha-WOLF6_orf1437
Rcg1_orf25155
Pm5-ND_orf22865
Pik-1_orf18672
Rpp1-R1_orf29865
Pi1-6_orf16304
alpha-WOLF16_orf2457
Pi1-5_orf16212
CW9_orf5066
Pii-2_orf18388
RPP7_Krazo-2_orf31460
Pm5-BMDM_orf22562
Adnr1_orf488
Ta4ANPR1-RGA4_orf37231
Pm3d_orf21777
PIK6-NP_orf18568
RPG5_orf27026
Pm3CS_orf21659
alpha-WOLF7_orf1740
RPM1_orf29575
Sr21_orf35607
Sw5-b_orf36984
RGC2B_orf25919
CNL-11990_orf4893
Pid3-I1_orf17947
R1_orf24434
TmPm3_orf38487
R8_orf24896
beta-WOLF5a_orf3095
RPP13-Nd-1_orf31893
alpha-WOLF18_orf2566
Sr13b_orf35352
Pik-s1_orf19447
Rpi-hjt1_3_orf28931
Pi2_orf16395
Rpi-blb1_orf28205
Pid3-A4_orf17868
Rpi-blb3_orf28385
Rph1_orf27128
NRC0_orf14891
Pm5e_orf22764
Pm5b_orf22460
Yr5_orf40922
Pm3a_orf21304
alpha-WOLF6b_orf1538
Rpi-snk1_2_orf29216
NbZAR1_orf14538
alpha-WOLF4a_orf1341
PigmR_orf18026
RPS2_orf32814
Yr7_orf41054
Sr45_orf36203
Pm3g_orf22131
RPP7_orf31270
Pik-s2_orf19539
Rpp1-R5_orf30140
Tsn1_orf38784
alpha-WOLF2a_orf1145
YrU1_orf41412
Rpi-pta1_orf29072
Pik-2_orf18764
Pik-m2_orf19152
Rpa1_orf26738
Rpi-hjt1_2_orf28859
Rpi-edn1_1_orf28652
YrSP_orf41307
HvPm3_orf7188
Pid3_orf17788
Rpi-amr3_orf28130
Rpi-sto1_orf29287
R2-like_orf24599
alpha-WOLF2_orf1040
beta-WOLF5b_orf3190
alpha-WOLF8_orf1843
Pm3e_orf21895
NtTPN1_orf15513
Pik-h2_orf18958
beta-WOLF0_orf2895
alpha-WOLF11_orf2146
beta-WOLF3_orf2996
alpha-WOLF15_orf2345
Pc_orf16042
Sr13a_orf35274
Pm3f_orf22012
Fom-2_orf6271
CaPtr1_orf4423
alpha-WOLF12_orf2240
RPP7_Koch-1_orf31365
Rx_orf34118
alpha-WOLF10_orf2049
NbNRC2b_orf13813
Pik-m1_orf19060
Rz2_orf34517
RPP13-UKID34_orf32126
Rpp1-R4_orf30048
NtomPtr1_orf15457
Sr13d_orf35508
beta-WOLF6b_orf3283
TaRCR1_orf37956
Pm8_orf22973
Rpi-snk1_1_orf29148
Pm5-CS_orf22663
Pi-ta_orf19916
Rp3-1_orf26650
Pm41_orf23278
Ta7ANPR1_orf37341
RPi-abpt_orf27342
HvRGA1_orf7291
Lr10_orf9871
ADR1-L3_orf869
alpha-WOLF4_orf1245
Bs2_orf4158
NitabPtr1_orf14754
PigmS_orf18113
NbNRC2a_orf13740
Pm3b_orf21423
NbPtr1_orf14469
Ta7DNPR1_orf37571
alpha-CMV_orf937
Rpi-hjt1_1_orf28792
RPP7_Mrk-0_orf31554
Rx4_replacement_orf301
Pi7-J-2_orf16849
Rx2_orf34207
alpha-WOLF6c_orf1640
Rpi-blb2_orf28288
Piz-t_orf20075
Pi9_orf16937
Pm3c_orf21541
Gpa2_orf6662
Ptr1_orf24113
StrPtr1_orf36766
beta-WOLF9_orf3376
R2_orf24528
Pik-p2_orf19345
Bph14_orf4058
alpha-WOLF9_orf1940
Pi5-2_orf16571
NiattPtr1_orf14693
