# Supplementary material for: RefPlantNLR is a comprehensive collection of experimentally validated plant disease resistance proteins from the NLR family
Source: PLoS Biol. 2021 Oct 20;19(10):e3001124. doi: 10.1371/journal.pbio.3001124 (PMC8559963; doi:10.1371/journal.pbio.3001124)
Supplement: S1 Appendix — Scripts and data. (ZIP) [file pbio.3001124.s032.zip › Appendix_S1_RefPlantNLR_Benchmarking/RRGPredictor/CDS/RPW8NL_class.txt]

AtNRG1_1_orf2644
DAR5_orf5134
