# Supplementary material for: RefPlantNLR is a comprehensive collection of experimentally validated plant disease resistance proteins from the NLR family
Source: PLoS Biol. 2021 Oct 20;19(10):e3001124. doi: 10.1371/journal.pbio.3001124 (PMC8559963; doi:10.1371/journal.pbio.3001124)
Supplement: S1 Appendix — Scripts and data. (ZIP) [file pbio.3001124.s032.zip › Appendix_S1_RefPlantNLR_Benchmarking/RRGPredictor/CDS/TNL_class.txt]

L4_orf7984
DM10_Tuescha9_orf5821
VICTR_orf39451
P_orf15596
Gro1-4_orf6747
L3_orf7878
L11_orf8673
LAZ5_orf9505
HRG1_orf7009
WRR8_Sf-2_orf40241
N_orf13455
DM10_Col-0_orf5745
rj2_rfg1_orf26122
WRKY19_orf39667
SOC3_orf35124
DSC2_orf6001
RPS4_No-0_orf33006
DM2h_Ler_orf5576
Ry_sto_orf34420
L2_orf7763
RPS4_orf32898
Dm2h_Uk-1_orf5667
RPP2A_orf30669
RAC1_orf25066
M_orf10372
WRR4B_Col-0_orf40058
MdNLR16_orf10741
TAG24-Rgene_orf37776
MrRPV1_orf13058
L7_orf8297
RLM1B_orf26278
SSI4_orf36687
RRS1-R_orf33511
P2_orf15697
RPP1-EstA_orf29670
WRR4A_Col-0_orf39786
WRR4A_Oy-0_orf39964
RPP1-WsA_orf30247
WRR9_Hi-0_orf40338
L10_orf8569
DSC1_orf5897
L8_orf8388
TAO1_orf37873
VG9514-Rgene_orf39358
SLH1_orf34897
RRS1B_orf33388
RPP2B_orf30769
SIKIC2_orf34705
Rfg1_orf25517
WRR4A_HR-5_orf39874
RPP1-ZdrA_orf30561
RPP1-WsC_orf30450
MrRUN1_orf13166
Ma_orf10495
Bs4_orf4240
LH_orf9602
Dm2h_Bla-1_orf5481
RPP1-NdA_orf29777
Y-1_orf40804
L1_orf7671
WRR4B_Ws-2_orf40148
L_orf7576
SIKIC3_orf34804
RPP28_orf32365
L9_orf8466
Rj2_orf26041
Roq1_orf26435
Fom-1_orf6204
RPP1-WsB_orf30348
KR1_orf7471
RPS6_orf33287
GmNNL1_HT1_orf6582
Pl17_orf20258
RLM1A_orf26202
WRR12_Ler-0_orf40434
L6_orf8193
Dm1_Uk-3_orf5283
L5_orf8090
RPP4_orf30866
GhDSC1_orf6445
RPS4B_orf33115
SIKIC1_orf34609
Ngc-D_orf14613
BAR1_orf2813
RRS1-S_orf33633
muRdr1A_orf13268
Dm2d_Uk-1_orf5378
