# Supplementary material for: RefPlantNLR is a comprehensive collection of experimentally validated plant disease resistance proteins from the NLR family
Source: PLoS Biol. 2021 Oct 20;19(10):e3001124. doi: 10.1371/journal.pbio.3001124 (PMC8559963; doi:10.1371/journal.pbio.3001124)
Supplement: S1 Appendix — Scripts and data. (ZIP) [file pbio.3001124.s032.zip › Appendix_S1_RefPlantNLR_Benchmarking/AppendixS1_RefPlantNLR_v.20210712_481_Benchmarking.Rmd]

---
title: "RefPlantNLR appendix S: Benchmarking using RefSeq proteomes"
author: "J Kourelis"
output: 
  html_document:
    toc: TRUE
---

```{r libraries, echo=FALSE, warning=FALSE, message=FALSE}
library(tidyverse)
library(readxl)
library(knitr)
library(splitstackshape)
library(RColorBrewer)
library(UpSetR)

int_breaks <- function(x, n = 5) {
  l <- pretty(x, n)
  l[abs(l %% 1) < .Machine$double.eps ^ 0.5] 
}
```

# Description

R script used to generate benchmarking of NLR extraction tools using the RefPlantNLR

## The data

### RRGPredictor

* InterProScan (used version v5.51-85.0) 
* RRGPredictor (dependencies: InterProScan version v5.51-85.0)) with the following code:
    
```text
interproscan.sh -i RefPlantNLR_v.20210712_481_AA_BENCHMARKING.fasta -appl Pfam,Gene3D,SUPERFAMILY,PRINTS,Coils,SMART,CDD,ProSiteProfiles,ProSitePatterns,PIRSF -f tsv,gff3 -cpu 10
perl RRG_DomainDetect.pl RefPlantNLR_v.20210712_481_AA_BENCHMARKING.fasta.tsv
perl ClasfRRG.pl

interproscan.sh -i RefPlantNLR_v.20210712_481_CDS_BENCHMARKING.fasta -appl Pfam,Gene3D,SUPERFAMILY,PRINTS,Coils,SMART,CDD,ProSiteProfiles,ProSitePatterns,PIRSF -t n -f tsv,gff3 -cpu 10
perl RRG_DomainDetect.pl RefPlantNLR_v.20210712_481_CDS_BENCHMARKING.fasta.tsv
perl ClasfRRG.pl
```

* AA

```{r, echo=FALSE, warning=FALSE, message=FALSE}
work_dir <- "RRGPredictor/AA/"
setwd(work_dir) 
file_list <- list.files()

for (file in file_list){
  
  Class <- str_replace_all(file, "_.*", "")
  
  if (!exists("RRGPredictor_AA")){
    RRGPredictor_AA <- read.delim(file, header=FALSE, sep="\t", stringsAsFactors = FALSE) %>%
      rename(AA = V1) %>% 
      mutate(Class = Class)
    
  }
  
  # if the merged dataset does exist, append to it
  else if (exists("RRGPredictor_AA")){
    temp_dataset <- read.delim(file, header=FALSE, sep="\t", stringsAsFactors = FALSE) %>%
      rename(AA = V1) %>% 
      mutate(Class = Class)
    
    RRGPredictor_AA <- rbind(RRGPredictor_AA, temp_dataset)
    
    rm(temp_dataset)
  }
}

RRGPredictor_AA <- RRGPredictor_AA %>%
  mutate(RRGPredictor_AA = case_when(Class == "RPW8NL" ~ "RNL",
                                  Class == "T" ~ "TX",
                                  Class == "MLO " ~ "OTHER", # Non-NLR
                                  Class == "RLK" ~ "OTHER", # Non-NLR
                                  Class == "RLP" ~ "OTHER", # Non-NLR
                                  Class == "RLKGNK2" ~ "OTHER", # Non-NLR
                                  Class == "UNKNOWN" ~ "OTHER", # Non-NLR
                                  TRUE ~ Class)) %>%
  filter(RRGPredictor_AA != "OTHER") %>% # Remove non-NLR
  select(AA, RRGPredictor_AA) %>%
  group_by(AA) %>%
  summarise(RRGPredictor_AA = paste(RRGPredictor_AA, collapse = "//")) %>%
  ungroup()

rm(file, file_list, work_dir, sample, Class)
```

* CDS 

```{r, echo=FALSE, warning=FALSE, message=FALSE}
work_dir <- "RRGPredictor/CDS/"
setwd(work_dir) 
file_list <- list.files()

for (file in file_list){
  
  Class <- str_replace_all(file, "_.*", "")
  
  if (!exists("RRGPredictor_CDS")){
    RRGPredictor_CDS <- read.delim(file, header=FALSE, sep="\t", stringsAsFactors = FALSE) %>%
      rename(CDS = V1) %>% 
      mutate(Class = Class)
    
  }
  
  # if the merged dataset does exist, append to it
  else if (exists("RRGPredictor_CDS")){
    temp_dataset <- read.delim(file, header=FALSE, sep="\t", stringsAsFactors = FALSE) %>%
      rename(CDS = V1) %>% 
      mutate(Class = Class)
    
    RRGPredictor_CDS <- rbind(RRGPredictor_CDS, temp_dataset)
    
    rm(temp_dataset)
  }
}

RRGPredictor_CDS <- RRGPredictor_CDS %>%
  mutate(CDS = str_replace_all(CDS, "\\_orf.*", ""),
         RRGPredictor_CDS = case_when(Class == "RPW8NL" ~ "RNL",
                                  Class == "T" ~ "TX",
                                  Class == "MLO " ~ "OTHER", # Non-NLR
                                  Class == "RLK" ~ "OTHER", # Non-NLR
                                  Class == "RLP" ~ "OTHER", # Non-NLR
                                  Class == "RLKGNK2" ~ "OTHER", # Non-NLR
                                  Class == "UNKNOWN" ~ "OTHER", # Non-NLR
                                  TRUE ~ Class)) %>%
  filter(RRGPredictor_CDS != "OTHER") %>% # Remove non-NLR
  select(CDS, RRGPredictor_CDS) %>%
  group_by(CDS) %>%
  summarise(RRGPredictor_CDS = paste(RRGPredictor_CDS, collapse = "//")) %>%
  ungroup()

rm(file, file_list, work_dir, sample, Class)
```
### DRAGO2

* DRAGO2 with the following code:
    
```text
bash drago2api.sh RefPlantNLR_v.20210712_481_AA_BENCHMARKING.fasta > RefPlantNLR_v.20210712_481_AA_BENCHMARKING_DRAGO2.txt
bash drago2api.sh RefPlantNLR_v.20210712_481_CDS_BENCHMARKING.fasta > RefPlantNLR_v.20210712_481_CDS_BENCHMARKING_DRAGO2.txt
```

```{r, echo=FALSE, warning=FALSE, message=FALSE}
DRAGO2_CDS <- read.delim("DRAGO2/RefPlantNLR_v.20210712_481_CDS_BENCHMARKING_DRAGO2.txt", header=FALSE, sep="\t", stringsAsFactors = FALSE) %>%
  rename(CDS = V1,  # Name of the chromosome or scaffold
         Architecture = V2,  # Domain architecture
         feature = V3,  # Feature type name, e.g. Gene, Variation, Similarity
         start = V4,  # Start position of the feature, with sequence numbering starting at 1
         end = V5) %>%  #  End position of the feature, with sequence numbering starting at 1
  distinct_at(vars(CDS, Architecture), .keep_all = TRUE) %>%
  filter(!Architecture %in% c("RLK", "KIN", "RLP", "CK", "CL", "CLK", "L", "TRAN")) %>%
  select(CDS, Architecture) %>%
  mutate(DRAGO2_CDS = case_when(Architecture == "CNL" ~ Architecture,
                                Architecture == "CN" ~ Architecture,
                                Architecture == "TN" ~ Architecture,
                                Architecture == "TNL" ~ Architecture,
                                Architecture == "NL" ~ Architecture,
                                Architecture == "RLK" ~ "OTHER", # Non-NLR
                                Architecture == "KIN" ~ "OTHER", # Non-NLR
                                Architecture == "RLP" ~ "OTHER", # Non-NLR
                                Architecture == "CK" ~ "OTHER", # Non-NLR
                                Architecture == "CL" ~ "OTHER", # Non-NLR
                                Architecture == "CLK" ~ "OTHER", # Non-NLR
                                Architecture == "L" ~ "OTHER", # Non-NLR
                                Architecture == "TRAN" ~ "OTHER", # Non-NLR
                                Architecture == "NLK" ~ "NL",
                                Architecture == "NK" ~ "N",
                                Architecture == "N" ~ "N",
                                Architecture == "CTNL" ~ "TNL",
                                Architecture == "CNT" ~ "TN",
                                Architecture == "CT" ~ "TX",
                                Architecture == "T" ~ "TX",
                                TRUE ~ Architecture)) %>%
  filter(DRAGO2_CDS != "OTHER") %>% # Remove non-NLR
  select(CDS, DRAGO2_CDS)

DRAGO2_AA <- read.delim("DRAGO2/RefPlantNLR_v.20210712_481_AA_BENCHMARKING_DRAGO2.txt", header=FALSE, sep="\t", stringsAsFactors = FALSE) %>%
  rename(AA = V1,  # Name of the chromosome or scaffold
         Architecture = V2,  # Domain architecture
         feature = V3,  # Feature type name, e.g. Gene, Variation, Similarity
         start = V4,  # Start position of the feature, with sequence numbering starting at 1
         end = V5) %>%  #  End position of the feature, with sequence numbering starting at 1
  distinct_at(vars(AA, Architecture), .keep_all = TRUE) %>%
  filter(!Architecture %in% c("RLK", "KIN", "RLP", "CK", "CL", "CLK", "L", "TRAN")) %>%
  select(AA, Architecture) %>%
  mutate(DRAGO2_AA = case_when(Architecture == "CNL" ~ Architecture,
                               Architecture == "CN" ~ Architecture,
                               Architecture == "TN" ~ Architecture,
                               Architecture == "TNL" ~ Architecture,
                               Architecture == "NL" ~ Architecture,
                               Architecture == "RLK" ~ "OTHER", # Non-NLR
                               Architecture == "KIN" ~ "OTHER", # Non-NLR
                               Architecture == "RLP" ~ "OTHER", # Non-NLR
                               Architecture == "CK" ~ "OTHER", # Non-NLR
                               Architecture == "CL" ~ "OTHER", # Non-NLR
                               Architecture == "CLK" ~ "OTHER", # Non-NLR
                               Architecture == "L" ~ "OTHER", # Non-NLR
                               Architecture == "TRAN" ~ "OTHER", # Non-NLR
                               Architecture == "NLK" ~ "NL",
                               Architecture == "NK" ~ "N",
                               Architecture == "N" ~ "N",
                               Architecture == "CTNL" ~ "TNL",
                               Architecture == "CNT" ~ "TN",
                               Architecture == "CT" ~ "TX",
                               Architecture == "T" ~ "TX",
                               TRUE ~ Architecture)) %>%
  filter(DRAGO2_AA != "OTHER") %>% # Remove non-NLR
  select(AA, DRAGO2_AA)
```

### NLR-annotator

* NLR-annotator with the following code:
    
```text
java -jar ChopSequence.jar -i RefPlantNLR_v.20210712_481_CDS_BENCHMARKING.fasta -o RefPlantNLR_v.20210712_481_CDS_BENCHMARKING.Chopped.fasta -l 20000 -p 5000
java -jar NLR-Parser3.jar -y /home/jkourelis/meme/bin/mast -x /home/jkourelis/Bioinformatics/NLR-Annotator/meme.xml -i RefPlantNLR_v.20210712_481_CDS_BENCHMARKING.Chopped.fasta -c nlr_cds.xml -t 10
java -jar NLR-Annotator.jar -i nlr_cds.xml -o RefPlantNLR_v.20210712_481_CDS_BENCHMARKING.NLR-Annotator.txt

java -jar ChopSequence.jar -i RefPlantNLR_v.20210712_481_GENE_BENCHMARKING.fasta -o RefPlantNLR_v.20210712_481_GENE_BENCHMARKING.Chopped.fasta -l 20000 -p 5000
java -jar NLR-Parser3.jar -y /home/jkourelis/meme/bin/mast -x /home/jkourelis/Bioinformatics/NLR-Annotator/meme.xml -i RefPlantNLR_v.20210712_481_GENE_BENCHMARKING.Chopped.fasta -c nlr_gene.xml -t 10
java -jar NLR-Annotator.jar -i nlr_gene.xml -o RefPlantNLR_v.20210712_481_GENE_BENCHMARKING.NLR-Annotator.txt
```

```{r, echo=FALSE, warning=FALSE, message=FALSE}
# Run on the CDS file
NLR_Annotator_CDS <- read.delim("NLR_Annotator/RefPlantNLR_v.20210712_481_CDS_BENCHMARKING.NLR-Annotator.txt", header=FALSE, sep="\t", stringsAsFactors = FALSE) %>%
  rename(CDS = V1,  # Name of the chromosome or scaffold
         Description = V2,  # Domain architecture
         Status = V3, # With the annotated loci, we distinguished between partial and complete loci, where a complete locus contains the P-loop/motif1 that marks the start of an NB-ARC domain as well as at least one LRR-associated motif. Pseudogenes contain the motifs but in a different frame
         start = V4,  # Start position of the feature, with sequence numbering starting at 1
         end = V5, #  End position of the feature, with sequence numbering starting at 1
         strand = V6, # Defined as + (forward) or - (reverse)
         motifs = V7) %>%  # motif and the order in which they are found
  mutate(CDS = str_replace(CDS, ".*cds\\_", ""),
         CDS = str_replace(CDS, "\\..*", "")) %>%
  mutate(motifs = str_replace_all(motifs, "10", "N"),
         motifs = str_replace_all(motifs, "11", "L"),
         motifs = str_replace_all(motifs, "12", "N"),
         motifs = str_replace_all(motifs, "13", "T"),
         motifs = str_replace_all(motifs, "14", "C"),
         motifs = str_replace_all(motifs, "15", "T"),
         motifs = str_replace_all(motifs, "16", "C"),
         motifs = str_replace_all(motifs, "17", "C"),
         motifs = str_replace_all(motifs, "18", "T"),
         motifs = str_replace_all(motifs, "19", "L"),
         motifs = str_replace_all(motifs, "20", "L"),
         motifs = str_replace_all(motifs, "1", "N"),
         motifs = str_replace_all(motifs, "2", "N"),
         motifs = str_replace_all(motifs, "3", "N"),
         motifs = str_replace_all(motifs, "4", "N"),
         motifs = str_replace_all(motifs, "5", "N"),
         motifs = str_replace_all(motifs, "6", "N"),
         motifs = str_replace_all(motifs, "7", "N"),
         motifs = str_replace_all(motifs, "8", "N"),
         motifs = str_replace_all(motifs, "9", "L"),
         motifs = str_replace_all(motifs, ",", ""),
         motifs = str_replace_all(motifs, "([[A-Z]])\\1+", "\\1")) %>%
  select(CDS, NLR_Annotator_CDS = motifs) %>%
  group_by(CDS) %>%
  summarise(NLR_Annotator_CDS = paste(NLR_Annotator_CDS, collapse = "//")) %>%
  ungroup()

# Run on the GENE file
NLR_Annotator_GENE <- read.delim("NLR_Annotator/RefPlantNLR_v.20210712_481_GENE_BENCHMARKING.NLR-Annotator.txt", header=FALSE, sep="\t", stringsAsFactors = FALSE) %>%
  rename(GENE = V1,  # Name of the chromosome or scaffold
         Description = V2,  # Domain architecture
         Status = V3, # With the annotated loci, we distinguished between partial and complete loci, where a complete locus contains the P-loop/motif1 that marks the start of an NB-ARC domain as well as at least one LRR-associated motif. Pseudogenes contain the motifs but in a different frame
         start = V4,  # Start position of the feature, with sequence numbering starting at 1
         end = V5, #  End position of the feature, with sequence numbering starting at 1
         strand = V6, # Defined as + (forward) or - (reverse)
         motifs = V7) %>%  # motif and the order in which they are found
  mutate(GENE = str_replace(GENE, ".*cds\\_", ""),
         GENE = str_replace(GENE, "\\..*", "")) %>%
  mutate(motifs = str_replace_all(motifs, "10", "N"),
         motifs = str_replace_all(motifs, "11", "L"),
         motifs = str_replace_all(motifs, "12", "N"),
         motifs = str_replace_all(motifs, "13", "T"),
         motifs = str_replace_all(motifs, "14", "C"),
         motifs = str_replace_all(motifs, "15", "T"),
         motifs = str_replace_all(motifs, "16", "C"),
         motifs = str_replace_all(motifs, "17", "C"),
         motifs = str_replace_all(motifs, "18", "T"),
         motifs = str_replace_all(motifs, "19", "L"),
         motifs = str_replace_all(motifs, "20", "L"),
         motifs = str_replace_all(motifs, "1", "N"),
         motifs = str_replace_all(motifs, "2", "N"),
         motifs = str_replace_all(motifs, "3", "N"),
         motifs = str_replace_all(motifs, "4", "N"),
         motifs = str_replace_all(motifs, "5", "N"),
         motifs = str_replace_all(motifs, "6", "N"),
         motifs = str_replace_all(motifs, "7", "N"),
         motifs = str_replace_all(motifs, "8", "N"),
         motifs = str_replace_all(motifs, "9", "L"),
         motifs = str_replace_all(motifs, ",", ""),
         motifs = str_replace_all(motifs, "([[A-Z]])\\1+", "\\1")) %>%
  select(GENE, NLR_Annotator_GENE = motifs) %>%
  group_by(GENE) %>%
  summarise(NLR_Annotator_GENE = paste(NLR_Annotator_GENE, collapse = "//")) %>%
  ungroup()
```

### NLGenomeSweeper

* NLGenomeSweeper with the following code:
    
```text
./NLGenomeSweeper -genome RefPlantNLR_v.20210712_481_CDS_BENCHMARKING.fasta -outdir CDS -t 6
./NLGenomeSweeper -genome RefPlantNLR_v.20210712_481_GENE_BENCHMARKING.fasta -outdir GENE -t 6
```

```{r, echo=FALSE, warning=FALSE, message=FALSE}
# Run on the CDS
NLGenomeSweeper_CDS <- read.delim("NLGenomeSweeper/CDS/All_candidates.bed", header=FALSE, sep="\t", stringsAsFactors = FALSE) %>%
  rename(CDS = V1,  # Name of the chromosome or scaffold
         start = V2,  # Start position of the feature, with sequence numbering starting at 0
         end = V3,  #  End position of the feature, with sequence numbering starting at 1
         attribute = V4) %>% #  End position of the feature, with sequence numbering starting at 1
  mutate(NLGenomeSweeper_CDS = case_when(grepl("Filtered", attribute) ~ str_replace(attribute, "\\;.*", ""),
                                             TRUE ~ attribute)) %>%
  mutate(seqname = str_replace(CDS, ".*cds\\_", ""),
         seqname = str_replace(CDS, "\\..*", "")) %>%
  select(CDS, NLGenomeSweeper_CDS) %>%
  group_by(CDS) %>%
  summarise(NLGenomeSweeper_CDS = paste(NLGenomeSweeper_CDS, collapse = "//")) %>%
  ungroup()

# Run on the GENE file
NLGenomeSweeper_GENE <- read.delim("NLGenomeSweeper/GENE/All_candidates.bed", header=FALSE, sep="\t", stringsAsFactors = FALSE) %>%
  rename(GENE = V1,  # Name of the chromosome or scaffold
         start = V2,  # Start position of the feature, with sequence numbering starting at 0
         end = V3,  #  End position of the feature, with sequence numbering starting at 1
         attribute = V4) %>% #  End position of the feature, with sequence numbering starting at 1
  mutate(NLGenomeSweeper_GENE = case_when(grepl("Filtered", attribute) ~ str_replace(attribute, "\\;.*", ""),
                                             TRUE ~ attribute)) %>%
  mutate(seqname = str_replace(GENE, ".*cds\\_", ""),
         seqname = str_replace(GENE, "\\..*", "")) %>%
  select(GENE, NLGenomeSweeper_GENE) %>%
  group_by(GENE) %>%
  summarise(NLGenomeSweeper_GENE = paste(NLGenomeSweeper_GENE, collapse = "//")) %>%
  ungroup()
```

### RGAugury

* RGAugury with the following code:
    
```text
perl RGAugury.pl -p RefPlantNLR_v.20210712_481_AA_BENCHMARKING.fasta -c 8
```

```{r, echo=FALSE, warning=FALSE, message=FALSE}
RGAugury <- read.delim("RGAugury/RefPlantNLR_v.20210712_481_AA_BENCHMARKING_RGAugury_RGA.candidates.lst", header=FALSE, sep="\t", stringsAsFactors = FALSE) %>%
  rename(AA = V1,  # Name of the chromosome or scaffold
         Class = V2) %>%  #  RGA class
  mutate(Class = str_replace(Class, "NBS>", ""),
         RGAugury = case_when(Class == "NBS" ~ "N",
                              Class == "OTHER" ~ "OTHER",
                              Class == "RLP" ~ "OTHER", # Non-NLR
                              Class == "RLK" ~ "OTHER", # Non-NLR
                              Class == "TM-CC" ~ "OTHER", # Non-NLR
                              TRUE ~ Class)) %>%
  #filter(RGAugury != "OTHER") %>% # Remove non-NLR
  select(AA, RGAugury) %>% 
  group_by(AA) %>%
  summarise(RGAugury = paste(RGAugury, collapse = "//")) %>%
  ungroup()
```


### Combining it all

```{r, echo=FALSE, warning=FALSE, message=FALSE}
RefPlantNLR <- readxl::read_xlsx("RefPlantNLR_v.20210712_481_Entries_Representative.xlsx") %>%
  filter(Status == "NLR") %>%
  select(seqname, AA, CDS, GENE, Subclass, RefPlantNLR, Host, Order, Pathogen, Representative) %>%
  mutate(RefPlantNLR_simple = str_replace_all(RefPlantNLR, "O", ""),
         RefPlantNLR_simple = str_replace_all(RefPlantNLR_simple, "B", ""),
         RefPlantNLR_simple = str_replace_all(RefPlantNLR_simple, "NN", "N"))

Benchmarking <- RefPlantNLR %>%
  full_join(DRAGO2_AA, by = "AA") %>%
  full_join(DRAGO2_CDS, by = "CDS") %>%
  full_join(NLR_Annotator_CDS, by = "CDS") %>%
  full_join(NLR_Annotator_GENE, by = "GENE") %>%
  full_join(NLGenomeSweeper_CDS, by = "CDS") %>%
  full_join(NLGenomeSweeper_GENE, by = "GENE") %>%
  full_join(RGAugury, by = "AA") %>%
  full_join(RRGPredictor_AA, by = "AA") %>%
  full_join(RRGPredictor_CDS, by = "CDS") %>%
  select(-AA)

write.table(Benchmarking, "RefPlantNLR_v.20210712_481_Benchmarking.tsv", sep="\t", col.names = TRUE, row.names = FALSE, quote = FALSE, na = "")
```

## Figures

### UpSet plots

```{r, echo=FALSE, warning=FALSE, message=FALSE}
# For the complete set
## UpSet plot datawrangling
UpSet <- Benchmarking %>%
  filter(!is.na(CDS)) %>%
  select(DRAGO2_AA, DRAGO2_CDS, NLR_Annotator = NLR_Annotator_CDS, NLGenomeSweeper = NLGenomeSweeper_CDS, RRGPredictor_AA, RRGPredictor_CDS, RGAugury) %>%  # Select comparisons
  mutate(RGAugury = case_when(RGAugury == "OTHER" ~ NA_character_,
                              TRUE ~ RGAugury),
         ID = as.character(row_number())) %>% 
  mutate_all(funs(case_when(!is.na(.) ~ ID,
                            TRUE ~ NA_character_))) 

## Make into list for UpSet plot
listInput <- list(RRGPredictor_CDS = UpSet$RRGPredictor_CDS, RRGPredictor_AA = UpSet$RRGPredictor_AA, RGAugury = UpSet$RGAugury, `NLR-Annotator` = UpSet$NLR_Annotator, NLGenomeSweeper = UpSet$NLGenomeSweeper,  DRAGO2_CDS = UpSet$DRAGO2_CDS, DRAGO2_AA = UpSet$DRAGO2_AA) %>%
  map(discard, is.na) %>%
  compact()

## Figure
upset(fromList(listInput), sets = c("RRGPredictor_CDS", "RRGPredictor_AA", "RGAugury", "NLR-Annotator", "NLGenomeSweeper", "DRAGO2_CDS", "DRAGO2_AA"), order.by = "freq", point.size = 2.5, line.size = 1, mainbar.y.label = "NLR intersections", sets.x.label = "Total NLRs", set_size.show = TRUE, keep.order = TRUE)

# For the reduced redundancy set
## UpSet plot datawrangling
UpSet <- Benchmarking %>%
  filter(!is.na(CDS),
         Representative == "YES") %>%
  select(DRAGO2_AA, DRAGO2_CDS, NLR_Annotator = NLR_Annotator_CDS, NLGenomeSweeper = NLGenomeSweeper_CDS, RRGPredictor_AA, RRGPredictor_CDS, RGAugury) %>%  # Select comparisons
  mutate(ID = as.character(row_number())) %>% 
  mutate_all(funs(case_when(!is.na(.) ~ ID,
                            TRUE ~ NA_character_))) 

## Make into list for UpSet plot
listInput <- list(RRGPredictor_CDS = UpSet$RRGPredictor_CDS, RRGPredictor_AA = UpSet$RRGPredictor_AA, RGAugury = UpSet$RGAugury, `NLR-Annotator` = UpSet$NLR_Annotator, NLGenomeSweeper = UpSet$NLGenomeSweeper,  DRAGO2_CDS = UpSet$DRAGO2_CDS, DRAGO2_AA = UpSet$DRAGO2_AA) %>%
  map(discard, is.na) %>%
  compact()

## Figure
upset(fromList(listInput), sets = c("RRGPredictor_CDS", "RRGPredictor_AA", "RGAugury", "NLR-Annotator", "NLGenomeSweeper", "DRAGO2_CDS", "DRAGO2_AA"), order.by = "freq", point.size = 2.5, line.size = 1, mainbar.y.label = "NLR intersections", sets.x.label = "Total NLRs", set_size.show = TRUE, keep.order = TRUE)

rm(UpSet, listInput)
```


## Stacked bar charts 

```{r, echo=FALSE, warning=FALSE, message=FALSE}
#Add column total NLRs
Total <- Benchmarking %>%
  filter(!is.na(CDS)) %>%
  mutate(Subclass = "TOTAL")

# For the complete set (CDS available only)
## Data wrangling  
Figure <- Benchmarking %>%
  filter(!is.na(CDS)) %>%
  rbind(Total) %>%
  select(seqname, Subclass, RefPlantNLR_simple, Representative, RRGPredictor_AA, RRGPredictor_CDS, RGAugury, NLGenomeSweeper_CDS, NLR_Annotator_CDS, DRAGO2_CDS, DRAGO2_AA) %>%
  pivot_longer(cols = 5:11, names_to = "Tool", values_to = "Domain") %>%
  mutate(Status = case_when(Domain == RefPlantNLR_simple ~ "Correct",
                            Domain == "OTHER" ~ "Other",
                            is.na(Domain) ~ NA_character_,
                            TRUE ~ "Incorrect")) %>% 
  group_by(Tool, Subclass, Status) %>%
  summarise(n = n()) %>%
  mutate(freq = (n / sum(n))*100) %>%
  ungroup() %>%
  filter(!is.na(Status)) %>%
  mutate(Status = factor(Status, levels=c("Other", "Incorrect", "Correct", NA), ordered = TRUE),
         Tool = factor(Tool, levels=c("RRGPredictor_CDS", "RRGPredictor_AA","RGAugury","NLGenomeSweeper_CDS", "NLR_Annotator_CDS", "DRAGO2_CDS", "DRAGO2_AA", NA), ordered = TRUE),
         Subclass = factor(Subclass, levels=c("CCR-NLR", "TIR-NLR", "CCG10-NLR", "CC-NLR", "TOTAL", NA), ordered = TRUE))

## The stacked bar chart for all data
ggplot(data = Figure, aes(x = Tool, y = n, fill = Status, label = n)) +
  geom_bar(stat = "identity") +
  facet_wrap(~Subclass, scales = "free_x", ncol = 5) +
  scale_y_continuous(breaks = int_breaks) +
  scale_fill_manual(values = c(alpha("#E7298A", 1), alpha("#7570B3", 1), alpha("#66A61E", 1))) +
  geom_text(size = 3, position = position_stack(vjust = 0.5)) +
  theme_minimal() +
  coord_flip() 

# For the complete set (CDS available only)
## Data wrangling  
Figure <- Benchmarking %>%
  rbind(Total) %>%
  filter(!is.na(CDS),
         Representative == "YES") %>%
  select(seqname, Subclass, RefPlantNLR_simple, Representative, RRGPredictor_AA, RRGPredictor_CDS, RGAugury, NLGenomeSweeper_CDS, NLR_Annotator_CDS, DRAGO2_CDS, DRAGO2_AA) %>%
  pivot_longer(cols = 5:11, names_to = "Tool", values_to = "Domain") %>%
  mutate(Status = case_when(Domain == RefPlantNLR_simple ~ "Correct",
                            Domain == "OTHER" ~ "Other",
                            is.na(Domain) ~ NA_character_,
                            TRUE ~ "Incorrect")) %>% 
  group_by(Tool, Subclass, Status) %>%
  summarise(n = n()) %>%
  mutate(freq = (n / sum(n))*100) %>%
  ungroup() %>%
  filter(!is.na(Status)) %>%
  mutate(Status = factor(Status, levels=c("Other", "Incorrect", "Correct", NA), ordered = TRUE),
         Tool = factor(Tool, levels=c("RRGPredictor_CDS", "RRGPredictor_AA","RGAugury","NLGenomeSweeper_CDS", "NLR_Annotator_CDS", "DRAGO2_CDS", "DRAGO2_AA", NA), ordered = TRUE),
         Subclass = factor(Subclass, levels=c("CCR-NLR", "TIR-NLR", "CCG10-NLR", "CC-NLR", "TOTAL", NA), ordered = TRUE))

## The stacked bar chart for all data
ggplot(data = Figure, aes(x = Tool, y = n, fill = Status, label = n)) +
  geom_bar(stat = "identity") +
  facet_wrap(~Subclass, scales = "free_x", ncol = 5) +
  scale_y_continuous(breaks = int_breaks) +
  scale_fill_manual(values = c(alpha("#E7298A", 1), alpha("#7570B3", 1), alpha("#66A61E", 1))) +
  geom_text(size = 3, position = position_stack(vjust = 0.5)) +
  theme_minimal() +
  coord_flip() 
```

## Stacked bar charts GENE

```{r, echo=FALSE, warning=FALSE, message=FALSE}
#Add column total NLRs
Total <- Benchmarking %>%
  filter(!is.na(GENE)) %>%
  mutate(Subclass = "TOTAL")

# For the complete set (CDS available only)
## Data wrangling  
Figure <- Benchmarking %>%
  filter(!is.na(GENE)) %>%
  rbind(Total) %>%
  select(seqname, Subclass, RefPlantNLR_simple, Representative, NLGenomeSweeper_CDS, NLGenomeSweeper_GENE, NLR_Annotator_CDS, NLR_Annotator_GENE) %>%
  pivot_longer(cols = 5:8, names_to = "Tool", values_to = "Domain") %>%
  mutate(Status = case_when(Domain == RefPlantNLR_simple ~ "Correct",
                            is.na(Domain) ~ NA_character_,
                            TRUE ~ "Incorrect")) %>% 
  group_by(Tool, Subclass, Status) %>%
  summarise(n = n()) %>%
  mutate(freq = (n / sum(n))*100) %>%
  ungroup() %>%
  filter(!is.na(Status)) %>%
  mutate(Status = factor(Status, levels=c("Incorrect", "Correct", NA), ordered = TRUE),
         Tool = factor(Tool, levels=c("NLR_Annotator_GENE","NLR_Annotator_CDS","NLGenomeSweeper_GENE", "NLGenomeSweeper_CDS", NA), ordered = TRUE),
         Subclass = factor(Subclass, levels=c("CCR-NLR", "TIR-NLR", "CCG10-NLR", "CC-NLR", "TOTAL", NA), ordered = TRUE))

## The stacked bar chart for all data
ggplot(data = Figure, aes(x = Tool, y = n, fill = Status, label = n)) +
  geom_bar(stat = "identity") +
  facet_wrap(~Subclass, scales = "free_x", ncol = 5) +
  scale_y_continuous(breaks = int_breaks) +
  scale_fill_manual(values = c(alpha("#7570B3", 1), alpha("#66A61E", 1))) +
  geom_text(size = 3, position = position_stack(vjust = 0.5)) +
  theme_minimal() +
  coord_flip() 

# For the complete set (CDS available only)
## Data wrangling  
Figure <- Benchmarking %>%
  rbind(Total) %>%
  filter(!is.na(GENE),
         Representative == "YES") %>%
  select(seqname, Subclass, RefPlantNLR_simple, Representative, NLGenomeSweeper_CDS, NLGenomeSweeper_GENE, NLR_Annotator_CDS, NLR_Annotator_GENE) %>%
  pivot_longer(cols = 5:8, names_to = "Tool", values_to = "Domain") %>%
  mutate(Status = case_when(Domain == RefPlantNLR_simple ~ "Correct",
                            is.na(Domain) ~ NA_character_,
                            TRUE ~ "Incorrect")) %>% 
  group_by(Tool, Subclass, Status) %>%
  summarise(n = n()) %>%
  mutate(freq = (n / sum(n))*100) %>%
  ungroup() %>%
  filter(!is.na(Status)) %>%
  mutate(Status = factor(Status, levels=c("Incorrect", "Correct", NA), ordered = TRUE),
         Tool = factor(Tool, levels=c("NLR_Annotator_GENE","NLR_Annotator_CDS","NLGenomeSweeper_GENE", "NLGenomeSweeper_CDS", NA), ordered = TRUE),
         Subclass = factor(Subclass, levels=c("CCR-NLR", "TIR-NLR", "CCG10-NLR", "CC-NLR", "TOTAL", NA), ordered = TRUE))


## The stacked bar chart for all data
ggplot(data = Figure, aes(x = Tool, y = n, fill = Status, label = n)) +
  geom_bar(stat = "identity") +
  facet_wrap(~Subclass, scales = "free_x", ncol = 5) +
  scale_y_continuous(breaks = int_breaks) +
  scale_fill_manual(values = c(alpha("#7570B3", 1), alpha("#66A61E", 1))) +
  geom_text(size = 3, position = position_stack(vjust = 0.5)) +
  theme_minimal() +
  coord_flip() 
```
