# Supplementary material for: RefPlantNLR is a comprehensive collection of experimentally validated plant disease resistance proteins from the NLR family
Source: PLoS Biol. 2021 Oct 20;19(10):e3001124. doi: 10.1371/journal.pbio.3001124 (PMC8559963; doi:10.1371/journal.pbio.3001124)
Supplement: S1 Appendix — Scripts and data. (ZIP) [file pbio.3001124.s032.zip › Appendix_S1_RefPlantNLR_Benchmarking/InterPro/RefPlantNLR_v.20210712_481_AA_BENCHMARKING.fasta.tsv]

alpha-WOLF18	3bdbe73dbb4434da0c1628bc2c297376	1150	SUPERFAMILY	SSF52047	RNI-like	833	1128	3.3E-26	T	14-07-2021	-	-
alpha-WOLF18	3bdbe73dbb4434da0c1628bc2c297376	1150	PRINTS	PR00364	Disease resistance protein signature	190	205	1.6E-15	T	14-07-2021	-	-
alpha-WOLF18	3bdbe73dbb4434da0c1628bc2c297376	1150	PRINTS	PR00364	Disease resistance protein signature	613	629	1.6E-15	T	14-07-2021	-	-
alpha-WOLF18	3bdbe73dbb4434da0c1628bc2c297376	1150	PRINTS	PR00364	Disease resistance protein signature	367	381	1.6E-15	T	14-07-2021	-	-
alpha-WOLF18	3bdbe73dbb4434da0c1628bc2c297376	1150	PRINTS	PR00364	Disease resistance protein signature	269	283	1.6E-15	T	14-07-2021	-	-
alpha-WOLF18	3bdbe73dbb4434da0c1628bc2c297376	1150	Pfam	PF00931	NB-ARC domain	169	416	6.1E-43	T	14-07-2021	IPR002182	NB-ARC
alpha-WOLF18	3bdbe73dbb4434da0c1628bc2c297376	1150	Gene3D	G3DSA:3.80.10.10	Ribonuclease Inhibitor	714	918	3.5E-15	T	14-07-2021	IPR032675	Leucine-rich repeat domain superfamily
alpha-WOLF18	3bdbe73dbb4434da0c1628bc2c297376	1150	Gene3D	G3DSA:3.80.10.10	Ribonuclease Inhibitor	510	698	4.6E-25	T	14-07-2021	IPR032675	Leucine-rich repeat domain superfamily
alpha-WOLF18	3bdbe73dbb4434da0c1628bc2c297376	1150	SUPERFAMILY	SSF52540	P-loop containing nucleoside triphosphate hydrolases	153	429	5.32E-58	T	14-07-2021	IPR027417	P-loop containing nucleoside triphosphate hydrolase
alpha-WOLF18	3bdbe73dbb4434da0c1628bc2c297376	1150	Pfam	PF13855	Leucine rich repeat	593	651	4.0E-7	T	14-07-2021	IPR001611	Leucine-rich repeat
alpha-WOLF18	3bdbe73dbb4434da0c1628bc2c297376	1150	Gene3D	G3DSA:1.10.8.430	-	329	414	2.0E-12	T	14-07-2021	IPR042197	Apoptotic protease-activating factors, helical domain
alpha-WOLF18	3bdbe73dbb4434da0c1628bc2c297376	1150	Gene3D	G3DSA:3.80.10.10	Ribonuclease Inhibitor	929	1131	8.9E-26	T	14-07-2021	IPR032675	Leucine-rich repeat domain superfamily
alpha-WOLF18	3bdbe73dbb4434da0c1628bc2c297376	1150	Gene3D	G3DSA:1.10.10.10	-	415	506	2.3E-17	T	14-07-2021	IPR036388	Winged helix-like DNA-binding domain superfamily
alpha-WOLF18	3bdbe73dbb4434da0c1628bc2c297376	1150	Gene3D	G3DSA:3.40.50.300	-	155	323	1.6E-35	T	14-07-2021	-	-
alpha-WOLF18	3bdbe73dbb4434da0c1628bc2c297376	1150	Gene3D	G3DSA:1.20.5.4130	-	7	126	2.8E-8	T	14-07-2021	-	-
alpha-WOLF18	3bdbe73dbb4434da0c1628bc2c297376	1150	SUPERFAMILY	SSF52058	L domain-like	482	955	8.84E-39	T	14-07-2021	-	-
alpha-WOLF18	3bdbe73dbb4434da0c1628bc2c297376	1150	Pfam	PF18052	Rx N-terminal domain	11	97	5.0E-10	T	14-07-2021	IPR041118	Rx, N-terminal
RT4-4	8e12dcf1fb3f6a193ead2fd6b4860234	1133	SUPERFAMILY	SSF52540	P-loop containing nucleoside triphosphate hydrolases	180	442	2.3E-62	T	14-07-2021	IPR027417	P-loop containing nucleoside triphosphate hydrolase
RT4-4	8e12dcf1fb3f6a193ead2fd6b4860234	1133	SUPERFAMILY	SSF52200	Toll/Interleukin receptor TIR domain	11	159	1.57E-41	T	14-07-2021	IPR035897	Toll/interleukin-1 receptor homology (TIR) domain superfamily
RT4-4	8e12dcf1fb3f6a193ead2fd6b4860234	1133	Gene3D	G3DSA:3.80.10.10	Ribonuclease Inhibitor	518	707	3.3E-15	T	14-07-2021	IPR032675	Leucine-rich repeat domain superfamily
RT4-4	8e12dcf1fb3f6a193ead2fd6b4860234	1133	Pfam	PF07725	Leucine Rich Repeat	606	622	3.7E-5	T	14-07-2021	IPR011713	Leucine-rich repeat 3
RT4-4	8e12dcf1fb3f6a193ead2fd6b4860234	1133	Coils	Coil	Coil	129	149	-	T	14-07-2021	-	-
RT4-4	8e12dcf1fb3f6a193ead2fd6b4860234	1133	Gene3D	G3DSA:3.80.10.10	Ribonuclease Inhibitor	709	943	3.6E-41	T	14-07-2021	IPR032675	Leucine-rich repeat domain superfamily
RT4-4	8e12dcf1fb3f6a193ead2fd6b4860234	1133	ProSiteProfiles	PS50104	TIR domain profile.	19	156	28.45	T	14-07-2021	IPR000157	Toll/interleukin-1 receptor homology (TIR) domain
RT4-4	8e12dcf1fb3f6a193ead2fd6b4860234	1133	SMART	SM00369	LRR_typ_2	886	909	4.7	T	14-07-2021	IPR003591	Leucine-rich repeat, typical subtype
RT4-4	8e12dcf1fb3f6a193ead2fd6b4860234	1133	SMART	SM00369	LRR_typ_2	790	813	220.0	T	14-07-2021	IPR003591	Leucine-rich repeat, typical subtype
RT4-4	8e12dcf1fb3f6a193ead2fd6b4860234	1133	SMART	SM00369	LRR_typ_2	861	885	300.0	T	14-07-2021	IPR003591	Leucine-rich repeat, typical subtype
RT4-4	8e12dcf1fb3f6a193ead2fd6b4860234	1133	SMART	SM00369	LRR_typ_2	719	742	79.0	T	14-07-2021	IPR003591	Leucine-rich repeat, typical subtype
RT4-4	8e12dcf1fb3f6a193ead2fd6b4860234	1133	Gene3D	G3DSA:3.40.50.10140	-	15	180	1.0E-66	T	14-07-2021	IPR035897	Toll/interleukin-1 receptor homology (TIR) domain superfamily
RT4-4	8e12dcf1fb3f6a193ead2fd6b4860234	1133	SUPERFAMILY	SSF52058	L domain-like	756	994	2.11E-22	T	14-07-2021	-	-
RT4-4	8e12dcf1fb3f6a193ead2fd6b4860234	1133	Pfam	PF00931	NB-ARC domain	212	431	5.3E-31	T	14-07-2021	IPR002182	NB-ARC
RT4-4	8e12dcf1fb3f6a193ead2fd6b4860234	1133	Gene3D	G3DSA:1.10.8.430	-	348	432	4.3E-17	T	14-07-2021	IPR042197	Apoptotic protease-activating factors, helical domain
RT4-4	8e12dcf1fb3f6a193ead2fd6b4860234	1133	PRINTS	PR00364	Disease resistance protein signature	383	397	4.1E-24	T	14-07-2021	-	-
RT4-4	8e12dcf1fb3f6a193ead2fd6b4860234	1133	PRINTS	PR00364	Disease resistance protein signature	764	780	4.1E-24	T	14-07-2021	-	-
RT4-4	8e12dcf1fb3f6a193ead2fd6b4860234	1133	PRINTS	PR00364	Disease resistance protein signature	215	230	4.1E-24	T	14-07-2021	-	-
RT4-4	8e12dcf1fb3f6a193ead2fd6b4860234	1133	PRINTS	PR00364	Disease resistance protein signature	290	304	4.1E-24	T	14-07-2021	-	-
RT4-4	8e12dcf1fb3f6a193ead2fd6b4860234	1133	Gene3D	G3DSA:3.40.50.300	-	181	343	3.1E-32	T	14-07-2021	-	-
RT4-4	8e12dcf1fb3f6a193ead2fd6b4860234	1133	SUPERFAMILY	SSF52058	L domain-like	502	824	4.93E-37	T	14-07-2021	-	-
RT4-4	8e12dcf1fb3f6a193ead2fd6b4860234	1133	Pfam	PF01582	TIR domain	22	181	2.0E-44	T	14-07-2021	IPR000157	Toll/interleukin-1 receptor homology (TIR) domain
RT4-4	8e12dcf1fb3f6a193ead2fd6b4860234	1133	SMART	SM00255	till_3	20	156	2.5E-40	T	14-07-2021	IPR000157	Toll/interleukin-1 receptor homology (TIR) domain
WRR4B_Col-0	c4f99734f4db439827383c618ba5e07a	1096	Gene3D	G3DSA:1.10.8.430	-	347	429	1.9E-10	T	14-07-2021	IPR042197	Apoptotic protease-activating factors, helical domain
WRR4B_Col-0	c4f99734f4db439827383c618ba5e07a	1096	SUPERFAMILY	SSF52200	Toll/Interleukin receptor TIR domain	4	153	8.5E-39	T	14-07-2021	IPR035897	Toll/interleukin-1 receptor homology (TIR) domain superfamily
WRR4B_Col-0	c4f99734f4db439827383c618ba5e07a	1096	Pfam	PF01582	TIR domain	15	188	1.5E-52	T	14-07-2021	IPR000157	Toll/interleukin-1 receptor homology (TIR) domain
WRR4B_Col-0	c4f99734f4db439827383c618ba5e07a	1096	Gene3D	G3DSA:3.40.50.10140	-	8	179	1.2E-59	T	14-07-2021	IPR035897	Toll/interleukin-1 receptor homology (TIR) domain superfamily
WRR4B_Col-0	c4f99734f4db439827383c618ba5e07a	1096	Gene3D	G3DSA:3.40.50.300	-	180	339	6.0E-25	T	14-07-2021	-	-
WRR4B_Col-0	c4f99734f4db439827383c618ba5e07a	1096	Gene3D	G3DSA:3.80.10.10	Ribonuclease Inhibitor	535	728	2.5E-22	T	14-07-2021	IPR032675	Leucine-rich repeat domain superfamily
WRR4B_Col-0	c4f99734f4db439827383c618ba5e07a	1096	ProSiteProfiles	PS50104	TIR domain profile.	13	151	27.762	T	14-07-2021	IPR000157	Toll/interleukin-1 receptor homology (TIR) domain
WRR4B_Col-0	c4f99734f4db439827383c618ba5e07a	1096	SUPERFAMILY	SSF52058	L domain-like	535	841	4.19E-40	T	14-07-2021	-	-
WRR4B_Col-0	c4f99734f4db439827383c618ba5e07a	1096	Pfam	PF07725	Leucine Rich Repeat	604	623	1.3E-10	T	14-07-2021	IPR011713	Leucine-rich repeat 3
WRR4B_Col-0	c4f99734f4db439827383c618ba5e07a	1096	Gene3D	G3DSA:3.80.10.10	Ribonuclease Inhibitor	737	841	3.4E-9	T	14-07-2021	IPR032675	Leucine-rich repeat domain superfamily
WRR4B_Col-0	c4f99734f4db439827383c618ba5e07a	1096	Pfam	PF00931	NB-ARC domain	192	428	5.5E-20	T	14-07-2021	IPR002182	NB-ARC
WRR4B_Col-0	c4f99734f4db439827383c618ba5e07a	1096	SUPERFAMILY	SSF46785	Winged helix DNA-binding domain	416	502	7.89E-6	T	14-07-2021	IPR036390	Winged helix DNA-binding domain superfamily
WRR4B_Col-0	c4f99734f4db439827383c618ba5e07a	1096	SMART	SM00382	AAA_5	208	367	7.0E-6	T	14-07-2021	IPR003593	AAA+ ATPase domain
WRR4B_Col-0	c4f99734f4db439827383c618ba5e07a	1096	SMART	SM00255	till_3	14	151	9.9E-52	T	14-07-2021	IPR000157	Toll/interleukin-1 receptor homology (TIR) domain
WRR4B_Col-0	c4f99734f4db439827383c618ba5e07a	1096	SUPERFAMILY	SSF52540	P-loop containing nucleoside triphosphate hydrolases	174	439	5.17E-54	T	14-07-2021	IPR027417	P-loop containing nucleoside triphosphate hydrolase
WRR4B_Col-0	c4f99734f4db439827383c618ba5e07a	1096	PRINTS	PR00364	Disease resistance protein signature	211	226	4.9E-21	T	14-07-2021	-	-
WRR4B_Col-0	c4f99734f4db439827383c618ba5e07a	1096	PRINTS	PR00364	Disease resistance protein signature	380	394	4.9E-21	T	14-07-2021	-	-
WRR4B_Col-0	c4f99734f4db439827383c618ba5e07a	1096	PRINTS	PR00364	Disease resistance protein signature	782	798	4.9E-21	T	14-07-2021	-	-
WRR4B_Col-0	c4f99734f4db439827383c618ba5e07a	1096	PRINTS	PR00364	Disease resistance protein signature	288	302	4.9E-21	T	14-07-2021	-	-
L6	788a24089320ad98587cf3f9fc787d66	1294	Gene3D	G3DSA:3.80.10.10	Ribonuclease Inhibitor	1150	1280	4.6E-12	T	14-07-2021	IPR032675	Leucine-rich repeat domain superfamily
L6	788a24089320ad98587cf3f9fc787d66	1294	Pfam	PF01582	TIR domain	61	228	3.6E-38	T	14-07-2021	IPR000157	Toll/interleukin-1 receptor homology (TIR) domain
L6	788a24089320ad98587cf3f9fc787d66	1294	Gene3D	G3DSA:1.10.8.430	-	398	483	1.7E-15	T	14-07-2021	IPR042197	Apoptotic protease-activating factors, helical domain
L6	788a24089320ad98587cf3f9fc787d66	1294	Gene3D	G3DSA:3.40.50.10140	-	59	225	6.9E-62	T	14-07-2021	IPR035897	Toll/interleukin-1 receptor homology (TIR) domain superfamily
L6	788a24089320ad98587cf3f9fc787d66	1294	SMART	SM00255	till_3	60	199	1.7E-50	T	14-07-2021	IPR000157	Toll/interleukin-1 receptor homology (TIR) domain
L6	788a24089320ad98587cf3f9fc787d66	1294	Pfam	PF00931	NB-ARC domain	241	480	2.7E-31	T	14-07-2021	IPR002182	NB-ARC
L6	788a24089320ad98587cf3f9fc787d66	1294	Gene3D	G3DSA:3.80.10.10	Ribonuclease Inhibitor	1006	1149	4.9E-18	T	14-07-2021	IPR032675	Leucine-rich repeat domain superfamily
L6	788a24089320ad98587cf3f9fc787d66	1294	SUPERFAMILY	SSF52047	RNI-like	1050	1268	1.65E-22	T	14-07-2021	-	-
L6	788a24089320ad98587cf3f9fc787d66	1294	SUPERFAMILY	SSF52200	Toll/Interleukin receptor TIR domain	53	202	1.57E-37	T	14-07-2021	IPR035897	Toll/interleukin-1 receptor homology (TIR) domain superfamily
L6	788a24089320ad98587cf3f9fc787d66	1294	ProSiteProfiles	PS50104	TIR domain profile.	59	199	29.935	T	14-07-2021	IPR000157	Toll/interleukin-1 receptor homology (TIR) domain
L6	788a24089320ad98587cf3f9fc787d66	1294	SUPERFAMILY	SSF52058	L domain-like	538	1035	4.65E-27	T	14-07-2021	-	-
L6	788a24089320ad98587cf3f9fc787d66	1294	Gene3D	G3DSA:3.40.50.300	-	226	393	8.1E-28	T	14-07-2021	-	-
L6	788a24089320ad98587cf3f9fc787d66	1294	PRINTS	PR00364	Disease resistance protein signature	1083	1099	1.5E-20	T	14-07-2021	-	-
L6	788a24089320ad98587cf3f9fc787d66	1294	PRINTS	PR00364	Disease resistance protein signature	260	275	1.5E-20	T	14-07-2021	-	-
L6	788a24089320ad98587cf3f9fc787d66	1294	PRINTS	PR00364	Disease resistance protein signature	338	352	1.5E-20	T	14-07-2021	-	-
L6	788a24089320ad98587cf3f9fc787d66	1294	PRINTS	PR00364	Disease resistance protein signature	433	447	1.5E-20	T	14-07-2021	-	-
L6	788a24089320ad98587cf3f9fc787d66	1294	Gene3D	G3DSA:3.80.10.10	Ribonuclease Inhibitor	591	1005	7.3E-28	T	14-07-2021	IPR032675	Leucine-rich repeat domain superfamily
L6	788a24089320ad98587cf3f9fc787d66	1294	SUPERFAMILY	SSF52540	P-loop containing nucleoside triphosphate hydrolases	228	493	6.64E-57	T	14-07-2021	IPR027417	P-loop containing nucleoside triphosphate hydrolase
MLA18-2	39a20ca45203f1d31720245be0d5f5a2	958	Coils	Coil	Coil	26	46	-	T	14-07-2021	-	-
MLA18-2	39a20ca45203f1d31720245be0d5f5a2	958	Pfam	PF18052	Rx N-terminal domain	7	93	1.4E-19	T	14-07-2021	IPR041118	Rx, N-terminal
MLA18-2	39a20ca45203f1d31720245be0d5f5a2	958	Gene3D	G3DSA:1.10.10.10	-	421	510	7.4E-15	T	14-07-2021	IPR036388	Winged helix-like DNA-binding domain superfamily
MLA18-2	39a20ca45203f1d31720245be0d5f5a2	958	SUPERFAMILY	SSF52058	L domain-like	499	820	2.04E-28	T	14-07-2021	-	-
MLA18-2	39a20ca45203f1d31720245be0d5f5a2	958	Gene3D	G3DSA:1.10.8.430	-	332	420	7.5E-14	T	14-07-2021	IPR042197	Apoptotic protease-activating factors, helical domain
MLA18-2	39a20ca45203f1d31720245be0d5f5a2	958	PRINTS	PR00364	Disease resistance protein signature	196	211	1.3E-17	T	14-07-2021	-	-
MLA18-2	39a20ca45203f1d31720245be0d5f5a2	958	PRINTS	PR00364	Disease resistance protein signature	629	645	1.3E-17	T	14-07-2021	-	-
MLA18-2	39a20ca45203f1d31720245be0d5f5a2	958	PRINTS	PR00364	Disease resistance protein signature	269	283	1.3E-17	T	14-07-2021	-	-
MLA18-2	39a20ca45203f1d31720245be0d5f5a2	958	PRINTS	PR00364	Disease resistance protein signature	367	381	1.3E-17	T	14-07-2021	-	-
MLA18-2	39a20ca45203f1d31720245be0d5f5a2	958	Gene3D	G3DSA:3.80.10.10	Ribonuclease Inhibitor	511	830	1.4E-24	T	14-07-2021	IPR032675	Leucine-rich repeat domain superfamily
MLA18-2	39a20ca45203f1d31720245be0d5f5a2	958	Pfam	PF00931	NB-ARC domain	196	423	2.8E-44	T	14-07-2021	IPR002182	NB-ARC
MLA18-2	39a20ca45203f1d31720245be0d5f5a2	958	Gene3D	G3DSA:1.20.5.4130	-	6	120	2.2E-32	T	14-07-2021	-	-
MLA18-2	39a20ca45203f1d31720245be0d5f5a2	958	Gene3D	G3DSA:3.40.50.300	-	160	322	1.4E-32	T	14-07-2021	-	-
MLA18-2	39a20ca45203f1d31720245be0d5f5a2	958	CDD	cd14798	RX-CC_like	6	135	4.87625E-21	T	14-07-2021	IPR038005	Virus X resistance protein-like, coiled-coil domain
MLA18-2	39a20ca45203f1d31720245be0d5f5a2	958	SUPERFAMILY	SSF52540	P-loop containing nucleoside triphosphate hydrolases	176	435	7.17E-60	T	14-07-2021	IPR027417	P-loop containing nucleoside triphosphate hydrolase
RPP7	26efbbe6f8a071ab96e805f50ec89717	1138	Gene3D	G3DSA:3.80.10.10	Ribonuclease Inhibitor	869	980	6.3E-14	T	14-07-2021	IPR032675	Leucine-rich repeat domain superfamily
RPP7	26efbbe6f8a071ab96e805f50ec89717	1138	Gene3D	G3DSA:3.80.10.10	Ribonuclease Inhibitor	981	1120	1.5E-9	T	14-07-2021	IPR032675	Leucine-rich repeat domain superfamily
RPP7	26efbbe6f8a071ab96e805f50ec89717	1138	Pfam	PF18052	Rx N-terminal domain	5	82	4.0E-20	T	14-07-2021	IPR041118	Rx, N-terminal
RPP7	26efbbe6f8a071ab96e805f50ec89717	1138	Gene3D	G3DSA:1.20.5.4130	-	5	109	1.4E-19	T	14-07-2021	-	-
RPP7	26efbbe6f8a071ab96e805f50ec89717	1138	Gene3D	G3DSA:1.10.8.430	-	324	420	2.0E-12	T	14-07-2021	IPR042197	Apoptotic protease-activating factors, helical domain
RPP7	26efbbe6f8a071ab96e805f50ec89717	1138	SUPERFAMILY	SSF52540	P-loop containing nucleoside triphosphate hydrolases	145	435	4.35E-61	T	14-07-2021	IPR027417	P-loop containing nucleoside triphosphate hydrolase
RPP7	26efbbe6f8a071ab96e805f50ec89717	1138	PRINTS	PR00364	Disease resistance protein signature	938	954	3.1E-19	T	14-07-2021	-	-
RPP7	26efbbe6f8a071ab96e805f50ec89717	1138	PRINTS	PR00364	Disease resistance protein signature	364	378	3.1E-19	T	14-07-2021	-	-
RPP7	26efbbe6f8a071ab96e805f50ec89717	1138	PRINTS	PR00364	Disease resistance protein signature	266	280	3.1E-19	T	14-07-2021	-	-
RPP7	26efbbe6f8a071ab96e805f50ec89717	1138	PRINTS	PR00364	Disease resistance protein signature	184	199	3.1E-19	T	14-07-2021	-	-
RPP7	26efbbe6f8a071ab96e805f50ec89717	1138	SUPERFAMILY	SSF52058	L domain-like	502	866	5.78E-33	T	14-07-2021	-	-
RPP7	26efbbe6f8a071ab96e805f50ec89717	1138	Gene3D	G3DSA:3.80.10.10	Ribonuclease Inhibitor	529	868	5.5E-27	T	14-07-2021	IPR032675	Leucine-rich repeat domain superfamily
RPP7	26efbbe6f8a071ab96e805f50ec89717	1138	CDD	cd14798	RX-CC_like	6	124	6.90963E-27	T	14-07-2021	IPR038005	Virus X resistance protein-like, coiled-coil domain
RPP7	26efbbe6f8a071ab96e805f50ec89717	1138	Gene3D	G3DSA:1.10.10.10	-	421	513	5.7E-18	T	14-07-2021	IPR036388	Winged helix-like DNA-binding domain superfamily
RPP7	26efbbe6f8a071ab96e805f50ec89717	1138	Gene3D	G3DSA:3.40.50.300	-	145	317	9.2E-35	T	14-07-2021	-	-
RPP7	26efbbe6f8a071ab96e805f50ec89717	1138	SUPERFAMILY	SSF52047	RNI-like	821	1040	3.22E-17	T	14-07-2021	-	-
RPP7	26efbbe6f8a071ab96e805f50ec89717	1138	Pfam	PF00931	NB-ARC domain	166	422	1.2E-67	T	14-07-2021	IPR002182	NB-ARC
MLA32	f34e3dfff31c395acf5d549463d6b1de	957	Coils	Coil	Coil	26	46	-	T	14-07-2021	-	-
MLA32	f34e3dfff31c395acf5d549463d6b1de	957	Pfam	PF18052	Rx N-terminal domain	7	92	8.4E-20	T	14-07-2021	IPR041118	Rx, N-terminal
MLA32	f34e3dfff31c395acf5d549463d6b1de	957	CDD	cd14798	RX-CC_like	6	134	1.98871E-20	T	14-07-2021	IPR038005	Virus X resistance protein-like, coiled-coil domain
MLA32	f34e3dfff31c395acf5d549463d6b1de	957	PRINTS	PR00364	Disease resistance protein signature	269	283	1.4E-17	T	14-07-2021	-	-
MLA32	f34e3dfff31c395acf5d549463d6b1de	957	PRINTS	PR00364	Disease resistance protein signature	196	211	1.4E-17	T	14-07-2021	-	-
MLA32	f34e3dfff31c395acf5d549463d6b1de	957	PRINTS	PR00364	Disease resistance protein signature	629	645	1.4E-17	T	14-07-2021	-	-
MLA32	f34e3dfff31c395acf5d549463d6b1de	957	PRINTS	PR00364	Disease resistance protein signature	367	381	1.4E-17	T	14-07-2021	-	-
MLA32	f34e3dfff31c395acf5d549463d6b1de	957	SUPERFAMILY	SSF52058	L domain-like	500	827	4.08E-30	T	14-07-2021	-	-
MLA32	f34e3dfff31c395acf5d549463d6b1de	957	Gene3D	G3DSA:3.80.10.10	Ribonuclease Inhibitor	510	842	9.6E-27	T	14-07-2021	IPR032675	Leucine-rich repeat domain superfamily
MLA32	f34e3dfff31c395acf5d549463d6b1de	957	Gene3D	G3DSA:1.20.5.4130	-	6	120	1.7E-32	T	14-07-2021	-	-
MLA32	f34e3dfff31c395acf5d549463d6b1de	957	SUPERFAMILY	SSF52540	P-loop containing nucleoside triphosphate hydrolases	176	435	9.71E-61	T	14-07-2021	IPR027417	P-loop containing nucleoside triphosphate hydrolase
MLA32	f34e3dfff31c395acf5d549463d6b1de	957	Gene3D	G3DSA:1.10.10.10	-	421	509	3.6E-13	T	14-07-2021	IPR036388	Winged helix-like DNA-binding domain superfamily
MLA32	f34e3dfff31c395acf5d549463d6b1de	957	Gene3D	G3DSA:1.10.8.430	-	332	420	7.9E-15	T	14-07-2021	IPR042197	Apoptotic protease-activating factors, helical domain
MLA32	f34e3dfff31c395acf5d549463d6b1de	957	Pfam	PF00931	NB-ARC domain	196	423	9.2E-46	T	14-07-2021	IPR002182	NB-ARC
MLA32	f34e3dfff31c395acf5d549463d6b1de	957	Gene3D	G3DSA:3.40.50.300	-	159	322	5.5E-33	T	14-07-2021	-	-
Ph-3	f92faa174ee2839911fcd04c6dd5b67d	851	Gene3D	G3DSA:1.10.8.430	-	311	402	5.5E-14	T	14-07-2021	IPR042197	Apoptotic protease-activating factors, helical domain
Ph-3	f92faa174ee2839911fcd04c6dd5b67d	851	CDD	cd14798	RX-CC_like	19	121	4.46079E-18	T	14-07-2021	IPR038005	Virus X resistance protein-like, coiled-coil domain
Ph-3	f92faa174ee2839911fcd04c6dd5b67d	851	SMART	SM00382	AAA_5	178	312	0.0024	T	14-07-2021	IPR003593	AAA+ ATPase domain
Ph-3	f92faa174ee2839911fcd04c6dd5b67d	851	Gene3D	G3DSA:3.40.50.300	-	147	304	3.4E-31	T	14-07-2021	-	-
Ph-3	f92faa174ee2839911fcd04c6dd5b67d	851	Pfam	PF18052	Rx N-terminal domain	9	92	2.7E-15	T	14-07-2021	IPR041118	Rx, N-terminal
Ph-3	f92faa174ee2839911fcd04c6dd5b67d	851	Gene3D	G3DSA:1.20.5.4130	-	10	119	2.1E-12	T	14-07-2021	-	-
Ph-3	f92faa174ee2839911fcd04c6dd5b67d	851	Pfam	PF00931	NB-ARC domain	164	403	3.1E-47	T	14-07-2021	IPR002182	NB-ARC
Ph-3	f92faa174ee2839911fcd04c6dd5b67d	851	Gene3D	G3DSA:3.80.10.10	Ribonuclease Inhibitor	517	849	1.8E-11	T	14-07-2021	IPR032675	Leucine-rich repeat domain superfamily
Ph-3	f92faa174ee2839911fcd04c6dd5b67d	851	Coils	Coil	Coil	63	83	-	T	14-07-2021	-	-
Ph-3	f92faa174ee2839911fcd04c6dd5b67d	851	Gene3D	G3DSA:1.10.10.10	-	404	489	1.5E-10	T	14-07-2021	IPR036388	Winged helix-like DNA-binding domain superfamily
Ph-3	f92faa174ee2839911fcd04c6dd5b67d	851	SUPERFAMILY	SSF52540	P-loop containing nucleoside triphosphate hydrolases	143	412	1.43E-57	T	14-07-2021	IPR027417	P-loop containing nucleoside triphosphate hydrolase
Ph-3	f92faa174ee2839911fcd04c6dd5b67d	851	SUPERFAMILY	SSF52058	L domain-like	478	835	1.68E-13	T	14-07-2021	-	-
Ph-3	f92faa174ee2839911fcd04c6dd5b67d	851	PRINTS	PR00364	Disease resistance protein signature	770	786	7.9E-16	T	14-07-2021	-	-
Ph-3	f92faa174ee2839911fcd04c6dd5b67d	851	PRINTS	PR00364	Disease resistance protein signature	181	196	7.9E-16	T	14-07-2021	-	-
Ph-3	f92faa174ee2839911fcd04c6dd5b67d	851	PRINTS	PR00364	Disease resistance protein signature	250	264	7.9E-16	T	14-07-2021	-	-
Ph-3	f92faa174ee2839911fcd04c6dd5b67d	851	PRINTS	PR00364	Disease resistance protein signature	351	365	7.9E-16	T	14-07-2021	-	-
CW9	5678775d13470006bdd6c39762517992	895	Gene3D	G3DSA:1.10.10.10	-	414	506	2.3E-15	T	14-07-2021	IPR036388	Winged helix-like DNA-binding domain superfamily
CW9	5678775d13470006bdd6c39762517992	895	SUPERFAMILY	SSF52540	P-loop containing nucleoside triphosphate hydrolases	145	428	5.62E-67	T	14-07-2021	IPR027417	P-loop containing nucleoside triphosphate hydrolase
CW9	5678775d13470006bdd6c39762517992	895	Pfam	PF00931	NB-ARC domain	167	416	2.7E-68	T	14-07-2021	IPR002182	NB-ARC
CW9	5678775d13470006bdd6c39762517992	895	Gene3D	G3DSA:1.10.8.430	-	318	413	1.5E-11	T	14-07-2021	IPR042197	Apoptotic protease-activating factors, helical domain
CW9	5678775d13470006bdd6c39762517992	895	PRINTS	PR00364	Disease resistance protein signature	260	274	7.9E-18	T	14-07-2021	-	-
CW9	5678775d13470006bdd6c39762517992	895	PRINTS	PR00364	Disease resistance protein signature	358	372	7.9E-18	T	14-07-2021	-	-
CW9	5678775d13470006bdd6c39762517992	895	PRINTS	PR00364	Disease resistance protein signature	186	201	7.9E-18	T	14-07-2021	-	-
CW9	5678775d13470006bdd6c39762517992	895	CDD	cd14798	RX-CC_like	2	123	2.82579E-25	T	14-07-2021	IPR038005	Virus X resistance protein-like, coiled-coil domain
CW9	5678775d13470006bdd6c39762517992	895	Gene3D	G3DSA:3.80.10.10	Ribonuclease Inhibitor	517	885	6.4E-32	T	14-07-2021	IPR032675	Leucine-rich repeat domain superfamily
CW9	5678775d13470006bdd6c39762517992	895	Gene3D	G3DSA:1.20.5.4130	-	6	109	4.5E-17	T	14-07-2021	-	-
CW9	5678775d13470006bdd6c39762517992	895	Pfam	PF18052	Rx N-terminal domain	6	86	3.5E-18	T	14-07-2021	IPR041118	Rx, N-terminal
CW9	5678775d13470006bdd6c39762517992	895	Gene3D	G3DSA:3.40.50.300	-	139	310	8.3E-38	T	14-07-2021	-	-
CW9	5678775d13470006bdd6c39762517992	895	SUPERFAMILY	SSF52058	L domain-like	496	872	2.38E-32	T	14-07-2021	-	-
Pbr1_c	73357f09c7b61c79ff46fe15df10b5bb	939	Gene3D	G3DSA:3.40.50.300	-	154	319	5.1E-35	T	14-07-2021	-	-
Pbr1_c	73357f09c7b61c79ff46fe15df10b5bb	939	Coils	Coil	Coil	112	139	-	T	14-07-2021	-	-
Pbr1_c	73357f09c7b61c79ff46fe15df10b5bb	939	SUPERFAMILY	SSF52058	L domain-like	493	877	1.33E-28	T	14-07-2021	-	-
Pbr1_c	73357f09c7b61c79ff46fe15df10b5bb	939	CDD	cd14798	RX-CC_like	7	131	8.82063E-25	T	14-07-2021	IPR038005	Virus X resistance protein-like, coiled-coil domain
Pbr1_c	73357f09c7b61c79ff46fe15df10b5bb	939	Gene3D	G3DSA:1.20.5.4130	-	8	116	4.7E-29	T	14-07-2021	-	-
Pbr1_c	73357f09c7b61c79ff46fe15df10b5bb	939	Pfam	PF00931	NB-ARC domain	171	417	4.6E-49	T	14-07-2021	IPR002182	NB-ARC
Pbr1_c	73357f09c7b61c79ff46fe15df10b5bb	939	Pfam	PF18052	Rx N-terminal domain	8	90	4.2E-22	T	14-07-2021	IPR041118	Rx, N-terminal
Pbr1_c	73357f09c7b61c79ff46fe15df10b5bb	939	Gene3D	G3DSA:1.10.10.10	-	415	507	1.5E-19	T	14-07-2021	IPR036388	Winged helix-like DNA-binding domain superfamily
Pbr1_c	73357f09c7b61c79ff46fe15df10b5bb	939	Coils	Coil	Coil	34	64	-	T	14-07-2021	-	-
Pbr1_c	73357f09c7b61c79ff46fe15df10b5bb	939	Gene3D	G3DSA:3.80.10.10	Ribonuclease Inhibitor	536	882	4.8E-34	T	14-07-2021	IPR032675	Leucine-rich repeat domain superfamily
Pbr1_c	73357f09c7b61c79ff46fe15df10b5bb	939	PRINTS	PR00364	Disease resistance protein signature	192	207	7.2E-16	T	14-07-2021	-	-
Pbr1_c	73357f09c7b61c79ff46fe15df10b5bb	939	PRINTS	PR00364	Disease resistance protein signature	568	584	7.2E-16	T	14-07-2021	-	-
Pbr1_c	73357f09c7b61c79ff46fe15df10b5bb	939	PRINTS	PR00364	Disease resistance protein signature	266	280	7.2E-16	T	14-07-2021	-	-
Pbr1_c	73357f09c7b61c79ff46fe15df10b5bb	939	PRINTS	PR00364	Disease resistance protein signature	363	377	7.2E-16	T	14-07-2021	-	-
Pbr1_c	73357f09c7b61c79ff46fe15df10b5bb	939	Gene3D	G3DSA:1.10.8.430	-	328	414	8.9E-15	T	14-07-2021	IPR042197	Apoptotic protease-activating factors, helical domain
Pbr1_c	73357f09c7b61c79ff46fe15df10b5bb	939	SUPERFAMILY	SSF52540	P-loop containing nucleoside triphosphate hydrolases	152	429	5.46E-65	T	14-07-2021	IPR027417	P-loop containing nucleoside triphosphate hydrolase
YrAS2388R	a1c74b3d1140164bb11a49bc02a07348	1068	Gene3D	G3DSA:3.40.50.300	-	154	330	6.1E-29	T	14-07-2021	-	-
YrAS2388R	a1c74b3d1140164bb11a49bc02a07348	1068	SUPERFAMILY	SSF52058	L domain-like	500	984	1.05E-34	T	14-07-2021	-	-
YrAS2388R	a1c74b3d1140164bb11a49bc02a07348	1068	SUPERFAMILY	SSF52540	P-loop containing nucleoside triphosphate hydrolases	178	436	1.3E-53	T	14-07-2021	IPR027417	P-loop containing nucleoside triphosphate hydrolase
YrAS2388R	a1c74b3d1140164bb11a49bc02a07348	1068	Pfam	PF00931	NB-ARC domain	195	424	1.6E-46	T	14-07-2021	IPR002182	NB-ARC
YrAS2388R	a1c74b3d1140164bb11a49bc02a07348	1068	Gene3D	G3DSA:1.10.10.10	-	422	510	5.7E-12	T	14-07-2021	IPR036388	Winged helix-like DNA-binding domain superfamily
YrAS2388R	a1c74b3d1140164bb11a49bc02a07348	1068	Gene3D	G3DSA:1.20.5.4130	-	9	117	3.4E-14	T	14-07-2021	-	-
YrAS2388R	a1c74b3d1140164bb11a49bc02a07348	1068	Gene3D	G3DSA:3.80.10.10	Ribonuclease Inhibitor	550	1013	1.4E-41	T	14-07-2021	IPR032675	Leucine-rich repeat domain superfamily
YrAS2388R	a1c74b3d1140164bb11a49bc02a07348	1068	CDD	cd14798	RX-CC_like	16	130	2.2593E-9	T	14-07-2021	IPR038005	Virus X resistance protein-like, coiled-coil domain
YrAS2388R	a1c74b3d1140164bb11a49bc02a07348	1068	Coils	Coil	Coil	707	727	-	T	14-07-2021	-	-
YrAS2388R	a1c74b3d1140164bb11a49bc02a07348	1068	Pfam	PF18052	Rx N-terminal domain	10	92	4.8E-16	T	14-07-2021	IPR041118	Rx, N-terminal
YrAS2388R	a1c74b3d1140164bb11a49bc02a07348	1068	Gene3D	G3DSA:1.10.8.430	-	336	421	2.7E-11	T	14-07-2021	IPR042197	Apoptotic protease-activating factors, helical domain
YrAS2388R	a1c74b3d1140164bb11a49bc02a07348	1068	PRINTS	PR00364	Disease resistance protein signature	373	387	3.1E-18	T	14-07-2021	-	-
YrAS2388R	a1c74b3d1140164bb11a49bc02a07348	1068	PRINTS	PR00364	Disease resistance protein signature	949	965	3.1E-18	T	14-07-2021	-	-
YrAS2388R	a1c74b3d1140164bb11a49bc02a07348	1068	PRINTS	PR00364	Disease resistance protein signature	199	214	3.1E-18	T	14-07-2021	-	-
YrAS2388R	a1c74b3d1140164bb11a49bc02a07348	1068	PRINTS	PR00364	Disease resistance protein signature	275	289	3.1E-18	T	14-07-2021	-	-
Rpp1-R3	0a5de21f0247367623e302b85d4de0ca	1259	Pfam	PF13855	Leucine rich repeat	855	913	2.8E-11	T	14-07-2021	IPR001611	Leucine-rich repeat
Rpp1-R3	0a5de21f0247367623e302b85d4de0ca	1259	Gene3D	G3DSA:1.10.418.20	-	98	340	1.4E-80	T	14-07-2021	-	-
Rpp1-R3	0a5de21f0247367623e302b85d4de0ca	1259	Gene3D	G3DSA:3.30.310.130	-	147	280	1.4E-80	T	14-07-2021	-	-
Rpp1-R3	0a5de21f0247367623e302b85d4de0ca	1259	Gene3D	G3DSA:3.80.10.10	Ribonuclease Inhibitor	800	1020	7.8E-33	T	14-07-2021	IPR032675	Leucine-rich repeat domain superfamily
Rpp1-R3	0a5de21f0247367623e302b85d4de0ca	1259	Gene3D	G3DSA:1.10.8.430	-	641	728	1.4E-13	T	14-07-2021	IPR042197	Apoptotic protease-activating factors, helical domain
Rpp1-R3	0a5de21f0247367623e302b85d4de0ca	1259	Gene3D	G3DSA:3.80.10.10	Ribonuclease Inhibitor	1098	1256	2.6E-9	T	14-07-2021	IPR032675	Leucine-rich repeat domain superfamily
Rpp1-R3	0a5de21f0247367623e302b85d4de0ca	1259	Pfam	PF00931	NB-ARC domain	633	726	4.5E-10	T	14-07-2021	IPR002182	NB-ARC
Rpp1-R3	0a5de21f0247367623e302b85d4de0ca	1259	Pfam	PF00931	NB-ARC domain	471	622	3.1E-27	T	14-07-2021	IPR002182	NB-ARC
Rpp1-R3	0a5de21f0247367623e302b85d4de0ca	1259	PRINTS	PR00364	Disease resistance protein signature	488	503	2.2E-18	T	14-07-2021	-	-
Rpp1-R3	0a5de21f0247367623e302b85d4de0ca	1259	PRINTS	PR00364	Disease resistance protein signature	923	939	2.2E-18	T	14-07-2021	-	-
Rpp1-R3	0a5de21f0247367623e302b85d4de0ca	1259	PRINTS	PR00364	Disease resistance protein signature	677	691	2.2E-18	T	14-07-2021	-	-
Rpp1-R3	0a5de21f0247367623e302b85d4de0ca	1259	PRINTS	PR00364	Disease resistance protein signature	560	574	2.2E-18	T	14-07-2021	-	-
Rpp1-R3	0a5de21f0247367623e302b85d4de0ca	1259	SUPERFAMILY	SSF52540	P-loop containing nucleoside triphosphate hydrolases	457	737	4.82E-39	T	14-07-2021	IPR027417	P-loop containing nucleoside triphosphate hydrolase
Rpp1-R3	0a5de21f0247367623e302b85d4de0ca	1259	Pfam	PF02902	Ulp1 protease family, C-terminal catalytic domain	121	317	7.9E-34	T	14-07-2021	IPR003653	Ulp1 protease family, C-terminal catalytic domain
Rpp1-R3	0a5de21f0247367623e302b85d4de0ca	1259	SUPERFAMILY	SSF52058	L domain-like	770	1252	2.31E-33	T	14-07-2021	-	-
Rpp1-R3	0a5de21f0247367623e302b85d4de0ca	1259	Gene3D	G3DSA:3.40.50.300	-	461	613	3.4E-27	T	14-07-2021	-	-
Rpp1-R3	0a5de21f0247367623e302b85d4de0ca	1259	Coils	Coil	Coil	617	647	-	T	14-07-2021	-	-
Rpp1-R3	0a5de21f0247367623e302b85d4de0ca	1259	ProSiteProfiles	PS50600	Ubiquitin-like protease family profile.	106	303	26.233	T	14-07-2021	IPR003653	Ulp1 protease family, C-terminal catalytic domain
Rpp1-R3	0a5de21f0247367623e302b85d4de0ca	1259	SUPERFAMILY	SSF54001	Cysteine proteinases	93	340	3.92E-51	T	14-07-2021	IPR038765	Papain-like cysteine peptidase superfamily
Pi54	30071924f59b6d9607a59c762be699b4	1060	Coils	Coil	Coil	720	740	-	T	14-07-2021	-	-
Pi54	30071924f59b6d9607a59c762be699b4	1060	Gene3D	G3DSA:3.80.10.10	Ribonuclease Inhibitor	921	1029	1.4E-17	T	14-07-2021	IPR032675	Leucine-rich repeat domain superfamily
Pi54	30071924f59b6d9607a59c762be699b4	1060	Gene3D	G3DSA:3.80.10.10	Ribonuclease Inhibitor	700	920	5.2E-16	T	14-07-2021	IPR032675	Leucine-rich repeat domain superfamily
Pi54	30071924f59b6d9607a59c762be699b4	1060	Gene3D	G3DSA:3.40.50.300	-	140	308	8.0E-21	T	14-07-2021	-	-
Pi54	30071924f59b6d9607a59c762be699b4	1060	Gene3D	G3DSA:1.10.10.10	-	409	492	1.7E-7	T	14-07-2021	IPR036388	Winged helix-like DNA-binding domain superfamily
Pi54	30071924f59b6d9607a59c762be699b4	1060	PRINTS	PR00364	Disease resistance protein signature	184	199	7.5E-12	T	14-07-2021	-	-
Pi54	30071924f59b6d9607a59c762be699b4	1060	PRINTS	PR00364	Disease resistance protein signature	254	268	7.5E-12	T	14-07-2021	-	-
Pi54	30071924f59b6d9607a59c762be699b4	1060	PRINTS	PR00364	Disease resistance protein signature	355	369	7.5E-12	T	14-07-2021	-	-
Pi54	30071924f59b6d9607a59c762be699b4	1060	PRINTS	PR00364	Disease resistance protein signature	613	629	7.5E-12	T	14-07-2021	-	-
Pi54	30071924f59b6d9607a59c762be699b4	1060	SUPERFAMILY	SSF52047	RNI-like	848	1018	7.85E-14	T	14-07-2021	-	-
Pi54	30071924f59b6d9607a59c762be699b4	1060	Gene3D	G3DSA:3.80.10.10	Ribonuclease Inhibitor	511	693	4.7E-24	T	14-07-2021	IPR032675	Leucine-rich repeat domain superfamily
Pi54	30071924f59b6d9607a59c762be699b4	1060	Pfam	PF00931	NB-ARC domain	178	386	1.7E-21	T	14-07-2021	IPR002182	NB-ARC
Pi54	30071924f59b6d9607a59c762be699b4	1060	SUPERFAMILY	SSF52540	P-loop containing nucleoside triphosphate hydrolases	146	426	3.51E-39	T	14-07-2021	IPR027417	P-loop containing nucleoside triphosphate hydrolase
Pi54	30071924f59b6d9607a59c762be699b4	1060	Pfam	PF13855	Leucine rich repeat	571	626	2.7E-7	T	14-07-2021	IPR001611	Leucine-rich repeat
Pi54	30071924f59b6d9607a59c762be699b4	1060	SUPERFAMILY	SSF52058	L domain-like	530	910	1.33E-34	T	14-07-2021	-	-
Pik-e1	75f19f7ad498e924e78fa8ec5ee1d74d	1143	Gene3D	G3DSA:1.20.5.4130	-	14	125	2.6E-9	T	14-07-2021	-	-
Pik-e1	75f19f7ad498e924e78fa8ec5ee1d74d	1143	Gene3D	G3DSA:1.10.10.10	-	523	612	2.6E-8	T	14-07-2021	IPR036388	Winged helix-like DNA-binding domain superfamily
Pik-e1	75f19f7ad498e924e78fa8ec5ee1d74d	1143	Gene3D	G3DSA:3.30.70.100	-	185	263	1.1E-24	T	14-07-2021	-	-
Pik-e1	75f19f7ad498e924e78fa8ec5ee1d74d	1143	Pfam	PF00931	NB-ARC domain	282	487	1.3E-21	T	14-07-2021	IPR002182	NB-ARC
Pik-e1	75f19f7ad498e924e78fa8ec5ee1d74d	1143	PRINTS	PR00364	Disease resistance protein signature	473	487	1.1E-13	T	14-07-2021	-	-
Pik-e1	75f19f7ad498e924e78fa8ec5ee1d74d	1143	PRINTS	PR00364	Disease resistance protein signature	373	387	1.1E-13	T	14-07-2021	-	-
Pik-e1	75f19f7ad498e924e78fa8ec5ee1d74d	1143	PRINTS	PR00364	Disease resistance protein signature	679	695	1.1E-13	T	14-07-2021	-	-
Pik-e1	75f19f7ad498e924e78fa8ec5ee1d74d	1143	PRINTS	PR00364	Disease resistance protein signature	286	301	1.1E-13	T	14-07-2021	-	-
Pik-e1	75f19f7ad498e924e78fa8ec5ee1d74d	1143	SMART	SM00369	LRR_typ_2	823	846	110.0	T	14-07-2021	IPR003591	Leucine-rich repeat, typical subtype
Pik-e1	75f19f7ad498e924e78fa8ec5ee1d74d	1143	SMART	SM00369	LRR_typ_2	777	800	8.8	T	14-07-2021	IPR003591	Leucine-rich repeat, typical subtype
Pik-e1	75f19f7ad498e924e78fa8ec5ee1d74d	1143	SMART	SM00369	LRR_typ_2	731	754	5.4	T	14-07-2021	IPR003591	Leucine-rich repeat, typical subtype
Pik-e1	75f19f7ad498e924e78fa8ec5ee1d74d	1143	SUPERFAMILY	SSF52540	P-loop containing nucleoside triphosphate hydrolases	262	543	9.06E-33	T	14-07-2021	IPR027417	P-loop containing nucleoside triphosphate hydrolase
Pik-e1	75f19f7ad498e924e78fa8ec5ee1d74d	1143	Gene3D	G3DSA:3.80.10.10	Ribonuclease Inhibitor	673	1046	8.2E-42	T	14-07-2021	IPR032675	Leucine-rich repeat domain superfamily
Pik-e1	75f19f7ad498e924e78fa8ec5ee1d74d	1143	SUPERFAMILY	SSF52047	RNI-like	677	961	1.33E-36	T	14-07-2021	-	-
Pik-e1	75f19f7ad498e924e78fa8ec5ee1d74d	1143	Pfam	PF18052	Rx N-terminal domain	15	100	6.3E-8	T	14-07-2021	IPR041118	Rx, N-terminal
Pik-e1	75f19f7ad498e924e78fa8ec5ee1d74d	1143	Gene3D	G3DSA:3.40.50.300	-	264	420	5.8E-7	T	14-07-2021	-	-
Pm3e	59cea578090fddeba757bb40f8c03231	1413	SUPERFAMILY	SSF52058	L domain-like	498	1377	8.33E-33	T	14-07-2021	-	-
Pm3e	59cea578090fddeba757bb40f8c03231	1413	Gene3D	G3DSA:1.10.8.430	-	342	416	2.4E-8	T	14-07-2021	IPR042197	Apoptotic protease-activating factors, helical domain
Pm3e	59cea578090fddeba757bb40f8c03231	1413	SUPERFAMILY	SSF52058	L domain-like	960	1156	3.4E-7	T	14-07-2021	-	-
Pm3e	59cea578090fddeba757bb40f8c03231	1413	Gene3D	G3DSA:3.40.50.300	-	163	328	5.3E-35	T	14-07-2021	-	-
Pm3e	59cea578090fddeba757bb40f8c03231	1413	SUPERFAMILY	SSF52540	P-loop containing nucleoside triphosphate hydrolases	178	431	1.82E-53	T	14-07-2021	IPR027417	P-loop containing nucleoside triphosphate hydrolase
Pm3e	59cea578090fddeba757bb40f8c03231	1413	Pfam	PF00931	NB-ARC domain	182	398	2.1E-46	T	14-07-2021	IPR002182	NB-ARC
Pm3e	59cea578090fddeba757bb40f8c03231	1413	Gene3D	G3DSA:1.20.5.4130	-	13	121	3.5E-13	T	14-07-2021	-	-
Pm3e	59cea578090fddeba757bb40f8c03231	1413	Pfam	PF18052	Rx N-terminal domain	14	99	1.3E-14	T	14-07-2021	IPR041118	Rx, N-terminal
Pm3e	59cea578090fddeba757bb40f8c03231	1413	Gene3D	G3DSA:3.80.10.10	Ribonuclease Inhibitor	957	1245	5.5E-14	T	14-07-2021	IPR032675	Leucine-rich repeat domain superfamily
Pm3e	59cea578090fddeba757bb40f8c03231	1413	PRINTS	PR00364	Disease resistance protein signature	370	384	8.6E-17	T	14-07-2021	-	-
Pm3e	59cea578090fddeba757bb40f8c03231	1413	PRINTS	PR00364	Disease resistance protein signature	272	286	8.6E-17	T	14-07-2021	-	-
Pm3e	59cea578090fddeba757bb40f8c03231	1413	PRINTS	PR00364	Disease resistance protein signature	201	216	8.6E-17	T	14-07-2021	-	-
Pm3e	59cea578090fddeba757bb40f8c03231	1413	PRINTS	PR00364	Disease resistance protein signature	619	635	8.6E-17	T	14-07-2021	-	-
Pm3e	59cea578090fddeba757bb40f8c03231	1413	Gene3D	G3DSA:1.10.10.10	-	417	509	3.1E-19	T	14-07-2021	IPR036388	Winged helix-like DNA-binding domain superfamily
Pm3e	59cea578090fddeba757bb40f8c03231	1413	Gene3D	G3DSA:3.80.10.10	Ribonuclease Inhibitor	709	915	5.9E-10	T	14-07-2021	IPR032675	Leucine-rich repeat domain superfamily
Pm3e	59cea578090fddeba757bb40f8c03231	1413	Gene3D	G3DSA:3.80.10.10	Ribonuclease Inhibitor	522	681	3.8E-19	T	14-07-2021	IPR032675	Leucine-rich repeat domain superfamily
Pm3e	59cea578090fddeba757bb40f8c03231	1413	Gene3D	G3DSA:3.80.10.10	Ribonuclease Inhibitor	1268	1378	1.3E-8	T	14-07-2021	IPR032675	Leucine-rich repeat domain superfamily
Adnr1	975f2e0fe7a141b4cd660debe77af711	1482	Gene3D	G3DSA:1.25.40.20	-	1	288	5.1E-48	T	14-07-2021	IPR036770	Ankyrin repeat-containing domain superfamily
Adnr1	975f2e0fe7a141b4cd660debe77af711	1482	Gene3D	G3DSA:3.40.50.300	-	477	648	1.8E-30	T	14-07-2021	-	-
Adnr1	975f2e0fe7a141b4cd660debe77af711	1482	Gene3D	G3DSA:1.20.5.4130	-	327	454	7.6E-14	T	14-07-2021	-	-
Adnr1	975f2e0fe7a141b4cd660debe77af711	1482	SUPERFAMILY	SSF48403	Ankyrin repeat	5	269	1.42E-41	T	14-07-2021	IPR036770	Ankyrin repeat-containing domain superfamily
Adnr1	975f2e0fe7a141b4cd660debe77af711	1482	Pfam	PF18052	Rx N-terminal domain	331	414	2.5E-9	T	14-07-2021	IPR041118	Rx, N-terminal
Adnr1	975f2e0fe7a141b4cd660debe77af711	1482	SUPERFAMILY	SSF52058	L domain-like	823	1190	6.46E-22	T	14-07-2021	-	-
Adnr1	975f2e0fe7a141b4cd660debe77af711	1482	Gene3D	G3DSA:2.20.25.80	WRKY domain	1316	1394	2.0E-25	T	14-07-2021	IPR036576	WRKY domain superfamily
Adnr1	975f2e0fe7a141b4cd660debe77af711	1482	ProSiteProfiles	PS50088	Ankyrin repeat profile.	143	166	10.766	T	14-07-2021	IPR002110	Ankyrin repeat
Adnr1	975f2e0fe7a141b4cd660debe77af711	1482	CDD	cd14798	RX-CC_like	335	459	2.65633E-9	T	14-07-2021	IPR038005	Virus X resistance protein-like, coiled-coil domain
Adnr1	975f2e0fe7a141b4cd660debe77af711	1482	Pfam	PF03106	WRKY DNA -binding domain	1333	1392	6.3E-25	T	14-07-2021	IPR003657	WRKY domain
Adnr1	975f2e0fe7a141b4cd660debe77af711	1482	SUPERFAMILY	SSF118290	WRKY DNA-binding domain	1327	1392	1.06E-23	T	14-07-2021	IPR036576	WRKY domain superfamily
Adnr1	975f2e0fe7a141b4cd660debe77af711	1482	Pfam	PF12796	Ankyrin repeats (3 copies)	142	199	4.3E-9	T	14-07-2021	IPR020683	Ankyrin repeat-containing domain
Adnr1	975f2e0fe7a141b4cd660debe77af711	1482	SMART	SM00774	WRKY_cls	1332	1394	7.8E-39	T	14-07-2021	IPR003657	WRKY domain
Adnr1	975f2e0fe7a141b4cd660debe77af711	1482	PRINTS	PR00364	Disease resistance protein signature	1047	1063	2.6E-14	T	14-07-2021	-	-
Adnr1	975f2e0fe7a141b4cd660debe77af711	1482	PRINTS	PR00364	Disease resistance protein signature	595	609	2.6E-14	T	14-07-2021	-	-
Adnr1	975f2e0fe7a141b4cd660debe77af711	1482	PRINTS	PR00364	Disease resistance protein signature	692	706	2.6E-14	T	14-07-2021	-	-
Adnr1	975f2e0fe7a141b4cd660debe77af711	1482	PRINTS	PR00364	Disease resistance protein signature	523	538	2.6E-14	T	14-07-2021	-	-
Adnr1	975f2e0fe7a141b4cd660debe77af711	1482	Gene3D	G3DSA:1.10.10.10	-	738	836	4.0E-14	T	14-07-2021	IPR036388	Winged helix-like DNA-binding domain superfamily
Adnr1	975f2e0fe7a141b4cd660debe77af711	1482	Pfam	PF00931	NB-ARC domain	504	746	8.4E-40	T	14-07-2021	IPR002182	NB-ARC
Adnr1	975f2e0fe7a141b4cd660debe77af711	1482	ProSiteProfiles	PS50811	WRKY domain profile.	1327	1390	22.159	T	14-07-2021	IPR003657	WRKY domain
Adnr1	975f2e0fe7a141b4cd660debe77af711	1482	ProSiteProfiles	PS50297	Ankyrin repeat region circular profile.	1	269	42.097	T	14-07-2021	IPR020683	Ankyrin repeat-containing domain
Adnr1	975f2e0fe7a141b4cd660debe77af711	1482	SUPERFAMILY	SSF52540	P-loop containing nucleoside triphosphate hydrolases	485	758	8.33E-54	T	14-07-2021	IPR027417	P-loop containing nucleoside triphosphate hydrolase
Adnr1	975f2e0fe7a141b4cd660debe77af711	1482	Gene3D	G3DSA:3.80.10.10	Ribonuclease Inhibitor	854	1215	3.2E-18	T	14-07-2021	IPR032675	Leucine-rich repeat domain superfamily
Adnr1	975f2e0fe7a141b4cd660debe77af711	1482	SMART	SM00248	ANK_2a	211	241	8.2	T	14-07-2021	IPR002110	Ankyrin repeat
Adnr1	975f2e0fe7a141b4cd660debe77af711	1482	SMART	SM00248	ANK_2a	109	138	15.0	T	14-07-2021	IPR002110	Ankyrin repeat
Adnr1	975f2e0fe7a141b4cd660debe77af711	1482	SMART	SM00248	ANK_2a	245	274	590.0	T	14-07-2021	IPR002110	Ankyrin repeat
Adnr1	975f2e0fe7a141b4cd660debe77af711	1482	SMART	SM00248	ANK_2a	1	29	24.0	T	14-07-2021	IPR002110	Ankyrin repeat
Adnr1	975f2e0fe7a141b4cd660debe77af711	1482	SMART	SM00248	ANK_2a	177	207	57.0	T	14-07-2021	IPR002110	Ankyrin repeat
Adnr1	975f2e0fe7a141b4cd660debe77af711	1482	SMART	SM00248	ANK_2a	40	68	2.9	T	14-07-2021	IPR002110	Ankyrin repeat
Adnr1	975f2e0fe7a141b4cd660debe77af711	1482	SMART	SM00248	ANK_2a	143	173	4.4E-4	T	14-07-2021	IPR002110	Ankyrin repeat
Adnr1	975f2e0fe7a141b4cd660debe77af711	1482	SMART	SM00248	ANK_2a	75	104	2.9	T	14-07-2021	IPR002110	Ankyrin repeat
Rpi-chc1_1	b52329f699cf29c14a55cf9d6f7d93d7	1302	PRINTS	PR00364	Disease resistance protein signature	401	415	1.0E-18	T	14-07-2021	-	-
Rpi-chc1_1	b52329f699cf29c14a55cf9d6f7d93d7	1302	PRINTS	PR00364	Disease resistance protein signature	1000	1016	1.0E-18	T	14-07-2021	-	-
Rpi-chc1_1	b52329f699cf29c14a55cf9d6f7d93d7	1302	PRINTS	PR00364	Disease resistance protein signature	232	247	1.0E-18	T	14-07-2021	-	-
Rpi-chc1_1	b52329f699cf29c14a55cf9d6f7d93d7	1302	PRINTS	PR00364	Disease resistance protein signature	305	319	1.0E-18	T	14-07-2021	-	-
Rpi-chc1_1	b52329f699cf29c14a55cf9d6f7d93d7	1302	Gene3D	G3DSA:3.80.10.10	Ribonuclease Inhibitor	1120	1300	4.6E-18	T	14-07-2021	IPR032675	Leucine-rich repeat domain superfamily
Rpi-chc1_1	b52329f699cf29c14a55cf9d6f7d93d7	1302	SUPERFAMILY	SSF52058	L domain-like	532	936	9.01E-39	T	14-07-2021	-	-
Rpi-chc1_1	b52329f699cf29c14a55cf9d6f7d93d7	1302	Gene3D	G3DSA:1.20.5.4130	-	53	165	4.2E-17	T	14-07-2021	-	-
Rpi-chc1_1	b52329f699cf29c14a55cf9d6f7d93d7	1302	Gene3D	G3DSA:1.10.8.430	-	366	451	1.0E-14	T	14-07-2021	IPR042197	Apoptotic protease-activating factors, helical domain
Rpi-chc1_1	b52329f699cf29c14a55cf9d6f7d93d7	1302	Pfam	PF00931	NB-ARC domain	213	453	1.1E-40	T	14-07-2021	IPR002182	NB-ARC
Rpi-chc1_1	b52329f699cf29c14a55cf9d6f7d93d7	1302	Gene3D	G3DSA:1.10.10.10	-	452	543	5.1E-17	T	14-07-2021	IPR036388	Winged helix-like DNA-binding domain superfamily
Rpi-chc1_1	b52329f699cf29c14a55cf9d6f7d93d7	1302	SUPERFAMILY	SSF52540	P-loop containing nucleoside triphosphate hydrolases	194	466	1.71E-58	T	14-07-2021	IPR027417	P-loop containing nucleoside triphosphate hydrolase
Rpi-chc1_1	b52329f699cf29c14a55cf9d6f7d93d7	1302	CDD	cd14798	RX-CC_like	53	172	1.02573E-12	T	14-07-2021	IPR038005	Virus X resistance protein-like, coiled-coil domain
Rpi-chc1_1	b52329f699cf29c14a55cf9d6f7d93d7	1302	Gene3D	G3DSA:3.40.50.300	-	197	364	8.9E-33	T	14-07-2021	-	-
Rpi-chc1_1	b52329f699cf29c14a55cf9d6f7d93d7	1302	Gene3D	G3DSA:3.80.10.10	Ribonuclease Inhibitor	584	684	1.5E-17	T	14-07-2021	IPR032675	Leucine-rich repeat domain superfamily
Rpi-chc1_1	b52329f699cf29c14a55cf9d6f7d93d7	1302	Pfam	PF18052	Rx N-terminal domain	55	142	8.7E-17	T	14-07-2021	IPR041118	Rx, N-terminal
Rpi-chc1_1	b52329f699cf29c14a55cf9d6f7d93d7	1302	Gene3D	G3DSA:3.80.10.10	Ribonuclease Inhibitor	946	1107	9.7E-25	T	14-07-2021	IPR032675	Leucine-rich repeat domain superfamily
Rpi-chc1_1	b52329f699cf29c14a55cf9d6f7d93d7	1302	Gene3D	G3DSA:3.80.10.10	Ribonuclease Inhibitor	702	945	6.2E-25	T	14-07-2021	IPR032675	Leucine-rich repeat domain superfamily
Rpi-chc1_1	b52329f699cf29c14a55cf9d6f7d93d7	1302	SUPERFAMILY	SSF52058	L domain-like	947	1282	4.59E-35	T	14-07-2021	-	-
Rpi-chc1_1	b52329f699cf29c14a55cf9d6f7d93d7	1302	Coils	Coil	Coil	275	295	-	T	14-07-2021	-	-
Sr21	9570d7f1b9ded1f8b3959b2642d9eb3a	1624	Pfam	PF18052	Rx N-terminal domain	14	102	2.3E-14	T	14-07-2021	IPR041118	Rx, N-terminal
Sr21	9570d7f1b9ded1f8b3959b2642d9eb3a	1624	SUPERFAMILY	SSF52058	L domain-like	974	1358	1.6E-13	T	14-07-2021	-	-
Sr21	9570d7f1b9ded1f8b3959b2642d9eb3a	1624	SUPERFAMILY	SSF52058	L domain-like	538	1028	1.09E-16	T	14-07-2021	-	-
Sr21	9570d7f1b9ded1f8b3959b2642d9eb3a	1624	Coils	Coil	Coil	1623	1624	-	T	14-07-2021	-	-
Sr21	9570d7f1b9ded1f8b3959b2642d9eb3a	1624	Gene3D	G3DSA:3.80.10.10	Ribonuclease Inhibitor	587	951	3.0E-21	T	14-07-2021	IPR032675	Leucine-rich repeat domain superfamily
Sr21	9570d7f1b9ded1f8b3959b2642d9eb3a	1624	Gene3D	G3DSA:1.10.10.10	-	469	551	6.4E-10	T	14-07-2021	IPR036388	Winged helix-like DNA-binding domain superfamily
Sr21	9570d7f1b9ded1f8b3959b2642d9eb3a	1624	Gene3D	G3DSA:3.80.10.10	Ribonuclease Inhibitor	1476	1606	4.9E-8	T	14-07-2021	IPR032675	Leucine-rich repeat domain superfamily
Sr21	9570d7f1b9ded1f8b3959b2642d9eb3a	1624	Gene3D	G3DSA:3.40.50.300	-	203	380	4.3E-39	T	14-07-2021	-	-
Sr21	9570d7f1b9ded1f8b3959b2642d9eb3a	1624	SUPERFAMILY	SSF52058	L domain-like	1296	1599	1.02E-17	T	14-07-2021	-	-
Sr21	9570d7f1b9ded1f8b3959b2642d9eb3a	1624	Gene3D	G3DSA:1.20.5.4130	-	17	138	1.1E-6	T	14-07-2021	-	-
Sr21	9570d7f1b9ded1f8b3959b2642d9eb3a	1624	Gene3D	G3DSA:3.80.10.10	Ribonuclease Inhibitor	1242	1475	1.4E-10	T	14-07-2021	IPR032675	Leucine-rich repeat domain superfamily
Sr21	9570d7f1b9ded1f8b3959b2642d9eb3a	1624	Gene3D	G3DSA:3.80.10.10	Ribonuclease Inhibitor	1012	1195	7.5E-8	T	14-07-2021	IPR032675	Leucine-rich repeat domain superfamily
Sr21	9570d7f1b9ded1f8b3959b2642d9eb3a	1624	SUPERFAMILY	SSF52540	P-loop containing nucleoside triphosphate hydrolases	206	483	2.07E-64	T	14-07-2021	IPR027417	P-loop containing nucleoside triphosphate hydrolase
Sr21	9570d7f1b9ded1f8b3959b2642d9eb3a	1624	Gene3D	G3DSA:1.10.8.430	-	384	468	6.9E-9	T	14-07-2021	IPR042197	Apoptotic protease-activating factors, helical domain
Sr21	9570d7f1b9ded1f8b3959b2642d9eb3a	1624	Pfam	PF00931	NB-ARC domain	228	469	1.9E-45	T	14-07-2021	IPR002182	NB-ARC
Sr21	9570d7f1b9ded1f8b3959b2642d9eb3a	1624	PRINTS	PR00364	Disease resistance protein signature	421	435	8.4E-13	T	14-07-2021	-	-
Sr21	9570d7f1b9ded1f8b3959b2642d9eb3a	1624	PRINTS	PR00364	Disease resistance protein signature	247	262	8.4E-13	T	14-07-2021	-	-
Sr21	9570d7f1b9ded1f8b3959b2642d9eb3a	1624	PRINTS	PR00364	Disease resistance protein signature	830	846	8.4E-13	T	14-07-2021	-	-
Sr21	9570d7f1b9ded1f8b3959b2642d9eb3a	1624	PRINTS	PR00364	Disease resistance protein signature	322	336	8.4E-13	T	14-07-2021	-	-
Rpi-amr3-3408	01eb3abc57bb14d23dbfbdb3b687653f	888	Gene3D	G3DSA:1.10.8.430	-	311	395	1.7E-12	T	14-07-2021	IPR042197	Apoptotic protease-activating factors, helical domain
Rpi-amr3-3408	01eb3abc57bb14d23dbfbdb3b687653f	888	Gene3D	G3DSA:1.20.5.4130	-	1	121	1.3E-18	T	14-07-2021	-	-
Rpi-amr3-3408	01eb3abc57bb14d23dbfbdb3b687653f	888	Gene3D	G3DSA:3.80.10.10	Ribonuclease Inhibitor	551	879	1.7E-29	T	14-07-2021	IPR032675	Leucine-rich repeat domain superfamily
Rpi-amr3-3408	01eb3abc57bb14d23dbfbdb3b687653f	888	PRINTS	PR00364	Disease resistance protein signature	252	266	8.1E-17	T	14-07-2021	-	-
Rpi-amr3-3408	01eb3abc57bb14d23dbfbdb3b687653f	888	PRINTS	PR00364	Disease resistance protein signature	172	187	8.1E-17	T	14-07-2021	-	-
Rpi-amr3-3408	01eb3abc57bb14d23dbfbdb3b687653f	888	PRINTS	PR00364	Disease resistance protein signature	769	785	8.1E-17	T	14-07-2021	-	-
Rpi-amr3-3408	01eb3abc57bb14d23dbfbdb3b687653f	888	PRINTS	PR00364	Disease resistance protein signature	346	360	8.1E-17	T	14-07-2021	-	-
Rpi-amr3-3408	01eb3abc57bb14d23dbfbdb3b687653f	888	SUPERFAMILY	SSF52058	L domain-like	564	856	3.06E-26	T	14-07-2021	-	-
Rpi-amr3-3408	01eb3abc57bb14d23dbfbdb3b687653f	888	Gene3D	G3DSA:1.10.10.10	-	396	486	2.6E-19	T	14-07-2021	IPR036388	Winged helix-like DNA-binding domain superfamily
Rpi-amr3-3408	01eb3abc57bb14d23dbfbdb3b687653f	888	Pfam	PF00931	NB-ARC domain	154	379	6.9E-59	T	14-07-2021	IPR002182	NB-ARC
Rpi-amr3-3408	01eb3abc57bb14d23dbfbdb3b687653f	888	SUPERFAMILY	SSF52540	P-loop containing nucleoside triphosphate hydrolases	139	408	4.76E-65	T	14-07-2021	IPR027417	P-loop containing nucleoside triphosphate hydrolase
Rpi-amr3-3408	01eb3abc57bb14d23dbfbdb3b687653f	888	Gene3D	G3DSA:3.40.50.300	-	142	304	2.5E-37	T	14-07-2021	-	-
GbaNA1	2be3edb3bc1c680c02a8875bb3d1a792	951	ProSiteProfiles	PS51450	Leucine-rich repeat profile.	545	566	8.189	T	14-07-2021	IPR001611	Leucine-rich repeat
GbaNA1	2be3edb3bc1c680c02a8875bb3d1a792	951	ProSiteProfiles	PS51450	Leucine-rich repeat profile.	591	613	5.071	T	14-07-2021	IPR001611	Leucine-rich repeat
GbaNA1	2be3edb3bc1c680c02a8875bb3d1a792	951	ProSiteProfiles	PS51450	Leucine-rich repeat profile.	496	517	5.64	T	14-07-2021	IPR001611	Leucine-rich repeat
GbaNA1	2be3edb3bc1c680c02a8875bb3d1a792	951	Pfam	PF00931	NB-ARC domain	150	386	2.7E-50	T	14-07-2021	IPR002182	NB-ARC
GbaNA1	2be3edb3bc1c680c02a8875bb3d1a792	951	ProSiteProfiles	PS51450	Leucine-rich repeat profile.	521	542	7.227	T	14-07-2021	IPR001611	Leucine-rich repeat
GbaNA1	2be3edb3bc1c680c02a8875bb3d1a792	951	Gene3D	G3DSA:3.80.10.10	Ribonuclease Inhibitor	469	693	1.0E-30	T	14-07-2021	IPR032675	Leucine-rich repeat domain superfamily
GbaNA1	2be3edb3bc1c680c02a8875bb3d1a792	951	Gene3D	G3DSA:3.80.10.10	Ribonuclease Inhibitor	694	921	4.7E-10	T	14-07-2021	IPR032675	Leucine-rich repeat domain superfamily
GbaNA1	2be3edb3bc1c680c02a8875bb3d1a792	951	SMART	SM00369	LRR_typ_2	519	542	0.055	T	14-07-2021	IPR003591	Leucine-rich repeat, typical subtype
GbaNA1	2be3edb3bc1c680c02a8875bb3d1a792	951	SMART	SM00369	LRR_typ_2	543	566	0.071	T	14-07-2021	IPR003591	Leucine-rich repeat, typical subtype
GbaNA1	2be3edb3bc1c680c02a8875bb3d1a792	951	SMART	SM00369	LRR_typ_2	589	612	53.0	T	14-07-2021	IPR003591	Leucine-rich repeat, typical subtype
GbaNA1	2be3edb3bc1c680c02a8875bb3d1a792	951	PRINTS	PR00364	Disease resistance protein signature	333	347	2.3E-16	T	14-07-2021	-	-
GbaNA1	2be3edb3bc1c680c02a8875bb3d1a792	951	PRINTS	PR00364	Disease resistance protein signature	541	557	2.3E-16	T	14-07-2021	-	-
GbaNA1	2be3edb3bc1c680c02a8875bb3d1a792	951	PRINTS	PR00364	Disease resistance protein signature	241	255	2.3E-16	T	14-07-2021	-	-
GbaNA1	2be3edb3bc1c680c02a8875bb3d1a792	951	PRINTS	PR00364	Disease resistance protein signature	163	178	2.3E-16	T	14-07-2021	-	-
GbaNA1	2be3edb3bc1c680c02a8875bb3d1a792	951	Gene3D	G3DSA:1.10.8.430	-	298	384	1.0E-12	T	14-07-2021	IPR042197	Apoptotic protease-activating factors, helical domain
GbaNA1	2be3edb3bc1c680c02a8875bb3d1a792	951	ProSiteProfiles	PS51450	Leucine-rich repeat profile.	568	590	4.878	T	14-07-2021	IPR001611	Leucine-rich repeat
GbaNA1	2be3edb3bc1c680c02a8875bb3d1a792	951	SUPERFAMILY	SSF52540	P-loop containing nucleoside triphosphate hydrolases	144	399	2.97E-49	T	14-07-2021	IPR027417	P-loop containing nucleoside triphosphate hydrolase
GbaNA1	2be3edb3bc1c680c02a8875bb3d1a792	951	Gene3D	G3DSA:3.40.50.300	-	126	297	1.3E-32	T	14-07-2021	-	-
GbaNA1	2be3edb3bc1c680c02a8875bb3d1a792	951	Gene3D	G3DSA:1.10.10.10	-	385	468	7.7E-14	T	14-07-2021	IPR036388	Winged helix-like DNA-binding domain superfamily
GbaNA1	2be3edb3bc1c680c02a8875bb3d1a792	951	Coils	Coil	Coil	33	53	-	T	14-07-2021	-	-
GbaNA1	2be3edb3bc1c680c02a8875bb3d1a792	951	Pfam	PF13855	Leucine rich repeat	520	576	7.6E-12	T	14-07-2021	IPR001611	Leucine-rich repeat
GbaNA1	2be3edb3bc1c680c02a8875bb3d1a792	951	SUPERFAMILY	SSF52058	L domain-like	459	889	2.11E-38	T	14-07-2021	-	-
RPP8	e53ed82aaf855bb6de8672c7126d3ab2	906	Gene3D	G3DSA:1.10.10.10	-	416	504	3.6E-16	T	14-07-2021	IPR036388	Winged helix-like DNA-binding domain superfamily
RPP8	e53ed82aaf855bb6de8672c7126d3ab2	906	CDD	cd14798	RX-CC_like	2	123	2.71664E-35	T	14-07-2021	IPR038005	Virus X resistance protein-like, coiled-coil domain
RPP8	e53ed82aaf855bb6de8672c7126d3ab2	906	PRINTS	PR00364	Disease resistance protein signature	360	374	6.1E-20	T	14-07-2021	-	-
RPP8	e53ed82aaf855bb6de8672c7126d3ab2	906	PRINTS	PR00364	Disease resistance protein signature	838	854	6.1E-20	T	14-07-2021	-	-
RPP8	e53ed82aaf855bb6de8672c7126d3ab2	906	PRINTS	PR00364	Disease resistance protein signature	262	276	6.1E-20	T	14-07-2021	-	-
RPP8	e53ed82aaf855bb6de8672c7126d3ab2	906	PRINTS	PR00364	Disease resistance protein signature	187	202	6.1E-20	T	14-07-2021	-	-
RPP8	e53ed82aaf855bb6de8672c7126d3ab2	906	Pfam	PF00931	NB-ARC domain	169	418	3.2E-82	T	14-07-2021	IPR002182	NB-ARC
RPP8	e53ed82aaf855bb6de8672c7126d3ab2	906	Gene3D	G3DSA:1.10.8.430	-	320	415	3.6E-12	T	14-07-2021	IPR042197	Apoptotic protease-activating factors, helical domain
RPP8	e53ed82aaf855bb6de8672c7126d3ab2	906	Gene3D	G3DSA:1.20.5.4130	-	5	109	1.5E-18	T	14-07-2021	-	-
RPP8	e53ed82aaf855bb6de8672c7126d3ab2	906	Coils	Coil	Coil	17	51	-	T	14-07-2021	-	-
RPP8	e53ed82aaf855bb6de8672c7126d3ab2	906	Gene3D	G3DSA:3.80.10.10	Ribonuclease Inhibitor	540	663	2.4E-11	T	14-07-2021	IPR032675	Leucine-rich repeat domain superfamily
RPP8	e53ed82aaf855bb6de8672c7126d3ab2	906	SUPERFAMILY	SSF52058	L domain-like	491	876	1.13E-39	T	14-07-2021	-	-
RPP8	e53ed82aaf855bb6de8672c7126d3ab2	906	Gene3D	G3DSA:3.40.50.300	-	145	313	1.8E-36	T	14-07-2021	-	-
RPP8	e53ed82aaf855bb6de8672c7126d3ab2	906	SUPERFAMILY	SSF52540	P-loop containing nucleoside triphosphate hydrolases	147	430	4.78E-65	T	14-07-2021	IPR027417	P-loop containing nucleoside triphosphate hydrolase
RPP8	e53ed82aaf855bb6de8672c7126d3ab2	906	Gene3D	G3DSA:3.80.10.10	Ribonuclease Inhibitor	664	883	7.6E-21	T	14-07-2021	IPR032675	Leucine-rich repeat domain superfamily
RPP8	e53ed82aaf855bb6de8672c7126d3ab2	906	Pfam	PF18052	Rx N-terminal domain	5	90	5.4E-20	T	14-07-2021	IPR041118	Rx, N-terminal
Rpi-mcq1_2	8fc7ff0eed8187b8a7c91fd061e1d8b8	856	SUPERFAMILY	SSF52540	P-loop containing nucleoside triphosphate hydrolases	142	412	2.56E-59	T	14-07-2021	IPR027417	P-loop containing nucleoside triphosphate hydrolase
Rpi-mcq1_2	8fc7ff0eed8187b8a7c91fd061e1d8b8	856	Gene3D	G3DSA:1.10.8.430	-	310	397	8.9E-14	T	14-07-2021	IPR042197	Apoptotic protease-activating factors, helical domain
Rpi-mcq1_2	8fc7ff0eed8187b8a7c91fd061e1d8b8	856	Gene3D	G3DSA:3.40.50.300	-	146	303	7.7E-33	T	14-07-2021	-	-
Rpi-mcq1_2	8fc7ff0eed8187b8a7c91fd061e1d8b8	856	PRINTS	PR00364	Disease resistance protein signature	180	195	2.6E-16	T	14-07-2021	-	-
Rpi-mcq1_2	8fc7ff0eed8187b8a7c91fd061e1d8b8	856	PRINTS	PR00364	Disease resistance protein signature	776	792	2.6E-16	T	14-07-2021	-	-
Rpi-mcq1_2	8fc7ff0eed8187b8a7c91fd061e1d8b8	856	PRINTS	PR00364	Disease resistance protein signature	249	263	2.6E-16	T	14-07-2021	-	-
Rpi-mcq1_2	8fc7ff0eed8187b8a7c91fd061e1d8b8	856	PRINTS	PR00364	Disease resistance protein signature	351	365	2.6E-16	T	14-07-2021	-	-
Rpi-mcq1_2	8fc7ff0eed8187b8a7c91fd061e1d8b8	856	CDD	cd14798	RX-CC_like	2	123	4.5176E-17	T	14-07-2021	IPR038005	Virus X resistance protein-like, coiled-coil domain
Rpi-mcq1_2	8fc7ff0eed8187b8a7c91fd061e1d8b8	856	Gene3D	G3DSA:1.20.5.4130	-	10	120	1.4E-11	T	14-07-2021	-	-
Rpi-mcq1_2	8fc7ff0eed8187b8a7c91fd061e1d8b8	856	Pfam	PF18052	Rx N-terminal domain	11	92	2.4E-14	T	14-07-2021	IPR041118	Rx, N-terminal
Rpi-mcq1_2	8fc7ff0eed8187b8a7c91fd061e1d8b8	856	Pfam	PF00931	NB-ARC domain	161	401	5.2E-47	T	14-07-2021	IPR002182	NB-ARC
Rpi-mcq1_2	8fc7ff0eed8187b8a7c91fd061e1d8b8	856	SMART	SM00382	AAA_5	177	311	1.6E-5	T	14-07-2021	IPR003593	AAA+ ATPase domain
Rpi-mcq1_2	8fc7ff0eed8187b8a7c91fd061e1d8b8	856	SUPERFAMILY	SSF52058	L domain-like	478	843	3.91E-19	T	14-07-2021	-	-
Rpi-mcq1_2	8fc7ff0eed8187b8a7c91fd061e1d8b8	856	Coils	Coil	Coil	63	83	-	T	14-07-2021	-	-
Rpi-mcq1_2	8fc7ff0eed8187b8a7c91fd061e1d8b8	856	Gene3D	G3DSA:1.10.10.10	-	398	490	1.3E-19	T	14-07-2021	IPR036388	Winged helix-like DNA-binding domain superfamily
Rpi-mcq1_2	8fc7ff0eed8187b8a7c91fd061e1d8b8	856	Gene3D	G3DSA:3.80.10.10	Ribonuclease Inhibitor	518	854	2.5E-18	T	14-07-2021	IPR032675	Leucine-rich repeat domain superfamily
L	da1db2b655cc9cd82a1389f144c59121	1303	Gene3D	G3DSA:3.80.10.10	Ribonuclease Inhibitor	593	801	1.5E-16	T	14-07-2021	IPR032675	Leucine-rich repeat domain superfamily
L	da1db2b655cc9cd82a1389f144c59121	1303	Gene3D	G3DSA:1.10.8.430	-	399	484	6.5E-16	T	14-07-2021	IPR042197	Apoptotic protease-activating factors, helical domain
L	da1db2b655cc9cd82a1389f144c59121	1303	SUPERFAMILY	SSF52540	P-loop containing nucleoside triphosphate hydrolases	227	494	2.48E-55	T	14-07-2021	IPR027417	P-loop containing nucleoside triphosphate hydrolase
L	da1db2b655cc9cd82a1389f144c59121	1303	SMART	SM00255	till_3	60	199	4.8E-53	T	14-07-2021	IPR000157	Toll/interleukin-1 receptor homology (TIR) domain
L	da1db2b655cc9cd82a1389f144c59121	1303	Pfam	PF01582	TIR domain	61	227	1.2E-36	T	14-07-2021	IPR000157	Toll/interleukin-1 receptor homology (TIR) domain
L	da1db2b655cc9cd82a1389f144c59121	1303	ProSiteProfiles	PS50104	TIR domain profile.	59	199	29.012	T	14-07-2021	IPR000157	Toll/interleukin-1 receptor homology (TIR) domain
L	da1db2b655cc9cd82a1389f144c59121	1303	Gene3D	G3DSA:3.80.10.10	Ribonuclease Inhibitor	1011	1153	1.1E-17	T	14-07-2021	IPR032675	Leucine-rich repeat domain superfamily
L	da1db2b655cc9cd82a1389f144c59121	1303	Gene3D	G3DSA:3.80.10.10	Ribonuclease Inhibitor	840	1010	7.1E-12	T	14-07-2021	IPR032675	Leucine-rich repeat domain superfamily
L	da1db2b655cc9cd82a1389f144c59121	1303	Gene3D	G3DSA:3.80.10.10	Ribonuclease Inhibitor	1154	1283	1.4E-10	T	14-07-2021	IPR032675	Leucine-rich repeat domain superfamily
L	da1db2b655cc9cd82a1389f144c59121	1303	SUPERFAMILY	SSF52058	L domain-like	1014	1279	2.31E-25	T	14-07-2021	-	-
L	da1db2b655cc9cd82a1389f144c59121	1303	Pfam	PF00931	NB-ARC domain	241	481	1.0E-31	T	14-07-2021	IPR002182	NB-ARC
L	da1db2b655cc9cd82a1389f144c59121	1303	Gene3D	G3DSA:3.40.50.300	-	226	394	2.4E-27	T	14-07-2021	-	-
L	da1db2b655cc9cd82a1389f144c59121	1303	SUPERFAMILY	SSF52058	L domain-like	539	1042	6.46E-26	T	14-07-2021	-	-
L	da1db2b655cc9cd82a1389f144c59121	1303	Gene3D	G3DSA:3.40.50.10140	-	59	225	5.5E-62	T	14-07-2021	IPR035897	Toll/interleukin-1 receptor homology (TIR) domain superfamily
L	da1db2b655cc9cd82a1389f144c59121	1303	PRINTS	PR00364	Disease resistance protein signature	434	448	1.4E-19	T	14-07-2021	-	-
L	da1db2b655cc9cd82a1389f144c59121	1303	PRINTS	PR00364	Disease resistance protein signature	728	744	1.4E-19	T	14-07-2021	-	-
L	da1db2b655cc9cd82a1389f144c59121	1303	PRINTS	PR00364	Disease resistance protein signature	260	275	1.4E-19	T	14-07-2021	-	-
L	da1db2b655cc9cd82a1389f144c59121	1303	PRINTS	PR00364	Disease resistance protein signature	339	353	1.4E-19	T	14-07-2021	-	-
L	da1db2b655cc9cd82a1389f144c59121	1303	SUPERFAMILY	SSF52200	Toll/Interleukin receptor TIR domain	53	202	1.83E-37	T	14-07-2021	IPR035897	Toll/interleukin-1 receptor homology (TIR) domain superfamily
Rpi-amr3-1032	586531e1d04624fb4fce133ccbfeb4e4	888	Gene3D	G3DSA:1.10.10.10	-	396	486	6.6E-19	T	14-07-2021	IPR036388	Winged helix-like DNA-binding domain superfamily
Rpi-amr3-1032	586531e1d04624fb4fce133ccbfeb4e4	888	PRINTS	PR00364	Disease resistance protein signature	252	266	8.1E-17	T	14-07-2021	-	-
Rpi-amr3-1032	586531e1d04624fb4fce133ccbfeb4e4	888	PRINTS	PR00364	Disease resistance protein signature	172	187	8.1E-17	T	14-07-2021	-	-
Rpi-amr3-1032	586531e1d04624fb4fce133ccbfeb4e4	888	PRINTS	PR00364	Disease resistance protein signature	769	785	8.1E-17	T	14-07-2021	-	-
Rpi-amr3-1032	586531e1d04624fb4fce133ccbfeb4e4	888	PRINTS	PR00364	Disease resistance protein signature	346	360	8.1E-17	T	14-07-2021	-	-
Rpi-amr3-1032	586531e1d04624fb4fce133ccbfeb4e4	888	Gene3D	G3DSA:1.10.8.430	-	311	395	6.6E-12	T	14-07-2021	IPR042197	Apoptotic protease-activating factors, helical domain
Rpi-amr3-1032	586531e1d04624fb4fce133ccbfeb4e4	888	Pfam	PF00931	NB-ARC domain	154	379	5.3E-58	T	14-07-2021	IPR002182	NB-ARC
Rpi-amr3-1032	586531e1d04624fb4fce133ccbfeb4e4	888	Gene3D	G3DSA:3.40.50.300	-	142	304	2.6E-37	T	14-07-2021	-	-
Rpi-amr3-1032	586531e1d04624fb4fce133ccbfeb4e4	888	SUPERFAMILY	SSF52540	P-loop containing nucleoside triphosphate hydrolases	139	408	3.2E-63	T	14-07-2021	IPR027417	P-loop containing nucleoside triphosphate hydrolase
Rpi-amr3-1032	586531e1d04624fb4fce133ccbfeb4e4	888	Gene3D	G3DSA:1.20.5.4130	-	1	121	2.4E-17	T	14-07-2021	-	-
Rpi-amr3-1032	586531e1d04624fb4fce133ccbfeb4e4	888	Gene3D	G3DSA:3.80.10.10	Ribonuclease Inhibitor	726	867	3.1E-11	T	14-07-2021	IPR032675	Leucine-rich repeat domain superfamily
Rpi-amr3-1032	586531e1d04624fb4fce133ccbfeb4e4	888	Gene3D	G3DSA:3.80.10.10	Ribonuclease Inhibitor	562	725	4.6E-18	T	14-07-2021	IPR032675	Leucine-rich repeat domain superfamily
Rpi-amr3-1032	586531e1d04624fb4fce133ccbfeb4e4	888	SUPERFAMILY	SSF52058	L domain-like	559	854	1.87E-27	T	14-07-2021	-	-
alpha-WOLF9	bb1749510dee6ef45f11c14f5cb5fd8b	1299	SMART	SM00369	LRR_typ_2	591	615	200.0	T	14-07-2021	IPR003591	Leucine-rich repeat, typical subtype
alpha-WOLF9	bb1749510dee6ef45f11c14f5cb5fd8b	1299	SMART	SM00369	LRR_typ_2	662	685	15.0	T	14-07-2021	IPR003591	Leucine-rich repeat, typical subtype
alpha-WOLF9	bb1749510dee6ef45f11c14f5cb5fd8b	1299	SMART	SM00369	LRR_typ_2	639	661	28.0	T	14-07-2021	IPR003591	Leucine-rich repeat, typical subtype
alpha-WOLF9	bb1749510dee6ef45f11c14f5cb5fd8b	1299	SMART	SM00369	LRR_typ_2	1210	1234	120.0	T	14-07-2021	IPR003591	Leucine-rich repeat, typical subtype
alpha-WOLF9	bb1749510dee6ef45f11c14f5cb5fd8b	1299	Pfam	PF00931	NB-ARC domain	169	416	7.1E-42	T	14-07-2021	IPR002182	NB-ARC
alpha-WOLF9	bb1749510dee6ef45f11c14f5cb5fd8b	1299	Gene3D	G3DSA:3.80.10.10	Ribonuclease Inhibitor	764	931	1.6E-14	T	14-07-2021	IPR032675	Leucine-rich repeat domain superfamily
alpha-WOLF9	bb1749510dee6ef45f11c14f5cb5fd8b	1299	Gene3D	G3DSA:3.80.10.10	Ribonuclease Inhibitor	1070	1282	3.8E-26	T	14-07-2021	IPR032675	Leucine-rich repeat domain superfamily
alpha-WOLF9	bb1749510dee6ef45f11c14f5cb5fd8b	1299	SUPERFAMILY	SSF52058	L domain-like	494	1029	2.3E-46	T	14-07-2021	-	-
alpha-WOLF9	bb1749510dee6ef45f11c14f5cb5fd8b	1299	Gene3D	G3DSA:3.80.10.10	Ribonuclease Inhibitor	932	1066	4.1E-7	T	14-07-2021	IPR032675	Leucine-rich repeat domain superfamily
alpha-WOLF9	bb1749510dee6ef45f11c14f5cb5fd8b	1299	Gene3D	G3DSA:3.40.50.300	-	154	323	3.8E-34	T	14-07-2021	-	-
alpha-WOLF9	bb1749510dee6ef45f11c14f5cb5fd8b	1299	Gene3D	G3DSA:1.10.8.430	-	329	414	2.4E-12	T	14-07-2021	IPR042197	Apoptotic protease-activating factors, helical domain
alpha-WOLF9	bb1749510dee6ef45f11c14f5cb5fd8b	1299	Gene3D	G3DSA:1.10.10.10	-	415	506	6.3E-17	T	14-07-2021	IPR036388	Winged helix-like DNA-binding domain superfamily
alpha-WOLF9	bb1749510dee6ef45f11c14f5cb5fd8b	1299	SUPERFAMILY	SSF52047	RNI-like	1112	1273	4.71E-20	T	14-07-2021	-	-
alpha-WOLF9	bb1749510dee6ef45f11c14f5cb5fd8b	1299	Gene3D	G3DSA:3.80.10.10	Ribonuclease Inhibitor	539	746	3.1E-33	T	14-07-2021	IPR032675	Leucine-rich repeat domain superfamily
alpha-WOLF9	bb1749510dee6ef45f11c14f5cb5fd8b	1299	Gene3D	G3DSA:1.20.5.4130	-	7	125	3.2E-8	T	14-07-2021	-	-
alpha-WOLF9	bb1749510dee6ef45f11c14f5cb5fd8b	1299	PRINTS	PR00364	Disease resistance protein signature	613	629	2.1E-15	T	14-07-2021	-	-
alpha-WOLF9	bb1749510dee6ef45f11c14f5cb5fd8b	1299	PRINTS	PR00364	Disease resistance protein signature	190	205	2.1E-15	T	14-07-2021	-	-
alpha-WOLF9	bb1749510dee6ef45f11c14f5cb5fd8b	1299	PRINTS	PR00364	Disease resistance protein signature	269	283	2.1E-15	T	14-07-2021	-	-
alpha-WOLF9	bb1749510dee6ef45f11c14f5cb5fd8b	1299	PRINTS	PR00364	Disease resistance protein signature	367	381	2.1E-15	T	14-07-2021	-	-
alpha-WOLF9	bb1749510dee6ef45f11c14f5cb5fd8b	1299	Pfam	PF18052	Rx N-terminal domain	11	97	5.9E-10	T	14-07-2021	IPR041118	Rx, N-terminal
alpha-WOLF9	bb1749510dee6ef45f11c14f5cb5fd8b	1299	Pfam	PF13855	Leucine rich repeat	641	696	1.5E-8	T	14-07-2021	IPR001611	Leucine-rich repeat
alpha-WOLF9	bb1749510dee6ef45f11c14f5cb5fd8b	1299	SUPERFAMILY	SSF52540	P-loop containing nucleoside triphosphate hydrolases	153	429	1.08E-56	T	14-07-2021	IPR027417	P-loop containing nucleoside triphosphate hydrolase
Lr10	0ba71eab8f5098b599cd263f4ae59c7c	921	Pfam	PF18052	Rx N-terminal domain	12	96	3.1E-12	T	14-07-2021	IPR041118	Rx, N-terminal
Lr10	0ba71eab8f5098b599cd263f4ae59c7c	921	Gene3D	G3DSA:1.10.8.430	-	328	412	4.2E-11	T	14-07-2021	IPR042197	Apoptotic protease-activating factors, helical domain
Lr10	0ba71eab8f5098b599cd263f4ae59c7c	921	CDD	cd00009	AAA	167	309	1.79569E-4	T	14-07-2021	-	-
Lr10	0ba71eab8f5098b599cd263f4ae59c7c	921	Gene3D	G3DSA:3.80.10.10	Ribonuclease Inhibitor	524	874	5.6E-30	T	14-07-2021	IPR032675	Leucine-rich repeat domain superfamily
Lr10	0ba71eab8f5098b599cd263f4ae59c7c	921	PRINTS	PR00364	Disease resistance protein signature	266	280	1.1E-17	T	14-07-2021	-	-
Lr10	0ba71eab8f5098b599cd263f4ae59c7c	921	PRINTS	PR00364	Disease resistance protein signature	363	377	1.1E-17	T	14-07-2021	-	-
Lr10	0ba71eab8f5098b599cd263f4ae59c7c	921	PRINTS	PR00364	Disease resistance protein signature	193	208	1.1E-17	T	14-07-2021	-	-
Lr10	0ba71eab8f5098b599cd263f4ae59c7c	921	PRINTS	PR00364	Disease resistance protein signature	561	577	1.1E-17	T	14-07-2021	-	-
Lr10	0ba71eab8f5098b599cd263f4ae59c7c	921	CDD	cd14798	RX-CC_like	11	134	3.10978E-18	T	14-07-2021	IPR038005	Virus X resistance protein-like, coiled-coil domain
Lr10	0ba71eab8f5098b599cd263f4ae59c7c	921	Gene3D	G3DSA:1.10.10.10	-	413	503	6.0E-15	T	14-07-2021	IPR036388	Winged helix-like DNA-binding domain superfamily
Lr10	0ba71eab8f5098b599cd263f4ae59c7c	921	Gene3D	G3DSA:3.40.50.300	-	156	320	1.5E-29	T	14-07-2021	-	-
Lr10	0ba71eab8f5098b599cd263f4ae59c7c	921	SUPERFAMILY	SSF52058	L domain-like	492	872	2.21E-27	T	14-07-2021	-	-
Lr10	0ba71eab8f5098b599cd263f4ae59c7c	921	Gene3D	G3DSA:1.20.5.4130	-	11	119	2.7E-14	T	14-07-2021	-	-
Lr10	0ba71eab8f5098b599cd263f4ae59c7c	921	SUPERFAMILY	SSF52540	P-loop containing nucleoside triphosphate hydrolases	154	427	1.64E-55	T	14-07-2021	IPR027417	P-loop containing nucleoside triphosphate hydrolase
Lr10	0ba71eab8f5098b599cd263f4ae59c7c	921	Pfam	PF00931	NB-ARC domain	174	388	3.2E-41	T	14-07-2021	IPR002182	NB-ARC
Bph1_9-2	08229dc7d3aa3790e582cb44f5f89fab	1218	Gene3D	G3DSA:1.20.5.4130	-	13	129	3.7E-21	T	14-07-2021	-	-
Bph1_9-2	08229dc7d3aa3790e582cb44f5f89fab	1218	Gene3D	G3DSA:3.40.50.300	-	158	345	1.1E-10	T	14-07-2021	-	-
Bph1_9-2	08229dc7d3aa3790e582cb44f5f89fab	1218	Gene3D	G3DSA:3.40.50.300	-	390	550	4.5E-33	T	14-07-2021	-	-
Bph1_9-2	08229dc7d3aa3790e582cb44f5f89fab	1218	Gene3D	G3DSA:3.80.10.10	Ribonuclease Inhibitor	941	1209	5.1E-17	T	14-07-2021	IPR032675	Leucine-rich repeat domain superfamily
Bph1_9-2	08229dc7d3aa3790e582cb44f5f89fab	1218	Gene3D	G3DSA:3.80.10.10	Ribonuclease Inhibitor	788	922	1.4E-15	T	14-07-2021	IPR032675	Leucine-rich repeat domain superfamily
Bph1_9-2	08229dc7d3aa3790e582cb44f5f89fab	1218	Gene3D	G3DSA:1.10.8.430	-	559	648	1.1E-14	T	14-07-2021	IPR042197	Apoptotic protease-activating factors, helical domain
Bph1_9-2	08229dc7d3aa3790e582cb44f5f89fab	1218	SUPERFAMILY	SSF52540	P-loop containing nucleoside triphosphate hydrolases	166	342	4.5E-12	T	14-07-2021	IPR027417	P-loop containing nucleoside triphosphate hydrolase
Bph1_9-2	08229dc7d3aa3790e582cb44f5f89fab	1218	Gene3D	G3DSA:1.10.10.10	-	649	742	3.1E-17	T	14-07-2021	IPR036388	Winged helix-like DNA-binding domain superfamily
Bph1_9-2	08229dc7d3aa3790e582cb44f5f89fab	1218	SUPERFAMILY	SSF52540	P-loop containing nucleoside triphosphate hydrolases	400	663	9.85E-58	T	14-07-2021	IPR027417	P-loop containing nucleoside triphosphate hydrolase
Bph1_9-2	08229dc7d3aa3790e582cb44f5f89fab	1218	Coils	Coil	Coil	107	127	-	T	14-07-2021	-	-
Bph1_9-2	08229dc7d3aa3790e582cb44f5f89fab	1218	Pfam	PF18052	Rx N-terminal domain	20	94	5.7E-20	T	14-07-2021	IPR041118	Rx, N-terminal
Bph1_9-2	08229dc7d3aa3790e582cb44f5f89fab	1218	Pfam	PF00931	NB-ARC domain	183	369	4.1E-12	T	14-07-2021	IPR002182	NB-ARC
Bph1_9-2	08229dc7d3aa3790e582cb44f5f89fab	1218	Pfam	PF00931	NB-ARC domain	413	650	7.0E-48	T	14-07-2021	IPR002182	NB-ARC
Bph1_9-2	08229dc7d3aa3790e582cb44f5f89fab	1218	CDD	cd14798	RX-CC_like	15	125	1.94651E-27	T	14-07-2021	IPR038005	Virus X resistance protein-like, coiled-coil domain
Bph1_9-2	08229dc7d3aa3790e582cb44f5f89fab	1218	SUPERFAMILY	SSF52058	L domain-like	729	1187	9.86E-32	T	14-07-2021	-	-
Bph1_9-2	08229dc7d3aa3790e582cb44f5f89fab	1218	PRINTS	PR00364	Disease resistance protein signature	597	611	6.1E-18	T	14-07-2021	-	-
Bph1_9-2	08229dc7d3aa3790e582cb44f5f89fab	1218	PRINTS	PR00364	Disease resistance protein signature	497	511	6.1E-18	T	14-07-2021	-	-
Bph1_9-2	08229dc7d3aa3790e582cb44f5f89fab	1218	PRINTS	PR00364	Disease resistance protein signature	807	823	6.1E-18	T	14-07-2021	-	-
Bph1_9-2	08229dc7d3aa3790e582cb44f5f89fab	1218	PRINTS	PR00364	Disease resistance protein signature	430	445	6.1E-18	T	14-07-2021	-	-
Pik-h1	7527d1b0b563bcfa04d53e74e1fd2d7c	1142	Pfam	PF18052	Rx N-terminal domain	15	100	6.3E-8	T	14-07-2021	IPR041118	Rx, N-terminal
Pik-h1	7527d1b0b563bcfa04d53e74e1fd2d7c	1142	SMART	SM00369	LRR_typ_2	776	799	8.8	T	14-07-2021	IPR003591	Leucine-rich repeat, typical subtype
Pik-h1	7527d1b0b563bcfa04d53e74e1fd2d7c	1142	SMART	SM00369	LRR_typ_2	822	845	110.0	T	14-07-2021	IPR003591	Leucine-rich repeat, typical subtype
Pik-h1	7527d1b0b563bcfa04d53e74e1fd2d7c	1142	SMART	SM00369	LRR_typ_2	730	753	5.4	T	14-07-2021	IPR003591	Leucine-rich repeat, typical subtype
Pik-h1	7527d1b0b563bcfa04d53e74e1fd2d7c	1142	Pfam	PF00931	NB-ARC domain	284	486	2.2E-23	T	14-07-2021	IPR002182	NB-ARC
Pik-h1	7527d1b0b563bcfa04d53e74e1fd2d7c	1142	Gene3D	G3DSA:3.40.50.300	-	259	430	3.6E-23	T	14-07-2021	-	-
Pik-h1	7527d1b0b563bcfa04d53e74e1fd2d7c	1142	Gene3D	G3DSA:3.80.10.10	Ribonuclease Inhibitor	672	1045	8.2E-42	T	14-07-2021	IPR032675	Leucine-rich repeat domain superfamily
Pik-h1	7527d1b0b563bcfa04d53e74e1fd2d7c	1142	SUPERFAMILY	SSF52047	RNI-like	676	960	1.33E-36	T	14-07-2021	-	-
Pik-h1	7527d1b0b563bcfa04d53e74e1fd2d7c	1142	SMART	SM00382	AAA_5	282	428	0.0022	T	14-07-2021	IPR003593	AAA+ ATPase domain
Pik-h1	7527d1b0b563bcfa04d53e74e1fd2d7c	1142	Gene3D	G3DSA:3.30.70.100	-	185	258	3.0E-25	T	14-07-2021	-	-
Pik-h1	7527d1b0b563bcfa04d53e74e1fd2d7c	1142	Gene3D	G3DSA:1.10.10.10	-	522	611	2.6E-8	T	14-07-2021	IPR036388	Winged helix-like DNA-binding domain superfamily
Pik-h1	7527d1b0b563bcfa04d53e74e1fd2d7c	1142	SUPERFAMILY	SSF52540	P-loop containing nucleoside triphosphate hydrolases	280	542	3.63E-33	T	14-07-2021	IPR027417	P-loop containing nucleoside triphosphate hydrolase
Pik-h1	7527d1b0b563bcfa04d53e74e1fd2d7c	1142	Gene3D	G3DSA:1.20.5.4130	-	14	124	2.9E-9	T	14-07-2021	-	-
Pik-h1	7527d1b0b563bcfa04d53e74e1fd2d7c	1142	Coils	Coil	Coil	156	176	-	T	14-07-2021	-	-
Pik-h1	7527d1b0b563bcfa04d53e74e1fd2d7c	1142	PRINTS	PR00364	Disease resistance protein signature	678	694	1.5E-13	T	14-07-2021	-	-
Pik-h1	7527d1b0b563bcfa04d53e74e1fd2d7c	1142	PRINTS	PR00364	Disease resistance protein signature	372	386	1.5E-13	T	14-07-2021	-	-
Pik-h1	7527d1b0b563bcfa04d53e74e1fd2d7c	1142	PRINTS	PR00364	Disease resistance protein signature	472	486	1.5E-13	T	14-07-2021	-	-
Pik-h1	7527d1b0b563bcfa04d53e74e1fd2d7c	1142	PRINTS	PR00364	Disease resistance protein signature	285	300	1.5E-13	T	14-07-2021	-	-
NbZAR1	386b7445e94e639c4fa4ed2b6ce0c13f	845	Gene3D	G3DSA:3.80.10.10	Ribonuclease Inhibitor	505	665	2.5E-19	T	14-07-2021	IPR032675	Leucine-rich repeat domain superfamily
NbZAR1	386b7445e94e639c4fa4ed2b6ce0c13f	845	Gene3D	G3DSA:3.80.10.10	Ribonuclease Inhibitor	668	832	5.6E-9	T	14-07-2021	IPR032675	Leucine-rich repeat domain superfamily
NbZAR1	386b7445e94e639c4fa4ed2b6ce0c13f	845	Gene3D	G3DSA:1.20.5.4130	-	5	123	3.1E-14	T	14-07-2021	-	-
NbZAR1	386b7445e94e639c4fa4ed2b6ce0c13f	845	Gene3D	G3DSA:3.40.50.300	-	140	309	1.1E-35	T	14-07-2021	-	-
NbZAR1	386b7445e94e639c4fa4ed2b6ce0c13f	845	SUPERFAMILY	SSF52540	P-loop containing nucleoside triphosphate hydrolases	145	413	3.06E-63	T	14-07-2021	IPR027417	P-loop containing nucleoside triphosphate hydrolase
NbZAR1	386b7445e94e639c4fa4ed2b6ce0c13f	845	Gene3D	G3DSA:1.10.10.10	-	400	489	7.8E-19	T	14-07-2021	IPR036388	Winged helix-like DNA-binding domain superfamily
NbZAR1	386b7445e94e639c4fa4ed2b6ce0c13f	845	SUPERFAMILY	SSF52058	L domain-like	478	827	5.78E-26	T	14-07-2021	-	-
NbZAR1	386b7445e94e639c4fa4ed2b6ce0c13f	845	PRINTS	PR00364	Disease resistance protein signature	251	265	1.5E-20	T	14-07-2021	-	-
NbZAR1	386b7445e94e639c4fa4ed2b6ce0c13f	845	PRINTS	PR00364	Disease resistance protein signature	350	364	1.5E-20	T	14-07-2021	-	-
NbZAR1	386b7445e94e639c4fa4ed2b6ce0c13f	845	PRINTS	PR00364	Disease resistance protein signature	599	615	1.5E-20	T	14-07-2021	-	-
NbZAR1	386b7445e94e639c4fa4ed2b6ce0c13f	845	PRINTS	PR00364	Disease resistance protein signature	179	194	1.5E-20	T	14-07-2021	-	-
NbZAR1	386b7445e94e639c4fa4ed2b6ce0c13f	845	Gene3D	G3DSA:1.10.8.430	-	312	399	3.6E-16	T	14-07-2021	IPR042197	Apoptotic protease-activating factors, helical domain
NbZAR1	386b7445e94e639c4fa4ed2b6ce0c13f	845	Pfam	PF00931	NB-ARC domain	160	402	2.6E-67	T	14-07-2021	IPR002182	NB-ARC
NbZAR1	386b7445e94e639c4fa4ed2b6ce0c13f	845	Pfam	PF18052	Rx N-terminal domain	5	87	3.9E-16	T	14-07-2021	IPR041118	Rx, N-terminal
NbZAR1	386b7445e94e639c4fa4ed2b6ce0c13f	845	CDD	cd14798	RX-CC_like	3	119	2.45718E-22	T	14-07-2021	IPR038005	Virus X resistance protein-like, coiled-coil domain
Pl17	1b7461ceef220831d6328db46271c0ec	1099	Gene3D	G3DSA:1.10.8.430	-	452	536	2.9E-13	T	14-07-2021	IPR042197	Apoptotic protease-activating factors, helical domain
Pl17	1b7461ceef220831d6328db46271c0ec	1099	Pfam	PF01582	TIR domain	120	282	3.9E-43	T	14-07-2021	IPR000157	Toll/interleukin-1 receptor homology (TIR) domain
Pl17	1b7461ceef220831d6328db46271c0ec	1099	Gene3D	G3DSA:3.40.50.300	-	292	447	5.3E-31	T	14-07-2021	-	-
Pl17	1b7461ceef220831d6328db46271c0ec	1099	SUPERFAMILY	SSF52540	P-loop containing nucleoside triphosphate hydrolases	292	546	2.41E-62	T	14-07-2021	IPR027417	P-loop containing nucleoside triphosphate hydrolase
Pl17	1b7461ceef220831d6328db46271c0ec	1099	SUPERFAMILY	SSF46785	Winged helix DNA-binding domain	523	625	2.07E-11	T	14-07-2021	IPR036390	Winged helix DNA-binding domain superfamily
Pl17	1b7461ceef220831d6328db46271c0ec	1099	SUPERFAMILY	SSF52200	Toll/Interleukin receptor TIR domain	111	260	5.1E-42	T	14-07-2021	IPR035897	Toll/interleukin-1 receptor homology (TIR) domain superfamily
Pl17	1b7461ceef220831d6328db46271c0ec	1099	ProSiteProfiles	PS50104	TIR domain profile.	119	257	28.378	T	14-07-2021	IPR000157	Toll/interleukin-1 receptor homology (TIR) domain
Pl17	1b7461ceef220831d6328db46271c0ec	1099	SMART	SM00255	till_3	120	257	6.4E-52	T	14-07-2021	IPR000157	Toll/interleukin-1 receptor homology (TIR) domain
Pl17	1b7461ceef220831d6328db46271c0ec	1099	Gene3D	G3DSA:3.40.50.10140	-	114	289	8.4E-68	T	14-07-2021	IPR035897	Toll/interleukin-1 receptor homology (TIR) domain superfamily
Pl17	1b7461ceef220831d6328db46271c0ec	1099	SUPERFAMILY	SSF52058	L domain-like	648	903	8.84E-31	T	14-07-2021	-	-
Pl17	1b7461ceef220831d6328db46271c0ec	1099	Pfam	PF00931	NB-ARC domain	316	524	2.8E-25	T	14-07-2021	IPR002182	NB-ARC
Pl17	1b7461ceef220831d6328db46271c0ec	1099	Gene3D	G3DSA:3.80.10.10	Ribonuclease Inhibitor	648	796	5.5E-17	T	14-07-2021	IPR032675	Leucine-rich repeat domain superfamily
Pl17	1b7461ceef220831d6328db46271c0ec	1099	Gene3D	G3DSA:3.80.10.10	Ribonuclease Inhibitor	797	903	2.1E-14	T	14-07-2021	IPR032675	Leucine-rich repeat domain superfamily
Pl17	1b7461ceef220831d6328db46271c0ec	1099	PRINTS	PR00364	Disease resistance protein signature	487	501	2.0E-19	T	14-07-2021	-	-
Pl17	1b7461ceef220831d6328db46271c0ec	1099	PRINTS	PR00364	Disease resistance protein signature	847	863	2.0E-19	T	14-07-2021	-	-
Pl17	1b7461ceef220831d6328db46271c0ec	1099	PRINTS	PR00364	Disease resistance protein signature	319	334	2.0E-19	T	14-07-2021	-	-
Pl17	1b7461ceef220831d6328db46271c0ec	1099	PRINTS	PR00364	Disease resistance protein signature	394	408	2.0E-19	T	14-07-2021	-	-
RXL	0b1fdc26d1cd6f46e87e502a325f3182	665	Gene3D	G3DSA:1.20.5.4130	-	6	110	2.4E-7	T	14-07-2021	-	-
RXL	0b1fdc26d1cd6f46e87e502a325f3182	665	SUPERFAMILY	SSF52058	L domain-like	226	627	1.26E-11	T	14-07-2021	-	-
RXL	0b1fdc26d1cd6f46e87e502a325f3182	665	Gene3D	G3DSA:3.80.10.10	Ribonuclease Inhibitor	260	642	3.3E-15	T	14-07-2021	IPR032675	Leucine-rich repeat domain superfamily
CcRpp1	4a3b045d9cc3f6c6c1d9e16cf329a26f	925	Coils	Coil	Coil	233	260	-	T	14-07-2021	-	-
CcRpp1	4a3b045d9cc3f6c6c1d9e16cf329a26f	925	Gene3D	G3DSA:1.10.8.430	-	337	422	1.0E-15	T	14-07-2021	IPR042197	Apoptotic protease-activating factors, helical domain
CcRpp1	4a3b045d9cc3f6c6c1d9e16cf329a26f	925	Coils	Coil	Coil	102	122	-	T	14-07-2021	-	-
CcRpp1	4a3b045d9cc3f6c6c1d9e16cf329a26f	925	PRINTS	PR00364	Disease resistance protein signature	862	878	6.4E-11	T	14-07-2021	-	-
CcRpp1	4a3b045d9cc3f6c6c1d9e16cf329a26f	925	PRINTS	PR00364	Disease resistance protein signature	186	201	6.4E-11	T	14-07-2021	-	-
CcRpp1	4a3b045d9cc3f6c6c1d9e16cf329a26f	925	PRINTS	PR00364	Disease resistance protein signature	372	386	6.4E-11	T	14-07-2021	-	-
CcRpp1	4a3b045d9cc3f6c6c1d9e16cf329a26f	925	Gene3D	G3DSA:1.10.10.10	-	423	514	1.9E-22	T	14-07-2021	IPR036388	Winged helix-like DNA-binding domain superfamily
CcRpp1	4a3b045d9cc3f6c6c1d9e16cf329a26f	925	Coils	Coil	Coil	17	44	-	T	14-07-2021	-	-
CcRpp1	4a3b045d9cc3f6c6c1d9e16cf329a26f	925	Pfam	PF00931	NB-ARC domain	173	425	2.2E-56	T	14-07-2021	IPR002182	NB-ARC
CcRpp1	4a3b045d9cc3f6c6c1d9e16cf329a26f	925	SUPERFAMILY	SSF52540	P-loop containing nucleoside triphosphate hydrolases	148	437	5.73E-63	T	14-07-2021	IPR027417	P-loop containing nucleoside triphosphate hydrolase
CcRpp1	4a3b045d9cc3f6c6c1d9e16cf329a26f	925	CDD	cd14798	RX-CC_like	2	121	2.25326E-25	T	14-07-2021	IPR038005	Virus X resistance protein-like, coiled-coil domain
CcRpp1	4a3b045d9cc3f6c6c1d9e16cf329a26f	925	Gene3D	G3DSA:3.40.50.300	-	145	330	5.3E-36	T	14-07-2021	-	-
CcRpp1	4a3b045d9cc3f6c6c1d9e16cf329a26f	925	Gene3D	G3DSA:1.20.5.4130	-	5	105	9.6E-16	T	14-07-2021	-	-
CcRpp1	4a3b045d9cc3f6c6c1d9e16cf329a26f	925	Coils	Coil	Coil	137	160	-	T	14-07-2021	-	-
CcRpp1	4a3b045d9cc3f6c6c1d9e16cf329a26f	925	SUPERFAMILY	SSF52058	L domain-like	502	896	8.16E-26	T	14-07-2021	-	-
CcRpp1	4a3b045d9cc3f6c6c1d9e16cf329a26f	925	Pfam	PF18052	Rx N-terminal domain	5	84	1.0E-14	T	14-07-2021	IPR041118	Rx, N-terminal
CcRpp1	4a3b045d9cc3f6c6c1d9e16cf329a26f	925	Gene3D	G3DSA:3.80.10.10	Ribonuclease Inhibitor	520	918	4.5E-29	T	14-07-2021	IPR032675	Leucine-rich repeat domain superfamily
DM10_Tuescha9	e3ec498fc129a533deffa50379f7e17f	729	Pfam	PF07725	Leucine Rich Repeat	604	623	5.8E-7	T	14-07-2021	IPR011713	Leucine-rich repeat 3
DM10_Tuescha9	e3ec498fc129a533deffa50379f7e17f	729	ProSiteProfiles	PS50104	TIR domain profile.	13	151	27.111	T	14-07-2021	IPR000157	Toll/interleukin-1 receptor homology (TIR) domain
DM10_Tuescha9	e3ec498fc129a533deffa50379f7e17f	729	SUPERFAMILY	SSF52540	P-loop containing nucleoside triphosphate hydrolases	174	440	9.62E-54	T	14-07-2021	IPR027417	P-loop containing nucleoside triphosphate hydrolase
DM10_Tuescha9	e3ec498fc129a533deffa50379f7e17f	729	SUPERFAMILY	SSF52058	L domain-like	540	727	6.97E-27	T	14-07-2021	-	-
DM10_Tuescha9	e3ec498fc129a533deffa50379f7e17f	729	Pfam	PF01582	TIR domain	15	189	1.7E-52	T	14-07-2021	IPR000157	Toll/interleukin-1 receptor homology (TIR) domain
DM10_Tuescha9	e3ec498fc129a533deffa50379f7e17f	729	SMART	SM00382	AAA_5	209	351	0.0062	T	14-07-2021	IPR003593	AAA+ ATPase domain
DM10_Tuescha9	e3ec498fc129a533deffa50379f7e17f	729	SMART	SM00255	till_3	14	151	2.3E-50	T	14-07-2021	IPR000157	Toll/interleukin-1 receptor homology (TIR) domain
DM10_Tuescha9	e3ec498fc129a533deffa50379f7e17f	729	Gene3D	G3DSA:1.10.8.430	-	349	431	4.7E-12	T	14-07-2021	IPR042197	Apoptotic protease-activating factors, helical domain
DM10_Tuescha9	e3ec498fc129a533deffa50379f7e17f	729	Gene3D	G3DSA:3.80.10.10	Ribonuclease Inhibitor	503	728	3.3E-27	T	14-07-2021	IPR032675	Leucine-rich repeat domain superfamily
DM10_Tuescha9	e3ec498fc129a533deffa50379f7e17f	729	Pfam	PF00931	NB-ARC domain	192	415	6.2E-23	T	14-07-2021	IPR002182	NB-ARC
DM10_Tuescha9	e3ec498fc129a533deffa50379f7e17f	729	SUPERFAMILY	SSF52200	Toll/Interleukin receptor TIR domain	4	153	1.22E-38	T	14-07-2021	IPR035897	Toll/interleukin-1 receptor homology (TIR) domain superfamily
DM10_Tuescha9	e3ec498fc129a533deffa50379f7e17f	729	Gene3D	G3DSA:3.40.50.300	-	180	345	3.2E-26	T	14-07-2021	-	-
DM10_Tuescha9	e3ec498fc129a533deffa50379f7e17f	729	CDD	cd00009	AAA	215	335	1.96839E-4	T	14-07-2021	-	-
DM10_Tuescha9	e3ec498fc129a533deffa50379f7e17f	729	Gene3D	G3DSA:3.40.50.10140	-	11	179	2.9E-64	T	14-07-2021	IPR035897	Toll/interleukin-1 receptor homology (TIR) domain superfamily
DM10_Tuescha9	e3ec498fc129a533deffa50379f7e17f	729	PRINTS	PR00364	Disease resistance protein signature	623	639	2.9E-23	T	14-07-2021	-	-
DM10_Tuescha9	e3ec498fc129a533deffa50379f7e17f	729	PRINTS	PR00364	Disease resistance protein signature	212	227	2.9E-23	T	14-07-2021	-	-
DM10_Tuescha9	e3ec498fc129a533deffa50379f7e17f	729	PRINTS	PR00364	Disease resistance protein signature	289	303	2.9E-23	T	14-07-2021	-	-
DM10_Tuescha9	e3ec498fc129a533deffa50379f7e17f	729	PRINTS	PR00364	Disease resistance protein signature	382	396	2.9E-23	T	14-07-2021	-	-
MLA22	b1c01e7978fd46cc3e72451a122e9edb	959	Coils	Coil	Coil	26	46	-	T	14-07-2021	-	-
MLA22	b1c01e7978fd46cc3e72451a122e9edb	959	Gene3D	G3DSA:1.10.8.430	-	332	420	1.0E-13	T	14-07-2021	IPR042197	Apoptotic protease-activating factors, helical domain
MLA22	b1c01e7978fd46cc3e72451a122e9edb	959	Gene3D	G3DSA:1.20.5.4130	-	6	120	3.0E-32	T	14-07-2021	-	-
MLA22	b1c01e7978fd46cc3e72451a122e9edb	959	Gene3D	G3DSA:3.40.50.300	-	160	322	1.5E-32	T	14-07-2021	-	-
MLA22	b1c01e7978fd46cc3e72451a122e9edb	959	SUPERFAMILY	SSF52540	P-loop containing nucleoside triphosphate hydrolases	176	435	7.13E-60	T	14-07-2021	IPR027417	P-loop containing nucleoside triphosphate hydrolase
MLA22	b1c01e7978fd46cc3e72451a122e9edb	959	Pfam	PF18052	Rx N-terminal domain	7	94	1.2E-19	T	14-07-2021	IPR041118	Rx, N-terminal
MLA22	b1c01e7978fd46cc3e72451a122e9edb	959	PRINTS	PR00364	Disease resistance protein signature	196	211	1.4E-17	T	14-07-2021	-	-
MLA22	b1c01e7978fd46cc3e72451a122e9edb	959	PRINTS	PR00364	Disease resistance protein signature	269	283	1.4E-17	T	14-07-2021	-	-
MLA22	b1c01e7978fd46cc3e72451a122e9edb	959	PRINTS	PR00364	Disease resistance protein signature	367	381	1.4E-17	T	14-07-2021	-	-
MLA22	b1c01e7978fd46cc3e72451a122e9edb	959	PRINTS	PR00364	Disease resistance protein signature	629	645	1.4E-17	T	14-07-2021	-	-
MLA22	b1c01e7978fd46cc3e72451a122e9edb	959	Pfam	PF00931	NB-ARC domain	196	423	2.5E-44	T	14-07-2021	IPR002182	NB-ARC
MLA22	b1c01e7978fd46cc3e72451a122e9edb	959	Gene3D	G3DSA:3.80.10.10	Ribonuclease Inhibitor	513	867	4.8E-28	T	14-07-2021	IPR032675	Leucine-rich repeat domain superfamily
MLA22	b1c01e7978fd46cc3e72451a122e9edb	959	CDD	cd14798	RX-CC_like	6	135	1.64162E-20	T	14-07-2021	IPR038005	Virus X resistance protein-like, coiled-coil domain
MLA22	b1c01e7978fd46cc3e72451a122e9edb	959	Gene3D	G3DSA:1.10.10.10	-	421	510	2.3E-15	T	14-07-2021	IPR036388	Winged helix-like DNA-binding domain superfamily
MLA22	b1c01e7978fd46cc3e72451a122e9edb	959	SUPERFAMILY	SSF52058	L domain-like	499	848	1.14E-31	T	14-07-2021	-	-
alpha-WOLF6b	3944411dd824b1bccc814ee17c1e41a8	1177	SUPERFAMILY	SSF52540	P-loop containing nucleoside triphosphate hydrolases	153	429	5.66E-58	T	14-07-2021	IPR027417	P-loop containing nucleoside triphosphate hydrolase
alpha-WOLF6b	3944411dd824b1bccc814ee17c1e41a8	1177	Pfam	PF00931	NB-ARC domain	169	416	6.3E-43	T	14-07-2021	IPR002182	NB-ARC
alpha-WOLF6b	3944411dd824b1bccc814ee17c1e41a8	1177	Gene3D	G3DSA:1.10.10.10	-	415	506	2.5E-17	T	14-07-2021	IPR036388	Winged helix-like DNA-binding domain superfamily
alpha-WOLF6b	3944411dd824b1bccc814ee17c1e41a8	1177	SUPERFAMILY	SSF52047	RNI-like	860	1150	3.45E-27	T	14-07-2021	-	-
alpha-WOLF6b	3944411dd824b1bccc814ee17c1e41a8	1177	PRINTS	PR00364	Disease resistance protein signature	613	629	1.5E-15	T	14-07-2021	-	-
alpha-WOLF6b	3944411dd824b1bccc814ee17c1e41a8	1177	PRINTS	PR00364	Disease resistance protein signature	269	283	1.5E-15	T	14-07-2021	-	-
alpha-WOLF6b	3944411dd824b1bccc814ee17c1e41a8	1177	PRINTS	PR00364	Disease resistance protein signature	367	381	1.5E-15	T	14-07-2021	-	-
alpha-WOLF6b	3944411dd824b1bccc814ee17c1e41a8	1177	PRINTS	PR00364	Disease resistance protein signature	190	205	1.5E-15	T	14-07-2021	-	-
alpha-WOLF6b	3944411dd824b1bccc814ee17c1e41a8	1177	Gene3D	G3DSA:3.80.10.10	Ribonuclease Inhibitor	958	1159	7.5E-26	T	14-07-2021	IPR032675	Leucine-rich repeat domain superfamily
alpha-WOLF6b	3944411dd824b1bccc814ee17c1e41a8	1177	Gene3D	G3DSA:3.80.10.10	Ribonuclease Inhibitor	515	721	5.8E-27	T	14-07-2021	IPR032675	Leucine-rich repeat domain superfamily
alpha-WOLF6b	3944411dd824b1bccc814ee17c1e41a8	1177	Gene3D	G3DSA:3.80.10.10	Ribonuclease Inhibitor	741	927	1.0E-15	T	14-07-2021	IPR032675	Leucine-rich repeat domain superfamily
alpha-WOLF6b	3944411dd824b1bccc814ee17c1e41a8	1177	Gene3D	G3DSA:1.10.8.430	-	329	414	2.1E-12	T	14-07-2021	IPR042197	Apoptotic protease-activating factors, helical domain
alpha-WOLF6b	3944411dd824b1bccc814ee17c1e41a8	1177	SUPERFAMILY	SSF52058	L domain-like	494	923	2.04E-38	T	14-07-2021	-	-
alpha-WOLF6b	3944411dd824b1bccc814ee17c1e41a8	1177	Pfam	PF13855	Leucine rich repeat	617	673	9.0E-7	T	14-07-2021	IPR001611	Leucine-rich repeat
alpha-WOLF6b	3944411dd824b1bccc814ee17c1e41a8	1177	Gene3D	G3DSA:3.40.50.300	-	155	323	1.7E-35	T	14-07-2021	-	-
alpha-WOLF6b	3944411dd824b1bccc814ee17c1e41a8	1177	Pfam	PF18052	Rx N-terminal domain	11	97	5.2E-10	T	14-07-2021	IPR041118	Rx, N-terminal
alpha-WOLF6b	3944411dd824b1bccc814ee17c1e41a8	1177	Gene3D	G3DSA:1.20.5.4130	-	7	126	2.9E-8	T	14-07-2021	-	-
AtNRG1_3	ccdbede9987c2e565177b952c5a967dd	415	Gene3D	G3DSA:3.80.10.10	Ribonuclease Inhibitor	93	403	2.7E-29	T	14-07-2021	IPR032675	Leucine-rich repeat domain superfamily
AtNRG1_3	ccdbede9987c2e565177b952c5a967dd	415	Coils	Coil	Coil	240	260	-	T	14-07-2021	-	-
AtNRG1_3	ccdbede9987c2e565177b952c5a967dd	415	Gene3D	G3DSA:1.10.10.10	-	7	85	4.4E-10	T	14-07-2021	IPR036388	Winged helix-like DNA-binding domain superfamily
AtNRG1_3	ccdbede9987c2e565177b952c5a967dd	415	SUPERFAMILY	SSF52047	RNI-like	142	377	3.3E-25	T	14-07-2021	-	-
Sr13c	41d314df9c4ca54db400120c3cb73501	948	SUPERFAMILY	SSF52047	RNI-like	555	860	1.73E-34	T	14-07-2021	-	-
Sr13c	41d314df9c4ca54db400120c3cb73501	948	PRINTS	PR00364	Disease resistance protein signature	199	214	6.4E-13	T	14-07-2021	-	-
Sr13c	41d314df9c4ca54db400120c3cb73501	948	PRINTS	PR00364	Disease resistance protein signature	370	384	6.4E-13	T	14-07-2021	-	-
Sr13c	41d314df9c4ca54db400120c3cb73501	948	PRINTS	PR00364	Disease resistance protein signature	273	287	6.4E-13	T	14-07-2021	-	-
Sr13c	41d314df9c4ca54db400120c3cb73501	948	SUPERFAMILY	SSF52540	P-loop containing nucleoside triphosphate hydrolases	164	436	6.43E-60	T	14-07-2021	IPR027417	P-loop containing nucleoside triphosphate hydrolase
Sr13c	41d314df9c4ca54db400120c3cb73501	948	Gene3D	G3DSA:1.20.5.4130	-	12	122	3.3E-28	T	14-07-2021	-	-
Sr13c	41d314df9c4ca54db400120c3cb73501	948	Gene3D	G3DSA:1.10.10.10	-	422	513	9.9E-19	T	14-07-2021	IPR036388	Winged helix-like DNA-binding domain superfamily
Sr13c	41d314df9c4ca54db400120c3cb73501	948	Pfam	PF00931	NB-ARC domain	194	422	2.9E-44	T	14-07-2021	IPR002182	NB-ARC
Sr13c	41d314df9c4ca54db400120c3cb73501	948	Gene3D	G3DSA:1.10.8.430	-	334	421	7.0E-13	T	14-07-2021	IPR042197	Apoptotic protease-activating factors, helical domain
Sr13c	41d314df9c4ca54db400120c3cb73501	948	CDD	cd14798	RX-CC_like	9	135	2.07957E-22	T	14-07-2021	IPR038005	Virus X resistance protein-like, coiled-coil domain
Sr13c	41d314df9c4ca54db400120c3cb73501	948	Pfam	PF18052	Rx N-terminal domain	12	99	5.3E-22	T	14-07-2021	IPR041118	Rx, N-terminal
Sr13c	41d314df9c4ca54db400120c3cb73501	948	Gene3D	G3DSA:3.40.50.300	-	159	325	1.3E-33	T	14-07-2021	-	-
Sr13c	41d314df9c4ca54db400120c3cb73501	948	Gene3D	G3DSA:3.80.10.10	Ribonuclease Inhibitor	554	898	5.8E-34	T	14-07-2021	IPR032675	Leucine-rich repeat domain superfamily
Rpi-blb3	1be1f401d3255326201231112fd1c261	847	Gene3D	G3DSA:1.10.10.10	-	407	496	1.2E-19	T	14-07-2021	IPR036388	Winged helix-like DNA-binding domain superfamily
Rpi-blb3	1be1f401d3255326201231112fd1c261	847	Gene3D	G3DSA:3.40.50.300	-	142	315	1.4E-38	T	14-07-2021	-	-
Rpi-blb3	1be1f401d3255326201231112fd1c261	847	SUPERFAMILY	SSF52540	P-loop containing nucleoside triphosphate hydrolases	157	421	7.38E-65	T	14-07-2021	IPR027417	P-loop containing nucleoside triphosphate hydrolase
Rpi-blb3	1be1f401d3255326201231112fd1c261	847	Gene3D	G3DSA:3.80.10.10	Ribonuclease Inhibitor	673	845	3.2E-17	T	14-07-2021	IPR032675	Leucine-rich repeat domain superfamily
Rpi-blb3	1be1f401d3255326201231112fd1c261	847	Pfam	PF00931	NB-ARC domain	166	408	2.0E-61	T	14-07-2021	IPR002182	NB-ARC
Rpi-blb3	1be1f401d3255326201231112fd1c261	847	Gene3D	G3DSA:1.10.8.430	-	322	406	1.9E-16	T	14-07-2021	IPR042197	Apoptotic protease-activating factors, helical domain
Rpi-blb3	1be1f401d3255326201231112fd1c261	847	SUPERFAMILY	SSF52058	L domain-like	474	836	1.93E-28	T	14-07-2021	-	-
Rpi-blb3	1be1f401d3255326201231112fd1c261	847	Pfam	PF18052	Rx N-terminal domain	5	88	1.4E-18	T	14-07-2021	IPR041118	Rx, N-terminal
Rpi-blb3	1be1f401d3255326201231112fd1c261	847	CDD	cd14798	RX-CC_like	2	122	1.85987E-28	T	14-07-2021	IPR038005	Virus X resistance protein-like, coiled-coil domain
Rpi-blb3	1be1f401d3255326201231112fd1c261	847	PRINTS	PR00364	Disease resistance protein signature	263	277	3.6E-16	T	14-07-2021	-	-
Rpi-blb3	1be1f401d3255326201231112fd1c261	847	PRINTS	PR00364	Disease resistance protein signature	184	199	3.6E-16	T	14-07-2021	-	-
Rpi-blb3	1be1f401d3255326201231112fd1c261	847	PRINTS	PR00364	Disease resistance protein signature	357	371	3.6E-16	T	14-07-2021	-	-
Rpi-blb3	1be1f401d3255326201231112fd1c261	847	PRINTS	PR00364	Disease resistance protein signature	584	600	3.6E-16	T	14-07-2021	-	-
Rpi-blb3	1be1f401d3255326201231112fd1c261	847	Gene3D	G3DSA:1.20.5.4130	-	6	121	2.4E-15	T	14-07-2021	-	-
Rpi-blb3	1be1f401d3255326201231112fd1c261	847	Gene3D	G3DSA:3.80.10.10	Ribonuclease Inhibitor	508	667	4.9E-12	T	14-07-2021	IPR032675	Leucine-rich repeat domain superfamily
alpha-WOLF8	c6153e793ba4b2572ba7476f89b83419	1201	Gene3D	G3DSA:1.10.8.430	-	329	414	2.2E-12	T	14-07-2021	IPR042197	Apoptotic protease-activating factors, helical domain
alpha-WOLF8	c6153e793ba4b2572ba7476f89b83419	1201	PRINTS	PR00364	Disease resistance protein signature	190	205	1.9E-15	T	14-07-2021	-	-
alpha-WOLF8	c6153e793ba4b2572ba7476f89b83419	1201	PRINTS	PR00364	Disease resistance protein signature	269	283	1.9E-15	T	14-07-2021	-	-
alpha-WOLF8	c6153e793ba4b2572ba7476f89b83419	1201	PRINTS	PR00364	Disease resistance protein signature	613	629	1.9E-15	T	14-07-2021	-	-
alpha-WOLF8	c6153e793ba4b2572ba7476f89b83419	1201	PRINTS	PR00364	Disease resistance protein signature	367	381	1.9E-15	T	14-07-2021	-	-
alpha-WOLF8	c6153e793ba4b2572ba7476f89b83419	1201	Gene3D	G3DSA:1.20.5.4130	-	7	126	3.0E-8	T	14-07-2021	-	-
alpha-WOLF8	c6153e793ba4b2572ba7476f89b83419	1201	Gene3D	G3DSA:3.40.50.300	-	154	323	3.4E-34	T	14-07-2021	-	-
alpha-WOLF8	c6153e793ba4b2572ba7476f89b83419	1201	SUPERFAMILY	SSF52540	P-loop containing nucleoside triphosphate hydrolases	153	429	9.54E-57	T	14-07-2021	IPR027417	P-loop containing nucleoside triphosphate hydrolase
alpha-WOLF8	c6153e793ba4b2572ba7476f89b83419	1201	Gene3D	G3DSA:3.80.10.10	Ribonuclease Inhibitor	889	967	1.5E-5	T	14-07-2021	IPR032675	Leucine-rich repeat domain superfamily
alpha-WOLF8	c6153e793ba4b2572ba7476f89b83419	1201	Gene3D	G3DSA:3.80.10.10	Ribonuclease Inhibitor	538	674	2.0E-24	T	14-07-2021	IPR032675	Leucine-rich repeat domain superfamily
alpha-WOLF8	c6153e793ba4b2572ba7476f89b83419	1201	Gene3D	G3DSA:3.80.10.10	Ribonuclease Inhibitor	678	888	2.5E-14	T	14-07-2021	IPR032675	Leucine-rich repeat domain superfamily
alpha-WOLF8	c6153e793ba4b2572ba7476f89b83419	1201	Pfam	PF00931	NB-ARC domain	169	416	6.3E-42	T	14-07-2021	IPR002182	NB-ARC
alpha-WOLF8	c6153e793ba4b2572ba7476f89b83419	1201	Pfam	PF18052	Rx N-terminal domain	11	97	5.3E-10	T	14-07-2021	IPR041118	Rx, N-terminal
alpha-WOLF8	c6153e793ba4b2572ba7476f89b83419	1201	Gene3D	G3DSA:1.10.10.10	-	415	506	5.7E-17	T	14-07-2021	IPR036388	Winged helix-like DNA-binding domain superfamily
alpha-WOLF8	c6153e793ba4b2572ba7476f89b83419	1201	SUPERFAMILY	SSF52058	L domain-like	494	1171	2.04E-46	T	14-07-2021	-	-
alpha-WOLF8	c6153e793ba4b2572ba7476f89b83419	1201	Gene3D	G3DSA:3.80.10.10	Ribonuclease Inhibitor	975	1189	4.7E-22	T	14-07-2021	IPR032675	Leucine-rich repeat domain superfamily
Pm3b	9af3204b8e568e1a0faf589609841a86	1415	SUPERFAMILY	SSF52058	L domain-like	962	1158	7.82E-7	T	14-07-2021	-	-
Pm3b	9af3204b8e568e1a0faf589609841a86	1415	Gene3D	G3DSA:3.40.50.300	-	163	328	1.4E-35	T	14-07-2021	-	-
Pm3b	9af3204b8e568e1a0faf589609841a86	1415	Pfam	PF18052	Rx N-terminal domain	14	99	1.3E-14	T	14-07-2021	IPR041118	Rx, N-terminal
Pm3b	9af3204b8e568e1a0faf589609841a86	1415	Gene3D	G3DSA:1.10.10.10	-	417	510	7.6E-18	T	14-07-2021	IPR036388	Winged helix-like DNA-binding domain superfamily
Pm3b	9af3204b8e568e1a0faf589609841a86	1415	Pfam	PF00931	NB-ARC domain	182	419	6.5E-46	T	14-07-2021	IPR002182	NB-ARC
Pm3b	9af3204b8e568e1a0faf589609841a86	1415	Gene3D	G3DSA:3.80.10.10	Ribonuclease Inhibitor	960	1247	6.8E-14	T	14-07-2021	IPR032675	Leucine-rich repeat domain superfamily
Pm3b	9af3204b8e568e1a0faf589609841a86	1415	Gene3D	G3DSA:1.10.8.430	-	346	416	3.3E-8	T	14-07-2021	IPR042197	Apoptotic protease-activating factors, helical domain
Pm3b	9af3204b8e568e1a0faf589609841a86	1415	Gene3D	G3DSA:3.80.10.10	Ribonuclease Inhibitor	1270	1380	8.8E-9	T	14-07-2021	IPR032675	Leucine-rich repeat domain superfamily
Pm3b	9af3204b8e568e1a0faf589609841a86	1415	Gene3D	G3DSA:3.80.10.10	Ribonuclease Inhibitor	519	683	1.7E-20	T	14-07-2021	IPR032675	Leucine-rich repeat domain superfamily
Pm3b	9af3204b8e568e1a0faf589609841a86	1415	Gene3D	G3DSA:3.80.10.10	Ribonuclease Inhibitor	711	917	5.9E-10	T	14-07-2021	IPR032675	Leucine-rich repeat domain superfamily
Pm3b	9af3204b8e568e1a0faf589609841a86	1415	Gene3D	G3DSA:1.20.5.4130	-	13	121	3.5E-13	T	14-07-2021	-	-
Pm3b	9af3204b8e568e1a0faf589609841a86	1415	PRINTS	PR00364	Disease resistance protein signature	272	286	4.2E-17	T	14-07-2021	-	-
Pm3b	9af3204b8e568e1a0faf589609841a86	1415	PRINTS	PR00364	Disease resistance protein signature	201	216	4.2E-17	T	14-07-2021	-	-
Pm3b	9af3204b8e568e1a0faf589609841a86	1415	PRINTS	PR00364	Disease resistance protein signature	621	637	4.2E-17	T	14-07-2021	-	-
Pm3b	9af3204b8e568e1a0faf589609841a86	1415	PRINTS	PR00364	Disease resistance protein signature	370	384	4.2E-17	T	14-07-2021	-	-
Pm3b	9af3204b8e568e1a0faf589609841a86	1415	SUPERFAMILY	SSF52540	P-loop containing nucleoside triphosphate hydrolases	178	431	1.71E-52	T	14-07-2021	IPR027417	P-loop containing nucleoside triphosphate hydrolase
Pm3b	9af3204b8e568e1a0faf589609841a86	1415	SUPERFAMILY	SSF52058	L domain-like	499	1381	1.87E-35	T	14-07-2021	-	-
Xa1	79e29e1b37c38e6bdf9db6a10f8de002	1802	CDD	cd00009	AAA	298	445	1.80495E-4	T	14-07-2021	-	-
Xa1	79e29e1b37c38e6bdf9db6a10f8de002	1802	Gene3D	G3DSA:3.40.50.300	-	283	461	3.6E-35	T	14-07-2021	-	-
Xa1	79e29e1b37c38e6bdf9db6a10f8de002	1802	Coils	Coil	Coil	1705	1725	-	T	14-07-2021	-	-
Xa1	79e29e1b37c38e6bdf9db6a10f8de002	1802	PRINTS	PR00364	Disease resistance protein signature	501	515	5.8E-15	T	14-07-2021	-	-
Xa1	79e29e1b37c38e6bdf9db6a10f8de002	1802	PRINTS	PR00364	Disease resistance protein signature	1031	1047	5.8E-15	T	14-07-2021	-	-
Xa1	79e29e1b37c38e6bdf9db6a10f8de002	1802	PRINTS	PR00364	Disease resistance protein signature	321	336	5.8E-15	T	14-07-2021	-	-
Xa1	79e29e1b37c38e6bdf9db6a10f8de002	1802	PRINTS	PR00364	Disease resistance protein signature	395	409	5.8E-15	T	14-07-2021	-	-
Xa1	79e29e1b37c38e6bdf9db6a10f8de002	1802	Gene3D	G3DSA:1.10.10.10	-	544	638	4.6E-13	T	14-07-2021	IPR036388	Winged helix-like DNA-binding domain superfamily
Xa1	79e29e1b37c38e6bdf9db6a10f8de002	1802	Gene3D	G3DSA:3.80.10.10	Ribonuclease Inhibitor	1196	1375	7.4E-9	T	14-07-2021	IPR032675	Leucine-rich repeat domain superfamily
Xa1	79e29e1b37c38e6bdf9db6a10f8de002	1802	ProSiteProfiles	PS50808	Zinc finger BED-type profile.	140	197	14.747	T	14-07-2021	IPR003656	Zinc finger, BED-type
Xa1	79e29e1b37c38e6bdf9db6a10f8de002	1802	Gene3D	G3DSA:3.80.10.10	Ribonuclease Inhibitor	1058	1189	1.2E-7	T	14-07-2021	IPR032675	Leucine-rich repeat domain superfamily
Xa1	79e29e1b37c38e6bdf9db6a10f8de002	1802	Gene3D	G3DSA:3.80.10.10	Ribonuclease Inhibitor	1385	1561	8.0E-9	T	14-07-2021	IPR032675	Leucine-rich repeat domain superfamily
Xa1	79e29e1b37c38e6bdf9db6a10f8de002	1802	Gene3D	G3DSA:3.80.10.10	Ribonuclease Inhibitor	907	1057	9.3E-10	T	14-07-2021	IPR032675	Leucine-rich repeat domain superfamily
Xa1	79e29e1b37c38e6bdf9db6a10f8de002	1802	Gene3D	G3DSA:3.80.10.10	Ribonuclease Inhibitor	664	890	2.3E-11	T	14-07-2021	IPR032675	Leucine-rich repeat domain superfamily
Xa1	79e29e1b37c38e6bdf9db6a10f8de002	1802	SUPERFAMILY	SSF52058	L domain-like	1067	1371	3.4E-19	T	14-07-2021	-	-
Xa1	79e29e1b37c38e6bdf9db6a10f8de002	1802	SUPERFAMILY	SSF57667	beta-beta-alpha zinc fingers	143	195	6.19E-5	T	14-07-2021	IPR036236	Zinc finger C2H2 superfamily
Xa1	79e29e1b37c38e6bdf9db6a10f8de002	1802	SUPERFAMILY	SSF52540	P-loop containing nucleoside triphosphate hydrolases	288	564	9.31E-62	T	14-07-2021	IPR027417	P-loop containing nucleoside triphosphate hydrolase
Xa1	79e29e1b37c38e6bdf9db6a10f8de002	1802	Coils	Coil	Coil	243	263	-	T	14-07-2021	-	-
Xa1	79e29e1b37c38e6bdf9db6a10f8de002	1802	Pfam	PF18052	Rx N-terminal domain	31	100	8.8E-9	T	14-07-2021	IPR041118	Rx, N-terminal
Xa1	79e29e1b37c38e6bdf9db6a10f8de002	1802	SUPERFAMILY	SSF52058	L domain-like	626	1086	1.29E-26	T	14-07-2021	-	-
Xa1	79e29e1b37c38e6bdf9db6a10f8de002	1802	Pfam	PF00931	NB-ARC domain	302	551	7.6E-42	T	14-07-2021	IPR002182	NB-ARC
Xa1	79e29e1b37c38e6bdf9db6a10f8de002	1802	Gene3D	G3DSA:3.80.10.10	Ribonuclease Inhibitor	1565	1797	4.8E-22	T	14-07-2021	IPR032675	Leucine-rich repeat domain superfamily
Xa1	79e29e1b37c38e6bdf9db6a10f8de002	1802	SMART	SM00367	LRR_CC_2	1244	1270	42.0	T	14-07-2021	IPR006553	Leucine-rich repeat, cysteine-containing subtype
Xa1	79e29e1b37c38e6bdf9db6a10f8de002	1802	SMART	SM00367	LRR_CC_2	1719	1746	620.0	T	14-07-2021	IPR006553	Leucine-rich repeat, cysteine-containing subtype
Xa1	79e29e1b37c38e6bdf9db6a10f8de002	1802	SMART	SM00367	LRR_CC_2	1151	1177	42.0	T	14-07-2021	IPR006553	Leucine-rich repeat, cysteine-containing subtype
Xa1	79e29e1b37c38e6bdf9db6a10f8de002	1802	SMART	SM00367	LRR_CC_2	1605	1633	610.0	T	14-07-2021	IPR006553	Leucine-rich repeat, cysteine-containing subtype
Xa1	79e29e1b37c38e6bdf9db6a10f8de002	1802	SMART	SM00367	LRR_CC_2	1430	1456	42.0	T	14-07-2021	IPR006553	Leucine-rich repeat, cysteine-containing subtype
Xa1	79e29e1b37c38e6bdf9db6a10f8de002	1802	SMART	SM00367	LRR_CC_2	1523	1549	51.0	T	14-07-2021	IPR006553	Leucine-rich repeat, cysteine-containing subtype
Xa1	79e29e1b37c38e6bdf9db6a10f8de002	1802	SMART	SM00367	LRR_CC_2	1337	1363	42.0	T	14-07-2021	IPR006553	Leucine-rich repeat, cysteine-containing subtype
Xa1	79e29e1b37c38e6bdf9db6a10f8de002	1802	SUPERFAMILY	SSF52058	L domain-like	1475	1780	8.26E-29	T	14-07-2021	-	-
Xa1	79e29e1b37c38e6bdf9db6a10f8de002	1802	SMART	SM00614	bed5	140	193	7.3E-20	T	14-07-2021	-	-
Xa1	79e29e1b37c38e6bdf9db6a10f8de002	1802	Pfam	PF02892	BED zinc finger	143	188	2.7E-6	T	14-07-2021	IPR003656	Zinc finger, BED-type
L_1c	ecc20dad28d650ee52fc45b50c7a0ac4	1317	Coils	Coil	Coil	36	56	-	T	14-07-2021	-	-
L_1c	ecc20dad28d650ee52fc45b50c7a0ac4	1317	SUPERFAMILY	SSF52058	L domain-like	934	1305	1.39E-21	T	14-07-2021	-	-
L_1c	ecc20dad28d650ee52fc45b50c7a0ac4	1317	Coils	Coil	Coil	120	147	-	T	14-07-2021	-	-
L_1c	ecc20dad28d650ee52fc45b50c7a0ac4	1317	Gene3D	G3DSA:3.80.10.10	Ribonuclease Inhibitor	537	924	2.9E-42	T	14-07-2021	IPR032675	Leucine-rich repeat domain superfamily
L_1c	ecc20dad28d650ee52fc45b50c7a0ac4	1317	Pfam	PF18052	Rx N-terminal domain	4	98	3.5E-13	T	14-07-2021	IPR041118	Rx, N-terminal
L_1c	ecc20dad28d650ee52fc45b50c7a0ac4	1317	Gene3D	G3DSA:1.10.8.430	-	330	415	9.9E-15	T	14-07-2021	IPR042197	Apoptotic protease-activating factors, helical domain
L_1c	ecc20dad28d650ee52fc45b50c7a0ac4	1317	Gene3D	G3DSA:3.80.10.10	Ribonuclease Inhibitor	1086	1296	1.2E-11	T	14-07-2021	IPR032675	Leucine-rich repeat domain superfamily
L_1c	ecc20dad28d650ee52fc45b50c7a0ac4	1317	SUPERFAMILY	SSF52540	P-loop containing nucleoside triphosphate hydrolases	159	430	7.32E-69	T	14-07-2021	IPR027417	P-loop containing nucleoside triphosphate hydrolase
L_1c	ecc20dad28d650ee52fc45b50c7a0ac4	1317	Gene3D	G3DSA:1.20.5.4130	-	8	114	3.0E-6	T	14-07-2021	-	-
L_1c	ecc20dad28d650ee52fc45b50c7a0ac4	1317	Gene3D	G3DSA:1.10.10.10	-	416	499	4.1E-13	T	14-07-2021	IPR036388	Winged helix-like DNA-binding domain superfamily
L_1c	ecc20dad28d650ee52fc45b50c7a0ac4	1317	CDD	cd00009	AAA	176	284	0.00640032	T	14-07-2021	-	-
L_1c	ecc20dad28d650ee52fc45b50c7a0ac4	1317	PRINTS	PR00364	Disease resistance protein signature	197	212	3.6E-20	T	14-07-2021	-	-
L_1c	ecc20dad28d650ee52fc45b50c7a0ac4	1317	PRINTS	PR00364	Disease resistance protein signature	367	381	3.6E-20	T	14-07-2021	-	-
L_1c	ecc20dad28d650ee52fc45b50c7a0ac4	1317	PRINTS	PR00364	Disease resistance protein signature	271	285	3.6E-20	T	14-07-2021	-	-
L_1c	ecc20dad28d650ee52fc45b50c7a0ac4	1317	PRINTS	PR00364	Disease resistance protein signature	642	658	3.6E-20	T	14-07-2021	-	-
L_1c	ecc20dad28d650ee52fc45b50c7a0ac4	1317	Coils	Coil	Coil	703	726	-	T	14-07-2021	-	-
L_1c	ecc20dad28d650ee52fc45b50c7a0ac4	1317	Pfam	PF00931	NB-ARC domain	178	395	3.6E-52	T	14-07-2021	IPR002182	NB-ARC
L_1c	ecc20dad28d650ee52fc45b50c7a0ac4	1317	Pfam	PF13855	Leucine rich repeat	575	631	1.4E-6	T	14-07-2021	IPR001611	Leucine-rich repeat
L_1c	ecc20dad28d650ee52fc45b50c7a0ac4	1317	Gene3D	G3DSA:3.40.50.300	-	154	327	1.1E-40	T	14-07-2021	-	-
L_1c	ecc20dad28d650ee52fc45b50c7a0ac4	1317	Gene3D	G3DSA:3.80.10.10	Ribonuclease Inhibitor	976	1085	5.6E-12	T	14-07-2021	IPR032675	Leucine-rich repeat domain superfamily
L_1c	ecc20dad28d650ee52fc45b50c7a0ac4	1317	SUPERFAMILY	SSF52058	L domain-like	489	961	2.38E-41	T	14-07-2021	-	-
Pia-1	1aa36f9ebe632efa45e6842902dbb993	996	PRINTS	PR00364	Disease resistance protein signature	198	213	3.5E-14	T	14-07-2021	-	-
Pia-1	1aa36f9ebe632efa45e6842902dbb993	996	PRINTS	PR00364	Disease resistance protein signature	273	287	3.5E-14	T	14-07-2021	-	-
Pia-1	1aa36f9ebe632efa45e6842902dbb993	996	PRINTS	PR00364	Disease resistance protein signature	572	588	3.5E-14	T	14-07-2021	-	-
Pia-1	1aa36f9ebe632efa45e6842902dbb993	996	PRINTS	PR00364	Disease resistance protein signature	368	382	3.5E-14	T	14-07-2021	-	-
Pia-1	1aa36f9ebe632efa45e6842902dbb993	996	SUPERFAMILY	SSF52058	L domain-like	515	884	1.55E-23	T	14-07-2021	-	-
Pia-1	1aa36f9ebe632efa45e6842902dbb993	996	Pfam	PF18052	Rx N-terminal domain	9	95	3.2E-13	T	14-07-2021	IPR041118	Rx, N-terminal
Pia-1	1aa36f9ebe632efa45e6842902dbb993	996	Gene3D	G3DSA:1.10.10.10	-	422	512	5.9E-6	T	14-07-2021	IPR036388	Winged helix-like DNA-binding domain superfamily
Pia-1	1aa36f9ebe632efa45e6842902dbb993	996	Pfam	PF00931	NB-ARC domain	180	401	1.5E-33	T	14-07-2021	IPR002182	NB-ARC
Pia-1	1aa36f9ebe632efa45e6842902dbb993	996	Gene3D	G3DSA:3.40.50.300	-	161	327	1.3E-28	T	14-07-2021	-	-
Pia-1	1aa36f9ebe632efa45e6842902dbb993	996	SUPERFAMILY	SSF52540	P-loop containing nucleoside triphosphate hydrolases	165	435	1.59E-42	T	14-07-2021	IPR027417	P-loop containing nucleoside triphosphate hydrolase
Pia-1	1aa36f9ebe632efa45e6842902dbb993	996	Gene3D	G3DSA:1.10.8.430	-	334	421	6.4E-6	T	14-07-2021	IPR042197	Apoptotic protease-activating factors, helical domain
Pia-1	1aa36f9ebe632efa45e6842902dbb993	996	Coils	Coil	Coil	111	138	-	T	14-07-2021	-	-
Pia-1	1aa36f9ebe632efa45e6842902dbb993	996	Gene3D	G3DSA:3.80.10.10	Ribonuclease Inhibitor	552	892	1.3E-24	T	14-07-2021	IPR032675	Leucine-rich repeat domain superfamily
Pia-1	1aa36f9ebe632efa45e6842902dbb993	996	Gene3D	G3DSA:1.20.5.4130	-	10	125	2.6E-14	T	14-07-2021	-	-
RRS1-S	218250d4b8eaff4f3eb4b24c24ee112f	1288	Gene3D	G3DSA:3.40.50.300	-	155	290	7.7E-8	T	14-07-2021	-	-
RRS1-S	218250d4b8eaff4f3eb4b24c24ee112f	1288	SUPERFAMILY	SSF118290	WRKY DNA-binding domain	1207	1270	5.89E-23	T	14-07-2021	IPR036576	WRKY domain superfamily
RRS1-S	218250d4b8eaff4f3eb4b24c24ee112f	1288	Gene3D	G3DSA:3.40.50.10140	-	4	153	2.1E-30	T	14-07-2021	IPR035897	Toll/interleukin-1 receptor homology (TIR) domain superfamily
RRS1-S	218250d4b8eaff4f3eb4b24c24ee112f	1288	Gene3D	G3DSA:1.10.8.430	-	301	387	1.3E-10	T	14-07-2021	IPR042197	Apoptotic protease-activating factors, helical domain
RRS1-S	218250d4b8eaff4f3eb4b24c24ee112f	1288	Gene3D	G3DSA:2.20.25.80	WRKY domain	1192	1263	1.6E-28	T	14-07-2021	IPR036576	WRKY domain superfamily
RRS1-S	218250d4b8eaff4f3eb4b24c24ee112f	1288	SUPERFAMILY	SSF52058	L domain-like	512	851	1.3E-26	T	14-07-2021	-	-
RRS1-S	218250d4b8eaff4f3eb4b24c24ee112f	1288	Gene3D	G3DSA:3.80.10.10	Ribonuclease Inhibitor	489	714	4.3E-15	T	14-07-2021	IPR032675	Leucine-rich repeat domain superfamily
RRS1-S	218250d4b8eaff4f3eb4b24c24ee112f	1288	SUPERFAMILY	SSF46785	Winged helix DNA-binding domain	374	475	4.08E-11	T	14-07-2021	IPR036390	Winged helix DNA-binding domain superfamily
RRS1-S	218250d4b8eaff4f3eb4b24c24ee112f	1288	SUPERFAMILY	SSF52540	P-loop containing nucleoside triphosphate hydrolases	153	397	2.33E-50	T	14-07-2021	IPR027417	P-loop containing nucleoside triphosphate hydrolase
RRS1-S	218250d4b8eaff4f3eb4b24c24ee112f	1288	PRINTS	PR00364	Disease resistance protein signature	243	257	1.8E-23	T	14-07-2021	-	-
RRS1-S	218250d4b8eaff4f3eb4b24c24ee112f	1288	PRINTS	PR00364	Disease resistance protein signature	806	822	1.8E-23	T	14-07-2021	-	-
RRS1-S	218250d4b8eaff4f3eb4b24c24ee112f	1288	PRINTS	PR00364	Disease resistance protein signature	174	189	1.8E-23	T	14-07-2021	-	-
RRS1-S	218250d4b8eaff4f3eb4b24c24ee112f	1288	PRINTS	PR00364	Disease resistance protein signature	337	351	1.8E-23	T	14-07-2021	-	-
RRS1-S	218250d4b8eaff4f3eb4b24c24ee112f	1288	SUPERFAMILY	SSF52200	Toll/Interleukin receptor TIR domain	11	111	3.92E-6	T	14-07-2021	IPR035897	Toll/interleukin-1 receptor homology (TIR) domain superfamily
RRS1-S	218250d4b8eaff4f3eb4b24c24ee112f	1288	Pfam	PF03106	WRKY DNA -binding domain	1209	1268	1.2E-22	T	14-07-2021	IPR003657	WRKY domain
RRS1-S	218250d4b8eaff4f3eb4b24c24ee112f	1288	Pfam	PF00931	NB-ARC domain	163	371	1.1E-21	T	14-07-2021	IPR002182	NB-ARC
RRS1-S	218250d4b8eaff4f3eb4b24c24ee112f	1288	Pfam	PF07725	Leucine Rich Repeat	577	596	9.7E-9	T	14-07-2021	IPR011713	Leucine-rich repeat 3
RRS1-S	218250d4b8eaff4f3eb4b24c24ee112f	1288	ProSiteProfiles	PS50811	WRKY domain profile.	1209	1270	25.488	T	14-07-2021	IPR003657	WRKY domain
RRS1-S	218250d4b8eaff4f3eb4b24c24ee112f	1288	SMART	SM00774	WRKY_cls	1207	1269	9.1E-36	T	14-07-2021	IPR003657	WRKY domain
RRS1-S	218250d4b8eaff4f3eb4b24c24ee112f	1288	Gene3D	G3DSA:3.80.10.10	Ribonuclease Inhibitor	717	883	4.7E-20	T	14-07-2021	IPR032675	Leucine-rich repeat domain superfamily
MLA6	8ed185ad3092ef11378ab1f6243066d5	956	Coils	Coil	Coil	26	46	-	T	14-07-2021	-	-
MLA6	8ed185ad3092ef11378ab1f6243066d5	956	SUPERFAMILY	SSF52540	P-loop containing nucleoside triphosphate hydrolases	176	435	5.8E-60	T	14-07-2021	IPR027417	P-loop containing nucleoside triphosphate hydrolase
MLA6	8ed185ad3092ef11378ab1f6243066d5	956	Gene3D	G3DSA:3.80.10.10	Ribonuclease Inhibitor	512	869	1.4E-29	T	14-07-2021	IPR032675	Leucine-rich repeat domain superfamily
MLA6	8ed185ad3092ef11378ab1f6243066d5	956	PRINTS	PR00364	Disease resistance protein signature	269	283	2.9E-17	T	14-07-2021	-	-
MLA6	8ed185ad3092ef11378ab1f6243066d5	956	PRINTS	PR00364	Disease resistance protein signature	196	211	2.9E-17	T	14-07-2021	-	-
MLA6	8ed185ad3092ef11378ab1f6243066d5	956	PRINTS	PR00364	Disease resistance protein signature	629	645	2.9E-17	T	14-07-2021	-	-
MLA6	8ed185ad3092ef11378ab1f6243066d5	956	PRINTS	PR00364	Disease resistance protein signature	367	381	2.9E-17	T	14-07-2021	-	-
MLA6	8ed185ad3092ef11378ab1f6243066d5	956	Pfam	PF00931	NB-ARC domain	196	423	4.4E-45	T	14-07-2021	IPR002182	NB-ARC
MLA6	8ed185ad3092ef11378ab1f6243066d5	956	Pfam	PF18052	Rx N-terminal domain	7	94	1.4E-19	T	14-07-2021	IPR041118	Rx, N-terminal
MLA6	8ed185ad3092ef11378ab1f6243066d5	956	Gene3D	G3DSA:1.10.10.10	-	421	510	7.1E-15	T	14-07-2021	IPR036388	Winged helix-like DNA-binding domain superfamily
MLA6	8ed185ad3092ef11378ab1f6243066d5	956	SUPERFAMILY	SSF52058	L domain-like	499	840	4.93E-33	T	14-07-2021	-	-
MLA6	8ed185ad3092ef11378ab1f6243066d5	956	Gene3D	G3DSA:1.20.5.4130	-	6	120	1.7E-32	T	14-07-2021	-	-
MLA6	8ed185ad3092ef11378ab1f6243066d5	956	Gene3D	G3DSA:3.40.50.300	-	160	322	1.4E-32	T	14-07-2021	-	-
MLA6	8ed185ad3092ef11378ab1f6243066d5	956	Gene3D	G3DSA:1.10.8.430	-	332	420	1.2E-14	T	14-07-2021	IPR042197	Apoptotic protease-activating factors, helical domain
MLA6	8ed185ad3092ef11378ab1f6243066d5	956	CDD	cd14798	RX-CC_like	6	135	9.14103E-21	T	14-07-2021	IPR038005	Virus X resistance protein-like, coiled-coil domain
Fom-1	9bfd9927875085e07de10419674152ba	712	SUPERFAMILY	SSF52200	Toll/Interleukin receptor TIR domain	3	153	1.31E-38	T	14-07-2021	IPR035897	Toll/interleukin-1 receptor homology (TIR) domain superfamily
Fom-1	9bfd9927875085e07de10419674152ba	712	Pfam	PF01582	TIR domain	3	173	8.8E-38	T	14-07-2021	IPR000157	Toll/interleukin-1 receptor homology (TIR) domain
Fom-1	9bfd9927875085e07de10419674152ba	712	Gene3D	G3DSA:1.10.8.430	-	345	429	1.5E-12	T	14-07-2021	IPR042197	Apoptotic protease-activating factors, helical domain
Fom-1	9bfd9927875085e07de10419674152ba	712	PRINTS	PR00364	Disease resistance protein signature	211	226	3.2E-19	T	14-07-2021	-	-
Fom-1	9bfd9927875085e07de10419674152ba	712	PRINTS	PR00364	Disease resistance protein signature	380	394	3.2E-19	T	14-07-2021	-	-
Fom-1	9bfd9927875085e07de10419674152ba	712	PRINTS	PR00364	Disease resistance protein signature	284	298	3.2E-19	T	14-07-2021	-	-
Fom-1	9bfd9927875085e07de10419674152ba	712	PRINTS	PR00364	Disease resistance protein signature	638	654	3.2E-19	T	14-07-2021	-	-
Fom-1	9bfd9927875085e07de10419674152ba	712	Gene3D	G3DSA:3.40.50.300	-	182	341	5.6E-30	T	14-07-2021	-	-
Fom-1	9bfd9927875085e07de10419674152ba	712	SUPERFAMILY	SSF52058	L domain-like	544	700	7.4E-17	T	14-07-2021	-	-
Fom-1	9bfd9927875085e07de10419674152ba	712	Pfam	PF00931	NB-ARC domain	209	415	1.3E-28	T	14-07-2021	IPR002182	NB-ARC
Fom-1	9bfd9927875085e07de10419674152ba	712	Gene3D	G3DSA:3.80.10.10	Ribonuclease Inhibitor	521	709	3.6E-14	T	14-07-2021	IPR032675	Leucine-rich repeat domain superfamily
Fom-1	9bfd9927875085e07de10419674152ba	712	SUPERFAMILY	SSF52540	P-loop containing nucleoside triphosphate hydrolases	198	439	7.89E-53	T	14-07-2021	IPR027417	P-loop containing nucleoside triphosphate hydrolase
Fom-1	9bfd9927875085e07de10419674152ba	712	SMART	SM00255	till_3	2	151	9.9E-35	T	14-07-2021	IPR000157	Toll/interleukin-1 receptor homology (TIR) domain
Fom-1	9bfd9927875085e07de10419674152ba	712	SUPERFAMILY	SSF46785	Winged helix DNA-binding domain	416	515	6.26E-9	T	14-07-2021	IPR036390	Winged helix DNA-binding domain superfamily
Fom-1	9bfd9927875085e07de10419674152ba	712	Gene3D	G3DSA:3.40.50.10140	-	1	181	2.5E-57	T	14-07-2021	IPR035897	Toll/interleukin-1 receptor homology (TIR) domain superfamily
Fom-1	9bfd9927875085e07de10419674152ba	712	ProSiteProfiles	PS50104	TIR domain profile.	1	151	27.599	T	14-07-2021	IPR000157	Toll/interleukin-1 receptor homology (TIR) domain
Pik-e2	90764ff91c05f8d8d8c4d8863902fac1	1021	Gene3D	G3DSA:3.40.50.300	-	177	378	3.0E-28	T	14-07-2021	-	-
Pik-e2	90764ff91c05f8d8d8c4d8863902fac1	1021	Pfam	PF00931	NB-ARC domain	186	286	4.8E-12	T	14-07-2021	IPR002182	NB-ARC
Pik-e2	90764ff91c05f8d8d8c4d8863902fac1	1021	Pfam	PF00931	NB-ARC domain	312	479	1.4E-26	T	14-07-2021	IPR002182	NB-ARC
Pik-e2	90764ff91c05f8d8d8c4d8863902fac1	1021	PRINTS	PR00364	Disease resistance protein signature	425	439	1.1E-8	T	14-07-2021	-	-
Pik-e2	90764ff91c05f8d8d8c4d8863902fac1	1021	PRINTS	PR00364	Disease resistance protein signature	206	221	1.1E-8	T	14-07-2021	-	-
Pik-e2	90764ff91c05f8d8d8c4d8863902fac1	1021	PRINTS	PR00364	Disease resistance protein signature	680	696	1.1E-8	T	14-07-2021	-	-
Pik-e2	90764ff91c05f8d8d8c4d8863902fac1	1021	SUPERFAMILY	SSF52058	L domain-like	556	987	3.4E-22	T	14-07-2021	-	-
Pik-e2	90764ff91c05f8d8d8c4d8863902fac1	1021	Gene3D	G3DSA:1.10.8.430	-	387	477	5.7E-8	T	14-07-2021	IPR042197	Apoptotic protease-activating factors, helical domain
Pik-e2	90764ff91c05f8d8d8c4d8863902fac1	1021	Pfam	PF18052	Rx N-terminal domain	12	96	1.1E-23	T	14-07-2021	IPR041118	Rx, N-terminal
Pik-e2	90764ff91c05f8d8d8c4d8863902fac1	1021	Gene3D	G3DSA:3.80.10.10	Ribonuclease Inhibitor	764	1010	3.3E-7	T	14-07-2021	IPR032675	Leucine-rich repeat domain superfamily
Pik-e2	90764ff91c05f8d8d8c4d8863902fac1	1021	Gene3D	G3DSA:1.10.10.10	-	478	570	7.1E-18	T	14-07-2021	IPR036388	Winged helix-like DNA-binding domain superfamily
Pik-e2	90764ff91c05f8d8d8c4d8863902fac1	1021	Gene3D	G3DSA:1.20.5.4130	-	10	122	1.4E-27	T	14-07-2021	-	-
Pik-e2	90764ff91c05f8d8d8c4d8863902fac1	1021	SUPERFAMILY	SSF52540	P-loop containing nucleoside triphosphate hydrolases	178	492	1.4E-45	T	14-07-2021	IPR027417	P-loop containing nucleoside triphosphate hydrolase
Pik-e2	90764ff91c05f8d8d8c4d8863902fac1	1021	Gene3D	G3DSA:3.80.10.10	Ribonuclease Inhibitor	589	728	6.1E-9	T	14-07-2021	IPR032675	Leucine-rich repeat domain superfamily
Pik-e2	90764ff91c05f8d8d8c4d8863902fac1	1021	CDD	cd14798	RX-CC_like	8	137	7.13693E-38	T	14-07-2021	IPR038005	Virus X resistance protein-like, coiled-coil domain
Pm5e	7390b62d1a2f9b99c97b16807ba95d28	1067	Gene3D	G3DSA:1.10.10.10	-	418	515	1.2E-12	T	14-07-2021	IPR036388	Winged helix-like DNA-binding domain superfamily
Pm5e	7390b62d1a2f9b99c97b16807ba95d28	1067	PRINTS	PR00364	Disease resistance protein signature	377	391	7.4E-12	T	14-07-2021	-	-
Pm5e	7390b62d1a2f9b99c97b16807ba95d28	1067	PRINTS	PR00364	Disease resistance protein signature	278	292	7.4E-12	T	14-07-2021	-	-
Pm5e	7390b62d1a2f9b99c97b16807ba95d28	1067	PRINTS	PR00364	Disease resistance protein signature	674	690	7.4E-12	T	14-07-2021	-	-
Pm5e	7390b62d1a2f9b99c97b16807ba95d28	1067	PRINTS	PR00364	Disease resistance protein signature	206	221	7.4E-12	T	14-07-2021	-	-
Pm5e	7390b62d1a2f9b99c97b16807ba95d28	1067	SUPERFAMILY	SSF52540	P-loop containing nucleoside triphosphate hydrolases	187	438	3.82E-50	T	14-07-2021	IPR027417	P-loop containing nucleoside triphosphate hydrolase
Pm5e	7390b62d1a2f9b99c97b16807ba95d28	1067	SUPERFAMILY	SSF52058	L domain-like	503	888	1.16E-18	T	14-07-2021	-	-
Pm5e	7390b62d1a2f9b99c97b16807ba95d28	1067	Pfam	PF00931	NB-ARC domain	200	427	1.0E-35	T	14-07-2021	IPR002182	NB-ARC
Pm5e	7390b62d1a2f9b99c97b16807ba95d28	1067	Gene3D	G3DSA:3.80.10.10	Ribonuclease Inhibitor	520	908	1.5E-18	T	14-07-2021	IPR032675	Leucine-rich repeat domain superfamily
Pm5e	7390b62d1a2f9b99c97b16807ba95d28	1067	Gene3D	G3DSA:3.40.50.300	-	176	332	2.3E-25	T	14-07-2021	-	-
StrPtr1	d2b57b4e570196799fc95871c9e9377c	823	Gene3D	G3DSA:1.10.10.10	-	409	500	8.0E-11	T	14-07-2021	IPR036388	Winged helix-like DNA-binding domain superfamily
StrPtr1	d2b57b4e570196799fc95871c9e9377c	823	Gene3D	G3DSA:3.80.10.10	Ribonuclease Inhibitor	503	820	6.6E-44	T	14-07-2021	IPR032675	Leucine-rich repeat domain superfamily
StrPtr1	d2b57b4e570196799fc95871c9e9377c	823	CDD	cd14798	RX-CC_like	13	133	2.75429E-13	T	14-07-2021	IPR038005	Virus X resistance protein-like, coiled-coil domain
StrPtr1	d2b57b4e570196799fc95871c9e9377c	823	SUPERFAMILY	SSF52540	P-loop containing nucleoside triphosphate hydrolases	154	423	3.0E-69	T	14-07-2021	IPR027417	P-loop containing nucleoside triphosphate hydrolase
StrPtr1	d2b57b4e570196799fc95871c9e9377c	823	Pfam	PF00931	NB-ARC domain	171	410	1.7E-46	T	14-07-2021	IPR002182	NB-ARC
StrPtr1	d2b57b4e570196799fc95871c9e9377c	823	Gene3D	G3DSA:1.10.8.430	-	324	408	9.9E-14	T	14-07-2021	IPR042197	Apoptotic protease-activating factors, helical domain
StrPtr1	d2b57b4e570196799fc95871c9e9377c	823	PRINTS	PR00364	Disease resistance protein signature	191	206	5.9E-20	T	14-07-2021	-	-
StrPtr1	d2b57b4e570196799fc95871c9e9377c	823	PRINTS	PR00364	Disease resistance protein signature	264	278	5.9E-20	T	14-07-2021	-	-
StrPtr1	d2b57b4e570196799fc95871c9e9377c	823	PRINTS	PR00364	Disease resistance protein signature	589	605	5.9E-20	T	14-07-2021	-	-
StrPtr1	d2b57b4e570196799fc95871c9e9377c	823	PRINTS	PR00364	Disease resistance protein signature	360	374	5.9E-20	T	14-07-2021	-	-
StrPtr1	d2b57b4e570196799fc95871c9e9377c	823	Gene3D	G3DSA:1.20.5.4130	-	10	133	4.4E-22	T	14-07-2021	-	-
StrPtr1	d2b57b4e570196799fc95871c9e9377c	823	Gene3D	G3DSA:3.40.50.300	-	150	314	4.1E-40	T	14-07-2021	-	-
StrPtr1	d2b57b4e570196799fc95871c9e9377c	823	SUPERFAMILY	SSF52058	L domain-like	488	817	9.35E-40	T	14-07-2021	-	-
StrPtr1	d2b57b4e570196799fc95871c9e9377c	823	Pfam	PF18052	Rx N-terminal domain	10	94	7.9E-22	T	14-07-2021	IPR041118	Rx, N-terminal
tm2_sus	c7946be46d1da9a448efbfe024dde99b	861	Gene3D	G3DSA:3.80.10.10	Ribonuclease Inhibitor	503	861	1.9E-20	T	14-07-2021	IPR032675	Leucine-rich repeat domain superfamily
tm2_sus	c7946be46d1da9a448efbfe024dde99b	861	Pfam	PF00931	NB-ARC domain	162	388	9.7E-46	T	14-07-2021	IPR002182	NB-ARC
tm2_sus	c7946be46d1da9a448efbfe024dde99b	861	Pfam	PF18052	Rx N-terminal domain	10	92	1.7E-14	T	14-07-2021	IPR041118	Rx, N-terminal
tm2_sus	c7946be46d1da9a448efbfe024dde99b	861	SMART	SM00382	AAA_5	177	317	0.0011	T	14-07-2021	IPR003593	AAA+ ATPase domain
tm2_sus	c7946be46d1da9a448efbfe024dde99b	861	Gene3D	G3DSA:3.40.50.300	-	146	305	8.1E-31	T	14-07-2021	-	-
tm2_sus	c7946be46d1da9a448efbfe024dde99b	861	Gene3D	G3DSA:1.10.10.10	-	398	489	1.3E-18	T	14-07-2021	IPR036388	Winged helix-like DNA-binding domain superfamily
tm2_sus	c7946be46d1da9a448efbfe024dde99b	861	Gene3D	G3DSA:1.10.8.430	-	310	397	2.3E-13	T	14-07-2021	IPR042197	Apoptotic protease-activating factors, helical domain
tm2_sus	c7946be46d1da9a448efbfe024dde99b	861	Coils	Coil	Coil	63	83	-	T	14-07-2021	-	-
tm2_sus	c7946be46d1da9a448efbfe024dde99b	861	SUPERFAMILY	SSF52540	P-loop containing nucleoside triphosphate hydrolases	143	412	1.19E-54	T	14-07-2021	IPR027417	P-loop containing nucleoside triphosphate hydrolase
tm2_sus	c7946be46d1da9a448efbfe024dde99b	861	CDD	cd14798	RX-CC_like	2	121	1.45196E-18	T	14-07-2021	IPR038005	Virus X resistance protein-like, coiled-coil domain
tm2_sus	c7946be46d1da9a448efbfe024dde99b	861	PRINTS	PR00364	Disease resistance protein signature	180	195	2.9E-16	T	14-07-2021	-	-
tm2_sus	c7946be46d1da9a448efbfe024dde99b	861	PRINTS	PR00364	Disease resistance protein signature	249	263	2.9E-16	T	14-07-2021	-	-
tm2_sus	c7946be46d1da9a448efbfe024dde99b	861	PRINTS	PR00364	Disease resistance protein signature	606	622	2.9E-16	T	14-07-2021	-	-
tm2_sus	c7946be46d1da9a448efbfe024dde99b	861	PRINTS	PR00364	Disease resistance protein signature	351	365	2.9E-16	T	14-07-2021	-	-
tm2_sus	c7946be46d1da9a448efbfe024dde99b	861	Gene3D	G3DSA:1.20.5.4130	-	10	119	2.5E-13	T	14-07-2021	-	-
tm2_sus	c7946be46d1da9a448efbfe024dde99b	861	SUPERFAMILY	SSF52058	L domain-like	478	846	4.59E-22	T	14-07-2021	-	-
PIH-X	ea0c2389c25981b5b02c4d3fa4057efc	1299	Gene3D	G3DSA:1.10.8.430	-	334	422	1.0E-15	T	14-07-2021	IPR042197	Apoptotic protease-activating factors, helical domain
PIH-X	ea0c2389c25981b5b02c4d3fa4057efc	1299	PRINTS	PR00364	Disease resistance protein signature	203	218	1.5E-19	T	14-07-2021	-	-
PIH-X	ea0c2389c25981b5b02c4d3fa4057efc	1299	PRINTS	PR00364	Disease resistance protein signature	275	289	1.5E-19	T	14-07-2021	-	-
PIH-X	ea0c2389c25981b5b02c4d3fa4057efc	1299	PRINTS	PR00364	Disease resistance protein signature	371	385	1.5E-19	T	14-07-2021	-	-
PIH-X	ea0c2389c25981b5b02c4d3fa4057efc	1299	PRINTS	PR00364	Disease resistance protein signature	650	666	1.5E-19	T	14-07-2021	-	-
PIH-X	ea0c2389c25981b5b02c4d3fa4057efc	1299	Coils	Coil	Coil	43	63	-	T	14-07-2021	-	-
PIH-X	ea0c2389c25981b5b02c4d3fa4057efc	1299	Gene3D	G3DSA:3.80.10.10	Ribonuclease Inhibitor	1129	1270	7.4E-7	T	14-07-2021	IPR032675	Leucine-rich repeat domain superfamily
PIH-X	ea0c2389c25981b5b02c4d3fa4057efc	1299	Coils	Coil	Coil	711	731	-	T	14-07-2021	-	-
PIH-X	ea0c2389c25981b5b02c4d3fa4057efc	1299	Pfam	PF00931	NB-ARC domain	181	399	3.6E-52	T	14-07-2021	IPR002182	NB-ARC
PIH-X	ea0c2389c25981b5b02c4d3fa4057efc	1299	SUPERFAMILY	SSF52540	P-loop containing nucleoside triphosphate hydrolases	164	432	4.0E-73	T	14-07-2021	IPR027417	P-loop containing nucleoside triphosphate hydrolase
PIH-X	ea0c2389c25981b5b02c4d3fa4057efc	1299	Coils	Coil	Coil	127	147	-	T	14-07-2021	-	-
PIH-X	ea0c2389c25981b5b02c4d3fa4057efc	1299	Gene3D	G3DSA:3.80.10.10	Ribonuclease Inhibitor	537	901	4.0E-37	T	14-07-2021	IPR032675	Leucine-rich repeat domain superfamily
PIH-X	ea0c2389c25981b5b02c4d3fa4057efc	1299	SUPERFAMILY	SSF52058	L domain-like	1007	1265	1.46E-20	T	14-07-2021	-	-
PIH-X	ea0c2389c25981b5b02c4d3fa4057efc	1299	Pfam	PF18052	Rx N-terminal domain	11	103	8.7E-15	T	14-07-2021	IPR041118	Rx, N-terminal
PIH-X	ea0c2389c25981b5b02c4d3fa4057efc	1299	Gene3D	G3DSA:3.40.50.300	-	158	332	3.6E-42	T	14-07-2021	-	-
PIH-X	ea0c2389c25981b5b02c4d3fa4057efc	1299	CDD	cd00009	AAA	178	288	0.00328955	T	14-07-2021	-	-
PIH-X	ea0c2389c25981b5b02c4d3fa4057efc	1299	SUPERFAMILY	SSF52058	L domain-like	492	975	4.42E-36	T	14-07-2021	-	-
PIH-X	ea0c2389c25981b5b02c4d3fa4057efc	1299	Gene3D	G3DSA:3.80.10.10	Ribonuclease Inhibitor	908	1125	1.8E-15	T	14-07-2021	IPR032675	Leucine-rich repeat domain superfamily
PIH-X	ea0c2389c25981b5b02c4d3fa4057efc	1299	Gene3D	G3DSA:1.20.5.4130	-	14	121	1.1E-8	T	14-07-2021	-	-
PIH-X	ea0c2389c25981b5b02c4d3fa4057efc	1299	Coils	Coil	Coil	70	101	-	T	14-07-2021	-	-
Bph1_9-1	0705cff2df603b0c913b437ed56e3bd1	1226	PRINTS	PR00364	Disease resistance protein signature	430	445	4.5E-18	T	14-07-2021	-	-
Bph1_9-1	0705cff2df603b0c913b437ed56e3bd1	1226	PRINTS	PR00364	Disease resistance protein signature	597	611	4.5E-18	T	14-07-2021	-	-
Bph1_9-1	0705cff2df603b0c913b437ed56e3bd1	1226	PRINTS	PR00364	Disease resistance protein signature	497	511	4.5E-18	T	14-07-2021	-	-
Bph1_9-1	0705cff2df603b0c913b437ed56e3bd1	1226	PRINTS	PR00364	Disease resistance protein signature	807	823	4.5E-18	T	14-07-2021	-	-
Bph1_9-1	0705cff2df603b0c913b437ed56e3bd1	1226	Gene3D	G3DSA:1.20.5.4130	-	13	129	3.8E-21	T	14-07-2021	-	-
Bph1_9-1	0705cff2df603b0c913b437ed56e3bd1	1226	Gene3D	G3DSA:3.40.50.300	-	151	345	3.1E-11	T	14-07-2021	-	-
Bph1_9-1	0705cff2df603b0c913b437ed56e3bd1	1226	SUPERFAMILY	SSF52540	P-loop containing nucleoside triphosphate hydrolases	166	342	1.43E-12	T	14-07-2021	IPR027417	P-loop containing nucleoside triphosphate hydrolase
Bph1_9-1	0705cff2df603b0c913b437ed56e3bd1	1226	Pfam	PF00931	NB-ARC domain	413	650	7.1E-48	T	14-07-2021	IPR002182	NB-ARC
Bph1_9-1	0705cff2df603b0c913b437ed56e3bd1	1226	Pfam	PF00931	NB-ARC domain	184	370	6.6E-12	T	14-07-2021	IPR002182	NB-ARC
Bph1_9-1	0705cff2df603b0c913b437ed56e3bd1	1226	Pfam	PF18052	Rx N-terminal domain	20	94	6.0E-20	T	14-07-2021	IPR041118	Rx, N-terminal
Bph1_9-1	0705cff2df603b0c913b437ed56e3bd1	1226	SUPERFAMILY	SSF52540	P-loop containing nucleoside triphosphate hydrolases	399	663	1.08E-57	T	14-07-2021	IPR027417	P-loop containing nucleoside triphosphate hydrolase
Bph1_9-1	0705cff2df603b0c913b437ed56e3bd1	1226	Gene3D	G3DSA:3.80.10.10	Ribonuclease Inhibitor	944	1200	5.6E-19	T	14-07-2021	IPR032675	Leucine-rich repeat domain superfamily
Bph1_9-1	0705cff2df603b0c913b437ed56e3bd1	1226	Gene3D	G3DSA:3.80.10.10	Ribonuclease Inhibitor	799	935	3.4E-14	T	14-07-2021	IPR032675	Leucine-rich repeat domain superfamily
Bph1_9-1	0705cff2df603b0c913b437ed56e3bd1	1226	Coils	Coil	Coil	107	127	-	T	14-07-2021	-	-
Bph1_9-1	0705cff2df603b0c913b437ed56e3bd1	1226	Gene3D	G3DSA:1.10.10.10	-	649	741	2.8E-17	T	14-07-2021	IPR036388	Winged helix-like DNA-binding domain superfamily
Bph1_9-1	0705cff2df603b0c913b437ed56e3bd1	1226	Gene3D	G3DSA:1.10.8.430	-	559	648	1.1E-14	T	14-07-2021	IPR042197	Apoptotic protease-activating factors, helical domain
Bph1_9-1	0705cff2df603b0c913b437ed56e3bd1	1226	SUPERFAMILY	SSF52058	L domain-like	730	1161	1.77E-30	T	14-07-2021	-	-
Bph1_9-1	0705cff2df603b0c913b437ed56e3bd1	1226	CDD	cd14798	RX-CC_like	15	125	1.34258E-27	T	14-07-2021	IPR038005	Virus X resistance protein-like, coiled-coil domain
Bph1_9-1	0705cff2df603b0c913b437ed56e3bd1	1226	Gene3D	G3DSA:3.40.50.300	-	392	550	4.6E-33	T	14-07-2021	-	-
GmNNL1_HT1	da46447cfff9f21fb611eb44a072fd3d	1011	Gene3D	G3DSA:3.80.10.10	Ribonuclease Inhibitor	693	775	3.1E-14	T	14-07-2021	IPR032675	Leucine-rich repeat domain superfamily
GmNNL1_HT1	da46447cfff9f21fb611eb44a072fd3d	1011	Gene3D	G3DSA:3.80.10.10	Ribonuclease Inhibitor	535	692	4.1E-14	T	14-07-2021	IPR032675	Leucine-rich repeat domain superfamily
GmNNL1_HT1	da46447cfff9f21fb611eb44a072fd3d	1011	ProSiteProfiles	PS50104	TIR domain profile.	16	158	30.768	T	14-07-2021	IPR000157	Toll/interleukin-1 receptor homology (TIR) domain
GmNNL1_HT1	da46447cfff9f21fb611eb44a072fd3d	1011	PRINTS	PR00364	Disease resistance protein signature	217	232	2.7E-23	T	14-07-2021	-	-
GmNNL1_HT1	da46447cfff9f21fb611eb44a072fd3d	1011	PRINTS	PR00364	Disease resistance protein signature	387	401	2.7E-23	T	14-07-2021	-	-
GmNNL1_HT1	da46447cfff9f21fb611eb44a072fd3d	1011	PRINTS	PR00364	Disease resistance protein signature	693	709	2.7E-23	T	14-07-2021	-	-
GmNNL1_HT1	da46447cfff9f21fb611eb44a072fd3d	1011	PRINTS	PR00364	Disease resistance protein signature	294	308	2.7E-23	T	14-07-2021	-	-
GmNNL1_HT1	da46447cfff9f21fb611eb44a072fd3d	1011	SUPERFAMILY	SSF52540	P-loop containing nucleoside triphosphate hydrolases	185	446	1.98E-61	T	14-07-2021	IPR027417	P-loop containing nucleoside triphosphate hydrolase
GmNNL1_HT1	da46447cfff9f21fb611eb44a072fd3d	1011	Pfam	PF00931	NB-ARC domain	202	426	1.4E-21	T	14-07-2021	IPR002182	NB-ARC
GmNNL1_HT1	da46447cfff9f21fb611eb44a072fd3d	1011	Gene3D	G3DSA:3.40.50.10140	-	12	186	4.3E-72	T	14-07-2021	IPR035897	Toll/interleukin-1 receptor homology (TIR) domain superfamily
GmNNL1_HT1	da46447cfff9f21fb611eb44a072fd3d	1011	SUPERFAMILY	SSF52058	L domain-like	542	776	4.53E-27	T	14-07-2021	-	-
GmNNL1_HT1	da46447cfff9f21fb611eb44a072fd3d	1011	Gene3D	G3DSA:3.40.50.300	-	187	346	3.8E-30	T	14-07-2021	-	-
GmNNL1_HT1	da46447cfff9f21fb611eb44a072fd3d	1011	SUPERFAMILY	SSF46785	Winged helix DNA-binding domain	423	529	1.88E-18	T	14-07-2021	IPR036390	Winged helix DNA-binding domain superfamily
GmNNL1_HT1	da46447cfff9f21fb611eb44a072fd3d	1011	Gene3D	G3DSA:1.10.8.430	-	353	436	6.4E-14	T	14-07-2021	IPR042197	Apoptotic protease-activating factors, helical domain
GmNNL1_HT1	da46447cfff9f21fb611eb44a072fd3d	1011	SUPERFAMILY	SSF52200	Toll/Interleukin receptor TIR domain	10	161	4.32E-45	T	14-07-2021	IPR035897	Toll/interleukin-1 receptor homology (TIR) domain superfamily
GmNNL1_HT1	da46447cfff9f21fb611eb44a072fd3d	1011	Pfam	PF01582	TIR domain	18	182	2.0E-45	T	14-07-2021	IPR000157	Toll/interleukin-1 receptor homology (TIR) domain
GmNNL1_HT1	da46447cfff9f21fb611eb44a072fd3d	1011	SMART	SM00255	till_3	17	158	1.5E-50	T	14-07-2021	IPR000157	Toll/interleukin-1 receptor homology (TIR) domain
Adnr1-RGA4	17f28ec6d84936b43b8c02f30a3601c7	997	SUPERFAMILY	SSF52540	P-loop containing nucleoside triphosphate hydrolases	172	440	8.75E-39	T	14-07-2021	IPR027417	P-loop containing nucleoside triphosphate hydrolase
Adnr1-RGA4	17f28ec6d84936b43b8c02f30a3601c7	997	SUPERFAMILY	SSF52058	L domain-like	534	903	3.23E-29	T	14-07-2021	-	-
Adnr1-RGA4	17f28ec6d84936b43b8c02f30a3601c7	997	Gene3D	G3DSA:3.40.50.300	-	170	333	1.4E-26	T	14-07-2021	-	-
Adnr1-RGA4	17f28ec6d84936b43b8c02f30a3601c7	997	Gene3D	G3DSA:1.20.5.4130	-	9	141	8.8E-9	T	14-07-2021	-	-
Adnr1-RGA4	17f28ec6d84936b43b8c02f30a3601c7	997	Pfam	PF00931	NB-ARC domain	180	427	1.1E-29	T	14-07-2021	IPR002182	NB-ARC
Adnr1-RGA4	17f28ec6d84936b43b8c02f30a3601c7	997	Gene3D	G3DSA:1.10.10.10	-	421	518	1.1E-9	T	14-07-2021	IPR036388	Winged helix-like DNA-binding domain superfamily
Adnr1-RGA4	17f28ec6d84936b43b8c02f30a3601c7	997	Coils	Coil	Coil	180	200	-	T	14-07-2021	-	-
Adnr1-RGA4	17f28ec6d84936b43b8c02f30a3601c7	997	Gene3D	G3DSA:3.80.10.10	Ribonuclease Inhibitor	552	914	2.1E-27	T	14-07-2021	IPR032675	Leucine-rich repeat domain superfamily
Adnr1-RGA4	17f28ec6d84936b43b8c02f30a3601c7	997	Pfam	PF18052	Rx N-terminal domain	8	93	1.6E-6	T	14-07-2021	IPR041118	Rx, N-terminal
Adnr1-RGA4	17f28ec6d84936b43b8c02f30a3601c7	997	PRINTS	PR00364	Disease resistance protein signature	370	384	1.4E-17	T	14-07-2021	-	-
Adnr1-RGA4	17f28ec6d84936b43b8c02f30a3601c7	997	PRINTS	PR00364	Disease resistance protein signature	199	214	1.4E-17	T	14-07-2021	-	-
Adnr1-RGA4	17f28ec6d84936b43b8c02f30a3601c7	997	PRINTS	PR00364	Disease resistance protein signature	580	596	1.4E-17	T	14-07-2021	-	-
Adnr1-RGA4	17f28ec6d84936b43b8c02f30a3601c7	997	PRINTS	PR00364	Disease resistance protein signature	281	295	1.4E-17	T	14-07-2021	-	-
Pc	4bb8f190fb1d5348ea8801da118ecad3	1194	Gene3D	G3DSA:3.80.10.10	Ribonuclease Inhibitor	728	1013	2.0E-23	T	14-07-2021	IPR032675	Leucine-rich repeat domain superfamily
Pc	4bb8f190fb1d5348ea8801da118ecad3	1194	PRINTS	PR00364	Disease resistance protein signature	196	211	1.1E-19	T	14-07-2021	-	-
Pc	4bb8f190fb1d5348ea8801da118ecad3	1194	PRINTS	PR00364	Disease resistance protein signature	270	284	1.1E-19	T	14-07-2021	-	-
Pc	4bb8f190fb1d5348ea8801da118ecad3	1194	PRINTS	PR00364	Disease resistance protein signature	774	790	1.1E-19	T	14-07-2021	-	-
Pc	4bb8f190fb1d5348ea8801da118ecad3	1194	PRINTS	PR00364	Disease resistance protein signature	366	380	1.1E-19	T	14-07-2021	-	-
Pc	4bb8f190fb1d5348ea8801da118ecad3	1194	CDD	cd00009	AAA	172	313	0.00446934	T	14-07-2021	-	-
Pc	4bb8f190fb1d5348ea8801da118ecad3	1194	CDD	cd14798	RX-CC_like	2	128	2.83912E-11	T	14-07-2021	IPR038005	Virus X resistance protein-like, coiled-coil domain
Pc	4bb8f190fb1d5348ea8801da118ecad3	1194	Gene3D	G3DSA:3.40.50.300	-	139	326	3.2E-35	T	14-07-2021	-	-
Pc	4bb8f190fb1d5348ea8801da118ecad3	1194	Gene3D	G3DSA:3.80.10.10	Ribonuclease Inhibitor	543	718	1.6E-22	T	14-07-2021	IPR032675	Leucine-rich repeat domain superfamily
Pc	4bb8f190fb1d5348ea8801da118ecad3	1194	SUPERFAMILY	SSF52540	P-loop containing nucleoside triphosphate hydrolases	162	429	4.02E-57	T	14-07-2021	IPR027417	P-loop containing nucleoside triphosphate hydrolase
Pc	4bb8f190fb1d5348ea8801da118ecad3	1194	Gene3D	G3DSA:3.80.10.10	Ribonuclease Inhibitor	1014	1160	2.7E-24	T	14-07-2021	IPR032675	Leucine-rich repeat domain superfamily
Pc	4bb8f190fb1d5348ea8801da118ecad3	1194	Pfam	PF18052	Rx N-terminal domain	9	98	7.9E-16	T	14-07-2021	IPR041118	Rx, N-terminal
Pc	4bb8f190fb1d5348ea8801da118ecad3	1194	Gene3D	G3DSA:1.10.10.10	-	415	503	1.1E-15	T	14-07-2021	IPR036388	Winged helix-like DNA-binding domain superfamily
Pc	4bb8f190fb1d5348ea8801da118ecad3	1194	SUPERFAMILY	SSF52058	L domain-like	729	1162	2.52E-25	T	14-07-2021	-	-
Pc	4bb8f190fb1d5348ea8801da118ecad3	1194	Gene3D	G3DSA:1.10.8.430	-	330	414	8.0E-12	T	14-07-2021	IPR042197	Apoptotic protease-activating factors, helical domain
Pc	4bb8f190fb1d5348ea8801da118ecad3	1194	SUPERFAMILY	SSF52058	L domain-like	492	810	8.84E-39	T	14-07-2021	-	-
Pc	4bb8f190fb1d5348ea8801da118ecad3	1194	Gene3D	G3DSA:1.20.5.4130	-	10	123	8.1E-13	T	14-07-2021	-	-
Pc	4bb8f190fb1d5348ea8801da118ecad3	1194	Pfam	PF00931	NB-ARC domain	175	397	2.5E-48	T	14-07-2021	IPR002182	NB-ARC
HcMLA1	36f63d9c8ea7c08bda296244b7f1d470	946	Gene3D	G3DSA:1.10.8.430	-	326	415	1.3E-13	T	14-07-2021	IPR042197	Apoptotic protease-activating factors, helical domain
HcMLA1	36f63d9c8ea7c08bda296244b7f1d470	946	Gene3D	G3DSA:3.80.10.10	Ribonuclease Inhibitor	516	873	1.7E-22	T	14-07-2021	IPR032675	Leucine-rich repeat domain superfamily
HcMLA1	36f63d9c8ea7c08bda296244b7f1d470	946	Pfam	PF18052	Rx N-terminal domain	7	91	1.1E-21	T	14-07-2021	IPR041118	Rx, N-terminal
HcMLA1	36f63d9c8ea7c08bda296244b7f1d470	946	Gene3D	G3DSA:3.40.50.300	-	154	318	2.7E-32	T	14-07-2021	-	-
HcMLA1	36f63d9c8ea7c08bda296244b7f1d470	946	CDD	cd14798	RX-CC_like	21	129	8.86458E-21	T	14-07-2021	IPR038005	Virus X resistance protein-like, coiled-coil domain
HcMLA1	36f63d9c8ea7c08bda296244b7f1d470	946	PRINTS	PR00364	Disease resistance protein signature	624	640	2.3E-17	T	14-07-2021	-	-
HcMLA1	36f63d9c8ea7c08bda296244b7f1d470	946	PRINTS	PR00364	Disease resistance protein signature	264	278	2.3E-17	T	14-07-2021	-	-
HcMLA1	36f63d9c8ea7c08bda296244b7f1d470	946	PRINTS	PR00364	Disease resistance protein signature	362	376	2.3E-17	T	14-07-2021	-	-
HcMLA1	36f63d9c8ea7c08bda296244b7f1d470	946	PRINTS	PR00364	Disease resistance protein signature	191	206	2.3E-17	T	14-07-2021	-	-
HcMLA1	36f63d9c8ea7c08bda296244b7f1d470	946	Pfam	PF00931	NB-ARC domain	190	416	9.0E-44	T	14-07-2021	IPR002182	NB-ARC
HcMLA1	36f63d9c8ea7c08bda296244b7f1d470	946	Coils	Coil	Coil	118	138	-	T	14-07-2021	-	-
HcMLA1	36f63d9c8ea7c08bda296244b7f1d470	946	SUPERFAMILY	SSF52058	L domain-like	495	824	2.04E-26	T	14-07-2021	-	-
HcMLA1	36f63d9c8ea7c08bda296244b7f1d470	946	Gene3D	G3DSA:1.10.10.10	-	416	505	3.2E-12	T	14-07-2021	IPR036388	Winged helix-like DNA-binding domain superfamily
HcMLA1	36f63d9c8ea7c08bda296244b7f1d470	946	Gene3D	G3DSA:1.20.5.4130	-	6	115	1.4E-32	T	14-07-2021	-	-
HcMLA1	36f63d9c8ea7c08bda296244b7f1d470	946	SUPERFAMILY	SSF52540	P-loop containing nucleoside triphosphate hydrolases	169	430	9.3E-61	T	14-07-2021	IPR027417	P-loop containing nucleoside triphosphate hydrolase
Pm8	df28d04e5e4814dfe0c83cf7ea560df6	1375	Gene3D	G3DSA:1.10.8.430	-	344	413	8.6E-8	T	14-07-2021	IPR042197	Apoptotic protease-activating factors, helical domain
Pm8	df28d04e5e4814dfe0c83cf7ea560df6	1375	Pfam	PF18052	Rx N-terminal domain	14	99	1.5E-14	T	14-07-2021	IPR041118	Rx, N-terminal
Pm8	df28d04e5e4814dfe0c83cf7ea560df6	1375	Gene3D	G3DSA:1.20.5.4130	-	13	120	6.3E-13	T	14-07-2021	-	-
Pm8	df28d04e5e4814dfe0c83cf7ea560df6	1375	SUPERFAMILY	SSF52058	L domain-like	895	1331	7.14E-21	T	14-07-2021	-	-
Pm8	df28d04e5e4814dfe0c83cf7ea560df6	1375	SUPERFAMILY	SSF52058	L domain-like	496	973	5.95E-32	T	14-07-2021	-	-
Pm8	df28d04e5e4814dfe0c83cf7ea560df6	1375	Gene3D	G3DSA:3.40.50.300	-	162	330	2.6E-37	T	14-07-2021	-	-
Pm8	df28d04e5e4814dfe0c83cf7ea560df6	1375	Gene3D	G3DSA:3.80.10.10	Ribonuclease Inhibitor	682	881	2.1E-10	T	14-07-2021	IPR032675	Leucine-rich repeat domain superfamily
Pm8	df28d04e5e4814dfe0c83cf7ea560df6	1375	Gene3D	G3DSA:3.80.10.10	Ribonuclease Inhibitor	531	681	6.6E-19	T	14-07-2021	IPR032675	Leucine-rich repeat domain superfamily
Pm8	df28d04e5e4814dfe0c83cf7ea560df6	1375	Gene3D	G3DSA:3.80.10.10	Ribonuclease Inhibitor	892	1353	5.9E-21	T	14-07-2021	IPR032675	Leucine-rich repeat domain superfamily
Pm8	df28d04e5e4814dfe0c83cf7ea560df6	1375	PRINTS	PR00364	Disease resistance protein signature	272	286	2.1E-18	T	14-07-2021	-	-
Pm8	df28d04e5e4814dfe0c83cf7ea560df6	1375	PRINTS	PR00364	Disease resistance protein signature	367	381	2.1E-18	T	14-07-2021	-	-
Pm8	df28d04e5e4814dfe0c83cf7ea560df6	1375	PRINTS	PR00364	Disease resistance protein signature	616	632	2.1E-18	T	14-07-2021	-	-
Pm8	df28d04e5e4814dfe0c83cf7ea560df6	1375	PRINTS	PR00364	Disease resistance protein signature	201	216	2.1E-18	T	14-07-2021	-	-
Pm8	df28d04e5e4814dfe0c83cf7ea560df6	1375	Pfam	PF00931	NB-ARC domain	180	416	4.0E-47	T	14-07-2021	IPR002182	NB-ARC
Pm8	df28d04e5e4814dfe0c83cf7ea560df6	1375	Gene3D	G3DSA:1.10.10.10	-	414	507	5.9E-18	T	14-07-2021	IPR036388	Winged helix-like DNA-binding domain superfamily
Pm8	df28d04e5e4814dfe0c83cf7ea560df6	1375	SUPERFAMILY	SSF52540	P-loop containing nucleoside triphosphate hydrolases	179	428	2.38E-55	T	14-07-2021	IPR027417	P-loop containing nucleoside triphosphate hydrolase
Tm2_2	8893561a7da661e6c9a054a997fefc28	861	Gene3D	G3DSA:1.10.8.430	-	310	397	9.9E-14	T	14-07-2021	IPR042197	Apoptotic protease-activating factors, helical domain
Tm2_2	8893561a7da661e6c9a054a997fefc28	861	Gene3D	G3DSA:3.40.50.300	-	147	305	3.5E-31	T	14-07-2021	-	-
Tm2_2	8893561a7da661e6c9a054a997fefc28	861	Gene3D	G3DSA:3.80.10.10	Ribonuclease Inhibitor	502	861	1.2E-23	T	14-07-2021	IPR032675	Leucine-rich repeat domain superfamily
Tm2_2	8893561a7da661e6c9a054a997fefc28	861	Pfam	PF18052	Rx N-terminal domain	10	92	2.2E-14	T	14-07-2021	IPR041118	Rx, N-terminal
Tm2_2	8893561a7da661e6c9a054a997fefc28	861	Coils	Coil	Coil	63	83	-	T	14-07-2021	-	-
Tm2_2	8893561a7da661e6c9a054a997fefc28	861	Gene3D	G3DSA:1.10.10.10	-	398	489	8.9E-19	T	14-07-2021	IPR036388	Winged helix-like DNA-binding domain superfamily
Tm2_2	8893561a7da661e6c9a054a997fefc28	861	SUPERFAMILY	SSF52058	L domain-like	478	846	2.55E-25	T	14-07-2021	-	-
Tm2_2	8893561a7da661e6c9a054a997fefc28	861	SMART	SM00382	AAA_5	177	317	0.0018	T	14-07-2021	IPR003593	AAA+ ATPase domain
Tm2_2	8893561a7da661e6c9a054a997fefc28	861	CDD	cd14798	RX-CC_like	2	121	2.33566E-18	T	14-07-2021	IPR038005	Virus X resistance protein-like, coiled-coil domain
Tm2_2	8893561a7da661e6c9a054a997fefc28	861	Pfam	PF00931	NB-ARC domain	162	388	1.8E-46	T	14-07-2021	IPR002182	NB-ARC
Tm2_2	8893561a7da661e6c9a054a997fefc28	861	PRINTS	PR00364	Disease resistance protein signature	180	195	2.9E-16	T	14-07-2021	-	-
Tm2_2	8893561a7da661e6c9a054a997fefc28	861	PRINTS	PR00364	Disease resistance protein signature	249	263	2.9E-16	T	14-07-2021	-	-
Tm2_2	8893561a7da661e6c9a054a997fefc28	861	PRINTS	PR00364	Disease resistance protein signature	606	622	2.9E-16	T	14-07-2021	-	-
Tm2_2	8893561a7da661e6c9a054a997fefc28	861	PRINTS	PR00364	Disease resistance protein signature	351	365	2.9E-16	T	14-07-2021	-	-
Tm2_2	8893561a7da661e6c9a054a997fefc28	861	Gene3D	G3DSA:1.20.5.4130	-	10	119	4.2E-13	T	14-07-2021	-	-
Tm2_2	8893561a7da661e6c9a054a997fefc28	861	SUPERFAMILY	SSF52540	P-loop containing nucleoside triphosphate hydrolases	143	412	3.41E-55	T	14-07-2021	IPR027417	P-loop containing nucleoside triphosphate hydrolase
RSG3-301	98e7950ac8ce6dcae28b165eeb84201f	1186	Pfam	PF00931	NB-ARC domain	175	392	2.6E-55	T	14-07-2021	IPR002182	NB-ARC
RSG3-301	98e7950ac8ce6dcae28b165eeb84201f	1186	PRINTS	PR00364	Disease resistance protein signature	364	378	1.8E-19	T	14-07-2021	-	-
RSG3-301	98e7950ac8ce6dcae28b165eeb84201f	1186	PRINTS	PR00364	Disease resistance protein signature	617	633	1.8E-19	T	14-07-2021	-	-
RSG3-301	98e7950ac8ce6dcae28b165eeb84201f	1186	PRINTS	PR00364	Disease resistance protein signature	195	210	1.8E-19	T	14-07-2021	-	-
RSG3-301	98e7950ac8ce6dcae28b165eeb84201f	1186	PRINTS	PR00364	Disease resistance protein signature	268	282	1.8E-19	T	14-07-2021	-	-
RSG3-301	98e7950ac8ce6dcae28b165eeb84201f	1186	Coils	Coil	Coil	118	138	-	T	14-07-2021	-	-
RSG3-301	98e7950ac8ce6dcae28b165eeb84201f	1186	Gene3D	G3DSA:3.80.10.10	Ribonuclease Inhibitor	677	875	9.0E-20	T	14-07-2021	IPR032675	Leucine-rich repeat domain superfamily
RSG3-301	98e7950ac8ce6dcae28b165eeb84201f	1186	Gene3D	G3DSA:3.80.10.10	Ribonuclease Inhibitor	1040	1160	6.9E-9	T	14-07-2021	IPR032675	Leucine-rich repeat domain superfamily
RSG3-301	98e7950ac8ce6dcae28b165eeb84201f	1186	Gene3D	G3DSA:3.80.10.10	Ribonuclease Inhibitor	876	1039	3.1E-14	T	14-07-2021	IPR032675	Leucine-rich repeat domain superfamily
RSG3-301	98e7950ac8ce6dcae28b165eeb84201f	1186	ProSiteProfiles	PS51450	Leucine-rich repeat profile.	598	619	7.827	T	14-07-2021	IPR001611	Leucine-rich repeat
RSG3-301	98e7950ac8ce6dcae28b165eeb84201f	1186	Gene3D	G3DSA:1.10.8.430	-	328	411	1.1E-16	T	14-07-2021	IPR042197	Apoptotic protease-activating factors, helical domain
RSG3-301	98e7950ac8ce6dcae28b165eeb84201f	1186	SUPERFAMILY	SSF52540	P-loop containing nucleoside triphosphate hydrolases	160	427	6.66E-70	T	14-07-2021	IPR027417	P-loop containing nucleoside triphosphate hydrolase
RSG3-301	98e7950ac8ce6dcae28b165eeb84201f	1186	Gene3D	G3DSA:3.80.10.10	Ribonuclease Inhibitor	559	659	3.2E-15	T	14-07-2021	IPR032675	Leucine-rich repeat domain superfamily
RSG3-301	98e7950ac8ce6dcae28b165eeb84201f	1186	Gene3D	G3DSA:3.40.50.300	-	154	327	3.0E-39	T	14-07-2021	-	-
RSG3-301	98e7950ac8ce6dcae28b165eeb84201f	1186	Pfam	PF18052	Rx N-terminal domain	11	101	9.1E-15	T	14-07-2021	IPR041118	Rx, N-terminal
RSG3-301	98e7950ac8ce6dcae28b165eeb84201f	1186	SUPERFAMILY	SSF52058	L domain-like	490	896	4.76E-31	T	14-07-2021	-	-
RSG3-301	98e7950ac8ce6dcae28b165eeb84201f	1186	Gene3D	G3DSA:1.20.5.4130	-	13	136	2.3E-9	T	14-07-2021	-	-
RSG3-301	98e7950ac8ce6dcae28b165eeb84201f	1186	Gene3D	G3DSA:1.10.10.10	-	412	500	5.7E-14	T	14-07-2021	IPR036388	Winged helix-like DNA-binding domain superfamily
RSG3-301	98e7950ac8ce6dcae28b165eeb84201f	1186	SUPERFAMILY	SSF52058	L domain-like	941	1165	3.85E-19	T	14-07-2021	-	-
NRC0	4750f2efde55c4858a7af240d31856b4	887	SUPERFAMILY	SSF52540	P-loop containing nucleoside triphosphate hydrolases	143	411	4.61E-69	T	14-07-2021	IPR027417	P-loop containing nucleoside triphosphate hydrolase
NRC0	4750f2efde55c4858a7af240d31856b4	887	Gene3D	G3DSA:3.80.10.10	Ribonuclease Inhibitor	543	852	6.0E-34	T	14-07-2021	IPR032675	Leucine-rich repeat domain superfamily
NRC0	4750f2efde55c4858a7af240d31856b4	887	Gene3D	G3DSA:1.10.10.10	-	403	487	5.1E-13	T	14-07-2021	IPR036388	Winged helix-like DNA-binding domain superfamily
NRC0	4750f2efde55c4858a7af240d31856b4	887	Gene3D	G3DSA:1.10.8.430	-	313	402	2.5E-14	T	14-07-2021	IPR042197	Apoptotic protease-activating factors, helical domain
NRC0	4750f2efde55c4858a7af240d31856b4	887	Gene3D	G3DSA:1.20.5.4130	-	1	127	5.5E-23	T	14-07-2021	-	-
NRC0	4750f2efde55c4858a7af240d31856b4	887	Pfam	PF18052	Rx N-terminal domain	5	89	3.8E-17	T	14-07-2021	IPR041118	Rx, N-terminal
NRC0	4750f2efde55c4858a7af240d31856b4	887	Gene3D	G3DSA:3.40.50.300	-	137	305	3.1E-36	T	14-07-2021	-	-
NRC0	4750f2efde55c4858a7af240d31856b4	887	CDD	cd14798	RX-CC_like	21	122	3.9868E-32	T	14-07-2021	IPR038005	Virus X resistance protein-like, coiled-coil domain
NRC0	4750f2efde55c4858a7af240d31856b4	887	Pfam	PF00931	NB-ARC domain	162	398	4.3E-62	T	14-07-2021	IPR002182	NB-ARC
NRC0	4750f2efde55c4858a7af240d31856b4	887	SUPERFAMILY	SSF52058	L domain-like	477	850	2.38E-24	T	14-07-2021	-	-
NRC0	4750f2efde55c4858a7af240d31856b4	887	PRINTS	PR00364	Disease resistance protein signature	254	268	6.0E-17	T	14-07-2021	-	-
NRC0	4750f2efde55c4858a7af240d31856b4	887	PRINTS	PR00364	Disease resistance protein signature	179	194	6.0E-17	T	14-07-2021	-	-
NRC0	4750f2efde55c4858a7af240d31856b4	887	PRINTS	PR00364	Disease resistance protein signature	816	832	6.0E-17	T	14-07-2021	-	-
NRC0	4750f2efde55c4858a7af240d31856b4	887	PRINTS	PR00364	Disease resistance protein signature	348	362	6.0E-17	T	14-07-2021	-	-
RPi-abpt	202ffd4e9057d60c3d20e8be631cada1	845	SUPERFAMILY	SSF52058	L domain-like	474	834	1.26E-28	T	14-07-2021	-	-
RPi-abpt	202ffd4e9057d60c3d20e8be631cada1	845	Pfam	PF18052	Rx N-terminal domain	5	88	1.4E-18	T	14-07-2021	IPR041118	Rx, N-terminal
RPi-abpt	202ffd4e9057d60c3d20e8be631cada1	845	Gene3D	G3DSA:1.10.8.430	-	322	406	1.9E-16	T	14-07-2021	IPR042197	Apoptotic protease-activating factors, helical domain
RPi-abpt	202ffd4e9057d60c3d20e8be631cada1	845	Gene3D	G3DSA:3.80.10.10	Ribonuclease Inhibitor	670	843	2.9E-17	T	14-07-2021	IPR032675	Leucine-rich repeat domain superfamily
RPi-abpt	202ffd4e9057d60c3d20e8be631cada1	845	Gene3D	G3DSA:1.10.10.10	-	407	496	1.2E-19	T	14-07-2021	IPR036388	Winged helix-like DNA-binding domain superfamily
RPi-abpt	202ffd4e9057d60c3d20e8be631cada1	845	Pfam	PF00931	NB-ARC domain	168	408	3.1E-60	T	14-07-2021	IPR002182	NB-ARC
RPi-abpt	202ffd4e9057d60c3d20e8be631cada1	845	PRINTS	PR00364	Disease resistance protein signature	184	199	3.6E-17	T	14-07-2021	-	-
RPi-abpt	202ffd4e9057d60c3d20e8be631cada1	845	PRINTS	PR00364	Disease resistance protein signature	357	371	3.6E-17	T	14-07-2021	-	-
RPi-abpt	202ffd4e9057d60c3d20e8be631cada1	845	PRINTS	PR00364	Disease resistance protein signature	582	598	3.6E-17	T	14-07-2021	-	-
RPi-abpt	202ffd4e9057d60c3d20e8be631cada1	845	PRINTS	PR00364	Disease resistance protein signature	263	277	3.6E-17	T	14-07-2021	-	-
RPi-abpt	202ffd4e9057d60c3d20e8be631cada1	845	SUPERFAMILY	SSF52540	P-loop containing nucleoside triphosphate hydrolases	157	421	7.86E-65	T	14-07-2021	IPR027417	P-loop containing nucleoside triphosphate hydrolase
RPi-abpt	202ffd4e9057d60c3d20e8be631cada1	845	CDD	cd14798	RX-CC_like	2	122	2.14567E-28	T	14-07-2021	IPR038005	Virus X resistance protein-like, coiled-coil domain
RPi-abpt	202ffd4e9057d60c3d20e8be631cada1	845	Gene3D	G3DSA:3.40.50.300	-	141	314	1.4E-37	T	14-07-2021	-	-
RPi-abpt	202ffd4e9057d60c3d20e8be631cada1	845	Gene3D	G3DSA:1.20.5.4130	-	6	121	2.4E-15	T	14-07-2021	-	-
RPi-abpt	202ffd4e9057d60c3d20e8be631cada1	845	Gene3D	G3DSA:3.80.10.10	Ribonuclease Inhibitor	497	667	3.5E-13	T	14-07-2021	IPR032675	Leucine-rich repeat domain superfamily
RPS2	68619d5601a05bfbeef784f5a9beeb5c	909	Pfam	PF13855	Leucine rich repeat	533	593	1.3E-9	T	14-07-2021	IPR001611	Leucine-rich repeat
RPS2	68619d5601a05bfbeef784f5a9beeb5c	909	Gene3D	G3DSA:1.10.10.10	-	396	480	4.2E-8	T	14-07-2021	IPR036388	Winged helix-like DNA-binding domain superfamily
RPS2	68619d5601a05bfbeef784f5a9beeb5c	909	CDD	cd00009	AAA	156	290	3.21746E-4	T	14-07-2021	-	-
RPS2	68619d5601a05bfbeef784f5a9beeb5c	909	Gene3D	G3DSA:3.80.10.10	Ribonuclease Inhibitor	659	880	5.5E-19	T	14-07-2021	IPR032675	Leucine-rich repeat domain superfamily
RPS2	68619d5601a05bfbeef784f5a9beeb5c	909	Gene3D	G3DSA:3.40.50.300	-	142	308	1.7E-28	T	14-07-2021	-	-
RPS2	68619d5601a05bfbeef784f5a9beeb5c	909	Gene3D	G3DSA:1.10.8.430	-	309	395	3.4E-15	T	14-07-2021	IPR042197	Apoptotic protease-activating factors, helical domain
RPS2	68619d5601a05bfbeef784f5a9beeb5c	909	PRINTS	PR00364	Disease resistance protein signature	601	617	5.9E-23	T	14-07-2021	-	-
RPS2	68619d5601a05bfbeef784f5a9beeb5c	909	PRINTS	PR00364	Disease resistance protein signature	177	192	5.9E-23	T	14-07-2021	-	-
RPS2	68619d5601a05bfbeef784f5a9beeb5c	909	PRINTS	PR00364	Disease resistance protein signature	251	265	5.9E-23	T	14-07-2021	-	-
RPS2	68619d5601a05bfbeef784f5a9beeb5c	909	PRINTS	PR00364	Disease resistance protein signature	345	359	5.9E-23	T	14-07-2021	-	-
RPS2	68619d5601a05bfbeef784f5a9beeb5c	909	Gene3D	G3DSA:3.80.10.10	Ribonuclease Inhibitor	483	652	5.4E-26	T	14-07-2021	IPR032675	Leucine-rich repeat domain superfamily
RPS2	68619d5601a05bfbeef784f5a9beeb5c	909	SUPERFAMILY	SSF52540	P-loop containing nucleoside triphosphate hydrolases	150	411	4.91E-48	T	14-07-2021	IPR027417	P-loop containing nucleoside triphosphate hydrolase
RPS2	68619d5601a05bfbeef784f5a9beeb5c	909	SUPERFAMILY	SSF52058	L domain-like	470	871	5.67E-40	T	14-07-2021	-	-
RPS2	68619d5601a05bfbeef784f5a9beeb5c	909	SMART	SM00382	AAA_5	174	311	5.3E-5	T	14-07-2021	IPR003593	AAA+ ATPase domain
RPS2	68619d5601a05bfbeef784f5a9beeb5c	909	Pfam	PF00931	NB-ARC domain	159	398	3.7E-82	T	14-07-2021	IPR002182	NB-ARC
DSC1	6674dac8c8499cada56a88d3978fbf28	1219	SUPERFAMILY	SSF52058	L domain-like	545	836	9.23E-35	T	14-07-2021	-	-
DSC1	6674dac8c8499cada56a88d3978fbf28	1219	Gene3D	G3DSA:1.10.8.430	-	344	428	2.1E-12	T	14-07-2021	IPR042197	Apoptotic protease-activating factors, helical domain
DSC1	6674dac8c8499cada56a88d3978fbf28	1219	ProSiteProfiles	PS51450	Leucine-rich repeat profile.	879	900	8.182	T	14-07-2021	IPR001611	Leucine-rich repeat
DSC1	6674dac8c8499cada56a88d3978fbf28	1219	SUPERFAMILY	SSF46785	Winged helix DNA-binding domain	415	532	1.66E-9	T	14-07-2021	IPR036390	Winged helix DNA-binding domain superfamily
DSC1	6674dac8c8499cada56a88d3978fbf28	1219	SUPERFAMILY	SSF52200	Toll/Interleukin receptor TIR domain	2	152	6.41E-33	T	14-07-2021	IPR035897	Toll/interleukin-1 receptor homology (TIR) domain superfamily
DSC1	6674dac8c8499cada56a88d3978fbf28	1219	PRINTS	PR00364	Disease resistance protein signature	211	226	9.1E-22	T	14-07-2021	-	-
DSC1	6674dac8c8499cada56a88d3978fbf28	1219	PRINTS	PR00364	Disease resistance protein signature	710	726	9.1E-22	T	14-07-2021	-	-
DSC1	6674dac8c8499cada56a88d3978fbf28	1219	PRINTS	PR00364	Disease resistance protein signature	287	301	9.1E-22	T	14-07-2021	-	-
DSC1	6674dac8c8499cada56a88d3978fbf28	1219	PRINTS	PR00364	Disease resistance protein signature	379	393	9.1E-22	T	14-07-2021	-	-
DSC1	6674dac8c8499cada56a88d3978fbf28	1219	Pfam	PF01582	TIR domain	11	185	4.7E-36	T	14-07-2021	IPR000157	Toll/interleukin-1 receptor homology (TIR) domain
DSC1	6674dac8c8499cada56a88d3978fbf28	1219	Pfam	PF07725	Leucine Rich Repeat	621	640	7.4E-6	T	14-07-2021	IPR011713	Leucine-rich repeat 3
DSC1	6674dac8c8499cada56a88d3978fbf28	1219	ProSiteProfiles	PS51450	Leucine-rich repeat profile.	806	827	5.109	T	14-07-2021	IPR001611	Leucine-rich repeat
DSC1	6674dac8c8499cada56a88d3978fbf28	1219	Pfam	PF00931	NB-ARC domain	197	427	2.4E-25	T	14-07-2021	IPR002182	NB-ARC
DSC1	6674dac8c8499cada56a88d3978fbf28	1219	Pfam	PF13855	Leucine rich repeat	855	912	2.5E-7	T	14-07-2021	IPR001611	Leucine-rich repeat
DSC1	6674dac8c8499cada56a88d3978fbf28	1219	SUPERFAMILY	SSF52047	RNI-like	798	945	7.61E-15	T	14-07-2021	-	-
DSC1	6674dac8c8499cada56a88d3978fbf28	1219	ProSiteProfiles	PS51450	Leucine-rich repeat profile.	621	642	4.693	T	14-07-2021	IPR001611	Leucine-rich repeat
DSC1	6674dac8c8499cada56a88d3978fbf28	1219	Gene3D	G3DSA:3.40.50.10140	-	8	176	1.1E-55	T	14-07-2021	IPR035897	Toll/interleukin-1 receptor homology (TIR) domain superfamily
DSC1	6674dac8c8499cada56a88d3978fbf28	1219	ProSiteProfiles	PS51450	Leucine-rich repeat profile.	856	877	5.109	T	14-07-2021	IPR001611	Leucine-rich repeat
DSC1	6674dac8c8499cada56a88d3978fbf28	1219	Gene3D	G3DSA:3.80.10.10	Ribonuclease Inhibitor	525	734	9.0E-24	T	14-07-2021	IPR032675	Leucine-rich repeat domain superfamily
DSC1	6674dac8c8499cada56a88d3978fbf28	1219	Gene3D	G3DSA:3.80.10.10	Ribonuclease Inhibitor	735	969	2.8E-34	T	14-07-2021	IPR032675	Leucine-rich repeat domain superfamily
DSC1	6674dac8c8499cada56a88d3978fbf28	1219	ProSiteProfiles	PS51450	Leucine-rich repeat profile.	667	689	5.117	T	14-07-2021	IPR001611	Leucine-rich repeat
DSC1	6674dac8c8499cada56a88d3978fbf28	1219	SUPERFAMILY	SSF52540	P-loop containing nucleoside triphosphate hydrolases	181	438	8.15E-55	T	14-07-2021	IPR027417	P-loop containing nucleoside triphosphate hydrolase
DSC1	6674dac8c8499cada56a88d3978fbf28	1219	ProSiteProfiles	PS50104	TIR domain profile.	9	149	21.86	T	14-07-2021	IPR000157	Toll/interleukin-1 receptor homology (TIR) domain
DSC1	6674dac8c8499cada56a88d3978fbf28	1219	Gene3D	G3DSA:3.40.50.300	-	177	341	4.3E-32	T	14-07-2021	-	-
DSC1	6674dac8c8499cada56a88d3978fbf28	1219	SMART	SM00255	till_3	10	149	1.1E-43	T	14-07-2021	IPR000157	Toll/interleukin-1 receptor homology (TIR) domain
Rpi-amr1e-2307	ed273cd3ca4f8e5ab69039c68aa40755	986	Gene3D	G3DSA:3.40.50.300	-	137	297	1.0E-35	T	14-07-2021	-	-
Rpi-amr1e-2307	ed273cd3ca4f8e5ab69039c68aa40755	986	Gene3D	G3DSA:1.20.5.4130	-	1	125	9.7E-31	T	14-07-2021	-	-
Rpi-amr1e-2307	ed273cd3ca4f8e5ab69039c68aa40755	986	PRINTS	PR00364	Disease resistance protein signature	173	188	2.3E-16	T	14-07-2021	-	-
Rpi-amr1e-2307	ed273cd3ca4f8e5ab69039c68aa40755	986	PRINTS	PR00364	Disease resistance protein signature	246	260	2.3E-16	T	14-07-2021	-	-
Rpi-amr1e-2307	ed273cd3ca4f8e5ab69039c68aa40755	986	PRINTS	PR00364	Disease resistance protein signature	341	355	2.3E-16	T	14-07-2021	-	-
Rpi-amr1e-2307	ed273cd3ca4f8e5ab69039c68aa40755	986	PRINTS	PR00364	Disease resistance protein signature	703	719	2.3E-16	T	14-07-2021	-	-
Rpi-amr1e-2307	ed273cd3ca4f8e5ab69039c68aa40755	986	Gene3D	G3DSA:1.10.8.430	-	307	390	6.1E-13	T	14-07-2021	IPR042197	Apoptotic protease-activating factors, helical domain
Rpi-amr1e-2307	ed273cd3ca4f8e5ab69039c68aa40755	986	SUPERFAMILY	SSF52058	L domain-like	580	863	1.26E-12	T	14-07-2021	-	-
Rpi-amr1e-2307	ed273cd3ca4f8e5ab69039c68aa40755	986	Gene3D	G3DSA:1.10.10.10	-	391	481	1.5E-20	T	14-07-2021	IPR036388	Winged helix-like DNA-binding domain superfamily
Rpi-amr1e-2307	ed273cd3ca4f8e5ab69039c68aa40755	986	SUPERFAMILY	SSF52540	P-loop containing nucleoside triphosphate hydrolases	144	404	2.25E-60	T	14-07-2021	IPR027417	P-loop containing nucleoside triphosphate hydrolase
Rpi-amr1e-2307	ed273cd3ca4f8e5ab69039c68aa40755	986	Pfam	PF00931	NB-ARC domain	154	385	7.6E-57	T	14-07-2021	IPR002182	NB-ARC
Rpi-amr1e-2307	ed273cd3ca4f8e5ab69039c68aa40755	986	CDD	cd14798	RX-CC_like	2	120	1.21606E-20	T	14-07-2021	IPR038005	Virus X resistance protein-like, coiled-coil domain
Rpi-amr1e-2307	ed273cd3ca4f8e5ab69039c68aa40755	986	Gene3D	G3DSA:3.80.10.10	Ribonuclease Inhibitor	573	878	1.6E-12	T	14-07-2021	IPR032675	Leucine-rich repeat domain superfamily
Rpi-amr1e-2307	ed273cd3ca4f8e5ab69039c68aa40755	986	Coils	Coil	Coil	96	116	-	T	14-07-2021	-	-
NbNRC4a	e9c28f8f5b89dfcdf557c6f1ad6db300	881	Pfam	PF00931	NB-ARC domain	162	397	3.0E-51	T	14-07-2021	IPR002182	NB-ARC
NbNRC4a	e9c28f8f5b89dfcdf557c6f1ad6db300	881	Coils	Coil	Coil	104	131	-	T	14-07-2021	-	-
NbNRC4a	e9c28f8f5b89dfcdf557c6f1ad6db300	881	Pfam	PF18052	Rx N-terminal domain	5	91	1.0E-13	T	14-07-2021	IPR041118	Rx, N-terminal
NbNRC4a	e9c28f8f5b89dfcdf557c6f1ad6db300	881	PRINTS	PR00364	Disease resistance protein signature	255	269	1.6E-12	T	14-07-2021	-	-
NbNRC4a	e9c28f8f5b89dfcdf557c6f1ad6db300	881	PRINTS	PR00364	Disease resistance protein signature	808	824	1.6E-12	T	14-07-2021	-	-
NbNRC4a	e9c28f8f5b89dfcdf557c6f1ad6db300	881	PRINTS	PR00364	Disease resistance protein signature	347	361	1.6E-12	T	14-07-2021	-	-
NbNRC4a	e9c28f8f5b89dfcdf557c6f1ad6db300	881	PRINTS	PR00364	Disease resistance protein signature	179	194	1.6E-12	T	14-07-2021	-	-
NbNRC4a	e9c28f8f5b89dfcdf557c6f1ad6db300	881	Gene3D	G3DSA:3.40.50.300	-	139	311	1.1E-32	T	14-07-2021	-	-
NbNRC4a	e9c28f8f5b89dfcdf557c6f1ad6db300	881	Gene3D	G3DSA:1.10.10.10	-	398	488	6.4E-22	T	14-07-2021	IPR036388	Winged helix-like DNA-binding domain superfamily
NbNRC4a	e9c28f8f5b89dfcdf557c6f1ad6db300	881	SUPERFAMILY	SSF52540	P-loop containing nucleoside triphosphate hydrolases	148	411	3.51E-57	T	14-07-2021	IPR027417	P-loop containing nucleoside triphosphate hydrolase
NbNRC4a	e9c28f8f5b89dfcdf557c6f1ad6db300	881	SUPERFAMILY	SSF52058	L domain-like	477	847	5.27E-21	T	14-07-2021	-	-
NbNRC4a	e9c28f8f5b89dfcdf557c6f1ad6db300	881	Gene3D	G3DSA:1.20.5.4130	-	5	116	1.9E-13	T	14-07-2021	-	-
NbNRC4a	e9c28f8f5b89dfcdf557c6f1ad6db300	881	CDD	cd14798	RX-CC_like	2	122	1.1053E-22	T	14-07-2021	IPR038005	Virus X resistance protein-like, coiled-coil domain
NbNRC4a	e9c28f8f5b89dfcdf557c6f1ad6db300	881	Gene3D	G3DSA:3.80.10.10	Ribonuclease Inhibitor	561	860	6.2E-20	T	14-07-2021	IPR032675	Leucine-rich repeat domain superfamily
NbNRC4a	e9c28f8f5b89dfcdf557c6f1ad6db300	881	Gene3D	G3DSA:1.10.8.430	-	313	397	3.2E-11	T	14-07-2021	IPR042197	Apoptotic protease-activating factors, helical domain
TNL2-PN40024	229f9223e0c3c659a2ccf19485597145	1019	Gene3D	G3DSA:1.10.8.430	-	345	426	4.0E-10	T	14-07-2021	IPR042197	Apoptotic protease-activating factors, helical domain
TNL2-PN40024	229f9223e0c3c659a2ccf19485597145	1019	SMART	SM00255	till_3	14	154	3.5E-52	T	14-07-2021	IPR000157	Toll/interleukin-1 receptor homology (TIR) domain
TNL2-PN40024	229f9223e0c3c659a2ccf19485597145	1019	Gene3D	G3DSA:3.40.50.300	-	184	335	3.3E-29	T	14-07-2021	-	-
TNL2-PN40024	229f9223e0c3c659a2ccf19485597145	1019	ProSiteProfiles	PS50104	TIR domain profile.	13	154	31.709	T	14-07-2021	IPR000157	Toll/interleukin-1 receptor homology (TIR) domain
TNL2-PN40024	229f9223e0c3c659a2ccf19485597145	1019	Gene3D	G3DSA:3.40.50.10140	-	12	183	1.0E-72	T	14-07-2021	IPR035897	Toll/interleukin-1 receptor homology (TIR) domain superfamily
TNL2-PN40024	229f9223e0c3c659a2ccf19485597145	1019	SUPERFAMILY	SSF52058	L domain-like	481	765	4.76E-30	T	14-07-2021	-	-
TNL2-PN40024	229f9223e0c3c659a2ccf19485597145	1019	Coils	Coil	Coil	396	416	-	T	14-07-2021	-	-
TNL2-PN40024	229f9223e0c3c659a2ccf19485597145	1019	Gene3D	G3DSA:3.80.10.10	Ribonuclease Inhibitor	509	656	3.8E-23	T	14-07-2021	IPR032675	Leucine-rich repeat domain superfamily
TNL2-PN40024	229f9223e0c3c659a2ccf19485597145	1019	Pfam	PF00931	NB-ARC domain	196	416	7.6E-23	T	14-07-2021	IPR002182	NB-ARC
TNL2-PN40024	229f9223e0c3c659a2ccf19485597145	1019	Gene3D	G3DSA:3.80.10.10	Ribonuclease Inhibitor	658	833	5.7E-12	T	14-07-2021	IPR032675	Leucine-rich repeat domain superfamily
TNL2-PN40024	229f9223e0c3c659a2ccf19485597145	1019	SUPERFAMILY	SSF52200	Toll/Interleukin receptor TIR domain	5	157	1.44E-46	T	14-07-2021	IPR035897	Toll/interleukin-1 receptor homology (TIR) domain superfamily
TNL2-PN40024	229f9223e0c3c659a2ccf19485597145	1019	PRINTS	PR00364	Disease resistance protein signature	285	299	2.5E-22	T	14-07-2021	-	-
TNL2-PN40024	229f9223e0c3c659a2ccf19485597145	1019	PRINTS	PR00364	Disease resistance protein signature	377	391	2.5E-22	T	14-07-2021	-	-
TNL2-PN40024	229f9223e0c3c659a2ccf19485597145	1019	PRINTS	PR00364	Disease resistance protein signature	586	602	2.5E-22	T	14-07-2021	-	-
TNL2-PN40024	229f9223e0c3c659a2ccf19485597145	1019	PRINTS	PR00364	Disease resistance protein signature	213	228	2.5E-22	T	14-07-2021	-	-
TNL2-PN40024	229f9223e0c3c659a2ccf19485597145	1019	ProSiteProfiles	PS51450	Leucine-rich repeat profile.	701	722	7.627	T	14-07-2021	IPR001611	Leucine-rich repeat
TNL2-PN40024	229f9223e0c3c659a2ccf19485597145	1019	ProSiteProfiles	PS51450	Leucine-rich repeat profile.	676	697	7.666	T	14-07-2021	IPR001611	Leucine-rich repeat
TNL2-PN40024	229f9223e0c3c659a2ccf19485597145	1019	SUPERFAMILY	SSF52540	P-loop containing nucleoside triphosphate hydrolases	179	436	1.07E-56	T	14-07-2021	IPR027417	P-loop containing nucleoside triphosphate hydrolase
TNL2-PN40024	229f9223e0c3c659a2ccf19485597145	1019	Pfam	PF01582	TIR domain	15	185	1.5E-54	T	14-07-2021	IPR000157	Toll/interleukin-1 receptor homology (TIR) domain
beta-WOLF0	7264ad4cc0870e6847037b6e7c8f44c0	1180	SUPERFAMILY	SSF52058	L domain-like	496	929	4.15E-39	T	14-07-2021	-	-
beta-WOLF0	7264ad4cc0870e6847037b6e7c8f44c0	1180	Pfam	PF18052	Rx N-terminal domain	10	97	2.1E-13	T	14-07-2021	IPR041118	Rx, N-terminal
beta-WOLF0	7264ad4cc0870e6847037b6e7c8f44c0	1180	Pfam	PF00931	NB-ARC domain	173	418	2.7E-41	T	14-07-2021	IPR002182	NB-ARC
beta-WOLF0	7264ad4cc0870e6847037b6e7c8f44c0	1180	Pfam	PF13855	Leucine rich repeat	571	626	3.6E-7	T	14-07-2021	IPR001611	Leucine-rich repeat
beta-WOLF0	7264ad4cc0870e6847037b6e7c8f44c0	1180	Gene3D	G3DSA:1.10.10.10	-	417	508	2.0E-18	T	14-07-2021	IPR036388	Winged helix-like DNA-binding domain superfamily
beta-WOLF0	7264ad4cc0870e6847037b6e7c8f44c0	1180	Gene3D	G3DSA:3.80.10.10	Ribonuclease Inhibitor	720	948	3.2E-16	T	14-07-2021	IPR032675	Leucine-rich repeat domain superfamily
beta-WOLF0	7264ad4cc0870e6847037b6e7c8f44c0	1180	Gene3D	G3DSA:3.80.10.10	Ribonuclease Inhibitor	516	695	4.3E-25	T	14-07-2021	IPR032675	Leucine-rich repeat domain superfamily
beta-WOLF0	7264ad4cc0870e6847037b6e7c8f44c0	1180	Gene3D	G3DSA:1.10.8.430	-	331	416	7.8E-12	T	14-07-2021	IPR042197	Apoptotic protease-activating factors, helical domain
beta-WOLF0	7264ad4cc0870e6847037b6e7c8f44c0	1180	Gene3D	G3DSA:3.40.50.300	-	159	327	7.0E-38	T	14-07-2021	-	-
beta-WOLF0	7264ad4cc0870e6847037b6e7c8f44c0	1180	PRINTS	PR00364	Disease resistance protein signature	369	383	1.4E-16	T	14-07-2021	-	-
beta-WOLF0	7264ad4cc0870e6847037b6e7c8f44c0	1180	PRINTS	PR00364	Disease resistance protein signature	613	629	1.4E-16	T	14-07-2021	-	-
beta-WOLF0	7264ad4cc0870e6847037b6e7c8f44c0	1180	PRINTS	PR00364	Disease resistance protein signature	192	207	1.4E-16	T	14-07-2021	-	-
beta-WOLF0	7264ad4cc0870e6847037b6e7c8f44c0	1180	PRINTS	PR00364	Disease resistance protein signature	271	285	1.4E-16	T	14-07-2021	-	-
beta-WOLF0	7264ad4cc0870e6847037b6e7c8f44c0	1180	Gene3D	G3DSA:1.20.5.4130	-	7	119	1.9E-12	T	14-07-2021	-	-
beta-WOLF0	7264ad4cc0870e6847037b6e7c8f44c0	1180	Gene3D	G3DSA:3.80.10.10	Ribonuclease Inhibitor	962	1174	1.1E-21	T	14-07-2021	IPR032675	Leucine-rich repeat domain superfamily
beta-WOLF0	7264ad4cc0870e6847037b6e7c8f44c0	1180	SUPERFAMILY	SSF52047	RNI-like	861	1156	1.96E-27	T	14-07-2021	-	-
beta-WOLF0	7264ad4cc0870e6847037b6e7c8f44c0	1180	SUPERFAMILY	SSF52540	P-loop containing nucleoside triphosphate hydrolases	160	431	1.88E-62	T	14-07-2021	IPR027417	P-loop containing nucleoside triphosphate hydrolase
Pid3-W4	d1402084d94454f2632e2a499f69f4bb	924	Gene3D	G3DSA:1.10.10.10	-	423	513	1.2E-16	T	14-07-2021	IPR036388	Winged helix-like DNA-binding domain superfamily
Pid3-W4	d1402084d94454f2632e2a499f69f4bb	924	Gene3D	G3DSA:1.20.5.4130	-	5	138	3.9E-15	T	14-07-2021	-	-
Pid3-W4	d1402084d94454f2632e2a499f69f4bb	924	SUPERFAMILY	SSF52540	P-loop containing nucleoside triphosphate hydrolases	160	437	1.73E-62	T	14-07-2021	IPR027417	P-loop containing nucleoside triphosphate hydrolase
Pid3-W4	d1402084d94454f2632e2a499f69f4bb	924	Gene3D	G3DSA:1.10.8.430	-	333	422	2.5E-13	T	14-07-2021	IPR042197	Apoptotic protease-activating factors, helical domain
Pid3-W4	d1402084d94454f2632e2a499f69f4bb	924	Pfam	PF00931	NB-ARC domain	183	421	5.2E-49	T	14-07-2021	IPR002182	NB-ARC
Pid3-W4	d1402084d94454f2632e2a499f69f4bb	924	Gene3D	G3DSA:3.80.10.10	Ribonuclease Inhibitor	539	897	1.1E-34	T	14-07-2021	IPR032675	Leucine-rich repeat domain superfamily
Pid3-W4	d1402084d94454f2632e2a499f69f4bb	924	Pfam	PF18052	Rx N-terminal domain	5	97	4.7E-17	T	14-07-2021	IPR041118	Rx, N-terminal
Pid3-W4	d1402084d94454f2632e2a499f69f4bb	924	Gene3D	G3DSA:3.40.50.300	-	156	331	2.6E-33	T	14-07-2021	-	-
Pid3-W4	d1402084d94454f2632e2a499f69f4bb	924	PRINTS	PR00364	Disease resistance protein signature	575	591	2.1E-17	T	14-07-2021	-	-
Pid3-W4	d1402084d94454f2632e2a499f69f4bb	924	PRINTS	PR00364	Disease resistance protein signature	276	290	2.1E-17	T	14-07-2021	-	-
Pid3-W4	d1402084d94454f2632e2a499f69f4bb	924	PRINTS	PR00364	Disease resistance protein signature	371	385	2.1E-17	T	14-07-2021	-	-
Pid3-W4	d1402084d94454f2632e2a499f69f4bb	924	PRINTS	PR00364	Disease resistance protein signature	197	212	2.1E-17	T	14-07-2021	-	-
Pid3-W4	d1402084d94454f2632e2a499f69f4bb	924	SUPERFAMILY	SSF52058	L domain-like	502	885	2.38E-32	T	14-07-2021	-	-
Pid3-W4	d1402084d94454f2632e2a499f69f4bb	924	CDD	cd14798	RX-CC_like	2	136	1.78291E-16	T	14-07-2021	IPR038005	Virus X resistance protein-like, coiled-coil domain
CNL-11990	7a394bcff1bf15e4471a4e581274950f	901	Gene3D	G3DSA:1.10.10.10	-	391	482	2.1E-18	T	14-07-2021	IPR036388	Winged helix-like DNA-binding domain superfamily
CNL-11990	7a394bcff1bf15e4471a4e581274950f	901	Gene3D	G3DSA:1.20.5.4130	-	1	117	3.1E-17	T	14-07-2021	-	-
CNL-11990	7a394bcff1bf15e4471a4e581274950f	901	SUPERFAMILY	SSF52540	P-loop containing nucleoside triphosphate hydrolases	144	403	4.83E-61	T	14-07-2021	IPR027417	P-loop containing nucleoside triphosphate hydrolase
CNL-11990	7a394bcff1bf15e4471a4e581274950f	901	SUPERFAMILY	SSF52058	L domain-like	547	875	4.42E-26	T	14-07-2021	-	-
CNL-11990	7a394bcff1bf15e4471a4e581274950f	901	Pfam	PF00931	NB-ARC domain	152	374	1.3E-58	T	14-07-2021	IPR002182	NB-ARC
CNL-11990	7a394bcff1bf15e4471a4e581274950f	901	Gene3D	G3DSA:1.10.8.430	-	305	390	5.8E-13	T	14-07-2021	IPR042197	Apoptotic protease-activating factors, helical domain
CNL-11990	7a394bcff1bf15e4471a4e581274950f	901	Gene3D	G3DSA:3.40.50.300	-	130	299	1.3E-34	T	14-07-2021	-	-
CNL-11990	7a394bcff1bf15e4471a4e581274950f	901	PRINTS	PR00364	Disease resistance protein signature	247	261	4.1E-19	T	14-07-2021	-	-
CNL-11990	7a394bcff1bf15e4471a4e581274950f	901	PRINTS	PR00364	Disease resistance protein signature	341	355	4.1E-19	T	14-07-2021	-	-
CNL-11990	7a394bcff1bf15e4471a4e581274950f	901	PRINTS	PR00364	Disease resistance protein signature	170	185	4.1E-19	T	14-07-2021	-	-
CNL-11990	7a394bcff1bf15e4471a4e581274950f	901	PRINTS	PR00364	Disease resistance protein signature	760	776	4.1E-19	T	14-07-2021	-	-
CNL-11990	7a394bcff1bf15e4471a4e581274950f	901	Gene3D	G3DSA:3.80.10.10	Ribonuclease Inhibitor	561	786	4.0E-21	T	14-07-2021	IPR032675	Leucine-rich repeat domain superfamily
CNL-11990	7a394bcff1bf15e4471a4e581274950f	901	Gene3D	G3DSA:3.80.10.10	Ribonuclease Inhibitor	794	886	6.2E-9	T	14-07-2021	IPR032675	Leucine-rich repeat domain superfamily
Rpr1	23cde9c1135a50f3f9bf163dffa23a8f	901	PRINTS	PR00364	Disease resistance protein signature	607	623	3.3E-16	T	14-07-2021	-	-
Rpr1	23cde9c1135a50f3f9bf163dffa23a8f	901	PRINTS	PR00364	Disease resistance protein signature	191	206	3.3E-16	T	14-07-2021	-	-
Rpr1	23cde9c1135a50f3f9bf163dffa23a8f	901	PRINTS	PR00364	Disease resistance protein signature	265	279	3.3E-16	T	14-07-2021	-	-
Rpr1	23cde9c1135a50f3f9bf163dffa23a8f	901	PRINTS	PR00364	Disease resistance protein signature	358	372	3.3E-16	T	14-07-2021	-	-
Rpr1	23cde9c1135a50f3f9bf163dffa23a8f	901	Gene3D	G3DSA:1.20.5.4130	-	3	137	4.4E-14	T	14-07-2021	-	-
Rpr1	23cde9c1135a50f3f9bf163dffa23a8f	901	Coils	Coil	Coil	122	142	-	T	14-07-2021	-	-
Rpr1	23cde9c1135a50f3f9bf163dffa23a8f	901	Coils	Coil	Coil	34	61	-	T	14-07-2021	-	-
Rpr1	23cde9c1135a50f3f9bf163dffa23a8f	901	Gene3D	G3DSA:3.40.50.300	-	155	320	1.1E-32	T	14-07-2021	-	-
Rpr1	23cde9c1135a50f3f9bf163dffa23a8f	901	SUPERFAMILY	SSF52058	L domain-like	485	878	5.61E-34	T	14-07-2021	-	-
Rpr1	23cde9c1135a50f3f9bf163dffa23a8f	901	CDD	cd14798	RX-CC_like	3	133	6.28728E-13	T	14-07-2021	IPR038005	Virus X resistance protein-like, coiled-coil domain
Rpr1	23cde9c1135a50f3f9bf163dffa23a8f	901	Gene3D	G3DSA:3.80.10.10	Ribonuclease Inhibitor	738	892	2.0E-10	T	14-07-2021	IPR032675	Leucine-rich repeat domain superfamily
Rpr1	23cde9c1135a50f3f9bf163dffa23a8f	901	Gene3D	G3DSA:1.10.10.10	-	412	495	5.8E-9	T	14-07-2021	IPR036388	Winged helix-like DNA-binding domain superfamily
Rpr1	23cde9c1135a50f3f9bf163dffa23a8f	901	Pfam	PF18052	Rx N-terminal domain	16	100	9.7E-15	T	14-07-2021	IPR041118	Rx, N-terminal
Rpr1	23cde9c1135a50f3f9bf163dffa23a8f	901	Pfam	PF00931	NB-ARC domain	178	407	2.3E-48	T	14-07-2021	IPR002182	NB-ARC
Rpr1	23cde9c1135a50f3f9bf163dffa23a8f	901	Gene3D	G3DSA:3.80.10.10	Ribonuclease Inhibitor	534	706	3.3E-20	T	14-07-2021	IPR032675	Leucine-rich repeat domain superfamily
Rpr1	23cde9c1135a50f3f9bf163dffa23a8f	901	SUPERFAMILY	SSF52540	P-loop containing nucleoside triphosphate hydrolases	163	421	7.59E-64	T	14-07-2021	IPR027417	P-loop containing nucleoside triphosphate hydrolase
Rpr1	23cde9c1135a50f3f9bf163dffa23a8f	901	Gene3D	G3DSA:1.10.8.430	-	323	411	2.6E-17	T	14-07-2021	IPR042197	Apoptotic protease-activating factors, helical domain
ZAR1	b310f832b6f59039c166c7cf270940ef	852	Pfam	PF18052	Rx N-terminal domain	5	93	5.4E-18	T	14-07-2021	IPR041118	Rx, N-terminal
ZAR1	b310f832b6f59039c166c7cf270940ef	852	Gene3D	G3DSA:1.20.5.4130	-	5	130	9.8E-15	T	14-07-2021	-	-
ZAR1	b310f832b6f59039c166c7cf270940ef	852	Gene3D	G3DSA:3.40.50.300	-	150	313	4.6E-37	T	14-07-2021	-	-
ZAR1	b310f832b6f59039c166c7cf270940ef	852	Pfam	PF00931	NB-ARC domain	164	410	3.8E-85	T	14-07-2021	IPR002182	NB-ARC
ZAR1	b310f832b6f59039c166c7cf270940ef	852	SUPERFAMILY	SSF52540	P-loop containing nucleoside triphosphate hydrolases	149	421	3.66E-64	T	14-07-2021	IPR027417	P-loop containing nucleoside triphosphate hydrolase
ZAR1	b310f832b6f59039c166c7cf270940ef	852	CDD	cd14798	RX-CC_like	3	127	3.11044E-29	T	14-07-2021	IPR038005	Virus X resistance protein-like, coiled-coil domain
ZAR1	b310f832b6f59039c166c7cf270940ef	852	Gene3D	G3DSA:3.80.10.10	Ribonuclease Inhibitor	669	838	6.1E-8	T	14-07-2021	IPR032675	Leucine-rich repeat domain superfamily
ZAR1	b310f832b6f59039c166c7cf270940ef	852	Gene3D	G3DSA:3.80.10.10	Ribonuclease Inhibitor	498	667	1.5E-19	T	14-07-2021	IPR032675	Leucine-rich repeat domain superfamily
ZAR1	b310f832b6f59039c166c7cf270940ef	852	Gene3D	G3DSA:1.10.8.430	-	318	412	1.2E-15	T	14-07-2021	IPR042197	Apoptotic protease-activating factors, helical domain
ZAR1	b310f832b6f59039c166c7cf270940ef	852	SUPERFAMILY	SSF52058	L domain-like	486	825	1.7E-25	T	14-07-2021	-	-
ZAR1	b310f832b6f59039c166c7cf270940ef	852	Coils	Coil	Coil	17	68	-	T	14-07-2021	-	-
ZAR1	b310f832b6f59039c166c7cf270940ef	852	PRINTS	PR00364	Disease resistance protein signature	256	270	1.3E-19	T	14-07-2021	-	-
ZAR1	b310f832b6f59039c166c7cf270940ef	852	PRINTS	PR00364	Disease resistance protein signature	355	369	1.3E-19	T	14-07-2021	-	-
ZAR1	b310f832b6f59039c166c7cf270940ef	852	PRINTS	PR00364	Disease resistance protein signature	607	623	1.3E-19	T	14-07-2021	-	-
ZAR1	b310f832b6f59039c166c7cf270940ef	852	PRINTS	PR00364	Disease resistance protein signature	184	199	1.3E-19	T	14-07-2021	-	-
MLA7	9e042d5ef154eb7d72cf524287cf510a	961	Coils	Coil	Coil	26	46	-	T	14-07-2021	-	-
MLA7	9e042d5ef154eb7d72cf524287cf510a	961	Gene3D	G3DSA:1.10.10.10	-	423	512	1.5E-14	T	14-07-2021	IPR036388	Winged helix-like DNA-binding domain superfamily
MLA7	9e042d5ef154eb7d72cf524287cf510a	961	PRINTS	PR00364	Disease resistance protein signature	631	647	8.7E-18	T	14-07-2021	-	-
MLA7	9e042d5ef154eb7d72cf524287cf510a	961	PRINTS	PR00364	Disease resistance protein signature	271	285	8.7E-18	T	14-07-2021	-	-
MLA7	9e042d5ef154eb7d72cf524287cf510a	961	PRINTS	PR00364	Disease resistance protein signature	369	383	8.7E-18	T	14-07-2021	-	-
MLA7	9e042d5ef154eb7d72cf524287cf510a	961	PRINTS	PR00364	Disease resistance protein signature	198	213	8.7E-18	T	14-07-2021	-	-
MLA7	9e042d5ef154eb7d72cf524287cf510a	961	CDD	cd14798	RX-CC_like	6	137	8.5059E-21	T	14-07-2021	IPR038005	Virus X resistance protein-like, coiled-coil domain
MLA7	9e042d5ef154eb7d72cf524287cf510a	961	Gene3D	G3DSA:3.80.10.10	Ribonuclease Inhibitor	518	847	1.2E-27	T	14-07-2021	IPR032675	Leucine-rich repeat domain superfamily
MLA7	9e042d5ef154eb7d72cf524287cf510a	961	SUPERFAMILY	SSF52058	L domain-like	501	827	9.01E-31	T	14-07-2021	-	-
MLA7	9e042d5ef154eb7d72cf524287cf510a	961	Gene3D	G3DSA:1.10.8.430	-	334	422	3.8E-14	T	14-07-2021	IPR042197	Apoptotic protease-activating factors, helical domain
MLA7	9e042d5ef154eb7d72cf524287cf510a	961	SUPERFAMILY	SSF52540	P-loop containing nucleoside triphosphate hydrolases	189	437	7.64E-59	T	14-07-2021	IPR027417	P-loop containing nucleoside triphosphate hydrolase
MLA7	9e042d5ef154eb7d72cf524287cf510a	961	Gene3D	G3DSA:1.20.5.4130	-	6	122	1.5E-30	T	14-07-2021	-	-
MLA7	9e042d5ef154eb7d72cf524287cf510a	961	Pfam	PF18052	Rx N-terminal domain	7	93	1.1E-19	T	14-07-2021	IPR041118	Rx, N-terminal
MLA7	9e042d5ef154eb7d72cf524287cf510a	961	Pfam	PF00931	NB-ARC domain	198	425	2.5E-44	T	14-07-2021	IPR002182	NB-ARC
MLA7	9e042d5ef154eb7d72cf524287cf510a	961	Gene3D	G3DSA:3.40.50.300	-	163	324	4.9E-32	T	14-07-2021	-	-
Rpi-vnt1_1	59fef1514aa123a174b1068819714540	891	Pfam	PF18052	Rx N-terminal domain	43	125	4.6E-14	T	14-07-2021	IPR041118	Rx, N-terminal
Rpi-vnt1_1	59fef1514aa123a174b1068819714540	891	Gene3D	G3DSA:3.80.10.10	Ribonuclease Inhibitor	541	890	8.5E-18	T	14-07-2021	IPR032675	Leucine-rich repeat domain superfamily
Rpi-vnt1_1	59fef1514aa123a174b1068819714540	891	Pfam	PF00931	NB-ARC domain	194	426	6.8E-46	T	14-07-2021	IPR002182	NB-ARC
Rpi-vnt1_1	59fef1514aa123a174b1068819714540	891	SMART	SM00382	AAA_5	210	344	0.0061	T	14-07-2021	IPR003593	AAA+ ATPase domain
Rpi-vnt1_1	59fef1514aa123a174b1068819714540	891	Gene3D	G3DSA:1.10.10.10	-	430	521	5.2E-18	T	14-07-2021	IPR036388	Winged helix-like DNA-binding domain superfamily
Rpi-vnt1_1	59fef1514aa123a174b1068819714540	891	Gene3D	G3DSA:1.10.8.430	-	343	429	1.4E-13	T	14-07-2021	IPR042197	Apoptotic protease-activating factors, helical domain
Rpi-vnt1_1	59fef1514aa123a174b1068819714540	891	Gene3D	G3DSA:3.40.50.300	-	179	337	7.0E-32	T	14-07-2021	-	-
Rpi-vnt1_1	59fef1514aa123a174b1068819714540	891	SUPERFAMILY	SSF52058	L domain-like	510	875	1.56E-20	T	14-07-2021	-	-
Rpi-vnt1_1	59fef1514aa123a174b1068819714540	891	CDD	cd14798	RX-CC_like	51	154	7.51586E-17	T	14-07-2021	IPR038005	Virus X resistance protein-like, coiled-coil domain
Rpi-vnt1_1	59fef1514aa123a174b1068819714540	891	SUPERFAMILY	SSF52540	P-loop containing nucleoside triphosphate hydrolases	175	444	3.09E-58	T	14-07-2021	IPR027417	P-loop containing nucleoside triphosphate hydrolase
Rpi-vnt1_1	59fef1514aa123a174b1068819714540	891	Gene3D	G3DSA:1.20.5.4130	-	43	152	1.5E-11	T	14-07-2021	-	-
Rpi-vnt1_1	59fef1514aa123a174b1068819714540	891	PRINTS	PR00364	Disease resistance protein signature	213	228	1.5E-16	T	14-07-2021	-	-
Rpi-vnt1_1	59fef1514aa123a174b1068819714540	891	PRINTS	PR00364	Disease resistance protein signature	282	296	1.5E-16	T	14-07-2021	-	-
Rpi-vnt1_1	59fef1514aa123a174b1068819714540	891	PRINTS	PR00364	Disease resistance protein signature	639	655	1.5E-16	T	14-07-2021	-	-
Rpi-vnt1_1	59fef1514aa123a174b1068819714540	891	PRINTS	PR00364	Disease resistance protein signature	383	397	1.5E-16	T	14-07-2021	-	-
Rpi-vnt1_1	59fef1514aa123a174b1068819714540	891	Coils	Coil	Coil	96	116	-	T	14-07-2021	-	-
SpNBS-LRR	e67267d92321f9691d7945220017aea7	771	SUPERFAMILY	SSF52058	L domain-like	460	757	4.08E-15	T	14-07-2021	-	-
SpNBS-LRR	e67267d92321f9691d7945220017aea7	771	PRINTS	PR00364	Disease resistance protein signature	333	347	7.8E-17	T	14-07-2021	-	-
SpNBS-LRR	e67267d92321f9691d7945220017aea7	771	PRINTS	PR00364	Disease resistance protein signature	542	558	7.8E-17	T	14-07-2021	-	-
SpNBS-LRR	e67267d92321f9691d7945220017aea7	771	PRINTS	PR00364	Disease resistance protein signature	167	182	7.8E-17	T	14-07-2021	-	-
SpNBS-LRR	e67267d92321f9691d7945220017aea7	771	PRINTS	PR00364	Disease resistance protein signature	240	254	7.8E-17	T	14-07-2021	-	-
SpNBS-LRR	e67267d92321f9691d7945220017aea7	771	Gene3D	G3DSA:1.10.10.10	-	384	471	1.0E-7	T	14-07-2021	IPR036388	Winged helix-like DNA-binding domain superfamily
SpNBS-LRR	e67267d92321f9691d7945220017aea7	771	Gene3D	G3DSA:3.80.10.10	Ribonuclease Inhibitor	489	771	1.7E-14	T	14-07-2021	IPR032675	Leucine-rich repeat domain superfamily
SpNBS-LRR	e67267d92321f9691d7945220017aea7	771	Gene3D	G3DSA:1.10.8.430	-	300	383	6.5E-22	T	14-07-2021	IPR042197	Apoptotic protease-activating factors, helical domain
SpNBS-LRR	e67267d92321f9691d7945220017aea7	771	Pfam	PF00931	NB-ARC domain	154	386	2.2E-48	T	14-07-2021	IPR002182	NB-ARC
SpNBS-LRR	e67267d92321f9691d7945220017aea7	771	Gene3D	G3DSA:3.40.50.300	-	136	297	1.4E-30	T	14-07-2021	-	-
SpNBS-LRR	e67267d92321f9691d7945220017aea7	771	Coils	Coil	Coil	427	447	-	T	14-07-2021	-	-
SpNBS-LRR	e67267d92321f9691d7945220017aea7	771	SMART	SM00382	AAA_5	164	301	0.0046	T	14-07-2021	IPR003593	AAA+ ATPase domain
SpNBS-LRR	e67267d92321f9691d7945220017aea7	771	SUPERFAMILY	SSF52540	P-loop containing nucleoside triphosphate hydrolases	142	400	4.26E-48	T	14-07-2021	IPR027417	P-loop containing nucleoside triphosphate hydrolase
NRC1	698fdd3c5d7d9f1a9cf879b1291ef1e7	888	Gene3D	G3DSA:3.40.50.300	-	142	313	2.1E-35	T	14-07-2021	-	-
NRC1	698fdd3c5d7d9f1a9cf879b1291ef1e7	888	Gene3D	G3DSA:3.80.10.10	Ribonuclease Inhibitor	553	867	1.5E-27	T	14-07-2021	IPR032675	Leucine-rich repeat domain superfamily
NRC1	698fdd3c5d7d9f1a9cf879b1291ef1e7	888	SUPERFAMILY	SSF52540	P-loop containing nucleoside triphosphate hydrolases	149	414	6.49E-60	T	14-07-2021	IPR027417	P-loop containing nucleoside triphosphate hydrolase
NRC1	698fdd3c5d7d9f1a9cf879b1291ef1e7	888	Gene3D	G3DSA:1.20.5.4130	-	5	111	5.0E-16	T	14-07-2021	-	-
NRC1	698fdd3c5d7d9f1a9cf879b1291ef1e7	888	CDD	cd14798	RX-CC_like	6	122	6.37173E-27	T	14-07-2021	IPR038005	Virus X resistance protein-like, coiled-coil domain
NRC1	698fdd3c5d7d9f1a9cf879b1291ef1e7	888	Pfam	PF00931	NB-ARC domain	163	401	3.2E-59	T	14-07-2021	IPR002182	NB-ARC
NRC1	698fdd3c5d7d9f1a9cf879b1291ef1e7	888	PRINTS	PR00364	Disease resistance protein signature	256	270	1.6E-15	T	14-07-2021	-	-
NRC1	698fdd3c5d7d9f1a9cf879b1291ef1e7	888	PRINTS	PR00364	Disease resistance protein signature	834	850	1.6E-15	T	14-07-2021	-	-
NRC1	698fdd3c5d7d9f1a9cf879b1291ef1e7	888	PRINTS	PR00364	Disease resistance protein signature	348	362	1.6E-15	T	14-07-2021	-	-
NRC1	698fdd3c5d7d9f1a9cf879b1291ef1e7	888	PRINTS	PR00364	Disease resistance protein signature	180	195	1.6E-15	T	14-07-2021	-	-
NRC1	698fdd3c5d7d9f1a9cf879b1291ef1e7	888	Gene3D	G3DSA:1.10.8.430	-	314	399	1.7E-14	T	14-07-2021	IPR042197	Apoptotic protease-activating factors, helical domain
NRC1	698fdd3c5d7d9f1a9cf879b1291ef1e7	888	SUPERFAMILY	SSF52058	L domain-like	479	846	1.11E-27	T	14-07-2021	-	-
NRC1	698fdd3c5d7d9f1a9cf879b1291ef1e7	888	Pfam	PF18052	Rx N-terminal domain	6	91	4.5E-15	T	14-07-2021	IPR041118	Rx, N-terminal
NRC1	698fdd3c5d7d9f1a9cf879b1291ef1e7	888	Gene3D	G3DSA:1.10.10.10	-	400	491	5.7E-20	T	14-07-2021	IPR036388	Winged helix-like DNA-binding domain superfamily
NRC1	698fdd3c5d7d9f1a9cf879b1291ef1e7	888	Coils	Coil	Coil	104	124	-	T	14-07-2021	-	-
MdNLR16	9da366e826c4f7b52c4a27569e0dbfcc	1216	ProSiteProfiles	PS50104	TIR domain profile.	13	153	28.559	T	14-07-2021	IPR000157	Toll/interleukin-1 receptor homology (TIR) domain
MdNLR16	9da366e826c4f7b52c4a27569e0dbfcc	1216	Gene3D	G3DSA:3.80.10.10	Ribonuclease Inhibitor	739	928	2.7E-42	T	14-07-2021	IPR032675	Leucine-rich repeat domain superfamily
MdNLR16	9da366e826c4f7b52c4a27569e0dbfcc	1216	Gene3D	G3DSA:3.80.10.10	Ribonuclease Inhibitor	929	1069	8.7E-32	T	14-07-2021	IPR032675	Leucine-rich repeat domain superfamily
MdNLR16	9da366e826c4f7b52c4a27569e0dbfcc	1216	Pfam	PF00931	NB-ARC domain	194	413	2.8E-30	T	14-07-2021	IPR002182	NB-ARC
MdNLR16	9da366e826c4f7b52c4a27569e0dbfcc	1216	SUPERFAMILY	SSF52540	P-loop containing nucleoside triphosphate hydrolases	178	439	2.52E-62	T	14-07-2021	IPR027417	P-loop containing nucleoside triphosphate hydrolase
MdNLR16	9da366e826c4f7b52c4a27569e0dbfcc	1216	Gene3D	G3DSA:3.80.10.10	Ribonuclease Inhibitor	585	738	1.0E-20	T	14-07-2021	IPR032675	Leucine-rich repeat domain superfamily
MdNLR16	9da366e826c4f7b52c4a27569e0dbfcc	1216	SUPERFAMILY	SSF52058	L domain-like	921	1204	2.89E-43	T	14-07-2021	-	-
MdNLR16	9da366e826c4f7b52c4a27569e0dbfcc	1216	Gene3D	G3DSA:3.40.50.10140	-	7	178	6.4E-70	T	14-07-2021	IPR035897	Toll/interleukin-1 receptor homology (TIR) domain superfamily
MdNLR16	9da366e826c4f7b52c4a27569e0dbfcc	1216	PRINTS	PR00364	Disease resistance protein signature	289	303	1.4E-25	T	14-07-2021	-	-
MdNLR16	9da366e826c4f7b52c4a27569e0dbfcc	1216	PRINTS	PR00364	Disease resistance protein signature	213	228	1.4E-25	T	14-07-2021	-	-
MdNLR16	9da366e826c4f7b52c4a27569e0dbfcc	1216	PRINTS	PR00364	Disease resistance protein signature	380	394	1.4E-25	T	14-07-2021	-	-
MdNLR16	9da366e826c4f7b52c4a27569e0dbfcc	1216	PRINTS	PR00364	Disease resistance protein signature	857	873	1.4E-25	T	14-07-2021	-	-
MdNLR16	9da366e826c4f7b52c4a27569e0dbfcc	1216	SMART	SM00255	till_3	14	153	4.6E-45	T	14-07-2021	IPR000157	Toll/interleukin-1 receptor homology (TIR) domain
MdNLR16	9da366e826c4f7b52c4a27569e0dbfcc	1216	Gene3D	G3DSA:1.10.8.430	-	345	429	8.3E-17	T	14-07-2021	IPR042197	Apoptotic protease-activating factors, helical domain
MdNLR16	9da366e826c4f7b52c4a27569e0dbfcc	1216	Pfam	PF01582	TIR domain	14	189	5.5E-48	T	14-07-2021	IPR000157	Toll/interleukin-1 receptor homology (TIR) domain
MdNLR16	9da366e826c4f7b52c4a27569e0dbfcc	1216	SUPERFAMILY	SSF52058	L domain-like	485	921	3.74E-53	T	14-07-2021	-	-
MdNLR16	9da366e826c4f7b52c4a27569e0dbfcc	1216	SMART	SM00369	LRR_typ_2	743	766	20.0	T	14-07-2021	IPR003591	Leucine-rich repeat, typical subtype
MdNLR16	9da366e826c4f7b52c4a27569e0dbfcc	1216	SMART	SM00369	LRR_typ_2	1024	1047	65.0	T	14-07-2021	IPR003591	Leucine-rich repeat, typical subtype
MdNLR16	9da366e826c4f7b52c4a27569e0dbfcc	1216	SMART	SM00369	LRR_typ_2	954	977	57.0	T	14-07-2021	IPR003591	Leucine-rich repeat, typical subtype
MdNLR16	9da366e826c4f7b52c4a27569e0dbfcc	1216	SMART	SM00369	LRR_typ_2	1164	1187	42.0	T	14-07-2021	IPR003591	Leucine-rich repeat, typical subtype
MdNLR16	9da366e826c4f7b52c4a27569e0dbfcc	1216	SMART	SM00369	LRR_typ_2	813	836	93.0	T	14-07-2021	IPR003591	Leucine-rich repeat, typical subtype
MdNLR16	9da366e826c4f7b52c4a27569e0dbfcc	1216	SMART	SM00369	LRR_typ_2	884	907	57.0	T	14-07-2021	IPR003591	Leucine-rich repeat, typical subtype
MdNLR16	9da366e826c4f7b52c4a27569e0dbfcc	1216	SMART	SM00369	LRR_typ_2	1094	1117	18.0	T	14-07-2021	IPR003591	Leucine-rich repeat, typical subtype
MdNLR16	9da366e826c4f7b52c4a27569e0dbfcc	1216	SUPERFAMILY	SSF52200	Toll/Interleukin receptor TIR domain	5	156	1.44E-42	T	14-07-2021	IPR035897	Toll/interleukin-1 receptor homology (TIR) domain superfamily
MdNLR16	9da366e826c4f7b52c4a27569e0dbfcc	1216	Gene3D	G3DSA:3.40.50.300	-	179	340	1.9E-32	T	14-07-2021	-	-
MdNLR16	9da366e826c4f7b52c4a27569e0dbfcc	1216	Gene3D	G3DSA:3.80.10.10	Ribonuclease Inhibitor	1070	1209	9.9E-22	T	14-07-2021	IPR032675	Leucine-rich repeat domain superfamily
GmKR3	2e55e2f1a6e02def6af61761d9264dcc	636	Pfam	PF00931	NB-ARC domain	218	448	9.5E-32	T	14-07-2021	IPR002182	NB-ARC
GmKR3	2e55e2f1a6e02def6af61761d9264dcc	636	SUPERFAMILY	SSF46785	Winged helix DNA-binding domain	443	550	4.08E-30	T	14-07-2021	IPR036390	Winged helix DNA-binding domain superfamily
GmKR3	2e55e2f1a6e02def6af61761d9264dcc	636	Gene3D	G3DSA:3.40.50.10140	-	29	203	4.5E-63	T	14-07-2021	IPR035897	Toll/interleukin-1 receptor homology (TIR) domain superfamily
GmKR3	2e55e2f1a6e02def6af61761d9264dcc	636	SUPERFAMILY	SSF52200	Toll/Interleukin receptor TIR domain	30	173	3.14E-38	T	14-07-2021	IPR035897	Toll/interleukin-1 receptor homology (TIR) domain superfamily
GmKR3	2e55e2f1a6e02def6af61761d9264dcc	636	Pfam	PF01582	TIR domain	35	205	3.6E-42	T	14-07-2021	IPR000157	Toll/interleukin-1 receptor homology (TIR) domain
GmKR3	2e55e2f1a6e02def6af61761d9264dcc	636	PRINTS	PR00364	Disease resistance protein signature	408	422	1.5E-19	T	14-07-2021	-	-
GmKR3	2e55e2f1a6e02def6af61761d9264dcc	636	PRINTS	PR00364	Disease resistance protein signature	235	250	1.5E-19	T	14-07-2021	-	-
GmKR3	2e55e2f1a6e02def6af61761d9264dcc	636	PRINTS	PR00364	Disease resistance protein signature	310	324	1.5E-19	T	14-07-2021	-	-
GmKR3	2e55e2f1a6e02def6af61761d9264dcc	636	ProSiteProfiles	PS50104	TIR domain profile.	33	171	24.666	T	14-07-2021	IPR000157	Toll/interleukin-1 receptor homology (TIR) domain
GmKR3	2e55e2f1a6e02def6af61761d9264dcc	636	SUPERFAMILY	SSF52540	P-loop containing nucleoside triphosphate hydrolases	203	467	4.23E-65	T	14-07-2021	IPR027417	P-loop containing nucleoside triphosphate hydrolase
GmKR3	2e55e2f1a6e02def6af61761d9264dcc	636	SMART	SM00255	till_3	34	171	1.4E-39	T	14-07-2021	IPR000157	Toll/interleukin-1 receptor homology (TIR) domain
GmKR3	2e55e2f1a6e02def6af61761d9264dcc	636	Gene3D	G3DSA:1.10.8.430	-	372	457	8.7E-15	T	14-07-2021	IPR042197	Apoptotic protease-activating factors, helical domain
GmKR3	2e55e2f1a6e02def6af61761d9264dcc	636	Gene3D	G3DSA:3.40.50.300	-	204	370	4.6E-35	T	14-07-2021	-	-
Pm2f	d4e6f0da1e3e8785a7636753bd8a9cf9	1277	Gene3D	G3DSA:3.80.10.10	Ribonuclease Inhibitor	562	889	1.6E-14	T	14-07-2021	IPR032675	Leucine-rich repeat domain superfamily
Pm2f	d4e6f0da1e3e8785a7636753bd8a9cf9	1277	SUPERFAMILY	SSF52540	P-loop containing nucleoside triphosphate hydrolases	177	470	7.61E-50	T	14-07-2021	IPR027417	P-loop containing nucleoside triphosphate hydrolase
Pm2f	d4e6f0da1e3e8785a7636753bd8a9cf9	1277	Gene3D	G3DSA:1.10.10.10	-	456	543	2.0E-12	T	14-07-2021	IPR036388	Winged helix-like DNA-binding domain superfamily
Pm2f	d4e6f0da1e3e8785a7636753bd8a9cf9	1277	Pfam	PF18052	Rx N-terminal domain	18	107	1.3E-9	T	14-07-2021	IPR041118	Rx, N-terminal
Pm2f	d4e6f0da1e3e8785a7636753bd8a9cf9	1277	Coils	Coil	Coil	739	759	-	T	14-07-2021	-	-
Pm2f	d4e6f0da1e3e8785a7636753bd8a9cf9	1277	Gene3D	G3DSA:1.20.5.4130	-	17	142	3.9E-5	T	14-07-2021	-	-
Pm2f	d4e6f0da1e3e8785a7636753bd8a9cf9	1277	Gene3D	G3DSA:3.80.10.10	Ribonuclease Inhibitor	890	998	3.5E-6	T	14-07-2021	IPR032675	Leucine-rich repeat domain superfamily
Pm2f	d4e6f0da1e3e8785a7636753bd8a9cf9	1277	Gene3D	G3DSA:3.80.10.10	Ribonuclease Inhibitor	999	1099	1.1E-10	T	14-07-2021	IPR032675	Leucine-rich repeat domain superfamily
Pm2f	d4e6f0da1e3e8785a7636753bd8a9cf9	1277	Gene3D	G3DSA:3.80.10.10	Ribonuclease Inhibitor	1110	1235	5.1E-11	T	14-07-2021	IPR032675	Leucine-rich repeat domain superfamily
Pm2f	d4e6f0da1e3e8785a7636753bd8a9cf9	1277	SUPERFAMILY	SSF52058	L domain-like	525	1011	1.7E-21	T	14-07-2021	-	-
Pm2f	d4e6f0da1e3e8785a7636753bd8a9cf9	1277	Coils	Coil	Coil	79	99	-	T	14-07-2021	-	-
Pm2f	d4e6f0da1e3e8785a7636753bd8a9cf9	1277	Pfam	PF00931	NB-ARC domain	225	456	4.5E-35	T	14-07-2021	IPR002182	NB-ARC
Pm2f	d4e6f0da1e3e8785a7636753bd8a9cf9	1277	Gene3D	G3DSA:1.10.8.430	-	370	455	1.7E-7	T	14-07-2021	IPR042197	Apoptotic protease-activating factors, helical domain
Pm2f	d4e6f0da1e3e8785a7636753bd8a9cf9	1277	PRINTS	PR00364	Disease resistance protein signature	302	316	5.4E-13	T	14-07-2021	-	-
Pm2f	d4e6f0da1e3e8785a7636753bd8a9cf9	1277	PRINTS	PR00364	Disease resistance protein signature	230	245	5.4E-13	T	14-07-2021	-	-
Pm2f	d4e6f0da1e3e8785a7636753bd8a9cf9	1277	PRINTS	PR00364	Disease resistance protein signature	407	421	5.4E-13	T	14-07-2021	-	-
Pm2f	d4e6f0da1e3e8785a7636753bd8a9cf9	1277	PRINTS	PR00364	Disease resistance protein signature	1023	1039	5.4E-13	T	14-07-2021	-	-
Pm2f	d4e6f0da1e3e8785a7636753bd8a9cf9	1277	SUPERFAMILY	SSF52058	L domain-like	920	1217	1.04E-18	T	14-07-2021	-	-
Pm2f	d4e6f0da1e3e8785a7636753bd8a9cf9	1277	Gene3D	G3DSA:3.40.50.300	-	175	360	2.2E-30	T	14-07-2021	-	-
Rpi-amr1e-1123	c5fed9016d31fc964179621d6c31d5c2	987	Gene3D	G3DSA:3.40.50.300	-	137	297	1.5E-35	T	14-07-2021	-	-
Rpi-amr1e-1123	c5fed9016d31fc964179621d6c31d5c2	987	SUPERFAMILY	SSF52540	P-loop containing nucleoside triphosphate hydrolases	144	404	3.19E-60	T	14-07-2021	IPR027417	P-loop containing nucleoside triphosphate hydrolase
Rpi-amr1e-1123	c5fed9016d31fc964179621d6c31d5c2	987	Gene3D	G3DSA:1.10.8.430	-	307	390	6.1E-13	T	14-07-2021	IPR042197	Apoptotic protease-activating factors, helical domain
Rpi-amr1e-1123	c5fed9016d31fc964179621d6c31d5c2	987	Pfam	PF00931	NB-ARC domain	154	385	1.8E-56	T	14-07-2021	IPR002182	NB-ARC
Rpi-amr1e-1123	c5fed9016d31fc964179621d6c31d5c2	987	SUPERFAMILY	SSF52047	RNI-like	627	863	1.02E-13	T	14-07-2021	-	-
Rpi-amr1e-1123	c5fed9016d31fc964179621d6c31d5c2	987	Gene3D	G3DSA:1.10.10.10	-	391	481	1.5E-20	T	14-07-2021	IPR036388	Winged helix-like DNA-binding domain superfamily
Rpi-amr1e-1123	c5fed9016d31fc964179621d6c31d5c2	987	Gene3D	G3DSA:3.80.10.10	Ribonuclease Inhibitor	575	914	1.7E-11	T	14-07-2021	IPR032675	Leucine-rich repeat domain superfamily
Rpi-amr1e-1123	c5fed9016d31fc964179621d6c31d5c2	987	PRINTS	PR00364	Disease resistance protein signature	246	260	2.3E-16	T	14-07-2021	-	-
Rpi-amr1e-1123	c5fed9016d31fc964179621d6c31d5c2	987	PRINTS	PR00364	Disease resistance protein signature	341	355	2.3E-16	T	14-07-2021	-	-
Rpi-amr1e-1123	c5fed9016d31fc964179621d6c31d5c2	987	PRINTS	PR00364	Disease resistance protein signature	173	188	2.3E-16	T	14-07-2021	-	-
Rpi-amr1e-1123	c5fed9016d31fc964179621d6c31d5c2	987	PRINTS	PR00364	Disease resistance protein signature	703	719	2.3E-16	T	14-07-2021	-	-
Rpi-amr1e-1123	c5fed9016d31fc964179621d6c31d5c2	987	Gene3D	G3DSA:1.20.5.4130	-	1	125	6.5E-31	T	14-07-2021	-	-
Rpi-amr1e-1123	c5fed9016d31fc964179621d6c31d5c2	987	CDD	cd14798	RX-CC_like	2	120	1.14489E-19	T	14-07-2021	IPR038005	Virus X resistance protein-like, coiled-coil domain
Rpi-amr1e-1123	c5fed9016d31fc964179621d6c31d5c2	987	Coils	Coil	Coil	96	116	-	T	14-07-2021	-	-
RPP2A	605629b65046cbd48778637a562b79ae	1309	SUPERFAMILY	SSF46785	Winged helix DNA-binding domain	959	1062	7.34E-8	T	14-07-2021	IPR036390	Winged helix DNA-binding domain superfamily
RPP2A	605629b65046cbd48778637a562b79ae	1309	Gene3D	G3DSA:3.40.50.10140	-	8	172	1.7E-54	T	14-07-2021	IPR035897	Toll/interleukin-1 receptor homology (TIR) domain superfamily
RPP2A	605629b65046cbd48778637a562b79ae	1309	Gene3D	G3DSA:3.40.50.10140	-	575	737	1.5E-19	T	14-07-2021	IPR035897	Toll/interleukin-1 receptor homology (TIR) domain superfamily
RPP2A	605629b65046cbd48778637a562b79ae	1309	Gene3D	G3DSA:3.80.10.10	Ribonuclease Inhibitor	1256	1305	2.1E-7	T	14-07-2021	IPR032675	Leucine-rich repeat domain superfamily
RPP2A	605629b65046cbd48778637a562b79ae	1309	Gene3D	G3DSA:3.80.10.10	Ribonuclease Inhibitor	1056	1255	1.0E-19	T	14-07-2021	IPR032675	Leucine-rich repeat domain superfamily
RPP2A	605629b65046cbd48778637a562b79ae	1309	ProSiteProfiles	PS50104	TIR domain profile.	9	147	29.917	T	14-07-2021	IPR000157	Toll/interleukin-1 receptor homology (TIR) domain
RPP2A	605629b65046cbd48778637a562b79ae	1309	SMART	SM00255	till_3	10	147	7.6E-49	T	14-07-2021	IPR000157	Toll/interleukin-1 receptor homology (TIR) domain
RPP2A	605629b65046cbd48778637a562b79ae	1309	SMART	SM00255	till_3	578	712	0.0025	T	14-07-2021	IPR000157	Toll/interleukin-1 receptor homology (TIR) domain
RPP2A	605629b65046cbd48778637a562b79ae	1309	SUPERFAMILY	SSF52200	Toll/Interleukin receptor TIR domain	581	712	8.37E-12	T	14-07-2021	IPR035897	Toll/interleukin-1 receptor homology (TIR) domain superfamily
RPP2A	605629b65046cbd48778637a562b79ae	1309	Gene3D	G3DSA:3.40.50.300	-	173	331	9.6E-24	T	14-07-2021	-	-
RPP2A	605629b65046cbd48778637a562b79ae	1309	SUPERFAMILY	SSF52058	L domain-like	1080	1300	4.42E-26	T	14-07-2021	-	-
RPP2A	605629b65046cbd48778637a562b79ae	1309	SUPERFAMILY	SSF52200	Toll/Interleukin receptor TIR domain	7	150	5.75E-34	T	14-07-2021	IPR035897	Toll/interleukin-1 receptor homology (TIR) domain superfamily
RPP2A	605629b65046cbd48778637a562b79ae	1309	Pfam	PF00931	NB-ARC domain	752	958	8.8E-20	T	14-07-2021	IPR002182	NB-ARC
RPP2A	605629b65046cbd48778637a562b79ae	1309	Pfam	PF00931	NB-ARC domain	187	412	4.7E-14	T	14-07-2021	IPR002182	NB-ARC
RPP2A	605629b65046cbd48778637a562b79ae	1309	SMART	SM00382	AAA_5	759	1031	2.8	T	14-07-2021	IPR003593	AAA+ ATPase domain
RPP2A	605629b65046cbd48778637a562b79ae	1309	SMART	SM00382	AAA_5	203	345	0.0029	T	14-07-2021	IPR003593	AAA+ ATPase domain
RPP2A	605629b65046cbd48778637a562b79ae	1309	Pfam	PF07725	Leucine Rich Repeat	1146	1165	3.3E-10	T	14-07-2021	IPR011713	Leucine-rich repeat 3
RPP2A	605629b65046cbd48778637a562b79ae	1309	ProSiteProfiles	PS51697	ALOG domain profile.	488	585	36.313	T	14-07-2021	IPR006936	ALOG domain
RPP2A	605629b65046cbd48778637a562b79ae	1309	SUPERFAMILY	SSF52540	P-loop containing nucleoside triphosphate hydrolases	748	982	5.25E-38	T	14-07-2021	IPR027417	P-loop containing nucleoside triphosphate hydrolase
RPP2A	605629b65046cbd48778637a562b79ae	1309	SUPERFAMILY	SSF52540	P-loop containing nucleoside triphosphate hydrolases	178	414	1.8E-42	T	14-07-2021	IPR027417	P-loop containing nucleoside triphosphate hydrolase
RPP2A	605629b65046cbd48778637a562b79ae	1309	Gene3D	G3DSA:3.40.50.300	-	738	893	6.9E-19	T	14-07-2021	-	-
RPP2A	605629b65046cbd48778637a562b79ae	1309	PRINTS	PR00364	Disease resistance protein signature	837	851	1.7E-18	T	14-07-2021	-	-
RPP2A	605629b65046cbd48778637a562b79ae	1309	PRINTS	PR00364	Disease resistance protein signature	762	777	1.7E-18	T	14-07-2021	-	-
RPP2A	605629b65046cbd48778637a562b79ae	1309	PRINTS	PR00364	Disease resistance protein signature	1279	1295	1.7E-18	T	14-07-2021	-	-
RPP2A	605629b65046cbd48778637a562b79ae	1309	PRINTS	PR00364	Disease resistance protein signature	923	937	1.7E-18	T	14-07-2021	-	-
RPP2A	605629b65046cbd48778637a562b79ae	1309	Pfam	PF01582	TIR domain	624	724	1.4E-13	T	14-07-2021	IPR000157	Toll/interleukin-1 receptor homology (TIR) domain
RPP2A	605629b65046cbd48778637a562b79ae	1309	Pfam	PF01582	TIR domain	11	182	2.4E-43	T	14-07-2021	IPR000157	Toll/interleukin-1 receptor homology (TIR) domain
CSA1	268a7886c0decd6574a6cfbc9155f47a	1197	Gene3D	G3DSA:3.40.50.300	-	188	354	1.4E-26	T	14-07-2021	-	-
CSA1	268a7886c0decd6574a6cfbc9155f47a	1197	SUPERFAMILY	SSF52200	Toll/Interleukin receptor TIR domain	15	151	6.8E-27	T	14-07-2021	IPR035897	Toll/interleukin-1 receptor homology (TIR) domain superfamily
CSA1	268a7886c0decd6574a6cfbc9155f47a	1197	SUPERFAMILY	SSF52540	P-loop containing nucleoside triphosphate hydrolases	198	470	1.47E-43	T	14-07-2021	IPR027417	P-loop containing nucleoside triphosphate hydrolase
CSA1	268a7886c0decd6574a6cfbc9155f47a	1197	PRINTS	PR00364	Disease resistance protein signature	403	417	3.2E-18	T	14-07-2021	-	-
CSA1	268a7886c0decd6574a6cfbc9155f47a	1197	PRINTS	PR00364	Disease resistance protein signature	304	318	3.2E-18	T	14-07-2021	-	-
CSA1	268a7886c0decd6574a6cfbc9155f47a	1197	PRINTS	PR00364	Disease resistance protein signature	228	243	3.2E-18	T	14-07-2021	-	-
CSA1	268a7886c0decd6574a6cfbc9155f47a	1197	PRINTS	PR00364	Disease resistance protein signature	794	810	3.2E-18	T	14-07-2021	-	-
CSA1	268a7886c0decd6574a6cfbc9155f47a	1197	Gene3D	G3DSA:3.80.10.10	Ribonuclease Inhibitor	752	932	1.9E-31	T	14-07-2021	IPR032675	Leucine-rich repeat domain superfamily
CSA1	268a7886c0decd6574a6cfbc9155f47a	1197	Gene3D	G3DSA:3.80.10.10	Ribonuclease Inhibitor	554	751	1.2E-20	T	14-07-2021	IPR032675	Leucine-rich repeat domain superfamily
CSA1	268a7886c0decd6574a6cfbc9155f47a	1197	SUPERFAMILY	SSF52058	L domain-like	573	909	1.62E-40	T	14-07-2021	-	-
CSA1	268a7886c0decd6574a6cfbc9155f47a	1197	Pfam	PF07725	Leucine Rich Repeat	638	657	5.3E-6	T	14-07-2021	IPR011713	Leucine-rich repeat 3
CSA1	268a7886c0decd6574a6cfbc9155f47a	1197	ProSiteProfiles	PS50104	TIR domain profile.	15	152	20.267	T	14-07-2021	IPR000157	Toll/interleukin-1 receptor homology (TIR) domain
CSA1	268a7886c0decd6574a6cfbc9155f47a	1197	Coils	Coil	Coil	284	304	-	T	14-07-2021	-	-
CSA1	268a7886c0decd6574a6cfbc9155f47a	1197	SMART	SM00255	till_3	16	152	1.5E-44	T	14-07-2021	IPR000157	Toll/interleukin-1 receptor homology (TIR) domain
CSA1	268a7886c0decd6574a6cfbc9155f47a	1197	Gene3D	G3DSA:3.40.50.10140	-	12	180	8.2E-52	T	14-07-2021	IPR035897	Toll/interleukin-1 receptor homology (TIR) domain superfamily
CSA1	268a7886c0decd6574a6cfbc9155f47a	1197	Pfam	PF01582	TIR domain	18	185	6.0E-37	T	14-07-2021	IPR000157	Toll/interleukin-1 receptor homology (TIR) domain
CSA1	268a7886c0decd6574a6cfbc9155f47a	1197	Pfam	PF00931	NB-ARC domain	211	432	8.0E-18	T	14-07-2021	IPR002182	NB-ARC
L_3	e26ff70789d70eb868322941b2009aa5	1328	Gene3D	G3DSA:3.40.50.300	-	161	334	1.1E-40	T	14-07-2021	-	-
L_3	e26ff70789d70eb868322941b2009aa5	1328	Pfam	PF13855	Leucine rich repeat	582	638	1.4E-6	T	14-07-2021	IPR001611	Leucine-rich repeat
L_3	e26ff70789d70eb868322941b2009aa5	1328	Gene3D	G3DSA:1.10.10.10	-	423	506	4.2E-13	T	14-07-2021	IPR036388	Winged helix-like DNA-binding domain superfamily
L_3	e26ff70789d70eb868322941b2009aa5	1328	Gene3D	G3DSA:3.80.10.10	Ribonuclease Inhibitor	984	1093	1.8E-10	T	14-07-2021	IPR032675	Leucine-rich repeat domain superfamily
L_3	e26ff70789d70eb868322941b2009aa5	1328	Gene3D	G3DSA:3.80.10.10	Ribonuclease Inhibitor	1142	1303	2.1E-12	T	14-07-2021	IPR032675	Leucine-rich repeat domain superfamily
L_3	e26ff70789d70eb868322941b2009aa5	1328	Coils	Coil	Coil	43	63	-	T	14-07-2021	-	-
L_3	e26ff70789d70eb868322941b2009aa5	1328	SUPERFAMILY	SSF52058	L domain-like	990	1309	1.41E-24	T	14-07-2021	-	-
L_3	e26ff70789d70eb868322941b2009aa5	1328	Gene3D	G3DSA:3.80.10.10	Ribonuclease Inhibitor	545	930	2.9E-42	T	14-07-2021	IPR032675	Leucine-rich repeat domain superfamily
L_3	e26ff70789d70eb868322941b2009aa5	1328	SUPERFAMILY	SSF52540	P-loop containing nucleoside triphosphate hydrolases	166	437	7.32E-69	T	14-07-2021	IPR027417	P-loop containing nucleoside triphosphate hydrolase
L_3	e26ff70789d70eb868322941b2009aa5	1328	SUPERFAMILY	SSF52058	L domain-like	496	968	1.36E-41	T	14-07-2021	-	-
L_3	e26ff70789d70eb868322941b2009aa5	1328	Pfam	PF18052	Rx N-terminal domain	11	105	3.6E-13	T	14-07-2021	IPR041118	Rx, N-terminal
L_3	e26ff70789d70eb868322941b2009aa5	1328	PRINTS	PR00364	Disease resistance protein signature	374	388	3.7E-20	T	14-07-2021	-	-
L_3	e26ff70789d70eb868322941b2009aa5	1328	PRINTS	PR00364	Disease resistance protein signature	204	219	3.7E-20	T	14-07-2021	-	-
L_3	e26ff70789d70eb868322941b2009aa5	1328	PRINTS	PR00364	Disease resistance protein signature	278	292	3.7E-20	T	14-07-2021	-	-
L_3	e26ff70789d70eb868322941b2009aa5	1328	PRINTS	PR00364	Disease resistance protein signature	649	665	3.7E-20	T	14-07-2021	-	-
L_3	e26ff70789d70eb868322941b2009aa5	1328	Pfam	PF00931	NB-ARC domain	185	402	3.6E-52	T	14-07-2021	IPR002182	NB-ARC
L_3	e26ff70789d70eb868322941b2009aa5	1328	CDD	cd00009	AAA	183	291	0.00582097	T	14-07-2021	-	-
L_3	e26ff70789d70eb868322941b2009aa5	1328	Coils	Coil	Coil	127	154	-	T	14-07-2021	-	-
L_3	e26ff70789d70eb868322941b2009aa5	1328	Gene3D	G3DSA:1.10.8.430	-	337	422	1.0E-14	T	14-07-2021	IPR042197	Apoptotic protease-activating factors, helical domain
L_3	e26ff70789d70eb868322941b2009aa5	1328	Coils	Coil	Coil	710	733	-	T	14-07-2021	-	-
L_3	e26ff70789d70eb868322941b2009aa5	1328	Gene3D	G3DSA:1.20.5.4130	-	15	121	3.0E-6	T	14-07-2021	-	-
Pi2	0e78b5bc0413e6b5323e0cd2190e1b3c	1032	Gene3D	G3DSA:1.10.8.430	-	335	421	1.0E-11	T	14-07-2021	IPR042197	Apoptotic protease-activating factors, helical domain
Pi2	0e78b5bc0413e6b5323e0cd2190e1b3c	1032	Gene3D	G3DSA:1.10.10.10	-	422	511	7.5E-20	T	14-07-2021	IPR036388	Winged helix-like DNA-binding domain superfamily
Pi2	0e78b5bc0413e6b5323e0cd2190e1b3c	1032	Gene3D	G3DSA:1.20.5.4130	-	12	109	2.6E-24	T	14-07-2021	-	-
Pi2	0e78b5bc0413e6b5323e0cd2190e1b3c	1032	SUPERFAMILY	SSF52540	P-loop containing nucleoside triphosphate hydrolases	145	436	4.73E-58	T	14-07-2021	IPR027417	P-loop containing nucleoside triphosphate hydrolase
Pi2	0e78b5bc0413e6b5323e0cd2190e1b3c	1032	Gene3D	G3DSA:3.80.10.10	Ribonuclease Inhibitor	540	688	3.4E-13	T	14-07-2021	IPR032675	Leucine-rich repeat domain superfamily
Pi2	0e78b5bc0413e6b5323e0cd2190e1b3c	1032	Gene3D	G3DSA:3.80.10.10	Ribonuclease Inhibitor	694	948	2.1E-22	T	14-07-2021	IPR032675	Leucine-rich repeat domain superfamily
Pi2	0e78b5bc0413e6b5323e0cd2190e1b3c	1032	Gene3D	G3DSA:3.40.50.300	-	142	330	3.0E-32	T	14-07-2021	-	-
Pi2	0e78b5bc0413e6b5323e0cd2190e1b3c	1032	CDD	cd14798	RX-CC_like	26	124	9.54776E-30	T	14-07-2021	IPR038005	Virus X resistance protein-like, coiled-coil domain
Pi2	0e78b5bc0413e6b5323e0cd2190e1b3c	1032	Pfam	PF00931	NB-ARC domain	182	423	2.4E-43	T	14-07-2021	IPR002182	NB-ARC
Pi2	0e78b5bc0413e6b5323e0cd2190e1b3c	1032	Pfam	PF18052	Rx N-terminal domain	12	94	8.5E-23	T	14-07-2021	IPR041118	Rx, N-terminal
Pi2	0e78b5bc0413e6b5323e0cd2190e1b3c	1032	PRINTS	PR00364	Disease resistance protein signature	372	386	1.3E-15	T	14-07-2021	-	-
Pi2	0e78b5bc0413e6b5323e0cd2190e1b3c	1032	PRINTS	PR00364	Disease resistance protein signature	574	590	1.3E-15	T	14-07-2021	-	-
Pi2	0e78b5bc0413e6b5323e0cd2190e1b3c	1032	PRINTS	PR00364	Disease resistance protein signature	273	287	1.3E-15	T	14-07-2021	-	-
Pi2	0e78b5bc0413e6b5323e0cd2190e1b3c	1032	PRINTS	PR00364	Disease resistance protein signature	188	203	1.3E-15	T	14-07-2021	-	-
Pi2	0e78b5bc0413e6b5323e0cd2190e1b3c	1032	SUPERFAMILY	SSF52058	L domain-like	500	933	5.1E-35	T	14-07-2021	-	-
Prv_1	76968efb28fd68c1ef2741bba2d8014b	1166	Coils	Coil	Coil	607	627	-	T	14-07-2021	-	-
Prv_1	76968efb28fd68c1ef2741bba2d8014b	1166	ProSiteProfiles	PS50104	TIR domain profile.	12	174	17.225	T	14-07-2021	IPR000157	Toll/interleukin-1 receptor homology (TIR) domain
Prv_1	76968efb28fd68c1ef2741bba2d8014b	1166	Pfam	PF07725	Leucine Rich Repeat	650	668	3.0E-4	T	14-07-2021	IPR011713	Leucine-rich repeat 3
Prv_1	76968efb28fd68c1ef2741bba2d8014b	1166	Pfam	PF01582	TIR domain	76	167	1.5E-13	T	14-07-2021	IPR000157	Toll/interleukin-1 receptor homology (TIR) domain
Prv_1	76968efb28fd68c1ef2741bba2d8014b	1166	SUPERFAMILY	SSF52540	P-loop containing nucleoside triphosphate hydrolases	245	492	8.21E-47	T	14-07-2021	IPR027417	P-loop containing nucleoside triphosphate hydrolase
Prv_1	76968efb28fd68c1ef2741bba2d8014b	1166	PRINTS	PR00364	Disease resistance protein signature	336	350	1.0E-16	T	14-07-2021	-	-
Prv_1	76968efb28fd68c1ef2741bba2d8014b	1166	PRINTS	PR00364	Disease resistance protein signature	432	446	1.0E-16	T	14-07-2021	-	-
Prv_1	76968efb28fd68c1ef2741bba2d8014b	1166	PRINTS	PR00364	Disease resistance protein signature	747	763	1.0E-16	T	14-07-2021	-	-
Prv_1	76968efb28fd68c1ef2741bba2d8014b	1166	PRINTS	PR00364	Disease resistance protein signature	258	273	1.0E-16	T	14-07-2021	-	-
Prv_1	76968efb28fd68c1ef2741bba2d8014b	1166	Pfam	PF00931	NB-ARC domain	253	477	9.9E-21	T	14-07-2021	IPR002182	NB-ARC
Prv_1	76968efb28fd68c1ef2741bba2d8014b	1166	Pfam	PF00931	NB-ARC domain	925	1157	7.0E-27	T	14-07-2021	IPR002182	NB-ARC
Prv_1	76968efb28fd68c1ef2741bba2d8014b	1166	SUPERFAMILY	SSF52200	Toll/Interleukin receptor TIR domain	5	140	6.54E-18	T	14-07-2021	IPR035897	Toll/interleukin-1 receptor homology (TIR) domain superfamily
Prv_1	76968efb28fd68c1ef2741bba2d8014b	1166	Gene3D	G3DSA:3.40.50.10140	-	7	225	2.8E-29	T	14-07-2021	IPR035897	Toll/interleukin-1 receptor homology (TIR) domain superfamily
Prv_1	76968efb28fd68c1ef2741bba2d8014b	1166	SUPERFAMILY	SSF46785	Winged helix DNA-binding domain	472	569	3.81E-9	T	14-07-2021	IPR036390	Winged helix DNA-binding domain superfamily
Prv_1	76968efb28fd68c1ef2741bba2d8014b	1166	SMART	SM00255	till_3	13	174	5.4E-4	T	14-07-2021	IPR000157	Toll/interleukin-1 receptor homology (TIR) domain
Prv_1	76968efb28fd68c1ef2741bba2d8014b	1166	Gene3D	G3DSA:3.40.50.300	-	234	390	2.4E-26	T	14-07-2021	-	-
Prv_1	76968efb28fd68c1ef2741bba2d8014b	1166	Gene3D	G3DSA:3.40.50.300	-	908	1072	5.3E-29	T	14-07-2021	-	-
Prv_1	76968efb28fd68c1ef2741bba2d8014b	1166	SUPERFAMILY	SSF52540	P-loop containing nucleoside triphosphate hydrolases	917	1140	3.27E-46	T	14-07-2021	IPR027417	P-loop containing nucleoside triphosphate hydrolase
Prv_1	76968efb28fd68c1ef2741bba2d8014b	1166	Gene3D	G3DSA:3.80.10.10	Ribonuclease Inhibitor	585	808	7.0E-28	T	14-07-2021	IPR032675	Leucine-rich repeat domain superfamily
Prv_1	76968efb28fd68c1ef2741bba2d8014b	1166	SUPERFAMILY	SSF52058	L domain-like	591	886	6.12E-37	T	14-07-2021	-	-
Prv_1	76968efb28fd68c1ef2741bba2d8014b	1166	Gene3D	G3DSA:1.10.8.430	-	1079	1156	1.0E-9	T	14-07-2021	IPR042197	Apoptotic protease-activating factors, helical domain
Prv_1	76968efb28fd68c1ef2741bba2d8014b	1166	Gene3D	G3DSA:1.10.8.430	-	399	482	1.8E-10	T	14-07-2021	IPR042197	Apoptotic protease-activating factors, helical domain
Prv_1	76968efb28fd68c1ef2741bba2d8014b	1166	Gene3D	G3DSA:3.80.10.10	Ribonuclease Inhibitor	809	899	2.0E-10	T	14-07-2021	IPR032675	Leucine-rich repeat domain superfamily
Prv_1	76968efb28fd68c1ef2741bba2d8014b	1166	SMART	SM00382	AAA_5	942	1078	4.8	T	14-07-2021	IPR003593	AAA+ ATPase domain
Prv_1	76968efb28fd68c1ef2741bba2d8014b	1166	SMART	SM00382	AAA_5	255	396	0.004	T	14-07-2021	IPR003593	AAA+ ATPase domain
Rpi-hjt1_2	bbce1688585dbe634cc3298d020d081a	847	Gene3D	G3DSA:1.10.8.430	-	322	406	1.9E-16	T	14-07-2021	IPR042197	Apoptotic protease-activating factors, helical domain
Rpi-hjt1_2	bbce1688585dbe634cc3298d020d081a	847	Pfam	PF18052	Rx N-terminal domain	5	88	1.4E-18	T	14-07-2021	IPR041118	Rx, N-terminal
Rpi-hjt1_2	bbce1688585dbe634cc3298d020d081a	847	PRINTS	PR00364	Disease resistance protein signature	184	199	1.6E-17	T	14-07-2021	-	-
Rpi-hjt1_2	bbce1688585dbe634cc3298d020d081a	847	PRINTS	PR00364	Disease resistance protein signature	357	371	1.6E-17	T	14-07-2021	-	-
Rpi-hjt1_2	bbce1688585dbe634cc3298d020d081a	847	PRINTS	PR00364	Disease resistance protein signature	263	277	1.6E-17	T	14-07-2021	-	-
Rpi-hjt1_2	bbce1688585dbe634cc3298d020d081a	847	PRINTS	PR00364	Disease resistance protein signature	605	621	1.6E-17	T	14-07-2021	-	-
Rpi-hjt1_2	bbce1688585dbe634cc3298d020d081a	847	Gene3D	G3DSA:1.10.10.10	-	407	496	1.2E-19	T	14-07-2021	IPR036388	Winged helix-like DNA-binding domain superfamily
Rpi-hjt1_2	bbce1688585dbe634cc3298d020d081a	847	Pfam	PF00931	NB-ARC domain	168	408	3.1E-60	T	14-07-2021	IPR002182	NB-ARC
Rpi-hjt1_2	bbce1688585dbe634cc3298d020d081a	847	Gene3D	G3DSA:3.80.10.10	Ribonuclease Inhibitor	522	670	5.7E-10	T	14-07-2021	IPR032675	Leucine-rich repeat domain superfamily
Rpi-hjt1_2	bbce1688585dbe634cc3298d020d081a	847	SUPERFAMILY	SSF52540	P-loop containing nucleoside triphosphate hydrolases	157	421	7.86E-65	T	14-07-2021	IPR027417	P-loop containing nucleoside triphosphate hydrolase
Rpi-hjt1_2	bbce1688585dbe634cc3298d020d081a	847	CDD	cd14798	RX-CC_like	2	122	2.56164E-28	T	14-07-2021	IPR038005	Virus X resistance protein-like, coiled-coil domain
Rpi-hjt1_2	bbce1688585dbe634cc3298d020d081a	847	SUPERFAMILY	SSF52058	L domain-like	474	836	5.67E-28	T	14-07-2021	-	-
Rpi-hjt1_2	bbce1688585dbe634cc3298d020d081a	847	Gene3D	G3DSA:1.20.5.4130	-	6	121	2.4E-15	T	14-07-2021	-	-
Rpi-hjt1_2	bbce1688585dbe634cc3298d020d081a	847	Gene3D	G3DSA:3.80.10.10	Ribonuclease Inhibitor	673	845	2.8E-17	T	14-07-2021	IPR032675	Leucine-rich repeat domain superfamily
Rpi-hjt1_2	bbce1688585dbe634cc3298d020d081a	847	Gene3D	G3DSA:3.40.50.300	-	141	314	1.4E-37	T	14-07-2021	-	-
FB_MR5	f5d8b68d6ccbd2b71553b6025c6a86e8	1388	Pfam	PF00931	NB-ARC domain	173	394	2.5E-47	T	14-07-2021	IPR002182	NB-ARC
FB_MR5	f5d8b68d6ccbd2b71553b6025c6a86e8	1388	Pfam	PF18052	Rx N-terminal domain	7	101	1.4E-22	T	14-07-2021	IPR041118	Rx, N-terminal
FB_MR5	f5d8b68d6ccbd2b71553b6025c6a86e8	1388	Coils	Coil	Coil	117	144	-	T	14-07-2021	-	-
FB_MR5	f5d8b68d6ccbd2b71553b6025c6a86e8	1388	CDD	cd14798	RX-CC_like	9	136	4.92785E-14	T	14-07-2021	IPR038005	Virus X resistance protein-like, coiled-coil domain
FB_MR5	f5d8b68d6ccbd2b71553b6025c6a86e8	1388	Coils	Coil	Coil	719	739	-	T	14-07-2021	-	-
FB_MR5	f5d8b68d6ccbd2b71553b6025c6a86e8	1388	Gene3D	G3DSA:1.10.10.10	-	414	501	1.7E-13	T	14-07-2021	IPR036388	Winged helix-like DNA-binding domain superfamily
FB_MR5	f5d8b68d6ccbd2b71553b6025c6a86e8	1388	Gene3D	G3DSA:3.80.10.10	Ribonuclease Inhibitor	1199	1366	8.8E-19	T	14-07-2021	IPR032675	Leucine-rich repeat domain superfamily
FB_MR5	f5d8b68d6ccbd2b71553b6025c6a86e8	1388	SUPERFAMILY	SSF52047	RNI-like	934	1190	1.88E-11	T	14-07-2021	-	-
FB_MR5	f5d8b68d6ccbd2b71553b6025c6a86e8	1388	SUPERFAMILY	SSF52058	L domain-like	1091	1376	6.57E-25	T	14-07-2021	-	-
FB_MR5	f5d8b68d6ccbd2b71553b6025c6a86e8	1388	SUPERFAMILY	SSF52058	L domain-like	490	920	5.1E-40	T	14-07-2021	-	-
FB_MR5	f5d8b68d6ccbd2b71553b6025c6a86e8	1388	Gene3D	G3DSA:3.80.10.10	Ribonuclease Inhibitor	924	1173	3.0E-10	T	14-07-2021	IPR032675	Leucine-rich repeat domain superfamily
FB_MR5	f5d8b68d6ccbd2b71553b6025c6a86e8	1388	Gene3D	G3DSA:1.20.5.4130	-	11	135	3.2E-19	T	14-07-2021	-	-
FB_MR5	f5d8b68d6ccbd2b71553b6025c6a86e8	1388	PRINTS	PR00364	Disease resistance protein signature	623	639	4.6E-20	T	14-07-2021	-	-
FB_MR5	f5d8b68d6ccbd2b71553b6025c6a86e8	1388	PRINTS	PR00364	Disease resistance protein signature	367	381	4.6E-20	T	14-07-2021	-	-
FB_MR5	f5d8b68d6ccbd2b71553b6025c6a86e8	1388	PRINTS	PR00364	Disease resistance protein signature	195	210	4.6E-20	T	14-07-2021	-	-
FB_MR5	f5d8b68d6ccbd2b71553b6025c6a86e8	1388	PRINTS	PR00364	Disease resistance protein signature	268	282	4.6E-20	T	14-07-2021	-	-
FB_MR5	f5d8b68d6ccbd2b71553b6025c6a86e8	1388	Gene3D	G3DSA:3.40.50.300	-	153	325	2.9E-36	T	14-07-2021	-	-
FB_MR5	f5d8b68d6ccbd2b71553b6025c6a86e8	1388	Gene3D	G3DSA:1.10.8.430	-	331	413	3.9E-10	T	14-07-2021	IPR042197	Apoptotic protease-activating factors, helical domain
FB_MR5	f5d8b68d6ccbd2b71553b6025c6a86e8	1388	Gene3D	G3DSA:3.80.10.10	Ribonuclease Inhibitor	544	923	1.1E-46	T	14-07-2021	IPR032675	Leucine-rich repeat domain superfamily
FB_MR5	f5d8b68d6ccbd2b71553b6025c6a86e8	1388	SUPERFAMILY	SSF52540	P-loop containing nucleoside triphosphate hydrolases	160	428	1.48E-62	T	14-07-2021	IPR027417	P-loop containing nucleoside triphosphate hydrolase
alpha-WOLF10	1ed4f43b7c862427c5e9d12883312b7e	1153	Pfam	PF00931	NB-ARC domain	169	415	1.7E-42	T	14-07-2021	IPR002182	NB-ARC
alpha-WOLF10	1ed4f43b7c862427c5e9d12883312b7e	1153	Gene3D	G3DSA:1.10.8.430	-	329	414	1.4E-11	T	14-07-2021	IPR042197	Apoptotic protease-activating factors, helical domain
alpha-WOLF10	1ed4f43b7c862427c5e9d12883312b7e	1153	SUPERFAMILY	SSF52058	L domain-like	480	907	9.86E-36	T	14-07-2021	-	-
alpha-WOLF10	1ed4f43b7c862427c5e9d12883312b7e	1153	Gene3D	G3DSA:3.40.50.300	-	155	323	1.2E-35	T	14-07-2021	-	-
alpha-WOLF10	1ed4f43b7c862427c5e9d12883312b7e	1153	Pfam	PF18052	Rx N-terminal domain	11	97	5.0E-10	T	14-07-2021	IPR041118	Rx, N-terminal
alpha-WOLF10	1ed4f43b7c862427c5e9d12883312b7e	1153	SUPERFAMILY	SSF52540	P-loop containing nucleoside triphosphate hydrolases	153	429	2.77E-57	T	14-07-2021	IPR027417	P-loop containing nucleoside triphosphate hydrolase
alpha-WOLF10	1ed4f43b7c862427c5e9d12883312b7e	1153	SUPERFAMILY	SSF52058	L domain-like	955	1129	1.6E-16	T	14-07-2021	-	-
alpha-WOLF10	1ed4f43b7c862427c5e9d12883312b7e	1153	Gene3D	G3DSA:1.20.5.4130	-	7	126	2.8E-8	T	14-07-2021	-	-
alpha-WOLF10	1ed4f43b7c862427c5e9d12883312b7e	1153	PRINTS	PR00364	Disease resistance protein signature	635	651	4.1E-15	T	14-07-2021	-	-
alpha-WOLF10	1ed4f43b7c862427c5e9d12883312b7e	1153	PRINTS	PR00364	Disease resistance protein signature	190	205	4.1E-15	T	14-07-2021	-	-
alpha-WOLF10	1ed4f43b7c862427c5e9d12883312b7e	1153	PRINTS	PR00364	Disease resistance protein signature	367	381	4.1E-15	T	14-07-2021	-	-
alpha-WOLF10	1ed4f43b7c862427c5e9d12883312b7e	1153	PRINTS	PR00364	Disease resistance protein signature	269	283	4.1E-15	T	14-07-2021	-	-
alpha-WOLF10	1ed4f43b7c862427c5e9d12883312b7e	1153	Gene3D	G3DSA:3.80.10.10	Ribonuclease Inhibitor	542	913	1.8E-38	T	14-07-2021	IPR032675	Leucine-rich repeat domain superfamily
alpha-WOLF10	1ed4f43b7c862427c5e9d12883312b7e	1153	Gene3D	G3DSA:1.10.10.10	-	415	506	1.8E-17	T	14-07-2021	IPR036388	Winged helix-like DNA-binding domain superfamily
alpha-WOLF10	1ed4f43b7c862427c5e9d12883312b7e	1153	Gene3D	G3DSA:3.80.10.10	Ribonuclease Inhibitor	949	1137	1.8E-22	T	14-07-2021	IPR032675	Leucine-rich repeat domain superfamily
NRC4b	6a8e36c360a38d924f35bda1d0d93aaf	879	Pfam	PF18052	Rx N-terminal domain	5	92	9.5E-13	T	14-07-2021	IPR041118	Rx, N-terminal
NRC4b	6a8e36c360a38d924f35bda1d0d93aaf	879	Coils	Coil	Coil	105	125	-	T	14-07-2021	-	-
NRC4b	6a8e36c360a38d924f35bda1d0d93aaf	879	Gene3D	G3DSA:1.10.8.430	-	314	397	4.2E-10	T	14-07-2021	IPR042197	Apoptotic protease-activating factors, helical domain
NRC4b	6a8e36c360a38d924f35bda1d0d93aaf	879	SUPERFAMILY	SSF52540	P-loop containing nucleoside triphosphate hydrolases	148	410	1.44E-52	T	14-07-2021	IPR027417	P-loop containing nucleoside triphosphate hydrolase
NRC4b	6a8e36c360a38d924f35bda1d0d93aaf	879	CDD	cd00009	AAA	157	297	9.29074E-5	T	14-07-2021	-	-
NRC4b	6a8e36c360a38d924f35bda1d0d93aaf	879	Gene3D	G3DSA:3.80.10.10	Ribonuclease Inhibitor	530	868	1.4E-23	T	14-07-2021	IPR032675	Leucine-rich repeat domain superfamily
NRC4b	6a8e36c360a38d924f35bda1d0d93aaf	879	Gene3D	G3DSA:1.20.5.4130	-	5	124	1.0E-12	T	14-07-2021	-	-
NRC4b	6a8e36c360a38d924f35bda1d0d93aaf	879	PRINTS	PR00364	Disease resistance protein signature	256	270	1.2E-14	T	14-07-2021	-	-
NRC4b	6a8e36c360a38d924f35bda1d0d93aaf	879	PRINTS	PR00364	Disease resistance protein signature	759	775	1.2E-14	T	14-07-2021	-	-
NRC4b	6a8e36c360a38d924f35bda1d0d93aaf	879	PRINTS	PR00364	Disease resistance protein signature	180	195	1.2E-14	T	14-07-2021	-	-
NRC4b	6a8e36c360a38d924f35bda1d0d93aaf	879	PRINTS	PR00364	Disease resistance protein signature	348	362	1.2E-14	T	14-07-2021	-	-
NRC4b	6a8e36c360a38d924f35bda1d0d93aaf	879	Gene3D	G3DSA:1.10.10.10	-	398	489	3.6E-19	T	14-07-2021	IPR036388	Winged helix-like DNA-binding domain superfamily
NRC4b	6a8e36c360a38d924f35bda1d0d93aaf	879	CDD	cd14798	RX-CC_like	2	124	1.12437E-19	T	14-07-2021	IPR038005	Virus X resistance protein-like, coiled-coil domain
NRC4b	6a8e36c360a38d924f35bda1d0d93aaf	879	SUPERFAMILY	SSF52058	L domain-like	476	844	7.25E-25	T	14-07-2021	-	-
NRC4b	6a8e36c360a38d924f35bda1d0d93aaf	879	Pfam	PF00931	NB-ARC domain	162	388	8.5E-49	T	14-07-2021	IPR002182	NB-ARC
NRC4b	6a8e36c360a38d924f35bda1d0d93aaf	879	Gene3D	G3DSA:3.40.50.300	-	142	307	2.9E-30	T	14-07-2021	-	-
sr22-PI573523	ee94974aab389bbd6e4d6795aecc343e	940	SUPERFAMILY	SSF52058	L domain-like	498	853	4.42E-32	T	14-07-2021	-	-
sr22-PI573523	ee94974aab389bbd6e4d6795aecc343e	940	PRINTS	PR00364	Disease resistance protein signature	368	382	6.1E-16	T	14-07-2021	-	-
sr22-PI573523	ee94974aab389bbd6e4d6795aecc343e	940	PRINTS	PR00364	Disease resistance protein signature	568	584	6.1E-16	T	14-07-2021	-	-
sr22-PI573523	ee94974aab389bbd6e4d6795aecc343e	940	PRINTS	PR00364	Disease resistance protein signature	271	285	6.1E-16	T	14-07-2021	-	-
sr22-PI573523	ee94974aab389bbd6e4d6795aecc343e	940	PRINTS	PR00364	Disease resistance protein signature	197	212	6.1E-16	T	14-07-2021	-	-
sr22-PI573523	ee94974aab389bbd6e4d6795aecc343e	940	Pfam	PF00931	NB-ARC domain	179	420	2.2E-47	T	14-07-2021	IPR002182	NB-ARC
sr22-PI573523	ee94974aab389bbd6e4d6795aecc343e	940	Gene3D	G3DSA:1.10.8.430	-	332	419	1.3E-13	T	14-07-2021	IPR042197	Apoptotic protease-activating factors, helical domain
sr22-PI573523	ee94974aab389bbd6e4d6795aecc343e	940	Gene3D	G3DSA:1.20.5.4130	-	11	124	4.7E-28	T	14-07-2021	-	-
sr22-PI573523	ee94974aab389bbd6e4d6795aecc343e	940	Gene3D	G3DSA:3.40.50.300	-	163	326	1.1E-30	T	14-07-2021	-	-
sr22-PI573523	ee94974aab389bbd6e4d6795aecc343e	940	Gene3D	G3DSA:3.80.10.10	Ribonuclease Inhibitor	530	895	1.8E-33	T	14-07-2021	IPR032675	Leucine-rich repeat domain superfamily
sr22-PI573523	ee94974aab389bbd6e4d6795aecc343e	940	CDD	cd14798	RX-CC_like	11	139	1.23224E-22	T	14-07-2021	IPR038005	Virus X resistance protein-like, coiled-coil domain
sr22-PI573523	ee94974aab389bbd6e4d6795aecc343e	940	Coils	Coil	Coil	120	140	-	T	14-07-2021	-	-
sr22-PI573523	ee94974aab389bbd6e4d6795aecc343e	940	SUPERFAMILY	SSF52540	P-loop containing nucleoside triphosphate hydrolases	163	434	3.09E-60	T	14-07-2021	IPR027417	P-loop containing nucleoside triphosphate hydrolase
sr22-PI573523	ee94974aab389bbd6e4d6795aecc343e	940	Gene3D	G3DSA:1.10.10.10	-	420	511	2.2E-17	T	14-07-2021	IPR036388	Winged helix-like DNA-binding domain superfamily
sr22-PI573523	ee94974aab389bbd6e4d6795aecc343e	940	Pfam	PF18052	Rx N-terminal domain	12	96	2.3E-20	T	14-07-2021	IPR041118	Rx, N-terminal
Lr22a_sus	d4e8e5de6e594bdadc16dd8b3ef01aea	912	Gene3D	G3DSA:1.10.8.430	-	337	426	3.8E-13	T	14-07-2021	IPR042197	Apoptotic protease-activating factors, helical domain
Lr22a_sus	d4e8e5de6e594bdadc16dd8b3ef01aea	912	Gene3D	G3DSA:3.80.10.10	Ribonuclease Inhibitor	546	694	1.1E-13	T	14-07-2021	IPR032675	Leucine-rich repeat domain superfamily
Lr22a_sus	d4e8e5de6e594bdadc16dd8b3ef01aea	912	Coils	Coil	Coil	121	141	-	T	14-07-2021	-	-
Lr22a_sus	d4e8e5de6e594bdadc16dd8b3ef01aea	912	Gene3D	G3DSA:1.20.5.4130	-	21	125	6.1E-15	T	14-07-2021	-	-
Lr22a_sus	d4e8e5de6e594bdadc16dd8b3ef01aea	912	SUPERFAMILY	SSF52540	P-loop containing nucleoside triphosphate hydrolases	170	441	4.34E-65	T	14-07-2021	IPR027417	P-loop containing nucleoside triphosphate hydrolase
Lr22a_sus	d4e8e5de6e594bdadc16dd8b3ef01aea	912	CDD	cd14798	RX-CC_like	2	132	1.77885E-14	T	14-07-2021	IPR038005	Virus X resistance protein-like, coiled-coil domain
Lr22a_sus	d4e8e5de6e594bdadc16dd8b3ef01aea	912	Gene3D	G3DSA:3.80.10.10	Ribonuclease Inhibitor	695	905	1.3E-11	T	14-07-2021	IPR032675	Leucine-rich repeat domain superfamily
Lr22a_sus	d4e8e5de6e594bdadc16dd8b3ef01aea	912	SUPERFAMILY	SSF52058	L domain-like	505	887	3.91E-32	T	14-07-2021	-	-
Lr22a_sus	d4e8e5de6e594bdadc16dd8b3ef01aea	912	Pfam	PF18052	Rx N-terminal domain	29	104	4.7E-14	T	14-07-2021	IPR041118	Rx, N-terminal
Lr22a_sus	d4e8e5de6e594bdadc16dd8b3ef01aea	912	Gene3D	G3DSA:3.40.50.300	-	173	333	7.1E-35	T	14-07-2021	-	-
Lr22a_sus	d4e8e5de6e594bdadc16dd8b3ef01aea	912	Pfam	PF00931	NB-ARC domain	189	428	3.4E-56	T	14-07-2021	IPR002182	NB-ARC
Lr22a_sus	d4e8e5de6e594bdadc16dd8b3ef01aea	912	Gene3D	G3DSA:1.10.10.10	-	427	516	2.4E-20	T	14-07-2021	IPR036388	Winged helix-like DNA-binding domain superfamily
Lr22a_sus	d4e8e5de6e594bdadc16dd8b3ef01aea	912	PRINTS	PR00364	Disease resistance protein signature	702	718	2.4E-19	T	14-07-2021	-	-
Lr22a_sus	d4e8e5de6e594bdadc16dd8b3ef01aea	912	PRINTS	PR00364	Disease resistance protein signature	279	293	2.4E-19	T	14-07-2021	-	-
Lr22a_sus	d4e8e5de6e594bdadc16dd8b3ef01aea	912	PRINTS	PR00364	Disease resistance protein signature	203	218	2.4E-19	T	14-07-2021	-	-
Lr22a_sus	d4e8e5de6e594bdadc16dd8b3ef01aea	912	PRINTS	PR00364	Disease resistance protein signature	375	389	2.4E-19	T	14-07-2021	-	-
Rpi-vnt1_3	9cd8f6ebd2c3bcad74470884cbecc6c2	905	CDD	cd14798	RX-CC_like	65	168	6.11497E-17	T	14-07-2021	IPR038005	Virus X resistance protein-like, coiled-coil domain
Rpi-vnt1_3	9cd8f6ebd2c3bcad74470884cbecc6c2	905	Pfam	PF18052	Rx N-terminal domain	57	139	4.7E-14	T	14-07-2021	IPR041118	Rx, N-terminal
Rpi-vnt1_3	9cd8f6ebd2c3bcad74470884cbecc6c2	905	Gene3D	G3DSA:1.10.8.430	-	357	443	1.5E-13	T	14-07-2021	IPR042197	Apoptotic protease-activating factors, helical domain
Rpi-vnt1_3	9cd8f6ebd2c3bcad74470884cbecc6c2	905	SMART	SM00382	AAA_5	224	358	0.0061	T	14-07-2021	IPR003593	AAA+ ATPase domain
Rpi-vnt1_3	9cd8f6ebd2c3bcad74470884cbecc6c2	905	Coils	Coil	Coil	110	130	-	T	14-07-2021	-	-
Rpi-vnt1_3	9cd8f6ebd2c3bcad74470884cbecc6c2	905	Pfam	PF00931	NB-ARC domain	208	440	7.0E-46	T	14-07-2021	IPR002182	NB-ARC
Rpi-vnt1_3	9cd8f6ebd2c3bcad74470884cbecc6c2	905	Gene3D	G3DSA:1.10.10.10	-	444	535	5.3E-18	T	14-07-2021	IPR036388	Winged helix-like DNA-binding domain superfamily
Rpi-vnt1_3	9cd8f6ebd2c3bcad74470884cbecc6c2	905	SUPERFAMILY	SSF52540	P-loop containing nucleoside triphosphate hydrolases	189	458	3.21E-58	T	14-07-2021	IPR027417	P-loop containing nucleoside triphosphate hydrolase
Rpi-vnt1_3	9cd8f6ebd2c3bcad74470884cbecc6c2	905	PRINTS	PR00364	Disease resistance protein signature	227	242	1.6E-16	T	14-07-2021	-	-
Rpi-vnt1_3	9cd8f6ebd2c3bcad74470884cbecc6c2	905	PRINTS	PR00364	Disease resistance protein signature	653	669	1.6E-16	T	14-07-2021	-	-
Rpi-vnt1_3	9cd8f6ebd2c3bcad74470884cbecc6c2	905	PRINTS	PR00364	Disease resistance protein signature	296	310	1.6E-16	T	14-07-2021	-	-
Rpi-vnt1_3	9cd8f6ebd2c3bcad74470884cbecc6c2	905	PRINTS	PR00364	Disease resistance protein signature	397	411	1.6E-16	T	14-07-2021	-	-
Rpi-vnt1_3	9cd8f6ebd2c3bcad74470884cbecc6c2	905	Gene3D	G3DSA:3.80.10.10	Ribonuclease Inhibitor	556	904	4.9E-18	T	14-07-2021	IPR032675	Leucine-rich repeat domain superfamily
Rpi-vnt1_3	9cd8f6ebd2c3bcad74470884cbecc6c2	905	Gene3D	G3DSA:3.40.50.300	-	193	351	7.1E-32	T	14-07-2021	-	-
Rpi-vnt1_3	9cd8f6ebd2c3bcad74470884cbecc6c2	905	SUPERFAMILY	SSF52058	L domain-like	524	889	1.0E-20	T	14-07-2021	-	-
Rpi-vnt1_3	9cd8f6ebd2c3bcad74470884cbecc6c2	905	Gene3D	G3DSA:1.20.5.4130	-	57	166	1.6E-11	T	14-07-2021	-	-
TuNI	8d7aeced36f30c505a07906ad9a3c5a9	1052	Gene3D	G3DSA:3.80.10.10	Ribonuclease Inhibitor	870	1045	7.1E-14	T	14-07-2021	IPR032675	Leucine-rich repeat domain superfamily
TuNI	8d7aeced36f30c505a07906ad9a3c5a9	1052	Coils	Coil	Coil	338	358	-	T	14-07-2021	-	-
TuNI	8d7aeced36f30c505a07906ad9a3c5a9	1052	Gene3D	G3DSA:1.10.8.430	-	320	416	1.4E-11	T	14-07-2021	IPR042197	Apoptotic protease-activating factors, helical domain
TuNI	8d7aeced36f30c505a07906ad9a3c5a9	1052	Pfam	PF00931	NB-ARC domain	168	418	5.1E-67	T	14-07-2021	IPR002182	NB-ARC
TuNI	8d7aeced36f30c505a07906ad9a3c5a9	1052	Gene3D	G3DSA:3.80.10.10	Ribonuclease Inhibitor	542	869	3.9E-28	T	14-07-2021	IPR032675	Leucine-rich repeat domain superfamily
TuNI	8d7aeced36f30c505a07906ad9a3c5a9	1052	CDD	cd14798	RX-CC_like	6	124	3.2752E-23	T	14-07-2021	IPR038005	Virus X resistance protein-like, coiled-coil domain
TuNI	8d7aeced36f30c505a07906ad9a3c5a9	1052	Gene3D	G3DSA:1.20.5.4130	-	6	108	5.4E-17	T	14-07-2021	-	-
TuNI	8d7aeced36f30c505a07906ad9a3c5a9	1052	SUPERFAMILY	SSF52047	RNI-like	875	1026	2.98E-15	T	14-07-2021	-	-
TuNI	8d7aeced36f30c505a07906ad9a3c5a9	1052	Gene3D	G3DSA:3.40.50.300	-	146	316	6.5E-38	T	14-07-2021	-	-
TuNI	8d7aeced36f30c505a07906ad9a3c5a9	1052	PRINTS	PR00364	Disease resistance protein signature	360	374	4.4E-19	T	14-07-2021	-	-
TuNI	8d7aeced36f30c505a07906ad9a3c5a9	1052	PRINTS	PR00364	Disease resistance protein signature	185	200	4.4E-19	T	14-07-2021	-	-
TuNI	8d7aeced36f30c505a07906ad9a3c5a9	1052	PRINTS	PR00364	Disease resistance protein signature	262	276	4.4E-19	T	14-07-2021	-	-
TuNI	8d7aeced36f30c505a07906ad9a3c5a9	1052	PRINTS	PR00364	Disease resistance protein signature	990	1006	4.4E-19	T	14-07-2021	-	-
TuNI	8d7aeced36f30c505a07906ad9a3c5a9	1052	Pfam	PF18052	Rx N-terminal domain	6	86	1.0E-17	T	14-07-2021	IPR041118	Rx, N-terminal
TuNI	8d7aeced36f30c505a07906ad9a3c5a9	1052	Gene3D	G3DSA:1.10.10.10	-	417	509	5.2E-19	T	14-07-2021	IPR036388	Winged helix-like DNA-binding domain superfamily
TuNI	8d7aeced36f30c505a07906ad9a3c5a9	1052	SUPERFAMILY	SSF52540	P-loop containing nucleoside triphosphate hydrolases	145	431	8.47E-66	T	14-07-2021	IPR027417	P-loop containing nucleoside triphosphate hydrolase
TuNI	8d7aeced36f30c505a07906ad9a3c5a9	1052	SUPERFAMILY	SSF52058	L domain-like	499	907	1.31E-33	T	14-07-2021	-	-
Mal-R	bce71e11de6de175a1f25c2a3a33ccd9	1232	Gene3D	G3DSA:3.80.10.10	Ribonuclease Inhibitor	1090	1202	1.5E-13	T	14-07-2021	IPR032675	Leucine-rich repeat domain superfamily
Mal-R	bce71e11de6de175a1f25c2a3a33ccd9	1232	Coils	Coil	Coil	40	60	-	T	14-07-2021	-	-
Mal-R	bce71e11de6de175a1f25c2a3a33ccd9	1232	SUPERFAMILY	SSF52058	L domain-like	869	1204	1.9E-23	T	14-07-2021	-	-
Mal-R	bce71e11de6de175a1f25c2a3a33ccd9	1232	PRINTS	PR00364	Disease resistance protein signature	261	275	4.6E-14	T	14-07-2021	-	-
Mal-R	bce71e11de6de175a1f25c2a3a33ccd9	1232	PRINTS	PR00364	Disease resistance protein signature	359	373	4.6E-14	T	14-07-2021	-	-
Mal-R	bce71e11de6de175a1f25c2a3a33ccd9	1232	PRINTS	PR00364	Disease resistance protein signature	187	202	4.6E-14	T	14-07-2021	-	-
Mal-R	bce71e11de6de175a1f25c2a3a33ccd9	1232	PRINTS	PR00364	Disease resistance protein signature	993	1009	4.6E-14	T	14-07-2021	-	-
Mal-R	bce71e11de6de175a1f25c2a3a33ccd9	1232	Pfam	PF00931	NB-ARC domain	168	410	2.3E-43	T	14-07-2021	IPR002182	NB-ARC
Mal-R	bce71e11de6de175a1f25c2a3a33ccd9	1232	Gene3D	G3DSA:3.80.10.10	Ribonuclease Inhibitor	560	873	5.4E-43	T	14-07-2021	IPR032675	Leucine-rich repeat domain superfamily
Mal-R	bce71e11de6de175a1f25c2a3a33ccd9	1232	Gene3D	G3DSA:3.40.50.300	-	149	315	1.1E-35	T	14-07-2021	-	-
Mal-R	bce71e11de6de175a1f25c2a3a33ccd9	1232	Gene3D	G3DSA:3.80.10.10	Ribonuclease Inhibitor	874	1083	6.9E-15	T	14-07-2021	IPR032675	Leucine-rich repeat domain superfamily
Mal-R	bce71e11de6de175a1f25c2a3a33ccd9	1232	Gene3D	G3DSA:1.20.5.4130	-	15	120	4.0E-13	T	14-07-2021	-	-
Mal-R	bce71e11de6de175a1f25c2a3a33ccd9	1232	Pfam	PF18052	Rx N-terminal domain	16	100	5.5E-16	T	14-07-2021	IPR041118	Rx, N-terminal
Mal-R	bce71e11de6de175a1f25c2a3a33ccd9	1232	Gene3D	G3DSA:1.10.10.10	-	402	492	5.5E-10	T	14-07-2021	IPR036388	Winged helix-like DNA-binding domain superfamily
Mal-R	bce71e11de6de175a1f25c2a3a33ccd9	1232	SUPERFAMILY	SSF52540	P-loop containing nucleoside triphosphate hydrolases	153	422	4.53E-59	T	14-07-2021	IPR027417	P-loop containing nucleoside triphosphate hydrolase
Mal-R	bce71e11de6de175a1f25c2a3a33ccd9	1232	SUPERFAMILY	SSF52058	L domain-like	480	908	1.04E-39	T	14-07-2021	-	-
Mal-R	bce71e11de6de175a1f25c2a3a33ccd9	1232	Coils	Coil	Coil	693	713	-	T	14-07-2021	-	-
Mal-R	bce71e11de6de175a1f25c2a3a33ccd9	1232	CDD	cd14798	RX-CC_like	9	130	3.87281E-9	T	14-07-2021	IPR038005	Virus X resistance protein-like, coiled-coil domain
Ta4ANPR1-RGA4	fed562cc2aba9c77c6ce4ef8dc436a2d	1106	Gene3D	G3DSA:3.80.10.10	Ribonuclease Inhibitor	492	871	5.2E-19	T	14-07-2021	IPR032675	Leucine-rich repeat domain superfamily
Ta4ANPR1-RGA4	fed562cc2aba9c77c6ce4ef8dc436a2d	1106	SUPERFAMILY	SSF52058	L domain-like	494	860	7.14E-17	T	14-07-2021	-	-
Ta4ANPR1-RGA4	fed562cc2aba9c77c6ce4ef8dc436a2d	1106	CDD	cd14798	RX-CC_like	16	133	5.31045E-11	T	14-07-2021	IPR038005	Virus X resistance protein-like, coiled-coil domain
Ta4ANPR1-RGA4	fed562cc2aba9c77c6ce4ef8dc436a2d	1106	Gene3D	G3DSA:3.40.50.300	-	170	323	1.4E-25	T	14-07-2021	-	-
Ta4ANPR1-RGA4	fed562cc2aba9c77c6ce4ef8dc436a2d	1106	PRINTS	PR00364	Disease resistance protein signature	520	536	3.4E-12	T	14-07-2021	-	-
Ta4ANPR1-RGA4	fed562cc2aba9c77c6ce4ef8dc436a2d	1106	PRINTS	PR00364	Disease resistance protein signature	270	284	3.4E-12	T	14-07-2021	-	-
Ta4ANPR1-RGA4	fed562cc2aba9c77c6ce4ef8dc436a2d	1106	PRINTS	PR00364	Disease resistance protein signature	365	379	3.4E-12	T	14-07-2021	-	-
Ta4ANPR1-RGA4	fed562cc2aba9c77c6ce4ef8dc436a2d	1106	PRINTS	PR00364	Disease resistance protein signature	199	214	3.4E-12	T	14-07-2021	-	-
Ta4ANPR1-RGA4	fed562cc2aba9c77c6ce4ef8dc436a2d	1106	Pfam	PF18052	Rx N-terminal domain	14	94	8.8E-12	T	14-07-2021	IPR041118	Rx, N-terminal
Ta4ANPR1-RGA4	fed562cc2aba9c77c6ce4ef8dc436a2d	1106	Gene3D	G3DSA:1.20.5.4130	-	12	129	6.8E-14	T	14-07-2021	-	-
Ta4ANPR1-RGA4	fed562cc2aba9c77c6ce4ef8dc436a2d	1106	SUPERFAMILY	SSF52540	P-loop containing nucleoside triphosphate hydrolases	176	381	1.33E-36	T	14-07-2021	IPR027417	P-loop containing nucleoside triphosphate hydrolase
Ta4ANPR1-RGA4	fed562cc2aba9c77c6ce4ef8dc436a2d	1106	Pfam	PF00931	NB-ARC domain	189	380	1.4E-27	T	14-07-2021	IPR002182	NB-ARC
MrRUN1	c0a220e5691a0c913032b5d346d57bbd	1331	Pfam	PF01582	TIR domain	27	193	3.6E-45	T	14-07-2021	IPR000157	Toll/interleukin-1 receptor homology (TIR) domain
MrRUN1	c0a220e5691a0c913032b5d346d57bbd	1331	Gene3D	G3DSA:3.80.10.10	Ribonuclease Inhibitor	752	858	4.7E-25	T	14-07-2021	IPR032675	Leucine-rich repeat domain superfamily
MrRUN1	c0a220e5691a0c913032b5d346d57bbd	1331	Pfam	PF12799	Leucine Rich repeats (2 copies)	757	796	2.5E-6	T	14-07-2021	IPR025875	Leucine rich repeat 4
MrRUN1	c0a220e5691a0c913032b5d346d57bbd	1331	PRINTS	PR00364	Disease resistance protein signature	394	408	2.7E-23	T	14-07-2021	-	-
MrRUN1	c0a220e5691a0c913032b5d346d57bbd	1331	PRINTS	PR00364	Disease resistance protein signature	871	887	2.7E-23	T	14-07-2021	-	-
MrRUN1	c0a220e5691a0c913032b5d346d57bbd	1331	PRINTS	PR00364	Disease resistance protein signature	224	239	2.7E-23	T	14-07-2021	-	-
MrRUN1	c0a220e5691a0c913032b5d346d57bbd	1331	PRINTS	PR00364	Disease resistance protein signature	301	315	2.7E-23	T	14-07-2021	-	-
MrRUN1	c0a220e5691a0c913032b5d346d57bbd	1331	SUPERFAMILY	SSF52047	RNI-like	701	1031	1.33E-58	T	14-07-2021	-	-
MrRUN1	c0a220e5691a0c913032b5d346d57bbd	1331	Gene3D	G3DSA:3.40.50.10140	-	22	194	7.1E-72	T	14-07-2021	IPR035897	Toll/interleukin-1 receptor homology (TIR) domain superfamily
MrRUN1	c0a220e5691a0c913032b5d346d57bbd	1331	SUPERFAMILY	SSF52058	L domain-like	548	743	5.78E-13	T	14-07-2021	-	-
MrRUN1	c0a220e5691a0c913032b5d346d57bbd	1331	Gene3D	G3DSA:3.40.50.300	-	195	353	2.6E-29	T	14-07-2021	-	-
MrRUN1	c0a220e5691a0c913032b5d346d57bbd	1331	Gene3D	G3DSA:3.80.10.10	Ribonuclease Inhibitor	535	751	1.7E-26	T	14-07-2021	IPR032675	Leucine-rich repeat domain superfamily
MrRUN1	c0a220e5691a0c913032b5d346d57bbd	1331	SMART	SM00255	till_3	26	165	4.2E-49	T	14-07-2021	IPR000157	Toll/interleukin-1 receptor homology (TIR) domain
MrRUN1	c0a220e5691a0c913032b5d346d57bbd	1331	SMART	SM00369	LRR_typ_2	850	873	8.9	T	14-07-2021	IPR003591	Leucine-rich repeat, typical subtype
MrRUN1	c0a220e5691a0c913032b5d346d57bbd	1331	SMART	SM00369	LRR_typ_2	803	826	7.2	T	14-07-2021	IPR003591	Leucine-rich repeat, typical subtype
MrRUN1	c0a220e5691a0c913032b5d346d57bbd	1331	SMART	SM00369	LRR_typ_2	944	967	12.0	T	14-07-2021	IPR003591	Leucine-rich repeat, typical subtype
MrRUN1	c0a220e5691a0c913032b5d346d57bbd	1331	SMART	SM00369	LRR_typ_2	897	920	7.7	T	14-07-2021	IPR003591	Leucine-rich repeat, typical subtype
MrRUN1	c0a220e5691a0c913032b5d346d57bbd	1331	SMART	SM00369	LRR_typ_2	756	779	2.6	T	14-07-2021	IPR003591	Leucine-rich repeat, typical subtype
MrRUN1	c0a220e5691a0c913032b5d346d57bbd	1331	SMART	SM00369	LRR_typ_2	991	1014	6.6	T	14-07-2021	IPR003591	Leucine-rich repeat, typical subtype
MrRUN1	c0a220e5691a0c913032b5d346d57bbd	1331	Gene3D	G3DSA:3.80.10.10	Ribonuclease Inhibitor	859	1060	5.9E-48	T	14-07-2021	IPR032675	Leucine-rich repeat domain superfamily
MrRUN1	c0a220e5691a0c913032b5d346d57bbd	1331	SUPERFAMILY	SSF46785	Winged helix DNA-binding domain	430	528	2.5E-10	T	14-07-2021	IPR036390	Winged helix DNA-binding domain superfamily
MrRUN1	c0a220e5691a0c913032b5d346d57bbd	1331	Pfam	PF00931	NB-ARC domain	206	434	1.2E-34	T	14-07-2021	IPR002182	NB-ARC
MrRUN1	c0a220e5691a0c913032b5d346d57bbd	1331	SUPERFAMILY	SSF52540	P-loop containing nucleoside triphosphate hydrolases	199	452	1.74E-62	T	14-07-2021	IPR027417	P-loop containing nucleoside triphosphate hydrolase
MrRUN1	c0a220e5691a0c913032b5d346d57bbd	1331	Gene3D	G3DSA:1.10.8.430	-	359	443	2.3E-17	T	14-07-2021	IPR042197	Apoptotic protease-activating factors, helical domain
MrRUN1	c0a220e5691a0c913032b5d346d57bbd	1331	SUPERFAMILY	SSF52200	Toll/Interleukin receptor TIR domain	17	168	7.46E-43	T	14-07-2021	IPR035897	Toll/interleukin-1 receptor homology (TIR) domain superfamily
MrRUN1	c0a220e5691a0c913032b5d346d57bbd	1331	ProSiteProfiles	PS50104	TIR domain profile.	25	165	29.048	T	14-07-2021	IPR000157	Toll/interleukin-1 receptor homology (TIR) domain
MrRUN1	c0a220e5691a0c913032b5d346d57bbd	1331	Pfam	PF13855	Leucine rich repeat	969	1025	1.2E-6	T	14-07-2021	IPR001611	Leucine-rich repeat
Rph1	3f3f5327e122ce6493c6920991c42402	981	Pfam	PF18052	Rx N-terminal domain	12	95	1.1E-20	T	14-07-2021	IPR041118	Rx, N-terminal
Rph1	3f3f5327e122ce6493c6920991c42402	981	CDD	cd14798	RX-CC_like	8	136	4.54828E-33	T	14-07-2021	IPR038005	Virus X resistance protein-like, coiled-coil domain
Rph1	3f3f5327e122ce6493c6920991c42402	981	PRINTS	PR00364	Disease resistance protein signature	671	687	2.6E-10	T	14-07-2021	-	-
Rph1	3f3f5327e122ce6493c6920991c42402	981	PRINTS	PR00364	Disease resistance protein signature	408	422	2.6E-10	T	14-07-2021	-	-
Rph1	3f3f5327e122ce6493c6920991c42402	981	PRINTS	PR00364	Disease resistance protein signature	208	223	2.6E-10	T	14-07-2021	-	-
Rph1	3f3f5327e122ce6493c6920991c42402	981	SUPERFAMILY	SSF52058	L domain-like	548	944	6.29E-26	T	14-07-2021	-	-
Rph1	3f3f5327e122ce6493c6920991c42402	981	Gene3D	G3DSA:1.10.10.10	-	465	560	6.4E-13	T	14-07-2021	IPR036388	Winged helix-like DNA-binding domain superfamily
Rph1	3f3f5327e122ce6493c6920991c42402	981	SUPERFAMILY	SSF52540	P-loop containing nucleoside triphosphate hydrolases	179	483	5.11E-46	T	14-07-2021	IPR027417	P-loop containing nucleoside triphosphate hydrolase
Rph1	3f3f5327e122ce6493c6920991c42402	981	Pfam	PF00931	NB-ARC domain	189	444	1.6E-36	T	14-07-2021	IPR002182	NB-ARC
Rph1	3f3f5327e122ce6493c6920991c42402	981	Gene3D	G3DSA:3.80.10.10	Ribonuclease Inhibitor	584	965	2.1E-25	T	14-07-2021	IPR032675	Leucine-rich repeat domain superfamily
Rph1	3f3f5327e122ce6493c6920991c42402	981	Gene3D	G3DSA:3.40.50.300	-	180	366	1.9E-29	T	14-07-2021	-	-
Rph1	3f3f5327e122ce6493c6920991c42402	981	Gene3D	G3DSA:1.10.8.430	-	376	448	1.1E-8	T	14-07-2021	IPR042197	Apoptotic protease-activating factors, helical domain
Rph1	3f3f5327e122ce6493c6920991c42402	981	Gene3D	G3DSA:1.20.5.4130	-	10	123	1.4E-24	T	14-07-2021	-	-
Lr1	847c5b2f961981d89cc72645e69ddeb4	1344	Coils	Coil	Coil	764	784	-	T	14-07-2021	-	-
Lr1	847c5b2f961981d89cc72645e69ddeb4	1344	Pfam	PF00931	NB-ARC domain	209	457	7.8E-38	T	14-07-2021	IPR002182	NB-ARC
Lr1	847c5b2f961981d89cc72645e69ddeb4	1344	Gene3D	G3DSA:1.10.10.10	-	456	547	1.8E-12	T	14-07-2021	IPR036388	Winged helix-like DNA-binding domain superfamily
Lr1	847c5b2f961981d89cc72645e69ddeb4	1344	Gene3D	G3DSA:1.10.8.430	-	369	455	2.2E-10	T	14-07-2021	IPR042197	Apoptotic protease-activating factors, helical domain
Lr1	847c5b2f961981d89cc72645e69ddeb4	1344	SUPERFAMILY	SSF52540	P-loop containing nucleoside triphosphate hydrolases	192	470	8.72E-60	T	14-07-2021	IPR027417	P-loop containing nucleoside triphosphate hydrolase
Lr1	847c5b2f961981d89cc72645e69ddeb4	1344	Gene3D	G3DSA:3.40.50.300	-	195	362	1.4E-33	T	14-07-2021	-	-
Lr1	847c5b2f961981d89cc72645e69ddeb4	1344	Coils	Coil	Coil	581	601	-	T	14-07-2021	-	-
Lr1	847c5b2f961981d89cc72645e69ddeb4	1344	Gene3D	G3DSA:3.80.10.10	Ribonuclease Inhibitor	585	972	7.7E-35	T	14-07-2021	IPR032675	Leucine-rich repeat domain superfamily
Lr1	847c5b2f961981d89cc72645e69ddeb4	1344	SUPERFAMILY	SSF52047	RNI-like	906	1319	8.63E-13	T	14-07-2021	-	-
Lr1	847c5b2f961981d89cc72645e69ddeb4	1344	Coils	Coil	Coil	1249	1269	-	T	14-07-2021	-	-
Lr1	847c5b2f961981d89cc72645e69ddeb4	1344	Gene3D	G3DSA:3.80.10.10	Ribonuclease Inhibitor	973	1339	1.5E-14	T	14-07-2021	IPR032675	Leucine-rich repeat domain superfamily
Lr1	847c5b2f961981d89cc72645e69ddeb4	1344	SUPERFAMILY	SSF52058	L domain-like	535	962	3.37E-32	T	14-07-2021	-	-
Lr1	847c5b2f961981d89cc72645e69ddeb4	1344	PRINTS	PR00364	Disease resistance protein signature	407	421	3.3E-15	T	14-07-2021	-	-
Lr1	847c5b2f961981d89cc72645e69ddeb4	1344	PRINTS	PR00364	Disease resistance protein signature	930	946	3.3E-15	T	14-07-2021	-	-
Lr1	847c5b2f961981d89cc72645e69ddeb4	1344	PRINTS	PR00364	Disease resistance protein signature	225	240	3.3E-15	T	14-07-2021	-	-
Lr1	847c5b2f961981d89cc72645e69ddeb4	1344	PRINTS	PR00364	Disease resistance protein signature	306	320	3.3E-15	T	14-07-2021	-	-
Rpi-amr1e-3408	b8f23a5aa11380d98029d6a22d980072	986	Gene3D	G3DSA:3.80.10.10	Ribonuclease Inhibitor	567	926	3.9E-13	T	14-07-2021	IPR032675	Leucine-rich repeat domain superfamily
Rpi-amr1e-3408	b8f23a5aa11380d98029d6a22d980072	986	Pfam	PF00931	NB-ARC domain	153	391	2.7E-57	T	14-07-2021	IPR002182	NB-ARC
Rpi-amr1e-3408	b8f23a5aa11380d98029d6a22d980072	986	Gene3D	G3DSA:1.10.8.430	-	306	389	4.4E-13	T	14-07-2021	IPR042197	Apoptotic protease-activating factors, helical domain
Rpi-amr1e-3408	b8f23a5aa11380d98029d6a22d980072	986	PRINTS	PR00364	Disease resistance protein signature	340	354	3.0E-16	T	14-07-2021	-	-
Rpi-amr1e-3408	b8f23a5aa11380d98029d6a22d980072	986	PRINTS	PR00364	Disease resistance protein signature	702	718	3.0E-16	T	14-07-2021	-	-
Rpi-amr1e-3408	b8f23a5aa11380d98029d6a22d980072	986	PRINTS	PR00364	Disease resistance protein signature	172	187	3.0E-16	T	14-07-2021	-	-
Rpi-amr1e-3408	b8f23a5aa11380d98029d6a22d980072	986	PRINTS	PR00364	Disease resistance protein signature	245	259	3.0E-16	T	14-07-2021	-	-
Rpi-amr1e-3408	b8f23a5aa11380d98029d6a22d980072	986	Gene3D	G3DSA:1.20.5.4130	-	1	125	8.1E-30	T	14-07-2021	-	-
Rpi-amr1e-3408	b8f23a5aa11380d98029d6a22d980072	986	CDD	cd14798	RX-CC_like	2	120	1.75821E-20	T	14-07-2021	IPR038005	Virus X resistance protein-like, coiled-coil domain
Rpi-amr1e-3408	b8f23a5aa11380d98029d6a22d980072	986	SUPERFAMILY	SSF52047	RNI-like	625	862	9.42E-14	T	14-07-2021	-	-
Rpi-amr1e-3408	b8f23a5aa11380d98029d6a22d980072	986	SUPERFAMILY	SSF52540	P-loop containing nucleoside triphosphate hydrolases	142	403	1.97E-60	T	14-07-2021	IPR027417	P-loop containing nucleoside triphosphate hydrolase
Rpi-amr1e-3408	b8f23a5aa11380d98029d6a22d980072	986	Gene3D	G3DSA:3.40.50.300	-	138	296	1.3E-35	T	14-07-2021	-	-
Rpi-amr1e-3408	b8f23a5aa11380d98029d6a22d980072	986	Gene3D	G3DSA:1.10.10.10	-	390	480	1.6E-21	T	14-07-2021	IPR036388	Winged helix-like DNA-binding domain superfamily
Rpi-amr1e-3408	b8f23a5aa11380d98029d6a22d980072	986	Coils	Coil	Coil	96	116	-	T	14-07-2021	-	-
WRR8_Sf-2	7957b233616a7f36c0e149ce9b9a990d	1134	ProSiteProfiles	PS50104	TIR domain profile.	10	145	27.962	T	14-07-2021	IPR000157	Toll/interleukin-1 receptor homology (TIR) domain
WRR8_Sf-2	7957b233616a7f36c0e149ce9b9a990d	1134	Gene3D	G3DSA:3.40.50.10140	-	9	175	1.5E-63	T	14-07-2021	IPR035897	Toll/interleukin-1 receptor homology (TIR) domain superfamily
WRR8_Sf-2	7957b233616a7f36c0e149ce9b9a990d	1134	Pfam	PF01582	TIR domain	12	183	8.9E-48	T	14-07-2021	IPR000157	Toll/interleukin-1 receptor homology (TIR) domain
WRR8_Sf-2	7957b233616a7f36c0e149ce9b9a990d	1134	SMART	SM00255	till_3	11	145	6.3E-49	T	14-07-2021	IPR000157	Toll/interleukin-1 receptor homology (TIR) domain
WRR8_Sf-2	7957b233616a7f36c0e149ce9b9a990d	1134	PRINTS	PR00364	Disease resistance protein signature	381	395	2.8E-20	T	14-07-2021	-	-
WRR8_Sf-2	7957b233616a7f36c0e149ce9b9a990d	1134	PRINTS	PR00364	Disease resistance protein signature	288	302	2.8E-20	T	14-07-2021	-	-
WRR8_Sf-2	7957b233616a7f36c0e149ce9b9a990d	1134	PRINTS	PR00364	Disease resistance protein signature	671	687	2.8E-20	T	14-07-2021	-	-
WRR8_Sf-2	7957b233616a7f36c0e149ce9b9a990d	1134	PRINTS	PR00364	Disease resistance protein signature	205	220	2.8E-20	T	14-07-2021	-	-
WRR8_Sf-2	7957b233616a7f36c0e149ce9b9a990d	1134	Gene3D	G3DSA:3.80.10.10	Ribonuclease Inhibitor	695	840	2.6E-21	T	14-07-2021	IPR032675	Leucine-rich repeat domain superfamily
WRR8_Sf-2	7957b233616a7f36c0e149ce9b9a990d	1134	Gene3D	G3DSA:3.80.10.10	Ribonuclease Inhibitor	528	694	1.6E-19	T	14-07-2021	IPR032675	Leucine-rich repeat domain superfamily
WRR8_Sf-2	7957b233616a7f36c0e149ce9b9a990d	1134	SUPERFAMILY	SSF46785	Winged helix DNA-binding domain	416	500	8.43E-9	T	14-07-2021	IPR036390	Winged helix DNA-binding domain superfamily
WRR8_Sf-2	7957b233616a7f36c0e149ce9b9a990d	1134	SUPERFAMILY	SSF52200	Toll/Interleukin receptor TIR domain	2	148	1.2E-38	T	14-07-2021	IPR035897	Toll/interleukin-1 receptor homology (TIR) domain superfamily
WRR8_Sf-2	7957b233616a7f36c0e149ce9b9a990d	1134	SMART	SM00382	AAA_5	202	348	1.3E-4	T	14-07-2021	IPR003593	AAA+ ATPase domain
WRR8_Sf-2	7957b233616a7f36c0e149ce9b9a990d	1134	Pfam	PF00931	NB-ARC domain	195	427	3.1E-15	T	14-07-2021	IPR002182	NB-ARC
WRR8_Sf-2	7957b233616a7f36c0e149ce9b9a990d	1134	Gene3D	G3DSA:1.10.8.430	-	348	430	5.7E-10	T	14-07-2021	IPR042197	Apoptotic protease-activating factors, helical domain
WRR8_Sf-2	7957b233616a7f36c0e149ce9b9a990d	1134	Gene3D	G3DSA:3.40.50.300	-	176	340	4.9E-21	T	14-07-2021	-	-
WRR8_Sf-2	7957b233616a7f36c0e149ce9b9a990d	1134	Pfam	PF07725	Leucine Rich Repeat	605	623	4.8E-8	T	14-07-2021	IPR011713	Leucine-rich repeat 3
WRR8_Sf-2	7957b233616a7f36c0e149ce9b9a990d	1134	SUPERFAMILY	SSF52058	L domain-like	543	900	1.56E-38	T	14-07-2021	-	-
WRR8_Sf-2	7957b233616a7f36c0e149ce9b9a990d	1134	SUPERFAMILY	SSF52540	P-loop containing nucleoside triphosphate hydrolases	173	440	1.24E-47	T	14-07-2021	IPR027417	P-loop containing nucleoside triphosphate hydrolase
PigmS	47b3ea8d0ec0df871a8b03e0d4b68e4a	1032	Gene3D	G3DSA:1.20.5.4130	-	12	109	1.5E-24	T	14-07-2021	-	-
PigmS	47b3ea8d0ec0df871a8b03e0d4b68e4a	1032	Gene3D	G3DSA:3.40.50.300	-	141	330	2.9E-32	T	14-07-2021	-	-
PigmS	47b3ea8d0ec0df871a8b03e0d4b68e4a	1032	SUPERFAMILY	SSF52058	L domain-like	500	932	3.57E-30	T	14-07-2021	-	-
PigmS	47b3ea8d0ec0df871a8b03e0d4b68e4a	1032	Gene3D	G3DSA:1.10.8.430	-	335	421	1.0E-11	T	14-07-2021	IPR042197	Apoptotic protease-activating factors, helical domain
PigmS	47b3ea8d0ec0df871a8b03e0d4b68e4a	1032	CDD	cd14798	RX-CC_like	26	124	6.99984E-30	T	14-07-2021	IPR038005	Virus X resistance protein-like, coiled-coil domain
PigmS	47b3ea8d0ec0df871a8b03e0d4b68e4a	1032	Pfam	PF00931	NB-ARC domain	182	423	2.4E-43	T	14-07-2021	IPR002182	NB-ARC
PigmS	47b3ea8d0ec0df871a8b03e0d4b68e4a	1032	Pfam	PF18052	Rx N-terminal domain	12	100	5.8E-23	T	14-07-2021	IPR041118	Rx, N-terminal
PigmS	47b3ea8d0ec0df871a8b03e0d4b68e4a	1032	PRINTS	PR00364	Disease resistance protein signature	372	386	1.3E-15	T	14-07-2021	-	-
PigmS	47b3ea8d0ec0df871a8b03e0d4b68e4a	1032	PRINTS	PR00364	Disease resistance protein signature	574	590	1.3E-15	T	14-07-2021	-	-
PigmS	47b3ea8d0ec0df871a8b03e0d4b68e4a	1032	PRINTS	PR00364	Disease resistance protein signature	273	287	1.3E-15	T	14-07-2021	-	-
PigmS	47b3ea8d0ec0df871a8b03e0d4b68e4a	1032	PRINTS	PR00364	Disease resistance protein signature	188	203	1.3E-15	T	14-07-2021	-	-
PigmS	47b3ea8d0ec0df871a8b03e0d4b68e4a	1032	Gene3D	G3DSA:1.10.10.10	-	422	511	7.5E-20	T	14-07-2021	IPR036388	Winged helix-like DNA-binding domain superfamily
PigmS	47b3ea8d0ec0df871a8b03e0d4b68e4a	1032	Gene3D	G3DSA:3.80.10.10	Ribonuclease Inhibitor	688	927	1.5E-19	T	14-07-2021	IPR032675	Leucine-rich repeat domain superfamily
PigmS	47b3ea8d0ec0df871a8b03e0d4b68e4a	1032	Gene3D	G3DSA:3.80.10.10	Ribonuclease Inhibitor	540	684	3.4E-13	T	14-07-2021	IPR032675	Leucine-rich repeat domain superfamily
PigmS	47b3ea8d0ec0df871a8b03e0d4b68e4a	1032	SUPERFAMILY	SSF52540	P-loop containing nucleoside triphosphate hydrolases	145	436	4.69E-58	T	14-07-2021	IPR027417	P-loop containing nucleoside triphosphate hydrolase
RRS1-Ws	7ece750cefa8bd874e1d52dbf8b3b7f0	1373	SUPERFAMILY	SSF52200	Toll/Interleukin receptor TIR domain	11	111	2.75E-7	T	14-07-2021	IPR035897	Toll/interleukin-1 receptor homology (TIR) domain superfamily
RRS1-Ws	7ece750cefa8bd874e1d52dbf8b3b7f0	1373	Gene3D	G3DSA:3.40.50.300	-	155	291	4.6E-8	T	14-07-2021	-	-
RRS1-Ws	7ece750cefa8bd874e1d52dbf8b3b7f0	1373	SUPERFAMILY	SSF118290	WRKY DNA-binding domain	1209	1272	6.28E-23	T	14-07-2021	IPR036576	WRKY domain superfamily
RRS1-Ws	7ece750cefa8bd874e1d52dbf8b3b7f0	1373	Pfam	PF03106	WRKY DNA -binding domain	1211	1270	1.3E-22	T	14-07-2021	IPR003657	WRKY domain
RRS1-Ws	7ece750cefa8bd874e1d52dbf8b3b7f0	1373	Gene3D	G3DSA:1.10.8.430	-	301	387	7.5E-11	T	14-07-2021	IPR042197	Apoptotic protease-activating factors, helical domain
RRS1-Ws	7ece750cefa8bd874e1d52dbf8b3b7f0	1373	Gene3D	G3DSA:3.40.50.10140	-	4	153	2.5E-30	T	14-07-2021	IPR035897	Toll/interleukin-1 receptor homology (TIR) domain superfamily
RRS1-Ws	7ece750cefa8bd874e1d52dbf8b3b7f0	1373	PRINTS	PR00364	Disease resistance protein signature	174	189	2.2E-23	T	14-07-2021	-	-
RRS1-Ws	7ece750cefa8bd874e1d52dbf8b3b7f0	1373	PRINTS	PR00364	Disease resistance protein signature	337	351	2.2E-23	T	14-07-2021	-	-
RRS1-Ws	7ece750cefa8bd874e1d52dbf8b3b7f0	1373	PRINTS	PR00364	Disease resistance protein signature	243	257	2.2E-23	T	14-07-2021	-	-
RRS1-Ws	7ece750cefa8bd874e1d52dbf8b3b7f0	1373	PRINTS	PR00364	Disease resistance protein signature	808	824	2.2E-23	T	14-07-2021	-	-
RRS1-Ws	7ece750cefa8bd874e1d52dbf8b3b7f0	1373	Gene3D	G3DSA:2.20.25.80	WRKY domain	1194	1265	1.9E-28	T	14-07-2021	IPR036576	WRKY domain superfamily
RRS1-Ws	7ece750cefa8bd874e1d52dbf8b3b7f0	1373	ProSiteProfiles	PS50811	WRKY domain profile.	1211	1272	25.488	T	14-07-2021	IPR003657	WRKY domain
RRS1-Ws	7ece750cefa8bd874e1d52dbf8b3b7f0	1373	Pfam	PF00931	NB-ARC domain	163	372	1.3E-22	T	14-07-2021	IPR002182	NB-ARC
RRS1-Ws	7ece750cefa8bd874e1d52dbf8b3b7f0	1373	Pfam	PF07725	Leucine Rich Repeat	577	596	1.0E-8	T	14-07-2021	IPR011713	Leucine-rich repeat 3
RRS1-Ws	7ece750cefa8bd874e1d52dbf8b3b7f0	1373	Gene3D	G3DSA:3.80.10.10	Ribonuclease Inhibitor	485	710	2.8E-15	T	14-07-2021	IPR032675	Leucine-rich repeat domain superfamily
RRS1-Ws	7ece750cefa8bd874e1d52dbf8b3b7f0	1373	SMART	SM00774	WRKY_cls	1209	1271	9.1E-36	T	14-07-2021	IPR003657	WRKY domain
RRS1-Ws	7ece750cefa8bd874e1d52dbf8b3b7f0	1373	Gene3D	G3DSA:3.80.10.10	Ribonuclease Inhibitor	711	887	9.2E-20	T	14-07-2021	IPR032675	Leucine-rich repeat domain superfamily
RRS1-Ws	7ece750cefa8bd874e1d52dbf8b3b7f0	1373	SUPERFAMILY	SSF46785	Winged helix DNA-binding domain	374	475	1.41E-11	T	14-07-2021	IPR036390	Winged helix DNA-binding domain superfamily
RRS1-Ws	7ece750cefa8bd874e1d52dbf8b3b7f0	1373	SUPERFAMILY	SSF52540	P-loop containing nucleoside triphosphate hydrolases	153	397	1.64E-51	T	14-07-2021	IPR027417	P-loop containing nucleoside triphosphate hydrolase
RRS1-Ws	7ece750cefa8bd874e1d52dbf8b3b7f0	1373	SUPERFAMILY	SSF52058	L domain-like	512	849	1.02E-26	T	14-07-2021	-	-
Sr13b	34958be70b46862ca0769a588b7da1eb	948	PRINTS	PR00364	Disease resistance protein signature	199	214	6.4E-13	T	14-07-2021	-	-
Sr13b	34958be70b46862ca0769a588b7da1eb	948	PRINTS	PR00364	Disease resistance protein signature	370	384	6.4E-13	T	14-07-2021	-	-
Sr13b	34958be70b46862ca0769a588b7da1eb	948	PRINTS	PR00364	Disease resistance protein signature	273	287	6.4E-13	T	14-07-2021	-	-
Sr13b	34958be70b46862ca0769a588b7da1eb	948	SUPERFAMILY	SSF52540	P-loop containing nucleoside triphosphate hydrolases	164	436	6.43E-60	T	14-07-2021	IPR027417	P-loop containing nucleoside triphosphate hydrolase
Sr13b	34958be70b46862ca0769a588b7da1eb	948	Gene3D	G3DSA:1.20.5.4130	-	12	122	3.3E-28	T	14-07-2021	-	-
Sr13b	34958be70b46862ca0769a588b7da1eb	948	SUPERFAMILY	SSF52047	RNI-like	555	861	1.26E-34	T	14-07-2021	-	-
Sr13b	34958be70b46862ca0769a588b7da1eb	948	Pfam	PF00931	NB-ARC domain	194	422	2.9E-44	T	14-07-2021	IPR002182	NB-ARC
Sr13b	34958be70b46862ca0769a588b7da1eb	948	Gene3D	G3DSA:1.10.8.430	-	334	421	7.0E-13	T	14-07-2021	IPR042197	Apoptotic protease-activating factors, helical domain
Sr13b	34958be70b46862ca0769a588b7da1eb	948	CDD	cd14798	RX-CC_like	9	135	2.29145E-22	T	14-07-2021	IPR038005	Virus X resistance protein-like, coiled-coil domain
Sr13b	34958be70b46862ca0769a588b7da1eb	948	Pfam	PF18052	Rx N-terminal domain	12	99	5.3E-22	T	14-07-2021	IPR041118	Rx, N-terminal
Sr13b	34958be70b46862ca0769a588b7da1eb	948	Gene3D	G3DSA:3.80.10.10	Ribonuclease Inhibitor	555	900	7.8E-34	T	14-07-2021	IPR032675	Leucine-rich repeat domain superfamily
Sr13b	34958be70b46862ca0769a588b7da1eb	948	Gene3D	G3DSA:1.10.10.10	-	422	513	9.9E-19	T	14-07-2021	IPR036388	Winged helix-like DNA-binding domain superfamily
Sr13b	34958be70b46862ca0769a588b7da1eb	948	Gene3D	G3DSA:3.40.50.300	-	159	325	1.3E-33	T	14-07-2021	-	-
MLA30-1	79c92193b18cea70922948ef19034f51	959	Coils	Coil	Coil	26	46	-	T	14-07-2021	-	-
MLA30-1	79c92193b18cea70922948ef19034f51	959	Pfam	PF18052	Rx N-terminal domain	7	93	1.4E-19	T	14-07-2021	IPR041118	Rx, N-terminal
MLA30-1	79c92193b18cea70922948ef19034f51	959	Gene3D	G3DSA:1.10.8.430	-	332	420	3.8E-14	T	14-07-2021	IPR042197	Apoptotic protease-activating factors, helical domain
MLA30-1	79c92193b18cea70922948ef19034f51	959	PRINTS	PR00364	Disease resistance protein signature	196	211	8.6E-18	T	14-07-2021	-	-
MLA30-1	79c92193b18cea70922948ef19034f51	959	PRINTS	PR00364	Disease resistance protein signature	269	283	8.6E-18	T	14-07-2021	-	-
MLA30-1	79c92193b18cea70922948ef19034f51	959	PRINTS	PR00364	Disease resistance protein signature	629	645	8.6E-18	T	14-07-2021	-	-
MLA30-1	79c92193b18cea70922948ef19034f51	959	PRINTS	PR00364	Disease resistance protein signature	367	381	8.6E-18	T	14-07-2021	-	-
MLA30-1	79c92193b18cea70922948ef19034f51	959	Gene3D	G3DSA:3.80.10.10	Ribonuclease Inhibitor	551	845	6.8E-28	T	14-07-2021	IPR032675	Leucine-rich repeat domain superfamily
MLA30-1	79c92193b18cea70922948ef19034f51	959	SUPERFAMILY	SSF52540	P-loop containing nucleoside triphosphate hydrolases	187	435	7.44E-59	T	14-07-2021	IPR027417	P-loop containing nucleoside triphosphate hydrolase
MLA30-1	79c92193b18cea70922948ef19034f51	959	SUPERFAMILY	SSF52058	L domain-like	499	827	4.08E-31	T	14-07-2021	-	-
MLA30-1	79c92193b18cea70922948ef19034f51	959	Gene3D	G3DSA:3.40.50.300	-	161	322	4.9E-32	T	14-07-2021	-	-
MLA30-1	79c92193b18cea70922948ef19034f51	959	Gene3D	G3DSA:1.20.5.4130	-	6	120	2.2E-32	T	14-07-2021	-	-
MLA30-1	79c92193b18cea70922948ef19034f51	959	Pfam	PF00931	NB-ARC domain	196	423	2.5E-44	T	14-07-2021	IPR002182	NB-ARC
MLA30-1	79c92193b18cea70922948ef19034f51	959	Gene3D	G3DSA:1.10.10.10	-	421	510	1.5E-14	T	14-07-2021	IPR036388	Winged helix-like DNA-binding domain superfamily
MLA30-1	79c92193b18cea70922948ef19034f51	959	CDD	cd14798	RX-CC_like	6	135	4.05988E-21	T	14-07-2021	IPR038005	Virus X resistance protein-like, coiled-coil domain
RPP1-EstA	7581e4c1d1f503231b92b681be1a0827	1462	Gene3D	G3DSA:3.40.50.300	-	257	422	4.3E-25	T	14-07-2021	-	-
RPP1-EstA	7581e4c1d1f503231b92b681be1a0827	1462	ProSiteProfiles	PS50104	TIR domain profile.	92	230	27.744	T	14-07-2021	IPR000157	Toll/interleukin-1 receptor homology (TIR) domain
RPP1-EstA	7581e4c1d1f503231b92b681be1a0827	1462	CDD	cd00009	AAA	294	411	3.03663E-4	T	14-07-2021	-	-
RPP1-EstA	7581e4c1d1f503231b92b681be1a0827	1462	SMART	SM00255	till_3	93	230	2.1E-58	T	14-07-2021	IPR000157	Toll/interleukin-1 receptor homology (TIR) domain
RPP1-EstA	7581e4c1d1f503231b92b681be1a0827	1462	SUPERFAMILY	SSF52058	L domain-like	967	1275	1.7E-37	T	14-07-2021	-	-
RPP1-EstA	7581e4c1d1f503231b92b681be1a0827	1462	Gene3D	G3DSA:3.40.50.10140	-	87	256	7.5E-63	T	14-07-2021	IPR035897	Toll/interleukin-1 receptor homology (TIR) domain superfamily
RPP1-EstA	7581e4c1d1f503231b92b681be1a0827	1462	SUPERFAMILY	SSF52540	P-loop containing nucleoside triphosphate hydrolases	253	521	3.53E-53	T	14-07-2021	IPR027417	P-loop containing nucleoside triphosphate hydrolase
RPP1-EstA	7581e4c1d1f503231b92b681be1a0827	1462	Gene3D	G3DSA:3.80.10.10	Ribonuclease Inhibitor	599	770	1.2E-11	T	14-07-2021	IPR032675	Leucine-rich repeat domain superfamily
RPP1-EstA	7581e4c1d1f503231b92b681be1a0827	1462	Gene3D	G3DSA:3.80.10.10	Ribonuclease Inhibitor	1052	1170	1.3E-24	T	14-07-2021	IPR032675	Leucine-rich repeat domain superfamily
RPP1-EstA	7581e4c1d1f503231b92b681be1a0827	1462	Gene3D	G3DSA:3.80.10.10	Ribonuclease Inhibitor	771	937	1.3E-37	T	14-07-2021	IPR032675	Leucine-rich repeat domain superfamily
RPP1-EstA	7581e4c1d1f503231b92b681be1a0827	1462	Gene3D	G3DSA:3.80.10.10	Ribonuclease Inhibitor	938	1051	2.1E-26	T	14-07-2021	IPR032675	Leucine-rich repeat domain superfamily
RPP1-EstA	7581e4c1d1f503231b92b681be1a0827	1462	Gene3D	G3DSA:3.80.10.10	Ribonuclease Inhibitor	1171	1307	3.7E-6	T	14-07-2021	IPR032675	Leucine-rich repeat domain superfamily
RPP1-EstA	7581e4c1d1f503231b92b681be1a0827	1462	SUPERFAMILY	SSF46785	Winged helix DNA-binding domain	498	580	2.61E-5	T	14-07-2021	IPR036390	Winged helix DNA-binding domain superfamily
RPP1-EstA	7581e4c1d1f503231b92b681be1a0827	1462	PRINTS	PR00364	Disease resistance protein signature	1031	1047	2.0E-22	T	14-07-2021	-	-
RPP1-EstA	7581e4c1d1f503231b92b681be1a0827	1462	PRINTS	PR00364	Disease resistance protein signature	291	306	2.0E-22	T	14-07-2021	-	-
RPP1-EstA	7581e4c1d1f503231b92b681be1a0827	1462	PRINTS	PR00364	Disease resistance protein signature	462	476	2.0E-22	T	14-07-2021	-	-
RPP1-EstA	7581e4c1d1f503231b92b681be1a0827	1462	PRINTS	PR00364	Disease resistance protein signature	369	383	2.0E-22	T	14-07-2021	-	-
RPP1-EstA	7581e4c1d1f503231b92b681be1a0827	1462	Pfam	PF01582	TIR domain	93	270	7.5E-56	T	14-07-2021	IPR000157	Toll/interleukin-1 receptor homology (TIR) domain
RPP1-EstA	7581e4c1d1f503231b92b681be1a0827	1462	Pfam	PF07725	Leucine Rich Repeat	684	703	1.0E-6	T	14-07-2021	IPR011713	Leucine-rich repeat 3
RPP1-EstA	7581e4c1d1f503231b92b681be1a0827	1462	Pfam	PF00931	NB-ARC domain	279	497	4.6E-17	T	14-07-2021	IPR002182	NB-ARC
RPP1-EstA	7581e4c1d1f503231b92b681be1a0827	1462	Pfam	PF00560	Leucine Rich Repeat	1011	1030	1.4	T	14-07-2021	IPR001611	Leucine-rich repeat
RPP1-EstA	7581e4c1d1f503231b92b681be1a0827	1462	Pfam	PF00560	Leucine Rich Repeat	824	843	1.2	T	14-07-2021	IPR001611	Leucine-rich repeat
RPP1-EstA	7581e4c1d1f503231b92b681be1a0827	1462	Pfam	PF00560	Leucine Rich Repeat	1082	1101	0.89	T	14-07-2021	IPR001611	Leucine-rich repeat
RPP1-EstA	7581e4c1d1f503231b92b681be1a0827	1462	Pfam	PF00560	Leucine Rich Repeat	730	752	0.5	T	14-07-2021	IPR001611	Leucine-rich repeat
RPP1-EstA	7581e4c1d1f503231b92b681be1a0827	1462	Pfam	PF00560	Leucine Rich Repeat	941	960	1.6	T	14-07-2021	IPR001611	Leucine-rich repeat
RPP1-EstA	7581e4c1d1f503231b92b681be1a0827	1462	Gene3D	G3DSA:1.10.8.430	-	429	511	8.3E-11	T	14-07-2021	IPR042197	Apoptotic protease-activating factors, helical domain
RPP1-EstA	7581e4c1d1f503231b92b681be1a0827	1462	SUPERFAMILY	SSF52058	L domain-like	628	958	2.21E-51	T	14-07-2021	-	-
RPP1-EstA	7581e4c1d1f503231b92b681be1a0827	1462	SUPERFAMILY	SSF52200	Toll/Interleukin receptor TIR domain	86	233	1.44E-38	T	14-07-2021	IPR035897	Toll/interleukin-1 receptor homology (TIR) domain superfamily
RGA2	b8588713bb03758c075f296655ad1180	1168	Gene3D	G3DSA:3.40.50.300	-	375	537	9.7E-30	T	14-07-2021	-	-
RGA2	b8588713bb03758c075f296655ad1180	1168	Gene3D	G3DSA:1.20.5.4130	-	14	126	1.4E-19	T	14-07-2021	-	-
RGA2	b8588713bb03758c075f296655ad1180	1168	Coils	Coil	Coil	157	177	-	T	14-07-2021	-	-
RGA2	b8588713bb03758c075f296655ad1180	1168	SUPERFAMILY	SSF52058	L domain-like	714	1130	1.46E-35	T	14-07-2021	-	-
RGA2	b8588713bb03758c075f296655ad1180	1168	CDD	cd14798	RX-CC_like	9	122	3.5902E-23	T	14-07-2021	IPR038005	Virus X resistance protein-like, coiled-coil domain
RGA2	b8588713bb03758c075f296655ad1180	1168	PRINTS	PR00364	Disease resistance protein signature	417	432	3.4E-17	T	14-07-2021	-	-
RGA2	b8588713bb03758c075f296655ad1180	1168	PRINTS	PR00364	Disease resistance protein signature	481	495	3.4E-17	T	14-07-2021	-	-
RGA2	b8588713bb03758c075f296655ad1180	1168	PRINTS	PR00364	Disease resistance protein signature	580	594	3.4E-17	T	14-07-2021	-	-
RGA2	b8588713bb03758c075f296655ad1180	1168	PRINTS	PR00364	Disease resistance protein signature	837	853	3.4E-17	T	14-07-2021	-	-
RGA2	b8588713bb03758c075f296655ad1180	1168	Gene3D	G3DSA:1.10.10.10	-	633	724	7.2E-18	T	14-07-2021	IPR036388	Winged helix-like DNA-binding domain superfamily
RGA2	b8588713bb03758c075f296655ad1180	1168	Gene3D	G3DSA:3.40.50.300	-	147	328	9.3E-17	T	14-07-2021	-	-
RGA2	b8588713bb03758c075f296655ad1180	1168	Pfam	PF18052	Rx N-terminal domain	14	102	7.0E-18	T	14-07-2021	IPR041118	Rx, N-terminal
RGA2	b8588713bb03758c075f296655ad1180	1168	SUPERFAMILY	SSF52540	P-loop containing nucleoside triphosphate hydrolases	387	647	1.29E-53	T	14-07-2021	IPR027417	P-loop containing nucleoside triphosphate hydrolase
RGA2	b8588713bb03758c075f296655ad1180	1168	Gene3D	G3DSA:3.80.10.10	Ribonuclease Inhibitor	769	1132	7.4E-37	T	14-07-2021	IPR032675	Leucine-rich repeat domain superfamily
RGA2	b8588713bb03758c075f296655ad1180	1168	SUPERFAMILY	SSF52540	P-loop containing nucleoside triphosphate hydrolases	163	337	7.3E-18	T	14-07-2021	IPR027417	P-loop containing nucleoside triphosphate hydrolase
RGA2	b8588713bb03758c075f296655ad1180	1168	Pfam	PF00931	NB-ARC domain	396	634	7.1E-44	T	14-07-2021	IPR002182	NB-ARC
RGA2	b8588713bb03758c075f296655ad1180	1168	Pfam	PF00931	NB-ARC domain	173	348	2.8E-18	T	14-07-2021	IPR002182	NB-ARC
RGA2	b8588713bb03758c075f296655ad1180	1168	Gene3D	G3DSA:1.10.8.430	-	542	632	1.5E-12	T	14-07-2021	IPR042197	Apoptotic protease-activating factors, helical domain
RGA2	b8588713bb03758c075f296655ad1180	1168	Coils	Coil	Coil	104	124	-	T	14-07-2021	-	-
Pi35	84d4f092d4f3d3905ef5ec8c053f563e	1289	SUPERFAMILY	SSF52058	L domain-like	514	1105	1.07E-34	T	14-07-2021	-	-
Pi35	84d4f092d4f3d3905ef5ec8c053f563e	1289	SUPERFAMILY	SSF52540	P-loop containing nucleoside triphosphate hydrolases	170	450	1.24E-45	T	14-07-2021	IPR027417	P-loop containing nucleoside triphosphate hydrolase
Pi35	84d4f092d4f3d3905ef5ec8c053f563e	1289	Pfam	PF18052	Rx N-terminal domain	51	98	1.5E-7	T	14-07-2021	IPR041118	Rx, N-terminal
Pi35	84d4f092d4f3d3905ef5ec8c053f563e	1289	PRINTS	PR00364	Disease resistance protein signature	393	407	2.9E-10	T	14-07-2021	-	-
Pi35	84d4f092d4f3d3905ef5ec8c053f563e	1289	PRINTS	PR00364	Disease resistance protein signature	290	304	2.9E-10	T	14-07-2021	-	-
Pi35	84d4f092d4f3d3905ef5ec8c053f563e	1289	PRINTS	PR00364	Disease resistance protein signature	590	606	2.9E-10	T	14-07-2021	-	-
Pi35	84d4f092d4f3d3905ef5ec8c053f563e	1289	PRINTS	PR00364	Disease resistance protein signature	215	230	2.9E-10	T	14-07-2021	-	-
Pi35	84d4f092d4f3d3905ef5ec8c053f563e	1289	Pfam	PF00931	NB-ARC domain	214	447	1.6E-32	T	14-07-2021	IPR002182	NB-ARC
Pi35	84d4f092d4f3d3905ef5ec8c053f563e	1289	Gene3D	G3DSA:3.80.10.10	Ribonuclease Inhibitor	1187	1278	9.8E-7	T	14-07-2021	IPR032675	Leucine-rich repeat domain superfamily
Pi35	84d4f092d4f3d3905ef5ec8c053f563e	1289	Gene3D	G3DSA:3.40.50.300	-	177	349	8.6E-29	T	14-07-2021	-	-
Pi35	84d4f092d4f3d3905ef5ec8c053f563e	1289	Coils	Coil	Coil	63	83	-	T	14-07-2021	-	-
Pi35	84d4f092d4f3d3905ef5ec8c053f563e	1289	Gene3D	G3DSA:3.80.10.10	Ribonuclease Inhibitor	532	944	5.7E-28	T	14-07-2021	IPR032675	Leucine-rich repeat domain superfamily
Pi35	84d4f092d4f3d3905ef5ec8c053f563e	1289	SUPERFAMILY	SSF52058	L domain-like	1093	1264	9.18E-7	T	14-07-2021	-	-
Pi35	84d4f092d4f3d3905ef5ec8c053f563e	1289	Gene3D	G3DSA:1.10.10.10	-	430	524	9.0E-13	T	14-07-2021	IPR036388	Winged helix-like DNA-binding domain superfamily
Pi35	84d4f092d4f3d3905ef5ec8c053f563e	1289	Gene3D	G3DSA:3.80.10.10	Ribonuclease Inhibitor	969	1184	3.5E-14	T	14-07-2021	IPR032675	Leucine-rich repeat domain superfamily
SIKIC1	e99663a3fdf4304e5f04b2926f6c541f	1147	Pfam	PF07725	Leucine Rich Repeat	566	585	2.7E-5	T	14-07-2021	IPR011713	Leucine-rich repeat 3
SIKIC1	e99663a3fdf4304e5f04b2926f6c541f	1147	Pfam	PF07725	Leucine Rich Repeat	698	718	3.3E-5	T	14-07-2021	IPR011713	Leucine-rich repeat 3
SIKIC1	e99663a3fdf4304e5f04b2926f6c541f	1147	SUPERFAMILY	SSF52058	L domain-like	439	654	2.83E-15	T	14-07-2021	-	-
SIKIC1	e99663a3fdf4304e5f04b2926f6c541f	1147	Gene3D	G3DSA:3.80.10.10	Ribonuclease Inhibitor	439	659	9.0E-15	T	14-07-2021	IPR032675	Leucine-rich repeat domain superfamily
SIKIC1	e99663a3fdf4304e5f04b2926f6c541f	1147	Pfam	PF01582	TIR domain	4	134	1.5E-32	T	14-07-2021	IPR000157	Toll/interleukin-1 receptor homology (TIR) domain
SIKIC1	e99663a3fdf4304e5f04b2926f6c541f	1147	PRINTS	PR00364	Disease resistance protein signature	334	348	5.9E-25	T	14-07-2021	-	-
SIKIC1	e99663a3fdf4304e5f04b2926f6c541f	1147	PRINTS	PR00364	Disease resistance protein signature	167	182	5.9E-25	T	14-07-2021	-	-
SIKIC1	e99663a3fdf4304e5f04b2926f6c541f	1147	PRINTS	PR00364	Disease resistance protein signature	241	255	5.9E-25	T	14-07-2021	-	-
SIKIC1	e99663a3fdf4304e5f04b2926f6c541f	1147	PRINTS	PR00364	Disease resistance protein signature	741	757	5.9E-25	T	14-07-2021	-	-
SIKIC1	e99663a3fdf4304e5f04b2926f6c541f	1147	Gene3D	G3DSA:3.40.50.300	-	133	294	6.3E-21	T	14-07-2021	-	-
SIKIC1	e99663a3fdf4304e5f04b2926f6c541f	1147	Gene3D	G3DSA:1.10.8.430	-	301	383	2.2E-11	T	14-07-2021	IPR042197	Apoptotic protease-activating factors, helical domain
SIKIC1	e99663a3fdf4304e5f04b2926f6c541f	1147	SUPERFAMILY	SSF52200	Toll/Interleukin receptor TIR domain	3	109	2.09E-25	T	14-07-2021	IPR035897	Toll/interleukin-1 receptor homology (TIR) domain superfamily
SIKIC1	e99663a3fdf4304e5f04b2926f6c541f	1147	Gene3D	G3DSA:3.40.50.10140	-	1	132	1.5E-44	T	14-07-2021	IPR035897	Toll/interleukin-1 receptor homology (TIR) domain superfamily
SIKIC1	e99663a3fdf4304e5f04b2926f6c541f	1147	SUPERFAMILY	SSF52058	L domain-like	668	915	1.25E-35	T	14-07-2021	-	-
SIKIC1	e99663a3fdf4304e5f04b2926f6c541f	1147	SMART	SM00382	AAA_5	164	301	0.0069	T	14-07-2021	IPR003593	AAA+ ATPase domain
SIKIC1	e99663a3fdf4304e5f04b2926f6c541f	1147	SMART	SM00255	till_3	3	107	4.0E-18	T	14-07-2021	IPR000157	Toll/interleukin-1 receptor homology (TIR) domain
SIKIC1	e99663a3fdf4304e5f04b2926f6c541f	1147	Pfam	PF00931	NB-ARC domain	147	369	1.8E-18	T	14-07-2021	IPR002182	NB-ARC
SIKIC1	e99663a3fdf4304e5f04b2926f6c541f	1147	Gene3D	G3DSA:3.80.10.10	Ribonuclease Inhibitor	661	939	7.1E-35	T	14-07-2021	IPR032675	Leucine-rich repeat domain superfamily
SIKIC1	e99663a3fdf4304e5f04b2926f6c541f	1147	ProSiteProfiles	PS50104	TIR domain profile.	1	107	24.865	T	14-07-2021	IPR000157	Toll/interleukin-1 receptor homology (TIR) domain
SIKIC1	e99663a3fdf4304e5f04b2926f6c541f	1147	SUPERFAMILY	SSF52540	P-loop containing nucleoside triphosphate hydrolases	136	393	1.05E-48	T	14-07-2021	IPR027417	P-loop containing nucleoside triphosphate hydrolase
Lr21	955a0f113f1f31ca3fcd6bca428da930	1080	PRINTS	PR00364	Disease resistance protein signature	419	433	2.9E-11	T	14-07-2021	-	-
Lr21	955a0f113f1f31ca3fcd6bca428da930	1080	PRINTS	PR00364	Disease resistance protein signature	983	999	2.9E-11	T	14-07-2021	-	-
Lr21	955a0f113f1f31ca3fcd6bca428da930	1080	PRINTS	PR00364	Disease resistance protein signature	341	356	2.9E-11	T	14-07-2021	-	-
Lr21	955a0f113f1f31ca3fcd6bca428da930	1080	Gene3D	G3DSA:3.80.10.10	Ribonuclease Inhibitor	667	1045	3.0E-23	T	14-07-2021	IPR032675	Leucine-rich repeat domain superfamily
Lr21	955a0f113f1f31ca3fcd6bca428da930	1080	Pfam	PF00931	NB-ARC domain	336	545	4.1E-26	T	14-07-2021	IPR002182	NB-ARC
Lr21	955a0f113f1f31ca3fcd6bca428da930	1080	Gene3D	G3DSA:1.10.10.10	-	554	649	4.5E-16	T	14-07-2021	IPR036388	Winged helix-like DNA-binding domain superfamily
Lr21	955a0f113f1f31ca3fcd6bca428da930	1080	Coils	Coil	Coil	860	880	-	T	14-07-2021	-	-
Lr21	955a0f113f1f31ca3fcd6bca428da930	1080	Gene3D	G3DSA:3.40.50.300	-	291	475	1.2E-21	T	14-07-2021	-	-
Lr21	955a0f113f1f31ca3fcd6bca428da930	1080	SUPERFAMILY	SSF52058	L domain-like	638	1037	9.35E-25	T	14-07-2021	-	-
Lr21	955a0f113f1f31ca3fcd6bca428da930	1080	SUPERFAMILY	SSF52540	P-loop containing nucleoside triphosphate hydrolases	305	574	2.73E-39	T	14-07-2021	IPR027417	P-loop containing nucleoside triphosphate hydrolase
CHS1	16253ea20625869a5ecddd89d7511cf9	420	Pfam	PF01582	TIR domain	33	122	2.6E-7	T	14-07-2021	IPR000157	Toll/interleukin-1 receptor homology (TIR) domain
CHS1	16253ea20625869a5ecddd89d7511cf9	420	Gene3D	G3DSA:3.40.50.300	-	168	321	1.9E-20	T	14-07-2021	-	-
CHS1	16253ea20625869a5ecddd89d7511cf9	420	Gene3D	G3DSA:3.40.50.10140	-	10	167	1.5E-14	T	14-07-2021	IPR035897	Toll/interleukin-1 receptor homology (TIR) domain superfamily
CHS1	16253ea20625869a5ecddd89d7511cf9	420	SUPERFAMILY	SSF52540	P-loop containing nucleoside triphosphate hydrolases	172	405	4.35E-39	T	14-07-2021	IPR027417	P-loop containing nucleoside triphosphate hydrolase
CHS1	16253ea20625869a5ecddd89d7511cf9	420	Gene3D	G3DSA:1.10.8.430	-	327	407	1.1E-9	T	14-07-2021	IPR042197	Apoptotic protease-activating factors, helical domain
CHS1	16253ea20625869a5ecddd89d7511cf9	420	CDD	cd00009	AAA	205	278	0.00146538	T	14-07-2021	-	-
CHS1	16253ea20625869a5ecddd89d7511cf9	420	SUPERFAMILY	SSF52200	Toll/Interleukin receptor TIR domain	5	134	6.15E-10	T	14-07-2021	IPR035897	Toll/interleukin-1 receptor homology (TIR) domain superfamily
CHS1	16253ea20625869a5ecddd89d7511cf9	420	Pfam	PF00931	NB-ARC domain	183	400	1.9E-15	T	14-07-2021	IPR002182	NB-ARC
CHS1	16253ea20625869a5ecddd89d7511cf9	420	PRINTS	PR00364	Disease resistance protein signature	362	376	1.7E-11	T	14-07-2021	-	-
CHS1	16253ea20625869a5ecddd89d7511cf9	420	PRINTS	PR00364	Disease resistance protein signature	202	217	1.7E-11	T	14-07-2021	-	-
CHS1	16253ea20625869a5ecddd89d7511cf9	420	PRINTS	PR00364	Disease resistance protein signature	269	283	1.7E-11	T	14-07-2021	-	-
L_1a	b563e45dba004f250085a2215127add2	1315	Coils	Coil	Coil	36	56	-	T	14-07-2021	-	-
L_1a	b563e45dba004f250085a2215127add2	1315	Coils	Coil	Coil	120	147	-	T	14-07-2021	-	-
L_1a	b563e45dba004f250085a2215127add2	1315	Gene3D	G3DSA:1.20.5.4130	-	8	116	7.4E-6	T	14-07-2021	-	-
L_1a	b563e45dba004f250085a2215127add2	1315	Gene3D	G3DSA:3.80.10.10	Ribonuclease Inhibitor	1086	1296	1.3E-11	T	14-07-2021	IPR032675	Leucine-rich repeat domain superfamily
L_1a	b563e45dba004f250085a2215127add2	1315	Gene3D	G3DSA:3.80.10.10	Ribonuclease Inhibitor	971	1085	1.5E-10	T	14-07-2021	IPR032675	Leucine-rich repeat domain superfamily
L_1a	b563e45dba004f250085a2215127add2	1315	Pfam	PF13855	Leucine rich repeat	575	631	1.5E-6	T	14-07-2021	IPR001611	Leucine-rich repeat
L_1a	b563e45dba004f250085a2215127add2	1315	CDD	cd00009	AAA	176	284	0.00587014	T	14-07-2021	-	-
L_1a	b563e45dba004f250085a2215127add2	1315	SUPERFAMILY	SSF52540	P-loop containing nucleoside triphosphate hydrolases	159	430	1.03E-67	T	14-07-2021	IPR027417	P-loop containing nucleoside triphosphate hydrolase
L_1a	b563e45dba004f250085a2215127add2	1315	SUPERFAMILY	SSF52058	L domain-like	489	961	9.52E-42	T	14-07-2021	-	-
L_1a	b563e45dba004f250085a2215127add2	1315	Coils	Coil	Coil	703	726	-	T	14-07-2021	-	-
L_1a	b563e45dba004f250085a2215127add2	1315	PRINTS	PR00364	Disease resistance protein signature	197	212	3.5E-20	T	14-07-2021	-	-
L_1a	b563e45dba004f250085a2215127add2	1315	PRINTS	PR00364	Disease resistance protein signature	271	285	3.5E-20	T	14-07-2021	-	-
L_1a	b563e45dba004f250085a2215127add2	1315	PRINTS	PR00364	Disease resistance protein signature	642	658	3.5E-20	T	14-07-2021	-	-
L_1a	b563e45dba004f250085a2215127add2	1315	PRINTS	PR00364	Disease resistance protein signature	367	381	3.5E-20	T	14-07-2021	-	-
L_1a	b563e45dba004f250085a2215127add2	1315	Gene3D	G3DSA:3.40.50.300	-	154	327	9.4E-41	T	14-07-2021	-	-
L_1a	b563e45dba004f250085a2215127add2	1315	Gene3D	G3DSA:3.80.10.10	Ribonuclease Inhibitor	537	924	3.0E-41	T	14-07-2021	IPR032675	Leucine-rich repeat domain superfamily
L_1a	b563e45dba004f250085a2215127add2	1315	SUPERFAMILY	SSF52058	L domain-like	983	1290	2.52E-24	T	14-07-2021	-	-
L_1a	b563e45dba004f250085a2215127add2	1315	Pfam	PF18052	Rx N-terminal domain	4	98	1.6E-12	T	14-07-2021	IPR041118	Rx, N-terminal
L_1a	b563e45dba004f250085a2215127add2	1315	Gene3D	G3DSA:1.10.10.10	-	416	499	6.4E-12	T	14-07-2021	IPR036388	Winged helix-like DNA-binding domain superfamily
L_1a	b563e45dba004f250085a2215127add2	1315	Pfam	PF00931	NB-ARC domain	178	395	1.8E-52	T	14-07-2021	IPR002182	NB-ARC
L_1a	b563e45dba004f250085a2215127add2	1315	Gene3D	G3DSA:1.10.8.430	-	330	415	4.7E-14	T	14-07-2021	IPR042197	Apoptotic protease-activating factors, helical domain
Pm60	327cc150c168a499fdea9186dea6ab58	1454	Gene3D	G3DSA:3.80.10.10	Ribonuclease Inhibitor	599	980	1.4E-25	T	14-07-2021	IPR032675	Leucine-rich repeat domain superfamily
Pm60	327cc150c168a499fdea9186dea6ab58	1454	SUPERFAMILY	SSF52540	P-loop containing nucleoside triphosphate hydrolases	221	492	3.0E-53	T	14-07-2021	IPR027417	P-loop containing nucleoside triphosphate hydrolase
Pm60	327cc150c168a499fdea9186dea6ab58	1454	Pfam	PF00931	NB-ARC domain	256	480	6.1E-37	T	14-07-2021	IPR002182	NB-ARC
Pm60	327cc150c168a499fdea9186dea6ab58	1454	SMART	SM00368	LRR_RI_2	1101	1127	9.3	T	14-07-2021	-	-
Pm60	327cc150c168a499fdea9186dea6ab58	1454	SMART	SM00368	LRR_RI_2	1028	1054	50.0	T	14-07-2021	-	-
Pm60	327cc150c168a499fdea9186dea6ab58	1454	SMART	SM00368	LRR_RI_2	1181	1207	9.3	T	14-07-2021	-	-
Pm60	327cc150c168a499fdea9186dea6ab58	1454	Coils	Coil	Coil	62	82	-	T	14-07-2021	-	-
Pm60	327cc150c168a499fdea9186dea6ab58	1454	Gene3D	G3DSA:1.10.8.430	-	394	478	2.4E-8	T	14-07-2021	IPR042197	Apoptotic protease-activating factors, helical domain
Pm60	327cc150c168a499fdea9186dea6ab58	1454	PRINTS	PR00364	Disease resistance protein signature	1026	1042	1.0E-13	T	14-07-2021	-	-
Pm60	327cc150c168a499fdea9186dea6ab58	1454	PRINTS	PR00364	Disease resistance protein signature	430	444	1.0E-13	T	14-07-2021	-	-
Pm60	327cc150c168a499fdea9186dea6ab58	1454	PRINTS	PR00364	Disease resistance protein signature	332	346	1.0E-13	T	14-07-2021	-	-
Pm60	327cc150c168a499fdea9186dea6ab58	1454	PRINTS	PR00364	Disease resistance protein signature	257	272	1.0E-13	T	14-07-2021	-	-
Pm60	327cc150c168a499fdea9186dea6ab58	1454	SUPERFAMILY	SSF52058	L domain-like	548	972	6.12E-24	T	14-07-2021	-	-
Pm60	327cc150c168a499fdea9186dea6ab58	1454	Gene3D	G3DSA:3.40.50.300	-	216	389	4.3E-30	T	14-07-2021	-	-
Pm60	327cc150c168a499fdea9186dea6ab58	1454	SUPERFAMILY	SSF52058	L domain-like	1003	1430	7.82E-18	T	14-07-2021	-	-
Pm60	327cc150c168a499fdea9186dea6ab58	1454	Gene3D	G3DSA:1.10.10.10	-	479	558	5.0E-14	T	14-07-2021	IPR036388	Winged helix-like DNA-binding domain superfamily
Pm60	327cc150c168a499fdea9186dea6ab58	1454	Gene3D	G3DSA:3.80.10.10	Ribonuclease Inhibitor	1341	1435	1.4E-6	T	14-07-2021	IPR032675	Leucine-rich repeat domain superfamily
Pm60	327cc150c168a499fdea9186dea6ab58	1454	Gene3D	G3DSA:3.80.10.10	Ribonuclease Inhibitor	1144	1327	4.4E-6	T	14-07-2021	IPR032675	Leucine-rich repeat domain superfamily
Pm60	327cc150c168a499fdea9186dea6ab58	1454	SMART	SM00367	LRR_CC_2	1101	1125	0.87	T	14-07-2021	IPR006553	Leucine-rich repeat, cysteine-containing subtype
Pm60	327cc150c168a499fdea9186dea6ab58	1454	SMART	SM00367	LRR_CC_2	1028	1052	11.0	T	14-07-2021	IPR006553	Leucine-rich repeat, cysteine-containing subtype
Pm60	327cc150c168a499fdea9186dea6ab58	1454	SMART	SM00367	LRR_CC_2	1181	1205	0.87	T	14-07-2021	IPR006553	Leucine-rich repeat, cysteine-containing subtype
Pm60	327cc150c168a499fdea9186dea6ab58	1454	Gene3D	G3DSA:3.80.10.10	Ribonuclease Inhibitor	1002	1136	7.9E-13	T	14-07-2021	IPR032675	Leucine-rich repeat domain superfamily
Tm2	5b7e195261608b62c5a70a9421cf33ef	861	Gene3D	G3DSA:1.10.8.430	-	310	397	9.9E-14	T	14-07-2021	IPR042197	Apoptotic protease-activating factors, helical domain
Tm2	5b7e195261608b62c5a70a9421cf33ef	861	Gene3D	G3DSA:3.80.10.10	Ribonuclease Inhibitor	502	861	4.0E-23	T	14-07-2021	IPR032675	Leucine-rich repeat domain superfamily
Tm2	5b7e195261608b62c5a70a9421cf33ef	861	SMART	SM00382	AAA_5	177	317	0.0023	T	14-07-2021	IPR003593	AAA+ ATPase domain
Tm2	5b7e195261608b62c5a70a9421cf33ef	861	SUPERFAMILY	SSF52540	P-loop containing nucleoside triphosphate hydrolases	143	412	1.8E-55	T	14-07-2021	IPR027417	P-loop containing nucleoside triphosphate hydrolase
Tm2	5b7e195261608b62c5a70a9421cf33ef	861	Gene3D	G3DSA:3.40.50.300	-	146	305	2.6E-31	T	14-07-2021	-	-
Tm2	5b7e195261608b62c5a70a9421cf33ef	861	Pfam	PF18052	Rx N-terminal domain	10	92	2.2E-14	T	14-07-2021	IPR041118	Rx, N-terminal
Tm2	5b7e195261608b62c5a70a9421cf33ef	861	PRINTS	PR00364	Disease resistance protein signature	180	195	1.7E-15	T	14-07-2021	-	-
Tm2	5b7e195261608b62c5a70a9421cf33ef	861	PRINTS	PR00364	Disease resistance protein signature	249	263	1.7E-15	T	14-07-2021	-	-
Tm2	5b7e195261608b62c5a70a9421cf33ef	861	PRINTS	PR00364	Disease resistance protein signature	606	622	1.7E-15	T	14-07-2021	-	-
Tm2	5b7e195261608b62c5a70a9421cf33ef	861	PRINTS	PR00364	Disease resistance protein signature	351	365	1.7E-15	T	14-07-2021	-	-
Tm2	5b7e195261608b62c5a70a9421cf33ef	861	Coils	Coil	Coil	63	83	-	T	14-07-2021	-	-
Tm2	5b7e195261608b62c5a70a9421cf33ef	861	Gene3D	G3DSA:1.10.10.10	-	398	489	8.9E-19	T	14-07-2021	IPR036388	Winged helix-like DNA-binding domain superfamily
Tm2	5b7e195261608b62c5a70a9421cf33ef	861	CDD	cd14798	RX-CC_like	2	121	2.29078E-18	T	14-07-2021	IPR038005	Virus X resistance protein-like, coiled-coil domain
Tm2	5b7e195261608b62c5a70a9421cf33ef	861	Pfam	PF00931	NB-ARC domain	162	388	1.6E-46	T	14-07-2021	IPR002182	NB-ARC
Tm2	5b7e195261608b62c5a70a9421cf33ef	861	SUPERFAMILY	SSF52058	L domain-like	478	846	3.23E-25	T	14-07-2021	-	-
Tm2	5b7e195261608b62c5a70a9421cf33ef	861	Gene3D	G3DSA:1.20.5.4130	-	10	119	4.2E-13	T	14-07-2021	-	-
Rpi-amr1e-1032	b136ed7e4d7cb89e2870f47e2c977fca	986	Coils	Coil	Coil	96	123	-	T	14-07-2021	-	-
Rpi-amr1e-1032	b136ed7e4d7cb89e2870f47e2c977fca	986	Gene3D	G3DSA:1.10.8.430	-	306	389	4.4E-13	T	14-07-2021	IPR042197	Apoptotic protease-activating factors, helical domain
Rpi-amr1e-1032	b136ed7e4d7cb89e2870f47e2c977fca	986	Gene3D	G3DSA:1.20.5.4130	-	1	125	1.4E-30	T	14-07-2021	-	-
Rpi-amr1e-1032	b136ed7e4d7cb89e2870f47e2c977fca	986	SUPERFAMILY	SSF52047	RNI-like	626	862	9.42E-15	T	14-07-2021	-	-
Rpi-amr1e-1032	b136ed7e4d7cb89e2870f47e2c977fca	986	SUPERFAMILY	SSF52540	P-loop containing nucleoside triphosphate hydrolases	142	403	2.0E-60	T	14-07-2021	IPR027417	P-loop containing nucleoside triphosphate hydrolase
Rpi-amr1e-1032	b136ed7e4d7cb89e2870f47e2c977fca	986	Pfam	PF00931	NB-ARC domain	153	391	2.7E-57	T	14-07-2021	IPR002182	NB-ARC
Rpi-amr1e-1032	b136ed7e4d7cb89e2870f47e2c977fca	986	Gene3D	G3DSA:3.80.10.10	Ribonuclease Inhibitor	567	931	1.6E-12	T	14-07-2021	IPR032675	Leucine-rich repeat domain superfamily
Rpi-amr1e-1032	b136ed7e4d7cb89e2870f47e2c977fca	986	PRINTS	PR00364	Disease resistance protein signature	340	354	3.0E-16	T	14-07-2021	-	-
Rpi-amr1e-1032	b136ed7e4d7cb89e2870f47e2c977fca	986	PRINTS	PR00364	Disease resistance protein signature	702	718	3.0E-16	T	14-07-2021	-	-
Rpi-amr1e-1032	b136ed7e4d7cb89e2870f47e2c977fca	986	PRINTS	PR00364	Disease resistance protein signature	172	187	3.0E-16	T	14-07-2021	-	-
Rpi-amr1e-1032	b136ed7e4d7cb89e2870f47e2c977fca	986	PRINTS	PR00364	Disease resistance protein signature	245	259	3.0E-16	T	14-07-2021	-	-
Rpi-amr1e-1032	b136ed7e4d7cb89e2870f47e2c977fca	986	Gene3D	G3DSA:3.40.50.300	-	138	296	1.3E-35	T	14-07-2021	-	-
Rpi-amr1e-1032	b136ed7e4d7cb89e2870f47e2c977fca	986	CDD	cd14798	RX-CC_like	2	120	7.93514E-21	T	14-07-2021	IPR038005	Virus X resistance protein-like, coiled-coil domain
Rpi-amr1e-1032	b136ed7e4d7cb89e2870f47e2c977fca	986	Gene3D	G3DSA:1.10.10.10	-	390	480	1.6E-21	T	14-07-2021	IPR036388	Winged helix-like DNA-binding domain superfamily
Prf	b8918ab510774162965d28ec5b96fe71	1824	CDD	cd14798	RX-CC_like	830	943	5.58776E-13	T	14-07-2021	IPR038005	Virus X resistance protein-like, coiled-coil domain
Prf	b8918ab510774162965d28ec5b96fe71	1824	Pfam	PF12061	Late blight resistance protein R1	161	264	7.3E-7	T	14-07-2021	IPR021929	Late blight resistance protein R1
Prf	b8918ab510774162965d28ec5b96fe71	1824	Gene3D	G3DSA:1.10.10.10	-	1335	1426	9.0E-16	T	14-07-2021	IPR036388	Winged helix-like DNA-binding domain superfamily
Prf	b8918ab510774162965d28ec5b96fe71	1824	CDD	cd00009	AAA	1096	1204	0.00868362	T	14-07-2021	-	-
Prf	b8918ab510774162965d28ec5b96fe71	1824	Gene3D	G3DSA:1.10.8.430	-	1251	1334	2.1E-11	T	14-07-2021	IPR042197	Apoptotic protease-activating factors, helical domain
Prf	b8918ab510774162965d28ec5b96fe71	1824	Gene3D	G3DSA:3.40.50.300	-	1077	1245	4.4E-32	T	14-07-2021	-	-
Prf	b8918ab510774162965d28ec5b96fe71	1824	Pfam	PF18052	Rx N-terminal domain	956	1031	1.6E-6	T	14-07-2021	IPR041118	Rx, N-terminal
Prf	b8918ab510774162965d28ec5b96fe71	1824	SUPERFAMILY	SSF52058	L domain-like	1415	1789	3.06E-23	T	14-07-2021	-	-
Prf	b8918ab510774162965d28ec5b96fe71	1824	SUPERFAMILY	SSF52540	P-loop containing nucleoside triphosphate hydrolases	1091	1349	6.19E-57	T	14-07-2021	IPR027417	P-loop containing nucleoside triphosphate hydrolase
Prf	b8918ab510774162965d28ec5b96fe71	1824	Gene3D	G3DSA:3.80.10.10	Ribonuclease Inhibitor	1491	1795	1.5E-19	T	14-07-2021	IPR032675	Leucine-rich repeat domain superfamily
Prf	b8918ab510774162965d28ec5b96fe71	1824	Gene3D	G3DSA:1.20.5.4130	-	955	1050	6.0E-6	T	14-07-2021	-	-
Prf	b8918ab510774162965d28ec5b96fe71	1824	Coils	Coil	Coil	1087	1107	-	T	14-07-2021	-	-
Prf	b8918ab510774162965d28ec5b96fe71	1824	PRINTS	PR00364	Disease resistance protein signature	1117	1132	2.1E-14	T	14-07-2021	-	-
Prf	b8918ab510774162965d28ec5b96fe71	1824	PRINTS	PR00364	Disease resistance protein signature	1191	1205	2.1E-14	T	14-07-2021	-	-
Prf	b8918ab510774162965d28ec5b96fe71	1824	PRINTS	PR00364	Disease resistance protein signature	1746	1762	2.1E-14	T	14-07-2021	-	-
Prf	b8918ab510774162965d28ec5b96fe71	1824	PRINTS	PR00364	Disease resistance protein signature	1285	1299	2.1E-14	T	14-07-2021	-	-
Prf	b8918ab510774162965d28ec5b96fe71	1824	Pfam	PF00931	NB-ARC domain	1098	1337	1.3E-77	T	14-07-2021	IPR002182	NB-ARC
Prf	b8918ab510774162965d28ec5b96fe71	1824	CDD	cd14798	RX-CC_like	951	1074	7.09034E-23	T	14-07-2021	IPR038005	Virus X resistance protein-like, coiled-coil domain
alpha-WOLF11	b66c6860b9c6d9205321e4844685d387	1163	SUPERFAMILY	SSF52058	L domain-like	494	900	4.93E-41	T	14-07-2021	-	-
alpha-WOLF11	b66c6860b9c6d9205321e4844685d387	1163	Gene3D	G3DSA:3.80.10.10	Ribonuclease Inhibitor	935	1146	4.3E-27	T	14-07-2021	IPR032675	Leucine-rich repeat domain superfamily
alpha-WOLF11	b66c6860b9c6d9205321e4844685d387	1163	SUPERFAMILY	SSF52540	P-loop containing nucleoside triphosphate hydrolases	153	429	8.99E-57	T	14-07-2021	IPR027417	P-loop containing nucleoside triphosphate hydrolase
alpha-WOLF11	b66c6860b9c6d9205321e4844685d387	1163	Pfam	PF00931	NB-ARC domain	169	416	5.9E-42	T	14-07-2021	IPR002182	NB-ARC
alpha-WOLF11	b66c6860b9c6d9205321e4844685d387	1163	Gene3D	G3DSA:1.10.10.10	-	415	506	5.4E-17	T	14-07-2021	IPR036388	Winged helix-like DNA-binding domain superfamily
alpha-WOLF11	b66c6860b9c6d9205321e4844685d387	1163	SUPERFAMILY	SSF52047	RNI-like	956	1136	6.67E-19	T	14-07-2021	-	-
alpha-WOLF11	b66c6860b9c6d9205321e4844685d387	1163	Pfam	PF18052	Rx N-terminal domain	11	97	5.1E-10	T	14-07-2021	IPR041118	Rx, N-terminal
alpha-WOLF11	b66c6860b9c6d9205321e4844685d387	1163	Gene3D	G3DSA:3.80.10.10	Ribonuclease Inhibitor	533	914	7.9E-45	T	14-07-2021	IPR032675	Leucine-rich repeat domain superfamily
alpha-WOLF11	b66c6860b9c6d9205321e4844685d387	1163	Gene3D	G3DSA:1.10.8.430	-	329	414	2.1E-12	T	14-07-2021	IPR042197	Apoptotic protease-activating factors, helical domain
alpha-WOLF11	b66c6860b9c6d9205321e4844685d387	1163	Gene3D	G3DSA:3.40.50.300	-	154	323	3.3E-34	T	14-07-2021	-	-
alpha-WOLF11	b66c6860b9c6d9205321e4844685d387	1163	PRINTS	PR00364	Disease resistance protein signature	367	381	1.9E-15	T	14-07-2021	-	-
alpha-WOLF11	b66c6860b9c6d9205321e4844685d387	1163	PRINTS	PR00364	Disease resistance protein signature	190	205	1.9E-15	T	14-07-2021	-	-
alpha-WOLF11	b66c6860b9c6d9205321e4844685d387	1163	PRINTS	PR00364	Disease resistance protein signature	613	629	1.9E-15	T	14-07-2021	-	-
alpha-WOLF11	b66c6860b9c6d9205321e4844685d387	1163	PRINTS	PR00364	Disease resistance protein signature	269	283	1.9E-15	T	14-07-2021	-	-
alpha-WOLF11	b66c6860b9c6d9205321e4844685d387	1163	Gene3D	G3DSA:1.20.5.4130	-	7	126	2.9E-8	T	14-07-2021	-	-
Rpi-amr1e-2271	4947606efab0dd3768dc85fe5bfb09bd	888	Pfam	PF00931	NB-ARC domain	146	370	9.8E-53	T	14-07-2021	IPR002182	NB-ARC
Rpi-amr1e-2271	4947606efab0dd3768dc85fe5bfb09bd	888	Gene3D	G3DSA:3.80.10.10	Ribonuclease Inhibitor	565	875	8.3E-13	T	14-07-2021	IPR032675	Leucine-rich repeat domain superfamily
Rpi-amr1e-2271	4947606efab0dd3768dc85fe5bfb09bd	888	Gene3D	G3DSA:1.10.10.10	-	383	473	3.3E-20	T	14-07-2021	IPR036388	Winged helix-like DNA-binding domain superfamily
Rpi-amr1e-2271	4947606efab0dd3768dc85fe5bfb09bd	888	SUPERFAMILY	SSF52058	L domain-like	571	856	6.8E-13	T	14-07-2021	-	-
Rpi-amr1e-2271	4947606efab0dd3768dc85fe5bfb09bd	888	Gene3D	G3DSA:3.40.50.300	-	126	288	1.7E-35	T	14-07-2021	-	-
Rpi-amr1e-2271	4947606efab0dd3768dc85fe5bfb09bd	888	CDD	cd14798	RX-CC_like	2	120	6.77523E-22	T	14-07-2021	IPR038005	Virus X resistance protein-like, coiled-coil domain
Rpi-amr1e-2271	4947606efab0dd3768dc85fe5bfb09bd	888	Gene3D	G3DSA:1.20.5.4130	-	1	125	1.1E-30	T	14-07-2021	-	-
Rpi-amr1e-2271	4947606efab0dd3768dc85fe5bfb09bd	888	Gene3D	G3DSA:1.10.8.430	-	299	382	1.0E-10	T	14-07-2021	IPR042197	Apoptotic protease-activating factors, helical domain
Rpi-amr1e-2271	4947606efab0dd3768dc85fe5bfb09bd	888	Coils	Coil	Coil	96	116	-	T	14-07-2021	-	-
Rpi-amr1e-2271	4947606efab0dd3768dc85fe5bfb09bd	888	PRINTS	PR00364	Disease resistance protein signature	165	180	3.1E-15	T	14-07-2021	-	-
Rpi-amr1e-2271	4947606efab0dd3768dc85fe5bfb09bd	888	PRINTS	PR00364	Disease resistance protein signature	238	252	3.1E-15	T	14-07-2021	-	-
Rpi-amr1e-2271	4947606efab0dd3768dc85fe5bfb09bd	888	PRINTS	PR00364	Disease resistance protein signature	333	347	3.1E-15	T	14-07-2021	-	-
Rpi-amr1e-2271	4947606efab0dd3768dc85fe5bfb09bd	888	PRINTS	PR00364	Disease resistance protein signature	696	712	3.1E-15	T	14-07-2021	-	-
Rpi-amr1e-2271	4947606efab0dd3768dc85fe5bfb09bd	888	SUPERFAMILY	SSF52540	P-loop containing nucleoside triphosphate hydrolases	137	396	6.12E-59	T	14-07-2021	IPR027417	P-loop containing nucleoside triphosphate hydrolase
Rph15	69b289ee9f38fad1e31be0cec3c1b23c	1697	ProSiteProfiles	PS50808	Zinc finger BED-type profile.	162	227	9.873	T	14-07-2021	IPR003656	Zinc finger, BED-type
Rph15	69b289ee9f38fad1e31be0cec3c1b23c	1697	Gene3D	G3DSA:3.40.50.300	-	317	484	6.2E-33	T	14-07-2021	-	-
Rph15	69b289ee9f38fad1e31be0cec3c1b23c	1697	Gene3D	G3DSA:3.80.10.10	Ribonuclease Inhibitor	963	1153	2.0E-13	T	14-07-2021	IPR032675	Leucine-rich repeat domain superfamily
Rph15	69b289ee9f38fad1e31be0cec3c1b23c	1697	Gene3D	G3DSA:3.80.10.10	Ribonuclease Inhibitor	702	919	2.4E-14	T	14-07-2021	IPR032675	Leucine-rich repeat domain superfamily
Rph15	69b289ee9f38fad1e31be0cec3c1b23c	1697	Gene3D	G3DSA:1.20.5.4130	-	14	115	1.0E-6	T	14-07-2021	-	-
Rph15	69b289ee9f38fad1e31be0cec3c1b23c	1697	SMART	SM00614	bed5	162	216	0.0022	T	14-07-2021	-	-
Rph15	69b289ee9f38fad1e31be0cec3c1b23c	1697	Pfam	PF00931	NB-ARC domain	331	574	2.4E-38	T	14-07-2021	IPR002182	NB-ARC
Rph15	69b289ee9f38fad1e31be0cec3c1b23c	1697	Coils	Coil	Coil	269	289	-	T	14-07-2021	-	-
Rph15	69b289ee9f38fad1e31be0cec3c1b23c	1697	Pfam	PF18052	Rx N-terminal domain	24	100	7.0E-12	T	14-07-2021	IPR041118	Rx, N-terminal
Rph15	69b289ee9f38fad1e31be0cec3c1b23c	1697	PRINTS	PR00364	Disease resistance protein signature	792	808	1.5E-11	T	14-07-2021	-	-
Rph15	69b289ee9f38fad1e31be0cec3c1b23c	1697	PRINTS	PR00364	Disease resistance protein signature	425	439	1.5E-11	T	14-07-2021	-	-
Rph15	69b289ee9f38fad1e31be0cec3c1b23c	1697	PRINTS	PR00364	Disease resistance protein signature	524	538	1.5E-11	T	14-07-2021	-	-
Rph15	69b289ee9f38fad1e31be0cec3c1b23c	1697	PRINTS	PR00364	Disease resistance protein signature	351	366	1.5E-11	T	14-07-2021	-	-
Rph15	69b289ee9f38fad1e31be0cec3c1b23c	1697	Gene3D	G3DSA:1.10.10.10	-	567	666	9.0E-9	T	14-07-2021	IPR036388	Winged helix-like DNA-binding domain superfamily
Rph15	69b289ee9f38fad1e31be0cec3c1b23c	1697	Gene3D	G3DSA:3.80.10.10	Ribonuclease Inhibitor	1482	1690	1.8E-15	T	14-07-2021	IPR032675	Leucine-rich repeat domain superfamily
Rph15	69b289ee9f38fad1e31be0cec3c1b23c	1697	Gene3D	G3DSA:3.80.10.10	Ribonuclease Inhibitor	1179	1481	3.9E-33	T	14-07-2021	IPR032675	Leucine-rich repeat domain superfamily
Rph15	69b289ee9f38fad1e31be0cec3c1b23c	1697	SUPERFAMILY	SSF52058	L domain-like	658	1150	5.1E-27	T	14-07-2021	-	-
Rph15	69b289ee9f38fad1e31be0cec3c1b23c	1697	SUPERFAMILY	SSF52540	P-loop containing nucleoside triphosphate hydrolases	309	587	5.03E-58	T	14-07-2021	IPR027417	P-loop containing nucleoside triphosphate hydrolase
Rph15	69b289ee9f38fad1e31be0cec3c1b23c	1697	SMART	SM00367	LRR_CC_2	1196	1221	34.0	T	14-07-2021	IPR006553	Leucine-rich repeat, cysteine-containing subtype
Rph15	69b289ee9f38fad1e31be0cec3c1b23c	1697	SMART	SM00367	LRR_CC_2	1271	1299	89.0	T	14-07-2021	IPR006553	Leucine-rich repeat, cysteine-containing subtype
Rph15	69b289ee9f38fad1e31be0cec3c1b23c	1697	SMART	SM00367	LRR_CC_2	1337	1362	190.0	T	14-07-2021	IPR006553	Leucine-rich repeat, cysteine-containing subtype
Rph15	69b289ee9f38fad1e31be0cec3c1b23c	1697	SMART	SM00367	LRR_CC_2	1510	1536	3.0	T	14-07-2021	IPR006553	Leucine-rich repeat, cysteine-containing subtype
Rph15	69b289ee9f38fad1e31be0cec3c1b23c	1697	SMART	SM00367	LRR_CC_2	1425	1450	290.0	T	14-07-2021	IPR006553	Leucine-rich repeat, cysteine-containing subtype
Rph15	69b289ee9f38fad1e31be0cec3c1b23c	1697	SMART	SM00367	LRR_CC_2	1458	1483	440.0	T	14-07-2021	IPR006553	Leucine-rich repeat, cysteine-containing subtype
Rph15	69b289ee9f38fad1e31be0cec3c1b23c	1697	SMART	SM00367	LRR_CC_2	1381	1406	290.0	T	14-07-2021	IPR006553	Leucine-rich repeat, cysteine-containing subtype
Rph15	69b289ee9f38fad1e31be0cec3c1b23c	1697	SUPERFAMILY	SSF52058	L domain-like	1193	1657	1.03E-21	T	14-07-2021	-	-
Rph15	69b289ee9f38fad1e31be0cec3c1b23c	1697	Coils	Coil	Coil	32	59	-	T	14-07-2021	-	-
NiattPtr1	4638de24ac8c5592d7ba4233123ad649	856	Pfam	PF18052	Rx N-terminal domain	42	128	4.0E-23	T	14-07-2021	IPR041118	Rx, N-terminal
NiattPtr1	4638de24ac8c5592d7ba4233123ad649	856	SUPERFAMILY	SSF52540	P-loop containing nucleoside triphosphate hydrolases	186	455	5.64E-67	T	14-07-2021	IPR027417	P-loop containing nucleoside triphosphate hydrolase
NiattPtr1	4638de24ac8c5592d7ba4233123ad649	856	Gene3D	G3DSA:1.20.5.4130	-	42	165	3.9E-24	T	14-07-2021	-	-
NiattPtr1	4638de24ac8c5592d7ba4233123ad649	856	Gene3D	G3DSA:1.10.10.10	-	441	532	1.5E-10	T	14-07-2021	IPR036388	Winged helix-like DNA-binding domain superfamily
NiattPtr1	4638de24ac8c5592d7ba4233123ad649	856	PRINTS	PR00364	Disease resistance protein signature	296	310	1.4E-19	T	14-07-2021	-	-
NiattPtr1	4638de24ac8c5592d7ba4233123ad649	856	PRINTS	PR00364	Disease resistance protein signature	392	406	1.4E-19	T	14-07-2021	-	-
NiattPtr1	4638de24ac8c5592d7ba4233123ad649	856	PRINTS	PR00364	Disease resistance protein signature	621	637	1.4E-19	T	14-07-2021	-	-
NiattPtr1	4638de24ac8c5592d7ba4233123ad649	856	PRINTS	PR00364	Disease resistance protein signature	223	238	1.4E-19	T	14-07-2021	-	-
NiattPtr1	4638de24ac8c5592d7ba4233123ad649	856	Gene3D	G3DSA:3.80.10.10	Ribonuclease Inhibitor	536	851	1.9E-42	T	14-07-2021	IPR032675	Leucine-rich repeat domain superfamily
NiattPtr1	4638de24ac8c5592d7ba4233123ad649	856	SUPERFAMILY	SSF52058	L domain-like	520	841	6.29E-38	T	14-07-2021	-	-
NiattPtr1	4638de24ac8c5592d7ba4233123ad649	856	Gene3D	G3DSA:1.10.8.430	-	356	440	2.8E-13	T	14-07-2021	IPR042197	Apoptotic protease-activating factors, helical domain
NiattPtr1	4638de24ac8c5592d7ba4233123ad649	856	Pfam	PF00931	NB-ARC domain	202	442	2.1E-46	T	14-07-2021	IPR002182	NB-ARC
NiattPtr1	4638de24ac8c5592d7ba4233123ad649	856	Gene3D	G3DSA:3.40.50.300	-	184	348	1.6E-39	T	14-07-2021	-	-
R2	9fd7a68ad7e7560b48706f40988d661c	845	Gene3D	G3DSA:3.80.10.10	Ribonuclease Inhibitor	497	669	3.0E-13	T	14-07-2021	IPR032675	Leucine-rich repeat domain superfamily
R2	9fd7a68ad7e7560b48706f40988d661c	845	SUPERFAMILY	SSF52540	P-loop containing nucleoside triphosphate hydrolases	153	421	1.45E-64	T	14-07-2021	IPR027417	P-loop containing nucleoside triphosphate hydrolase
R2	9fd7a68ad7e7560b48706f40988d661c	845	Gene3D	G3DSA:1.10.8.430	-	322	406	7.8E-17	T	14-07-2021	IPR042197	Apoptotic protease-activating factors, helical domain
R2	9fd7a68ad7e7560b48706f40988d661c	845	PRINTS	PR00364	Disease resistance protein signature	357	371	2.0E-16	T	14-07-2021	-	-
R2	9fd7a68ad7e7560b48706f40988d661c	845	PRINTS	PR00364	Disease resistance protein signature	582	598	2.0E-16	T	14-07-2021	-	-
R2	9fd7a68ad7e7560b48706f40988d661c	845	PRINTS	PR00364	Disease resistance protein signature	184	199	2.0E-16	T	14-07-2021	-	-
R2	9fd7a68ad7e7560b48706f40988d661c	845	PRINTS	PR00364	Disease resistance protein signature	263	277	2.0E-16	T	14-07-2021	-	-
R2	9fd7a68ad7e7560b48706f40988d661c	845	Pfam	PF00931	NB-ARC domain	165	408	2.1E-63	T	14-07-2021	IPR002182	NB-ARC
R2	9fd7a68ad7e7560b48706f40988d661c	845	SUPERFAMILY	SSF52058	L domain-like	474	834	1.87E-28	T	14-07-2021	-	-
R2	9fd7a68ad7e7560b48706f40988d661c	845	Gene3D	G3DSA:1.10.10.10	-	407	495	1.3E-19	T	14-07-2021	IPR036388	Winged helix-like DNA-binding domain superfamily
R2	9fd7a68ad7e7560b48706f40988d661c	845	Gene3D	G3DSA:1.20.5.4130	-	6	121	1.3E-15	T	14-07-2021	-	-
[truncated: 6,139 more rows]
