# Supplementary material for: RefPlantNLR is a comprehensive collection of experimentally validated plant disease resistance proteins from the NLR family
Source: PLoS Biol. 2021 Oct 20;19(10):e3001124. doi: 10.1371/journal.pbio.3001124 (PMC8559963; doi:10.1371/journal.pbio.3001124)
Supplement: S1 Appendix — Scripts and data. (ZIP) [file pbio.3001124.s032.zip › Appendix_S1_RefPlantNLR_Benchmarking/InterPro/RefPlantNLR_v.20210712_481_AA_BENCHMARKING.fasta.gff3]

##gff-version 3
##feature-ontology http://song.cvs.sourceforge.net/viewvc/song/ontology/sofa.obo?revision=1.269
##interproscan-version 5.51-85.0
##sequence-region alpha-WOLF18 1 1150
alpha-WOLF18	.	polypeptide	1	1150	.	+	.	ID=alpha-WOLF18;md5=3bdbe73dbb4434da0c1628bc2c297376
alpha-WOLF18	SUPERFAMILY	protein_match	833	1128	3.3E-26	+	.	date=14-07-2021;Target=alpha-WOLF18 833 1128;ID=match$1_833_1128;Name=SSF52047;status=T
alpha-WOLF18	PRINTS	protein_match	190	205	1.6E-15	+	.	date=14-07-2021;Target=alpha-WOLF18 190 205;ID=match$2_190_205;signature_desc=Disease resistance protein signature;Name=PR00364;status=T
alpha-WOLF18	PRINTS	protein_match	613	629	1.6E-15	+	.	date=14-07-2021;Target=alpha-WOLF18 613 629;ID=match$2_613_629;signature_desc=Disease resistance protein signature;Name=PR00364;status=T
alpha-WOLF18	PRINTS	protein_match	367	381	1.6E-15	+	.	date=14-07-2021;Target=alpha-WOLF18 367 381;ID=match$2_367_381;signature_desc=Disease resistance protein signature;Name=PR00364;status=T
alpha-WOLF18	PRINTS	protein_match	269	283	1.6E-15	+	.	date=14-07-2021;Target=alpha-WOLF18 269 283;ID=match$2_269_283;signature_desc=Disease resistance protein signature;Name=PR00364;status=T
alpha-WOLF18	Pfam	protein_match	169	416	6.1E-43	+	.	date=14-07-2021;Target=alpha-WOLF18 169 416;ID=match$3_169_416;signature_desc=NB-ARC domain;Name=PF00931;status=T;Dbxref="InterPro:IPR002182"
alpha-WOLF18	Gene3D	protein_match	714	918	3.5E-15	+	.	date=14-07-2021;Target=alpha-WOLF18 714 918;ID=match$4_714_918;Name=G3DSA:3.80.10.10;status=T;Dbxref="InterPro:IPR032675"
alpha-WOLF18	Gene3D	protein_match	510	698	4.6E-25	+	.	date=14-07-2021;Target=alpha-WOLF18 510 698;ID=match$4_510_698;Name=G3DSA:3.80.10.10;status=T;Dbxref="InterPro:IPR032675"
alpha-WOLF18	SUPERFAMILY	protein_match	153	429	5.32E-58	+	.	date=14-07-2021;Target=alpha-WOLF18 153 429;ID=match$5_153_429;Name=SSF52540;status=T;Dbxref="InterPro:IPR027417"
alpha-WOLF18	Pfam	protein_match	593	651	4.0E-7	+	.	date=14-07-2021;Target=alpha-WOLF18 593 651;ID=match$6_593_651;signature_desc=Leucine rich repeat;Name=PF13855;status=T;Dbxref="InterPro:IPR001611"
alpha-WOLF18	Gene3D	protein_match	329	414	2.0E-12	+	.	date=14-07-2021;Target=alpha-WOLF18 329 414;ID=match$7_329_414;Name=G3DSA:1.10.8.430;status=T;Dbxref="InterPro:IPR042197"
alpha-WOLF18	Gene3D	protein_match	929	1131	8.9E-26	+	.	date=14-07-2021;Target=alpha-WOLF18 929 1131;ID=match$8_929_1131;Name=G3DSA:3.80.10.10;status=T;Dbxref="InterPro:IPR032675"
alpha-WOLF18	Gene3D	protein_match	415	506	2.3E-17	+	.	date=14-07-2021;Target=alpha-WOLF18 415 506;ID=match$9_415_506;Name=G3DSA:1.10.10.10;status=T;Dbxref="InterPro:IPR036388"
alpha-WOLF18	Gene3D	protein_match	155	323	1.6E-35	+	.	date=14-07-2021;Target=alpha-WOLF18 155 323;ID=match$10_155_323;Name=G3DSA:3.40.50.300;status=T
alpha-WOLF18	Gene3D	protein_match	7	126	2.8E-8	+	.	date=14-07-2021;Target=alpha-WOLF18 7 126;ID=match$11_7_126;Name=G3DSA:1.20.5.4130;status=T
alpha-WOLF18	SUPERFAMILY	protein_match	482	955	8.84E-39	+	.	date=14-07-2021;Target=alpha-WOLF18 482 955;ID=match$12_482_955;Name=SSF52058;status=T
alpha-WOLF18	Pfam	protein_match	11	97	5.0E-10	+	.	date=14-07-2021;Target=alpha-WOLF18 11 97;ID=match$13_11_97;signature_desc=Rx N-terminal domain;Name=PF18052;status=T;Dbxref="InterPro:IPR041118"
##sequence-region RT4-4 1 1133
RT4-4	.	polypeptide	1	1133	.	+	.	ID=RT4-4;md5=8e12dcf1fb3f6a193ead2fd6b4860234
RT4-4	SUPERFAMILY	protein_match	180	442	2.3E-62	+	.	date=14-07-2021;Target=RT4-4 180 442;ID=match$14_180_442;Name=SSF52540;status=T;Dbxref="InterPro:IPR027417"
RT4-4	SUPERFAMILY	protein_match	11	159	1.57E-41	+	.	date=14-07-2021;Target=RT4-4 11 159;ID=match$15_11_159;Name=SSF52200;status=T;Dbxref="InterPro:IPR035897"
RT4-4	Gene3D	protein_match	518	707	3.3E-15	+	.	date=14-07-2021;Target=RT4-4 518 707;ID=match$16_518_707;Name=G3DSA:3.80.10.10;status=T;Dbxref="InterPro:IPR032675"
RT4-4	Pfam	protein_match	606	622	3.7E-5	+	.	date=14-07-2021;Target=RT4-4 606 622;ID=match$17_606_622;signature_desc=Leucine Rich Repeat;Name=PF07725;status=T;Dbxref="InterPro:IPR011713"
RT4-4	Coils	protein_match	129	149	.	+	.	date=14-07-2021;Target=RT4-4 129 149;ID=match$18_129_149;Name=Coil;status=T
RT4-4	Gene3D	protein_match	709	943	3.6E-41	+	.	date=14-07-2021;Target=RT4-4 709 943;ID=match$19_709_943;Name=G3DSA:3.80.10.10;status=T;Dbxref="InterPro:IPR032675"
RT4-4	ProSiteProfiles	protein_match	19	156	28.45	+	.	date=14-07-2021;Target=RT4-4 19 156;ID=match$20_19_156;signature_desc=TIR domain profile.;Name=PS50104;status=T;Dbxref="InterPro:IPR000157"
RT4-4	SMART	protein_match	886	909	4.7	+	.	date=14-07-2021;Target=RT4-4 886 909;ID=match$21_886_909;Name=SM00369;status=T;Dbxref="InterPro:IPR003591"
RT4-4	SMART	protein_match	790	813	220.0	+	.	date=14-07-2021;Target=RT4-4 790 813;ID=match$21_790_813;Name=SM00369;status=T;Dbxref="InterPro:IPR003591"
RT4-4	SMART	protein_match	861	885	300.0	+	.	date=14-07-2021;Target=RT4-4 861 885;ID=match$21_861_885;Name=SM00369;status=T;Dbxref="InterPro:IPR003591"
RT4-4	SMART	protein_match	719	742	79.0	+	.	date=14-07-2021;Target=RT4-4 719 742;ID=match$21_719_742;Name=SM00369;status=T;Dbxref="InterPro:IPR003591"
RT4-4	Gene3D	protein_match	15	180	1.0E-66	+	.	date=14-07-2021;Target=RT4-4 15 180;ID=match$22_15_180;Name=G3DSA:3.40.50.10140;status=T;Dbxref="InterPro:IPR035897"
RT4-4	SUPERFAMILY	protein_match	756	994	2.11E-22	+	.	date=14-07-2021;Target=RT4-4 756 994;ID=match$23_756_994;Name=SSF52058;status=T
RT4-4	Pfam	protein_match	212	431	5.3E-31	+	.	date=14-07-2021;Target=RT4-4 212 431;ID=match$24_212_431;signature_desc=NB-ARC domain;Name=PF00931;status=T;Dbxref="InterPro:IPR002182"
RT4-4	Gene3D	protein_match	348	432	4.3E-17	+	.	date=14-07-2021;Target=RT4-4 348 432;ID=match$25_348_432;Name=G3DSA:1.10.8.430;status=T;Dbxref="InterPro:IPR042197"
RT4-4	PRINTS	protein_match	383	397	4.1E-24	+	.	date=14-07-2021;Target=RT4-4 383 397;ID=match$26_383_397;signature_desc=Disease resistance protein signature;Name=PR00364;status=T
RT4-4	PRINTS	protein_match	764	780	4.1E-24	+	.	date=14-07-2021;Target=RT4-4 764 780;ID=match$26_764_780;signature_desc=Disease resistance protein signature;Name=PR00364;status=T
RT4-4	PRINTS	protein_match	215	230	4.1E-24	+	.	date=14-07-2021;Target=RT4-4 215 230;ID=match$26_215_230;signature_desc=Disease resistance protein signature;Name=PR00364;status=T
RT4-4	PRINTS	protein_match	290	304	4.1E-24	+	.	date=14-07-2021;Target=RT4-4 290 304;ID=match$26_290_304;signature_desc=Disease resistance protein signature;Name=PR00364;status=T
RT4-4	Gene3D	protein_match	181	343	3.1E-32	+	.	date=14-07-2021;Target=RT4-4 181 343;ID=match$27_181_343;Name=G3DSA:3.40.50.300;status=T
RT4-4	SUPERFAMILY	protein_match	502	824	4.93E-37	+	.	date=14-07-2021;Target=RT4-4 502 824;ID=match$28_502_824;Name=SSF52058;status=T
RT4-4	Pfam	protein_match	22	181	2.0E-44	+	.	date=14-07-2021;Target=RT4-4 22 181;ID=match$29_22_181;signature_desc=TIR domain;Name=PF01582;status=T;Dbxref="InterPro:IPR000157"
RT4-4	SMART	protein_match	20	156	2.5E-40	+	.	date=14-07-2021;Target=RT4-4 20 156;ID=match$30_20_156;Name=SM00255;status=T;Dbxref="InterPro:IPR000157"
##sequence-region WRR4B_Col-0 1 1096
WRR4B_Col-0	.	polypeptide	1	1096	.	+	.	ID=WRR4B_Col-0;md5=c4f99734f4db439827383c618ba5e07a
WRR4B_Col-0	Gene3D	protein_match	347	429	1.9E-10	+	.	date=14-07-2021;Target=WRR4B_Col-0 347 429;ID=match$31_347_429;Name=G3DSA:1.10.8.430;status=T;Dbxref="InterPro:IPR042197"
WRR4B_Col-0	SUPERFAMILY	protein_match	4	153	8.5E-39	+	.	date=14-07-2021;Target=WRR4B_Col-0 4 153;ID=match$32_4_153;Name=SSF52200;status=T;Dbxref="InterPro:IPR035897"
WRR4B_Col-0	Pfam	protein_match	15	188	1.5E-52	+	.	date=14-07-2021;Target=WRR4B_Col-0 15 188;ID=match$33_15_188;signature_desc=TIR domain;Name=PF01582;status=T;Dbxref="InterPro:IPR000157"
WRR4B_Col-0	Gene3D	protein_match	8	179	1.2E-59	+	.	date=14-07-2021;Target=WRR4B_Col-0 8 179;ID=match$34_8_179;Name=G3DSA:3.40.50.10140;status=T;Dbxref="InterPro:IPR035897"
WRR4B_Col-0	Gene3D	protein_match	180	339	6.0E-25	+	.	date=14-07-2021;Target=WRR4B_Col-0 180 339;ID=match$35_180_339;Name=G3DSA:3.40.50.300;status=T
WRR4B_Col-0	Gene3D	protein_match	535	728	2.5E-22	+	.	date=14-07-2021;Target=WRR4B_Col-0 535 728;ID=match$36_535_728;Name=G3DSA:3.80.10.10;status=T;Dbxref="InterPro:IPR032675"
WRR4B_Col-0	ProSiteProfiles	protein_match	13	151	27.762	+	.	date=14-07-2021;Target=WRR4B_Col-0 13 151;ID=match$37_13_151;signature_desc=TIR domain profile.;Name=PS50104;status=T;Dbxref="InterPro:IPR000157"
WRR4B_Col-0	SUPERFAMILY	protein_match	535	841	4.19E-40	+	.	date=14-07-2021;Target=WRR4B_Col-0 535 841;ID=match$38_535_841;Name=SSF52058;status=T
WRR4B_Col-0	Pfam	protein_match	604	623	1.3E-10	+	.	date=14-07-2021;Target=WRR4B_Col-0 604 623;ID=match$39_604_623;signature_desc=Leucine Rich Repeat;Name=PF07725;status=T;Dbxref="InterPro:IPR011713"
WRR4B_Col-0	Gene3D	protein_match	737	841	3.4E-9	+	.	date=14-07-2021;Target=WRR4B_Col-0 737 841;ID=match$40_737_841;Name=G3DSA:3.80.10.10;status=T;Dbxref="InterPro:IPR032675"
WRR4B_Col-0	Pfam	protein_match	192	428	5.5E-20	+	.	date=14-07-2021;Target=WRR4B_Col-0 192 428;ID=match$41_192_428;signature_desc=NB-ARC domain;Name=PF00931;status=T;Dbxref="InterPro:IPR002182"
WRR4B_Col-0	SUPERFAMILY	protein_match	416	502	7.89E-6	+	.	date=14-07-2021;Target=WRR4B_Col-0 416 502;ID=match$42_416_502;Name=SSF46785;status=T;Dbxref="InterPro:IPR036390"
WRR4B_Col-0	SMART	protein_match	208	367	7.0E-6	+	.	date=14-07-2021;Target=WRR4B_Col-0 208 367;ID=match$43_208_367;Name=SM00382;status=T;Dbxref="InterPro:IPR003593"
WRR4B_Col-0	SMART	protein_match	14	151	9.9E-52	+	.	date=14-07-2021;Target=WRR4B_Col-0 14 151;ID=match$44_14_151;Name=SM00255;status=T;Dbxref="InterPro:IPR000157"
WRR4B_Col-0	SUPERFAMILY	protein_match	174	439	5.17E-54	+	.	date=14-07-2021;Target=WRR4B_Col-0 174 439;ID=match$45_174_439;Name=SSF52540;status=T;Dbxref="InterPro:IPR027417"
WRR4B_Col-0	PRINTS	protein_match	211	226	4.9E-21	+	.	date=14-07-2021;Target=WRR4B_Col-0 211 226;ID=match$46_211_226;signature_desc=Disease resistance protein signature;Name=PR00364;status=T
WRR4B_Col-0	PRINTS	protein_match	380	394	4.9E-21	+	.	date=14-07-2021;Target=WRR4B_Col-0 380 394;ID=match$46_380_394;signature_desc=Disease resistance protein signature;Name=PR00364;status=T
WRR4B_Col-0	PRINTS	protein_match	782	798	4.9E-21	+	.	date=14-07-2021;Target=WRR4B_Col-0 782 798;ID=match$46_782_798;signature_desc=Disease resistance protein signature;Name=PR00364;status=T
WRR4B_Col-0	PRINTS	protein_match	288	302	4.9E-21	+	.	date=14-07-2021;Target=WRR4B_Col-0 288 302;ID=match$46_288_302;signature_desc=Disease resistance protein signature;Name=PR00364;status=T
##sequence-region L6 1 1294
L6	.	polypeptide	1	1294	.	+	.	ID=L6;md5=788a24089320ad98587cf3f9fc787d66
L6	Gene3D	protein_match	1150	1280	4.6E-12	+	.	date=14-07-2021;Target=L6 1150 1280;ID=match$47_1150_1280;Name=G3DSA:3.80.10.10;status=T;Dbxref="InterPro:IPR032675"
L6	Pfam	protein_match	61	228	3.6E-38	+	.	date=14-07-2021;Target=L6 61 228;ID=match$48_61_228;signature_desc=TIR domain;Name=PF01582;status=T;Dbxref="InterPro:IPR000157"
L6	Gene3D	protein_match	398	483	1.7E-15	+	.	date=14-07-2021;Target=L6 398 483;ID=match$49_398_483;Name=G3DSA:1.10.8.430;status=T;Dbxref="InterPro:IPR042197"
L6	Gene3D	protein_match	59	225	6.9E-62	+	.	date=14-07-2021;Target=L6 59 225;ID=match$50_59_225;Name=G3DSA:3.40.50.10140;status=T;Dbxref="InterPro:IPR035897"
L6	SMART	protein_match	60	199	1.7E-50	+	.	date=14-07-2021;Target=L6 60 199;ID=match$51_60_199;Name=SM00255;status=T;Dbxref="InterPro:IPR000157"
L6	Pfam	protein_match	241	480	2.7E-31	+	.	date=14-07-2021;Target=L6 241 480;ID=match$52_241_480;signature_desc=NB-ARC domain;Name=PF00931;status=T;Dbxref="InterPro:IPR002182"
L6	Gene3D	protein_match	1006	1149	4.9E-18	+	.	date=14-07-2021;Target=L6 1006 1149;ID=match$53_1006_1149;Name=G3DSA:3.80.10.10;status=T;Dbxref="InterPro:IPR032675"
L6	SUPERFAMILY	protein_match	1050	1268	1.65E-22	+	.	date=14-07-2021;Target=L6 1050 1268;ID=match$54_1050_1268;Name=SSF52047;status=T
L6	SUPERFAMILY	protein_match	53	202	1.57E-37	+	.	date=14-07-2021;Target=L6 53 202;ID=match$55_53_202;Name=SSF52200;status=T;Dbxref="InterPro:IPR035897"
L6	ProSiteProfiles	protein_match	59	199	29.935	+	.	date=14-07-2021;Target=L6 59 199;ID=match$56_59_199;signature_desc=TIR domain profile.;Name=PS50104;status=T;Dbxref="InterPro:IPR000157"
L6	SUPERFAMILY	protein_match	538	1035	4.65E-27	+	.	date=14-07-2021;Target=L6 538 1035;ID=match$57_538_1035;Name=SSF52058;status=T
L6	Gene3D	protein_match	226	393	8.1E-28	+	.	date=14-07-2021;Target=L6 226 393;ID=match$58_226_393;Name=G3DSA:3.40.50.300;status=T
L6	PRINTS	protein_match	1083	1099	1.5E-20	+	.	date=14-07-2021;Target=L6 1083 1099;ID=match$59_1083_1099;signature_desc=Disease resistance protein signature;Name=PR00364;status=T
L6	PRINTS	protein_match	260	275	1.5E-20	+	.	date=14-07-2021;Target=L6 260 275;ID=match$59_260_275;signature_desc=Disease resistance protein signature;Name=PR00364;status=T
L6	PRINTS	protein_match	338	352	1.5E-20	+	.	date=14-07-2021;Target=L6 338 352;ID=match$59_338_352;signature_desc=Disease resistance protein signature;Name=PR00364;status=T
L6	PRINTS	protein_match	433	447	1.5E-20	+	.	date=14-07-2021;Target=L6 433 447;ID=match$59_433_447;signature_desc=Disease resistance protein signature;Name=PR00364;status=T
L6	Gene3D	protein_match	591	1005	7.3E-28	+	.	date=14-07-2021;Target=L6 591 1005;ID=match$60_591_1005;Name=G3DSA:3.80.10.10;status=T;Dbxref="InterPro:IPR032675"
L6	SUPERFAMILY	protein_match	228	493	6.64E-57	+	.	date=14-07-2021;Target=L6 228 493;ID=match$61_228_493;Name=SSF52540;status=T;Dbxref="InterPro:IPR027417"
##sequence-region MLA18-2 1 958
MLA18-2	.	polypeptide	1	958	.	+	.	ID=MLA18-2;md5=39a20ca45203f1d31720245be0d5f5a2
MLA18-2	Coils	protein_match	26	46	.	+	.	date=14-07-2021;Target=MLA18-2 26 46;ID=match$62_26_46;Name=Coil;status=T
MLA18-2	Pfam	protein_match	7	93	1.4E-19	+	.	date=14-07-2021;Target=MLA18-2 7 93;ID=match$63_7_93;signature_desc=Rx N-terminal domain;Name=PF18052;status=T;Dbxref="InterPro:IPR041118"
MLA18-2	Gene3D	protein_match	421	510	7.4E-15	+	.	date=14-07-2021;Target=MLA18-2 421 510;ID=match$64_421_510;Name=G3DSA:1.10.10.10;status=T;Dbxref="InterPro:IPR036388"
MLA18-2	SUPERFAMILY	protein_match	499	820	2.04E-28	+	.	date=14-07-2021;Target=MLA18-2 499 820;ID=match$65_499_820;Name=SSF52058;status=T
MLA18-2	Gene3D	protein_match	332	420	7.5E-14	+	.	date=14-07-2021;Target=MLA18-2 332 420;ID=match$66_332_420;Name=G3DSA:1.10.8.430;status=T;Dbxref="InterPro:IPR042197"
MLA18-2	PRINTS	protein_match	196	211	1.3E-17	+	.	date=14-07-2021;Target=MLA18-2 196 211;ID=match$67_196_211;signature_desc=Disease resistance protein signature;Name=PR00364;status=T
MLA18-2	PRINTS	protein_match	629	645	1.3E-17	+	.	date=14-07-2021;Target=MLA18-2 629 645;ID=match$67_629_645;signature_desc=Disease resistance protein signature;Name=PR00364;status=T
MLA18-2	PRINTS	protein_match	269	283	1.3E-17	+	.	date=14-07-2021;Target=MLA18-2 269 283;ID=match$67_269_283;signature_desc=Disease resistance protein signature;Name=PR00364;status=T
MLA18-2	PRINTS	protein_match	367	381	1.3E-17	+	.	date=14-07-2021;Target=MLA18-2 367 381;ID=match$67_367_381;signature_desc=Disease resistance protein signature;Name=PR00364;status=T
MLA18-2	Gene3D	protein_match	511	830	1.4E-24	+	.	date=14-07-2021;Target=MLA18-2 511 830;ID=match$68_511_830;Name=G3DSA:3.80.10.10;status=T;Dbxref="InterPro:IPR032675"
MLA18-2	Pfam	protein_match	196	423	2.8E-44	+	.	date=14-07-2021;Target=MLA18-2 196 423;ID=match$69_196_423;signature_desc=NB-ARC domain;Name=PF00931;status=T;Dbxref="InterPro:IPR002182"
MLA18-2	Gene3D	protein_match	6	120	2.2E-32	+	.	date=14-07-2021;Target=MLA18-2 6 120;ID=match$70_6_120;Name=G3DSA:1.20.5.4130;status=T
MLA18-2	Gene3D	protein_match	160	322	1.4E-32	+	.	date=14-07-2021;Target=MLA18-2 160 322;ID=match$71_160_322;Name=G3DSA:3.40.50.300;status=T
MLA18-2	CDD	protein_match	6	135	4.87625E-21	+	.	date=14-07-2021;Target=MLA18-2 6 135;ID=match$72_6_135;signature_desc=RX-CC_like;Name=cd14798;status=T;Dbxref="InterPro:IPR038005"
MLA18-2	SUPERFAMILY	protein_match	176	435	7.17E-60	+	.	date=14-07-2021;Target=MLA18-2 176 435;ID=match$73_176_435;Name=SSF52540;status=T;Dbxref="InterPro:IPR027417"
##sequence-region RPP7 1 1138
RPP7	.	polypeptide	1	1138	.	+	.	ID=RPP7;md5=26efbbe6f8a071ab96e805f50ec89717
RPP7	Gene3D	protein_match	869	980	6.3E-14	+	.	date=14-07-2021;Target=RPP7 869 980;ID=match$74_869_980;Name=G3DSA:3.80.10.10;status=T;Dbxref="InterPro:IPR032675"
RPP7	Gene3D	protein_match	981	1120	1.5E-9	+	.	date=14-07-2021;Target=RPP7 981 1120;ID=match$74_981_1120;Name=G3DSA:3.80.10.10;status=T;Dbxref="InterPro:IPR032675"
RPP7	Pfam	protein_match	5	82	4.0E-20	+	.	date=14-07-2021;Target=RPP7 5 82;ID=match$75_5_82;signature_desc=Rx N-terminal domain;Name=PF18052;status=T;Dbxref="InterPro:IPR041118"
RPP7	Gene3D	protein_match	5	109	1.4E-19	+	.	date=14-07-2021;Target=RPP7 5 109;ID=match$76_5_109;Name=G3DSA:1.20.5.4130;status=T
RPP7	Gene3D	protein_match	324	420	2.0E-12	+	.	date=14-07-2021;Target=RPP7 324 420;ID=match$77_324_420;Name=G3DSA:1.10.8.430;status=T;Dbxref="InterPro:IPR042197"
RPP7	SUPERFAMILY	protein_match	145	435	4.35E-61	+	.	date=14-07-2021;Target=RPP7 145 435;ID=match$78_145_435;Name=SSF52540;status=T;Dbxref="InterPro:IPR027417"
RPP7	PRINTS	protein_match	938	954	3.1E-19	+	.	date=14-07-2021;Target=RPP7 938 954;ID=match$79_938_954;signature_desc=Disease resistance protein signature;Name=PR00364;status=T
RPP7	PRINTS	protein_match	364	378	3.1E-19	+	.	date=14-07-2021;Target=RPP7 364 378;ID=match$79_364_378;signature_desc=Disease resistance protein signature;Name=PR00364;status=T
RPP7	PRINTS	protein_match	266	280	3.1E-19	+	.	date=14-07-2021;Target=RPP7 266 280;ID=match$79_266_280;signature_desc=Disease resistance protein signature;Name=PR00364;status=T
RPP7	PRINTS	protein_match	184	199	3.1E-19	+	.	date=14-07-2021;Target=RPP7 184 199;ID=match$79_184_199;signature_desc=Disease resistance protein signature;Name=PR00364;status=T
RPP7	SUPERFAMILY	protein_match	502	866	5.78E-33	+	.	date=14-07-2021;Target=RPP7 502 866;ID=match$80_502_866;Name=SSF52058;status=T
RPP7	Gene3D	protein_match	529	868	5.5E-27	+	.	date=14-07-2021;Target=RPP7 529 868;ID=match$81_529_868;Name=G3DSA:3.80.10.10;status=T;Dbxref="InterPro:IPR032675"
RPP7	CDD	protein_match	6	124	6.90963E-27	+	.	date=14-07-2021;Target=RPP7 6 124;ID=match$82_6_124;signature_desc=RX-CC_like;Name=cd14798;status=T;Dbxref="InterPro:IPR038005"
RPP7	Gene3D	protein_match	421	513	5.7E-18	+	.	date=14-07-2021;Target=RPP7 421 513;ID=match$83_421_513;Name=G3DSA:1.10.10.10;status=T;Dbxref="InterPro:IPR036388"
RPP7	Gene3D	protein_match	145	317	9.2E-35	+	.	date=14-07-2021;Target=RPP7 145 317;ID=match$84_145_317;Name=G3DSA:3.40.50.300;status=T
RPP7	SUPERFAMILY	protein_match	821	1040	3.22E-17	+	.	date=14-07-2021;Target=RPP7 821 1040;ID=match$85_821_1040;Name=SSF52047;status=T
RPP7	Pfam	protein_match	166	422	1.2E-67	+	.	date=14-07-2021;Target=RPP7 166 422;ID=match$86_166_422;signature_desc=NB-ARC domain;Name=PF00931;status=T;Dbxref="InterPro:IPR002182"
##sequence-region MLA32 1 957
MLA32	.	polypeptide	1	957	.	+	.	ID=MLA32;md5=f34e3dfff31c395acf5d549463d6b1de
MLA32	Coils	protein_match	26	46	.	+	.	date=14-07-2021;Target=MLA32 26 46;ID=match$87_26_46;Name=Coil;status=T
MLA32	Pfam	protein_match	7	92	8.4E-20	+	.	date=14-07-2021;Target=MLA32 7 92;ID=match$88_7_92;signature_desc=Rx N-terminal domain;Name=PF18052;status=T;Dbxref="InterPro:IPR041118"
MLA32	CDD	protein_match	6	134	1.98871E-20	+	.	date=14-07-2021;Target=MLA32 6 134;ID=match$89_6_134;signature_desc=RX-CC_like;Name=cd14798;status=T;Dbxref="InterPro:IPR038005"
MLA32	PRINTS	protein_match	269	283	1.4E-17	+	.	date=14-07-2021;Target=MLA32 269 283;ID=match$90_269_283;signature_desc=Disease resistance protein signature;Name=PR00364;status=T
MLA32	PRINTS	protein_match	196	211	1.4E-17	+	.	date=14-07-2021;Target=MLA32 196 211;ID=match$90_196_211;signature_desc=Disease resistance protein signature;Name=PR00364;status=T
MLA32	PRINTS	protein_match	629	645	1.4E-17	+	.	date=14-07-2021;Target=MLA32 629 645;ID=match$90_629_645;signature_desc=Disease resistance protein signature;Name=PR00364;status=T
MLA32	PRINTS	protein_match	367	381	1.4E-17	+	.	date=14-07-2021;Target=MLA32 367 381;ID=match$90_367_381;signature_desc=Disease resistance protein signature;Name=PR00364;status=T
MLA32	SUPERFAMILY	protein_match	500	827	4.08E-30	+	.	date=14-07-2021;Target=MLA32 500 827;ID=match$91_500_827;Name=SSF52058;status=T
MLA32	Gene3D	protein_match	510	842	9.6E-27	+	.	date=14-07-2021;Target=MLA32 510 842;ID=match$92_510_842;Name=G3DSA:3.80.10.10;status=T;Dbxref="InterPro:IPR032675"
MLA32	Gene3D	protein_match	6	120	1.7E-32	+	.	date=14-07-2021;Target=MLA32 6 120;ID=match$93_6_120;Name=G3DSA:1.20.5.4130;status=T
MLA32	SUPERFAMILY	protein_match	176	435	9.71E-61	+	.	date=14-07-2021;Target=MLA32 176 435;ID=match$94_176_435;Name=SSF52540;status=T;Dbxref="InterPro:IPR027417"
MLA32	Gene3D	protein_match	421	509	3.6E-13	+	.	date=14-07-2021;Target=MLA32 421 509;ID=match$95_421_509;Name=G3DSA:1.10.10.10;status=T;Dbxref="InterPro:IPR036388"
MLA32	Gene3D	protein_match	332	420	7.9E-15	+	.	date=14-07-2021;Target=MLA32 332 420;ID=match$96_332_420;Name=G3DSA:1.10.8.430;status=T;Dbxref="InterPro:IPR042197"
MLA32	Pfam	protein_match	196	423	9.2E-46	+	.	date=14-07-2021;Target=MLA32 196 423;ID=match$97_196_423;signature_desc=NB-ARC domain;Name=PF00931;status=T;Dbxref="InterPro:IPR002182"
MLA32	Gene3D	protein_match	159	322	5.5E-33	+	.	date=14-07-2021;Target=MLA32 159 322;ID=match$98_159_322;Name=G3DSA:3.40.50.300;status=T
##sequence-region Ph-3 1 851
Ph-3	.	polypeptide	1	851	.	+	.	ID=Ph-3;md5=f92faa174ee2839911fcd04c6dd5b67d
Ph-3	Gene3D	protein_match	311	402	5.5E-14	+	.	date=14-07-2021;Target=Ph-3 311 402;ID=match$99_311_402;Name=G3DSA:1.10.8.430;status=T;Dbxref="InterPro:IPR042197"
Ph-3	CDD	protein_match	19	121	4.46079E-18	+	.	date=14-07-2021;Target=Ph-3 19 121;ID=match$100_19_121;signature_desc=RX-CC_like;Name=cd14798;status=T;Dbxref="InterPro:IPR038005"
Ph-3	SMART	protein_match	178	312	0.0024	+	.	date=14-07-2021;Target=Ph-3 178 312;ID=match$101_178_312;Name=SM00382;status=T;Dbxref="InterPro:IPR003593"
Ph-3	Gene3D	protein_match	147	304	3.4E-31	+	.	date=14-07-2021;Target=Ph-3 147 304;ID=match$102_147_304;Name=G3DSA:3.40.50.300;status=T
Ph-3	Pfam	protein_match	9	92	2.7E-15	+	.	date=14-07-2021;Target=Ph-3 9 92;ID=match$103_9_92;signature_desc=Rx N-terminal domain;Name=PF18052;status=T;Dbxref="InterPro:IPR041118"
Ph-3	Gene3D	protein_match	10	119	2.1E-12	+	.	date=14-07-2021;Target=Ph-3 10 119;ID=match$104_10_119;Name=G3DSA:1.20.5.4130;status=T
Ph-3	Pfam	protein_match	164	403	3.1E-47	+	.	date=14-07-2021;Target=Ph-3 164 403;ID=match$105_164_403;signature_desc=NB-ARC domain;Name=PF00931;status=T;Dbxref="InterPro:IPR002182"
Ph-3	Gene3D	protein_match	517	849	1.8E-11	+	.	date=14-07-2021;Target=Ph-3 517 849;ID=match$106_517_849;Name=G3DSA:3.80.10.10;status=T;Dbxref="InterPro:IPR032675"
Ph-3	Coils	protein_match	63	83	.	+	.	date=14-07-2021;Target=Ph-3 63 83;ID=match$107_63_83;Name=Coil;status=T
Ph-3	Gene3D	protein_match	404	489	1.5E-10	+	.	date=14-07-2021;Target=Ph-3 404 489;ID=match$108_404_489;Name=G3DSA:1.10.10.10;status=T;Dbxref="InterPro:IPR036388"
Ph-3	SUPERFAMILY	protein_match	143	412	1.43E-57	+	.	date=14-07-2021;Target=Ph-3 143 412;ID=match$109_143_412;Name=SSF52540;status=T;Dbxref="InterPro:IPR027417"
Ph-3	SUPERFAMILY	protein_match	478	835	1.68E-13	+	.	date=14-07-2021;Target=Ph-3 478 835;ID=match$110_478_835;Name=SSF52058;status=T
Ph-3	PRINTS	protein_match	770	786	7.9E-16	+	.	date=14-07-2021;Target=Ph-3 770 786;ID=match$111_770_786;signature_desc=Disease resistance protein signature;Name=PR00364;status=T
Ph-3	PRINTS	protein_match	181	196	7.9E-16	+	.	date=14-07-2021;Target=Ph-3 181 196;ID=match$111_181_196;signature_desc=Disease resistance protein signature;Name=PR00364;status=T
Ph-3	PRINTS	protein_match	250	264	7.9E-16	+	.	date=14-07-2021;Target=Ph-3 250 264;ID=match$111_250_264;signature_desc=Disease resistance protein signature;Name=PR00364;status=T
Ph-3	PRINTS	protein_match	351	365	7.9E-16	+	.	date=14-07-2021;Target=Ph-3 351 365;ID=match$111_351_365;signature_desc=Disease resistance protein signature;Name=PR00364;status=T
##sequence-region CW9 1 895
CW9	.	polypeptide	1	895	.	+	.	ID=CW9;md5=5678775d13470006bdd6c39762517992
CW9	Gene3D	protein_match	414	506	2.3E-15	+	.	date=14-07-2021;Target=CW9 414 506;ID=match$112_414_506;Name=G3DSA:1.10.10.10;status=T;Dbxref="InterPro:IPR036388"
CW9	SUPERFAMILY	protein_match	145	428	5.62E-67	+	.	date=14-07-2021;Target=CW9 145 428;ID=match$113_145_428;Name=SSF52540;status=T;Dbxref="InterPro:IPR027417"
CW9	Pfam	protein_match	167	416	2.7E-68	+	.	date=14-07-2021;Target=CW9 167 416;ID=match$114_167_416;signature_desc=NB-ARC domain;Name=PF00931;status=T;Dbxref="InterPro:IPR002182"
CW9	Gene3D	protein_match	318	413	1.5E-11	+	.	date=14-07-2021;Target=CW9 318 413;ID=match$115_318_413;Name=G3DSA:1.10.8.430;status=T;Dbxref="InterPro:IPR042197"
CW9	PRINTS	protein_match	260	274	7.9E-18	+	.	date=14-07-2021;Target=CW9 260 274;ID=match$116_260_274;signature_desc=Disease resistance protein signature;Name=PR00364;status=T
CW9	PRINTS	protein_match	358	372	7.9E-18	+	.	date=14-07-2021;Target=CW9 358 372;ID=match$116_358_372;signature_desc=Disease resistance protein signature;Name=PR00364;status=T
CW9	PRINTS	protein_match	186	201	7.9E-18	+	.	date=14-07-2021;Target=CW9 186 201;ID=match$116_186_201;signature_desc=Disease resistance protein signature;Name=PR00364;status=T
CW9	CDD	protein_match	2	123	2.82579E-25	+	.	date=14-07-2021;Target=CW9 2 123;ID=match$117_2_123;signature_desc=RX-CC_like;Name=cd14798;status=T;Dbxref="InterPro:IPR038005"
CW9	Gene3D	protein_match	517	885	6.4E-32	+	.	date=14-07-2021;Target=CW9 517 885;ID=match$118_517_885;Name=G3DSA:3.80.10.10;status=T;Dbxref="InterPro:IPR032675"
CW9	Gene3D	protein_match	6	109	4.5E-17	+	.	date=14-07-2021;Target=CW9 6 109;ID=match$119_6_109;Name=G3DSA:1.20.5.4130;status=T
CW9	Pfam	protein_match	6	86	3.5E-18	+	.	date=14-07-2021;Target=CW9 6 86;ID=match$120_6_86;signature_desc=Rx N-terminal domain;Name=PF18052;status=T;Dbxref="InterPro:IPR041118"
CW9	Gene3D	protein_match	139	310	8.3E-38	+	.	date=14-07-2021;Target=CW9 139 310;ID=match$121_139_310;Name=G3DSA:3.40.50.300;status=T
CW9	SUPERFAMILY	protein_match	496	872	2.38E-32	+	.	date=14-07-2021;Target=CW9 496 872;ID=match$122_496_872;Name=SSF52058;status=T
##sequence-region Pbr1_c 1 939
Pbr1_c	.	polypeptide	1	939	.	+	.	ID=Pbr1_c;md5=73357f09c7b61c79ff46fe15df10b5bb
Pbr1_c	Gene3D	protein_match	154	319	5.1E-35	+	.	date=14-07-2021;Target=Pbr1_c 154 319;ID=match$123_154_319;Name=G3DSA:3.40.50.300;status=T
Pbr1_c	Coils	protein_match	112	139	.	+	.	date=14-07-2021;Target=Pbr1_c 112 139;ID=match$124_112_139;Name=Coil;status=T
Pbr1_c	SUPERFAMILY	protein_match	493	877	1.33E-28	+	.	date=14-07-2021;Target=Pbr1_c 493 877;ID=match$125_493_877;Name=SSF52058;status=T
Pbr1_c	CDD	protein_match	7	131	8.82063E-25	+	.	date=14-07-2021;Target=Pbr1_c 7 131;ID=match$126_7_131;signature_desc=RX-CC_like;Name=cd14798;status=T;Dbxref="InterPro:IPR038005"
Pbr1_c	Gene3D	protein_match	8	116	4.7E-29	+	.	date=14-07-2021;Target=Pbr1_c 8 116;ID=match$127_8_116;Name=G3DSA:1.20.5.4130;status=T
Pbr1_c	Pfam	protein_match	171	417	4.6E-49	+	.	date=14-07-2021;Target=Pbr1_c 171 417;ID=match$128_171_417;signature_desc=NB-ARC domain;Name=PF00931;status=T;Dbxref="InterPro:IPR002182"
Pbr1_c	Pfam	protein_match	8	90	4.2E-22	+	.	date=14-07-2021;Target=Pbr1_c 8 90;ID=match$129_8_90;signature_desc=Rx N-terminal domain;Name=PF18052;status=T;Dbxref="InterPro:IPR041118"
Pbr1_c	Gene3D	protein_match	415	507	1.5E-19	+	.	date=14-07-2021;Target=Pbr1_c 415 507;ID=match$130_415_507;Name=G3DSA:1.10.10.10;status=T;Dbxref="InterPro:IPR036388"
Pbr1_c	Coils	protein_match	34	64	.	+	.	date=14-07-2021;Target=Pbr1_c 34 64;ID=match$131_34_64;Name=Coil;status=T
Pbr1_c	Gene3D	protein_match	536	882	4.8E-34	+	.	date=14-07-2021;Target=Pbr1_c 536 882;ID=match$132_536_882;Name=G3DSA:3.80.10.10;status=T;Dbxref="InterPro:IPR032675"
Pbr1_c	PRINTS	protein_match	192	207	7.2E-16	+	.	date=14-07-2021;Target=Pbr1_c 192 207;ID=match$133_192_207;signature_desc=Disease resistance protein signature;Name=PR00364;status=T
Pbr1_c	PRINTS	protein_match	568	584	7.2E-16	+	.	date=14-07-2021;Target=Pbr1_c 568 584;ID=match$133_568_584;signature_desc=Disease resistance protein signature;Name=PR00364;status=T
Pbr1_c	PRINTS	protein_match	266	280	7.2E-16	+	.	date=14-07-2021;Target=Pbr1_c 266 280;ID=match$133_266_280;signature_desc=Disease resistance protein signature;Name=PR00364;status=T
Pbr1_c	PRINTS	protein_match	363	377	7.2E-16	+	.	date=14-07-2021;Target=Pbr1_c 363 377;ID=match$133_363_377;signature_desc=Disease resistance protein signature;Name=PR00364;status=T
Pbr1_c	Gene3D	protein_match	328	414	8.9E-15	+	.	date=14-07-2021;Target=Pbr1_c 328 414;ID=match$134_328_414;Name=G3DSA:1.10.8.430;status=T;Dbxref="InterPro:IPR042197"
Pbr1_c	SUPERFAMILY	protein_match	152	429	5.46E-65	+	.	date=14-07-2021;Target=Pbr1_c 152 429;ID=match$135_152_429;Name=SSF52540;status=T;Dbxref="InterPro:IPR027417"
##sequence-region YrAS2388R 1 1068
YrAS2388R	.	polypeptide	1	1068	.	+	.	ID=YrAS2388R;md5=a1c74b3d1140164bb11a49bc02a07348
YrAS2388R	Gene3D	protein_match	154	330	6.1E-29	+	.	date=14-07-2021;Target=YrAS2388R 154 330;ID=match$136_154_330;Name=G3DSA:3.40.50.300;status=T
YrAS2388R	SUPERFAMILY	protein_match	500	984	1.05E-34	+	.	date=14-07-2021;Target=YrAS2388R 500 984;ID=match$137_500_984;Name=SSF52058;status=T
YrAS2388R	SUPERFAMILY	protein_match	178	436	1.3E-53	+	.	date=14-07-2021;Target=YrAS2388R 178 436;ID=match$138_178_436;Name=SSF52540;status=T;Dbxref="InterPro:IPR027417"
YrAS2388R	Pfam	protein_match	195	424	1.6E-46	+	.	date=14-07-2021;Target=YrAS2388R 195 424;ID=match$139_195_424;signature_desc=NB-ARC domain;Name=PF00931;status=T;Dbxref="InterPro:IPR002182"
YrAS2388R	Gene3D	protein_match	422	510	5.7E-12	+	.	date=14-07-2021;Target=YrAS2388R 422 510;ID=match$140_422_510;Name=G3DSA:1.10.10.10;status=T;Dbxref="InterPro:IPR036388"
YrAS2388R	Gene3D	protein_match	9	117	3.4E-14	+	.	date=14-07-2021;Target=YrAS2388R 9 117;ID=match$141_9_117;Name=G3DSA:1.20.5.4130;status=T
YrAS2388R	Gene3D	protein_match	550	1013	1.4E-41	+	.	date=14-07-2021;Target=YrAS2388R 550 1013;ID=match$142_550_1013;Name=G3DSA:3.80.10.10;status=T;Dbxref="InterPro:IPR032675"
YrAS2388R	CDD	protein_match	16	130	2.2593E-9	+	.	date=14-07-2021;Target=YrAS2388R 16 130;ID=match$143_16_130;signature_desc=RX-CC_like;Name=cd14798;status=T;Dbxref="InterPro:IPR038005"
YrAS2388R	Coils	protein_match	707	727	.	+	.	date=14-07-2021;Target=YrAS2388R 707 727;ID=match$144_707_727;Name=Coil;status=T
YrAS2388R	Pfam	protein_match	10	92	4.8E-16	+	.	date=14-07-2021;Target=YrAS2388R 10 92;ID=match$145_10_92;signature_desc=Rx N-terminal domain;Name=PF18052;status=T;Dbxref="InterPro:IPR041118"
YrAS2388R	Gene3D	protein_match	336	421	2.7E-11	+	.	date=14-07-2021;Target=YrAS2388R 336 421;ID=match$146_336_421;Name=G3DSA:1.10.8.430;status=T;Dbxref="InterPro:IPR042197"
YrAS2388R	PRINTS	protein_match	373	387	3.1E-18	+	.	date=14-07-2021;Target=YrAS2388R 373 387;ID=match$147_373_387;signature_desc=Disease resistance protein signature;Name=PR00364;status=T
YrAS2388R	PRINTS	protein_match	949	965	3.1E-18	+	.	date=14-07-2021;Target=YrAS2388R 949 965;ID=match$147_949_965;signature_desc=Disease resistance protein signature;Name=PR00364;status=T
YrAS2388R	PRINTS	protein_match	199	214	3.1E-18	+	.	date=14-07-2021;Target=YrAS2388R 199 214;ID=match$147_199_214;signature_desc=Disease resistance protein signature;Name=PR00364;status=T
YrAS2388R	PRINTS	protein_match	275	289	3.1E-18	+	.	date=14-07-2021;Target=YrAS2388R 275 289;ID=match$147_275_289;signature_desc=Disease resistance protein signature;Name=PR00364;status=T
##sequence-region Rpp1-R3 1 1259
Rpp1-R3	.	polypeptide	1	1259	.	+	.	ID=Rpp1-R3;md5=0a5de21f0247367623e302b85d4de0ca
Rpp1-R3	Pfam	protein_match	855	913	2.8E-11	+	.	date=14-07-2021;Target=Rpp1-R3 855 913;ID=match$148_855_913;signature_desc=Leucine rich repeat;Name=PF13855;status=T;Dbxref="InterPro:IPR001611"
Rpp1-R3	Gene3D	protein_match	98	340	1.4E-80	+	.	date=14-07-2021;Target=Rpp1-R3 98 340;ID=match$149_98_340;Name=G3DSA:1.10.418.20;status=T
Rpp1-R3	Gene3D	protein_match	147	280	1.4E-80	+	.	date=14-07-2021;Target=Rpp1-R3 147 280;ID=match$150_147_280;Name=G3DSA:3.30.310.130;status=T
Rpp1-R3	Gene3D	protein_match	800	1020	7.8E-33	+	.	date=14-07-2021;Target=Rpp1-R3 800 1020;ID=match$151_800_1020;Name=G3DSA:3.80.10.10;status=T;Dbxref="InterPro:IPR032675"
Rpp1-R3	Gene3D	protein_match	641	728	1.4E-13	+	.	date=14-07-2021;Target=Rpp1-R3 641 728;ID=match$152_641_728;Name=G3DSA:1.10.8.430;status=T;Dbxref="InterPro:IPR042197"
Rpp1-R3	Gene3D	protein_match	1098	1256	2.6E-9	+	.	date=14-07-2021;Target=Rpp1-R3 1098 1256;ID=match$153_1098_1256;Name=G3DSA:3.80.10.10;status=T;Dbxref="InterPro:IPR032675"
Rpp1-R3	Pfam	protein_match	633	726	4.5E-10	+	.	date=14-07-2021;Target=Rpp1-R3 633 726;ID=match$154_633_726;signature_desc=NB-ARC domain;Name=PF00931;status=T;Dbxref="InterPro:IPR002182"
Rpp1-R3	Pfam	protein_match	471	622	3.1E-27	+	.	date=14-07-2021;Target=Rpp1-R3 471 622;ID=match$154_471_622;signature_desc=NB-ARC domain;Name=PF00931;status=T;Dbxref="InterPro:IPR002182"
Rpp1-R3	PRINTS	protein_match	488	503	2.2E-18	+	.	date=14-07-2021;Target=Rpp1-R3 488 503;ID=match$155_488_503;signature_desc=Disease resistance protein signature;Name=PR00364;status=T
Rpp1-R3	PRINTS	protein_match	923	939	2.2E-18	+	.	date=14-07-2021;Target=Rpp1-R3 923 939;ID=match$155_923_939;signature_desc=Disease resistance protein signature;Name=PR00364;status=T
Rpp1-R3	PRINTS	protein_match	677	691	2.2E-18	+	.	date=14-07-2021;Target=Rpp1-R3 677 691;ID=match$155_677_691;signature_desc=Disease resistance protein signature;Name=PR00364;status=T
Rpp1-R3	PRINTS	protein_match	560	574	2.2E-18	+	.	date=14-07-2021;Target=Rpp1-R3 560 574;ID=match$155_560_574;signature_desc=Disease resistance protein signature;Name=PR00364;status=T
Rpp1-R3	SUPERFAMILY	protein_match	457	737	4.82E-39	+	.	date=14-07-2021;Target=Rpp1-R3 457 737;ID=match$156_457_737;Name=SSF52540;status=T;Dbxref="InterPro:IPR027417"
Rpp1-R3	Pfam	protein_match	121	317	7.9E-34	+	.	date=14-07-2021;Target=Rpp1-R3 121 317;ID=match$157_121_317;signature_desc=Ulp1 protease family, C-terminal catalytic domain;Name=PF02902;status=T;Dbxref="InterPro:IPR003653"
Rpp1-R3	SUPERFAMILY	protein_match	770	1252	2.31E-33	+	.	date=14-07-2021;Target=Rpp1-R3 770 1252;ID=match$158_770_1252;Name=SSF52058;status=T
Rpp1-R3	Gene3D	protein_match	461	613	3.4E-27	+	.	date=14-07-2021;Target=Rpp1-R3 461 613;ID=match$159_461_613;Name=G3DSA:3.40.50.300;status=T
Rpp1-R3	Coils	protein_match	617	647	.	+	.	date=14-07-2021;Target=Rpp1-R3 617 647;ID=match$160_617_647;Name=Coil;status=T
Rpp1-R3	ProSiteProfiles	protein_match	106	303	26.233	+	.	date=14-07-2021;Target=Rpp1-R3 106 303;ID=match$161_106_303;signature_desc=Ubiquitin-like protease family profile.;Name=PS50600;status=T;Dbxref="InterPro:IPR003653"
Rpp1-R3	SUPERFAMILY	protein_match	93	340	3.92E-51	+	.	date=14-07-2021;Target=Rpp1-R3 93 340;ID=match$162_93_340;Name=SSF54001;status=T;Dbxref="InterPro:IPR038765"
##sequence-region Pi54 1 1060
Pi54	.	polypeptide	1	1060	.	+	.	ID=Pi54;md5=30071924f59b6d9607a59c762be699b4
Pi54	Coils	protein_match	720	740	.	+	.	date=14-07-2021;Target=Pi54 720 740;ID=match$163_720_740;Name=Coil;status=T
Pi54	Gene3D	protein_match	921	1029	1.4E-17	+	.	date=14-07-2021;Target=Pi54 921 1029;ID=match$164_921_1029;Name=G3DSA:3.80.10.10;status=T;Dbxref="InterPro:IPR032675"
Pi54	Gene3D	protein_match	700	920	5.2E-16	+	.	date=14-07-2021;Target=Pi54 700 920;ID=match$164_700_920;Name=G3DSA:3.80.10.10;status=T;Dbxref="InterPro:IPR032675"
Pi54	Gene3D	protein_match	140	308	8.0E-21	+	.	date=14-07-2021;Target=Pi54 140 308;ID=match$165_140_308;Name=G3DSA:3.40.50.300;status=T
Pi54	Gene3D	protein_match	409	492	1.7E-7	+	.	date=14-07-2021;Target=Pi54 409 492;ID=match$166_409_492;Name=G3DSA:1.10.10.10;status=T;Dbxref="InterPro:IPR036388"
Pi54	PRINTS	protein_match	184	199	7.5E-12	+	.	date=14-07-2021;Target=Pi54 184 199;ID=match$167_184_199;signature_desc=Disease resistance protein signature;Name=PR00364;status=T
Pi54	PRINTS	protein_match	254	268	7.5E-12	+	.	date=14-07-2021;Target=Pi54 254 268;ID=match$167_254_268;signature_desc=Disease resistance protein signature;Name=PR00364;status=T
Pi54	PRINTS	protein_match	355	369	7.5E-12	+	.	date=14-07-2021;Target=Pi54 355 369;ID=match$167_355_369;signature_desc=Disease resistance protein signature;Name=PR00364;status=T
Pi54	PRINTS	protein_match	613	629	7.5E-12	+	.	date=14-07-2021;Target=Pi54 613 629;ID=match$167_613_629;signature_desc=Disease resistance protein signature;Name=PR00364;status=T
Pi54	SUPERFAMILY	protein_match	848	1018	7.85E-14	+	.	date=14-07-2021;Target=Pi54 848 1018;ID=match$168_848_1018;Name=SSF52047;status=T
Pi54	Gene3D	protein_match	511	693	4.7E-24	+	.	date=14-07-2021;Target=Pi54 511 693;ID=match$169_511_693;Name=G3DSA:3.80.10.10;status=T;Dbxref="InterPro:IPR032675"
Pi54	Pfam	protein_match	178	386	1.7E-21	+	.	date=14-07-2021;Target=Pi54 178 386;ID=match$170_178_386;signature_desc=NB-ARC domain;Name=PF00931;status=T;Dbxref="InterPro:IPR002182"
Pi54	SUPERFAMILY	protein_match	146	426	3.51E-39	+	.	date=14-07-2021;Target=Pi54 146 426;ID=match$171_146_426;Name=SSF52540;status=T;Dbxref="InterPro:IPR027417"
Pi54	Pfam	protein_match	571	626	2.7E-7	+	.	date=14-07-2021;Target=Pi54 571 626;ID=match$172_571_626;signature_desc=Leucine rich repeat;Name=PF13855;status=T;Dbxref="InterPro:IPR001611"
Pi54	SUPERFAMILY	protein_match	530	910	1.33E-34	+	.	date=14-07-2021;Target=Pi54 530 910;ID=match$173_530_910;Name=SSF52058;status=T
##sequence-region Pik-e1 1 1143
Pik-e1	.	polypeptide	1	1143	.	+	.	ID=Pik-e1;md5=75f19f7ad498e924e78fa8ec5ee1d74d
Pik-e1	Gene3D	protein_match	14	125	2.6E-9	+	.	date=14-07-2021;Target=Pik-e1 14 125;ID=match$174_14_125;Name=G3DSA:1.20.5.4130;status=T
Pik-e1	Gene3D	protein_match	523	612	2.6E-8	+	.	date=14-07-2021;Target=Pik-e1 523 612;ID=match$175_523_612;Name=G3DSA:1.10.10.10;status=T;Dbxref="InterPro:IPR036388"
Pik-e1	Gene3D	protein_match	185	263	1.1E-24	+	.	date=14-07-2021;Target=Pik-e1 185 263;ID=match$176_185_263;Name=G3DSA:3.30.70.100;status=T
Pik-e1	Pfam	protein_match	282	487	1.3E-21	+	.	date=14-07-2021;Target=Pik-e1 282 487;ID=match$177_282_487;signature_desc=NB-ARC domain;Name=PF00931;status=T;Dbxref="InterPro:IPR002182"
Pik-e1	PRINTS	protein_match	473	487	1.1E-13	+	.	date=14-07-2021;Target=Pik-e1 473 487;ID=match$178_473_487;signature_desc=Disease resistance protein signature;Name=PR00364;status=T
Pik-e1	PRINTS	protein_match	373	387	1.1E-13	+	.	date=14-07-2021;Target=Pik-e1 373 387;ID=match$178_373_387;signature_desc=Disease resistance protein signature;Name=PR00364;status=T
Pik-e1	PRINTS	protein_match	679	695	1.1E-13	+	.	date=14-07-2021;Target=Pik-e1 679 695;ID=match$178_679_695;signature_desc=Disease resistance protein signature;Name=PR00364;status=T
Pik-e1	PRINTS	protein_match	286	301	1.1E-13	+	.	date=14-07-2021;Target=Pik-e1 286 301;ID=match$178_286_301;signature_desc=Disease resistance protein signature;Name=PR00364;status=T
Pik-e1	SMART	protein_match	823	846	110.0	+	.	date=14-07-2021;Target=Pik-e1 823 846;ID=match$179_823_846;Name=SM00369;status=T;Dbxref="InterPro:IPR003591"
Pik-e1	SMART	protein_match	777	800	8.8	+	.	date=14-07-2021;Target=Pik-e1 777 800;ID=match$179_777_800;Name=SM00369;status=T;Dbxref="InterPro:IPR003591"
Pik-e1	SMART	protein_match	731	754	5.4	+	.	date=14-07-2021;Target=Pik-e1 731 754;ID=match$179_731_754;Name=SM00369;status=T;Dbxref="InterPro:IPR003591"
Pik-e1	SUPERFAMILY	protein_match	262	543	9.06E-33	+	.	date=14-07-2021;Target=Pik-e1 262 543;ID=match$180_262_543;Name=SSF52540;status=T;Dbxref="InterPro:IPR027417"
Pik-e1	Gene3D	protein_match	673	1046	8.2E-42	+	.	date=14-07-2021;Target=Pik-e1 673 1046;ID=match$181_673_1046;Name=G3DSA:3.80.10.10;status=T;Dbxref="InterPro:IPR032675"
Pik-e1	SUPERFAMILY	protein_match	677	961	1.33E-36	+	.	date=14-07-2021;Target=Pik-e1 677 961;ID=match$182_677_961;Name=SSF52047;status=T
Pik-e1	Pfam	protein_match	15	100	6.3E-8	+	.	date=14-07-2021;Target=Pik-e1 15 100;ID=match$183_15_100;signature_desc=Rx N-terminal domain;Name=PF18052;status=T;Dbxref="InterPro:IPR041118"
Pik-e1	Gene3D	protein_match	264	420	5.8E-7	+	.	date=14-07-2021;Target=Pik-e1 264 420;ID=match$184_264_420;Name=G3DSA:3.40.50.300;status=T
##sequence-region Pm3e 1 1413
Pm3e	.	polypeptide	1	1413	.	+	.	ID=Pm3e;md5=59cea578090fddeba757bb40f8c03231
Pm3e	SUPERFAMILY	protein_match	498	1377	8.33E-33	+	.	date=14-07-2021;Target=Pm3e 498 1377;ID=match$185_498_1377;Name=SSF52058;status=T
Pm3e	Gene3D	protein_match	342	416	2.4E-8	+	.	date=14-07-2021;Target=Pm3e 342 416;ID=match$186_342_416;Name=G3DSA:1.10.8.430;status=T;Dbxref="InterPro:IPR042197"
Pm3e	SUPERFAMILY	protein_match	960	1156	3.4E-7	+	.	date=14-07-2021;Target=Pm3e 960 1156;ID=match$187_960_1156;Name=SSF52058;status=T
Pm3e	Gene3D	protein_match	163	328	5.3E-35	+	.	date=14-07-2021;Target=Pm3e 163 328;ID=match$188_163_328;Name=G3DSA:3.40.50.300;status=T
Pm3e	SUPERFAMILY	protein_match	178	431	1.82E-53	+	.	date=14-07-2021;Target=Pm3e 178 431;ID=match$189_178_431;Name=SSF52540;status=T;Dbxref="InterPro:IPR027417"
Pm3e	Pfam	protein_match	182	398	2.1E-46	+	.	date=14-07-2021;Target=Pm3e 182 398;ID=match$190_182_398;signature_desc=NB-ARC domain;Name=PF00931;status=T;Dbxref="InterPro:IPR002182"
Pm3e	Gene3D	protein_match	13	121	3.5E-13	+	.	date=14-07-2021;Target=Pm3e 13 121;ID=match$191_13_121;Name=G3DSA:1.20.5.4130;status=T
Pm3e	Pfam	protein_match	14	99	1.3E-14	+	.	date=14-07-2021;Target=Pm3e 14 99;ID=match$192_14_99;signature_desc=Rx N-terminal domain;Name=PF18052;status=T;Dbxref="InterPro:IPR041118"
Pm3e	Gene3D	protein_match	957	1245	5.5E-14	+	.	date=14-07-2021;Target=Pm3e 957 1245;ID=match$193_957_1245;Name=G3DSA:3.80.10.10;status=T;Dbxref="InterPro:IPR032675"
Pm3e	PRINTS	protein_match	370	384	8.6E-17	+	.	date=14-07-2021;Target=Pm3e 370 384;ID=match$194_370_384;signature_desc=Disease resistance protein signature;Name=PR00364;status=T
Pm3e	PRINTS	protein_match	272	286	8.6E-17	+	.	date=14-07-2021;Target=Pm3e 272 286;ID=match$194_272_286;signature_desc=Disease resistance protein signature;Name=PR00364;status=T
Pm3e	PRINTS	protein_match	201	216	8.6E-17	+	.	date=14-07-2021;Target=Pm3e 201 216;ID=match$194_201_216;signature_desc=Disease resistance protein signature;Name=PR00364;status=T
Pm3e	PRINTS	protein_match	619	635	8.6E-17	+	.	date=14-07-2021;Target=Pm3e 619 635;ID=match$194_619_635;signature_desc=Disease resistance protein signature;Name=PR00364;status=T
Pm3e	Gene3D	protein_match	417	509	3.1E-19	+	.	date=14-07-2021;Target=Pm3e 417 509;ID=match$195_417_509;Name=G3DSA:1.10.10.10;status=T;Dbxref="InterPro:IPR036388"
Pm3e	Gene3D	protein_match	709	915	5.9E-10	+	.	date=14-07-2021;Target=Pm3e 709 915;ID=match$196_709_915;Name=G3DSA:3.80.10.10;status=T;Dbxref="InterPro:IPR032675"
Pm3e	Gene3D	protein_match	522	681	3.8E-19	+	.	date=14-07-2021;Target=Pm3e 522 681;ID=match$196_522_681;Name=G3DSA:3.80.10.10;status=T;Dbxref="InterPro:IPR032675"
Pm3e	Gene3D	protein_match	1268	1378	1.3E-8	+	.	date=14-07-2021;Target=Pm3e 1268 1378;ID=match$196_1268_1378;Name=G3DSA:3.80.10.10;status=T;Dbxref="InterPro:IPR032675"
##sequence-region Adnr1 1 1482
Adnr1	.	polypeptide	1	1482	.	+	.	ID=Adnr1;md5=975f2e0fe7a141b4cd660debe77af711
Adnr1	Gene3D	protein_match	1	288	5.1E-48	+	.	date=14-07-2021;Target=Adnr1 1 288;ID=match$197_1_288;Name=G3DSA:1.25.40.20;status=T;Dbxref="InterPro:IPR036770"
Adnr1	Gene3D	protein_match	477	648	1.8E-30	+	.	date=14-07-2021;Target=Adnr1 477 648;ID=match$198_477_648;Name=G3DSA:3.40.50.300;status=T
Adnr1	Gene3D	protein_match	327	454	7.6E-14	+	.	date=14-07-2021;Target=Adnr1 327 454;ID=match$199_327_454;Name=G3DSA:1.20.5.4130;status=T
Adnr1	SUPERFAMILY	protein_match	5	269	1.42E-41	+	.	date=14-07-2021;Target=Adnr1 5 269;ID=match$200_5_269;Name=SSF48403;status=T;Dbxref="InterPro:IPR036770"
Adnr1	Pfam	protein_match	331	414	2.5E-9	+	.	date=14-07-2021;Target=Adnr1 331 414;ID=match$201_331_414;signature_desc=Rx N-terminal domain;Name=PF18052;status=T;Dbxref="InterPro:IPR041118"
Adnr1	SUPERFAMILY	protein_match	823	1190	6.46E-22	+	.	date=14-07-2021;Target=Adnr1 823 1190;ID=match$202_823_1190;Name=SSF52058;status=T
Adnr1	Gene3D	protein_match	1316	1394	2.0E-25	+	.	date=14-07-2021;Target=Adnr1 1316 1394;ID=match$203_1316_1394;Name=G3DSA:2.20.25.80;status=T;Dbxref="InterPro:IPR036576"
Adnr1	ProSiteProfiles	protein_match	143	166	10.766	+	.	date=14-07-2021;Target=Adnr1 143 166;ID=match$204_143_166;signature_desc=Ankyrin repeat profile.;Name=PS50088;status=T;Dbxref="InterPro:IPR002110"
Adnr1	CDD	protein_match	335	459	2.65633E-9	+	.	date=14-07-2021;Target=Adnr1 335 459;ID=match$205_335_459;signature_desc=RX-CC_like;Name=cd14798;status=T;Dbxref="InterPro:IPR038005"
Adnr1	Pfam	protein_match	1333	1392	6.3E-25	+	.	date=14-07-2021;Target=Adnr1 1333 1392;ID=match$206_1333_1392;signature_desc=WRKY DNA -binding domain;Name=PF03106;status=T;Dbxref="InterPro:IPR003657"
Adnr1	SUPERFAMILY	protein_match	1327	1392	1.06E-23	+	.	date=14-07-2021;Target=Adnr1 1327 1392;ID=match$207_1327_1392;Name=SSF118290;status=T;Dbxref="InterPro:IPR036576"
Adnr1	Pfam	protein_match	142	199	4.3E-9	+	.	date=14-07-2021;Target=Adnr1 142 199;ID=match$208_142_199;signature_desc=Ankyrin repeats (3 copies);Name=PF12796;status=T;Dbxref="InterPro:IPR020683"
Adnr1	SMART	protein_match	1332	1394	7.8E-39	+	.	date=14-07-2021;Target=Adnr1 1332 1394;ID=match$209_1332_1394;Name=SM00774;status=T;Dbxref="InterPro:IPR003657"
Adnr1	PRINTS	protein_match	1047	1063	2.6E-14	+	.	date=14-07-2021;Target=Adnr1 1047 1063;ID=match$210_1047_1063;signature_desc=Disease resistance protein signature;Name=PR00364;status=T
Adnr1	PRINTS	protein_match	595	609	2.6E-14	+	.	date=14-07-2021;Target=Adnr1 595 609;ID=match$210_595_609;signature_desc=Disease resistance protein signature;Name=PR00364;status=T
Adnr1	PRINTS	protein_match	692	706	2.6E-14	+	.	date=14-07-2021;Target=Adnr1 692 706;ID=match$210_692_706;signature_desc=Disease resistance protein signature;Name=PR00364;status=T
Adnr1	PRINTS	protein_match	523	538	2.6E-14	+	.	date=14-07-2021;Target=Adnr1 523 538;ID=match$210_523_538;signature_desc=Disease resistance protein signature;Name=PR00364;status=T
Adnr1	Gene3D	protein_match	738	836	4.0E-14	+	.	date=14-07-2021;Target=Adnr1 738 836;ID=match$211_738_836;Name=G3DSA:1.10.10.10;status=T;Dbxref="InterPro:IPR036388"
Adnr1	Pfam	protein_match	504	746	8.4E-40	+	.	date=14-07-2021;Target=Adnr1 504 746;ID=match$212_504_746;signature_desc=NB-ARC domain;Name=PF00931;status=T;Dbxref="InterPro:IPR002182"
Adnr1	ProSiteProfiles	protein_match	1327	1390	22.159	+	.	date=14-07-2021;Target=Adnr1 1327 1390;ID=match$213_1327_1390;signature_desc=WRKY domain profile.;Name=PS50811;status=T;Dbxref="InterPro:IPR003657"
Adnr1	ProSiteProfiles	protein_match	1	269	42.097	+	.	date=14-07-2021;Target=Adnr1 1 269;ID=match$214_1_269;signature_desc=Ankyrin repeat region circular profile.;Name=PS50297;status=T;Dbxref="InterPro:IPR020683"
Adnr1	SUPERFAMILY	protein_match	485	758	8.33E-54	+	.	date=14-07-2021;Target=Adnr1 485 758;ID=match$215_485_758;Name=SSF52540;status=T;Dbxref="InterPro:IPR027417"
Adnr1	Gene3D	protein_match	854	1215	3.2E-18	+	.	date=14-07-2021;Target=Adnr1 854 1215;ID=match$216_854_1215;Name=G3DSA:3.80.10.10;status=T;Dbxref="InterPro:IPR032675"
Adnr1	SMART	protein_match	211	241	8.2	+	.	date=14-07-2021;Target=Adnr1 211 241;ID=match$217_211_241;Name=SM00248;status=T;Dbxref="InterPro:IPR002110"
Adnr1	SMART	protein_match	109	138	15.0	+	.	date=14-07-2021;Target=Adnr1 109 138;ID=match$217_109_138;Name=SM00248;status=T;Dbxref="InterPro:IPR002110"
Adnr1	SMART	protein_match	245	274	590.0	+	.	date=14-07-2021;Target=Adnr1 245 274;ID=match$217_245_274;Name=SM00248;status=T;Dbxref="InterPro:IPR002110"
Adnr1	SMART	protein_match	1	29	24.0	+	.	date=14-07-2021;Target=Adnr1 1 29;ID=match$217_1_29;Name=SM00248;status=T;Dbxref="InterPro:IPR002110"
Adnr1	SMART	protein_match	177	207	57.0	+	.	date=14-07-2021;Target=Adnr1 177 207;ID=match$217_177_207;Name=SM00248;status=T;Dbxref="InterPro:IPR002110"
Adnr1	SMART	protein_match	40	68	2.9	+	.	date=14-07-2021;Target=Adnr1 40 68;ID=match$217_40_68;Name=SM00248;status=T;Dbxref="InterPro:IPR002110"
Adnr1	SMART	protein_match	143	173	4.4E-4	+	.	date=14-07-2021;Target=Adnr1 143 173;ID=match$217_143_173;Name=SM00248;status=T;Dbxref="InterPro:IPR002110"
Adnr1	SMART	protein_match	75	104	2.9	+	.	date=14-07-2021;Target=Adnr1 75 104;ID=match$217_75_104;Name=SM00248;status=T;Dbxref="InterPro:IPR002110"
##sequence-region Rpi-chc1_1 1 1302
Rpi-chc1_1	.	polypeptide	1	1302	.	+	.	ID=Rpi-chc1_1;md5=b52329f699cf29c14a55cf9d6f7d93d7
Rpi-chc1_1	PRINTS	protein_match	401	415	1.0E-18	+	.	date=14-07-2021;Target=Rpi-chc1_1 401 415;ID=match$218_401_415;signature_desc=Disease resistance protein signature;Name=PR00364;status=T
Rpi-chc1_1	PRINTS	protein_match	1000	1016	1.0E-18	+	.	date=14-07-2021;Target=Rpi-chc1_1 1000 1016;ID=match$218_1000_1016;signature_desc=Disease resistance protein signature;Name=PR00364;status=T
Rpi-chc1_1	PRINTS	protein_match	232	247	1.0E-18	+	.	date=14-07-2021;Target=Rpi-chc1_1 232 247;ID=match$218_232_247;signature_desc=Disease resistance protein signature;Name=PR00364;status=T
Rpi-chc1_1	PRINTS	protein_match	305	319	1.0E-18	+	.	date=14-07-2021;Target=Rpi-chc1_1 305 319;ID=match$218_305_319;signature_desc=Disease resistance protein signature;Name=PR00364;status=T
Rpi-chc1_1	Gene3D	protein_match	1120	1300	4.6E-18	+	.	date=14-07-2021;Target=Rpi-chc1_1 1120 1300;ID=match$219_1120_1300;Name=G3DSA:3.80.10.10;status=T;Dbxref="InterPro:IPR032675"
Rpi-chc1_1	SUPERFAMILY	protein_match	532	936	9.01E-39	+	.	date=14-07-2021;Target=Rpi-chc1_1 532 936;ID=match$220_532_936;Name=SSF52058;status=T
Rpi-chc1_1	Gene3D	protein_match	53	165	4.2E-17	+	.	date=14-07-2021;Target=Rpi-chc1_1 53 165;ID=match$221_53_165;Name=G3DSA:1.20.5.4130;status=T
Rpi-chc1_1	Gene3D	protein_match	366	451	1.0E-14	+	.	date=14-07-2021;Target=Rpi-chc1_1 366 451;ID=match$222_366_451;Name=G3DSA:1.10.8.430;status=T;Dbxref="InterPro:IPR042197"
Rpi-chc1_1	Pfam	protein_match	213	453	1.1E-40	+	.	date=14-07-2021;Target=Rpi-chc1_1 213 453;ID=match$223_213_453;signature_desc=NB-ARC domain;Name=PF00931;status=T;Dbxref="InterPro:IPR002182"
Rpi-chc1_1	Gene3D	protein_match	452	543	5.1E-17	+	.	date=14-07-2021;Target=Rpi-chc1_1 452 543;ID=match$224_452_543;Name=G3DSA:1.10.10.10;status=T;Dbxref="InterPro:IPR036388"
Rpi-chc1_1	SUPERFAMILY	protein_match	194	466	1.71E-58	+	.	date=14-07-2021;Target=Rpi-chc1_1 194 466;ID=match$225_194_466;Name=SSF52540;status=T;Dbxref="InterPro:IPR027417"
Rpi-chc1_1	CDD	protein_match	53	172	1.02573E-12	+	.	date=14-07-2021;Target=Rpi-chc1_1 53 172;ID=match$226_53_172;signature_desc=RX-CC_like;Name=cd14798;status=T;Dbxref="InterPro:IPR038005"
Rpi-chc1_1	Gene3D	protein_match	197	364	8.9E-33	+	.	date=14-07-2021;Target=Rpi-chc1_1 197 364;ID=match$227_197_364;Name=G3DSA:3.40.50.300;status=T
Rpi-chc1_1	Gene3D	protein_match	584	684	1.5E-17	+	.	date=14-07-2021;Target=Rpi-chc1_1 584 684;ID=match$228_584_684;Name=G3DSA:3.80.10.10;status=T;Dbxref="InterPro:IPR032675"
Rpi-chc1_1	Pfam	protein_match	55	142	8.7E-17	+	.	date=14-07-2021;Target=Rpi-chc1_1 55 142;ID=match$229_55_142;signature_desc=Rx N-terminal domain;Name=PF18052;status=T;Dbxref="InterPro:IPR041118"
Rpi-chc1_1	Gene3D	protein_match	946	1107	9.7E-25	+	.	date=14-07-2021;Target=Rpi-chc1_1 946 1107;ID=match$230_946_1107;Name=G3DSA:3.80.10.10;status=T;Dbxref="InterPro:IPR032675"
Rpi-chc1_1	Gene3D	protein_match	702	945	6.2E-25	+	.	date=14-07-2021;Target=Rpi-chc1_1 702 945;ID=match$230_702_945;Name=G3DSA:3.80.10.10;status=T;Dbxref="InterPro:IPR032675"
Rpi-chc1_1	SUPERFAMILY	protein_match	947	1282	4.59E-35	+	.	date=14-07-2021;Target=Rpi-chc1_1 947 1282;ID=match$231_947_1282;Name=SSF52058;status=T
Rpi-chc1_1	Coils	protein_match	275	295	.	+	.	date=14-07-2021;Target=Rpi-chc1_1 275 295;ID=match$232_275_295;Name=Coil;status=T
##sequence-region Sr21 1 1624
Sr21	.	polypeptide	1	1624	.	+	.	ID=Sr21;md5=9570d7f1b9ded1f8b3959b2642d9eb3a
Sr21	Pfam	protein_match	14	102	2.3E-14	+	.	date=14-07-2021;Target=Sr21 14 102;ID=match$233_14_102;signature_desc=Rx N-terminal domain;Name=PF18052;status=T;Dbxref="InterPro:IPR041118"
Sr21	SUPERFAMILY	protein_match	974	1358	1.6E-13	+	.	date=14-07-2021;Target=Sr21 974 1358;ID=match$234_974_1358;Name=SSF52058;status=T
Sr21	SUPERFAMILY	protein_match	538	1028	1.09E-16	+	.	date=14-07-2021;Target=Sr21 538 1028;ID=match$235_538_1028;Name=SSF52058;status=T
Sr21	Coils	protein_match	1623	1624	.	+	.	date=14-07-2021;Target=Sr21 1623 1624;ID=match$236_1623_1624;Name=Coil;status=T
Sr21	Gene3D	protein_match	587	951	3.0E-21	+	.	date=14-07-2021;Target=Sr21 587 951;ID=match$237_587_951;Name=G3DSA:3.80.10.10;status=T;Dbxref="InterPro:IPR032675"
Sr21	Gene3D	protein_match	469	551	6.4E-10	+	.	date=14-07-2021;Target=Sr21 469 551;ID=match$238_469_551;Name=G3DSA:1.10.10.10;status=T;Dbxref="InterPro:IPR036388"
Sr21	Gene3D	protein_match	1476	1606	4.9E-8	+	.	date=14-07-2021;Target=Sr21 1476 1606;ID=match$239_1476_1606;Name=G3DSA:3.80.10.10;status=T;Dbxref="InterPro:IPR032675"
Sr21	Gene3D	protein_match	203	380	4.3E-39	+	.	date=14-07-2021;Target=Sr21 203 380;ID=match$240_203_380;Name=G3DSA:3.40.50.300;status=T
Sr21	SUPERFAMILY	protein_match	1296	1599	1.02E-17	+	.	date=14-07-2021;Target=Sr21 1296 1599;ID=match$241_1296_1599;Name=SSF52058;status=T
Sr21	Gene3D	protein_match	17	138	1.1E-6	+	.	date=14-07-2021;Target=Sr21 17 138;ID=match$242_17_138;Name=G3DSA:1.20.5.4130;status=T
Sr21	Gene3D	protein_match	1242	1475	1.4E-10	+	.	date=14-07-2021;Target=Sr21 1242 1475;ID=match$243_1242_1475;Name=G3DSA:3.80.10.10;status=T;Dbxref="InterPro:IPR032675"
Sr21	Gene3D	protein_match	1012	1195	7.5E-8	+	.	date=14-07-2021;Target=Sr21 1012 1195;ID=match$243_1012_1195;Name=G3DSA:3.80.10.10;status=T;Dbxref="InterPro:IPR032675"
Sr21	SUPERFAMILY	protein_match	206	483	2.07E-64	+	.	date=14-07-2021;Target=Sr21 206 483;ID=match$244_206_483;Name=SSF52540;status=T;Dbxref="InterPro:IPR027417"
Sr21	Gene3D	protein_match	384	468	6.9E-9	+	.	date=14-07-2021;Target=Sr21 384 468;ID=match$245_384_468;Name=G3DSA:1.10.8.430;status=T;Dbxref="InterPro:IPR042197"
Sr21	Pfam	protein_match	228	469	1.9E-45	+	.	date=14-07-2021;Target=Sr21 228 469;ID=match$246_228_469;signature_desc=NB-ARC domain;Name=PF00931;status=T;Dbxref="InterPro:IPR002182"
Sr21	PRINTS	protein_match	421	435	8.4E-13	+	.	date=14-07-2021;Target=Sr21 421 435;ID=match$247_421_435;signature_desc=Disease resistance protein signature;Name=PR00364;status=T
Sr21	PRINTS	protein_match	247	262	8.4E-13	+	.	date=14-07-2021;Target=Sr21 247 262;ID=match$247_247_262;signature_desc=Disease resistance protein signature;Name=PR00364;status=T
Sr21	PRINTS	protein_match	830	846	8.4E-13	+	.	date=14-07-2021;Target=Sr21 830 846;ID=match$247_830_846;signature_desc=Disease resistance protein signature;Name=PR00364;status=T
Sr21	PRINTS	protein_match	322	336	8.4E-13	+	.	date=14-07-2021;Target=Sr21 322 336;ID=match$247_322_336;signature_desc=Disease resistance protein signature;Name=PR00364;status=T
##sequence-region Rpi-amr3-3408 1 888
Rpi-amr3-3408	.	polypeptide	1	888	.	+	.	ID=Rpi-amr3-3408;md5=01eb3abc57bb14d23dbfbdb3b687653f
Rpi-amr3-3408	Gene3D	protein_match	311	395	1.7E-12	+	.	date=14-07-2021;Target=Rpi-amr3-3408 311 395;ID=match$248_311_395;Name=G3DSA:1.10.8.430;status=T;Dbxref="InterPro:IPR042197"
Rpi-amr3-3408	Gene3D	protein_match	1	121	1.3E-18	+	.	date=14-07-2021;Target=Rpi-amr3-3408 1 121;ID=match$249_1_121;Name=G3DSA:1.20.5.4130;status=T
Rpi-amr3-3408	Gene3D	protein_match	551	879	1.7E-29	+	.	date=14-07-2021;Target=Rpi-amr3-3408 551 879;ID=match$250_551_879;Name=G3DSA:3.80.10.10;status=T;Dbxref="InterPro:IPR032675"
Rpi-amr3-3408	PRINTS	protein_match	252	266	8.1E-17	+	.	date=14-07-2021;Target=Rpi-amr3-3408 252 266;ID=match$251_252_266;signature_desc=Disease resistance protein signature;Name=PR00364;status=T
Rpi-amr3-3408	PRINTS	protein_match	172	187	8.1E-17	+	.	date=14-07-2021;Target=Rpi-amr3-3408 172 187;ID=match$251_172_187;signature_desc=Disease resistance protein signature;Name=PR00364;status=T
Rpi-amr3-3408	PRINTS	protein_match	769	785	8.1E-17	+	.	date=14-07-2021;Target=Rpi-amr3-3408 769 785;ID=match$251_769_785;signature_desc=Disease resistance protein signature;Name=PR00364;status=T
Rpi-amr3-3408	PRINTS	protein_match	346	360	8.1E-17	+	.	date=14-07-2021;Target=Rpi-amr3-3408 346 360;ID=match$251_346_360;signature_desc=Disease resistance protein signature;Name=PR00364;status=T
Rpi-amr3-3408	SUPERFAMILY	protein_match	564	856	3.06E-26	+	.	date=14-07-2021;Target=Rpi-amr3-3408 564 856;ID=match$252_564_856;Name=SSF52058;status=T
Rpi-amr3-3408	Gene3D	protein_match	396	486	2.6E-19	+	.	date=14-07-2021;Target=Rpi-amr3-3408 396 486;ID=match$253_396_486;Name=G3DSA:1.10.10.10;status=T;Dbxref="InterPro:IPR036388"
Rpi-amr3-3408	Pfam	protein_match	154	379	6.9E-59	+	.	date=14-07-2021;Target=Rpi-amr3-3408 154 379;ID=match$254_154_379;signature_desc=NB-ARC domain;Name=PF00931;status=T;Dbxref="InterPro:IPR002182"
Rpi-amr3-3408	SUPERFAMILY	protein_match	139	408	4.76E-65	+	.	date=14-07-2021;Target=Rpi-amr3-3408 139 408;ID=match$255_139_408;Name=SSF52540;status=T;Dbxref="InterPro:IPR027417"
Rpi-amr3-3408	Gene3D	protein_match	142	304	2.5E-37	+	.	date=14-07-2021;Target=Rpi-amr3-3408 142 304;ID=match$256_142_304;Name=G3DSA:3.40.50.300;status=T
##sequence-region GbaNA1 1 951
GbaNA1	.	polypeptide	1	951	.	+	.	ID=GbaNA1;md5=2be3edb3bc1c680c02a8875bb3d1a792
GbaNA1	ProSiteProfiles	protein_match	545	566	8.189	+	.	date=14-07-2021;Target=GbaNA1 545 566;ID=match$257_545_566;signature_desc=Leucine-rich repeat profile.;Name=PS51450;status=T;Dbxref="InterPro:IPR001611"
GbaNA1	ProSiteProfiles	protein_match	591	613	5.071	+	.	date=14-07-2021;Target=GbaNA1 591 613;ID=match$258_591_613;signature_desc=Leucine-rich repeat profile.;Name=PS51450;status=T;Dbxref="InterPro:IPR001611"
GbaNA1	ProSiteProfiles	protein_match	496	517	5.64	+	.	date=14-07-2021;Target=GbaNA1 496 517;ID=match$259_496_517;signature_desc=Leucine-rich repeat profile.;Name=PS51450;status=T;Dbxref="InterPro:IPR001611"
GbaNA1	Pfam	protein_match	150	386	2.7E-50	+	.	date=14-07-2021;Target=GbaNA1 150 386;ID=match$260_150_386;signature_desc=NB-ARC domain;Name=PF00931;status=T;Dbxref="InterPro:IPR002182"
GbaNA1	ProSiteProfiles	protein_match	521	542	7.227	+	.	date=14-07-2021;Target=GbaNA1 521 542;ID=match$261_521_542;signature_desc=Leucine-rich repeat profile.;Name=PS51450;status=T;Dbxref="InterPro:IPR001611"
GbaNA1	Gene3D	protein_match	469	693	1.0E-30	+	.	date=14-07-2021;Target=GbaNA1 469 693;ID=match$262_469_693;Name=G3DSA:3.80.10.10;status=T;Dbxref="InterPro:IPR032675"
GbaNA1	Gene3D	protein_match	694	921	4.7E-10	+	.	date=14-07-2021;Target=GbaNA1 694 921;ID=match$263_694_921;Name=G3DSA:3.80.10.10;status=T;Dbxref="InterPro:IPR032675"
GbaNA1	SMART	protein_match	519	542	0.055	+	.	date=14-07-2021;Target=GbaNA1 519 542;ID=match$264_519_542;Name=SM00369;status=T;Dbxref="InterPro:IPR003591"
GbaNA1	SMART	protein_match	543	566	0.071	+	.	date=14-07-2021;Target=GbaNA1 543 566;ID=match$264_543_566;Name=SM00369;status=T;Dbxref="InterPro:IPR003591"
GbaNA1	SMART	protein_match	589	612	53.0	+	.	date=14-07-2021;Target=GbaNA1 589 612;ID=match$264_589_612;Name=SM00369;status=T;Dbxref="InterPro:IPR003591"
GbaNA1	PRINTS	protein_match	333	347	2.3E-16	+	.	date=14-07-2021;Target=GbaNA1 333 347;ID=match$265_333_347;signature_desc=Disease resistance protein signature;Name=PR00364;status=T
GbaNA1	PRINTS	protein_match	541	557	2.3E-16	+	.	date=14-07-2021;Target=GbaNA1 541 557;ID=match$265_541_557;signature_desc=Disease resistance protein signature;Name=PR00364;status=T
GbaNA1	PRINTS	protein_match	241	255	2.3E-16	+	.	date=14-07-2021;Target=GbaNA1 241 255;ID=match$265_241_255;signature_desc=Disease resistance protein signature;Name=PR00364;status=T
GbaNA1	PRINTS	protein_match	163	178	2.3E-16	+	.	date=14-07-2021;Target=GbaNA1 163 178;ID=match$265_163_178;signature_desc=Disease resistance protein signature;Name=PR00364;status=T
GbaNA1	Gene3D	protein_match	298	384	1.0E-12	+	.	date=14-07-2021;Target=GbaNA1 298 384;ID=match$266_298_384;Name=G3DSA:1.10.8.430;status=T;Dbxref="InterPro:IPR042197"
GbaNA1	ProSiteProfiles	protein_match	568	590	4.878	+	.	date=14-07-2021;Target=GbaNA1 568 590;ID=match$267_568_590;signature_desc=Leucine-rich repeat profile.;Name=PS51450;status=T;Dbxref="InterPro:IPR001611"
GbaNA1	SUPERFAMILY	protein_match	144	399	2.97E-49	+	.	date=14-07-2021;Target=GbaNA1 144 399;ID=match$268_144_399;Name=SSF52540;status=T;Dbxref="InterPro:IPR027417"
GbaNA1	Gene3D	protein_match	126	297	1.3E-32	+	.	date=14-07-2021;Target=GbaNA1 126 297;ID=match$269_126_297;Name=G3DSA:3.40.50.300;status=T
GbaNA1	Gene3D	protein_match	385	468	7.7E-14	+	.	date=14-07-2021;Target=GbaNA1 385 468;ID=match$270_385_468;Name=G3DSA:1.10.10.10;status=T;Dbxref="InterPro:IPR036388"
GbaNA1	Coils	protein_match	33	53	.	+	.	date=14-07-2021;Target=GbaNA1 33 53;ID=match$271_33_53;Name=Coil;status=T
GbaNA1	Pfam	protein_match	520	576	7.6E-12	+	.	date=14-07-2021;Target=GbaNA1 520 576;ID=match$272_520_576;signature_desc=Leucine rich repeat;Name=PF13855;status=T;Dbxref="InterPro:IPR001611"
GbaNA1	SUPERFAMILY	protein_match	459	889	2.11E-38	+	.	date=14-07-2021;Target=GbaNA1 459 889;ID=match$273_459_889;Name=SSF52058;status=T
##sequence-region RPP8 1 906
RPP8	.	polypeptide	1	906	.	+	.	ID=RPP8;md5=e53ed82aaf855bb6de8672c7126d3ab2
RPP8	Gene3D	protein_match	416	504	3.6E-16	+	.	date=14-07-2021;Target=RPP8 416 504;ID=match$274_416_504;Name=G3DSA:1.10.10.10;status=T;Dbxref="InterPro:IPR036388"
RPP8	CDD	protein_match	2	123	2.71664E-35	+	.	date=14-07-2021;Target=RPP8 2 123;ID=match$275_2_123;signature_desc=RX-CC_like;Name=cd14798;status=T;Dbxref="InterPro:IPR038005"
RPP8	PRINTS	protein_match	360	374	6.1E-20	+	.	date=14-07-2021;Target=RPP8 360 374;ID=match$276_360_374;signature_desc=Disease resistance protein signature;Name=PR00364;status=T
RPP8	PRINTS	protein_match	838	854	6.1E-20	+	.	date=14-07-2021;Target=RPP8 838 854;ID=match$276_838_854;signature_desc=Disease resistance protein signature;Name=PR00364;status=T
RPP8	PRINTS	protein_match	262	276	6.1E-20	+	.	date=14-07-2021;Target=RPP8 262 276;ID=match$276_262_276;signature_desc=Disease resistance protein signature;Name=PR00364;status=T
RPP8	PRINTS	protein_match	187	202	6.1E-20	+	.	date=14-07-2021;Target=RPP8 187 202;ID=match$276_187_202;signature_desc=Disease resistance protein signature;Name=PR00364;status=T
RPP8	Pfam	protein_match	169	418	3.2E-82	+	.	date=14-07-2021;Target=RPP8 169 418;ID=match$277_169_418;signature_desc=NB-ARC domain;Name=PF00931;status=T;Dbxref="InterPro:IPR002182"
RPP8	Gene3D	protein_match	320	415	3.6E-12	+	.	date=14-07-2021;Target=RPP8 320 415;ID=match$278_320_415;Name=G3DSA:1.10.8.430;status=T;Dbxref="InterPro:IPR042197"
RPP8	Gene3D	protein_match	5	109	1.5E-18	+	.	date=14-07-2021;Target=RPP8 5 109;ID=match$279_5_109;Name=G3DSA:1.20.5.4130;status=T
RPP8	Coils	protein_match	17	51	.	+	.	date=14-07-2021;Target=RPP8 17 51;ID=match$280_17_51;Name=Coil;status=T
RPP8	Gene3D	protein_match	540	663	2.4E-11	+	.	date=14-07-2021;Target=RPP8 540 663;ID=match$281_540_663;Name=G3DSA:3.80.10.10;status=T;Dbxref="InterPro:IPR032675"
RPP8	SUPERFAMILY	protein_match	491	876	1.13E-39	+	.	date=14-07-2021;Target=RPP8 491 876;ID=match$282_491_876;Name=SSF52058;status=T
RPP8	Gene3D	protein_match	145	313	1.8E-36	+	.	date=14-07-2021;Target=RPP8 145 313;ID=match$283_145_313;Name=G3DSA:3.40.50.300;status=T
RPP8	SUPERFAMILY	protein_match	147	430	4.78E-65	+	.	date=14-07-2021;Target=RPP8 147 430;ID=match$284_147_430;Name=SSF52540;status=T;Dbxref="InterPro:IPR027417"
RPP8	Gene3D	protein_match	664	883	7.6E-21	+	.	date=14-07-2021;Target=RPP8 664 883;ID=match$285_664_883;Name=G3DSA:3.80.10.10;status=T;Dbxref="InterPro:IPR032675"
RPP8	Pfam	protein_match	5	90	5.4E-20	+	.	date=14-07-2021;Target=RPP8 5 90;ID=match$286_5_90;signature_desc=Rx N-terminal domain;Name=PF18052;status=T;Dbxref="InterPro:IPR041118"
##sequence-region Rpi-mcq1_2 1 856
Rpi-mcq1_2	.	polypeptide	1	856	.	+	.	ID=Rpi-mcq1_2;md5=8fc7ff0eed8187b8a7c91fd061e1d8b8
Rpi-mcq1_2	SUPERFAMILY	protein_match	142	412	2.56E-59	+	.	date=14-07-2021;Target=Rpi-mcq1_2 142 412;ID=match$287_142_412;Name=SSF52540;status=T;Dbxref="InterPro:IPR027417"
Rpi-mcq1_2	Gene3D	protein_match	310	397	8.9E-14	+	.	date=14-07-2021;Target=Rpi-mcq1_2 310 397;ID=match$288_310_397;Name=G3DSA:1.10.8.430;status=T;Dbxref="InterPro:IPR042197"
Rpi-mcq1_2	Gene3D	protein_match	146	303	7.7E-33	+	.	date=14-07-2021;Target=Rpi-mcq1_2 146 303;ID=match$289_146_303;Name=G3DSA:3.40.50.300;status=T
Rpi-mcq1_2	PRINTS	protein_match	180	195	2.6E-16	+	.	date=14-07-2021;Target=Rpi-mcq1_2 180 195;ID=match$290_180_195;signature_desc=Disease resistance protein signature;Name=PR00364;status=T
Rpi-mcq1_2	PRINTS	protein_match	776	792	2.6E-16	+	.	date=14-07-2021;Target=Rpi-mcq1_2 776 792;ID=match$290_776_792;signature_desc=Disease resistance protein signature;Name=PR00364;status=T
Rpi-mcq1_2	PRINTS	protein_match	249	263	2.6E-16	+	.	date=14-07-2021;Target=Rpi-mcq1_2 249 263;ID=match$290_249_263;signature_desc=Disease resistance protein signature;Name=PR00364;status=T
Rpi-mcq1_2	PRINTS	protein_match	351	365	2.6E-16	+	.	date=14-07-2021;Target=Rpi-mcq1_2 351 365;ID=match$290_351_365;signature_desc=Disease resistance protein signature;Name=PR00364;status=T
Rpi-mcq1_2	CDD	protein_match	2	123	4.5176E-17	+	.	date=14-07-2021;Target=Rpi-mcq1_2 2 123;ID=match$291_2_123;signature_desc=RX-CC_like;Name=cd14798;status=T;Dbxref="InterPro:IPR038005"
Rpi-mcq1_2	Gene3D	protein_match	10	120	1.4E-11	+	.	date=14-07-2021;Target=Rpi-mcq1_2 10 120;ID=match$292_10_120;Name=G3DSA:1.20.5.4130;status=T
Rpi-mcq1_2	Pfam	protein_match	11	92	2.4E-14	+	.	date=14-07-2021;Target=Rpi-mcq1_2 11 92;ID=match$293_11_92;signature_desc=Rx N-terminal domain;Name=PF18052;status=T;Dbxref="InterPro:IPR041118"
Rpi-mcq1_2	Pfam	protein_match	161	401	5.2E-47	+	.	date=14-07-2021;Target=Rpi-mcq1_2 161 401;ID=match$294_161_401;signature_desc=NB-ARC domain;Name=PF00931;status=T;Dbxref="InterPro:IPR002182"
Rpi-mcq1_2	SMART	protein_match	177	311	1.6E-5	+	.	date=14-07-2021;Target=Rpi-mcq1_2 177 311;ID=match$295_177_311;Name=SM00382;status=T;Dbxref="InterPro:IPR003593"
Rpi-mcq1_2	SUPERFAMILY	protein_match	478	843	3.91E-19	+	.	date=14-07-2021;Target=Rpi-mcq1_2 478 843;ID=match$296_478_843;Name=SSF52058;status=T
Rpi-mcq1_2	Coils	protein_match	63	83	.	+	.	date=14-07-2021;Target=Rpi-mcq1_2 63 83;ID=match$297_63_83;Name=Coil;status=T
Rpi-mcq1_2	Gene3D	protein_match	398	490	1.3E-19	+	.	date=14-07-2021;Target=Rpi-mcq1_2 398 490;ID=match$298_398_490;Name=G3DSA:1.10.10.10;status=T;Dbxref="InterPro:IPR036388"
Rpi-mcq1_2	Gene3D	protein_match	518	854	2.5E-18	+	.	date=14-07-2021;Target=Rpi-mcq1_2 518 854;ID=match$299_518_854;Name=G3DSA:3.80.10.10;status=T;Dbxref="InterPro:IPR032675"
##sequence-region L 1 1303
L	.	polypeptide	1	1303	.	+	.	ID=L;md5=da1db2b655cc9cd82a1389f144c59121
L	Gene3D	protein_match	593	801	1.5E-16	+	.	date=14-07-2021;Target=L 593 801;ID=match$300_593_801;Name=G3DSA:3.80.10.10;status=T;Dbxref="InterPro:IPR032675"
L	Gene3D	protein_match	399	484	6.5E-16	+	.	date=14-07-2021;Target=L 399 484;ID=match$301_399_484;Name=G3DSA:1.10.8.430;status=T;Dbxref="InterPro:IPR042197"
L	SUPERFAMILY	protein_match	227	494	2.48E-55	+	.	date=14-07-2021;Target=L 227 494;ID=match$302_227_494;Name=SSF52540;status=T;Dbxref="InterPro:IPR027417"
L	SMART	protein_match	60	199	4.8E-53	+	.	date=14-07-2021;Target=L 60 199;ID=match$303_60_199;Name=SM00255;status=T;Dbxref="InterPro:IPR000157"
L	Pfam	protein_match	61	227	1.2E-36	+	.	date=14-07-2021;Target=L 61 227;ID=match$304_61_227;signature_desc=TIR domain;Name=PF01582;status=T;Dbxref="InterPro:IPR000157"
L	ProSiteProfiles	protein_match	59	199	29.012	+	.	date=14-07-2021;Target=L 59 199;ID=match$305_59_199;signature_desc=TIR domain profile.;Name=PS50104;status=T;Dbxref="InterPro:IPR000157"
L	Gene3D	protein_match	1011	1153	1.1E-17	+	.	date=14-07-2021;Target=L 1011 1153;ID=match$306_1011_1153;Name=G3DSA:3.80.10.10;status=T;Dbxref="InterPro:IPR032675"
L	Gene3D	protein_match	840	1010	7.1E-12	+	.	date=14-07-2021;Target=L 840 1010;ID=match$306_840_1010;Name=G3DSA:3.80.10.10;status=T;Dbxref="InterPro:IPR032675"
L	Gene3D	protein_match	1154	1283	1.4E-10	+	.	date=14-07-2021;Target=L 1154 1283;ID=match$307_1154_1283;Name=G3DSA:3.80.10.10;status=T;Dbxref="InterPro:IPR032675"
L	SUPERFAMILY	protein_match	1014	1279	2.31E-25	+	.	date=14-07-2021;Target=L 1014 1279;ID=match$308_1014_1279;Name=SSF52058;status=T
L	Pfam	protein_match	241	481	1.0E-31	+	.	date=14-07-2021;Target=L 241 481;ID=match$309_241_481;signature_desc=NB-ARC domain;Name=PF00931;status=T;Dbxref="InterPro:IPR002182"
L	Gene3D	protein_match	226	394	2.4E-27	+	.	date=14-07-2021;Target=L 226 394;ID=match$310_226_394;Name=G3DSA:3.40.50.300;status=T
L	SUPERFAMILY	protein_match	539	1042	6.46E-26	+	.	date=14-07-2021;Target=L 539 1042;ID=match$311_539_1042;Name=SSF52058;status=T
L	Gene3D	protein_match	59	225	5.5E-62	+	.	date=14-07-2021;Target=L 59 225;ID=match$312_59_225;Name=G3DSA:3.40.50.10140;status=T;Dbxref="InterPro:IPR035897"
L	PRINTS	protein_match	434	448	1.4E-19	+	.	date=14-07-2021;Target=L 434 448;ID=match$313_434_448;signature_desc=Disease resistance protein signature;Name=PR00364;status=T
L	PRINTS	protein_match	728	744	1.4E-19	+	.	date=14-07-2021;Target=L 728 744;ID=match$313_728_744;signature_desc=Disease resistance protein signature;Name=PR00364;status=T
L	PRINTS	protein_match	260	275	1.4E-19	+	.	date=14-07-2021;Target=L 260 275;ID=match$313_260_275;signature_desc=Disease resistance protein signature;Name=PR00364;status=T
L	PRINTS	protein_match	339	353	1.4E-19	+	.	date=14-07-2021;Target=L 339 353;ID=match$313_339_353;signature_desc=Disease resistance protein signature;Name=PR00364;status=T
L	SUPERFAMILY	protein_match	53	202	1.83E-37	+	.	date=14-07-2021;Target=L 53 202;ID=match$314_53_202;Name=SSF52200;status=T;Dbxref="InterPro:IPR035897"
##sequence-region Rpi-amr3-1032 1 888
Rpi-amr3-1032	.	polypeptide	1	888	.	+	.	ID=Rpi-amr3-1032;md5=586531e1d04624fb4fce133ccbfeb4e4
Rpi-amr3-1032	Gene3D	protein_match	396	486	6.6E-19	+	.	date=14-07-2021;Target=Rpi-amr3-1032 396 486;ID=match$315_396_486;Name=G3DSA:1.10.10.10;status=T;Dbxref="InterPro:IPR036388"
Rpi-amr3-1032	PRINTS	protein_match	252	266	8.1E-17	+	.	date=14-07-2021;Target=Rpi-amr3-1032 252 266;ID=match$316_252_266;signature_desc=Disease resistance protein signature;Name=PR00364;status=T
Rpi-amr3-1032	PRINTS	protein_match	172	187	8.1E-17	+	.	date=14-07-2021;Target=Rpi-amr3-1032 172 187;ID=match$316_172_187;signature_desc=Disease resistance protein signature;Name=PR00364;status=T
Rpi-amr3-1032	PRINTS	protein_match	769	785	8.1E-17	+	.	date=14-07-2021;Target=Rpi-amr3-1032 769 785;ID=match$316_769_785;signature_desc=Disease resistance protein signature;Name=PR00364;status=T
Rpi-amr3-1032	PRINTS	protein_match	346	360	8.1E-17	+	.	date=14-07-2021;Target=Rpi-amr3-1032 346 360;ID=match$316_346_360;signature_desc=Disease resistance protein signature;Name=PR00364;status=T
Rpi-amr3-1032	Gene3D	protein_match	311	395	6.6E-12	+	.	date=14-07-2021;Target=Rpi-amr3-1032 311 395;ID=match$317_311_395;Name=G3DSA:1.10.8.430;status=T;Dbxref="InterPro:IPR042197"
Rpi-amr3-1032	Pfam	protein_match	154	379	5.3E-58	+	.	date=14-07-2021;Target=Rpi-amr3-1032 154 379;ID=match$318_154_379;signature_desc=NB-ARC domain;Name=PF00931;status=T;Dbxref="InterPro:IPR002182"
Rpi-amr3-1032	Gene3D	protein_match	142	304	2.6E-37	+	.	date=14-07-2021;Target=Rpi-amr3-1032 142 304;ID=match$319_142_304;Name=G3DSA:3.40.50.300;status=T
Rpi-amr3-1032	SUPERFAMILY	protein_match	139	408	3.2E-63	+	.	date=14-07-2021;Target=Rpi-amr3-1032 139 408;ID=match$320_139_408;Name=SSF52540;status=T;Dbxref="InterPro:IPR027417"
Rpi-amr3-1032	Gene3D	protein_match	1	121	2.4E-17	+	.	date=14-07-2021;Target=Rpi-amr3-1032 1 121;ID=match$321_1_121;Name=G3DSA:1.20.5.4130;status=T
Rpi-amr3-1032	Gene3D	protein_match	726	867	3.1E-11	+	.	date=14-07-2021;Target=Rpi-amr3-1032 726 867;ID=match$322_726_867;Name=G3DSA:3.80.10.10;status=T;Dbxref="InterPro:IPR032675"
Rpi-amr3-1032	Gene3D	protein_match	562	725	4.6E-18	+	.	date=14-07-2021;Target=Rpi-amr3-1032 562 725;ID=match$322_562_725;Name=G3DSA:3.80.10.10;status=T;Dbxref="InterPro:IPR032675"
Rpi-amr3-1032	SUPERFAMILY	protein_match	559	854	1.87E-27	+	.	date=14-07-2021;Target=Rpi-amr3-1032 559 854;ID=match$323_559_854;Name=SSF52058;status=T
##sequence-region alpha-WOLF9 1 1299
alpha-WOLF9	.	polypeptide	1	1299	.	+	.	ID=alpha-WOLF9;md5=bb1749510dee6ef45f11c14f5cb5fd8b
alpha-WOLF9	SMART	protein_match	591	615	200.0	+	.	date=14-07-2021;Target=alpha-WOLF9 591 615;ID=match$324_591_615;Name=SM00369;status=T;Dbxref="InterPro:IPR003591"
alpha-WOLF9	SMART	protein_match	662	685	15.0	+	.	date=14-07-2021;Target=alpha-WOLF9 662 685;ID=match$324_662_685;Name=SM00369;status=T;Dbxref="InterPro:IPR003591"
alpha-WOLF9	SMART	protein_match	639	661	28.0	+	.	date=14-07-2021;Target=alpha-WOLF9 639 661;ID=match$324_639_661;Name=SM00369;status=T;Dbxref="InterPro:IPR003591"
alpha-WOLF9	SMART	protein_match	1210	1234	120.0	+	.	date=14-07-2021;Target=alpha-WOLF9 1210 1234;ID=match$324_1210_1234;Name=SM00369;status=T;Dbxref="InterPro:IPR003591"
alpha-WOLF9	Pfam	protein_match	169	416	7.1E-42	+	.	date=14-07-2021;Target=alpha-WOLF9 169 416;ID=match$325_169_416;signature_desc=NB-ARC domain;Name=PF00931;status=T;Dbxref="InterPro:IPR002182"
alpha-WOLF9	Gene3D	protein_match	764	931	1.6E-14	+	.	date=14-07-2021;Target=alpha-WOLF9 764 931;ID=match$326_764_931;Name=G3DSA:3.80.10.10;status=T;Dbxref="InterPro:IPR032675"
alpha-WOLF9	Gene3D	protein_match	1070	1282	3.8E-26	+	.	date=14-07-2021;Target=alpha-WOLF9 1070 1282;ID=match$326_1070_1282;Name=G3DSA:3.80.10.10;status=T;Dbxref="InterPro:IPR032675"
alpha-WOLF9	SUPERFAMILY	protein_match	494	1029	2.3E-46	+	.	date=14-07-2021;Target=alpha-WOLF9 494 1029;ID=match$327_494_1029;Name=SSF52058;status=T
alpha-WOLF9	Gene3D	protein_match	932	1066	4.1E-7	+	.	date=14-07-2021;Target=alpha-WOLF9 932 1066;ID=match$328_932_1066;Name=G3DSA:3.80.10.10;status=T;Dbxref="InterPro:IPR032675"
alpha-WOLF9	Gene3D	protein_match	154	323	3.8E-34	+	.	date=14-07-2021;Target=alpha-WOLF9 154 323;ID=match$329_154_323;Name=G3DSA:3.40.50.300;status=T
alpha-WOLF9	Gene3D	protein_match	329	414	2.4E-12	+	.	date=14-07-2021;Target=alpha-WOLF9 329 414;ID=match$330_329_414;Name=G3DSA:1.10.8.430;status=T;Dbxref="InterPro:IPR042197"
alpha-WOLF9	Gene3D	protein_match	415	506	6.3E-17	+	.	date=14-07-2021;Target=alpha-WOLF9 415 506;ID=match$331_415_506;Name=G3DSA:1.10.10.10;status=T;Dbxref="InterPro:IPR036388"
alpha-WOLF9	SUPERFAMILY	protein_match	1112	1273	4.71E-20	+	.	date=14-07-2021;Target=alpha-WOLF9 1112 1273;ID=match$332_1112_1273;Name=SSF52047;status=T
alpha-WOLF9	Gene3D	protein_match	539	746	3.1E-33	+	.	date=14-07-2021;Target=alpha-WOLF9 539 746;ID=match$333_539_746;Name=G3DSA:3.80.10.10;status=T;Dbxref="InterPro:IPR032675"
alpha-WOLF9	Gene3D	protein_match	7	125	3.2E-8	+	.	date=14-07-2021;Target=alpha-WOLF9 7 125;ID=match$334_7_125;Name=G3DSA:1.20.5.4130;status=T
alpha-WOLF9	PRINTS	protein_match	613	629	2.1E-15	+	.	date=14-07-2021;Target=alpha-WOLF9 613 629;ID=match$335_613_629;signature_desc=Disease resistance protein signature;Name=PR00364;status=T
alpha-WOLF9	PRINTS	protein_match	190	205	2.1E-15	+	.	date=14-07-2021;Target=alpha-WOLF9 190 205;ID=match$335_190_205;signature_desc=Disease resistance protein signature;Name=PR00364;status=T
alpha-WOLF9	PRINTS	protein_match	269	283	2.1E-15	+	.	date=14-07-2021;Target=alpha-WOLF9 269 283;ID=match$335_269_283;signature_desc=Disease resistance protein signature;Name=PR00364;status=T
alpha-WOLF9	PRINTS	protein_match	367	381	2.1E-15	+	.	date=14-07-2021;Target=alpha-WOLF9 367 381;ID=match$335_367_381;signature_desc=Disease resistance protein signature;Name=PR00364;status=T
alpha-WOLF9	Pfam	protein_match	11	97	5.9E-10	+	.	date=14-07-2021;Target=alpha-WOLF9 11 97;ID=match$336_11_97;signature_desc=Rx N-terminal domain;Name=PF18052;status=T;Dbxref="InterPro:IPR041118"
alpha-WOLF9	Pfam	protein_match	641	696	1.5E-8	+	.	date=14-07-2021;Target=alpha-WOLF9 641 696;ID=match$337_641_696;signature_desc=Leucine rich repeat;Name=PF13855;status=T;Dbxref="InterPro:IPR001611"
alpha-WOLF9	SUPERFAMILY	protein_match	153	429	1.08E-56	+	.	date=14-07-2021;Target=alpha-WOLF9 153 429;ID=match$338_153_429;Name=SSF52540;status=T;Dbxref="InterPro:IPR027417"
##sequence-region Lr10 1 921
Lr10	.	polypeptide	1	921	.	+	.	ID=Lr10;md5=0ba71eab8f5098b599cd263f4ae59c7c
Lr10	Pfam	protein_match	12	96	3.1E-12	+	.	date=14-07-2021;Target=Lr10 12 96;ID=match$339_12_96;signature_desc=Rx N-terminal domain;Name=PF18052;status=T;Dbxref="InterPro:IPR041118"
Lr10	Gene3D	protein_match	328	412	4.2E-11	+	.	date=14-07-2021;Target=Lr10 328 412;ID=match$340_328_412;Name=G3DSA:1.10.8.430;status=T;Dbxref="InterPro:IPR042197"
Lr10	CDD	protein_match	167	309	1.79569E-4	+	.	date=14-07-2021;Target=Lr10 167 309;ID=match$341_167_309;signature_desc=AAA;Name=cd00009;status=T
Lr10	Gene3D	protein_match	524	874	5.6E-30	+	.	date=14-07-2021;Target=Lr10 524 874;ID=match$342_524_874;Name=G3DSA:3.80.10.10;status=T;Dbxref="InterPro:IPR032675"
Lr10	PRINTS	protein_match	266	280	1.1E-17	+	.	date=14-07-2021;Target=Lr10 266 280;ID=match$343_266_280;signature_desc=Disease resistance protein signature;Name=PR00364;status=T
Lr10	PRINTS	protein_match	363	377	1.1E-17	+	.	date=14-07-2021;Target=Lr10 363 377;ID=match$343_363_377;signature_desc=Disease resistance protein signature;Name=PR00364;status=T
Lr10	PRINTS	protein_match	193	208	1.1E-17	+	.	date=14-07-2021;Target=Lr10 193 208;ID=match$343_193_208;signature_desc=Disease resistance protein signature;Name=PR00364;status=T
Lr10	PRINTS	protein_match	561	577	1.1E-17	+	.	date=14-07-2021;Target=Lr10 561 577;ID=match$343_561_577;signature_desc=Disease resistance protein signature;Name=PR00364;status=T
Lr10	CDD	protein_match	11	134	3.10978E-18	+	.	date=14-07-2021;Target=Lr10 11 134;ID=match$344_11_134;signature_desc=RX-CC_like;Name=cd14798;status=T;Dbxref="InterPro:IPR038005"
Lr10	Gene3D	protein_match	413	503	6.0E-15	+	.	date=14-07-2021;Target=Lr10 413 503;ID=match$345_413_503;Name=G3DSA:1.10.10.10;status=T;Dbxref="InterPro:IPR036388"
Lr10	Gene3D	protein_match	156	320	1.5E-29	+	.	date=14-07-2021;Target=Lr10 156 320;ID=match$346_156_320;Name=G3DSA:3.40.50.300;status=T
Lr10	SUPERFAMILY	protein_match	492	872	2.21E-27	+	.	date=14-07-2021;Target=Lr10 492 872;ID=match$347_492_872;Name=SSF52058;status=T
Lr10	Gene3D	protein_match	11	119	2.7E-14	+	.	date=14-07-2021;Target=Lr10 11 119;ID=match$348_11_119;Name=G3DSA:1.20.5.4130;status=T
Lr10	SUPERFAMILY	protein_match	154	427	1.64E-55	+	.	date=14-07-2021;Target=Lr10 154 427;ID=match$349_154_427;Name=SSF52540;status=T;Dbxref="InterPro:IPR027417"
Lr10	Pfam	protein_match	174	388	3.2E-41	+	.	date=14-07-2021;Target=Lr10 174 388;ID=match$350_174_388;signature_desc=NB-ARC domain;Name=PF00931;status=T;Dbxref="InterPro:IPR002182"
##sequence-region Bph1_9-2 1 1218
Bph1_9-2	.	polypeptide	1	1218	.	+	.	ID=Bph1_9-2;md5=08229dc7d3aa3790e582cb44f5f89fab
Bph1_9-2	Gene3D	protein_match	13	129	3.7E-21	+	.	date=14-07-2021;Target=Bph1_9-2 13 129;ID=match$351_13_129;Name=G3DSA:1.20.5.4130;status=T
Bph1_9-2	Gene3D	protein_match	158	345	1.1E-10	+	.	date=14-07-2021;Target=Bph1_9-2 158 345;ID=match$352_158_345;Name=G3DSA:3.40.50.300;status=T
Bph1_9-2	Gene3D	protein_match	390	550	4.5E-33	+	.	date=14-07-2021;Target=Bph1_9-2 390 550;ID=match$353_390_550;Name=G3DSA:3.40.50.300;status=T
Bph1_9-2	Gene3D	protein_match	941	1209	5.1E-17	+	.	date=14-07-2021;Target=Bph1_9-2 941 1209;ID=match$354_941_1209;Name=G3DSA:3.80.10.10;status=T;Dbxref="InterPro:IPR032675"
Bph1_9-2	Gene3D	protein_match	788	922	1.4E-15	+	.	date=14-07-2021;Target=Bph1_9-2 788 922;ID=match$354_788_922;Name=G3DSA:3.80.10.10;status=T;Dbxref="InterPro:IPR032675"
Bph1_9-2	Gene3D	protein_match	559	648	1.1E-14	+	.	date=14-07-2021;Target=Bph1_9-2 559 648;ID=match$355_559_648;Name=G3DSA:1.10.8.430;status=T;Dbxref="InterPro:IPR042197"
Bph1_9-2	SUPERFAMILY	protein_match	166	342	4.5E-12	+	.	date=14-07-2021;Target=Bph1_9-2 166 342;ID=match$356_166_342;Name=SSF52540;status=T;Dbxref="InterPro:IPR027417"
Bph1_9-2	Gene3D	protein_match	649	742	3.1E-17	+	.	date=14-07-2021;Target=Bph1_9-2 649 742;ID=match$357_649_742;Name=G3DSA:1.10.10.10;status=T;Dbxref="InterPro:IPR036388"
Bph1_9-2	SUPERFAMILY	protein_match	400	663	9.85E-58	+	.	date=14-07-2021;Target=Bph1_9-2 400 663;ID=match$358_400_663;Name=SSF52540;status=T;Dbxref="InterPro:IPR027417"
Bph1_9-2	Coils	protein_match	107	127	.	+	.	date=14-07-2021;Target=Bph1_9-2 107 127;ID=match$359_107_127;Name=Coil;status=T
Bph1_9-2	Pfam	protein_match	20	94	5.7E-20	+	.	date=14-07-2021;Target=Bph1_9-2 20 94;ID=match$360_20_94;signature_desc=Rx N-terminal domain;Name=PF18052;status=T;Dbxref="InterPro:IPR041118"
Bph1_9-2	Pfam	protein_match	183	369	4.1E-12	+	.	date=14-07-2021;Target=Bph1_9-2 183 369;ID=match$361_183_369;signature_desc=NB-ARC domain;Name=PF00931;status=T;Dbxref="InterPro:IPR002182"
Bph1_9-2	Pfam	protein_match	413	650	7.0E-48	+	.	date=14-07-2021;Target=Bph1_9-2 413 650;ID=match$361_413_650;signature_desc=NB-ARC domain;Name=PF00931;status=T;Dbxref="InterPro:IPR002182"
Bph1_9-2	CDD	protein_match	15	125	1.94651E-27	+	.	date=14-07-2021;Target=Bph1_9-2 15 125;ID=match$362_15_125;signature_desc=RX-CC_like;Name=cd14798;status=T;Dbxref="InterPro:IPR038005"
Bph1_9-2	SUPERFAMILY	protein_match	729	1187	9.86E-32	+	.	date=14-07-2021;Target=Bph1_9-2 729 1187;ID=match$363_729_1187;Name=SSF52058;status=T
Bph1_9-2	PRINTS	protein_match	597	611	6.1E-18	+	.	date=14-07-2021;Target=Bph1_9-2 597 611;ID=match$364_597_611;signature_desc=Disease resistance protein signature;Name=PR00364;status=T
Bph1_9-2	PRINTS	protein_match	497	511	6.1E-18	+	.	date=14-07-2021;Target=Bph1_9-2 497 511;ID=match$364_497_511;signature_desc=Disease resistance protein signature;Name=PR00364;status=T
Bph1_9-2	PRINTS	protein_match	807	823	6.1E-18	+	.	date=14-07-2021;Target=Bph1_9-2 807 823;ID=match$364_807_823;signature_desc=Disease resistance protein signature;Name=PR00364;status=T
Bph1_9-2	PRINTS	protein_match	430	445	6.1E-18	+	.	date=14-07-2021;Target=Bph1_9-2 430 445;ID=match$364_430_445;signature_desc=Disease resistance protein signature;Name=PR00364;status=T
##sequence-region Pik-h1 1 1142
Pik-h1	.	polypeptide	1	1142	.	+	.	ID=Pik-h1;md5=7527d1b0b563bcfa04d53e74e1fd2d7c
Pik-h1	Pfam	protein_match	15	100	6.3E-8	+	.	date=14-07-2021;Target=Pik-h1 15 100;ID=match$365_15_100;signature_desc=Rx N-terminal domain;Name=PF18052;status=T;Dbxref="InterPro:IPR041118"
Pik-h1	SMART	protein_match	776	799	8.8	+	.	date=14-07-2021;Target=Pik-h1 776 799;ID=match$366_776_799;Name=SM00369;status=T;Dbxref="InterPro:IPR003591"
Pik-h1	SMART	protein_match	822	845	110.0	+	.	date=14-07-2021;Target=Pik-h1 822 845;ID=match$366_822_845;Name=SM00369;status=T;Dbxref="InterPro:IPR003591"
Pik-h1	SMART	protein_match	730	753	5.4	+	.	date=14-07-2021;Target=Pik-h1 730 753;ID=match$366_730_753;Name=SM00369;status=T;Dbxref="InterPro:IPR003591"
Pik-h1	Pfam	protein_match	284	486	2.2E-23	+	.	date=14-07-2021;Target=Pik-h1 284 486;ID=match$367_284_486;signature_desc=NB-ARC domain;Name=PF00931;status=T;Dbxref="InterPro:IPR002182"
Pik-h1	Gene3D	protein_match	259	430	3.6E-23	+	.	date=14-07-2021;Target=Pik-h1 259 430;ID=match$368_259_430;Name=G3DSA:3.40.50.300;status=T
Pik-h1	Gene3D	protein_match	672	1045	8.2E-42	+	.	date=14-07-2021;Target=Pik-h1 672 1045;ID=match$369_672_1045;Name=G3DSA:3.80.10.10;status=T;Dbxref="InterPro:IPR032675"
Pik-h1	SUPERFAMILY	protein_match	676	960	1.33E-36	+	.	date=14-07-2021;Target=Pik-h1 676 960;ID=match$370_676_960;Name=SSF52047;status=T
Pik-h1	SMART	protein_match	282	428	0.0022	+	.	date=14-07-2021;Target=Pik-h1 282 428;ID=match$371_282_428;Name=SM00382;status=T;Dbxref="InterPro:IPR003593"
Pik-h1	Gene3D	protein_match	185	258	3.0E-25	+	.	date=14-07-2021;Target=Pik-h1 185 258;ID=match$372_185_258;Name=G3DSA:3.30.70.100;status=T
Pik-h1	Gene3D	protein_match	522	611	2.6E-8	+	.	date=14-07-2021;Target=Pik-h1 522 611;ID=match$373_522_611;Name=G3DSA:1.10.10.10;status=T;Dbxref="InterPro:IPR036388"
Pik-h1	SUPERFAMILY	protein_match	280	542	3.63E-33	+	.	date=14-07-2021;Target=Pik-h1 280 542;ID=match$374_280_542;Name=SSF52540;status=T;Dbxref="InterPro:IPR027417"
Pik-h1	Gene3D	protein_match	14	124	2.9E-9	+	.	date=14-07-2021;Target=Pik-h1 14 124;ID=match$375_14_124;Name=G3DSA:1.20.5.4130;status=T
Pik-h1	Coils	protein_match	156	176	.	+	.	date=14-07-2021;Target=Pik-h1 156 176;ID=match$376_156_176;Name=Coil;status=T
Pik-h1	PRINTS	protein_match	678	694	1.5E-13	+	.	date=14-07-2021;Target=Pik-h1 678 694;ID=match$377_678_694;signature_desc=Disease resistance protein signature;Name=PR00364;status=T
Pik-h1	PRINTS	protein_match	372	386	1.5E-13	+	.	date=14-07-2021;Target=Pik-h1 372 386;ID=match$377_372_386;signature_desc=Disease resistance protein signature;Name=PR00364;status=T
Pik-h1	PRINTS	protein_match	472	486	1.5E-13	+	.	date=14-07-2021;Target=Pik-h1 472 486;ID=match$377_472_486;signature_desc=Disease resistance protein signature;Name=PR00364;status=T
Pik-h1	PRINTS	protein_match	285	300	1.5E-13	+	.	date=14-07-2021;Target=Pik-h1 285 300;ID=match$377_285_300;signature_desc=Disease resistance protein signature;Name=PR00364;status=T
##sequence-region NbZAR1 1 845
NbZAR1	.	polypeptide	1	845	.	+	.	ID=NbZAR1;md5=386b7445e94e639c4fa4ed2b6ce0c13f
NbZAR1	Gene3D	protein_match	505	665	2.5E-19	+	.	date=14-07-2021;Target=NbZAR1 505 665;ID=match$378_505_665;Name=G3DSA:3.80.10.10;status=T;Dbxref="InterPro:IPR032675"
NbZAR1	Gene3D	protein_match	668	832	5.6E-9	+	.	date=14-07-2021;Target=NbZAR1 668 832;ID=match$378_668_832;Name=G3DSA:3.80.10.10;status=T;Dbxref="InterPro:IPR032675"
NbZAR1	Gene3D	protein_match	5	123	3.1E-14	+	.	date=14-07-2021;Target=NbZAR1 5 123;ID=match$379_5_123;Name=G3DSA:1.20.5.4130;status=T
NbZAR1	Gene3D	protein_match	140	309	1.1E-35	+	.	date=14-07-2021;Target=NbZAR1 140 309;ID=match$380_140_309;Name=G3DSA:3.40.50.300;status=T
NbZAR1	SUPERFAMILY	protein_match	145	413	3.06E-63	+	.	date=14-07-2021;Target=NbZAR1 145 413;ID=match$381_145_413;Name=SSF52540;status=T;Dbxref="InterPro:IPR027417"
NbZAR1	Gene3D	protein_match	400	489	7.8E-19	+	.	date=14-07-2021;Target=NbZAR1 400 489;ID=match$382_400_489;Name=G3DSA:1.10.10.10;status=T;Dbxref="InterPro:IPR036388"
NbZAR1	SUPERFAMILY	protein_match	478	827	5.78E-26	+	.	date=14-07-2021;Target=NbZAR1 478 827;ID=match$383_478_827;Name=SSF52058;status=T
NbZAR1	PRINTS	protein_match	251	265	1.5E-20	+	.	date=14-07-2021;Target=NbZAR1 251 265;ID=match$384_251_265;signature_desc=Disease resistance protein signature;Name=PR00364;status=T
NbZAR1	PRINTS	protein_match	350	364	1.5E-20	+	.	date=14-07-2021;Target=NbZAR1 350 364;ID=match$384_350_364;signature_desc=Disease resistance protein signature;Name=PR00364;status=T
NbZAR1	PRINTS	protein_match	599	615	1.5E-20	+	.	date=14-07-2021;Target=NbZAR1 599 615;ID=match$384_599_615;signature_desc=Disease resistance protein signature;Name=PR00364;status=T
NbZAR1	PRINTS	protein_match	179	194	1.5E-20	+	.	date=14-07-2021;Target=NbZAR1 179 194;ID=match$384_179_194;signature_desc=Disease resistance protein signature;Name=PR00364;status=T
NbZAR1	Gene3D	protein_match	312	399	3.6E-16	+	.	date=14-07-2021;Target=NbZAR1 312 399;ID=match$385_312_399;Name=G3DSA:1.10.8.430;status=T;Dbxref="InterPro:IPR042197"
NbZAR1	Pfam	protein_match	160	402	2.6E-67	+	.	date=14-07-2021;Target=NbZAR1 160 402;ID=match$386_160_402;signature_desc=NB-ARC domain;Name=PF00931;status=T;Dbxref="InterPro:IPR002182"
NbZAR1	Pfam	protein_match	5	87	3.9E-16	+	.	date=14-07-2021;Target=NbZAR1 5 87;ID=match$387_5_87;signature_desc=Rx N-terminal domain;Name=PF18052;status=T;Dbxref="InterPro:IPR041118"
NbZAR1	CDD	protein_match	3	119	2.45718E-22	+	.	date=14-07-2021;Target=NbZAR1 3 119;ID=match$388_3_119;signature_desc=RX-CC_like;Name=cd14798;status=T;Dbxref="InterPro:IPR038005"
##sequence-region Pl17 1 1099
Pl17	.	polypeptide	1	1099	.	+	.	ID=Pl17;md5=1b7461ceef220831d6328db46271c0ec
Pl17	Gene3D	protein_match	452	536	2.9E-13	+	.	date=14-07-2021;Target=Pl17 452 536;ID=match$389_452_536;Name=G3DSA:1.10.8.430;status=T;Dbxref="InterPro:IPR042197"
Pl17	Pfam	protein_match	120	282	3.9E-43	+	.	date=14-07-2021;Target=Pl17 120 282;ID=match$390_120_282;signature_desc=TIR domain;Name=PF01582;status=T;Dbxref="InterPro:IPR000157"
Pl17	Gene3D	protein_match	292	447	5.3E-31	+	.	date=14-07-2021;Target=Pl17 292 447;ID=match$391_292_447;Name=G3DSA:3.40.50.300;status=T
Pl17	SUPERFAMILY	protein_match	292	546	2.41E-62	+	.	date=14-07-2021;Target=Pl17 292 546;ID=match$392_292_546;Name=SSF52540;status=T;Dbxref="InterPro:IPR027417"
Pl17	SUPERFAMILY	protein_match	523	625	2.07E-11	+	.	date=14-07-2021;Target=Pl17 523 625;ID=match$393_523_625;Name=SSF46785;status=T;Dbxref="InterPro:IPR036390"
Pl17	SUPERFAMILY	protein_match	111	260	5.1E-42	+	.	date=14-07-2021;Target=Pl17 111 260;ID=match$394_111_260;Name=SSF52200;status=T;Dbxref="InterPro:IPR035897"
Pl17	ProSiteProfiles	protein_match	119	257	28.378	+	.	date=14-07-2021;Target=Pl17 119 257;ID=match$395_119_257;signature_desc=TIR domain profile.;Name=PS50104;status=T;Dbxref="InterPro:IPR000157"
Pl17	SMART	protein_match	120	257	6.4E-52	+	.	date=14-07-2021;Target=Pl17 120 257;ID=match$396_120_257;Name=SM00255;status=T;Dbxref="InterPro:IPR000157"
Pl17	Gene3D	protein_match	114	289	8.4E-68	+	.	date=14-07-2021;Target=Pl17 114 289;ID=match$397_114_289;Name=G3DSA:3.40.50.10140;status=T;Dbxref="InterPro:IPR035897"
Pl17	SUPERFAMILY	protein_match	648	903	8.84E-31	+	.	date=14-07-2021;Target=Pl17 648 903;ID=match$398_648_903;Name=SSF52058;status=T
Pl17	Pfam	protein_match	316	524	2.8E-25	+	.	date=14-07-2021;Target=Pl17 316 524;ID=match$399_316_524;signature_desc=NB-ARC domain;Name=PF00931;status=T;Dbxref="InterPro:IPR002182"
Pl17	Gene3D	protein_match	648	796	5.5E-17	+	.	date=14-07-2021;Target=Pl17 648 796;ID=match$400_648_796;Name=G3DSA:3.80.10.10;status=T;Dbxref="InterPro:IPR032675"
Pl17	Gene3D	protein_match	797	903	2.1E-14	+	.	date=14-07-2021;Target=Pl17 797 903;ID=match$400_797_903;Name=G3DSA:3.80.10.10;status=T;Dbxref="InterPro:IPR032675"
Pl17	PRINTS	protein_match	487	501	2.0E-19	+	.	date=14-07-2021;Target=Pl17 487 501;ID=match$401_487_501;signature_desc=Disease resistance protein signature;Name=PR00364;status=T
Pl17	PRINTS	protein_match	847	863	2.0E-19	+	.	date=14-07-2021;Target=Pl17 847 863;ID=match$401_847_863;signature_desc=Disease resistance protein signature;Name=PR00364;status=T
Pl17	PRINTS	protein_match	319	334	2.0E-19	+	.	date=14-07-2021;Target=Pl17 319 334;ID=match$401_319_334;signature_desc=Disease resistance protein signature;Name=PR00364;status=T
Pl17	PRINTS	protein_match	394	408	2.0E-19	+	.	date=14-07-2021;Target=Pl17 394 408;ID=match$401_394_408;signature_desc=Disease resistance protein signature;Name=PR00364;status=T
##sequence-region RXL 1 665
RXL	.	polypeptide	1	665	.	+	.	ID=RXL;md5=0b1fdc26d1cd6f46e87e502a325f3182
RXL	Gene3D	protein_match	6	110	2.4E-7	+	.	date=14-07-2021;Target=RXL 6 110;ID=match$402_6_110;Name=G3DSA:1.20.5.4130;status=T
RXL	SUPERFAMILY	protein_match	226	627	1.26E-11	+	.	date=14-07-2021;Target=RXL 226 627;ID=match$403_226_627;Name=SSF52058;status=T
RXL	Gene3D	protein_match	260	642	3.3E-15	+	.	date=14-07-2021;Target=RXL 260 642;ID=match$404_260_642;Name=G3DSA:3.80.10.10;status=T;Dbxref="InterPro:IPR032675"
##sequence-region CcRpp1 1 925
CcRpp1	.	polypeptide	1	925	.	+	.	ID=CcRpp1;md5=4a3b045d9cc3f6c6c1d9e16cf329a26f
CcRpp1	Coils	protein_match	233	260	.	+	.	date=14-07-2021;Target=CcRpp1 233 260;ID=match$405_233_260;Name=Coil;status=T
CcRpp1	Gene3D	protein_match	337	422	1.0E-15	+	.	date=14-07-2021;Target=CcRpp1 337 422;ID=match$406_337_422;Name=G3DSA:1.10.8.430;status=T;Dbxref="InterPro:IPR042197"
CcRpp1	Coils	protein_match	102	122	.	+	.	date=14-07-2021;Target=CcRpp1 102 122;ID=match$407_102_122;Name=Coil;status=T
CcRpp1	PRINTS	protein_match	862	878	6.4E-11	+	.	date=14-07-2021;Target=CcRpp1 862 878;ID=match$408_862_878;signature_desc=Disease resistance protein signature;Name=PR00364;status=T
CcRpp1	PRINTS	protein_match	186	201	6.4E-11	+	.	date=14-07-2021;Target=CcRpp1 186 201;ID=match$408_186_201;signature_desc=Disease resistance protein signature;Name=PR00364;status=T
CcRpp1	PRINTS	protein_match	372	386	6.4E-11	+	.	date=14-07-2021;Target=CcRpp1 372 386;ID=match$408_372_386;signature_desc=Disease resistance protein signature;Name=PR00364;status=T
CcRpp1	Gene3D	protein_match	423	514	1.9E-22	+	.	date=14-07-2021;Target=CcRpp1 423 514;ID=match$409_423_514;Name=G3DSA:1.10.10.10;status=T;Dbxref="InterPro:IPR036388"
CcRpp1	Coils	protein_match	17	44	.	+	.	date=14-07-2021;Target=CcRpp1 17 44;ID=match$410_17_44;Name=Coil;status=T
CcRpp1	Pfam	protein_match	173	425	2.2E-56	+	.	date=14-07-2021;Target=CcRpp1 173 425;ID=match$411_173_425;signature_desc=NB-ARC domain;Name=PF00931;status=T;Dbxref="InterPro:IPR002182"
CcRpp1	SUPERFAMILY	protein_match	148	437	5.73E-63	+	.	date=14-07-2021;Target=CcRpp1 148 437;ID=match$412_148_437;Name=SSF52540;status=T;Dbxref="InterPro:IPR027417"
CcRpp1	CDD	protein_match	2	121	2.25326E-25	+	.	date=14-07-2021;Target=CcRpp1 2 121;ID=match$413_2_121;signature_desc=RX-CC_like;Name=cd14798;status=T;Dbxref="InterPro:IPR038005"
CcRpp1	Gene3D	protein_match	145	330	5.3E-36	+	.	date=14-07-2021;Target=CcRpp1 145 330;ID=match$414_145_330;Name=G3DSA:3.40.50.300;status=T
CcRpp1	Gene3D	protein_match	5	105	9.6E-16	+	.	date=14-07-2021;Target=CcRpp1 5 105;ID=match$415_5_105;Name=G3DSA:1.20.5.4130;status=T
CcRpp1	Coils	protein_match	137	160	.	+	.	date=14-07-2021;Target=CcRpp1 137 160;ID=match$416_137_160;Name=Coil;status=T
CcRpp1	SUPERFAMILY	protein_match	502	896	8.16E-26	+	.	date=14-07-2021;Target=CcRpp1 502 896;ID=match$417_502_896;Name=SSF52058;status=T
CcRpp1	Pfam	protein_match	5	84	1.0E-14	+	.	date=14-07-2021;Target=CcRpp1 5 84;ID=match$418_5_84;signature_desc=Rx N-terminal domain;Name=PF18052;status=T;Dbxref="InterPro:IPR041118"
CcRpp1	Gene3D	protein_match	520	918	4.5E-29	+	.	date=14-07-2021;Target=CcRpp1 520 918;ID=match$419_520_918;Name=G3DSA:3.80.10.10;status=T;Dbxref="InterPro:IPR032675"
##sequence-region DM10_Tuescha9 1 729
DM10_Tuescha9	.	polypeptide	1	729	.	+	.	ID=DM10_Tuescha9;md5=e3ec498fc129a533deffa50379f7e17f
DM10_Tuescha9	Pfam	protein_match	604	623	5.8E-7	+	.	date=14-07-2021;Target=DM10_Tuescha9 604 623;ID=match$420_604_623;signature_desc=Leucine Rich Repeat;Name=PF07725;status=T;Dbxref="InterPro:IPR011713"
DM10_Tuescha9	ProSiteProfiles	protein_match	13	151	27.111	+	.	date=14-07-2021;Target=DM10_Tuescha9 13 151;ID=match$421_13_151;signature_desc=TIR domain profile.;Name=PS50104;status=T;Dbxref="InterPro:IPR000157"
DM10_Tuescha9	SUPERFAMILY	protein_match	174	440	9.62E-54	+	.	date=14-07-2021;Target=DM10_Tuescha9 174 440;ID=match$422_174_440;Name=SSF52540;status=T;Dbxref="InterPro:IPR027417"
DM10_Tuescha9	SUPERFAMILY	protein_match	540	727	6.97E-27	+	.	date=14-07-2021;Target=DM10_Tuescha9 540 727;ID=match$423_540_727;Name=SSF52058;status=T
DM10_Tuescha9	Pfam	protein_match	15	189	1.7E-52	+	.	date=14-07-2021;Target=DM10_Tuescha9 15 189;ID=match$424_15_189;signature_desc=TIR domain;Name=PF01582;status=T;Dbxref="InterPro:IPR000157"
DM10_Tuescha9	SMART	protein_match	209	351	0.0062	+	.	date=14-07-2021;Target=DM10_Tuescha9 209 351;ID=match$425_209_351;Name=SM00382;status=T;Dbxref="InterPro:IPR003593"
DM10_Tuescha9	SMART	protein_match	14	151	2.3E-50	+	.	date=14-07-2021;Target=DM10_Tuescha9 14 151;ID=match$426_14_151;Name=SM00255;status=T;Dbxref="InterPro:IPR000157"
DM10_Tuescha9	Gene3D	protein_match	349	431	4.7E-12	+	.	date=14-07-2021;Target=DM10_Tuescha9 349 431;ID=match$427_349_431;Name=G3DSA:1.10.8.430;status=T;Dbxref="InterPro:IPR042197"
DM10_Tuescha9	Gene3D	protein_match	503	728	3.3E-27	+	.	date=14-07-2021;Target=DM10_Tuescha9 503 728;ID=match$428_503_728;Name=G3DSA:3.80.10.10;status=T;Dbxref="InterPro:IPR032675"
DM10_Tuescha9	Pfam	protein_match	192	415	6.2E-23	+	.	date=14-07-2021;Target=DM10_Tuescha9 192 415;ID=match$429_192_415;signature_desc=NB-ARC domain;Name=PF00931;status=T;Dbxref="InterPro:IPR002182"
DM10_Tuescha9	SUPERFAMILY	protein_match	4	153	1.22E-38	+	.	date=14-07-2021;Target=DM10_Tuescha9 4 153;ID=match$430_4_153;Name=SSF52200;status=T;Dbxref="InterPro:IPR035897"
DM10_Tuescha9	Gene3D	protein_match	180	345	3.2E-26	+	.	date=14-07-2021;Target=DM10_Tuescha9 180 345;ID=match$431_180_345;Name=G3DSA:3.40.50.300;status=T
DM10_Tuescha9	CDD	protein_match	215	335	1.96839E-4	+	.	date=14-07-2021;Target=DM10_Tuescha9 215 335;ID=match$432_215_335;signature_desc=AAA;Name=cd00009;status=T
DM10_Tuescha9	Gene3D	protein_match	11	179	2.9E-64	+	.	date=14-07-2021;Target=DM10_Tuescha9 11 179;ID=match$433_11_179;Name=G3DSA:3.40.50.10140;status=T;Dbxref="InterPro:IPR035897"
DM10_Tuescha9	PRINTS	protein_match	623	639	2.9E-23	+	.	date=14-07-2021;Target=DM10_Tuescha9 623 639;ID=match$434_623_639;signature_desc=Disease resistance protein signature;Name=PR00364;status=T
DM10_Tuescha9	PRINTS	protein_match	212	227	2.9E-23	+	.	date=14-07-2021;Target=DM10_Tuescha9 212 227;ID=match$434_212_227;signature_desc=Disease resistance protein signature;Name=PR00364;status=T
DM10_Tuescha9	PRINTS	protein_match	289	303	2.9E-23	+	.	date=14-07-2021;Target=DM10_Tuescha9 289 303;ID=match$434_289_303;signature_desc=Disease resistance protein signature;Name=PR00364;status=T
DM10_Tuescha9	PRINTS	protein_match	382	396	2.9E-23	+	.	date=14-07-2021;Target=DM10_Tuescha9 382 396;ID=match$434_382_396;signature_desc=Disease resistance protein signature;Name=PR00364;status=T
##sequence-region MLA22 1 959
MLA22	.	polypeptide	1	959	.	+	.	ID=MLA22;md5=b1c01e7978fd46cc3e72451a122e9edb
MLA22	Coils	protein_match	26	46	.	+	.	date=14-07-2021;Target=MLA22 26 46;ID=match$435_26_46;Name=Coil;status=T
MLA22	Gene3D	protein_match	332	420	1.0E-13	+	.	date=14-07-2021;Target=MLA22 332 420;ID=match$436_332_420;Name=G3DSA:1.10.8.430;status=T;Dbxref="InterPro:IPR042197"
MLA22	Gene3D	protein_match	6	120	3.0E-32	+	.	date=14-07-2021;Target=MLA22 6 120;ID=match$437_6_120;Name=G3DSA:1.20.5.4130;status=T
MLA22	Gene3D	protein_match	160	322	1.5E-32	+	.	date=14-07-2021;Target=MLA22 160 322;ID=match$438_160_322;Name=G3DSA:3.40.50.300;status=T
MLA22	SUPERFAMILY	protein_match	176	435	7.13E-60	+	.	date=14-07-2021;Target=MLA22 176 435;ID=match$439_176_435;Name=SSF52540;status=T;Dbxref="InterPro:IPR027417"
MLA22	Pfam	protein_match	7	94	1.2E-19	+	.	date=14-07-2021;Target=MLA22 7 94;ID=match$440_7_94;signature_desc=Rx N-terminal domain;Name=PF18052;status=T;Dbxref="InterPro:IPR041118"
MLA22	PRINTS	protein_match	196	211	1.4E-17	+	.	date=14-07-2021;Target=MLA22 196 211;ID=match$441_196_211;signature_desc=Disease resistance protein signature;Name=PR00364;status=T
MLA22	PRINTS	protein_match	269	283	1.4E-17	+	.	date=14-07-2021;Target=MLA22 269 283;ID=match$441_269_283;signature_desc=Disease resistance protein signature;Name=PR00364;status=T
MLA22	PRINTS	protein_match	367	381	1.4E-17	+	.	date=14-07-2021;Target=MLA22 367 381;ID=match$441_367_381;signature_desc=Disease resistance protein signature;Name=PR00364;status=T
MLA22	PRINTS	protein_match	629	645	1.4E-17	+	.	date=14-07-2021;Target=MLA22 629 645;ID=match$441_629_645;signature_desc=Disease resistance protein signature;Name=PR00364;status=T
MLA22	Pfam	protein_match	196	423	2.5E-44	+	.	date=14-07-2021;Target=MLA22 196 423;ID=match$442_196_423;signature_desc=NB-ARC domain;Name=PF00931;status=T;Dbxref="InterPro:IPR002182"
MLA22	Gene3D	protein_match	513	867	4.8E-28	+	.	date=14-07-2021;Target=MLA22 513 867;ID=match$443_513_867;Name=G3DSA:3.80.10.10;status=T;Dbxref="InterPro:IPR032675"
MLA22	CDD	protein_match	6	135	1.64162E-20	+	.	date=14-07-2021;Target=MLA22 6 135;ID=match$444_6_135;signature_desc=RX-CC_like;Name=cd14798;status=T;Dbxref="InterPro:IPR038005"
MLA22	Gene3D	protein_match	421	510	2.3E-15	+	.	date=14-07-2021;Target=MLA22 421 510;ID=match$445_421_510;Name=G3DSA:1.10.10.10;status=T;Dbxref="InterPro:IPR036388"
MLA22	SUPERFAMILY	protein_match	499	848	1.14E-31	+	.	date=14-07-2021;Target=MLA22 499 848;ID=match$446_499_848;Name=SSF52058;status=T
##sequence-region alpha-WOLF6b 1 1177
alpha-WOLF6b	.	polypeptide	1	1177	.	+	.	ID=alpha-WOLF6b;md5=3944411dd824b1bccc814ee17c1e41a8
alpha-WOLF6b	SUPERFAMILY	protein_match	153	429	5.66E-58	+	.	date=14-07-2021;Target=alpha-WOLF6b 153 429;ID=match$447_153_429;Name=SSF52540;status=T;Dbxref="InterPro:IPR027417"
alpha-WOLF6b	Pfam	protein_match	169	416	6.3E-43	+	.	date=14-07-2021;Target=alpha-WOLF6b 169 416;ID=match$448_169_416;signature_desc=NB-ARC domain;Name=PF00931;status=T;Dbxref="InterPro:IPR002182"
alpha-WOLF6b	Gene3D	protein_match	415	506	2.5E-17	+	.	date=14-07-2021;Target=alpha-WOLF6b 415 506;ID=match$449_415_506;Name=G3DSA:1.10.10.10;status=T;Dbxref="InterPro:IPR036388"
alpha-WOLF6b	SUPERFAMILY	protein_match	860	1150	3.45E-27	+	.	date=14-07-2021;Target=alpha-WOLF6b 860 1150;ID=match$450_860_1150;Name=SSF52047;status=T
alpha-WOLF6b	PRINTS	protein_match	613	629	1.5E-15	+	.	date=14-07-2021;Target=alpha-WOLF6b 613 629;ID=match$451_613_629;signature_desc=Disease resistance protein signature;Name=PR00364;status=T
alpha-WOLF6b	PRINTS	protein_match	269	283	1.5E-15	+	.	date=14-07-2021;Target=alpha-WOLF6b 269 283;ID=match$451_269_283;signature_desc=Disease resistance protein signature;Name=PR00364;status=T
alpha-WOLF6b	PRINTS	protein_match	367	381	1.5E-15	+	.	date=14-07-2021;Target=alpha-WOLF6b 367 381;ID=match$451_367_381;signature_desc=Disease resistance protein signature;Name=PR00364;status=T
alpha-WOLF6b	PRINTS	protein_match	190	205	1.5E-15	+	.	date=14-07-2021;Target=alpha-WOLF6b 190 205;ID=match$451_190_205;signature_desc=Disease resistance protein signature;Name=PR00364;status=T
alpha-WOLF6b	Gene3D	protein_match	958	1159	7.5E-26	+	.	date=14-07-2021;Target=alpha-WOLF6b 958 1159;ID=match$452_958_1159;Name=G3DSA:3.80.10.10;status=T;Dbxref="InterPro:IPR032675"
alpha-WOLF6b	Gene3D	protein_match	515	721	5.8E-27	+	.	date=14-07-2021;Target=alpha-WOLF6b 515 721;ID=match$452_515_721;Name=G3DSA:3.80.10.10;status=T;Dbxref="InterPro:IPR032675"
alpha-WOLF6b	Gene3D	protein_match	741	927	1.0E-15	+	.	date=14-07-2021;Target=alpha-WOLF6b 741 927;ID=match$452_741_927;Name=G3DSA:3.80.10.10;status=T;Dbxref="InterPro:IPR032675"
alpha-WOLF6b	Gene3D	protein_match	329	414	2.1E-12	+	.	date=14-07-2021;Target=alpha-WOLF6b 329 414;ID=match$453_329_414;Name=G3DSA:1.10.8.430;status=T;Dbxref="InterPro:IPR042197"
alpha-WOLF6b	SUPERFAMILY	protein_match	494	923	2.04E-38	+	.	date=14-07-2021;Target=alpha-WOLF6b 494 923;ID=match$454_494_923;Name=SSF52058;status=T
alpha-WOLF6b	Pfam	protein_match	617	673	9.0E-7	+	.	date=14-07-2021;Target=alpha-WOLF6b 617 673;ID=match$455_617_673;signature_desc=Leucine rich repeat;Name=PF13855;status=T;Dbxref="InterPro:IPR001611"
alpha-WOLF6b	Gene3D	protein_match	155	323	1.7E-35	+	.	date=14-07-2021;Target=alpha-WOLF6b 155 323;ID=match$456_155_323;Name=G3DSA:3.40.50.300;status=T
alpha-WOLF6b	Pfam	protein_match	11	97	5.2E-10	+	.	date=14-07-2021;Target=alpha-WOLF6b 11 97;ID=match$457_11_97;signature_desc=Rx N-terminal domain;Name=PF18052;status=T;Dbxref="InterPro:IPR041118"
alpha-WOLF6b	Gene3D	protein_match	7	126	2.9E-8	+	.	date=14-07-2021;Target=alpha-WOLF6b 7 126;ID=match$458_7_126;Name=G3DSA:1.20.5.4130;status=T
##sequence-region AtNRG1_3 1 415
AtNRG1_3	.	polypeptide	1	415	.	+	.	ID=AtNRG1_3;md5=ccdbede9987c2e565177b952c5a967dd
AtNRG1_3	Gene3D	protein_match	93	403	2.7E-29	+	.	date=14-07-2021;Target=AtNRG1_3 93 403;ID=match$459_93_403;Name=G3DSA:3.80.10.10;status=T;Dbxref="InterPro:IPR032675"
AtNRG1_3	Coils	protein_match	240	260	.	+	.	date=14-07-2021;Target=AtNRG1_3 240 260;ID=match$460_240_260;Name=Coil;status=T
AtNRG1_3	Gene3D	protein_match	7	85	4.4E-10	+	.	date=14-07-2021;Target=AtNRG1_3 7 85;ID=match$461_7_85;Name=G3DSA:1.10.10.10;status=T;Dbxref="InterPro:IPR036388"
AtNRG1_3	SUPERFAMILY	protein_match	142	377	3.3E-25	+	.	date=14-07-2021;Target=AtNRG1_3 142 377;ID=match$462_142_377;Name=SSF52047;status=T
##sequence-region Sr13c 1 948
Sr13c	.	polypeptide	1	948	.	+	.	ID=Sr13c;md5=41d314df9c4ca54db400120c3cb73501
Sr13c	SUPERFAMILY	protein_match	555	860	1.73E-34	+	.	date=14-07-2021;Target=Sr13c 555 860;ID=match$463_555_860;Name=SSF52047;status=T
Sr13c	PRINTS	protein_match	199	214	6.4E-13	+	.	date=14-07-2021;Target=Sr13c 199 214;ID=match$464_199_214;signature_desc=Disease resistance protein signature;Name=PR00364;status=T
Sr13c	PRINTS	protein_match	370	384	6.4E-13	+	.	date=14-07-2021;Target=Sr13c 370 384;ID=match$464_370_384;signature_desc=Disease resistance protein signature;Name=PR00364;status=T
Sr13c	PRINTS	protein_match	273	287	6.4E-13	+	.	date=14-07-2021;Target=Sr13c 273 287;ID=match$464_273_287;signature_desc=Disease resistance protein signature;Name=PR00364;status=T
Sr13c	SUPERFAMILY	protein_match	164	436	6.43E-60	+	.	date=14-07-2021;Target=Sr13c 164 436;ID=match$465_164_436;Name=SSF52540;status=T;Dbxref="InterPro:IPR027417"
Sr13c	Gene3D	protein_match	12	122	3.3E-28	+	.	date=14-07-2021;Target=Sr13c 12 122;ID=match$466_12_122;Name=G3DSA:1.20.5.4130;status=T
Sr13c	Gene3D	protein_match	422	513	9.9E-19	+	.	date=14-07-2021;Target=Sr13c 422 513;ID=match$467_422_513;Name=G3DSA:1.10.10.10;status=T;Dbxref="InterPro:IPR036388"
Sr13c	Pfam	protein_match	194	422	2.9E-44	+	.	date=14-07-2021;Target=Sr13c 194 422;ID=match$468_194_422;signature_desc=NB-ARC domain;Name=PF00931;status=T;Dbxref="InterPro:IPR002182"
Sr13c	Gene3D	protein_match	334	421	7.0E-13	+	.	date=14-07-2021;Target=Sr13c 334 421;ID=match$469_334_421;Name=G3DSA:1.10.8.430;status=T;Dbxref="InterPro:IPR042197"
Sr13c	CDD	protein_match	9	135	2.07957E-22	+	.	date=14-07-2021;Target=Sr13c 9 135;ID=match$470_9_135;signature_desc=RX-CC_like;Name=cd14798;status=T;Dbxref="InterPro:IPR038005"
Sr13c	Pfam	protein_match	12	99	5.3E-22	+	.	date=14-07-2021;Target=Sr13c 12 99;ID=match$471_12_99;signature_desc=Rx N-terminal domain;Name=PF18052;status=T;Dbxref="InterPro:IPR041118"
Sr13c	Gene3D	protein_match	159	325	1.3E-33	+	.	date=14-07-2021;Target=Sr13c 159 325;ID=match$472_159_325;Name=G3DSA:3.40.50.300;status=T
Sr13c	Gene3D	protein_match	554	898	5.8E-34	+	.	date=14-07-2021;Target=Sr13c 554 898;ID=match$473_554_898;Name=G3DSA:3.80.10.10;status=T;Dbxref="InterPro:IPR032675"
##sequence-region Rpi-blb3 1 847
Rpi-blb3	.	polypeptide	1	847	.	+	.	ID=Rpi-blb3;md5=1be1f401d3255326201231112fd1c261
Rpi-blb3	Gene3D	protein_match	407	496	1.2E-19	+	.	date=14-07-2021;Target=Rpi-blb3 407 496;ID=match$474_407_496;Name=G3DSA:1.10.10.10;status=T;Dbxref="InterPro:IPR036388"
Rpi-blb3	Gene3D	protein_match	142	315	1.4E-38	+	.	date=14-07-2021;Target=Rpi-blb3 142 315;ID=match$475_142_315;Name=G3DSA:3.40.50.300;status=T
Rpi-blb3	SUPERFAMILY	protein_match	157	421	7.38E-65	+	.	date=14-07-2021;Target=Rpi-blb3 157 421;ID=match$476_157_421;Name=SSF52540;status=T;Dbxref="InterPro:IPR027417"
Rpi-blb3	Gene3D	protein_match	673	845	3.2E-17	+	.	date=14-07-2021;Target=Rpi-blb3 673 845;ID=match$477_673_845;Name=G3DSA:3.80.10.10;status=T;Dbxref="InterPro:IPR032675"
Rpi-blb3	Pfam	protein_match	166	408	2.0E-61	+	.	date=14-07-2021;Target=Rpi-blb3 166 408;ID=match$478_166_408;signature_desc=NB-ARC domain;Name=PF00931;status=T;Dbxref="InterPro:IPR002182"
Rpi-blb3	Gene3D	protein_match	322	406	1.9E-16	+	.	date=14-07-2021;Target=Rpi-blb3 322 406;ID=match$479_322_406;Name=G3DSA:1.10.8.430;status=T;Dbxref="InterPro:IPR042197"
Rpi-blb3	SUPERFAMILY	protein_match	474	836	1.93E-28	+	.	date=14-07-2021;Target=Rpi-blb3 474 836;ID=match$480_474_836;Name=SSF52058;status=T
Rpi-blb3	Pfam	protein_match	5	88	1.4E-18	+	.	date=14-07-2021;Target=Rpi-blb3 5 88;ID=match$481_5_88;signature_desc=Rx N-terminal domain;Name=PF18052;status=T;Dbxref="InterPro:IPR041118"
Rpi-blb3	CDD	protein_match	2	122	1.85987E-28	+	.	date=14-07-2021;Target=Rpi-blb3 2 122;ID=match$482_2_122;signature_desc=RX-CC_like;Name=cd14798;status=T;Dbxref="InterPro:IPR038005"
Rpi-blb3	PRINTS	protein_match	263	277	3.6E-16	+	.	date=14-07-2021;Target=Rpi-blb3 263 277;ID=match$483_263_277;signature_desc=Disease resistance protein signature;Name=PR00364;status=T
Rpi-blb3	PRINTS	protein_match	184	199	3.6E-16	+	.	date=14-07-2021;Target=Rpi-blb3 184 199;ID=match$483_184_199;signature_desc=Disease resistance protein signature;Name=PR00364;status=T
Rpi-blb3	PRINTS	protein_match	357	371	3.6E-16	+	.	date=14-07-2021;Target=Rpi-blb3 357 371;ID=match$483_357_371;signature_desc=Disease resistance protein signature;Name=PR00364;status=T
Rpi-blb3	PRINTS	protein_match	584	600	3.6E-16	+	.	date=14-07-2021;Target=Rpi-blb3 584 600;ID=match$483_584_600;signature_desc=Disease resistance protein signature;Name=PR00364;status=T
Rpi-blb3	Gene3D	protein_match	6	121	2.4E-15	+	.	date=14-07-2021;Target=Rpi-blb3 6 121;ID=match$484_6_121;Name=G3DSA:1.20.5.4130;status=T
Rpi-blb3	Gene3D	protein_match	508	667	4.9E-12	+	.	date=14-07-2021;Target=Rpi-blb3 508 667;ID=match$485_508_667;Name=G3DSA:3.80.10.10;status=T;Dbxref="InterPro:IPR032675"
##sequence-region alpha-WOLF8 1 1201
alpha-WOLF8	.	polypeptide	1	1201	.	+	.	ID=alpha-WOLF8;md5=c6153e793ba4b2572ba7476f89b83419
alpha-WOLF8	Gene3D	protein_match	329	414	2.2E-12	+	.	date=14-07-2021;Target=alpha-WOLF8 329 414;ID=match$486_329_414;Name=G3DSA:1.10.8.430;status=T;Dbxref="InterPro:IPR042197"
alpha-WOLF8	PRINTS	protein_match	190	205	1.9E-15	+	.	date=14-07-2021;Target=alpha-WOLF8 190 205;ID=match$487_190_205;signature_desc=Disease resistance protein signature;Name=PR00364;status=T
alpha-WOLF8	PRINTS	protein_match	269	283	1.9E-15	+	.	date=14-07-2021;Target=alpha-WOLF8 269 283;ID=match$487_269_283;signature_desc=Disease resistance protein signature;Name=PR00364;status=T
alpha-WOLF8	PRINTS	protein_match	613	629	1.9E-15	+	.	date=14-07-2021;Target=alpha-WOLF8 613 629;ID=match$487_613_629;signature_desc=Disease resistance protein signature;Name=PR00364;status=T
alpha-WOLF8	PRINTS	protein_match	367	381	1.9E-15	+	.	date=14-07-2021;Target=alpha-WOLF8 367 381;ID=match$487_367_381;signature_desc=Disease resistance protein signature;Name=PR00364;status=T
alpha-WOLF8	Gene3D	protein_match	7	126	3.0E-8	+	.	date=14-07-2021;Target=alpha-WOLF8 7 126;ID=match$488_7_126;Name=G3DSA:1.20.5.4130;status=T
alpha-WOLF8	Gene3D	protein_match	154	323	3.4E-34	+	.	date=14-07-2021;Target=alpha-WOLF8 154 323;ID=match$489_154_323;Name=G3DSA:3.40.50.300;status=T
alpha-WOLF8	SUPERFAMILY	protein_match	153	429	9.54E-57	+	.	date=14-07-2021;Target=alpha-WOLF8 153 429;ID=match$490_153_429;Name=SSF52540;status=T;Dbxref="InterPro:IPR027417"
alpha-WOLF8	Gene3D	protein_match	889	967	1.5E-5	+	.	date=14-07-2021;Target=alpha-WOLF8 889 967;ID=match$491_889_967;Name=G3DSA:3.80.10.10;status=T;Dbxref="InterPro:IPR032675"
alpha-WOLF8	Gene3D	protein_match	538	674	2.0E-24	+	.	date=14-07-2021;Target=alpha-WOLF8 538 674;ID=match$491_538_674;Name=G3DSA:3.80.10.10;status=T;Dbxref="InterPro:IPR032675"
alpha-WOLF8	Gene3D	protein_match	678	888	2.5E-14	+	.	date=14-07-2021;Target=alpha-WOLF8 678 888;ID=match$491_678_888;Name=G3DSA:3.80.10.10;status=T;Dbxref="InterPro:IPR032675"
alpha-WOLF8	Pfam	protein_match	169	416	6.3E-42	+	.	date=14-07-2021;Target=alpha-WOLF8 169 416;ID=match$492_169_416;signature_desc=NB-ARC domain;Name=PF00931;status=T;Dbxref="InterPro:IPR002182"
alpha-WOLF8	Pfam	protein_match	11	97	5.3E-10	+	.	date=14-07-2021;Target=alpha-WOLF8 11 97;ID=match$493_11_97;signature_desc=Rx N-terminal domain;Name=PF18052;status=T;Dbxref="InterPro:IPR041118"
alpha-WOLF8	Gene3D	protein_match	415	506	5.7E-17	+	.	date=14-07-2021;Target=alpha-WOLF8 415 506;ID=match$494_415_506;Name=G3DSA:1.10.10.10;status=T;Dbxref="InterPro:IPR036388"
alpha-WOLF8	SUPERFAMILY	protein_match	494	1171	2.04E-46	+	.	date=14-07-2021;Target=alpha-WOLF8 494 1171;ID=match$495_494_1171;Name=SSF52058;status=T
alpha-WOLF8	Gene3D	protein_match	975	1189	4.7E-22	+	.	date=14-07-2021;Target=alpha-WOLF8 975 1189;ID=match$496_975_1189;Name=G3DSA:3.80.10.10;status=T;Dbxref="InterPro:IPR032675"
##sequence-region Pm3b 1 1415
Pm3b	.	polypeptide	1	1415	.	+	.	ID=Pm3b;md5=9af3204b8e568e1a0faf589609841a86
Pm3b	SUPERFAMILY	protein_match	962	1158	7.82E-7	+	.	date=14-07-2021;Target=Pm3b 962 1158;ID=match$497_962_1158;Name=SSF52058;status=T
Pm3b	Gene3D	protein_match	163	328	1.4E-35	+	.	date=14-07-2021;Target=Pm3b 163 328;ID=match$498_163_328;Name=G3DSA:3.40.50.300;status=T
Pm3b	Pfam	protein_match	14	99	1.3E-14	+	.	date=14-07-2021;Target=Pm3b 14 99;ID=match$499_14_99;signature_desc=Rx N-terminal domain;Name=PF18052;status=T;Dbxref="InterPro:IPR041118"
Pm3b	Gene3D	protein_match	417	510	7.6E-18	+	.	date=14-07-2021;Target=Pm3b 417 510;ID=match$500_417_510;Name=G3DSA:1.10.10.10;status=T;Dbxref="InterPro:IPR036388"
Pm3b	Pfam	protein_match	182	419	6.5E-46	+	.	date=14-07-2021;Target=Pm3b 182 419;ID=match$501_182_419;signature_desc=NB-ARC domain;Name=PF00931;status=T;Dbxref="InterPro:IPR002182"
Pm3b	Gene3D	protein_match	960	1247	6.8E-14	+	.	date=14-07-2021;Target=Pm3b 960 1247;ID=match$502_960_1247;Name=G3DSA:3.80.10.10;status=T;Dbxref="InterPro:IPR032675"
Pm3b	Gene3D	protein_match	346	416	3.3E-8	+	.	date=14-07-2021;Target=Pm3b 346 416;ID=match$503_346_416;Name=G3DSA:1.10.8.430;status=T;Dbxref="InterPro:IPR042197"
Pm3b	Gene3D	protein_match	1270	1380	8.8E-9	+	.	date=14-07-2021;Target=Pm3b 1270 1380;ID=match$504_1270_1380;Name=G3DSA:3.80.10.10;status=T;Dbxref="InterPro:IPR032675"
Pm3b	Gene3D	protein_match	519	683	1.7E-20	+	.	date=14-07-2021;Target=Pm3b 519 683;ID=match$504_519_683;Name=G3DSA:3.80.10.10;status=T;Dbxref="InterPro:IPR032675"
Pm3b	Gene3D	protein_match	711	917	5.9E-10	+	.	date=14-07-2021;Target=Pm3b 711 917;ID=match$504_711_917;Name=G3DSA:3.80.10.10;status=T;Dbxref="InterPro:IPR032675"
Pm3b	Gene3D	protein_match	13	121	3.5E-13	+	.	date=14-07-2021;Target=Pm3b 13 121;ID=match$505_13_121;Name=G3DSA:1.20.5.4130;status=T
Pm3b	PRINTS	protein_match	272	286	4.2E-17	+	.	date=14-07-2021;Target=Pm3b 272 286;ID=match$506_272_286;signature_desc=Disease resistance protein signature;Name=PR00364;status=T
Pm3b	PRINTS	protein_match	201	216	4.2E-17	+	.	date=14-07-2021;Target=Pm3b 201 216;ID=match$506_201_216;signature_desc=Disease resistance protein signature;Name=PR00364;status=T
Pm3b	PRINTS	protein_match	621	637	4.2E-17	+	.	date=14-07-2021;Target=Pm3b 621 637;ID=match$506_621_637;signature_desc=Disease resistance protein signature;Name=PR00364;status=T
Pm3b	PRINTS	protein_match	370	384	4.2E-17	+	.	date=14-07-2021;Target=Pm3b 370 384;ID=match$506_370_384;signature_desc=Disease resistance protein signature;Name=PR00364;status=T
Pm3b	SUPERFAMILY	protein_match	178	431	1.71E-52	+	.	date=14-07-2021;Target=Pm3b 178 431;ID=match$507_178_431;Name=SSF52540;status=T;Dbxref="InterPro:IPR027417"
Pm3b	SUPERFAMILY	protein_match	499	1381	1.87E-35	+	.	date=14-07-2021;Target=Pm3b 499 1381;ID=match$508_499_1381;Name=SSF52058;status=T
##sequence-region Xa1 1 1802
Xa1	.	polypeptide	1	1802	.	+	.	ID=Xa1;md5=79e29e1b37c38e6bdf9db6a10f8de002
Xa1	CDD	protein_match	298	445	1.80495E-4	+	.	date=14-07-2021;Target=Xa1 298 445;ID=match$509_298_445;signature_desc=AAA;Name=cd00009;status=T
Xa1	Gene3D	protein_match	283	461	3.6E-35	+	.	date=14-07-2021;Target=Xa1 283 461;ID=match$510_283_461;Name=G3DSA:3.40.50.300;status=T
Xa1	Coils	protein_match	1705	1725	.	+	.	date=14-07-2021;Target=Xa1 1705 1725;ID=match$511_1705_1725;Name=Coil;status=T
Xa1	PRINTS	protein_match	501	515	5.8E-15	+	.	date=14-07-2021;Target=Xa1 501 515;ID=match$512_501_515;signature_desc=Disease resistance protein signature;Name=PR00364;status=T
Xa1	PRINTS	protein_match	1031	1047	5.8E-15	+	.	date=14-07-2021;Target=Xa1 1031 1047;ID=match$512_1031_1047;signature_desc=Disease resistance protein signature;Name=PR00364;status=T
Xa1	PRINTS	protein_match	321	336	5.8E-15	+	.	date=14-07-2021;Target=Xa1 321 336;ID=match$512_321_336;signature_desc=Disease resistance protein signature;Name=PR00364;status=T
Xa1	PRINTS	protein_match	395	409	5.8E-15	+	.	date=14-07-2021;Target=Xa1 395 409;ID=match$512_395_409;signature_desc=Disease resistance protein signature;Name=PR00364;status=T
Xa1	Gene3D	protein_match	544	638	4.6E-13	+	.	date=14-07-2021;Target=Xa1 544 638;ID=match$513_544_638;Name=G3DSA:1.10.10.10;status=T;Dbxref="InterPro:IPR036388"
Xa1	Gene3D	protein_match	1196	1375	7.4E-9	+	.	date=14-07-2021;Target=Xa1 1196 1375;ID=match$514_1196_1375;Name=G3DSA:3.80.10.10;status=T;Dbxref="InterPro:IPR032675"
Xa1	ProSiteProfiles	protein_match	140	197	14.747	+	.	date=14-07-2021;Target=Xa1 140 197;ID=match$515_140_197;signature_desc=Zinc finger BED-type profile.;Name=PS50808;status=T;Dbxref="InterPro:IPR003656"
Xa1	Gene3D	protein_match	1058	1189	1.2E-7	+	.	date=14-07-2021;Target=Xa1 1058 1189;ID=match$516_1058_1189;Name=G3DSA:3.80.10.10;status=T;Dbxref="InterPro:IPR032675"
Xa1	Gene3D	protein_match	1385	1561	8.0E-9	+	.	date=14-07-2021;Target=Xa1 1385 1561;ID=match$516_1385_1561;Name=G3DSA:3.80.10.10;status=T;Dbxref="InterPro:IPR032675"
Xa1	Gene3D	protein_match	907	1057	9.3E-10	+	.	date=14-07-2021;Target=Xa1 907 1057;ID=match$516_907_1057;Name=G3DSA:3.80.10.10;status=T;Dbxref="InterPro:IPR032675"
Xa1	Gene3D	protein_match	664	890	2.3E-11	+	.	date=14-07-2021;Target=Xa1 664 890;ID=match$516_664_890;Name=G3DSA:3.80.10.10;status=T;Dbxref="InterPro:IPR032675"
Xa1	SUPERFAMILY	protein_match	1067	1371	3.4E-19	+	.	date=14-07-2021;Target=Xa1 1067 1371;ID=match$517_1067_1371;Name=SSF52058;status=T
Xa1	SUPERFAMILY	protein_match	143	195	6.19E-5	+	.	date=14-07-2021;Target=Xa1 143 195;ID=match$518_143_195;Name=SSF57667;status=T;Dbxref="InterPro:IPR036236"
Xa1	SUPERFAMILY	protein_match	288	564	9.31E-62	+	.	date=14-07-2021;Target=Xa1 288 564;ID=match$519_288_564;Name=SSF52540;status=T;Dbxref="InterPro:IPR027417"
Xa1	Coils	protein_match	243	263	.	+	.	date=14-07-2021;Target=Xa1 243 263;ID=match$520_243_263;Name=Coil;status=T
Xa1	Pfam	protein_match	31	100	8.8E-9	+	.	date=14-07-2021;Target=Xa1 31 100;ID=match$521_31_100;signature_desc=Rx N-terminal domain;Name=PF18052;status=T;Dbxref="InterPro:IPR041118"
Xa1	SUPERFAMILY	protein_match	626	1086	1.29E-26	+	.	date=14-07-2021;Target=Xa1 626 1086;ID=match$522_626_1086;Name=SSF52058;status=T
Xa1	Pfam	protein_match	302	551	7.6E-42	+	.	date=14-07-2021;Target=Xa1 302 551;ID=match$523_302_551;signature_desc=NB-ARC domain;Name=PF00931;status=T;Dbxref="InterPro:IPR002182"
Xa1	Gene3D	protein_match	1565	1797	4.8E-22	+	.	date=14-07-2021;Target=Xa1 1565 1797;ID=match$524_1565_1797;Name=G3DSA:3.80.10.10;status=T;Dbxref="InterPro:IPR032675"
Xa1	SMART	protein_match	1244	1270	42.0	+	.	date=14-07-2021;Target=Xa1 1244 1270;ID=match$525_1244_1270;Name=SM00367;status=T;Dbxref="InterPro:IPR006553"
Xa1	SMART	protein_match	1719	1746	620.0	+	.	date=14-07-2021;Target=Xa1 1719 1746;ID=match$525_1719_1746;Name=SM00367;status=T;Dbxref="InterPro:IPR006553"
Xa1	SMART	protein_match	1151	1177	42.0	+	.	date=14-07-2021;Target=Xa1 1151 1177;ID=match$525_1151_1177;Name=SM00367;status=T;Dbxref="InterPro:IPR006553"
Xa1	SMART	protein_match	1605	1633	610.0	+	.	date=14-07-2021;Target=Xa1 1605 1633;ID=match$525_1605_1633;Name=SM00367;status=T;Dbxref="InterPro:IPR006553"
Xa1	SMART	protein_match	1430	1456	42.0	+	.	date=14-07-2021;Target=Xa1 1430 1456;ID=match$525_1430_1456;Name=SM00367;status=T;Dbxref="InterPro:IPR006553"
Xa1	SMART	protein_match	1523	1549	51.0	+	.	date=14-07-2021;Target=Xa1 1523 1549;ID=match$525_1523_1549;Name=SM00367;status=T;Dbxref="InterPro:IPR006553"
Xa1	SMART	protein_match	1337	1363	42.0	+	.	date=14-07-2021;Target=Xa1 1337 1363;ID=match$525_1337_1363;Name=SM00367;status=T;Dbxref="InterPro:IPR006553"
Xa1	SUPERFAMILY	protein_match	1475	1780	8.26E-29	+	.	date=14-07-2021;Target=Xa1 1475 1780;ID=match$526_1475_1780;Name=SSF52058;status=T
Xa1	SMART	protein_match	140	193	7.3E-20	+	.	date=14-07-2021;Target=Xa1 140 193;ID=match$527_140_193;Name=SM00614;status=T
Xa1	Pfam	protein_match	143	188	2.7E-6	+	.	date=14-07-2021;Target=Xa1 143 188;ID=match$528_143_188;signature_desc=BED zinc finger;Name=PF02892;status=T;Dbxref="InterPro:IPR003656"
##sequence-region L_1c 1 1317
L_1c	.	polypeptide	1	1317	.	+	.	ID=L_1c;md5=ecc20dad28d650ee52fc45b50c7a0ac4
L_1c	Coils	protein_match	36	56	.	+	.	date=14-07-2021;Target=L_1c 36 56;ID=match$529_36_56;Name=Coil;status=T
L_1c	SUPERFAMILY	protein_match	934	1305	1.39E-21	+	.	date=14-07-2021;Target=L_1c 934 1305;ID=match$530_934_1305;Name=SSF52058;status=T
L_1c	Coils	protein_match	120	147	.	+	.	date=14-07-2021;Target=L_1c 120 147;ID=match$531_120_147;Name=Coil;status=T
L_1c	Gene3D	protein_match	537	924	2.9E-42	+	.	date=14-07-2021;Target=L_1c 537 924;ID=match$532_537_924;Name=G3DSA:3.80.10.10;status=T;Dbxref="InterPro:IPR032675"
L_1c	Pfam	protein_match	4	98	3.5E-13	+	.	date=14-07-2021;Target=L_1c 4 98;ID=match$533_4_98;signature_desc=Rx N-terminal domain;Name=PF18052;status=T;Dbxref="InterPro:IPR041118"
L_1c	Gene3D	protein_match	330	415	9.9E-15	+	.	date=14-07-2021;Target=L_1c 330 415;ID=match$534_330_415;Name=G3DSA:1.10.8.430;status=T;Dbxref="InterPro:IPR042197"
L_1c	Gene3D	protein_match	1086	1296	1.2E-11	+	.	date=14-07-2021;Target=L_1c 1086 1296;ID=match$535_1086_1296;Name=G3DSA:3.80.10.10;status=T;Dbxref="InterPro:IPR032675"
L_1c	SUPERFAMILY	protein_match	159	430	7.32E-69	+	.	date=14-07-2021;Target=L_1c 159 430;ID=match$536_159_430;Name=SSF52540;status=T;Dbxref="InterPro:IPR027417"
L_1c	Gene3D	protein_match	8	114	3.0E-6	+	.	date=14-07-2021;Target=L_1c 8 114;ID=match$537_8_114;Name=G3DSA:1.20.5.4130;status=T
L_1c	Gene3D	protein_match	416	499	4.1E-13	+	.	date=14-07-2021;Target=L_1c 416 499;ID=match$538_416_499;Name=G3DSA:1.10.10.10;status=T;Dbxref="InterPro:IPR036388"
L_1c	CDD	protein_match	176	284	0.00640032	+	.	date=14-07-2021;Target=L_1c 176 284;ID=match$539_176_284;signature_desc=AAA;Name=cd00009;status=T
L_1c	PRINTS	protein_match	197	212	3.6E-20	+	.	date=14-07-2021;Target=L_1c 197 212;ID=match$540_197_212;signature_desc=Disease resistance protein signature;Name=PR00364;status=T
L_1c	PRINTS	protein_match	367	381	3.6E-20	+	.	date=14-07-2021;Target=L_1c 367 381;ID=match$540_367_381;signature_desc=Disease resistance protein signature;Name=PR00364;status=T
L_1c	PRINTS	protein_match	271	285	3.6E-20	+	.	date=14-07-2021;Target=L_1c 271 285;ID=match$540_271_285;signature_desc=Disease resistance protein signature;Name=PR00364;status=T
L_1c	PRINTS	protein_match	642	658	3.6E-20	+	.	date=14-07-2021;Target=L_1c 642 658;ID=match$540_642_658;signature_desc=Disease resistance protein signature;Name=PR00364;status=T
L_1c	Coils	protein_match	703	726	.	+	.	date=14-07-2021;Target=L_1c 703 726;ID=match$541_703_726;Name=Coil;status=T
L_1c	Pfam	protein_match	178	395	3.6E-52	+	.	date=14-07-2021;Target=L_1c 178 395;ID=match$542_178_395;signature_desc=NB-ARC domain;Name=PF00931;status=T;Dbxref="InterPro:IPR002182"
L_1c	Pfam	protein_match	575	631	1.4E-6	+	.	date=14-07-2021;Target=L_1c 575 631;ID=match$543_575_631;signature_desc=Leucine rich repeat;Name=PF13855;status=T;Dbxref="InterPro:IPR001611"
L_1c	Gene3D	protein_match	154	327	1.1E-40	+	.	date=14-07-2021;Target=L_1c 154 327;ID=match$544_154_327;Name=G3DSA:3.40.50.300;status=T
L_1c	Gene3D	protein_match	976	1085	5.6E-12	+	.	date=14-07-2021;Target=L_1c 976 1085;ID=match$545_976_1085;Name=G3DSA:3.80.10.10;status=T;Dbxref="InterPro:IPR032675"
L_1c	SUPERFAMILY	protein_match	489	961	2.38E-41	+	.	date=14-07-2021;Target=L_1c 489 961;ID=match$546_489_961;Name=SSF52058;status=T
##sequence-region Pia-1 1 996
Pia-1	.	polypeptide	1	996	.	+	.	ID=Pia-1;md5=1aa36f9ebe632efa45e6842902dbb993
Pia-1	PRINTS	protein_match	198	213	3.5E-14	+	.	date=14-07-2021;Target=Pia-1 198 213;ID=match$547_198_213;signature_desc=Disease resistance protein signature;Name=PR00364;status=T
Pia-1	PRINTS	protein_match	273	287	3.5E-14	+	.	date=14-07-2021;Target=Pia-1 273 287;ID=match$547_273_287;signature_desc=Disease resistance protein signature;Name=PR00364;status=T
Pia-1	PRINTS	protein_match	572	588	3.5E-14	+	.	date=14-07-2021;Target=Pia-1 572 588;ID=match$547_572_588;signature_desc=Disease resistance protein signature;Name=PR00364;status=T
Pia-1	PRINTS	protein_match	368	382	3.5E-14	+	.	date=14-07-2021;Target=Pia-1 368 382;ID=match$547_368_382;signature_desc=Disease resistance protein signature;Name=PR00364;status=T
Pia-1	SUPERFAMILY	protein_match	515	884	1.55E-23	+	.	date=14-07-2021;Target=Pia-1 515 884;ID=match$548_515_884;Name=SSF52058;status=T
Pia-1	Pfam	protein_match	9	95	3.2E-13	+	.	date=14-07-2021;Target=Pia-1 9 95;ID=match$549_9_95;signature_desc=Rx N-terminal domain;Name=PF18052;status=T;Dbxref="InterPro:IPR041118"
Pia-1	Gene3D	protein_match	422	512	5.9E-6	+	.	date=14-07-2021;Target=Pia-1 422 512;ID=match$550_422_512;Name=G3DSA:1.10.10.10;status=T;Dbxref="InterPro:IPR036388"
Pia-1	Pfam	protein_match	180	401	1.5E-33	+	.	date=14-07-2021;Target=Pia-1 180 401;ID=match$551_180_401;signature_desc=NB-ARC domain;Name=PF00931;status=T;Dbxref="InterPro:IPR002182"
Pia-1	Gene3D	protein_match	161	327	1.3E-28	+	.	date=14-07-2021;Target=Pia-1 161 327;ID=match$552_161_327;Name=G3DSA:3.40.50.300;status=T
Pia-1	SUPERFAMILY	protein_match	165	435	1.59E-42	+	.	date=14-07-2021;Target=Pia-1 165 435;ID=match$553_165_435;Name=SSF52540;status=T;Dbxref="InterPro:IPR027417"
Pia-1	Gene3D	protein_match	334	421	6.4E-6	+	.	date=14-07-2021;Target=Pia-1 334 421;ID=match$554_334_421;Name=G3DSA:1.10.8.430;status=T;Dbxref="InterPro:IPR042197"
Pia-1	Coils	protein_match	111	138	.	+	.	date=14-07-2021;Target=Pia-1 111 138;ID=match$555_111_138;Name=Coil;status=T
Pia-1	Gene3D	protein_match	552	892	1.3E-24	+	.	date=14-07-2021;Target=Pia-1 552 892;ID=match$556_552_892;Name=G3DSA:3.80.10.10;status=T;Dbxref="InterPro:IPR032675"
Pia-1	Gene3D	protein_match	10	125	2.6E-14	+	.	date=14-07-2021;Target=Pia-1 10 125;ID=match$557_10_125;Name=G3DSA:1.20.5.4130;status=T
##sequence-region RRS1-S 1 1288
RRS1-S	.	polypeptide	1	1288	.	+	.	ID=RRS1-S;md5=218250d4b8eaff4f3eb4b24c24ee112f
RRS1-S	Gene3D	protein_match	155	290	7.7E-8	+	.	date=14-07-2021;Target=RRS1-S 155 290;ID=match$558_155_290;Name=G3DSA:3.40.50.300;status=T
RRS1-S	SUPERFAMILY	protein_match	1207	1270	5.89E-23	+	.	date=14-07-2021;Target=RRS1-S 1207 1270;ID=match$559_1207_1270;Name=SSF118290;status=T;Dbxref="InterPro:IPR036576"
RRS1-S	Gene3D	protein_match	4	153	2.1E-30	+	.	date=14-07-2021;Target=RRS1-S 4 153;ID=match$560_4_153;Name=G3DSA:3.40.50.10140;status=T;Dbxref="InterPro:IPR035897"
RRS1-S	Gene3D	protein_match	301	387	1.3E-10	+	.	date=14-07-2021;Target=RRS1-S 301 387;ID=match$561_301_387;Name=G3DSA:1.10.8.430;status=T;Dbxref="InterPro:IPR042197"
RRS1-S	Gene3D	protein_match	1192	1263	1.6E-28	+	.	date=14-07-2021;Target=RRS1-S 1192 1263;ID=match$562_1192_1263;Name=G3DSA:2.20.25.80;status=T;Dbxref="InterPro:IPR036576"
RRS1-S	SUPERFAMILY	protein_match	512	851	1.3E-26	+	.	date=14-07-2021;Target=RRS1-S 512 851;ID=match$563_512_851;Name=SSF52058;status=T
RRS1-S	Gene3D	protein_match	489	714	4.3E-15	+	.	date=14-07-2021;Target=RRS1-S 489 714;ID=match$564_489_714;Name=G3DSA:3.80.10.10;status=T;Dbxref="InterPro:IPR032675"
RRS1-S	SUPERFAMILY	protein_match	374	475	4.08E-11	+	.	date=14-07-2021;Target=RRS1-S 374 475;ID=match$565_374_475;Name=SSF46785;status=T;Dbxref="InterPro:IPR036390"
RRS1-S	SUPERFAMILY	protein_match	153	397	2.33E-50	+	.	date=14-07-2021;Target=RRS1-S 153 397;ID=match$566_153_397;Name=SSF52540;status=T;Dbxref="InterPro:IPR027417"
RRS1-S	PRINTS	protein_match	243	257	1.8E-23	+	.	date=14-07-2021;Target=RRS1-S 243 257;ID=match$567_243_257;signature_desc=Disease resistance protein signature;Name=PR00364;status=T
RRS1-S	PRINTS	protein_match	806	822	1.8E-23	+	.	date=14-07-2021;Target=RRS1-S 806 822;ID=match$567_806_822;signature_desc=Disease resistance protein signature;Name=PR00364;status=T
RRS1-S	PRINTS	protein_match	174	189	1.8E-23	+	.	date=14-07-2021;Target=RRS1-S 174 189;ID=match$567_174_189;signature_desc=Disease resistance protein signature;Name=PR00364;status=T
RRS1-S	PRINTS	protein_match	337	351	1.8E-23	+	.	date=14-07-2021;Target=RRS1-S 337 351;ID=match$567_337_351;signature_desc=Disease resistance protein signature;Name=PR00364;status=T
RRS1-S	SUPERFAMILY	protein_match	11	111	3.92E-6	+	.	date=14-07-2021;Target=RRS1-S 11 111;ID=match$568_11_111;Name=SSF52200;status=T;Dbxref="InterPro:IPR035897"
RRS1-S	Pfam	protein_match	1209	1268	1.2E-22	+	.	date=14-07-2021;Target=RRS1-S 1209 1268;ID=match$569_1209_1268;signature_desc=WRKY DNA -binding domain;Name=PF03106;status=T;Dbxref="InterPro:IPR003657"
RRS1-S	Pfam	protein_match	163	371	1.1E-21	+	.	date=14-07-2021;Target=RRS1-S 163 371;ID=match$570_163_371;signature_desc=NB-ARC domain;Name=PF00931;status=T;Dbxref="InterPro:IPR002182"
RRS1-S	Pfam	protein_match	577	596	9.7E-9	+	.	date=14-07-2021;Target=RRS1-S 577 596;ID=match$571_577_596;signature_desc=Leucine Rich Repeat;Name=PF07725;status=T;Dbxref="InterPro:IPR011713"
RRS1-S	ProSiteProfiles	protein_match	1209	1270	25.488	+	.	date=14-07-2021;Target=RRS1-S 1209 1270;ID=match$572_1209_1270;signature_desc=WRKY domain profile.;Name=PS50811;status=T;Dbxref="InterPro:IPR003657"
RRS1-S	SMART	protein_match	1207	1269	9.1E-36	+	.	date=14-07-2021;Target=RRS1-S 1207 1269;ID=match$573_1207_1269;Name=SM00774;status=T;Dbxref="InterPro:IPR003657"
RRS1-S	Gene3D	protein_match	717	883	4.7E-20	+	.	date=14-07-2021;Target=RRS1-S 717 883;ID=match$574_717_883;Name=G3DSA:3.80.10.10;status=T;Dbxref="InterPro:IPR032675"
##sequence-region MLA6 1 956
MLA6	.	polypeptide	1	956	.	+	.	ID=MLA6;md5=8ed185ad3092ef11378ab1f6243066d5
MLA6	Coils	protein_match	26	46	.	+	.	date=14-07-2021;Target=MLA6 26 46;ID=match$575_26_46;Name=Coil;status=T
MLA6	SUPERFAMILY	protein_match	176	435	5.8E-60	+	.	date=14-07-2021;Target=MLA6 176 435;ID=match$576_176_435;Name=SSF52540;status=T;Dbxref="InterPro:IPR027417"
MLA6	Gene3D	protein_match	512	869	1.4E-29	+	.	date=14-07-2021;Target=MLA6 512 869;ID=match$577_512_869;Name=G3DSA:3.80.10.10;status=T;Dbxref="InterPro:IPR032675"
MLA6	PRINTS	protein_match	269	283	2.9E-17	+	.	date=14-07-2021;Target=MLA6 269 283;ID=match$578_269_283;signature_desc=Disease resistance protein signature;Name=PR00364;status=T
MLA6	PRINTS	protein_match	196	211	2.9E-17	+	.	date=14-07-2021;Target=MLA6 196 211;ID=match$578_196_211;signature_desc=Disease resistance protein signature;Name=PR00364;status=T
MLA6	PRINTS	protein_match	629	645	2.9E-17	+	.	date=14-07-2021;Target=MLA6 629 645;ID=match$578_629_645;signature_desc=Disease resistance protein signature;Name=PR00364;status=T
MLA6	PRINTS	protein_match	367	381	2.9E-17	+	.	date=14-07-2021;Target=MLA6 367 381;ID=match$578_367_381;signature_desc=Disease resistance protein signature;Name=PR00364;status=T
MLA6	Pfam	protein_match	196	423	4.4E-45	+	.	date=14-07-2021;Target=MLA6 196 423;ID=match$579_196_423;signature_desc=NB-ARC domain;Name=PF00931;status=T;Dbxref="InterPro:IPR002182"
MLA6	Pfam	protein_match	7	94	1.4E-19	+	.	date=14-07-2021;Target=MLA6 7 94;ID=match$580_7_94;signature_desc=Rx N-terminal domain;Name=PF18052;status=T;Dbxref="InterPro:IPR041118"
MLA6	Gene3D	protein_match	421	510	7.1E-15	+	.	date=14-07-2021;Target=MLA6 421 510;ID=match$581_421_510;Name=G3DSA:1.10.10.10;status=T;Dbxref="InterPro:IPR036388"
MLA6	SUPERFAMILY	protein_match	499	840	4.93E-33	+	.	date=14-07-2021;Target=MLA6 499 840;ID=match$582_499_840;Name=SSF52058;status=T
MLA6	Gene3D	protein_match	6	120	1.7E-32	+	.	date=14-07-2021;Target=MLA6 6 120;ID=match$583_6_120;Name=G3DSA:1.20.5.4130;status=T
MLA6	Gene3D	protein_match	160	322	1.4E-32	+	.	date=14-07-2021;Target=MLA6 160 322;ID=match$584_160_322;Name=G3DSA:3.40.50.300;status=T
MLA6	Gene3D	protein_match	332	420	1.2E-14	+	.	date=14-07-2021;Target=MLA6 332 420;ID=match$585_332_420;Name=G3DSA:1.10.8.430;status=T;Dbxref="InterPro:IPR042197"
MLA6	CDD	protein_match	6	135	9.14103E-21	+	.	date=14-07-2021;Target=MLA6 6 135;ID=match$586_6_135;signature_desc=RX-CC_like;Name=cd14798;status=T;Dbxref="InterPro:IPR038005"
##sequence-region Fom-1 1 712
Fom-1	.	polypeptide	1	712	.	+	.	ID=Fom-1;md5=9bfd9927875085e07de10419674152ba
Fom-1	SUPERFAMILY	protein_match	3	153	1.31E-38	+	.	date=14-07-2021;Target=Fom-1 3 153;ID=match$587_3_153;Name=SSF52200;status=T;Dbxref="InterPro:IPR035897"
Fom-1	Pfam	protein_match	3	173	8.8E-38	+	.	date=14-07-2021;Target=Fom-1 3 173;ID=match$588_3_173;signature_desc=TIR domain;Name=PF01582;status=T;Dbxref="InterPro:IPR000157"
Fom-1	Gene3D	protein_match	345	429	1.5E-12	+	.	date=14-07-2021;Target=Fom-1 345 429;ID=match$589_345_429;Name=G3DSA:1.10.8.430;status=T;Dbxref="InterPro:IPR042197"
Fom-1	PRINTS	protein_match	211	226	3.2E-19	+	.	date=14-07-2021;Target=Fom-1 211 226;ID=match$590_211_226;signature_desc=Disease resistance protein signature;Name=PR00364;status=T
Fom-1	PRINTS	protein_match	380	394	3.2E-19	+	.	date=14-07-2021;Target=Fom-1 380 394;ID=match$590_380_394;signature_desc=Disease resistance protein signature;Name=PR00364;status=T
Fom-1	PRINTS	protein_match	284	298	3.2E-19	+	.	date=14-07-2021;Target=Fom-1 284 298;ID=match$590_284_298;signature_desc=Disease resistance protein signature;Name=PR00364;status=T
Fom-1	PRINTS	protein_match	638	654	3.2E-19	+	.	date=14-07-2021;Target=Fom-1 638 654;ID=match$590_638_654;signature_desc=Disease resistance protein signature;Name=PR00364;status=T
Fom-1	Gene3D	protein_match	182	341	5.6E-30	+	.	date=14-07-2021;Target=Fom-1 182 341;ID=match$591_182_341;Name=G3DSA:3.40.50.300;status=T
Fom-1	SUPERFAMILY	protein_match	544	700	7.4E-17	+	.	date=14-07-2021;Target=Fom-1 544 700;ID=match$592_544_700;Name=SSF52058;status=T
Fom-1	Pfam	protein_match	209	415	1.3E-28	+	.	date=14-07-2021;Target=Fom-1 209 415;ID=match$593_209_415;signature_desc=NB-ARC domain;Name=PF00931;status=T;Dbxref="InterPro:IPR002182"
Fom-1	Gene3D	protein_match	521	709	3.6E-14	+	.	date=14-07-2021;Target=Fom-1 521 709;ID=match$594_521_709;Name=G3DSA:3.80.10.10;status=T;Dbxref="InterPro:IPR032675"
Fom-1	SUPERFAMILY	protein_match	198	439	7.89E-53	+	.	date=14-07-2021;Target=Fom-1 198 439;ID=match$595_198_439;Name=SSF52540;status=T;Dbxref="InterPro:IPR027417"
Fom-1	SMART	protein_match	2	151	9.9E-35	+	.	date=14-07-2021;Target=Fom-1 2 151;ID=match$596_2_151;Name=SM00255;status=T;Dbxref="InterPro:IPR000157"
Fom-1	SUPERFAMILY	protein_match	416	515	6.26E-9	+	.	date=14-07-2021;Target=Fom-1 416 515;ID=match$597_416_515;Name=SSF46785;status=T;Dbxref="InterPro:IPR036390"
Fom-1	Gene3D	protein_match	1	181	2.5E-57	+	.	date=14-07-2021;Target=Fom-1 1 181;ID=match$598_1_181;Name=G3DSA:3.40.50.10140;status=T;Dbxref="InterPro:IPR035897"
Fom-1	ProSiteProfiles	protein_match	1	151	27.599	+	.	date=14-07-2021;Target=Fom-1 1 151;ID=match$599_1_151;signature_desc=TIR domain profile.;Name=PS50104;status=T;Dbxref="InterPro:IPR000157"
##sequence-region Pik-e2 1 1021
Pik-e2	.	polypeptide	1	1021	.	+	.	ID=Pik-e2;md5=90764ff91c05f8d8d8c4d8863902fac1
Pik-e2	Gene3D	protein_match	177	378	3.0E-28	+	.	date=14-07-2021;Target=Pik-e2 177 378;ID=match$600_177_378;Name=G3DSA:3.40.50.300;status=T
Pik-e2	Pfam	protein_match	186	286	4.8E-12	+	.	date=14-07-2021;Target=Pik-e2 186 286;ID=match$601_186_286;signature_desc=NB-ARC domain;Name=PF00931;status=T;Dbxref="InterPro:IPR002182"
Pik-e2	Pfam	protein_match	312	479	1.4E-26	+	.	date=14-07-2021;Target=Pik-e2 312 479;ID=match$601_312_479;signature_desc=NB-ARC domain;Name=PF00931;status=T;Dbxref="InterPro:IPR002182"
Pik-e2	PRINTS	protein_match	425	439	1.1E-8	+	.	date=14-07-2021;Target=Pik-e2 425 439;ID=match$602_425_439;signature_desc=Disease resistance protein signature;Name=PR00364;status=T
Pik-e2	PRINTS	protein_match	206	221	1.1E-8	+	.	date=14-07-2021;Target=Pik-e2 206 221;ID=match$602_206_221;signature_desc=Disease resistance protein signature;Name=PR00364;status=T
Pik-e2	PRINTS	protein_match	680	696	1.1E-8	+	.	date=14-07-2021;Target=Pik-e2 680 696;ID=match$602_680_696;signature_desc=Disease resistance protein signature;Name=PR00364;status=T
Pik-e2	SUPERFAMILY	protein_match	556	987	3.4E-22	+	.	date=14-07-2021;Target=Pik-e2 556 987;ID=match$603_556_987;Name=SSF52058;status=T
Pik-e2	Gene3D	protein_match	387	477	5.7E-8	+	.	date=14-07-2021;Target=Pik-e2 387 477;ID=match$604_387_477;Name=G3DSA:1.10.8.430;status=T;Dbxref="InterPro:IPR042197"
Pik-e2	Pfam	protein_match	12	96	1.1E-23	+	.	date=14-07-2021;Target=Pik-e2 12 96;ID=match$605_12_96;signature_desc=Rx N-terminal domain;Name=PF18052;status=T;Dbxref="InterPro:IPR041118"
Pik-e2	Gene3D	protein_match	764	1010	3.3E-7	+	.	date=14-07-2021;Target=Pik-e2 764 1010;ID=match$606_764_1010;Name=G3DSA:3.80.10.10;status=T;Dbxref="InterPro:IPR032675"
Pik-e2	Gene3D	protein_match	478	570	7.1E-18	+	.	date=14-07-2021;Target=Pik-e2 478 570;ID=match$607_478_570;Name=G3DSA:1.10.10.10;status=T;Dbxref="InterPro:IPR036388"
Pik-e2	Gene3D	protein_match	10	122	1.4E-27	+	.	date=14-07-2021;Target=Pik-e2 10 122;ID=match$608_10_122;Name=G3DSA:1.20.5.4130;status=T
Pik-e2	SUPERFAMILY	protein_match	178	492	1.4E-45	+	.	date=14-07-2021;Target=Pik-e2 178 492;ID=match$609_178_492;Name=SSF52540;status=T;Dbxref="InterPro:IPR027417"
Pik-e2	Gene3D	protein_match	589	728	6.1E-9	+	.	date=14-07-2021;Target=Pik-e2 589 728;ID=match$610_589_728;Name=G3DSA:3.80.10.10;status=T;Dbxref="InterPro:IPR032675"
Pik-e2	CDD	protein_match	8	137	7.13693E-38	+	.	date=14-07-2021;Target=Pik-e2 8 137;ID=match$611_8_137;signature_desc=RX-CC_like;Name=cd14798;status=T;Dbxref="InterPro:IPR038005"
##sequence-region Pm5e 1 1067
Pm5e	.	polypeptide	1	1067	.	+	.	ID=Pm5e;md5=7390b62d1a2f9b99c97b16807ba95d28
Pm5e	Gene3D	protein_match	418	515	1.2E-12	+	.	date=14-07-2021;Target=Pm5e 418 515;ID=match$612_418_515;Name=G3DSA:1.10.10.10;status=T;Dbxref="InterPro:IPR036388"
Pm5e	PRINTS	protein_match	377	391	7.4E-12	+	.	date=14-07-2021;Target=Pm5e 377 391;ID=match$613_377_391;signature_desc=Disease resistance protein signature;Name=PR00364;status=T
Pm5e	PRINTS	protein_match	278	292	7.4E-12	+	.	date=14-07-2021;Target=Pm5e 278 292;ID=match$613_278_292;signature_desc=Disease resistance protein signature;Name=PR00364;status=T
Pm5e	PRINTS	protein_match	674	690	7.4E-12	+	.	date=14-07-2021;Target=Pm5e 674 690;ID=match$613_674_690;signature_desc=Disease resistance protein signature;Name=PR00364;status=T
Pm5e	PRINTS	protein_match	206	221	7.4E-12	+	.	date=14-07-2021;Target=Pm5e 206 221;ID=match$613_206_221;signature_desc=Disease resistance protein signature;Name=PR00364;status=T
Pm5e	SUPERFAMILY	protein_match	187	438	3.82E-50	+	.	date=14-07-2021;Target=Pm5e 187 438;ID=match$614_187_438;Name=SSF52540;status=T;Dbxref="InterPro:IPR027417"
Pm5e	SUPERFAMILY	protein_match	503	888	1.16E-18	+	.	date=14-07-2021;Target=Pm5e 503 888;ID=match$615_503_888;Name=SSF52058;status=T
Pm5e	Pfam	protein_match	200	427	1.0E-35	+	.	date=14-07-2021;Target=Pm5e 200 427;ID=match$616_200_427;signature_desc=NB-ARC domain;Name=PF00931;status=T;Dbxref="InterPro:IPR002182"
Pm5e	Gene3D	protein_match	520	908	1.5E-18	+	.	date=14-07-2021;Target=Pm5e 520 908;ID=match$617_520_908;Name=G3DSA:3.80.10.10;status=T;Dbxref="InterPro:IPR032675"
Pm5e	Gene3D	protein_match	176	332	2.3E-25	+	.	date=14-07-2021;Target=Pm5e 176 332;ID=match$618_176_332;Name=G3DSA:3.40.50.300;status=T
##sequence-region StrPtr1 1 823
StrPtr1	.	polypeptide	1	823	.	+	.	ID=StrPtr1;md5=d2b57b4e570196799fc95871c9e9377c
StrPtr1	Gene3D	protein_match	409	500	8.0E-11	+	.	date=14-07-2021;Target=StrPtr1 409 500;ID=match$619_409_500;Name=G3DSA:1.10.10.10;status=T;Dbxref="InterPro:IPR036388"
StrPtr1	Gene3D	protein_match	503	820	6.6E-44	+	.	date=14-07-2021;Target=StrPtr1 503 820;ID=match$620_503_820;Name=G3DSA:3.80.10.10;status=T;Dbxref="InterPro:IPR032675"
StrPtr1	CDD	protein_match	13	133	2.75429E-13	+	.	date=14-07-2021;Target=StrPtr1 13 133;ID=match$621_13_133;signature_desc=RX-CC_like;Name=cd14798;status=T;Dbxref="InterPro:IPR038005"
StrPtr1	SUPERFAMILY	protein_match	154	423	3.0E-69	+	.	date=14-07-2021;Target=StrPtr1 154 423;ID=match$622_154_423;Name=SSF52540;status=T;Dbxref="InterPro:IPR027417"
StrPtr1	Pfam	protein_match	171	410	1.7E-46	+	.	date=14-07-2021;Target=StrPtr1 171 410;ID=match$623_171_410;signature_desc=NB-ARC domain;Name=PF00931;status=T;Dbxref="InterPro:IPR002182"
StrPtr1	Gene3D	protein_match	324	408	9.9E-14	+	.	date=14-07-2021;Target=StrPtr1 324 408;ID=match$624_324_408;Name=G3DSA:1.10.8.430;status=T;Dbxref="InterPro:IPR042197"
StrPtr1	PRINTS	protein_match	191	206	5.9E-20	+	.	date=14-07-2021;Target=StrPtr1 191 206;ID=match$625_191_206;signature_desc=Disease resistance protein signature;Name=PR00364;status=T
StrPtr1	PRINTS	protein_match	264	278	5.9E-20	+	.	date=14-07-2021;Target=StrPtr1 264 278;ID=match$625_264_278;signature_desc=Disease resistance protein signature;Name=PR00364;status=T
StrPtr1	PRINTS	protein_match	589	605	5.9E-20	+	.	date=14-07-2021;Target=StrPtr1 589 605;ID=match$625_589_605;signature_desc=Disease resistance protein signature;Name=PR00364;status=T
StrPtr1	PRINTS	protein_match	360	374	5.9E-20	+	.	date=14-07-2021;Target=StrPtr1 360 374;ID=match$625_360_374;signature_desc=Disease resistance protein signature;Name=PR00364;status=T
StrPtr1	Gene3D	protein_match	10	133	4.4E-22	+	.	date=14-07-2021;Target=StrPtr1 10 133;ID=match$626_10_133;Name=G3DSA:1.20.5.4130;status=T
StrPtr1	Gene3D	protein_match	150	314	4.1E-40	+	.	date=14-07-2021;Target=StrPtr1 150 314;ID=match$627_150_314;Name=G3DSA:3.40.50.300;status=T
StrPtr1	SUPERFAMILY	protein_match	488	817	9.35E-40	+	.	date=14-07-2021;Target=StrPtr1 488 817;ID=match$628_488_817;Name=SSF52058;status=T
StrPtr1	Pfam	protein_match	10	94	7.9E-22	+	.	date=14-07-2021;Target=StrPtr1 10 94;ID=match$629_10_94;signature_desc=Rx N-terminal domain;Name=PF18052;status=T;Dbxref="InterPro:IPR041118"
##sequence-region tm2_sus 1 861
tm2_sus	.	polypeptide	1	861	.	+	.	ID=tm2_sus;md5=c7946be46d1da9a448efbfe024dde99b
tm2_sus	Gene3D	protein_match	503	861	1.9E-20	+	.	date=14-07-2021;Target=tm2_sus 503 861;ID=match$630_503_861;Name=G3DSA:3.80.10.10;status=T;Dbxref="InterPro:IPR032675"
tm2_sus	Pfam	protein_match	162	388	9.7E-46	+	.	date=14-07-2021;Target=tm2_sus 162 388;ID=match$631_162_388;signature_desc=NB-ARC domain;Name=PF00931;status=T;Dbxref="InterPro:IPR002182"
tm2_sus	Pfam	protein_match	10	92	1.7E-14	+	.	date=14-07-2021;Target=tm2_sus 10 92;ID=match$632_10_92;signature_desc=Rx N-terminal domain;Name=PF18052;status=T;Dbxref="InterPro:IPR041118"
tm2_sus	SMART	protein_match	177	317	0.0011	+	.	date=14-07-2021;Target=tm2_sus 177 317;ID=match$633_177_317;Name=SM00382;status=T;Dbxref="InterPro:IPR003593"
tm2_sus	Gene3D	protein_match	146	305	8.1E-31	+	.	date=14-07-2021;Target=tm2_sus 146 305;ID=match$634_146_305;Name=G3DSA:3.40.50.300;status=T
tm2_sus	Gene3D	protein_match	398	489	1.3E-18	+	.	date=14-07-2021;Target=tm2_sus 398 489;ID=match$635_398_489;Name=G3DSA:1.10.10.10;status=T;Dbxref="InterPro:IPR036388"
tm2_sus	Gene3D	protein_match	310	397	2.3E-13	+	.	date=14-07-2021;Target=tm2_sus 310 397;ID=match$636_310_397;Name=G3DSA:1.10.8.430;status=T;Dbxref="InterPro:IPR042197"
tm2_sus	Coils	protein_match	63	83	.	+	.	date=14-07-2021;Target=tm2_sus 63 83;ID=match$637_63_83;Name=Coil;status=T
tm2_sus	SUPERFAMILY	protein_match	143	412	1.19E-54	+	.	date=14-07-2021;Target=tm2_sus 143 412;ID=match$638_143_412;Name=SSF52540;status=T;Dbxref="InterPro:IPR027417"
tm2_sus	CDD	protein_match	2	121	1.45196E-18	+	.	date=14-07-2021;Target=tm2_sus 2 121;ID=match$639_2_121;signature_desc=RX-CC_like;Name=cd14798;status=T;Dbxref="InterPro:IPR038005"
tm2_sus	PRINTS	protein_match	180	195	2.9E-16	+	.	date=14-07-2021;Target=tm2_sus 180 195;ID=match$640_180_195;signature_desc=Disease resistance protein signature;Name=PR00364;status=T
tm2_sus	PRINTS	protein_match	249	263	2.9E-16	+	.	date=14-07-2021;Target=tm2_sus 249 263;ID=match$640_249_263;signature_desc=Disease resistance protein signature;Name=PR00364;status=T
tm2_sus	PRINTS	protein_match	606	622	2.9E-16	+	.	date=14-07-2021;Target=tm2_sus 606 622;ID=match$640_606_622;signature_desc=Disease resistance protein signature;Name=PR00364;status=T
tm2_sus	PRINTS	protein_match	351	365	2.9E-16	+	.	date=14-07-2021;Target=tm2_sus 351 365;ID=match$640_351_365;signature_desc=Disease resistance protein signature;Name=PR00364;status=T
tm2_sus	Gene3D	protein_match	10	119	2.5E-13	+	.	date=14-07-2021;Target=tm2_sus 10 119;ID=match$641_10_119;Name=G3DSA:1.20.5.4130;status=T
tm2_sus	SUPERFAMILY	protein_match	478	846	4.59E-22	+	.	date=14-07-2021;Target=tm2_sus 478 846;ID=match$642_478_846;Name=SSF52058;status=T
##sequence-region PIH-X 1 1299
PIH-X	.	polypeptide	1	1299	.	+	.	ID=PIH-X;md5=ea0c2389c25981b5b02c4d3fa4057efc
PIH-X	Gene3D	protein_match	334	422	1.0E-15	+	.	date=14-07-2021;Target=PIH-X 334 422;ID=match$643_334_422;Name=G3DSA:1.10.8.430;status=T;Dbxref="InterPro:IPR042197"
PIH-X	PRINTS	protein_match	203	218	1.5E-19	+	.	date=14-07-2021;Target=PIH-X 203 218;ID=match$644_203_218;signature_desc=Disease resistance protein signature;Name=PR00364;status=T
PIH-X	PRINTS	protein_match	275	289	1.5E-19	+	.	date=14-07-2021;Target=PIH-X 275 289;ID=match$644_275_289;signature_desc=Disease resistance protein signature;Name=PR00364;status=T
PIH-X	PRINTS	protein_match	371	385	1.5E-19	+	.	date=14-07-2021;Target=PIH-X 371 385;ID=match$644_371_385;signature_desc=Disease resistance protein signature;Name=PR00364;status=T
PIH-X	PRINTS	protein_match	650	666	1.5E-19	+	.	date=14-07-2021;Target=PIH-X 650 666;ID=match$644_650_666;signature_desc=Disease resistance protein signature;Name=PR00364;status=T
PIH-X	Coils	protein_match	43	63	.	+	.	date=14-07-2021;Target=PIH-X 43 63;ID=match$645_43_63;Name=Coil;status=T
PIH-X	Gene3D	protein_match	1129	1270	7.4E-7	+	.	date=14-07-2021;Target=PIH-X 1129 1270;ID=match$646_1129_1270;Name=G3DSA:3.80.10.10;status=T;Dbxref="InterPro:IPR032675"
PIH-X	Coils	protein_match	711	731	.	+	.	date=14-07-2021;Target=PIH-X 711 731;ID=match$647_711_731;Name=Coil;status=T
PIH-X	Pfam	protein_match	181	399	3.6E-52	+	.	date=14-07-2021;Target=PIH-X 181 399;ID=match$648_181_399;signature_desc=NB-ARC domain;Name=PF00931;status=T;Dbxref="InterPro:IPR002182"
PIH-X	SUPERFAMILY	protein_match	164	432	4.0E-73	+	.	date=14-07-2021;Target=PIH-X 164 432;ID=match$649_164_432;Name=SSF52540;status=T;Dbxref="InterPro:IPR027417"
PIH-X	Coils	protein_match	127	147	.	+	.	date=14-07-2021;Target=PIH-X 127 147;ID=match$650_127_147;Name=Coil;status=T
PIH-X	Gene3D	protein_match	537	901	4.0E-37	+	.	date=14-07-2021;Target=PIH-X 537 901;ID=match$651_537_901;Name=G3DSA:3.80.10.10;status=T;Dbxref="InterPro:IPR032675"
PIH-X	SUPERFAMILY	protein_match	1007	1265	1.46E-20	+	.	date=14-07-2021;Target=PIH-X 1007 1265;ID=match$652_1007_1265;Name=SSF52058;status=T
PIH-X	Pfam	protein_match	11	103	8.7E-15	+	.	date=14-07-2021;Target=PIH-X 11 103;ID=match$653_11_103;signature_desc=Rx N-terminal domain;Name=PF18052;status=T;Dbxref="InterPro:IPR041118"
PIH-X	Gene3D	protein_match	158	332	3.6E-42	+	.	date=14-07-2021;Target=PIH-X 158 332;ID=match$654_158_332;Name=G3DSA:3.40.50.300;status=T
PIH-X	CDD	protein_match	178	288	0.00328955	+	.	date=14-07-2021;Target=PIH-X 178 288;ID=match$655_178_288;signature_desc=AAA;Name=cd00009;status=T
PIH-X	SUPERFAMILY	protein_match	492	975	4.42E-36	+	.	date=14-07-2021;Target=PIH-X 492 975;ID=match$656_492_975;Name=SSF52058;status=T
PIH-X	Gene3D	protein_match	908	1125	1.8E-15	+	.	date=14-07-2021;Target=PIH-X 908 1125;ID=match$657_908_1125;Name=G3DSA:3.80.10.10;status=T;Dbxref="InterPro:IPR032675"
PIH-X	Gene3D	protein_match	14	121	1.1E-8	+	.	date=14-07-2021;Target=PIH-X 14 121;ID=match$658_14_121;Name=G3DSA:1.20.5.4130;status=T
PIH-X	Coils	protein_match	70	101	.	+	.	date=14-07-2021;Target=PIH-X 70 101;ID=match$659_70_101;Name=Coil;status=T
##sequence-region Bph1_9-1 1 1226
Bph1_9-1	.	polypeptide	1	1226	.	+	.	ID=Bph1_9-1;md5=0705cff2df603b0c913b437ed56e3bd1
Bph1_9-1	PRINTS	protein_match	430	445	4.5E-18	+	.	date=14-07-2021;Target=Bph1_9-1 430 445;ID=match$660_430_445;signature_desc=Disease resistance protein signature;Name=PR00364;status=T
Bph1_9-1	PRINTS	protein_match	597	611	4.5E-18	+	.	date=14-07-2021;Target=Bph1_9-1 597 611;ID=match$660_597_611;signature_desc=Disease resistance protein signature;Name=PR00364;status=T
Bph1_9-1	PRINTS	protein_match	497	511	4.5E-18	+	.	date=14-07-2021;Target=Bph1_9-1 497 511;ID=match$660_497_511;signature_desc=Disease resistance protein signature;Name=PR00364;status=T
Bph1_9-1	PRINTS	protein_match	807	823	4.5E-18	+	.	date=14-07-2021;Target=Bph1_9-1 807 823;ID=match$660_807_823;signature_desc=Disease resistance protein signature;Name=PR00364;status=T
Bph1_9-1	Gene3D	protein_match	13	129	3.8E-21	+	.	date=14-07-2021;Target=Bph1_9-1 13 129;ID=match$661_13_129;Name=G3DSA:1.20.5.4130;status=T
Bph1_9-1	Gene3D	protein_match	151	345	3.1E-11	+	.	date=14-07-2021;Target=Bph1_9-1 151 345;ID=match$662_151_345;Name=G3DSA:3.40.50.300;status=T
Bph1_9-1	SUPERFAMILY	protein_match	166	342	1.43E-12	+	.	date=14-07-2021;Target=Bph1_9-1 166 342;ID=match$663_166_342;Name=SSF52540;status=T;Dbxref="InterPro:IPR027417"
Bph1_9-1	Pfam	protein_match	413	650	7.1E-48	+	.	date=14-07-2021;Target=Bph1_9-1 413 650;ID=match$664_413_650;signature_desc=NB-ARC domain;Name=PF00931;status=T;Dbxref="InterPro:IPR002182"
Bph1_9-1	Pfam	protein_match	184	370	6.6E-12	+	.	date=14-07-2021;Target=Bph1_9-1 184 370;ID=match$664_184_370;signature_desc=NB-ARC domain;Name=PF00931;status=T;Dbxref="InterPro:IPR002182"
Bph1_9-1	Pfam	protein_match	20	94	6.0E-20	+	.	date=14-07-2021;Target=Bph1_9-1 20 94;ID=match$665_20_94;signature_desc=Rx N-terminal domain;Name=PF18052;status=T;Dbxref="InterPro:IPR041118"
Bph1_9-1	SUPERFAMILY	protein_match	399	663	1.08E-57	+	.	date=14-07-2021;Target=Bph1_9-1 399 663;ID=match$666_399_663;Name=SSF52540;status=T;Dbxref="InterPro:IPR027417"
Bph1_9-1	Gene3D	protein_match	944	1200	5.6E-19	+	.	date=14-07-2021;Target=Bph1_9-1 944 1200;ID=match$667_944_1200;Name=G3DSA:3.80.10.10;status=T;Dbxref="InterPro:IPR032675"
Bph1_9-1	Gene3D	protein_match	799	935	3.4E-14	+	.	date=14-07-2021;Target=Bph1_9-1 799 935;ID=match$667_799_935;Name=G3DSA:3.80.10.10;status=T;Dbxref="InterPro:IPR032675"
Bph1_9-1	Coils	protein_match	107	127	.	+	.	date=14-07-2021;Target=Bph1_9-1 107 127;ID=match$668_107_127;Name=Coil;status=T
Bph1_9-1	Gene3D	protein_match	649	741	2.8E-17	+	.	date=14-07-2021;Target=Bph1_9-1 649 741;ID=match$669_649_741;Name=G3DSA:1.10.10.10;status=T;Dbxref="InterPro:IPR036388"
Bph1_9-1	Gene3D	protein_match	559	648	1.1E-14	+	.	date=14-07-2021;Target=Bph1_9-1 559 648;ID=match$670_559_648;Name=G3DSA:1.10.8.430;status=T;Dbxref="InterPro:IPR042197"
Bph1_9-1	SUPERFAMILY	protein_match	730	1161	1.77E-30	+	.	date=14-07-2021;Target=Bph1_9-1 730 1161;ID=match$671_730_1161;Name=SSF52058;status=T
Bph1_9-1	CDD	protein_match	15	125	1.34258E-27	+	.	date=14-07-2021;Target=Bph1_9-1 15 125;ID=match$672_15_125;signature_desc=RX-CC_like;Name=cd14798;status=T;Dbxref="InterPro:IPR038005"
Bph1_9-1	Gene3D	protein_match	392	550	4.6E-33	+	.	date=14-07-2021;Target=Bph1_9-1 392 550;ID=match$673_392_550;Name=G3DSA:3.40.50.300;status=T
##sequence-region GmNNL1_HT1 1 1011
GmNNL1_HT1	.	polypeptide	1	1011	.	+	.	ID=GmNNL1_HT1;md5=da46447cfff9f21fb611eb44a072fd3d
GmNNL1_HT1	Gene3D	protein_match	693	775	3.1E-14	+	.	date=14-07-2021;Target=GmNNL1_HT1 693 775;ID=match$674_693_775;Name=G3DSA:3.80.10.10;status=T;Dbxref="InterPro:IPR032675"
GmNNL1_HT1	Gene3D	protein_match	535	692	4.1E-14	+	.	date=14-07-2021;Target=GmNNL1_HT1 535 692;ID=match$674_535_692;Name=G3DSA:3.80.10.10;status=T;Dbxref="InterPro:IPR032675"
GmNNL1_HT1	ProSiteProfiles	protein_match	16	158	30.768	+	.	date=14-07-2021;Target=GmNNL1_HT1 16 158;ID=match$675_16_158;signature_desc=TIR domain profile.;Name=PS50104;status=T;Dbxref="InterPro:IPR000157"
GmNNL1_HT1	PRINTS	protein_match	217	232	2.7E-23	+	.	date=14-07-2021;Target=GmNNL1_HT1 217 232;ID=match$676_217_232;signature_desc=Disease resistance protein signature;Name=PR00364;status=T
GmNNL1_HT1	PRINTS	protein_match	387	401	2.7E-23	+	.	date=14-07-2021;Target=GmNNL1_HT1 387 401;ID=match$676_387_401;signature_desc=Disease resistance protein signature;Name=PR00364;status=T
GmNNL1_HT1	PRINTS	protein_match	693	709	2.7E-23	+	.	date=14-07-2021;Target=GmNNL1_HT1 693 709;ID=match$676_693_709;signature_desc=Disease resistance protein signature;Name=PR00364;status=T
GmNNL1_HT1	PRINTS	protein_match	294	308	2.7E-23	+	.	date=14-07-2021;Target=GmNNL1_HT1 294 308;ID=match$676_294_308;signature_desc=Disease resistance protein signature;Name=PR00364;status=T
GmNNL1_HT1	SUPERFAMILY	protein_match	185	446	1.98E-61	+	.	date=14-07-2021;Target=GmNNL1_HT1 185 446;ID=match$677_185_446;Name=SSF52540;status=T;Dbxref="InterPro:IPR027417"
GmNNL1_HT1	Pfam	protein_match	202	426	1.4E-21	+	.	date=14-07-2021;Target=GmNNL1_HT1 202 426;ID=match$678_202_426;signature_desc=NB-ARC domain;Name=PF00931;status=T;Dbxref="InterPro:IPR002182"
GmNNL1_HT1	Gene3D	protein_match	12	186	4.3E-72	+	.	date=14-07-2021;Target=GmNNL1_HT1 12 186;ID=match$679_12_186;Name=G3DSA:3.40.50.10140;status=T;Dbxref="InterPro:IPR035897"
GmNNL1_HT1	SUPERFAMILY	protein_match	542	776	4.53E-27	+	.	date=14-07-2021;Target=GmNNL1_HT1 542 776;ID=match$680_542_776;Name=SSF52058;status=T
GmNNL1_HT1	Gene3D	protein_match	187	346	3.8E-30	+	.	date=14-07-2021;Target=GmNNL1_HT1 187 346;ID=match$681_187_346;Name=G3DSA:3.40.50.300;status=T
GmNNL1_HT1	SUPERFAMILY	protein_match	423	529	1.88E-18	+	.	date=14-07-2021;Target=GmNNL1_HT1 423 529;ID=match$682_423_529;Name=SSF46785;status=T;Dbxref="InterPro:IPR036390"
GmNNL1_HT1	Gene3D	protein_match	353	436	6.4E-14	+	.	date=14-07-2021;Target=GmNNL1_HT1 353 436;ID=match$683_353_436;Name=G3DSA:1.10.8.430;status=T;Dbxref="InterPro:IPR042197"
GmNNL1_HT1	SUPERFAMILY	protein_match	10	161	4.32E-45	+	.	date=14-07-2021;Target=GmNNL1_HT1 10 161;ID=match$684_10_161;Name=SSF52200;status=T;Dbxref="InterPro:IPR035897"
GmNNL1_HT1	Pfam	protein_match	18	182	2.0E-45	+	.	date=14-07-2021;Target=GmNNL1_HT1 18 182;ID=match$685_18_182;signature_desc=TIR domain;Name=PF01582;status=T;Dbxref="InterPro:IPR000157"
GmNNL1_HT1	SMART	protein_match	17	158	1.5E-50	+	.	date=14-07-2021;Target=GmNNL1_HT1 17 158;ID=match$686_17_158;Name=SM00255;status=T;Dbxref="InterPro:IPR000157"
##sequence-region Adnr1-RGA4 1 997
Adnr1-RGA4	.	polypeptide	1	997	.	+	.	ID=Adnr1-RGA4;md5=17f28ec6d84936b43b8c02f30a3601c7
Adnr1-RGA4	SUPERFAMILY	protein_match	172	440	8.75E-39	+	.	date=14-07-2021;Target=Adnr1-RGA4 172 440;ID=match$687_172_440;Name=SSF52540;status=T;Dbxref="InterPro:IPR027417"
Adnr1-RGA4	SUPERFAMILY	protein_match	534	903	3.23E-29	+	.	date=14-07-2021;Target=Adnr1-RGA4 534 903;ID=match$688_534_903;Name=SSF52058;status=T
Adnr1-RGA4	Gene3D	protein_match	170	333	1.4E-26	+	.	date=14-07-2021;Target=Adnr1-RGA4 170 333;ID=match$689_170_333;Name=G3DSA:3.40.50.300;status=T
Adnr1-RGA4	Gene3D	protein_match	9	141	8.8E-9	+	.	date=14-07-2021;Target=Adnr1-RGA4 9 141;ID=match$690_9_141;Name=G3DSA:1.20.5.4130;status=T
Adnr1-RGA4	Pfam	protein_match	180	427	1.1E-29	+	.	date=14-07-2021;Target=Adnr1-RGA4 180 427;ID=match$691_180_427;signature_desc=NB-ARC domain;Name=PF00931;status=T;Dbxref="InterPro:IPR002182"
Adnr1-RGA4	Gene3D	protein_match	421	518	1.1E-9	+	.	date=14-07-2021;Target=Adnr1-RGA4 421 518;ID=match$692_421_518;Name=G3DSA:1.10.10.10;status=T;Dbxref="InterPro:IPR036388"
Adnr1-RGA4	Coils	protein_match	180	200	.	+	.	date=14-07-2021;Target=Adnr1-RGA4 180 200;ID=match$693_180_200;Name=Coil;status=T
Adnr1-RGA4	Gene3D	protein_match	552	914	2.1E-27	+	.	date=14-07-2021;Target=Adnr1-RGA4 552 914;ID=match$694_552_914;Name=G3DSA:3.80.10.10;status=T;Dbxref="InterPro:IPR032675"
Adnr1-RGA4	Pfam	protein_match	8	93	1.6E-6	+	.	date=14-07-2021;Target=Adnr1-RGA4 8 93;ID=match$695_8_93;signature_desc=Rx N-terminal domain;Name=PF18052;status=T;Dbxref="InterPro:IPR041118"
Adnr1-RGA4	PRINTS	protein_match	370	384	1.4E-17	+	.	date=14-07-2021;Target=Adnr1-RGA4 370 384;ID=match$696_370_384;signature_desc=Disease resistance protein signature;Name=PR00364;status=T
Adnr1-RGA4	PRINTS	protein_match	199	214	1.4E-17	+	.	date=14-07-2021;Target=Adnr1-RGA4 199 214;ID=match$696_199_214;signature_desc=Disease resistance protein signature;Name=PR00364;status=T
Adnr1-RGA4	PRINTS	protein_match	580	596	1.4E-17	+	.	date=14-07-2021;Target=Adnr1-RGA4 580 596;ID=match$696_580_596;signature_desc=Disease resistance protein signature;Name=PR00364;status=T
Adnr1-RGA4	PRINTS	protein_match	281	295	1.4E-17	+	.	date=14-07-2021;Target=Adnr1-RGA4 281 295;ID=match$696_281_295;signature_desc=Disease resistance protein signature;Name=PR00364;status=T
##sequence-region Pc 1 1194
Pc	.	polypeptide	1	1194	.	+	.	ID=Pc;md5=4bb8f190fb1d5348ea8801da118ecad3
Pc	Gene3D	protein_match	728	1013	2.0E-23	+	.	date=14-07-2021;Target=Pc 728 1013;ID=match$697_728_1013;Name=G3DSA:3.80.10.10;status=T;Dbxref="InterPro:IPR032675"
Pc	PRINTS	protein_match	196	211	1.1E-19	+	.	date=14-07-2021;Target=Pc 196 211;ID=match$698_196_211;signature_desc=Disease resistance protein signature;Name=PR00364;status=T
Pc	PRINTS	protein_match	270	284	1.1E-19	+	.	date=14-07-2021;Target=Pc 270 284;ID=match$698_270_284;signature_desc=Disease resistance protein signature;Name=PR00364;status=T
Pc	PRINTS	protein_match	774	790	1.1E-19	+	.	date=14-07-2021;Target=Pc 774 790;ID=match$698_774_790;signature_desc=Disease resistance protein signature;Name=PR00364;status=T
Pc	PRINTS	protein_match	366	380	1.1E-19	+	.	date=14-07-2021;Target=Pc 366 380;ID=match$698_366_380;signature_desc=Disease resistance protein signature;Name=PR00364;status=T
Pc	CDD	protein_match	172	313	0.00446934	+	.	date=14-07-2021;Target=Pc 172 313;ID=match$699_172_313;signature_desc=AAA;Name=cd00009;status=T
Pc	CDD	protein_match	2	128	2.83912E-11	+	.	date=14-07-2021;Target=Pc 2 128;ID=match$700_2_128;signature_desc=RX-CC_like;Name=cd14798;status=T;Dbxref="InterPro:IPR038005"
Pc	Gene3D	protein_match	139	326	3.2E-35	+	.	date=14-07-2021;Target=Pc 139 326;ID=match$701_139_326;Name=G3DSA:3.40.50.300;status=T
Pc	Gene3D	protein_match	543	718	1.6E-22	+	.	date=14-07-2021;Target=Pc 543 718;ID=match$702_543_718;Name=G3DSA:3.80.10.10;status=T;Dbxref="InterPro:IPR032675"
Pc	SUPERFAMILY	protein_match	162	429	4.02E-57	+	.	date=14-07-2021;Target=Pc 162 429;ID=match$703_162_429;Name=SSF52540;status=T;Dbxref="InterPro:IPR027417"
Pc	Gene3D	protein_match	1014	1160	2.7E-24	+	.	date=14-07-2021;Target=Pc 1014 1160;ID=match$704_1014_1160;Name=G3DSA:3.80.10.10;status=T;Dbxref="InterPro:IPR032675"
Pc	Pfam	protein_match	9	98	7.9E-16	+	.	date=14-07-2021;Target=Pc 9 98;ID=match$705_9_98;signature_desc=Rx N-terminal domain;Name=PF18052;status=T;Dbxref="InterPro:IPR041118"
Pc	Gene3D	protein_match	415	503	1.1E-15	+	.	date=14-07-2021;Target=Pc 415 503;ID=match$706_415_503;Name=G3DSA:1.10.10.10;status=T;Dbxref="InterPro:IPR036388"
Pc	SUPERFAMILY	protein_match	729	1162	2.52E-25	+	.	date=14-07-2021;Target=Pc 729 1162;ID=match$707_729_1162;Name=SSF52058;status=T
Pc	Gene3D	protein_match	330	414	8.0E-12	+	.	date=14-07-2021;Target=Pc 330 414;ID=match$708_330_414;Name=G3DSA:1.10.8.430;status=T;Dbxref="InterPro:IPR042197"
Pc	SUPERFAMILY	protein_match	492	810	8.84E-39	+	.	date=14-07-2021;Target=Pc 492 810;ID=match$709_492_810;Name=SSF52058;status=T
Pc	Gene3D	protein_match	10	123	8.1E-13	+	.	date=14-07-2021;Target=Pc 10 123;ID=match$710_10_123;Name=G3DSA:1.20.5.4130;status=T
Pc	Pfam	protein_match	175	397	2.5E-48	+	.	date=14-07-2021;Target=Pc 175 397;ID=match$711_175_397;signature_desc=NB-ARC domain;Name=PF00931;status=T;Dbxref="InterPro:IPR002182"
##sequence-region HcMLA1 1 946
HcMLA1	.	polypeptide	1	946	.	+	.	ID=HcMLA1;md5=36f63d9c8ea7c08bda296244b7f1d470
HcMLA1	Gene3D	protein_match	326	415	1.3E-13	+	.	date=14-07-2021;Target=HcMLA1 326 415;ID=match$712_326_415;Name=G3DSA:1.10.8.430;status=T;Dbxref="InterPro:IPR042197"
HcMLA1	Gene3D	protein_match	516	873	1.7E-22	+	.	date=14-07-2021;Target=HcMLA1 516 873;ID=match$713_516_873;Name=G3DSA:3.80.10.10;status=T;Dbxref="InterPro:IPR032675"
HcMLA1	Pfam	protein_match	7	91	1.1E-21	+	.	date=14-07-2021;Target=HcMLA1 7 91;ID=match$714_7_91;signature_desc=Rx N-terminal domain;Name=PF18052;status=T;Dbxref="InterPro:IPR041118"
HcMLA1	Gene3D	protein_match	154	318	2.7E-32	+	.	date=14-07-2021;Target=HcMLA1 154 318;ID=match$715_154_318;Name=G3DSA:3.40.50.300;status=T
HcMLA1	CDD	protein_match	21	129	8.86458E-21	+	.	date=14-07-2021;Target=HcMLA1 21 129;ID=match$716_21_129;signature_desc=RX-CC_like;Name=cd14798;status=T;Dbxref="InterPro:IPR038005"
HcMLA1	PRINTS	protein_match	624	640	2.3E-17	+	.	date=14-07-2021;Target=HcMLA1 624 640;ID=match$717_624_640;signature_desc=Disease resistance protein signature;Name=PR00364;status=T
HcMLA1	PRINTS	protein_match	264	278	2.3E-17	+	.	date=14-07-2021;Target=HcMLA1 264 278;ID=match$717_264_278;signature_desc=Disease resistance protein signature;Name=PR00364;status=T
HcMLA1	PRINTS	protein_match	362	376	2.3E-17	+	.	date=14-07-2021;Target=HcMLA1 362 376;ID=match$717_362_376;signature_desc=Disease resistance protein signature;Name=PR00364;status=T
HcMLA1	PRINTS	protein_match	191	206	2.3E-17	+	.	date=14-07-2021;Target=HcMLA1 191 206;ID=match$717_191_206;signature_desc=Disease resistance protein signature;Name=PR00364;status=T
HcMLA1	Pfam	protein_match	190	416	9.0E-44	+	.	date=14-07-2021;Target=HcMLA1 190 416;ID=match$718_190_416;signature_desc=NB-ARC domain;Name=PF00931;status=T;Dbxref="InterPro:IPR002182"
HcMLA1	Coils	protein_match	118	138	.	+	.	date=14-07-2021;Target=HcMLA1 118 138;ID=match$719_118_138;Name=Coil;status=T
HcMLA1	SUPERFAMILY	protein_match	495	824	2.04E-26	+	.	date=14-07-2021;Target=HcMLA1 495 824;ID=match$720_495_824;Name=SSF52058;status=T
HcMLA1	Gene3D	protein_match	416	505	3.2E-12	+	.	date=14-07-2021;Target=HcMLA1 416 505;ID=match$721_416_505;Name=G3DSA:1.10.10.10;status=T;Dbxref="InterPro:IPR036388"
HcMLA1	Gene3D	protein_match	6	115	1.4E-32	+	.	date=14-07-2021;Target=HcMLA1 6 115;ID=match$722_6_115;Name=G3DSA:1.20.5.4130;status=T
HcMLA1	SUPERFAMILY	protein_match	169	430	9.3E-61	+	.	date=14-07-2021;Target=HcMLA1 169 430;ID=match$723_169_430;Name=SSF52540;status=T;Dbxref="InterPro:IPR027417"
##sequence-region Pm8 1 1375
Pm8	.	polypeptide	1	1375	.	+	.	ID=Pm8;md5=df28d04e5e4814dfe0c83cf7ea560df6
Pm8	Gene3D	protein_match	344	413	8.6E-8	+	.	date=14-07-2021;Target=Pm8 344 413;ID=match$724_344_413;Name=G3DSA:1.10.8.430;status=T;Dbxref="InterPro:IPR042197"
Pm8	Pfam	protein_match	14	99	1.5E-14	+	.	date=14-07-2021;Target=Pm8 14 99;ID=match$725_14_99;signature_desc=Rx N-terminal domain;Name=PF18052;status=T;Dbxref="InterPro:IPR041118"
Pm8	Gene3D	protein_match	13	120	6.3E-13	+	.	date=14-07-2021;Target=Pm8 13 120;ID=match$726_13_120;Name=G3DSA:1.20.5.4130;status=T
Pm8	SUPERFAMILY	protein_match	895	1331	7.14E-21	+	.	date=14-07-2021;Target=Pm8 895 1331;ID=match$727_895_1331;Name=SSF52058;status=T
Pm8	SUPERFAMILY	protein_match	496	973	5.95E-32	+	.	date=14-07-2021;Target=Pm8 496 973;ID=match$728_496_973;Name=SSF52058;status=T
Pm8	Gene3D	protein_match	162	330	2.6E-37	+	.	date=14-07-2021;Target=Pm8 162 330;ID=match$729_162_330;Name=G3DSA:3.40.50.300;status=T
Pm8	Gene3D	protein_match	682	881	2.1E-10	+	.	date=14-07-2021;Target=Pm8 682 881;ID=match$730_682_881;Name=G3DSA:3.80.10.10;status=T;Dbxref="InterPro:IPR032675"
Pm8	Gene3D	protein_match	531	681	6.6E-19	+	.	date=14-07-2021;Target=Pm8 531 681;ID=match$730_531_681;Name=G3DSA:3.80.10.10;status=T;Dbxref="InterPro:IPR032675"
Pm8	Gene3D	protein_match	892	1353	5.9E-21	+	.	date=14-07-2021;Target=Pm8 892 1353;ID=match$731_892_1353;Name=G3DSA:3.80.10.10;status=T;Dbxref="InterPro:IPR032675"
Pm8	PRINTS	protein_match	272	286	2.1E-18	+	.	date=14-07-2021;Target=Pm8 272 286;ID=match$732_272_286;signature_desc=Disease resistance protein signature;Name=PR00364;status=T
Pm8	PRINTS	protein_match	367	381	2.1E-18	+	.	date=14-07-2021;Target=Pm8 367 381;ID=match$732_367_381;signature_desc=Disease resistance protein signature;Name=PR00364;status=T
Pm8	PRINTS	protein_match	616	632	2.1E-18	+	.	date=14-07-2021;Target=Pm8 616 632;ID=match$732_616_632;signature_desc=Disease resistance protein signature;Name=PR00364;status=T
Pm8	PRINTS	protein_match	201	216	2.1E-18	+	.	date=14-07-2021;Target=Pm8 201 216;ID=match$732_201_216;signature_desc=Disease resistance protein signature;Name=PR00364;status=T
Pm8	Pfam	protein_match	180	416	4.0E-47	+	.	date=14-07-2021;Target=Pm8 180 416;ID=match$733_180_416;signature_desc=NB-ARC domain;Name=PF00931;status=T;Dbxref="InterPro:IPR002182"
Pm8	Gene3D	protein_match	414	507	5.9E-18	+	.	date=14-07-2021;Target=Pm8 414 507;ID=match$734_414_507;Name=G3DSA:1.10.10.10;status=T;Dbxref="InterPro:IPR036388"
Pm8	SUPERFAMILY	protein_match	179	428	2.38E-55	+	.	date=14-07-2021;Target=Pm8 179 428;ID=match$735_179_428;Name=SSF52540;status=T;Dbxref="InterPro:IPR027417"
##sequence-region Tm2_2 1 861
Tm2_2	.	polypeptide	1	861	.	+	.	ID=Tm2_2;md5=8893561a7da661e6c9a054a997fefc28
Tm2_2	Gene3D	protein_match	310	397	9.9E-14	+	.	date=14-07-2021;Target=Tm2_2 310 397;ID=match$736_310_397;Name=G3DSA:1.10.8.430;status=T;Dbxref="InterPro:IPR042197"
Tm2_2	Gene3D	protein_match	147	305	3.5E-31	+	.	date=14-07-2021;Target=Tm2_2 147 305;ID=match$737_147_305;Name=G3DSA:3.40.50.300;status=T
Tm2_2	Gene3D	protein_match	502	861	1.2E-23	+	.	date=14-07-2021;Target=Tm2_2 502 861;ID=match$738_502_861;Name=G3DSA:3.80.10.10;status=T;Dbxref="InterPro:IPR032675"
Tm2_2	Pfam	protein_match	10	92	2.2E-14	+	.	date=14-07-2021;Target=Tm2_2 10 92;ID=match$739_10_92;signature_desc=Rx N-terminal domain;Name=PF18052;status=T;Dbxref="InterPro:IPR041118"
Tm2_2	Coils	protein_match	63	83	.	+	.	date=14-07-2021;Target=Tm2_2 63 83;ID=match$740_63_83;Name=Coil;status=T
Tm2_2	Gene3D	protein_match	398	489	8.9E-19	+	.	date=14-07-2021;Target=Tm2_2 398 489;ID=match$741_398_489;Name=G3DSA:1.10.10.10;status=T;Dbxref="InterPro:IPR036388"
Tm2_2	SUPERFAMILY	protein_match	478	846	2.55E-25	+	.	date=14-07-2021;Target=Tm2_2 478 846;ID=match$742_478_846;Name=SSF52058;status=T
Tm2_2	SMART	protein_match	177	317	0.0018	+	.	date=14-07-2021;Target=Tm2_2 177 317;ID=match$743_177_317;Name=SM00382;status=T;Dbxref="InterPro:IPR003593"
Tm2_2	CDD	protein_match	2	121	2.33566E-18	+	.	date=14-07-2021;Target=Tm2_2 2 121;ID=match$744_2_121;signature_desc=RX-CC_like;Name=cd14798;status=T;Dbxref="InterPro:IPR038005"
Tm2_2	Pfam	protein_match	162	388	1.8E-46	+	.	date=14-07-2021;Target=Tm2_2 162 388;ID=match$745_162_388;signature_desc=NB-ARC domain;Name=PF00931;status=T;Dbxref="InterPro:IPR002182"
Tm2_2	PRINTS	protein_match	180	195	2.9E-16	+	.	date=14-07-2021;Target=Tm2_2 180 195;ID=match$746_180_195;signature_desc=Disease resistance protein signature;Name=PR00364;status=T
Tm2_2	PRINTS	protein_match	249	263	2.9E-16	+	.	date=14-07-2021;Target=Tm2_2 249 263;ID=match$746_249_263;signature_desc=Disease resistance protein signature;Name=PR00364;status=T
Tm2_2	PRINTS	protein_match	606	622	2.9E-16	+	.	date=14-07-2021;Target=Tm2_2 606 622;ID=match$746_606_622;signature_desc=Disease resistance protein signature;Name=PR00364;status=T
Tm2_2	PRINTS	protein_match	351	365	2.9E-16	+	.	date=14-07-2021;Target=Tm2_2 351 365;ID=match$746_351_365;signature_desc=Disease resistance protein signature;Name=PR00364;status=T
Tm2_2	Gene3D	protein_match	10	119	4.2E-13	+	.	date=14-07-2021;Target=Tm2_2 10 119;ID=match$747_10_119;Name=G3DSA:1.20.5.4130;status=T
Tm2_2	SUPERFAMILY	protein_match	143	412	3.41E-55	+	.	date=14-07-2021;Target=Tm2_2 143 412;ID=match$748_143_412;Name=SSF52540;status=T;Dbxref="InterPro:IPR027417"
##sequence-region RSG3-301 1 1186
RSG3-301	.	polypeptide	1	1186	.	+	.	ID=RSG3-301;md5=98e7950ac8ce6dcae28b165eeb84201f
RSG3-301	Pfam	protein_match	175	392	2.6E-55	+	.	date=14-07-2021;Target=RSG3-301 175 392;ID=match$749_175_392;signature_desc=NB-ARC domain;Name=PF00931;status=T;Dbxref="InterPro:IPR002182"
RSG3-301	PRINTS	protein_match	364	378	1.8E-19	+	.	date=14-07-2021;Target=RSG3-301 364 378;ID=match$750_364_378;signature_desc=Disease resistance protein signature;Name=PR00364;status=T
RSG3-301	PRINTS	protein_match	617	633	1.8E-19	+	.	date=14-07-2021;Target=RSG3-301 617 633;ID=match$750_617_633;signature_desc=Disease resistance protein signature;Name=PR00364;status=T
RSG3-301	PRINTS	protein_match	195	210	1.8E-19	+	.	date=14-07-2021;Target=RSG3-301 195 210;ID=match$750_195_210;signature_desc=Disease resistance protein signature;Name=PR00364;status=T
RSG3-301	PRINTS	protein_match	268	282	1.8E-19	+	.	date=14-07-2021;Target=RSG3-301 268 282;ID=match$750_268_282;signature_desc=Disease resistance protein signature;Name=PR00364;status=T
RSG3-301	Coils	protein_match	118	138	.	+	.	date=14-07-2021;Target=RSG3-301 118 138;ID=match$751_118_138;Name=Coil;status=T
RSG3-301	Gene3D	protein_match	677	875	9.0E-20	+	.	date=14-07-2021;Target=RSG3-301 677 875;ID=match$752_677_875;Name=G3DSA:3.80.10.10;status=T;Dbxref="InterPro:IPR032675"
RSG3-301	Gene3D	protein_match	1040	1160	6.9E-9	+	.	date=14-07-2021;Target=RSG3-301 1040 1160;ID=match$752_1040_1160;Name=G3DSA:3.80.10.10;status=T;Dbxref="InterPro:IPR032675"
RSG3-301	Gene3D	protein_match	876	1039	3.1E-14	+	.	date=14-07-2021;Target=RSG3-301 876 1039;ID=match$752_876_1039;Name=G3DSA:3.80.10.10;status=T;Dbxref="InterPro:IPR032675"
RSG3-301	ProSiteProfiles	protein_match	598	619	7.827	+	.	date=14-07-2021;Target=RSG3-301 598 619;ID=match$753_598_619;signature_desc=Leucine-rich repeat profile.;Name=PS51450;status=T;Dbxref="InterPro:IPR001611"
RSG3-301	Gene3D	protein_match	328	411	1.1E-16	+	.	date=14-07-2021;Target=RSG3-301 328 411;ID=match$754_328_411;Name=G3DSA:1.10.8.430;status=T;Dbxref="InterPro:IPR042197"
RSG3-301	SUPERFAMILY	protein_match	160	427	6.66E-70	+	.	date=14-07-2021;Target=RSG3-301 160 427;ID=match$755_160_427;Name=SSF52540;status=T;Dbxref="InterPro:IPR027417"
RSG3-301	Gene3D	protein_match	559	659	3.2E-15	+	.	date=14-07-2021;Target=RSG3-301 559 659;ID=match$756_559_659;Name=G3DSA:3.80.10.10;status=T;Dbxref="InterPro:IPR032675"
RSG3-301	Gene3D	protein_match	154	327	3.0E-39	+	.	date=14-07-2021;Target=RSG3-301 154 327;ID=match$757_154_327;Name=G3DSA:3.40.50.300;status=T
RSG3-301	Pfam	protein_match	11	101	9.1E-15	+	.	date=14-07-2021;Target=RSG3-301 11 101;ID=match$758_11_101;signature_desc=Rx N-terminal domain;Name=PF18052;status=T;Dbxref="InterPro:IPR041118"
RSG3-301	SUPERFAMILY	protein_match	490	896	4.76E-31	+	.	date=14-07-2021;Target=RSG3-301 490 896;ID=match$759_490_896;Name=SSF52058;status=T
RSG3-301	Gene3D	protein_match	13	136	2.3E-9	+	.	date=14-07-2021;Target=RSG3-301 13 136;ID=match$760_13_136;Name=G3DSA:1.20.5.4130;status=T
RSG3-301	Gene3D	protein_match	412	500	5.7E-14	+	.	date=14-07-2021;Target=RSG3-301 412 500;ID=match$761_412_500;Name=G3DSA:1.10.10.10;status=T;Dbxref="InterPro:IPR036388"
RSG3-301	SUPERFAMILY	protein_match	941	1165	3.85E-19	+	.	date=14-07-2021;Target=RSG3-301 941 1165;ID=match$762_941_1165;Name=SSF52058;status=T
##sequence-region NRC0 1 887
NRC0	.	polypeptide	1	887	.	+	.	ID=NRC0;md5=4750f2efde55c4858a7af240d31856b4
NRC0	SUPERFAMILY	protein_match	143	411	4.61E-69	+	.	date=14-07-2021;Target=NRC0 143 411;ID=match$763_143_411;Name=SSF52540;status=T;Dbxref="InterPro:IPR027417"
NRC0	Gene3D	protein_match	543	852	6.0E-34	+	.	date=14-07-2021;Target=NRC0 543 852;ID=match$764_543_852;Name=G3DSA:3.80.10.10;status=T;Dbxref="InterPro:IPR032675"
NRC0	Gene3D	protein_match	403	487	5.1E-13	+	.	date=14-07-2021;Target=NRC0 403 487;ID=match$765_403_487;Name=G3DSA:1.10.10.10;status=T;Dbxref="InterPro:IPR036388"
NRC0	Gene3D	protein_match	313	402	2.5E-14	+	.	date=14-07-2021;Target=NRC0 313 402;ID=match$766_313_402;Name=G3DSA:1.10.8.430;status=T;Dbxref="InterPro:IPR042197"
NRC0	Gene3D	protein_match	1	127	5.5E-23	+	.	date=14-07-2021;Target=NRC0 1 127;ID=match$767_1_127;Name=G3DSA:1.20.5.4130;status=T
NRC0	Pfam	protein_match	5	89	3.8E-17	+	.	date=14-07-2021;Target=NRC0 5 89;ID=match$768_5_89;signature_desc=Rx N-terminal domain;Name=PF18052;status=T;Dbxref="InterPro:IPR041118"
NRC0	Gene3D	protein_match	137	305	3.1E-36	+	.	date=14-07-2021;Target=NRC0 137 305;ID=match$769_137_305;Name=G3DSA:3.40.50.300;status=T
NRC0	CDD	protein_match	21	122	3.9868E-32	+	.	date=14-07-2021;Target=NRC0 21 122;ID=match$770_21_122;signature_desc=RX-CC_like;Name=cd14798;status=T;Dbxref="InterPro:IPR038005"
NRC0	Pfam	protein_match	162	398	4.3E-62	+	.	date=14-07-2021;Target=NRC0 162 398;ID=match$771_162_398;signature_desc=NB-ARC domain;Name=PF00931;status=T;Dbxref="InterPro:IPR002182"
NRC0	SUPERFAMILY	protein_match	477	850	2.38E-24	+	.	date=14-07-2021;Target=NRC0 477 850;ID=match$772_477_850;Name=SSF52058;status=T
NRC0	PRINTS	protein_match	254	268	6.0E-17	+	.	date=14-07-2021;Target=NRC0 254 268;ID=match$773_254_268;signature_desc=Disease resistance protein signature;Name=PR00364;status=T
NRC0	PRINTS	protein_match	179	194	6.0E-17	+	.	date=14-07-2021;Target=NRC0 179 194;ID=match$773_179_194;signature_desc=Disease resistance protein signature;Name=PR00364;status=T
NRC0	PRINTS	protein_match	816	832	6.0E-17	+	.	date=14-07-2021;Target=NRC0 816 832;ID=match$773_816_832;signature_desc=Disease resistance protein signature;Name=PR00364;status=T
NRC0	PRINTS	protein_match	348	362	6.0E-17	+	.	date=14-07-2021;Target=NRC0 348 362;ID=match$773_348_362;signature_desc=Disease resistance protein signature;Name=PR00364;status=T
##sequence-region RPi-abpt 1 845
RPi-abpt	.	polypeptide	1	845	.	+	.	ID=RPi-abpt;md5=202ffd4e9057d60c3d20e8be631cada1
RPi-abpt	SUPERFAMILY	protein_match	474	834	1.26E-28	+	.	date=14-07-2021;Target=RPi-abpt 474 834;ID=match$774_474_834;Name=SSF52058;status=T
RPi-abpt	Pfam	protein_match	5	88	1.4E-18	+	.	date=14-07-2021;Target=RPi-abpt 5 88;ID=match$775_5_88;signature_desc=Rx N-terminal domain;Name=PF18052;status=T;Dbxref="InterPro:IPR041118"
RPi-abpt	Gene3D	protein_match	322	406	1.9E-16	+	.	date=14-07-2021;Target=RPi-abpt 322 406;ID=match$776_322_406;Name=G3DSA:1.10.8.430;status=T;Dbxref="InterPro:IPR042197"
RPi-abpt	Gene3D	protein_match	670	843	2.9E-17	+	.	date=14-07-2021;Target=RPi-abpt 670 843;ID=match$777_670_843;Name=G3DSA:3.80.10.10;status=T;Dbxref="InterPro:IPR032675"
RPi-abpt	Gene3D	protein_match	407	496	1.2E-19	+	.	date=14-07-2021;Target=RPi-abpt 407 496;ID=match$778_407_496;Name=G3DSA:1.10.10.10;status=T;Dbxref="InterPro:IPR036388"
RPi-abpt	Pfam	protein_match	168	408	3.1E-60	+	.	date=14-07-2021;Target=RPi-abpt 168 408;ID=match$779_168_408;signature_desc=NB-ARC domain;Name=PF00931;status=T;Dbxref="InterPro:IPR002182"
RPi-abpt	PRINTS	protein_match	184	199	3.6E-17	+	.	date=14-07-2021;Target=RPi-abpt 184 199;ID=match$780_184_199;signature_desc=Disease resistance protein signature;Name=PR00364;status=T
RPi-abpt	PRINTS	protein_match	357	371	3.6E-17	+	.	date=14-07-2021;Target=RPi-abpt 357 371;ID=match$780_357_371;signature_desc=Disease resistance protein signature;Name=PR00364;status=T
RPi-abpt	PRINTS	protein_match	582	598	3.6E-17	+	.	date=14-07-2021;Target=RPi-abpt 582 598;ID=match$780_582_598;signature_desc=Disease resistance protein signature;Name=PR00364;status=T
RPi-abpt	PRINTS	protein_match	263	277	3.6E-17	+	.	date=14-07-2021;Target=RPi-abpt 263 277;ID=match$780_263_277;signature_desc=Disease resistance protein signature;Name=PR00364;status=T
RPi-abpt	SUPERFAMILY	protein_match	157	421	7.86E-65	+	.	date=14-07-2021;Target=RPi-abpt 157 421;ID=match$781_157_421;Name=SSF52540;status=T;Dbxref="InterPro:IPR027417"
RPi-abpt	CDD	protein_match	2	122	2.14567E-28	+	.	date=14-07-2021;Target=RPi-abpt 2 122;ID=match$782_2_122;signature_desc=RX-CC_like;Name=cd14798;status=T;Dbxref="InterPro:IPR038005"
RPi-abpt	Gene3D	protein_match	141	314	1.4E-37	+	.	date=14-07-2021;Target=RPi-abpt 141 314;ID=match$783_141_314;Name=G3DSA:3.40.50.300;status=T
RPi-abpt	Gene3D	protein_match	6	121	2.4E-15	+	.	date=14-07-2021;Target=RPi-abpt 6 121;ID=match$784_6_121;Name=G3DSA:1.20.5.4130;status=T
RPi-abpt	Gene3D	protein_match	497	667	3.5E-13	+	.	date=14-07-2021;Target=RPi-abpt 497 667;ID=match$785_497_667;Name=G3DSA:3.80.10.10;status=T;Dbxref="InterPro:IPR032675"
##sequence-region RPS2 1 909
RPS2	.	polypeptide	1	909	.	+	.	ID=RPS2;md5=68619d5601a05bfbeef784f5a9beeb5c
RPS2	Pfam	protein_match	533	593	1.3E-9	+	.	date=14-07-2021;Target=RPS2 533 593;ID=match$786_533_593;signature_desc=Leucine rich repeat;Name=PF13855;status=T;Dbxref="InterPro:IPR001611"
RPS2	Gene3D	protein_match	396	480	4.2E-8	+	.	date=14-07-2021;Target=RPS2 396 480;ID=match$787_396_480;Name=G3DSA:1.10.10.10;status=T;Dbxref="InterPro:IPR036388"
RPS2	CDD	protein_match	156	290	3.21746E-4	+	.	date=14-07-2021;Target=RPS2 156 290;ID=match$788_156_290;signature_desc=AAA;Name=cd00009;status=T
RPS2	Gene3D	protein_match	659	880	5.5E-19	+	.	date=14-07-2021;Target=RPS2 659 880;ID=match$789_659_880;Name=G3DSA:3.80.10.10;status=T;Dbxref="InterPro:IPR032675"
RPS2	Gene3D	protein_match	142	308	1.7E-28	+	.	date=14-07-2021;Target=RPS2 142 308;ID=match$790_142_308;Name=G3DSA:3.40.50.300;status=T
RPS2	Gene3D	protein_match	309	395	3.4E-15	+	.	date=14-07-2021;Target=RPS2 309 395;ID=match$791_309_395;Name=G3DSA:1.10.8.430;status=T;Dbxref="InterPro:IPR042197"
RPS2	PRINTS	protein_match	601	617	5.9E-23	+	.	date=14-07-2021;Target=RPS2 601 617;ID=match$792_601_617;signature_desc=Disease resistance protein signature;Name=PR00364;status=T
RPS2	PRINTS	protein_match	177	192	5.9E-23	+	.	date=14-07-2021;Target=RPS2 177 192;ID=match$792_177_192;signature_desc=Disease resistance protein signature;Name=PR00364;status=T
RPS2	PRINTS	protein_match	251	265	5.9E-23	+	.	date=14-07-2021;Target=RPS2 251 265;ID=match$792_251_265;signature_desc=Disease resistance protein signature;Name=PR00364;status=T
RPS2	PRINTS	protein_match	345	359	5.9E-23	+	.	date=14-07-2021;Target=RPS2 345 359;ID=match$792_345_359;signature_desc=Disease resistance protein signature;Name=PR00364;status=T
RPS2	Gene3D	protein_match	483	652	5.4E-26	+	.	date=14-07-2021;Target=RPS2 483 652;ID=match$793_483_652;Name=G3DSA:3.80.10.10;status=T;Dbxref="InterPro:IPR032675"
RPS2	SUPERFAMILY	protein_match	150	411	4.91E-48	+	.	date=14-07-2021;Target=RPS2 150 411;ID=match$794_150_411;Name=SSF52540;status=T;Dbxref="InterPro:IPR027417"
RPS2	SUPERFAMILY	protein_match	470	871	5.67E-40	+	.	date=14-07-2021;Target=RPS2 470 871;ID=match$795_470_871;Name=SSF52058;status=T
RPS2	SMART	protein_match	174	311	5.3E-5	+	.	date=14-07-2021;Target=RPS2 174 311;ID=match$796_174_311;Name=SM00382;status=T;Dbxref="InterPro:IPR003593"
RPS2	Pfam	protein_match	159	398	3.7E-82	+	.	date=14-07-2021;Target=RPS2 159 398;ID=match$797_159_398;signature_desc=NB-ARC domain;Name=PF00931;status=T;Dbxref="InterPro:IPR002182"
##sequence-region DSC1 1 1219
DSC1	.	polypeptide	1	1219	.	+	.	ID=DSC1;md5=6674dac8c8499cada56a88d3978fbf28
DSC1	SUPERFAMILY	protein_match	545	836	9.23E-35	+	.	date=14-07-2021;Target=DSC1 545 836;ID=match$798_545_836;Name=SSF52058;status=T
DSC1	Gene3D	protein_match	344	428	2.1E-12	+	.	date=14-07-2021;Target=DSC1 344 428;ID=match$799_344_428;Name=G3DSA:1.10.8.430;status=T;Dbxref="InterPro:IPR042197"
DSC1	ProSiteProfiles	protein_match	879	900	8.182	+	.	date=14-07-2021;Target=DSC1 879 900;ID=match$800_879_900;signature_desc=Leucine-rich repeat profile.;Name=PS51450;status=T;Dbxref="InterPro:IPR001611"
DSC1	SUPERFAMILY	protein_match	415	532	1.66E-9	+	.	date=14-07-2021;Target=DSC1 415 532;ID=match$801_415_532;Name=SSF46785;status=T;Dbxref="InterPro:IPR036390"
DSC1	SUPERFAMILY	protein_match	2	152	6.41E-33	+	.	date=14-07-2021;Target=DSC1 2 152;ID=match$802_2_152;Name=SSF52200;status=T;Dbxref="InterPro:IPR035897"
DSC1	PRINTS	protein_match	211	226	9.1E-22	+	.	date=14-07-2021;Target=DSC1 211 226;ID=match$803_211_226;signature_desc=Disease resistance protein signature;Name=PR00364;status=T
DSC1	PRINTS	protein_match	710	726	9.1E-22	+	.	date=14-07-2021;Target=DSC1 710 726;ID=match$803_710_726;signature_desc=Disease resistance protein signature;Name=PR00364;status=T
DSC1	PRINTS	protein_match	287	301	9.1E-22	+	.	date=14-07-2021;Target=DSC1 287 301;ID=match$803_287_301;signature_desc=Disease resistance protein signature;Name=PR00364;status=T
DSC1	PRINTS	protein_match	379	393	9.1E-22	+	.	date=14-07-2021;Target=DSC1 379 393;ID=match$803_379_393;signature_desc=Disease resistance protein signature;Name=PR00364;status=T
DSC1	Pfam	protein_match	11	185	4.7E-36	+	.	date=14-07-2021;Target=DSC1 11 185;ID=match$804_11_185;signature_desc=TIR domain;Name=PF01582;status=T;Dbxref="InterPro:IPR000157"
DSC1	Pfam	protein_match	621	640	7.4E-6	+	.	date=14-07-2021;Target=DSC1 621 640;ID=match$805_621_640;signature_desc=Leucine Rich Repeat;Name=PF07725;status=T;Dbxref="InterPro:IPR011713"
DSC1	ProSiteProfiles	protein_match	806	827	5.109	+	.	date=14-07-2021;Target=DSC1 806 827;ID=match$806_806_827;signature_desc=Leucine-rich repeat profile.;Name=PS51450;status=T;Dbxref="InterPro:IPR001611"
DSC1	Pfam	protein_match	197	427	2.4E-25	+	.	date=14-07-2021;Target=DSC1 197 427;ID=match$807_197_427;signature_desc=NB-ARC domain;Name=PF00931;status=T;Dbxref="InterPro:IPR002182"
DSC1	Pfam	protein_match	855	912	2.5E-7	+	.	date=14-07-2021;Target=DSC1 855 912;ID=match$808_855_912;signature_desc=Leucine rich repeat;Name=PF13855;status=T;Dbxref="InterPro:IPR001611"
DSC1	SUPERFAMILY	protein_match	798	945	7.61E-15	+	.	date=14-07-2021;Target=DSC1 798 945;ID=match$809_798_945;Name=SSF52047;status=T
DSC1	ProSiteProfiles	protein_match	621	642	4.693	+	.	date=14-07-2021;Target=DSC1 621 642;ID=match$810_621_642;signature_desc=Leucine-rich repeat profile.;Name=PS51450;status=T;Dbxref="InterPro:IPR001611"
DSC1	Gene3D	protein_match	8	176	1.1E-55	+	.	date=14-07-2021;Target=DSC1 8 176;ID=match$811_8_176;Name=G3DSA:3.40.50.10140;status=T;Dbxref="InterPro:IPR035897"
DSC1	ProSiteProfiles	protein_match	856	877	5.109	+	.	date=14-07-2021;Target=DSC1 856 877;ID=match$812_856_877;signature_desc=Leucine-rich repeat profile.;Name=PS51450;status=T;Dbxref="InterPro:IPR001611"
DSC1	Gene3D	protein_match	525	734	9.0E-24	+	.	date=14-07-2021;Target=DSC1 525 734;ID=match$813_525_734;Name=G3DSA:3.80.10.10;status=T;Dbxref="InterPro:IPR032675"
DSC1	Gene3D	protein_match	735	969	2.8E-34	+	.	date=14-07-2021;Target=DSC1 735 969;ID=match$813_735_969;Name=G3DSA:3.80.10.10;status=T;Dbxref="InterPro:IPR032675"
DSC1	ProSiteProfiles	protein_match	667	689	5.117	+	.	date=14-07-2021;Target=DSC1 667 689;ID=match$814_667_689;signature_desc=Leucine-rich repeat profile.;Name=PS51450;status=T;Dbxref="InterPro:IPR001611"
DSC1	SUPERFAMILY	protein_match	181	438	8.15E-55	+	.	date=14-07-2021;Target=DSC1 181 438;ID=match$815_181_438;Name=SSF52540;status=T;Dbxref="InterPro:IPR027417"
DSC1	ProSiteProfiles	protein_match	9	149	21.86	+	.	date=14-07-2021;Target=DSC1 9 149;ID=match$816_9_149;signature_desc=TIR domain profile.;Name=PS50104;status=T;Dbxref="InterPro:IPR000157"
DSC1	Gene3D	protein_match	177	341	4.3E-32	+	.	date=14-07-2021;Target=DSC1 177 341;ID=match$817_177_341;Name=G3DSA:3.40.50.300;status=T
DSC1	SMART	protein_match	10	149	1.1E-43	+	.	date=14-07-2021;Target=DSC1 10 149;ID=match$818_10_149;Name=SM00255;status=T;Dbxref="InterPro:IPR000157"
##sequence-region Rpi-amr1e-2307 1 986
Rpi-amr1e-2307	.	polypeptide	1	986	.	+	.	ID=Rpi-amr1e-2307;md5=ed273cd3ca4f8e5ab69039c68aa40755
Rpi-amr1e-2307	Gene3D	protein_match	137	297	1.0E-35	+	.	date=14-07-2021;Target=Rpi-amr1e-2307 137 297;ID=match$819_137_297;Name=G3DSA:3.40.50.300;status=T
Rpi-amr1e-2307	Gene3D	protein_match	1	125	9.7E-31	+	.	date=14-07-2021;Target=Rpi-amr1e-2307 1 125;ID=match$820_1_125;Name=G3DSA:1.20.5.4130;status=T
Rpi-amr1e-2307	PRINTS	protein_match	173	188	2.3E-16	+	.	date=14-07-2021;Target=Rpi-amr1e-2307 173 188;ID=match$821_173_188;signature_desc=Disease resistance protein signature;Name=PR00364;status=T
Rpi-amr1e-2307	PRINTS	protein_match	246	260	2.3E-16	+	.	date=14-07-2021;Target=Rpi-amr1e-2307 246 260;ID=match$821_246_260;signature_desc=Disease resistance protein signature;Name=PR00364;status=T
Rpi-amr1e-2307	PRINTS	protein_match	341	355	2.3E-16	+	.	date=14-07-2021;Target=Rpi-amr1e-2307 341 355;ID=match$821_341_355;signature_desc=Disease resistance protein signature;Name=PR00364;status=T
Rpi-amr1e-2307	PRINTS	protein_match	703	719	2.3E-16	+	.	date=14-07-2021;Target=Rpi-amr1e-2307 703 719;ID=match$821_703_719;signature_desc=Disease resistance protein signature;Name=PR00364;status=T
Rpi-amr1e-2307	Gene3D	protein_match	307	390	6.1E-13	+	.	date=14-07-2021;Target=Rpi-amr1e-2307 307 390;ID=match$822_307_390;Name=G3DSA:1.10.8.430;status=T;Dbxref="InterPro:IPR042197"
Rpi-amr1e-2307	SUPERFAMILY	protein_match	580	863	1.26E-12	+	.	date=14-07-2021;Target=Rpi-amr1e-2307 580 863;ID=match$823_580_863;Name=SSF52058;status=T
Rpi-amr1e-2307	Gene3D	protein_match	391	481	1.5E-20	+	.	date=14-07-2021;Target=Rpi-amr1e-2307 391 481;ID=match$824_391_481;Name=G3DSA:1.10.10.10;status=T;Dbxref="InterPro:IPR036388"
Rpi-amr1e-2307	SUPERFAMILY	protein_match	144	404	2.25E-60	+	.	date=14-07-2021;Target=Rpi-amr1e-2307 144 404;ID=match$825_144_404;Name=SSF52540;status=T;Dbxref="InterPro:IPR027417"
Rpi-amr1e-2307	Pfam	protein_match	154	385	7.6E-57	+	.	date=14-07-2021;Target=Rpi-amr1e-2307 154 385;ID=match$826_154_385;signature_desc=NB-ARC domain;Name=PF00931;status=T;Dbxref="InterPro:IPR002182"
Rpi-amr1e-2307	CDD	protein_match	2	120	1.21606E-20	+	.	date=14-07-2021;Target=Rpi-amr1e-2307 2 120;ID=match$827_2_120;signature_desc=RX-CC_like;Name=cd14798;status=T;Dbxref="InterPro:IPR038005"
Rpi-amr1e-2307	Gene3D	protein_match	573	878	1.6E-12	+	.	date=14-07-2021;Target=Rpi-amr1e-2307 573 878;ID=match$828_573_878;Name=G3DSA:3.80.10.10;status=T;Dbxref="InterPro:IPR032675"
Rpi-amr1e-2307	Coils	protein_match	96	116	.	+	.	date=14-07-2021;Target=Rpi-amr1e-2307 96 116;ID=match$829_96_116;Name=Coil;status=T
##sequence-region NbNRC4a 1 881
NbNRC4a	.	polypeptide	1	881	.	+	.	ID=NbNRC4a;md5=e9c28f8f5b89dfcdf557c6f1ad6db300
NbNRC4a	Pfam	protein_match	162	397	3.0E-51	+	.	date=14-07-2021;Target=NbNRC4a 162 397;ID=match$830_162_397;signature_desc=NB-ARC domain;Name=PF00931;status=T;Dbxref="InterPro:IPR002182"
NbNRC4a	Coils	protein_match	104	131	.	+	.	date=14-07-2021;Target=NbNRC4a 104 131;ID=match$831_104_131;Name=Coil;status=T
NbNRC4a	Pfam	protein_match	5	91	1.0E-13	+	.	date=14-07-2021;Target=NbNRC4a 5 91;ID=match$832_5_91;signature_desc=Rx N-terminal domain;Name=PF18052;status=T;Dbxref="InterPro:IPR041118"
NbNRC4a	PRINTS	protein_match	255	269	1.6E-12	+	.	date=14-07-2021;Target=NbNRC4a 255 269;ID=match$833_255_269;signature_desc=Disease resistance protein signature;Name=PR00364;status=T
NbNRC4a	PRINTS	protein_match	808	824	1.6E-12	+	.	date=14-07-2021;Target=NbNRC4a 808 824;ID=match$833_808_824;signature_desc=Disease resistance protein signature;Name=PR00364;status=T
NbNRC4a	PRINTS	protein_match	347	361	1.6E-12	+	.	date=14-07-2021;Target=NbNRC4a 347 361;ID=match$833_347_361;signature_desc=Disease resistance protein signature;Name=PR00364;status=T
NbNRC4a	PRINTS	protein_match	179	194	1.6E-12	+	.	date=14-07-2021;Target=NbNRC4a 179 194;ID=match$833_179_194;signature_desc=Disease resistance protein signature;Name=PR00364;status=T
NbNRC4a	Gene3D	protein_match	139	311	1.1E-32	+	.	date=14-07-2021;Target=NbNRC4a 139 311;ID=match$834_139_311;Name=G3DSA:3.40.50.300;status=T
NbNRC4a	Gene3D	protein_match	398	488	6.4E-22	+	.	date=14-07-2021;Target=NbNRC4a 398 488;ID=match$835_398_488;Name=G3DSA:1.10.10.10;status=T;Dbxref="InterPro:IPR036388"
NbNRC4a	SUPERFAMILY	protein_match	148	411	3.51E-57	+	.	date=14-07-2021;Target=NbNRC4a 148 411;ID=match$836_148_411;Name=SSF52540;status=T;Dbxref="InterPro:IPR027417"
NbNRC4a	SUPERFAMILY	protein_match	477	847	5.27E-21	+	.	date=14-07-2021;Target=NbNRC4a 477 847;ID=match$837_477_847;Name=SSF52058;status=T
NbNRC4a	Gene3D	protein_match	5	116	1.9E-13	+	.	date=14-07-2021;Target=NbNRC4a 5 116;ID=match$838_5_116;Name=G3DSA:1.20.5.4130;status=T
NbNRC4a	CDD	protein_match	2	122	1.1053E-22	+	.	date=14-07-2021;Target=NbNRC4a 2 122;ID=match$839_2_122;signature_desc=RX-CC_like;Name=cd14798;status=T;Dbxref="InterPro:IPR038005"
NbNRC4a	Gene3D	protein_match	561	860	6.2E-20	+	.	date=14-07-2021;Target=NbNRC4a 561 860;ID=match$840_561_860;Name=G3DSA:3.80.10.10;status=T;Dbxref="InterPro:IPR032675"
NbNRC4a	Gene3D	protein_match	313	397	3.2E-11	+	.	date=14-07-2021;Target=NbNRC4a 313 397;ID=match$841_313_397;Name=G3DSA:1.10.8.430;status=T;Dbxref="InterPro:IPR042197"
##sequence-region TNL2-PN40024 1 1019
TNL2-PN40024	.	polypeptide	1	1019	.	+	.	ID=TNL2-PN40024;md5=229f9223e0c3c659a2ccf19485597145
TNL2-PN40024	Gene3D	protein_match	345	426	4.0E-10	+	.	date=14-07-2021;Target=TNL2-PN40024 345 426;ID=match$842_345_426;Name=G3DSA:1.10.8.430;status=T;Dbxref="InterPro:IPR042197"
TNL2-PN40024	SMART	protein_match	14	154	3.5E-52	+	.	date=14-07-2021;Target=TNL2-PN40024 14 154;ID=match$843_14_154;Name=SM00255;status=T;Dbxref="InterPro:IPR000157"
TNL2-PN40024	Gene3D	protein_match	184	335	3.3E-29	+	.	date=14-07-2021;Target=TNL2-PN40024 184 335;ID=match$844_184_335;Name=G3DSA:3.40.50.300;status=T
TNL2-PN40024	ProSiteProfiles	protein_match	13	154	31.709	+	.	date=14-07-2021;Target=TNL2-PN40024 13 154;ID=match$845_13_154;signature_desc=TIR domain profile.;Name=PS50104;status=T;Dbxref="InterPro:IPR000157"
TNL2-PN40024	Gene3D	protein_match	12	183	1.0E-72	+	.	date=14-07-2021;Target=TNL2-PN40024 12 183;ID=match$846_12_183;Name=G3DSA:3.40.50.10140;status=T;Dbxref="InterPro:IPR035897"
TNL2-PN40024	SUPERFAMILY	protein_match	481	765	4.76E-30	+	.	date=14-07-2021;Target=TNL2-PN40024 481 765;ID=match$847_481_765;Name=SSF52058;status=T
TNL2-PN40024	Coils	protein_match	396	416	.	+	.	date=14-07-2021;Target=TNL2-PN40024 396 416;ID=match$848_396_416;Name=Coil;status=T
TNL2-PN40024	Gene3D	protein_match	509	656	3.8E-23	+	.	date=14-07-2021;Target=TNL2-PN40024 509 656;ID=match$849_509_656;Name=G3DSA:3.80.10.10;status=T;Dbxref="InterPro:IPR032675"
TNL2-PN40024	Pfam	protein_match	196	416	7.6E-23	+	.	date=14-07-2021;Target=TNL2-PN40024 196 416;ID=match$850_196_416;signature_desc=NB-ARC domain;Name=PF00931;status=T;Dbxref="InterPro:IPR002182"
TNL2-PN40024	Gene3D	protein_match	658	833	5.7E-12	+	.	date=14-07-2021;Target=TNL2-PN40024 658 833;ID=match$851_658_833;Name=G3DSA:3.80.10.10;status=T;Dbxref="InterPro:IPR032675"
TNL2-PN40024	SUPERFAMILY	protein_match	5	157	1.44E-46	+	.	date=14-07-2021;Target=TNL2-PN40024 5 157;ID=match$852_5_157;Name=SSF52200;status=T;Dbxref="InterPro:IPR035897"
TNL2-PN40024	PRINTS	protein_match	285	299	2.5E-22	+	.	date=14-07-2021;Target=TNL2-PN40024 285 299;ID=match$853_285_299;signature_desc=Disease resistance protein signature;Name=PR00364;status=T
TNL2-PN40024	PRINTS	protein_match	377	391	2.5E-22	+	.	date=14-07-2021;Target=TNL2-PN40024 377 391;ID=match$853_377_391;signature_desc=Disease resistance protein signature;Name=PR00364;status=T
TNL2-PN40024	PRINTS	protein_match	586	602	2.5E-22	+	.	date=14-07-2021;Target=TNL2-PN40024 586 602;ID=match$853_586_602;signature_desc=Disease resistance protein signature;Name=PR00364;status=T
TNL2-PN40024	PRINTS	protein_match	213	228	2.5E-22	+	.	date=14-07-2021;Target=TNL2-PN40024 213 228;ID=match$853_213_228;signature_desc=Disease resistance protein signature;Name=PR00364;status=T
TNL2-PN40024	ProSiteProfiles	protein_match	701	722	7.627	+	.	date=14-07-2021;Target=TNL2-PN40024 701 722;ID=match$854_701_722;signature_desc=Leucine-rich repeat profile.;Name=PS51450;status=T;Dbxref="InterPro:IPR001611"
TNL2-PN40024	ProSiteProfiles	protein_match	676	697	7.666	+	.	date=14-07-2021;Target=TNL2-PN40024 676 697;ID=match$855_676_697;signature_desc=Leucine-rich repeat profile.;Name=PS51450;status=T;Dbxref="InterPro:IPR001611"
TNL2-PN40024	SUPERFAMILY	protein_match	179	436	1.07E-56	+	.	date=14-07-2021;Target=TNL2-PN40024 179 436;ID=match$856_179_436;Name=SSF52540;status=T;Dbxref="InterPro:IPR027417"
TNL2-PN40024	Pfam	protein_match	15	185	1.5E-54	+	.	date=14-07-2021;Target=TNL2-PN40024 15 185;ID=match$857_15_185;signature_desc=TIR domain;Name=PF01582;status=T;Dbxref="InterPro:IPR000157"
##sequence-region beta-WOLF0 1 1180
beta-WOLF0	.	polypeptide	1	1180	.	+	.	ID=beta-WOLF0;md5=7264ad4cc0870e6847037b6e7c8f44c0
beta-WOLF0	SUPERFAMILY	protein_match	496	929	4.15E-39	+	.	date=14-07-2021;Target=beta-WOLF0 496 929;ID=match$858_496_929;Name=SSF52058;status=T
beta-WOLF0	Pfam	protein_match	10	97	2.1E-13	+	.	date=14-07-2021;Target=beta-WOLF0 10 97;ID=match$859_10_97;signature_desc=Rx N-terminal domain;Name=PF18052;status=T;Dbxref="InterPro:IPR041118"
beta-WOLF0	Pfam	protein_match	173	418	2.7E-41	+	.	date=14-07-2021;Target=beta-WOLF0 173 418;ID=match$860_173_418;signature_desc=NB-ARC domain;Name=PF00931;status=T;Dbxref="InterPro:IPR002182"
beta-WOLF0	Pfam	protein_match	571	626	3.6E-7	+	.	date=14-07-2021;Target=beta-WOLF0 571 626;ID=match$861_571_626;signature_desc=Leucine rich repeat;Name=PF13855;status=T;Dbxref="InterPro:IPR001611"
beta-WOLF0	Gene3D	protein_match	417	508	2.0E-18	+	.	date=14-07-2021;Target=beta-WOLF0 417 508;ID=match$862_417_508;Name=G3DSA:1.10.10.10;status=T;Dbxref="InterPro:IPR036388"
beta-WOLF0	Gene3D	protein_match	720	948	3.2E-16	+	.	date=14-07-2021;Target=beta-WOLF0 720 948;ID=match$863_720_948;Name=G3DSA:3.80.10.10;status=T;Dbxref="InterPro:IPR032675"
beta-WOLF0	Gene3D	protein_match	516	695	4.3E-25	+	.	date=14-07-2021;Target=beta-WOLF0 516 695;ID=match$863_516_695;Name=G3DSA:3.80.10.10;status=T;Dbxref="InterPro:IPR032675"
beta-WOLF0	Gene3D	protein_match	331	416	7.8E-12	+	.	date=14-07-2021;Target=beta-WOLF0 331 416;ID=match$864_331_416;Name=G3DSA:1.10.8.430;status=T;Dbxref="InterPro:IPR042197"
beta-WOLF0	Gene3D	protein_match	159	327	7.0E-38	+	.	date=14-07-2021;Target=beta-WOLF0 159 327;ID=match$865_159_327;Name=G3DSA:3.40.50.300;status=T
beta-WOLF0	PRINTS	protein_match	369	383	1.4E-16	+	.	date=14-07-2021;Target=beta-WOLF0 369 383;ID=match$866_369_383;signature_desc=Disease resistance protein signature;Name=PR00364;status=T
beta-WOLF0	PRINTS	protein_match	613	629	1.4E-16	+	.	date=14-07-2021;Target=beta-WOLF0 613 629;ID=match$866_613_629;signature_desc=Disease resistance protein signature;Name=PR00364;status=T
beta-WOLF0	PRINTS	protein_match	192	207	1.4E-16	+	.	date=14-07-2021;Target=beta-WOLF0 192 207;ID=match$866_192_207;signature_desc=Disease resistance protein signature;Name=PR00364;status=T
beta-WOLF0	PRINTS	protein_match	271	285	1.4E-16	+	.	date=14-07-2021;Target=beta-WOLF0 271 285;ID=match$866_271_285;signature_desc=Disease resistance protein signature;Name=PR00364;status=T
beta-WOLF0	Gene3D	protein_match	7	119	1.9E-12	+	.	date=14-07-2021;Target=beta-WOLF0 7 119;ID=match$867_7_119;Name=G3DSA:1.20.5.4130;status=T
beta-WOLF0	Gene3D	protein_match	962	1174	1.1E-21	+	.	date=14-07-2021;Target=beta-WOLF0 962 1174;ID=match$868_962_1174;Name=G3DSA:3.80.10.10;status=T;Dbxref="InterPro:IPR032675"
beta-WOLF0	SUPERFAMILY	protein_match	861	1156	1.96E-27	+	.	date=14-07-2021;Target=beta-WOLF0 861 1156;ID=match$869_861_1156;Name=SSF52047;status=T
beta-WOLF0	SUPERFAMILY	protein_match	160	431	1.88E-62	+	.	date=14-07-2021;Target=beta-WOLF0 160 431;ID=match$870_160_431;Name=SSF52540;status=T;Dbxref="InterPro:IPR027417"
##sequence-region Pid3-W4 1 924
Pid3-W4	.	polypeptide	1	924	.	+	.	ID=Pid3-W4;md5=d1402084d94454f2632e2a499f69f4bb
Pid3-W4	Gene3D	protein_match	423	513	1.2E-16	+	.	date=14-07-2021;Target=Pid3-W4 423 513;ID=match$871_423_513;Name=G3DSA:1.10.10.10;status=T;Dbxref="InterPro:IPR036388"
Pid3-W4	Gene3D	protein_match	5	138	3.9E-15	+	.	date=14-07-2021;Target=Pid3-W4 5 138;ID=match$872_5_138;Name=G3DSA:1.20.5.4130;status=T
Pid3-W4	SUPERFAMILY	protein_match	160	437	1.73E-62	+	.	date=14-07-2021;Target=Pid3-W4 160 437;ID=match$873_160_437;Name=SSF52540;status=T;Dbxref="InterPro:IPR027417"
Pid3-W4	Gene3D	protein_match	333	422	2.5E-13	+	.	date=14-07-2021;Target=Pid3-W4 333 422;ID=match$874_333_422;Name=G3DSA:1.10.8.430;status=T;Dbxref="InterPro:IPR042197"
Pid3-W4	Pfam	protein_match	183	421	5.2E-49	+	.	date=14-07-2021;Target=Pid3-W4 183 421;ID=match$875_183_421;signature_desc=NB-ARC domain;Name=PF00931;status=T;Dbxref="InterPro:IPR002182"
Pid3-W4	Gene3D	protein_match	539	897	1.1E-34	+	.	date=14-07-2021;Target=Pid3-W4 539 897;ID=match$876_539_897;Name=G3DSA:3.80.10.10;status=T;Dbxref="InterPro:IPR032675"
Pid3-W4	Pfam	protein_match	5	97	4.7E-17	+	.	date=14-07-2021;Target=Pid3-W4 5 97;ID=match$877_5_97;signature_desc=Rx N-terminal domain;Name=PF18052;status=T;Dbxref="InterPro:IPR041118"
Pid3-W4	Gene3D	protein_match	156	331	2.6E-33	+	.	date=14-07-2021;Target=Pid3-W4 156 331;ID=match$878_156_331;Name=G3DSA:3.40.50.300;status=T
Pid3-W4	PRINTS	protein_match	575	591	2.1E-17	+	.	date=14-07-2021;Target=Pid3-W4 575 591;ID=match$879_575_591;signature_desc=Disease resistance protein signature;Name=PR00364;status=T
Pid3-W4	PRINTS	protein_match	276	290	2.1E-17	+	.	date=14-07-2021;Target=Pid3-W4 276 290;ID=match$879_276_290;signature_desc=Disease resistance protein signature;Name=PR00364;status=T
Pid3-W4	PRINTS	protein_match	371	385	2.1E-17	+	.	date=14-07-2021;Target=Pid3-W4 371 385;ID=match$879_371_385;signature_desc=Disease resistance protein signature;Name=PR00364;status=T
Pid3-W4	PRINTS	protein_match	197	212	2.1E-17	+	.	date=14-07-2021;Target=Pid3-W4 197 212;ID=match$879_197_212;signature_desc=Disease resistance protein signature;Name=PR00364;status=T
Pid3-W4	SUPERFAMILY	protein_match	502	885	2.38E-32	+	.	date=14-07-2021;Target=Pid3-W4 502 885;ID=match$880_502_885;Name=SSF52058;status=T
Pid3-W4	CDD	protein_match	2	136	1.78291E-16	+	.	date=14-07-2021;Target=Pid3-W4 2 136;ID=match$881_2_136;signature_desc=RX-CC_like;Name=cd14798;status=T;Dbxref="InterPro:IPR038005"
##sequence-region CNL-11990 1 901
CNL-11990	.	polypeptide	1	901	.	+	.	ID=CNL-11990;md5=7a394bcff1bf15e4471a4e581274950f
CNL-11990	Gene3D	protein_match	391	482	2.1E-18	+	.	date=14-07-2021;Target=CNL-11990 391 482;ID=match$882_391_482;Name=G3DSA:1.10.10.10;status=T;Dbxref="InterPro:IPR036388"
CNL-11990	Gene3D	protein_match	1	117	3.1E-17	+	.	date=14-07-2021;Target=CNL-11990 1 117;ID=match$883_1_117;Name=G3DSA:1.20.5.4130;status=T
CNL-11990	SUPERFAMILY	protein_match	144	403	4.83E-61	+	.	date=14-07-2021;Target=CNL-11990 144 403;ID=match$884_144_403;Name=SSF52540;status=T;Dbxref="InterPro:IPR027417"
CNL-11990	SUPERFAMILY	protein_match	547	875	4.42E-26	+	.	date=14-07-2021;Target=CNL-11990 547 875;ID=match$885_547_875;Name=SSF52058;status=T
CNL-11990	Pfam	protein_match	152	374	1.3E-58	+	.	date=14-07-2021;Target=CNL-11990 152 374;ID=match$886_152_374;signature_desc=NB-ARC domain;Name=PF00931;status=T;Dbxref="InterPro:IPR002182"
CNL-11990	Gene3D	protein_match	305	390	5.8E-13	+	.	date=14-07-2021;Target=CNL-11990 305 390;ID=match$887_305_390;Name=G3DSA:1.10.8.430;status=T;Dbxref="InterPro:IPR042197"
CNL-11990	Gene3D	protein_match	130	299	1.3E-34	+	.	date=14-07-2021;Target=CNL-11990 130 299;ID=match$888_130_299;Name=G3DSA:3.40.50.300;status=T
CNL-11990	PRINTS	protein_match	247	261	4.1E-19	+	.	date=14-07-2021;Target=CNL-11990 247 261;ID=match$889_247_261;signature_desc=Disease resistance protein signature;Name=PR00364;status=T
CNL-11990	PRINTS	protein_match	341	355	4.1E-19	+	.	date=14-07-2021;Target=CNL-11990 341 355;ID=match$889_341_355;signature_desc=Disease resistance protein signature;Name=PR00364;status=T
CNL-11990	PRINTS	protein_match	170	185	4.1E-19	+	.	date=14-07-2021;Target=CNL-11990 170 185;ID=match$889_170_185;signature_desc=Disease resistance protein signature;Name=PR00364;status=T
CNL-11990	PRINTS	protein_match	760	776	4.1E-19	+	.	date=14-07-2021;Target=CNL-11990 760 776;ID=match$889_760_776;signature_desc=Disease resistance protein signature;Name=PR00364;status=T
CNL-11990	Gene3D	protein_match	561	786	4.0E-21	+	.	date=14-07-2021;Target=CNL-11990 561 786;ID=match$890_561_786;Name=G3DSA:3.80.10.10;status=T;Dbxref="InterPro:IPR032675"
CNL-11990	Gene3D	protein_match	794	886	6.2E-9	+	.	date=14-07-2021;Target=CNL-11990 794 886;ID=match$890_794_886;Name=G3DSA:3.80.10.10;status=T;Dbxref="InterPro:IPR032675"
##sequence-region Rpr1 1 901
Rpr1	.	polypeptide	1	901	.	+	.	ID=Rpr1;md5=23cde9c1135a50f3f9bf163dffa23a8f
Rpr1	PRINTS	protein_match	607	623	3.3E-16	+	.	date=14-07-2021;Target=Rpr1 607 623;ID=match$891_607_623;signature_desc=Disease resistance protein signature;Name=PR00364;status=T
Rpr1	PRINTS	protein_match	191	206	3.3E-16	+	.	date=14-07-2021;Target=Rpr1 191 206;ID=match$891_191_206;signature_desc=Disease resistance protein signature;Name=PR00364;status=T
Rpr1	PRINTS	protein_match	265	279	3.3E-16	+	.	date=14-07-2021;Target=Rpr1 265 279;ID=match$891_265_279;signature_desc=Disease resistance protein signature;Name=PR00364;status=T
Rpr1	PRINTS	protein_match	358	372	3.3E-16	+	.	date=14-07-2021;Target=Rpr1 358 372;ID=match$891_358_372;signature_desc=Disease resistance protein signature;Name=PR00364;status=T
Rpr1	Gene3D	protein_match	3	137	4.4E-14	+	.	date=14-07-2021;Target=Rpr1 3 137;ID=match$892_3_137;Name=G3DSA:1.20.5.4130;status=T
Rpr1	Coils	protein_match	122	142	.	+	.	date=14-07-2021;Target=Rpr1 122 142;ID=match$893_122_142;Name=Coil;status=T
Rpr1	Coils	protein_match	34	61	.	+	.	date=14-07-2021;Target=Rpr1 34 61;ID=match$894_34_61;Name=Coil;status=T
Rpr1	Gene3D	protein_match	155	320	1.1E-32	+	.	date=14-07-2021;Target=Rpr1 155 320;ID=match$895_155_320;Name=G3DSA:3.40.50.300;status=T
Rpr1	SUPERFAMILY	protein_match	485	878	5.61E-34	+	.	date=14-07-2021;Target=Rpr1 485 878;ID=match$896_485_878;Name=SSF52058;status=T
Rpr1	CDD	protein_match	3	133	6.28728E-13	+	.	date=14-07-2021;Target=Rpr1 3 133;ID=match$897_3_133;signature_desc=RX-CC_like;Name=cd14798;status=T;Dbxref="InterPro:IPR038005"
Rpr1	Gene3D	protein_match	738	892	2.0E-10	+	.	date=14-07-2021;Target=Rpr1 738 892;ID=match$898_738_892;Name=G3DSA:3.80.10.10;status=T;Dbxref="InterPro:IPR032675"
Rpr1	Gene3D	protein_match	412	495	5.8E-9	+	.	date=14-07-2021;Target=Rpr1 412 495;ID=match$899_412_495;Name=G3DSA:1.10.10.10;status=T;Dbxref="InterPro:IPR036388"
Rpr1	Pfam	protein_match	16	100	9.7E-15	+	.	date=14-07-2021;Target=Rpr1 16 100;ID=match$900_16_100;signature_desc=Rx N-terminal domain;Name=PF18052;status=T;Dbxref="InterPro:IPR041118"
Rpr1	Pfam	protein_match	178	407	2.3E-48	+	.	date=14-07-2021;Target=Rpr1 178 407;ID=match$901_178_407;signature_desc=NB-ARC domain;Name=PF00931;status=T;Dbxref="InterPro:IPR002182"
Rpr1	Gene3D	protein_match	534	706	3.3E-20	+	.	date=14-07-2021;Target=Rpr1 534 706;ID=match$902_534_706;Name=G3DSA:3.80.10.10;status=T;Dbxref="InterPro:IPR032675"
Rpr1	SUPERFAMILY	protein_match	163	421	7.59E-64	+	.	date=14-07-2021;Target=Rpr1 163 421;ID=match$903_163_421;Name=SSF52540;status=T;Dbxref="InterPro:IPR027417"
Rpr1	Gene3D	protein_match	323	411	2.6E-17	+	.	date=14-07-2021;Target=Rpr1 323 411;ID=match$904_323_411;Name=G3DSA:1.10.8.430;status=T;Dbxref="InterPro:IPR042197"
##sequence-region ZAR1 1 852
ZAR1	.	polypeptide	1	852	.	+	.	ID=ZAR1;md5=b310f832b6f59039c166c7cf270940ef
ZAR1	Pfam	protein_match	5	93	5.4E-18	+	.	date=14-07-2021;Target=ZAR1 5 93;ID=match$905_5_93;signature_desc=Rx N-terminal domain;Name=PF18052;status=T;Dbxref="InterPro:IPR041118"
ZAR1	Gene3D	protein_match	5	130	9.8E-15	+	.	date=14-07-2021;Target=ZAR1 5 130;ID=match$906_5_130;Name=G3DSA:1.20.5.4130;status=T
ZAR1	Gene3D	protein_match	150	313	4.6E-37	+	.	date=14-07-2021;Target=ZAR1 150 313;ID=match$907_150_313;Name=G3DSA:3.40.50.300;status=T
ZAR1	Pfam	protein_match	164	410	3.8E-85	+	.	date=14-07-2021;Target=ZAR1 164 410;ID=match$908_164_410;signature_desc=NB-ARC domain;Name=PF00931;status=T;Dbxref="InterPro:IPR002182"
ZAR1	SUPERFAMILY	protein_match	149	421	3.66E-64	+	.	date=14-07-2021;Target=ZAR1 149 421;ID=match$909_149_421;Name=SSF52540;status=T;Dbxref="InterPro:IPR027417"
ZAR1	CDD	protein_match	3	127	3.11044E-29	+	.	date=14-07-2021;Target=ZAR1 3 127;ID=match$910_3_127;signature_desc=RX-CC_like;Name=cd14798;status=T;Dbxref="InterPro:IPR038005"
ZAR1	Gene3D	protein_match	669	838	6.1E-8	+	.	date=14-07-2021;Target=ZAR1 669 838;ID=match$911_669_838;Name=G3DSA:3.80.10.10;status=T;Dbxref="InterPro:IPR032675"
ZAR1	Gene3D	protein_match	498	667	1.5E-19	+	.	date=14-07-2021;Target=ZAR1 498 667;ID=match$911_498_667;Name=G3DSA:3.80.10.10;status=T;Dbxref="InterPro:IPR032675"
ZAR1	Gene3D	protein_match	318	412	1.2E-15	+	.	date=14-07-2021;Target=ZAR1 318 412;ID=match$912_318_412;Name=G3DSA:1.10.8.430;status=T;Dbxref="InterPro:IPR042197"
ZAR1	SUPERFAMILY	protein_match	486	825	1.7E-25	+	.	date=14-07-2021;Target=ZAR1 486 825;ID=match$913_486_825;Name=SSF52058;status=T
ZAR1	Coils	protein_match	17	68	.	+	.	date=14-07-2021;Target=ZAR1 17 68;ID=match$914_17_68;Name=Coil;status=T
ZAR1	PRINTS	protein_match	256	270	1.3E-19	+	.	date=14-07-2021;Target=ZAR1 256 270;ID=match$915_256_270;signature_desc=Disease resistance protein signature;Name=PR00364;status=T
ZAR1	PRINTS	protein_match	355	369	1.3E-19	+	.	date=14-07-2021;Target=ZAR1 355 369;ID=match$915_355_369;signature_desc=Disease resistance protein signature;Name=PR00364;status=T
ZAR1	PRINTS	protein_match	607	623	1.3E-19	+	.	date=14-07-2021;Target=ZAR1 607 623;ID=match$915_607_623;signature_desc=Disease resistance protein signature;Name=PR00364;status=T
ZAR1	PRINTS	protein_match	184	199	1.3E-19	+	.	date=14-07-2021;Target=ZAR1 184 199;ID=match$915_184_199;signature_desc=Disease resistance protein signature;Name=PR00364;status=T
##sequence-region MLA7 1 961
MLA7	.	polypeptide	1	961	.	+	.	ID=MLA7;md5=9e042d5ef154eb7d72cf524287cf510a
MLA7	Coils	protein_match	26	46	.	+	.	date=14-07-2021;Target=MLA7 26 46;ID=match$916_26_46;Name=Coil;status=T
MLA7	Gene3D	protein_match	423	512	1.5E-14	+	.	date=14-07-2021;Target=MLA7 423 512;ID=match$917_423_512;Name=G3DSA:1.10.10.10;status=T;Dbxref="InterPro:IPR036388"
MLA7	PRINTS	protein_match	631	647	8.7E-18	+	.	date=14-07-2021;Target=MLA7 631 647;ID=match$918_631_647;signature_desc=Disease resistance protein signature;Name=PR00364;status=T
MLA7	PRINTS	protein_match	271	285	8.7E-18	+	.	date=14-07-2021;Target=MLA7 271 285;ID=match$918_271_285;signature_desc=Disease resistance protein signature;Name=PR00364;status=T
MLA7	PRINTS	protein_match	369	383	8.7E-18	+	.	date=14-07-2021;Target=MLA7 369 383;ID=match$918_369_383;signature_desc=Disease resistance protein signature;Name=PR00364;status=T
MLA7	PRINTS	protein_match	198	213	8.7E-18	+	.	date=14-07-2021;Target=MLA7 198 213;ID=match$918_198_213;signature_desc=Disease resistance protein signature;Name=PR00364;status=T
MLA7	CDD	protein_match	6	137	8.5059E-21	+	.	date=14-07-2021;Target=MLA7 6 137;ID=match$919_6_137;signature_desc=RX-CC_like;Name=cd14798;status=T;Dbxref="InterPro:IPR038005"
MLA7	Gene3D	protein_match	518	847	1.2E-27	+	.	date=14-07-2021;Target=MLA7 518 847;ID=match$920_518_847;Name=G3DSA:3.80.10.10;status=T;Dbxref="InterPro:IPR032675"
MLA7	SUPERFAMILY	protein_match	501	827	9.01E-31	+	.	date=14-07-2021;Target=MLA7 501 827;ID=match$921_501_827;Name=SSF52058;status=T
MLA7	Gene3D	protein_match	334	422	3.8E-14	+	.	date=14-07-2021;Target=MLA7 334 422;ID=match$922_334_422;Name=G3DSA:1.10.8.430;status=T;Dbxref="InterPro:IPR042197"
MLA7	SUPERFAMILY	protein_match	189	437	7.64E-59	+	.	date=14-07-2021;Target=MLA7 189 437;ID=match$923_189_437;Name=SSF52540;status=T;Dbxref="InterPro:IPR027417"
MLA7	Gene3D	protein_match	6	122	1.5E-30	+	.	date=14-07-2021;Target=MLA7 6 122;ID=match$924_6_122;Name=G3DSA:1.20.5.4130;status=T
MLA7	Pfam	protein_match	7	93	1.1E-19	+	.	date=14-07-2021;Target=MLA7 7 93;ID=match$925_7_93;signature_desc=Rx N-terminal domain;Name=PF18052;status=T;Dbxref="InterPro:IPR041118"
MLA7	Pfam	protein_match	198	425	2.5E-44	+	.	date=14-07-2021;Target=MLA7 198 425;ID=match$926_198_425;signature_desc=NB-ARC domain;Name=PF00931;status=T;Dbxref="InterPro:IPR002182"
MLA7	Gene3D	protein_match	163	324	4.9E-32	+	.	date=14-07-2021;Target=MLA7 163 324;ID=match$927_163_324;Name=G3DSA:3.40.50.300;status=T
##sequence-region Rpi-vnt1_1 1 891
Rpi-vnt1_1	.	polypeptide	1	891	.	+	.	ID=Rpi-vnt1_1;md5=59fef1514aa123a174b1068819714540
Rpi-vnt1_1	Pfam	protein_match	43	125	4.6E-14	+	.	date=14-07-2021;Target=Rpi-vnt1_1 43 125;ID=match$928_43_125;signature_desc=Rx N-terminal domain;Name=PF18052;status=T;Dbxref="InterPro:IPR041118"
Rpi-vnt1_1	Gene3D	protein_match	541	890	8.5E-18	+	.	date=14-07-2021;Target=Rpi-vnt1_1 541 890;ID=match$929_541_890;Name=G3DSA:3.80.10.10;status=T;Dbxref="InterPro:IPR032675"
Rpi-vnt1_1	Pfam	protein_match	194	426	6.8E-46	+	.	date=14-07-2021;Target=Rpi-vnt1_1 194 426;ID=match$930_194_426;signature_desc=NB-ARC domain;Name=PF00931;status=T;Dbxref="InterPro:IPR002182"
Rpi-vnt1_1	SMART	protein_match	210	344	0.0061	+	.	date=14-07-2021;Target=Rpi-vnt1_1 210 344;ID=match$931_210_344;Name=SM00382;status=T;Dbxref="InterPro:IPR003593"
Rpi-vnt1_1	Gene3D	protein_match	430	521	5.2E-18	+	.	date=14-07-2021;Target=Rpi-vnt1_1 430 521;ID=match$932_430_521;Name=G3DSA:1.10.10.10;status=T;Dbxref="InterPro:IPR036388"
Rpi-vnt1_1	Gene3D	protein_match	343	429	1.4E-13	+	.	date=14-07-2021;Target=Rpi-vnt1_1 343 429;ID=match$933_343_429;Name=G3DSA:1.10.8.430;status=T;Dbxref="InterPro:IPR042197"
Rpi-vnt1_1	Gene3D	protein_match	179	337	7.0E-32	+	.	date=14-07-2021;Target=Rpi-vnt1_1 179 337;ID=match$934_179_337;Name=G3DSA:3.40.50.300;status=T
Rpi-vnt1_1	SUPERFAMILY	protein_match	510	875	1.56E-20	+	.	date=14-07-2021;Target=Rpi-vnt1_1 510 875;ID=match$935_510_875;Name=SSF52058;status=T
Rpi-vnt1_1	CDD	protein_match	51	154	7.51586E-17	+	.	date=14-07-2021;Target=Rpi-vnt1_1 51 154;ID=match$936_51_154;signature_desc=RX-CC_like;Name=cd14798;status=T;Dbxref="InterPro:IPR038005"
Rpi-vnt1_1	SUPERFAMILY	protein_match	175	444	3.09E-58	+	.	date=14-07-2021;Target=Rpi-vnt1_1 175 444;ID=match$937_175_444;Name=SSF52540;status=T;Dbxref="InterPro:IPR027417"
Rpi-vnt1_1	Gene3D	protein_match	43	152	1.5E-11	+	.	date=14-07-2021;Target=Rpi-vnt1_1 43 152;ID=match$938_43_152;Name=G3DSA:1.20.5.4130;status=T
Rpi-vnt1_1	PRINTS	protein_match	213	228	1.5E-16	+	.	date=14-07-2021;Target=Rpi-vnt1_1 213 228;ID=match$939_213_228;signature_desc=Disease resistance protein signature;Name=PR00364;status=T
Rpi-vnt1_1	PRINTS	protein_match	282	296	1.5E-16	+	.	date=14-07-2021;Target=Rpi-vnt1_1 282 296;ID=match$939_282_296;signature_desc=Disease resistance protein signature;Name=PR00364;status=T
Rpi-vnt1_1	PRINTS	protein_match	639	655	1.5E-16	+	.	date=14-07-2021;Target=Rpi-vnt1_1 639 655;ID=match$939_639_655;signature_desc=Disease resistance protein signature;Name=PR00364;status=T
Rpi-vnt1_1	PRINTS	protein_match	383	397	1.5E-16	+	.	date=14-07-2021;Target=Rpi-vnt1_1 383 397;ID=match$939_383_397;signature_desc=Disease resistance protein signature;Name=PR00364;status=T
Rpi-vnt1_1	Coils	protein_match	96	116	.	+	.	date=14-07-2021;Target=Rpi-vnt1_1 96 116;ID=match$940_96_116;Name=Coil;status=T
##sequence-region SpNBS-LRR 1 771
SpNBS-LRR	.	polypeptide	1	771	.	+	.	ID=SpNBS-LRR;md5=e67267d92321f9691d7945220017aea7
SpNBS-LRR	SUPERFAMILY	protein_match	460	757	4.08E-15	+	.	date=14-07-2021;Target=SpNBS-LRR 460 757;ID=match$941_460_757;Name=SSF52058;status=T
SpNBS-LRR	PRINTS	protein_match	333	347	7.8E-17	+	.	date=14-07-2021;Target=SpNBS-LRR 333 347;ID=match$942_333_347;signature_desc=Disease resistance protein signature;Name=PR00364;status=T
SpNBS-LRR	PRINTS	protein_match	542	558	7.8E-17	+	.	date=14-07-2021;Target=SpNBS-LRR 542 558;ID=match$942_542_558;signature_desc=Disease resistance protein signature;Name=PR00364;status=T
SpNBS-LRR	PRINTS	protein_match	167	182	7.8E-17	+	.	date=14-07-2021;Target=SpNBS-LRR 167 182;ID=match$942_167_182;signature_desc=Disease resistance protein signature;Name=PR00364;status=T
SpNBS-LRR	PRINTS	protein_match	240	254	7.8E-17	+	.	date=14-07-2021;Target=SpNBS-LRR 240 254;ID=match$942_240_254;signature_desc=Disease resistance protein signature;Name=PR00364;status=T
SpNBS-LRR	Gene3D	protein_match	384	471	1.0E-7	+	.	date=14-07-2021;Target=SpNBS-LRR 384 471;ID=match$943_384_471;Name=G3DSA:1.10.10.10;status=T;Dbxref="InterPro:IPR036388"
SpNBS-LRR	Gene3D	protein_match	489	771	1.7E-14	+	.	date=14-07-2021;Target=SpNBS-LRR 489 771;ID=match$944_489_771;Name=G3DSA:3.80.10.10;status=T;Dbxref="InterPro:IPR032675"
SpNBS-LRR	Gene3D	protein_match	300	383	6.5E-22	+	.	date=14-07-2021;Target=SpNBS-LRR 300 383;ID=match$945_300_383;Name=G3DSA:1.10.8.430;status=T;Dbxref="InterPro:IPR042197"
SpNBS-LRR	Pfam	protein_match	154	386	2.2E-48	+	.	date=14-07-2021;Target=SpNBS-LRR 154 386;ID=match$946_154_386;signature_desc=NB-ARC domain;Name=PF00931;status=T;Dbxref="InterPro:IPR002182"
SpNBS-LRR	Gene3D	protein_match	136	297	1.4E-30	+	.	date=14-07-2021;Target=SpNBS-LRR 136 297;ID=match$947_136_297;Name=G3DSA:3.40.50.300;status=T
SpNBS-LRR	Coils	protein_match	427	447	.	+	.	date=14-07-2021;Target=SpNBS-LRR 427 447;ID=match$948_427_447;Name=Coil;status=T
SpNBS-LRR	SMART	protein_match	164	301	0.0046	+	.	date=14-07-2021;Target=SpNBS-LRR 164 301;ID=match$949_164_301;Name=SM00382;status=T;Dbxref="InterPro:IPR003593"
SpNBS-LRR	SUPERFAMILY	protein_match	142	400	4.26E-48	+	.	date=14-07-2021;Target=SpNBS-LRR 142 400;ID=match$950_142_400;Name=SSF52540;status=T;Dbxref="InterPro:IPR027417"
##sequence-region NRC1 1 888
NRC1	.	polypeptide	1	888	.	+	.	ID=NRC1;md5=698fdd3c5d7d9f1a9cf879b1291ef1e7
NRC1	Gene3D	protein_match	142	313	2.1E-35	+	.	date=14-07-2021;Target=NRC1 142 313;ID=match$951_142_313;Name=G3DSA:3.40.50.300;status=T
NRC1	Gene3D	protein_match	553	867	1.5E-27	+	.	date=14-07-2021;Target=NRC1 553 867;ID=match$952_553_867;Name=G3DSA:3.80.10.10;status=T;Dbxref="InterPro:IPR032675"
NRC1	SUPERFAMILY	protein_match	149	414	6.49E-60	+	.	date=14-07-2021;Target=NRC1 149 414;ID=match$953_149_414;Name=SSF52540;status=T;Dbxref="InterPro:IPR027417"
NRC1	Gene3D	protein_match	5	111	5.0E-16	+	.	date=14-07-2021;Target=NRC1 5 111;ID=match$954_5_111;Name=G3DSA:1.20.5.4130;status=T
NRC1	CDD	protein_match	6	122	6.37173E-27	+	.	date=14-07-2021;Target=NRC1 6 122;ID=match$955_6_122;signature_desc=RX-CC_like;Name=cd14798;status=T;Dbxref="InterPro:IPR038005"
NRC1	Pfam	protein_match	163	401	3.2E-59	+	.	date=14-07-2021;Target=NRC1 163 401;ID=match$956_163_401;signature_desc=NB-ARC domain;Name=PF00931;status=T;Dbxref="InterPro:IPR002182"
NRC1	PRINTS	protein_match	256	270	1.6E-15	+	.	date=14-07-2021;Target=NRC1 256 270;ID=match$957_256_270;signature_desc=Disease resistance protein signature;Name=PR00364;status=T
NRC1	PRINTS	protein_match	834	850	1.6E-15	+	.	date=14-07-2021;Target=NRC1 834 850;ID=match$957_834_850;signature_desc=Disease resistance protein signature;Name=PR00364;status=T
NRC1	PRINTS	protein_match	348	362	1.6E-15	+	.	date=14-07-2021;Target=NRC1 348 362;ID=match$957_348_362;signature_desc=Disease resistance protein signature;Name=PR00364;status=T
NRC1	PRINTS	protein_match	180	195	1.6E-15	+	.	date=14-07-2021;Target=NRC1 180 195;ID=match$957_180_195;signature_desc=Disease resistance protein signature;Name=PR00364;status=T
NRC1	Gene3D	protein_match	314	399	1.7E-14	+	.	date=14-07-2021;Target=NRC1 314 399;ID=match$958_314_399;Name=G3DSA:1.10.8.430;status=T;Dbxref="InterPro:IPR042197"
NRC1	SUPERFAMILY	protein_match	479	846	1.11E-27	+	.	date=14-07-2021;Target=NRC1 479 846;ID=match$959_479_846;Name=SSF52058;status=T
NRC1	Pfam	protein_match	6	91	4.5E-15	+	.	date=14-07-2021;Target=NRC1 6 91;ID=match$960_6_91;signature_desc=Rx N-terminal domain;Name=PF18052;status=T;Dbxref="InterPro:IPR041118"
NRC1	Gene3D	protein_match	400	491	5.7E-20	+	.	date=14-07-2021;Target=NRC1 400 491;ID=match$961_400_491;Name=G3DSA:1.10.10.10;status=T;Dbxref="InterPro:IPR036388"
NRC1	Coils	protein_match	104	124	.	+	.	date=14-07-2021;Target=NRC1 104 124;ID=match$962_104_124;Name=Coil;status=T
##sequence-region MdNLR16 1 1216
MdNLR16	.	polypeptide	1	1216	.	+	.	ID=MdNLR16;md5=9da366e826c4f7b52c4a27569e0dbfcc
MdNLR16	ProSiteProfiles	protein_match	13	153	28.559	+	.	date=14-07-2021;Target=MdNLR16 13 153;ID=match$963_13_153;signature_desc=TIR domain profile.;Name=PS50104;status=T;Dbxref="InterPro:IPR000157"
MdNLR16	Gene3D	protein_match	739	928	2.7E-42	+	.	date=14-07-2021;Target=MdNLR16 739 928;ID=match$964_739_928;Name=G3DSA:3.80.10.10;status=T;Dbxref="InterPro:IPR032675"
MdNLR16	Gene3D	protein_match	929	1069	8.7E-32	+	.	date=14-07-2021;Target=MdNLR16 929 1069;ID=match$964_929_1069;Name=G3DSA:3.80.10.10;status=T;Dbxref="InterPro:IPR032675"
MdNLR16	Pfam	protein_match	194	413	2.8E-30	+	.	date=14-07-2021;Target=MdNLR16 194 413;ID=match$965_194_413;signature_desc=NB-ARC domain;Name=PF00931;status=T;Dbxref="InterPro:IPR002182"
MdNLR16	SUPERFAMILY	protein_match	178	439	2.52E-62	+	.	date=14-07-2021;Target=MdNLR16 178 439;ID=match$966_178_439;Name=SSF52540;status=T;Dbxref="InterPro:IPR027417"
MdNLR16	Gene3D	protein_match	585	738	1.0E-20	+	.	date=14-07-2021;Target=MdNLR16 585 738;ID=match$967_585_738;Name=G3DSA:3.80.10.10;status=T;Dbxref="InterPro:IPR032675"
MdNLR16	SUPERFAMILY	protein_match	921	1204	2.89E-43	+	.	date=14-07-2021;Target=MdNLR16 921 1204;ID=match$968_921_1204;Name=SSF52058;status=T
MdNLR16	Gene3D	protein_match	7	178	6.4E-70	+	.	date=14-07-2021;Target=MdNLR16 7 178;ID=match$969_7_178;Name=G3DSA:3.40.50.10140;status=T;Dbxref="InterPro:IPR035897"
MdNLR16	PRINTS	protein_match	289	303	1.4E-25	+	.	date=14-07-2021;Target=MdNLR16 289 303;ID=match$970_289_303;signature_desc=Disease resistance protein signature;Name=PR00364;status=T
MdNLR16	PRINTS	protein_match	213	228	1.4E-25	+	.	date=14-07-2021;Target=MdNLR16 213 228;ID=match$970_213_228;signature_desc=Disease resistance protein signature;Name=PR00364;status=T
MdNLR16	PRINTS	protein_match	380	394	1.4E-25	+	.	date=14-07-2021;Target=MdNLR16 380 394;ID=match$970_380_394;signature_desc=Disease resistance protein signature;Name=PR00364;status=T
MdNLR16	PRINTS	protein_match	857	873	1.4E-25	+	.	date=14-07-2021;Target=MdNLR16 857 873;ID=match$970_857_873;signature_desc=Disease resistance protein signature;Name=PR00364;status=T
MdNLR16	SMART	protein_match	14	153	4.6E-45	+	.	date=14-07-2021;Target=MdNLR16 14 153;ID=match$971_14_153;Name=SM00255;status=T;Dbxref="InterPro:IPR000157"
MdNLR16	Gene3D	protein_match	345	429	8.3E-17	+	.	date=14-07-2021;Target=MdNLR16 345 429;ID=match$972_345_429;Name=G3DSA:1.10.8.430;status=T;Dbxref="InterPro:IPR042197"
MdNLR16	Pfam	protein_match	14	189	5.5E-48	+	.	date=14-07-2021;Target=MdNLR16 14 189;ID=match$973_14_189;signature_desc=TIR domain;Name=PF01582;status=T;Dbxref="InterPro:IPR000157"
MdNLR16	SUPERFAMILY	protein_match	485	921	3.74E-53	+	.	date=14-07-2021;Target=MdNLR16 485 921;ID=match$974_485_921;Name=SSF52058;status=T
MdNLR16	SMART	protein_match	743	766	20.0	+	.	date=14-07-2021;Target=MdNLR16 743 766;ID=match$975_743_766;Name=SM00369;status=T;Dbxref="InterPro:IPR003591"
MdNLR16	SMART	protein_match	1024	1047	65.0	+	.	date=14-07-2021;Target=MdNLR16 1024 1047;ID=match$975_1024_1047;Name=SM00369;status=T;Dbxref="InterPro:IPR003591"
MdNLR16	SMART	protein_match	954	977	57.0	+	.	date=14-07-2021;Target=MdNLR16 954 977;ID=match$975_954_977;Name=SM00369;status=T;Dbxref="InterPro:IPR003591"
MdNLR16	SMART	protein_match	1164	1187	42.0	+	.	date=14-07-2021;Target=MdNLR16 1164 1187;ID=match$975_1164_1187;Name=SM00369;status=T;Dbxref="InterPro:IPR003591"
MdNLR16	SMART	protein_match	813	836	93.0	+	.	date=14-07-2021;Target=MdNLR16 813 836;ID=match$975_813_836;Name=SM00369;status=T;Dbxref="InterPro:IPR003591"
MdNLR16	SMART	protein_match	884	907	57.0	+	.	date=14-07-2021;Target=MdNLR16 884 907;ID=match$975_884_907;Name=SM00369;status=T;Dbxref="InterPro:IPR003591"
MdNLR16	SMART	protein_match	1094	1117	18.0	+	.	date=14-07-2021;Target=MdNLR16 1094 1117;ID=match$975_1094_1117;Name=SM00369;status=T;Dbxref="InterPro:IPR003591"
MdNLR16	SUPERFAMILY	protein_match	5	156	1.44E-42	+	.	date=14-07-2021;Target=MdNLR16 5 156;ID=match$976_5_156;Name=SSF52200;status=T;Dbxref="InterPro:IPR035897"
MdNLR16	Gene3D	protein_match	179	340	1.9E-32	+	.	date=14-07-2021;Target=MdNLR16 179 340;ID=match$977_179_340;Name=G3DSA:3.40.50.300;status=T
MdNLR16	Gene3D	protein_match	1070	1209	9.9E-22	+	.	date=14-07-2021;Target=MdNLR16 1070 1209;ID=match$978_1070_1209;Name=G3DSA:3.80.10.10;status=T;Dbxref="InterPro:IPR032675"
##sequence-region GmKR3 1 636
GmKR3	.	polypeptide	1	636	.	+	.	ID=GmKR3;md5=2e55e2f1a6e02def6af61761d9264dcc
GmKR3	Pfam	protein_match	218	448	9.5E-32	+	.	date=14-07-2021;Target=GmKR3 218 448;ID=match$979_218_448;signature_desc=NB-ARC domain;Name=PF00931;status=T;Dbxref="InterPro:IPR002182"
GmKR3	SUPERFAMILY	protein_match	443	550	4.08E-30	+	.	date=14-07-2021;Target=GmKR3 443 550;ID=match$980_443_550;Name=SSF46785;status=T;Dbxref="InterPro:IPR036390"
GmKR3	Gene3D	protein_match	29	203	4.5E-63	+	.	date=14-07-2021;Target=GmKR3 29 203;ID=match$981_29_203;Name=G3DSA:3.40.50.10140;status=T;Dbxref="InterPro:IPR035897"
GmKR3	SUPERFAMILY	protein_match	30	173	3.14E-38	+	.	date=14-07-2021;Target=GmKR3 30 173;ID=match$982_30_173;Name=SSF52200;status=T;Dbxref="InterPro:IPR035897"
GmKR3	Pfam	protein_match	35	205	3.6E-42	+	.	date=14-07-2021;Target=GmKR3 35 205;ID=match$983_35_205;signature_desc=TIR domain;Name=PF01582;status=T;Dbxref="InterPro:IPR000157"
GmKR3	PRINTS	protein_match	408	422	1.5E-19	+	.	date=14-07-2021;Target=GmKR3 408 422;ID=match$984_408_422;signature_desc=Disease resistance protein signature;Name=PR00364;status=T
GmKR3	PRINTS	protein_match	235	250	1.5E-19	+	.	date=14-07-2021;Target=GmKR3 235 250;ID=match$984_235_250;signature_desc=Disease resistance protein signature;Name=PR00364;status=T
GmKR3	PRINTS	protein_match	310	324	1.5E-19	+	.	date=14-07-2021;Target=GmKR3 310 324;ID=match$984_310_324;signature_desc=Disease resistance protein signature;Name=PR00364;status=T
GmKR3	ProSiteProfiles	protein_match	33	171	24.666	+	.	date=14-07-2021;Target=GmKR3 33 171;ID=match$985_33_171;signature_desc=TIR domain profile.;Name=PS50104;status=T;Dbxref="InterPro:IPR000157"
GmKR3	SUPERFAMILY	protein_match	203	467	4.23E-65	+	.	date=14-07-2021;Target=GmKR3 203 467;ID=match$986_203_467;Name=SSF52540;status=T;Dbxref="InterPro:IPR027417"
GmKR3	SMART	protein_match	34	171	1.4E-39	+	.	date=14-07-2021;Target=GmKR3 34 171;ID=match$987_34_171;Name=SM00255;status=T;Dbxref="InterPro:IPR000157"
GmKR3	Gene3D	protein_match	372	457	8.7E-15	+	.	date=14-07-2021;Target=GmKR3 372 457;ID=match$988_372_457;Name=G3DSA:1.10.8.430;status=T;Dbxref="InterPro:IPR042197"
GmKR3	Gene3D	protein_match	204	370	4.6E-35	+	.	date=14-07-2021;Target=GmKR3 204 370;ID=match$989_204_370;Name=G3DSA:3.40.50.300;status=T
##sequence-region Pm2f 1 1277
Pm2f	.	polypeptide	1	1277	.	+	.	ID=Pm2f;md5=d4e6f0da1e3e8785a7636753bd8a9cf9
Pm2f	Gene3D	protein_match	562	889	1.6E-14	+	.	date=14-07-2021;Target=Pm2f 562 889;ID=match$990_562_889;Name=G3DSA:3.80.10.10;status=T;Dbxref="InterPro:IPR032675"
Pm2f	SUPERFAMILY	protein_match	177	470	7.61E-50	+	.	date=14-07-2021;Target=Pm2f 177 470;ID=match$991_177_470;Name=SSF52540;status=T;Dbxref="InterPro:IPR027417"
Pm2f	Gene3D	protein_match	456	543	2.0E-12	+	.	date=14-07-2021;Target=Pm2f 456 543;ID=match$992_456_543;Name=G3DSA:1.10.10.10;status=T;Dbxref="InterPro:IPR036388"
Pm2f	Pfam	protein_match	18	107	1.3E-9	+	.	date=14-07-2021;Target=Pm2f 18 107;ID=match$993_18_107;signature_desc=Rx N-terminal domain;Name=PF18052;status=T;Dbxref="InterPro:IPR041118"
Pm2f	Coils	protein_match	739	759	.	+	.	date=14-07-2021;Target=Pm2f 739 759;ID=match$994_739_759;Name=Coil;status=T
Pm2f	Gene3D	protein_match	17	142	3.9E-5	+	.	date=14-07-2021;Target=Pm2f 17 142;ID=match$995_17_142;Name=G3DSA:1.20.5.4130;status=T
Pm2f	Gene3D	protein_match	890	998	3.5E-6	+	.	date=14-07-2021;Target=Pm2f 890 998;ID=match$996_890_998;Name=G3DSA:3.80.10.10;status=T;Dbxref="InterPro:IPR032675"
Pm2f	Gene3D	protein_match	999	1099	1.1E-10	+	.	date=14-07-2021;Target=Pm2f 999 1099;ID=match$996_999_1099;Name=G3DSA:3.80.10.10;status=T;Dbxref="InterPro:IPR032675"
Pm2f	Gene3D	protein_match	1110	1235	5.1E-11	+	.	date=14-07-2021;Target=Pm2f 1110 1235;ID=match$996_1110_1235;Name=G3DSA:3.80.10.10;status=T;Dbxref="InterPro:IPR032675"
Pm2f	SUPERFAMILY	protein_match	525	1011	1.7E-21	+	.	date=14-07-2021;Target=Pm2f 525 1011;ID=match$997_525_1011;Name=SSF52058;status=T
Pm2f	Coils	protein_match	79	99	.	+	.	date=14-07-2021;Target=Pm2f 79 99;ID=match$998_79_99;Name=Coil;status=T
Pm2f	Pfam	protein_match	225	456	4.5E-35	+	.	date=14-07-2021;Target=Pm2f 225 456;ID=match$999_225_456;signature_desc=NB-ARC domain;Name=PF00931;status=T;Dbxref="InterPro:IPR002182"
Pm2f	Gene3D	protein_match	370	455	1.7E-7	+	.	date=14-07-2021;Target=Pm2f 370 455;ID=match$1000_370_455;Name=G3DSA:1.10.8.430;status=T;Dbxref="InterPro:IPR042197"
Pm2f	PRINTS	protein_match	302	316	5.4E-13	+	.	date=14-07-2021;Target=Pm2f 302 316;ID=match$1001_302_316;signature_desc=Disease resistance protein signature;Name=PR00364;status=T
Pm2f	PRINTS	protein_match	230	245	5.4E-13	+	.	date=14-07-2021;Target=Pm2f 230 245;ID=match$1001_230_245;signature_desc=Disease resistance protein signature;Name=PR00364;status=T
Pm2f	PRINTS	protein_match	407	421	5.4E-13	+	.	date=14-07-2021;Target=Pm2f 407 421;ID=match$1001_407_421;signature_desc=Disease resistance protein signature;Name=PR00364;status=T
Pm2f	PRINTS	protein_match	1023	1039	5.4E-13	+	.	date=14-07-2021;Target=Pm2f 1023 1039;ID=match$1001_1023_1039;signature_desc=Disease resistance protein signature;Name=PR00364;status=T
Pm2f	SUPERFAMILY	protein_match	920	1217	1.04E-18	+	.	date=14-07-2021;Target=Pm2f 920 1217;ID=match$1002_920_1217;Name=SSF52058;status=T
Pm2f	Gene3D	protein_match	175	360	2.2E-30	+	.	date=14-07-2021;Target=Pm2f 175 360;ID=match$1003_175_360;Name=G3DSA:3.40.50.300;status=T
##sequence-region Rpi-amr1e-1123 1 987
Rpi-amr1e-1123	.	polypeptide	1	987	.	+	.	ID=Rpi-amr1e-1123;md5=c5fed9016d31fc964179621d6c31d5c2
Rpi-amr1e-1123	Gene3D	protein_match	137	297	1.5E-35	+	.	date=14-07-2021;Target=Rpi-amr1e-1123 137 297;ID=match$1004_137_297;Name=G3DSA:3.40.50.300;status=T
Rpi-amr1e-1123	SUPERFAMILY	protein_match	144	404	3.19E-60	+	.	date=14-07-2021;Target=Rpi-amr1e-1123 144 404;ID=match$1005_144_404;Name=SSF52540;status=T;Dbxref="InterPro:IPR027417"
Rpi-amr1e-1123	Gene3D	protein_match	307	390	6.1E-13	+	.	date=14-07-2021;Target=Rpi-amr1e-1123 307 390;ID=match$1006_307_390;Name=G3DSA:1.10.8.430;status=T;Dbxref="InterPro:IPR042197"
Rpi-amr1e-1123	Pfam	protein_match	154	385	1.8E-56	+	.	date=14-07-2021;Target=Rpi-amr1e-1123 154 385;ID=match$1007_154_385;signature_desc=NB-ARC domain;Name=PF00931;status=T;Dbxref="InterPro:IPR002182"
Rpi-amr1e-1123	SUPERFAMILY	protein_match	627	863	1.02E-13	+	.	date=14-07-2021;Target=Rpi-amr1e-1123 627 863;ID=match$1008_627_863;Name=SSF52047;status=T
Rpi-amr1e-1123	Gene3D	protein_match	391	481	1.5E-20	+	.	date=14-07-2021;Target=Rpi-amr1e-1123 391 481;ID=match$1009_391_481;Name=G3DSA:1.10.10.10;status=T;Dbxref="InterPro:IPR036388"
Rpi-amr1e-1123	Gene3D	protein_match	575	914	1.7E-11	+	.	date=14-07-2021;Target=Rpi-amr1e-1123 575 914;ID=match$1010_575_914;Name=G3DSA:3.80.10.10;status=T;Dbxref="InterPro:IPR032675"
Rpi-amr1e-1123	PRINTS	protein_match	246	260	2.3E-16	+	.	date=14-07-2021;Target=Rpi-amr1e-1123 246 260;ID=match$1011_246_260;signature_desc=Disease resistance protein signature;Name=PR00364;status=T
Rpi-amr1e-1123	PRINTS	protein_match	341	355	2.3E-16	+	.	date=14-07-2021;Target=Rpi-amr1e-1123 341 355;ID=match$1011_341_355;signature_desc=Disease resistance protein signature;Name=PR00364;status=T
Rpi-amr1e-1123	PRINTS	protein_match	173	188	2.3E-16	+	.	date=14-07-2021;Target=Rpi-amr1e-1123 173 188;ID=match$1011_173_188;signature_desc=Disease resistance protein signature;Name=PR00364;status=T
Rpi-amr1e-1123	PRINTS	protein_match	703	719	2.3E-16	+	.	date=14-07-2021;Target=Rpi-amr1e-1123 703 719;ID=match$1011_703_719;signature_desc=Disease resistance protein signature;Name=PR00364;status=T
Rpi-amr1e-1123	Gene3D	protein_match	1	125	6.5E-31	+	.	date=14-07-2021;Target=Rpi-amr1e-1123 1 125;ID=match$1012_1_125;Name=G3DSA:1.20.5.4130;status=T
Rpi-amr1e-1123	CDD	protein_match	2	120	1.14489E-19	+	.	date=14-07-2021;Target=Rpi-amr1e-1123 2 120;ID=match$1013_2_120;signature_desc=RX-CC_like;Name=cd14798;status=T;Dbxref="InterPro:IPR038005"
Rpi-amr1e-1123	Coils	protein_match	96	116	.	+	.	date=14-07-2021;Target=Rpi-amr1e-1123 96 116;ID=match$1014_96_116;Name=Coil;status=T
##sequence-region RPP2A 1 1309
RPP2A	.	polypeptide	1	1309	.	+	.	ID=RPP2A;md5=605629b65046cbd48778637a562b79ae
RPP2A	SUPERFAMILY	protein_match	959	1062	7.34E-8	+	.	date=14-07-2021;Target=RPP2A 959 1062;ID=match$1015_959_1062;Name=SSF46785;status=T;Dbxref="InterPro:IPR036390"
RPP2A	Gene3D	protein_match	8	172	1.7E-54	+	.	date=14-07-2021;Target=RPP2A 8 172;ID=match$1016_8_172;Name=G3DSA:3.40.50.10140;status=T;Dbxref="InterPro:IPR035897"
RPP2A	Gene3D	protein_match	575	737	1.5E-19	+	.	date=14-07-2021;Target=RPP2A 575 737;ID=match$1017_575_737;Name=G3DSA:3.40.50.10140;status=T;Dbxref="InterPro:IPR035897"
RPP2A	Gene3D	protein_match	1256	1305	2.1E-7	+	.	date=14-07-2021;Target=RPP2A 1256 1305;ID=match$1018_1256_1305;Name=G3DSA:3.80.10.10;status=T;Dbxref="InterPro:IPR032675"
RPP2A	Gene3D	protein_match	1056	1255	1.0E-19	+	.	date=14-07-2021;Target=RPP2A 1056 1255;ID=match$1018_1056_1255;Name=G3DSA:3.80.10.10;status=T;Dbxref="InterPro:IPR032675"
RPP2A	ProSiteProfiles	protein_match	9	147	29.917	+	.	date=14-07-2021;Target=RPP2A 9 147;ID=match$1019_9_147;signature_desc=TIR domain profile.;Name=PS50104;status=T;Dbxref="InterPro:IPR000157"
RPP2A	SMART	protein_match	10	147	7.6E-49	+	.	date=14-07-2021;Target=RPP2A 10 147;ID=match$1020_10_147;Name=SM00255;status=T;Dbxref="InterPro:IPR000157"
RPP2A	SMART	protein_match	578	712	0.0025	+	.	date=14-07-2021;Target=RPP2A 578 712;ID=match$1020_578_712;Name=SM00255;status=T;Dbxref="InterPro:IPR000157"
RPP2A	SUPERFAMILY	protein_match	581	712	8.37E-12	+	.	date=14-07-2021;Target=RPP2A 581 712;ID=match$1021_581_712;Name=SSF52200;status=T;Dbxref="InterPro:IPR035897"
RPP2A	Gene3D	protein_match	173	331	9.6E-24	+	.	date=14-07-2021;Target=RPP2A 173 331;ID=match$1022_173_331;Name=G3DSA:3.40.50.300;status=T
RPP2A	SUPERFAMILY	protein_match	1080	1300	4.42E-26	+	.	date=14-07-2021;Target=RPP2A 1080 1300;ID=match$1023_1080_1300;Name=SSF52058;status=T
RPP2A	SUPERFAMILY	protein_match	7	150	5.75E-34	+	.	date=14-07-2021;Target=RPP2A 7 150;ID=match$1024_7_150;Name=SSF52200;status=T;Dbxref="InterPro:IPR035897"
RPP2A	Pfam	protein_match	752	958	8.8E-20	+	.	date=14-07-2021;Target=RPP2A 752 958;ID=match$1025_752_958;signature_desc=NB-ARC domain;Name=PF00931;status=T;Dbxref="InterPro:IPR002182"
RPP2A	Pfam	protein_match	187	412	4.7E-14	+	.	date=14-07-2021;Target=RPP2A 187 412;ID=match$1025_187_412;signature_desc=NB-ARC domain;Name=PF00931;status=T;Dbxref="InterPro:IPR002182"
RPP2A	SMART	protein_match	759	1031	2.8	+	.	date=14-07-2021;Target=RPP2A 759 1031;ID=match$1026_759_1031;Name=SM00382;status=T;Dbxref="InterPro:IPR003593"
RPP2A	SMART	protein_match	203	345	0.0029	+	.	date=14-07-2021;Target=RPP2A 203 345;ID=match$1026_203_345;Name=SM00382;status=T;Dbxref="InterPro:IPR003593"
RPP2A	Pfam	protein_match	1146	1165	3.3E-10	+	.	date=14-07-2021;Target=RPP2A 1146 1165;ID=match$1027_1146_1165;signature_desc=Leucine Rich Repeat;Name=PF07725;status=T;Dbxref="InterPro:IPR011713"
RPP2A	ProSiteProfiles	protein_match	488	585	36.313	+	.	date=14-07-2021;Target=RPP2A 488 585;ID=match$1028_488_585;signature_desc=ALOG domain profile.;Name=PS51697;status=T;Dbxref="InterPro:IPR006936"
RPP2A	SUPERFAMILY	protein_match	748	982	5.25E-38	+	.	date=14-07-2021;Target=RPP2A 748 982;ID=match$1029_748_982;Name=SSF52540;status=T;Dbxref="InterPro:IPR027417"
RPP2A	SUPERFAMILY	protein_match	178	414	1.8E-42	+	.	date=14-07-2021;Target=RPP2A 178 414;ID=match$1030_178_414;Name=SSF52540;status=T;Dbxref="InterPro:IPR027417"
RPP2A	Gene3D	protein_match	738	893	6.9E-19	+	.	date=14-07-2021;Target=RPP2A 738 893;ID=match$1031_738_893;Name=G3DSA:3.40.50.300;status=T
RPP2A	PRINTS	protein_match	837	851	1.7E-18	+	.	date=14-07-2021;Target=RPP2A 837 851;ID=match$1032_837_851;signature_desc=Disease resistance protein signature;Name=PR00364;status=T
RPP2A	PRINTS	protein_match	762	777	1.7E-18	+	.	date=14-07-2021;Target=RPP2A 762 777;ID=match$1032_762_777;signature_desc=Disease resistance protein signature;Name=PR00364;status=T
RPP2A	PRINTS	protein_match	1279	1295	1.7E-18	+	.	date=14-07-2021;Target=RPP2A 1279 1295;ID=match$1032_1279_1295;signature_desc=Disease resistance protein signature;Name=PR00364;status=T
RPP2A	PRINTS	protein_match	923	937	1.7E-18	+	.	date=14-07-2021;Target=RPP2A 923 937;ID=match$1032_923_937;signature_desc=Disease resistance protein signature;Name=PR00364;status=T
RPP2A	Pfam	protein_match	624	724	1.4E-13	+	.	date=14-07-2021;Target=RPP2A 624 724;ID=match$1033_624_724;signature_desc=TIR domain;Name=PF01582;status=T;Dbxref="InterPro:IPR000157"
RPP2A	Pfam	protein_match	11	182	2.4E-43	+	.	date=14-07-2021;Target=RPP2A 11 182;ID=match$1033_11_182;signature_desc=TIR domain;Name=PF01582;status=T;Dbxref="InterPro:IPR000157"
##sequence-region CSA1 1 1197
CSA1	.	polypeptide	1	1197	.	+	.	ID=CSA1;md5=268a7886c0decd6574a6cfbc9155f47a
CSA1	Gene3D	protein_match	188	354	1.4E-26	+	.	date=14-07-2021;Target=CSA1 188 354;ID=match$1034_188_354;Name=G3DSA:3.40.50.300;status=T
CSA1	SUPERFAMILY	protein_match	15	151	6.8E-27	+	.	date=14-07-2021;Target=CSA1 15 151;ID=match$1035_15_151;Name=SSF52200;status=T;Dbxref="InterPro:IPR035897"
CSA1	SUPERFAMILY	protein_match	198	470	1.47E-43	+	.	date=14-07-2021;Target=CSA1 198 470;ID=match$1036_198_470;Name=SSF52540;status=T;Dbxref="InterPro:IPR027417"
CSA1	PRINTS	protein_match	403	417	3.2E-18	+	.	date=14-07-2021;Target=CSA1 403 417;ID=match$1037_403_417;signature_desc=Disease resistance protein signature;Name=PR00364;status=T
CSA1	PRINTS	protein_match	304	318	3.2E-18	+	.	date=14-07-2021;Target=CSA1 304 318;ID=match$1037_304_318;signature_desc=Disease resistance protein signature;Name=PR00364;status=T
CSA1	PRINTS	protein_match	228	243	3.2E-18	+	.	date=14-07-2021;Target=CSA1 228 243;ID=match$1037_228_243;signature_desc=Disease resistance protein signature;Name=PR00364;status=T
CSA1	PRINTS	protein_match	794	810	3.2E-18	+	.	date=14-07-2021;Target=CSA1 794 810;ID=match$1037_794_810;signature_desc=Disease resistance protein signature;Name=PR00364;status=T
CSA1	Gene3D	protein_match	752	932	1.9E-31	+	.	date=14-07-2021;Target=CSA1 752 932;ID=match$1038_752_932;Name=G3DSA:3.80.10.10;status=T;Dbxref="InterPro:IPR032675"
CSA1	Gene3D	protein_match	554	751	1.2E-20	+	.	date=14-07-2021;Target=CSA1 554 751;ID=match$1038_554_751;Name=G3DSA:3.80.10.10;status=T;Dbxref="InterPro:IPR032675"
CSA1	SUPERFAMILY	protein_match	573	909	1.62E-40	+	.	date=14-07-2021;Target=CSA1 573 909;ID=match$1039_573_909;Name=SSF52058;status=T
CSA1	Pfam	protein_match	638	657	5.3E-6	+	.	date=14-07-2021;Target=CSA1 638 657;ID=match$1040_638_657;signature_desc=Leucine Rich Repeat;Name=PF07725;status=T;Dbxref="InterPro:IPR011713"
CSA1	ProSiteProfiles	protein_match	15	152	20.267	+	.	date=14-07-2021;Target=CSA1 15 152;ID=match$1041_15_152;signature_desc=TIR domain profile.;Name=PS50104;status=T;Dbxref="InterPro:IPR000157"
CSA1	Coils	protein_match	284	304	.	+	.	date=14-07-2021;Target=CSA1 284 304;ID=match$1042_284_304;Name=Coil;status=T
CSA1	SMART	protein_match	16	152	1.5E-44	+	.	date=14-07-2021;Target=CSA1 16 152;ID=match$1043_16_152;Name=SM00255;status=T;Dbxref="InterPro:IPR000157"
CSA1	Gene3D	protein_match	12	180	8.2E-52	+	.	date=14-07-2021;Target=CSA1 12 180;ID=match$1044_12_180;Name=G3DSA:3.40.50.10140;status=T;Dbxref="InterPro:IPR035897"
CSA1	Pfam	protein_match	18	185	6.0E-37	+	.	date=14-07-2021;Target=CSA1 18 185;ID=match$1045_18_185;signature_desc=TIR domain;Name=PF01582;status=T;Dbxref="InterPro:IPR000157"
CSA1	Pfam	protein_match	211	432	8.0E-18	+	.	date=14-07-2021;Target=CSA1 211 432;ID=match$1046_211_432;signature_desc=NB-ARC domain;Name=PF00931;status=T;Dbxref="InterPro:IPR002182"
##sequence-region L_3 1 1328
L_3	.	polypeptide	1	1328	.	+	.	ID=L_3;md5=e26ff70789d70eb868322941b2009aa5
L_3	Gene3D	protein_match	161	334	1.1E-40	+	.	date=14-07-2021;Target=L_3 161 334;ID=match$1047_161_334;Name=G3DSA:3.40.50.300;status=T
L_3	Pfam	protein_match	582	638	1.4E-6	+	.	date=14-07-2021;Target=L_3 582 638;ID=match$1048_582_638;signature_desc=Leucine rich repeat;Name=PF13855;status=T;Dbxref="InterPro:IPR001611"
L_3	Gene3D	protein_match	423	506	4.2E-13	+	.	date=14-07-2021;Target=L_3 423 506;ID=match$1049_423_506;Name=G3DSA:1.10.10.10;status=T;Dbxref="InterPro:IPR036388"
L_3	Gene3D	protein_match	984	1093	1.8E-10	+	.	date=14-07-2021;Target=L_3 984 1093;ID=match$1050_984_1093;Name=G3DSA:3.80.10.10;status=T;Dbxref="InterPro:IPR032675"
L_3	Gene3D	protein_match	1142	1303	2.1E-12	+	.	date=14-07-2021;Target=L_3 1142 1303;ID=match$1050_1142_1303;Name=G3DSA:3.80.10.10;status=T;Dbxref="InterPro:IPR032675"
L_3	Coils	protein_match	43	63	.	+	.	date=14-07-2021;Target=L_3 43 63;ID=match$1051_43_63;Name=Coil;status=T
L_3	SUPERFAMILY	protein_match	990	1309	1.41E-24	+	.	date=14-07-2021;Target=L_3 990 1309;ID=match$1052_990_1309;Name=SSF52058;status=T
L_3	Gene3D	protein_match	545	930	2.9E-42	+	.	date=14-07-2021;Target=L_3 545 930;ID=match$1053_545_930;Name=G3DSA:3.80.10.10;status=T;Dbxref="InterPro:IPR032675"
L_3	SUPERFAMILY	protein_match	166	437	7.32E-69	+	.	date=14-07-2021;Target=L_3 166 437;ID=match$1054_166_437;Name=SSF52540;status=T;Dbxref="InterPro:IPR027417"
L_3	SUPERFAMILY	protein_match	496	968	1.36E-41	+	.	date=14-07-2021;Target=L_3 496 968;ID=match$1055_496_968;Name=SSF52058;status=T
L_3	Pfam	protein_match	11	105	3.6E-13	+	.	date=14-07-2021;Target=L_3 11 105;ID=match$1056_11_105;signature_desc=Rx N-terminal domain;Name=PF18052;status=T;Dbxref="InterPro:IPR041118"
L_3	PRINTS	protein_match	374	388	3.7E-20	+	.	date=14-07-2021;Target=L_3 374 388;ID=match$1057_374_388;signature_desc=Disease resistance protein signature;Name=PR00364;status=T
L_3	PRINTS	protein_match	204	219	3.7E-20	+	.	date=14-07-2021;Target=L_3 204 219;ID=match$1057_204_219;signature_desc=Disease resistance protein signature;Name=PR00364;status=T
L_3	PRINTS	protein_match	278	292	3.7E-20	+	.	date=14-07-2021;Target=L_3 278 292;ID=match$1057_278_292;signature_desc=Disease resistance protein signature;Name=PR00364;status=T
L_3	PRINTS	protein_match	649	665	3.7E-20	+	.	date=14-07-2021;Target=L_3 649 665;ID=match$1057_649_665;signature_desc=Disease resistance protein signature;Name=PR00364;status=T
L_3	Pfam	protein_match	185	402	3.6E-52	+	.	date=14-07-2021;Target=L_3 185 402;ID=match$1058_185_402;signature_desc=NB-ARC domain;Name=PF00931;status=T;Dbxref="InterPro:IPR002182"
L_3	CDD	protein_match	183	291	0.00582097	+	.	date=14-07-2021;Target=L_3 183 291;ID=match$1059_183_291;signature_desc=AAA;Name=cd00009;status=T
L_3	Coils	protein_match	127	154	.	+	.	date=14-07-2021;Target=L_3 127 154;ID=match$1060_127_154;Name=Coil;status=T
L_3	Gene3D	protein_match	337	422	1.0E-14	+	.	date=14-07-2021;Target=L_3 337 422;ID=match$1061_337_422;Name=G3DSA:1.10.8.430;status=T;Dbxref="InterPro:IPR042197"
L_3	Coils	protein_match	710	733	.	+	.	date=14-07-2021;Target=L_3 710 733;ID=match$1062_710_733;Name=Coil;status=T
L_3	Gene3D	protein_match	15	121	3.0E-6	+	.	date=14-07-2021;Target=L_3 15 121;ID=match$1063_15_121;Name=G3DSA:1.20.5.4130;status=T
##sequence-region Pi2 1 1032
Pi2	.	polypeptide	1	1032	.	+	.	ID=Pi2;md5=0e78b5bc0413e6b5323e0cd2190e1b3c
Pi2	Gene3D	protein_match	335	421	1.0E-11	+	.	date=14-07-2021;Target=Pi2 335 421;ID=match$1064_335_421;Name=G3DSA:1.10.8.430;status=T;Dbxref="InterPro:IPR042197"
Pi2	Gene3D	protein_match	422	511	7.5E-20	+	.	date=14-07-2021;Target=Pi2 422 511;ID=match$1065_422_511;Name=G3DSA:1.10.10.10;status=T;Dbxref="InterPro:IPR036388"
Pi2	Gene3D	protein_match	12	109	2.6E-24	+	.	date=14-07-2021;Target=Pi2 12 109;ID=match$1066_12_109;Name=G3DSA:1.20.5.4130;status=T
Pi2	SUPERFAMILY	protein_match	145	436	4.73E-58	+	.	date=14-07-2021;Target=Pi2 145 436;ID=match$1067_145_436;Name=SSF52540;status=T;Dbxref="InterPro:IPR027417"
Pi2	Gene3D	protein_match	540	688	3.4E-13	+	.	date=14-07-2021;Target=Pi2 540 688;ID=match$1068_540_688;Name=G3DSA:3.80.10.10;status=T;Dbxref="InterPro:IPR032675"
Pi2	Gene3D	protein_match	694	948	2.1E-22	+	.	date=14-07-2021;Target=Pi2 694 948;ID=match$1068_694_948;Name=G3DSA:3.80.10.10;status=T;Dbxref="InterPro:IPR032675"
Pi2	Gene3D	protein_match	142	330	3.0E-32	+	.	date=14-07-2021;Target=Pi2 142 330;ID=match$1069_142_330;Name=G3DSA:3.40.50.300;status=T
Pi2	CDD	protein_match	26	124	9.54776E-30	+	.	date=14-07-2021;Target=Pi2 26 124;ID=match$1070_26_124;signature_desc=RX-CC_like;Name=cd14798;status=T;Dbxref="InterPro:IPR038005"
Pi2	Pfam	protein_match	182	423	2.4E-43	+	.	date=14-07-2021;Target=Pi2 182 423;ID=match$1071_182_423;signature_desc=NB-ARC domain;Name=PF00931;status=T;Dbxref="InterPro:IPR002182"
Pi2	Pfam	protein_match	12	94	8.5E-23	+	.	date=14-07-2021;Target=Pi2 12 94;ID=match$1072_12_94;signature_desc=Rx N-terminal domain;Name=PF18052;status=T;Dbxref="InterPro:IPR041118"
Pi2	PRINTS	protein_match	372	386	1.3E-15	+	.	date=14-07-2021;Target=Pi2 372 386;ID=match$1073_372_386;signature_desc=Disease resistance protein signature;Name=PR00364;status=T
Pi2	PRINTS	protein_match	574	590	1.3E-15	+	.	date=14-07-2021;Target=Pi2 574 590;ID=match$1073_574_590;signature_desc=Disease resistance protein signature;Name=PR00364;status=T
Pi2	PRINTS	protein_match	273	287	1.3E-15	+	.	date=14-07-2021;Target=Pi2 273 287;ID=match$1073_273_287;signature_desc=Disease resistance protein signature;Name=PR00364;status=T
Pi2	PRINTS	protein_match	188	203	1.3E-15	+	.	date=14-07-2021;Target=Pi2 188 203;ID=match$1073_188_203;signature_desc=Disease resistance protein signature;Name=PR00364;status=T
Pi2	SUPERFAMILY	protein_match	500	933	5.1E-35	+	.	date=14-07-2021;Target=Pi2 500 933;ID=match$1074_500_933;Name=SSF52058;status=T
##sequence-region Prv_1 1 1166
Prv_1	.	polypeptide	1	1166	.	+	.	ID=Prv_1;md5=76968efb28fd68c1ef2741bba2d8014b
Prv_1	Coils	protein_match	607	627	.	+	.	date=14-07-2021;Target=Prv_1 607 627;ID=match$1075_607_627;Name=Coil;status=T
Prv_1	ProSiteProfiles	protein_match	12	174	17.225	+	.	date=14-07-2021;Target=Prv_1 12 174;ID=match$1076_12_174;signature_desc=TIR domain profile.;Name=PS50104;status=T;Dbxref="InterPro:IPR000157"
Prv_1	Pfam	protein_match	650	668	3.0E-4	+	.	date=14-07-2021;Target=Prv_1 650 668;ID=match$1077_650_668;signature_desc=Leucine Rich Repeat;Name=PF07725;status=T;Dbxref="InterPro:IPR011713"
Prv_1	Pfam	protein_match	76	167	1.5E-13	+	.	date=14-07-2021;Target=Prv_1 76 167;ID=match$1078_76_167;signature_desc=TIR domain;Name=PF01582;status=T;Dbxref="InterPro:IPR000157"
Prv_1	SUPERFAMILY	protein_match	245	492	8.21E-47	+	.	date=14-07-2021;Target=Prv_1 245 492;ID=match$1079_245_492;Name=SSF52540;status=T;Dbxref="InterPro:IPR027417"
Prv_1	PRINTS	protein_match	336	350	1.0E-16	+	.	date=14-07-2021;Target=Prv_1 336 350;ID=match$1080_336_350;signature_desc=Disease resistance protein signature;Name=PR00364;status=T
Prv_1	PRINTS	protein_match	432	446	1.0E-16	+	.	date=14-07-2021;Target=Prv_1 432 446;ID=match$1080_432_446;signature_desc=Disease resistance protein signature;Name=PR00364;status=T
Prv_1	PRINTS	protein_match	747	763	1.0E-16	+	.	date=14-07-2021;Target=Prv_1 747 763;ID=match$1080_747_763;signature_desc=Disease resistance protein signature;Name=PR00364;status=T
Prv_1	PRINTS	protein_match	258	273	1.0E-16	+	.	date=14-07-2021;Target=Prv_1 258 273;ID=match$1080_258_273;signature_desc=Disease resistance protein signature;Name=PR00364;status=T
Prv_1	Pfam	protein_match	253	477	9.9E-21	+	.	date=14-07-2021;Target=Prv_1 253 477;ID=match$1081_253_477;signature_desc=NB-ARC domain;Name=PF00931;status=T;Dbxref="InterPro:IPR002182"
Prv_1	Pfam	protein_match	925	1157	7.0E-27	+	.	date=14-07-2021;Target=Prv_1 925 1157;ID=match$1081_925_1157;signature_desc=NB-ARC domain;Name=PF00931;status=T;Dbxref="InterPro:IPR002182"
Prv_1	SUPERFAMILY	protein_match	5	140	6.54E-18	+	.	date=14-07-2021;Target=Prv_1 5 140;ID=match$1082_5_140;Name=SSF52200;status=T;Dbxref="InterPro:IPR035897"
Prv_1	Gene3D	protein_match	7	225	2.8E-29	+	.	date=14-07-2021;Target=Prv_1 7 225;ID=match$1083_7_225;Name=G3DSA:3.40.50.10140;status=T;Dbxref="InterPro:IPR035897"
Prv_1	SUPERFAMILY	protein_match	472	569	3.81E-9	+	.	date=14-07-2021;Target=Prv_1 472 569;ID=match$1084_472_569;Name=SSF46785;status=T;Dbxref="InterPro:IPR036390"
Prv_1	SMART	protein_match	13	174	5.4E-4	+	.	date=14-07-2021;Target=Prv_1 13 174;ID=match$1085_13_174;Name=SM00255;status=T;Dbxref="InterPro:IPR000157"
Prv_1	Gene3D	protein_match	234	390	2.4E-26	+	.	date=14-07-2021;Target=Prv_1 234 390;ID=match$1086_234_390;Name=G3DSA:3.40.50.300;status=T
Prv_1	Gene3D	protein_match	908	1072	5.3E-29	+	.	date=14-07-2021;Target=Prv_1 908 1072;ID=match$1086_908_1072;Name=G3DSA:3.40.50.300;status=T
Prv_1	SUPERFAMILY	protein_match	917	1140	3.27E-46	+	.	date=14-07-2021;Target=Prv_1 917 1140;ID=match$1087_917_1140;Name=SSF52540;status=T;Dbxref="InterPro:IPR027417"
Prv_1	Gene3D	protein_match	585	808	7.0E-28	+	.	date=14-07-2021;Target=Prv_1 585 808;ID=match$1088_585_808;Name=G3DSA:3.80.10.10;status=T;Dbxref="InterPro:IPR032675"
Prv_1	SUPERFAMILY	protein_match	591	886	6.12E-37	+	.	date=14-07-2021;Target=Prv_1 591 886;ID=match$1089_591_886;Name=SSF52058;status=T
Prv_1	Gene3D	protein_match	1079	1156	1.0E-9	+	.	date=14-07-2021;Target=Prv_1 1079 1156;ID=match$1090_1079_1156;Name=G3DSA:1.10.8.430;status=T;Dbxref="InterPro:IPR042197"
Prv_1	Gene3D	protein_match	399	482	1.8E-10	+	.	date=14-07-2021;Target=Prv_1 399 482;ID=match$1090_399_482;Name=G3DSA:1.10.8.430;status=T;Dbxref="InterPro:IPR042197"
Prv_1	Gene3D	protein_match	809	899	2.0E-10	+	.	date=14-07-2021;Target=Prv_1 809 899;ID=match$1091_809_899;Name=G3DSA:3.80.10.10;status=T;Dbxref="InterPro:IPR032675"
Prv_1	SMART	protein_match	942	1078	4.8	+	.	date=14-07-2021;Target=Prv_1 942 1078;ID=match$1092_942_1078;Name=SM00382;status=T;Dbxref="InterPro:IPR003593"
Prv_1	SMART	protein_match	255	396	0.004	+	.	date=14-07-2021;Target=Prv_1 255 396;ID=match$1092_255_396;Name=SM00382;status=T;Dbxref="InterPro:IPR003593"
##sequence-region Rpi-hjt1_2 1 847
Rpi-hjt1_2	.	polypeptide	1	847	.	+	.	ID=Rpi-hjt1_2;md5=bbce1688585dbe634cc3298d020d081a
Rpi-hjt1_2	Gene3D	protein_match	322	406	1.9E-16	+	.	date=14-07-2021;Target=Rpi-hjt1_2 322 406;ID=match$1093_322_406;Name=G3DSA:1.10.8.430;status=T;Dbxref="InterPro:IPR042197"
Rpi-hjt1_2	Pfam	protein_match	5	88	1.4E-18	+	.	date=14-07-2021;Target=Rpi-hjt1_2 5 88;ID=match$1094_5_88;signature_desc=Rx N-terminal domain;Name=PF18052;status=T;Dbxref="InterPro:IPR041118"
Rpi-hjt1_2	PRINTS	protein_match	184	199	1.6E-17	+	.	date=14-07-2021;Target=Rpi-hjt1_2 184 199;ID=match$1095_184_199;signature_desc=Disease resistance protein signature;Name=PR00364;status=T
Rpi-hjt1_2	PRINTS	protein_match	357	371	1.6E-17	+	.	date=14-07-2021;Target=Rpi-hjt1_2 357 371;ID=match$1095_357_371;signature_desc=Disease resistance protein signature;Name=PR00364;status=T
Rpi-hjt1_2	PRINTS	protein_match	263	277	1.6E-17	+	.	date=14-07-2021;Target=Rpi-hjt1_2 263 277;ID=match$1095_263_277;signature_desc=Disease resistance protein signature;Name=PR00364;status=T
Rpi-hjt1_2	PRINTS	protein_match	605	621	1.6E-17	+	.	date=14-07-2021;Target=Rpi-hjt1_2 605 621;ID=match$1095_605_621;signature_desc=Disease resistance protein signature;Name=PR00364;status=T
Rpi-hjt1_2	Gene3D	protein_match	407	496	1.2E-19	+	.	date=14-07-2021;Target=Rpi-hjt1_2 407 496;ID=match$1096_407_496;Name=G3DSA:1.10.10.10;status=T;Dbxref="InterPro:IPR036388"
Rpi-hjt1_2	Pfam	protein_match	168	408	3.1E-60	+	.	date=14-07-2021;Target=Rpi-hjt1_2 168 408;ID=match$1097_168_408;signature_desc=NB-ARC domain;Name=PF00931;status=T;Dbxref="InterPro:IPR002182"
Rpi-hjt1_2	Gene3D	protein_match	522	670	5.7E-10	+	.	date=14-07-2021;Target=Rpi-hjt1_2 522 670;ID=match$1098_522_670;Name=G3DSA:3.80.10.10;status=T;Dbxref="InterPro:IPR032675"
Rpi-hjt1_2	SUPERFAMILY	protein_match	157	421	7.86E-65	+	.	date=14-07-2021;Target=Rpi-hjt1_2 157 421;ID=match$1099_157_421;Name=SSF52540;status=T;Dbxref="InterPro:IPR027417"
Rpi-hjt1_2	CDD	protein_match	2	122	2.56164E-28	+	.	date=14-07-2021;Target=Rpi-hjt1_2 2 122;ID=match$1100_2_122;signature_desc=RX-CC_like;Name=cd14798;status=T;Dbxref="InterPro:IPR038005"
Rpi-hjt1_2	SUPERFAMILY	protein_match	474	836	5.67E-28	+	.	date=14-07-2021;Target=Rpi-hjt1_2 474 836;ID=match$1101_474_836;Name=SSF52058;status=T
Rpi-hjt1_2	Gene3D	protein_match	6	121	2.4E-15	+	.	date=14-07-2021;Target=Rpi-hjt1_2 6 121;ID=match$1102_6_121;Name=G3DSA:1.20.5.4130;status=T
Rpi-hjt1_2	Gene3D	protein_match	673	845	2.8E-17	+	.	date=14-07-2021;Target=Rpi-hjt1_2 673 845;ID=match$1103_673_845;Name=G3DSA:3.80.10.10;status=T;Dbxref="InterPro:IPR032675"
Rpi-hjt1_2	Gene3D	protein_match	141	314	1.4E-37	+	.	date=14-07-2021;Target=Rpi-hjt1_2 141 314;ID=match$1104_141_314;Name=G3DSA:3.40.50.300;status=T
##sequence-region FB_MR5 1 1388
FB_MR5	.	polypeptide	1	1388	.	+	.	ID=FB_MR5;md5=f5d8b68d6ccbd2b71553b6025c6a86e8
FB_MR5	Pfam	protein_match	173	394	2.5E-47	+	.	date=14-07-2021;Target=FB_MR5 173 394;ID=match$1105_173_394;signature_desc=NB-ARC domain;Name=PF00931;status=T;Dbxref="InterPro:IPR002182"
FB_MR5	Pfam	protein_match	7	101	1.4E-22	+	.	date=14-07-2021;Target=FB_MR5 7 101;ID=match$1106_7_101;signature_desc=Rx N-terminal domain;Name=PF18052;status=T;Dbxref="InterPro:IPR041118"
FB_MR5	Coils	protein_match	117	144	.	+	.	date=14-07-2021;Target=FB_MR5 117 144;ID=match$1107_117_144;Name=Coil;status=T
FB_MR5	CDD	protein_match	9	136	4.92785E-14	+	.	date=14-07-2021;Target=FB_MR5 9 136;ID=match$1108_9_136;signature_desc=RX-CC_like;Name=cd14798;status=T;Dbxref="InterPro:IPR038005"
FB_MR5	Coils	protein_match	719	739	.	+	.	date=14-07-2021;Target=FB_MR5 719 739;ID=match$1109_719_739;Name=Coil;status=T
FB_MR5	Gene3D	protein_match	414	501	1.7E-13	+	.	date=14-07-2021;Target=FB_MR5 414 501;ID=match$1110_414_501;Name=G3DSA:1.10.10.10;status=T;Dbxref="InterPro:IPR036388"
FB_MR5	Gene3D	protein_match	1199	1366	8.8E-19	+	.	date=14-07-2021;Target=FB_MR5 1199 1366;ID=match$1111_1199_1366;Name=G3DSA:3.80.10.10;status=T;Dbxref="InterPro:IPR032675"
FB_MR5	SUPERFAMILY	protein_match	934	1190	1.88E-11	+	.	date=14-07-2021;Target=FB_MR5 934 1190;ID=match$1112_934_1190;Name=SSF52047;status=T
FB_MR5	SUPERFAMILY	protein_match	1091	1376	6.57E-25	+	.	date=14-07-2021;Target=FB_MR5 1091 1376;ID=match$1113_1091_1376;Name=SSF52058;status=T
FB_MR5	SUPERFAMILY	protein_match	490	920	5.1E-40	+	.	date=14-07-2021;Target=FB_MR5 490 920;ID=match$1114_490_920;Name=SSF52058;status=T
FB_MR5	Gene3D	protein_match	924	1173	3.0E-10	+	.	date=14-07-2021;Target=FB_MR5 924 1173;ID=match$1115_924_1173;Name=G3DSA:3.80.10.10;status=T;Dbxref="InterPro:IPR032675"
FB_MR5	Gene3D	protein_match	11	135	3.2E-19	+	.	date=14-07-2021;Target=FB_MR5 11 135;ID=match$1116_11_135;Name=G3DSA:1.20.5.4130;status=T
FB_MR5	PRINTS	protein_match	623	639	4.6E-20	+	.	date=14-07-2021;Target=FB_MR5 623 639;ID=match$1117_623_639;signature_desc=Disease resistance protein signature;Name=PR00364;status=T
FB_MR5	PRINTS	protein_match	367	381	4.6E-20	+	.	date=14-07-2021;Target=FB_MR5 367 381;ID=match$1117_367_381;signature_desc=Disease resistance protein signature;Name=PR00364;status=T
FB_MR5	PRINTS	protein_match	195	210	4.6E-20	+	.	date=14-07-2021;Target=FB_MR5 195 210;ID=match$1117_195_210;signature_desc=Disease resistance protein signature;Name=PR00364;status=T
FB_MR5	PRINTS	protein_match	268	282	4.6E-20	+	.	date=14-07-2021;Target=FB_MR5 268 282;ID=match$1117_268_282;signature_desc=Disease resistance protein signature;Name=PR00364;status=T
FB_MR5	Gene3D	protein_match	153	325	2.9E-36	+	.	date=14-07-2021;Target=FB_MR5 153 325;ID=match$1118_153_325;Name=G3DSA:3.40.50.300;status=T
FB_MR5	Gene3D	protein_match	331	413	3.9E-10	+	.	date=14-07-2021;Target=FB_MR5 331 413;ID=match$1119_331_413;Name=G3DSA:1.10.8.430;status=T;Dbxref="InterPro:IPR042197"
FB_MR5	Gene3D	protein_match	544	923	1.1E-46	+	.	date=14-07-2021;Target=FB_MR5 544 923;ID=match$1120_544_923;Name=G3DSA:3.80.10.10;status=T;Dbxref="InterPro:IPR032675"
FB_MR5	SUPERFAMILY	protein_match	160	428	1.48E-62	+	.	date=14-07-2021;Target=FB_MR5 160 428;ID=match$1121_160_428;Name=SSF52540;status=T;Dbxref="InterPro:IPR027417"
##sequence-region alpha-WOLF10 1 1153
alpha-WOLF10	.	polypeptide	1	1153	.	+	.	ID=alpha-WOLF10;md5=1ed4f43b7c862427c5e9d12883312b7e
alpha-WOLF10	Pfam	protein_match	169	415	1.7E-42	+	.	date=14-07-2021;Target=alpha-WOLF10 169 415;ID=match$1122_169_415;signature_desc=NB-ARC domain;Name=PF00931;status=T;Dbxref="InterPro:IPR002182"
alpha-WOLF10	Gene3D	protein_match	329	414	1.4E-11	+	.	date=14-07-2021;Target=alpha-WOLF10 329 414;ID=match$1123_329_414;Name=G3DSA:1.10.8.430;status=T;Dbxref="InterPro:IPR042197"
alpha-WOLF10	SUPERFAMILY	protein_match	480	907	9.86E-36	+	.	date=14-07-2021;Target=alpha-WOLF10 480 907;ID=match$1124_480_907;Name=SSF52058;status=T
alpha-WOLF10	Gene3D	protein_match	155	323	1.2E-35	+	.	date=14-07-2021;Target=alpha-WOLF10 155 323;ID=match$1125_155_323;Name=G3DSA:3.40.50.300;status=T
alpha-WOLF10	Pfam	protein_match	11	97	5.0E-10	+	.	date=14-07-2021;Target=alpha-WOLF10 11 97;ID=match$1126_11_97;signature_desc=Rx N-terminal domain;Name=PF18052;status=T;Dbxref="InterPro:IPR041118"
alpha-WOLF10	SUPERFAMILY	protein_match	153	429	2.77E-57	+	.	date=14-07-2021;Target=alpha-WOLF10 153 429;ID=match$1127_153_429;Name=SSF52540;status=T;Dbxref="InterPro:IPR027417"
alpha-WOLF10	SUPERFAMILY	protein_match	955	1129	1.6E-16	+	.	date=14-07-2021;Target=alpha-WOLF10 955 1129;ID=match$1128_955_1129;Name=SSF52058;status=T
alpha-WOLF10	Gene3D	protein_match	7	126	2.8E-8	+	.	date=14-07-2021;Target=alpha-WOLF10 7 126;ID=match$1129_7_126;Name=G3DSA:1.20.5.4130;status=T
alpha-WOLF10	PRINTS	protein_match	635	651	4.1E-15	+	.	date=14-07-2021;Target=alpha-WOLF10 635 651;ID=match$1130_635_651;signature_desc=Disease resistance protein signature;Name=PR00364;status=T
alpha-WOLF10	PRINTS	protein_match	190	205	4.1E-15	+	.	date=14-07-2021;Target=alpha-WOLF10 190 205;ID=match$1130_190_205;signature_desc=Disease resistance protein signature;Name=PR00364;status=T
alpha-WOLF10	PRINTS	protein_match	367	381	4.1E-15	+	.	date=14-07-2021;Target=alpha-WOLF10 367 381;ID=match$1130_367_381;signature_desc=Disease resistance protein signature;Name=PR00364;status=T
alpha-WOLF10	PRINTS	protein_match	269	283	4.1E-15	+	.	date=14-07-2021;Target=alpha-WOLF10 269 283;ID=match$1130_269_283;signature_desc=Disease resistance protein signature;Name=PR00364;status=T
alpha-WOLF10	Gene3D	protein_match	542	913	1.8E-38	+	.	date=14-07-2021;Target=alpha-WOLF10 542 913;ID=match$1131_542_913;Name=G3DSA:3.80.10.10;status=T;Dbxref="InterPro:IPR032675"
alpha-WOLF10	Gene3D	protein_match	415	506	1.8E-17	+	.	date=14-07-2021;Target=alpha-WOLF10 415 506;ID=match$1132_415_506;Name=G3DSA:1.10.10.10;status=T;Dbxref="InterPro:IPR036388"
alpha-WOLF10	Gene3D	protein_match	949	1137	1.8E-22	+	.	date=14-07-2021;Target=alpha-WOLF10 949 1137;ID=match$1133_949_1137;Name=G3DSA:3.80.10.10;status=T;Dbxref="InterPro:IPR032675"
##sequence-region NRC4b 1 879
NRC4b	.	polypeptide	1	879	.	+	.	ID=NRC4b;md5=6a8e36c360a38d924f35bda1d0d93aaf
NRC4b	Pfam	protein_match	5	92	9.5E-13	+	.	date=14-07-2021;Target=NRC4b 5 92;ID=match$1134_5_92;signature_desc=Rx N-terminal domain;Name=PF18052;status=T;Dbxref="InterPro:IPR041118"
NRC4b	Coils	protein_match	105	125	.	+	.	date=14-07-2021;Target=NRC4b 105 125;ID=match$1135_105_125;Name=Coil;status=T
NRC4b	Gene3D	protein_match	314	397	4.2E-10	+	.	date=14-07-2021;Target=NRC4b 314 397;ID=match$1136_314_397;Name=G3DSA:1.10.8.430;status=T;Dbxref="InterPro:IPR042197"
NRC4b	SUPERFAMILY	protein_match	148	410	1.44E-52	+	.	date=14-07-2021;Target=NRC4b 148 410;ID=match$1137_148_410;Name=SSF52540;status=T;Dbxref="InterPro:IPR027417"
NRC4b	CDD	protein_match	157	297	9.29074E-5	+	.	date=14-07-2021;Target=NRC4b 157 297;ID=match$1138_157_297;signature_desc=AAA;Name=cd00009;status=T
NRC4b	Gene3D	protein_match	530	868	1.4E-23	+	.	date=14-07-2021;Target=NRC4b 530 868;ID=match$1139_530_868;Name=G3DSA:3.80.10.10;status=T;Dbxref="InterPro:IPR032675"
NRC4b	Gene3D	protein_match	5	124	1.0E-12	+	.	date=14-07-2021;Target=NRC4b 5 124;ID=match$1140_5_124;Name=G3DSA:1.20.5.4130;status=T
NRC4b	PRINTS	protein_match	256	270	1.2E-14	+	.	date=14-07-2021;Target=NRC4b 256 270;ID=match$1141_256_270;signature_desc=Disease resistance protein signature;Name=PR00364;status=T
NRC4b	PRINTS	protein_match	759	775	1.2E-14	+	.	date=14-07-2021;Target=NRC4b 759 775;ID=match$1141_759_775;signature_desc=Disease resistance protein signature;Name=PR00364;status=T
NRC4b	PRINTS	protein_match	180	195	1.2E-14	+	.	date=14-07-2021;Target=NRC4b 180 195;ID=match$1141_180_195;signature_desc=Disease resistance protein signature;Name=PR00364;status=T
NRC4b	PRINTS	protein_match	348	362	1.2E-14	+	.	date=14-07-2021;Target=NRC4b 348 362;ID=match$1141_348_362;signature_desc=Disease resistance protein signature;Name=PR00364;status=T
NRC4b	Gene3D	protein_match	398	489	3.6E-19	+	.	date=14-07-2021;Target=NRC4b 398 489;ID=match$1142_398_489;Name=G3DSA:1.10.10.10;status=T;Dbxref="InterPro:IPR036388"
NRC4b	CDD	protein_match	2	124	1.12437E-19	+	.	date=14-07-2021;Target=NRC4b 2 124;ID=match$1143_2_124;signature_desc=RX-CC_like;Name=cd14798;status=T;Dbxref="InterPro:IPR038005"
NRC4b	SUPERFAMILY	protein_match	476	844	7.25E-25	+	.	date=14-07-2021;Target=NRC4b 476 844;ID=match$1144_476_844;Name=SSF52058;status=T
NRC4b	Pfam	protein_match	162	388	8.5E-49	+	.	date=14-07-2021;Target=NRC4b 162 388;ID=match$1145_162_388;signature_desc=NB-ARC domain;Name=PF00931;status=T;Dbxref="InterPro:IPR002182"
NRC4b	Gene3D	protein_match	142	307	2.9E-30	+	.	date=14-07-2021;Target=NRC4b 142 307;ID=match$1146_142_307;Name=G3DSA:3.40.50.300;status=T
##sequence-region sr22-PI573523 1 940
sr22-PI573523	.	polypeptide	1	940	.	+	.	ID=sr22-PI573523;md5=ee94974aab389bbd6e4d6795aecc343e
sr22-PI573523	SUPERFAMILY	protein_match	498	853	4.42E-32	+	.	date=14-07-2021;Target=sr22-PI573523 498 853;ID=match$1147_498_853;Name=SSF52058;status=T
sr22-PI573523	PRINTS	protein_match	368	382	6.1E-16	+	.	date=14-07-2021;Target=sr22-PI573523 368 382;ID=match$1148_368_382;signature_desc=Disease resistance protein signature;Name=PR00364;status=T
sr22-PI573523	PRINTS	protein_match	568	584	6.1E-16	+	.	date=14-07-2021;Target=sr22-PI573523 568 584;ID=match$1148_568_584;signature_desc=Disease resistance protein signature;Name=PR00364;status=T
sr22-PI573523	PRINTS	protein_match	271	285	6.1E-16	+	.	date=14-07-2021;Target=sr22-PI573523 271 285;ID=match$1148_271_285;signature_desc=Disease resistance protein signature;Name=PR00364;status=T
sr22-PI573523	PRINTS	protein_match	197	212	6.1E-16	+	.	date=14-07-2021;Target=sr22-PI573523 197 212;ID=match$1148_197_212;signature_desc=Disease resistance protein signature;Name=PR00364;status=T
sr22-PI573523	Pfam	protein_match	179	420	2.2E-47	+	.	date=14-07-2021;Target=sr22-PI573523 179 420;ID=match$1149_179_420;signature_desc=NB-ARC domain;Name=PF00931;status=T;Dbxref="InterPro:IPR002182"
sr22-PI573523	Gene3D	protein_match	332	419	1.3E-13	+	.	date=14-07-2021;Target=sr22-PI573523 332 419;ID=match$1150_332_419;Name=G3DSA:1.10.8.430;status=T;Dbxref="InterPro:IPR042197"
sr22-PI573523	Gene3D	protein_match	11	124	4.7E-28	+	.	date=14-07-2021;Target=sr22-PI573523 11 124;ID=match$1151_11_124;Name=G3DSA:1.20.5.4130;status=T
sr22-PI573523	Gene3D	protein_match	163	326	1.1E-30	+	.	date=14-07-2021;Target=sr22-PI573523 163 326;ID=match$1152_163_326;Name=G3DSA:3.40.50.300;status=T
sr22-PI573523	Gene3D	protein_match	530	895	1.8E-33	+	.	date=14-07-2021;Target=sr22-PI573523 530 895;ID=match$1153_530_895;Name=G3DSA:3.80.10.10;status=T;Dbxref="InterPro:IPR032675"
sr22-PI573523	CDD	protein_match	11	139	1.23224E-22	+	.	date=14-07-2021;Target=sr22-PI573523 11 139;ID=match$1154_11_139;signature_desc=RX-CC_like;Name=cd14798;status=T;Dbxref="InterPro:IPR038005"
sr22-PI573523	Coils	protein_match	120	140	.	+	.	date=14-07-2021;Target=sr22-PI573523 120 140;ID=match$1155_120_140;Name=Coil;status=T
sr22-PI573523	SUPERFAMILY	protein_match	163	434	3.09E-60	+	.	date=14-07-2021;Target=sr22-PI573523 163 434;ID=match$1156_163_434;Name=SSF52540;status=T;Dbxref="InterPro:IPR027417"
sr22-PI573523	Gene3D	protein_match	420	511	2.2E-17	+	.	date=14-07-2021;Target=sr22-PI573523 420 511;ID=match$1157_420_511;Name=G3DSA:1.10.10.10;status=T;Dbxref="InterPro:IPR036388"
sr22-PI573523	Pfam	protein_match	12	96	2.3E-20	+	.	date=14-07-2021;Target=sr22-PI573523 12 96;ID=match$1158_12_96;signature_desc=Rx N-terminal domain;Name=PF18052;status=T;Dbxref="InterPro:IPR041118"
##sequence-region Lr22a_sus 1 912
Lr22a_sus	.	polypeptide	1	912	.	+	.	ID=Lr22a_sus;md5=d4e8e5de6e594bdadc16dd8b3ef01aea
Lr22a_sus	Gene3D	protein_match	337	426	3.8E-13	+	.	date=14-07-2021;Target=Lr22a_sus 337 426;ID=match$1159_337_426;Name=G3DSA:1.10.8.430;status=T;Dbxref="InterPro:IPR042197"
Lr22a_sus	Gene3D	protein_match	546	694	1.1E-13	+	.	date=14-07-2021;Target=Lr22a_sus 546 694;ID=match$1160_546_694;Name=G3DSA:3.80.10.10;status=T;Dbxref="InterPro:IPR032675"
Lr22a_sus	Coils	protein_match	121	141	.	+	.	date=14-07-2021;Target=Lr22a_sus 121 141;ID=match$1161_121_141;Name=Coil;status=T
Lr22a_sus	Gene3D	protein_match	21	125	6.1E-15	+	.	date=14-07-2021;Target=Lr22a_sus 21 125;ID=match$1162_21_125;Name=G3DSA:1.20.5.4130;status=T
Lr22a_sus	SUPERFAMILY	protein_match	170	441	4.34E-65	+	.	date=14-07-2021;Target=Lr22a_sus 170 441;ID=match$1163_170_441;Name=SSF52540;status=T;Dbxref="InterPro:IPR027417"
Lr22a_sus	CDD	protein_match	2	132	1.77885E-14	+	.	date=14-07-2021;Target=Lr22a_sus 2 132;ID=match$1164_2_132;signature_desc=RX-CC_like;Name=cd14798;status=T;Dbxref="InterPro:IPR038005"
Lr22a_sus	Gene3D	protein_match	695	905	1.3E-11	+	.	date=14-07-2021;Target=Lr22a_sus 695 905;ID=match$1165_695_905;Name=G3DSA:3.80.10.10;status=T;Dbxref="InterPro:IPR032675"
Lr22a_sus	SUPERFAMILY	protein_match	505	887	3.91E-32	+	.	date=14-07-2021;Target=Lr22a_sus 505 887;ID=match$1166_505_887;Name=SSF52058;status=T
Lr22a_sus	Pfam	protein_match	29	104	4.7E-14	+	.	date=14-07-2021;Target=Lr22a_sus 29 104;ID=match$1167_29_104;signature_desc=Rx N-terminal domain;Name=PF18052;status=T;Dbxref="InterPro:IPR041118"
Lr22a_sus	Gene3D	protein_match	173	333	7.1E-35	+	.	date=14-07-2021;Target=Lr22a_sus 173 333;ID=match$1168_173_333;Name=G3DSA:3.40.50.300;status=T
Lr22a_sus	Pfam	protein_match	189	428	3.4E-56	+	.	date=14-07-2021;Target=Lr22a_sus 189 428;ID=match$1169_189_428;signature_desc=NB-ARC domain;Name=PF00931;status=T;Dbxref="InterPro:IPR002182"
Lr22a_sus	Gene3D	protein_match	427	516	2.4E-20	+	.	date=14-07-2021;Target=Lr22a_sus 427 516;ID=match$1170_427_516;Name=G3DSA:1.10.10.10;status=T;Dbxref="InterPro:IPR036388"
Lr22a_sus	PRINTS	protein_match	702	718	2.4E-19	+	.	date=14-07-2021;Target=Lr22a_sus 702 718;ID=match$1171_702_718;signature_desc=Disease resistance protein signature;Name=PR00364;status=T
Lr22a_sus	PRINTS	protein_match	279	293	2.4E-19	+	.	date=14-07-2021;Target=Lr22a_sus 279 293;ID=match$1171_279_293;signature_desc=Disease resistance protein signature;Name=PR00364;status=T
Lr22a_sus	PRINTS	protein_match	203	218	2.4E-19	+	.	date=14-07-2021;Target=Lr22a_sus 203 218;ID=match$1171_203_218;signature_desc=Disease resistance protein signature;Name=PR00364;status=T
Lr22a_sus	PRINTS	protein_match	375	389	2.4E-19	+	.	date=14-07-2021;Target=Lr22a_sus 375 389;ID=match$1171_375_389;signature_desc=Disease resistance protein signature;Name=PR00364;status=T
##sequence-region Rpi-vnt1_3 1 905
Rpi-vnt1_3	.	polypeptide	1	905	.	+	.	ID=Rpi-vnt1_3;md5=9cd8f6ebd2c3bcad74470884cbecc6c2
Rpi-vnt1_3	CDD	protein_match	65	168	6.11497E-17	+	.	date=14-07-2021;Target=Rpi-vnt1_3 65 168;ID=match$1172_65_168;signature_desc=RX-CC_like;Name=cd14798;status=T;Dbxref="InterPro:IPR038005"
Rpi-vnt1_3	Pfam	protein_match	57	139	4.7E-14	+	.	date=14-07-2021;Target=Rpi-vnt1_3 57 139;ID=match$1173_57_139;signature_desc=Rx N-terminal domain;Name=PF18052;status=T;Dbxref="InterPro:IPR041118"
Rpi-vnt1_3	Gene3D	protein_match	357	443	1.5E-13	+	.	date=14-07-2021;Target=Rpi-vnt1_3 357 443;ID=match$1174_357_443;Name=G3DSA:1.10.8.430;status=T;Dbxref="InterPro:IPR042197"
Rpi-vnt1_3	SMART	protein_match	224	358	0.0061	+	.	date=14-07-2021;Target=Rpi-vnt1_3 224 358;ID=match$1175_224_358;Name=SM00382;status=T;Dbxref="InterPro:IPR003593"
Rpi-vnt1_3	Coils	protein_match	110	130	.	+	.	date=14-07-2021;Target=Rpi-vnt1_3 110 130;ID=match$1176_110_130;Name=Coil;status=T
Rpi-vnt1_3	Pfam	protein_match	208	440	7.0E-46	+	.	date=14-07-2021;Target=Rpi-vnt1_3 208 440;ID=match$1177_208_440;signature_desc=NB-ARC domain;Name=PF00931;status=T;Dbxref="InterPro:IPR002182"
Rpi-vnt1_3	Gene3D	protein_match	444	535	5.3E-18	+	.	date=14-07-2021;Target=Rpi-vnt1_3 444 535;ID=match$1178_444_535;Name=G3DSA:1.10.10.10;status=T;Dbxref="InterPro:IPR036388"
Rpi-vnt1_3	SUPERFAMILY	protein_match	189	458	3.21E-58	+	.	date=14-07-2021;Target=Rpi-vnt1_3 189 458;ID=match$1179_189_458;Name=SSF52540;status=T;Dbxref="InterPro:IPR027417"
Rpi-vnt1_3	PRINTS	protein_match	227	242	1.6E-16	+	.	date=14-07-2021;Target=Rpi-vnt1_3 227 242;ID=match$1180_227_242;signature_desc=Disease resistance protein signature;Name=PR00364;status=T
Rpi-vnt1_3	PRINTS	protein_match	653	669	1.6E-16	+	.	date=14-07-2021;Target=Rpi-vnt1_3 653 669;ID=match$1180_653_669;signature_desc=Disease resistance protein signature;Name=PR00364;status=T
Rpi-vnt1_3	PRINTS	protein_match	296	310	1.6E-16	+	.	date=14-07-2021;Target=Rpi-vnt1_3 296 310;ID=match$1180_296_310;signature_desc=Disease resistance protein signature;Name=PR00364;status=T
Rpi-vnt1_3	PRINTS	protein_match	397	411	1.6E-16	+	.	date=14-07-2021;Target=Rpi-vnt1_3 397 411;ID=match$1180_397_411;signature_desc=Disease resistance protein signature;Name=PR00364;status=T
Rpi-vnt1_3	Gene3D	protein_match	556	904	4.9E-18	+	.	date=14-07-2021;Target=Rpi-vnt1_3 556 904;ID=match$1181_556_904;Name=G3DSA:3.80.10.10;status=T;Dbxref="InterPro:IPR032675"
Rpi-vnt1_3	Gene3D	protein_match	193	351	7.1E-32	+	.	date=14-07-2021;Target=Rpi-vnt1_3 193 351;ID=match$1182_193_351;Name=G3DSA:3.40.50.300;status=T
Rpi-vnt1_3	SUPERFAMILY	protein_match	524	889	1.0E-20	+	.	date=14-07-2021;Target=Rpi-vnt1_3 524 889;ID=match$1183_524_889;Name=SSF52058;status=T
Rpi-vnt1_3	Gene3D	protein_match	57	166	1.6E-11	+	.	date=14-07-2021;Target=Rpi-vnt1_3 57 166;ID=match$1184_57_166;Name=G3DSA:1.20.5.4130;status=T
##sequence-region TuNI 1 1052
TuNI	.	polypeptide	1	1052	.	+	.	ID=TuNI;md5=8d7aeced36f30c505a07906ad9a3c5a9
TuNI	Gene3D	protein_match	870	1045	7.1E-14	+	.	date=14-07-2021;Target=TuNI 870 1045;ID=match$1185_870_1045;Name=G3DSA:3.80.10.10;status=T;Dbxref="InterPro:IPR032675"
TuNI	Coils	protein_match	338	358	.	+	.	date=14-07-2021;Target=TuNI 338 358;ID=match$1186_338_358;Name=Coil;status=T
TuNI	Gene3D	protein_match	320	416	1.4E-11	+	.	date=14-07-2021;Target=TuNI 320 416;ID=match$1187_320_416;Name=G3DSA:1.10.8.430;status=T;Dbxref="InterPro:IPR042197"
TuNI	Pfam	protein_match	168	418	5.1E-67	+	.	date=14-07-2021;Target=TuNI 168 418;ID=match$1188_168_418;signature_desc=NB-ARC domain;Name=PF00931;status=T;Dbxref="InterPro:IPR002182"
TuNI	Gene3D	protein_match	542	869	3.9E-28	+	.	date=14-07-2021;Target=TuNI 542 869;ID=match$1189_542_869;Name=G3DSA:3.80.10.10;status=T;Dbxref="InterPro:IPR032675"
TuNI	CDD	protein_match	6	124	3.2752E-23	+	.	date=14-07-2021;Target=TuNI 6 124;ID=match$1190_6_124;signature_desc=RX-CC_like;Name=cd14798;status=T;Dbxref="InterPro:IPR038005"
TuNI	Gene3D	protein_match	6	108	5.4E-17	+	.	date=14-07-2021;Target=TuNI 6 108;ID=match$1191_6_108;Name=G3DSA:1.20.5.4130;status=T
TuNI	SUPERFAMILY	protein_match	875	1026	2.98E-15	+	.	date=14-07-2021;Target=TuNI 875 1026;ID=match$1192_875_1026;Name=SSF52047;status=T
TuNI	Gene3D	protein_match	146	316	6.5E-38	+	.	date=14-07-2021;Target=TuNI 146 316;ID=match$1193_146_316;Name=G3DSA:3.40.50.300;status=T
TuNI	PRINTS	protein_match	360	374	4.4E-19	+	.	date=14-07-2021;Target=TuNI 360 374;ID=match$1194_360_374;signature_desc=Disease resistance protein signature;Name=PR00364;status=T
TuNI	PRINTS	protein_match	185	200	4.4E-19	+	.	date=14-07-2021;Target=TuNI 185 200;ID=match$1194_185_200;signature_desc=Disease resistance protein signature;Name=PR00364;status=T
TuNI	PRINTS	protein_match	262	276	4.4E-19	+	.	date=14-07-2021;Target=TuNI 262 276;ID=match$1194_262_276;signature_desc=Disease resistance protein signature;Name=PR00364;status=T
TuNI	PRINTS	protein_match	990	1006	4.4E-19	+	.	date=14-07-2021;Target=TuNI 990 1006;ID=match$1194_990_1006;signature_desc=Disease resistance protein signature;Name=PR00364;status=T
TuNI	Pfam	protein_match	6	86	1.0E-17	+	.	date=14-07-2021;Target=TuNI 6 86;ID=match$1195_6_86;signature_desc=Rx N-terminal domain;Name=PF18052;status=T;Dbxref="InterPro:IPR041118"
TuNI	Gene3D	protein_match	417	509	5.2E-19	+	.	date=14-07-2021;Target=TuNI 417 509;ID=match$1196_417_509;Name=G3DSA:1.10.10.10;status=T;Dbxref="InterPro:IPR036388"
TuNI	SUPERFAMILY	protein_match	145	431	8.47E-66	+	.	date=14-07-2021;Target=TuNI 145 431;ID=match$1197_145_431;Name=SSF52540;status=T;Dbxref="InterPro:IPR027417"
TuNI	SUPERFAMILY	protein_match	499	907	1.31E-33	+	.	date=14-07-2021;Target=TuNI 499 907;ID=match$1198_499_907;Name=SSF52058;status=T
##sequence-region Mal-R 1 1232
Mal-R	.	polypeptide	1	1232	.	+	.	ID=Mal-R;md5=bce71e11de6de175a1f25c2a3a33ccd9
Mal-R	Gene3D	protein_match	1090	1202	1.5E-13	+	.	date=14-07-2021;Target=Mal-R 1090 1202;ID=match$1199_1090_1202;Name=G3DSA:3.80.10.10;status=T;Dbxref="InterPro:IPR032675"
Mal-R	Coils	protein_match	40	60	.	+	.	date=14-07-2021;Target=Mal-R 40 60;ID=match$1200_40_60;Name=Coil;status=T
Mal-R	SUPERFAMILY	protein_match	869	1204	1.9E-23	+	.	date=14-07-2021;Target=Mal-R 869 1204;ID=match$1201_869_1204;Name=SSF52058;status=T
Mal-R	PRINTS	protein_match	261	275	4.6E-14	+	.	date=14-07-2021;Target=Mal-R 261 275;ID=match$1202_261_275;signature_desc=Disease resistance protein signature;Name=PR00364;status=T
Mal-R	PRINTS	protein_match	359	373	4.6E-14	+	.	date=14-07-2021;Target=Mal-R 359 373;ID=match$1202_359_373;signature_desc=Disease resistance protein signature;Name=PR00364;status=T
Mal-R	PRINTS	protein_match	187	202	4.6E-14	+	.	date=14-07-2021;Target=Mal-R 187 202;ID=match$1202_187_202;signature_desc=Disease resistance protein signature;Name=PR00364;status=T
Mal-R	PRINTS	protein_match	993	1009	4.6E-14	+	.	date=14-07-2021;Target=Mal-R 993 1009;ID=match$1202_993_1009;signature_desc=Disease resistance protein signature;Name=PR00364;status=T
Mal-R	Pfam	protein_match	168	410	2.3E-43	+	.	date=14-07-2021;Target=Mal-R 168 410;ID=match$1203_168_410;signature_desc=NB-ARC domain;Name=PF00931;status=T;Dbxref="InterPro:IPR002182"
Mal-R	Gene3D	protein_match	560	873	5.4E-43	+	.	date=14-07-2021;Target=Mal-R 560 873;ID=match$1204_560_873;Name=G3DSA:3.80.10.10;status=T;Dbxref="InterPro:IPR032675"
Mal-R	Gene3D	protein_match	149	315	1.1E-35	+	.	date=14-07-2021;Target=Mal-R 149 315;ID=match$1205_149_315;Name=G3DSA:3.40.50.300;status=T
Mal-R	Gene3D	protein_match	874	1083	6.9E-15	+	.	date=14-07-2021;Target=Mal-R 874 1083;ID=match$1206_874_1083;Name=G3DSA:3.80.10.10;status=T;Dbxref="InterPro:IPR032675"
Mal-R	Gene3D	protein_match	15	120	4.0E-13	+	.	date=14-07-2021;Target=Mal-R 15 120;ID=match$1207_15_120;Name=G3DSA:1.20.5.4130;status=T
Mal-R	Pfam	protein_match	16	100	5.5E-16	+	.	date=14-07-2021;Target=Mal-R 16 100;ID=match$1208_16_100;signature_desc=Rx N-terminal domain;Name=PF18052;status=T;Dbxref="InterPro:IPR041118"
Mal-R	Gene3D	protein_match	402	492	5.5E-10	+	.	date=14-07-2021;Target=Mal-R 402 492;ID=match$1209_402_492;Name=G3DSA:1.10.10.10;status=T;Dbxref="InterPro:IPR036388"
Mal-R	SUPERFAMILY	protein_match	153	422	4.53E-59	+	.	date=14-07-2021;Target=Mal-R 153 422;ID=match$1210_153_422;Name=SSF52540;status=T;Dbxref="InterPro:IPR027417"
Mal-R	SUPERFAMILY	protein_match	480	908	1.04E-39	+	.	date=14-07-2021;Target=Mal-R 480 908;ID=match$1211_480_908;Name=SSF52058;status=T
Mal-R	Coils	protein_match	693	713	.	+	.	date=14-07-2021;Target=Mal-R 693 713;ID=match$1212_693_713;Name=Coil;status=T
Mal-R	CDD	protein_match	9	130	3.87281E-9	+	.	date=14-07-2021;Target=Mal-R 9 130;ID=match$1213_9_130;signature_desc=RX-CC_like;Name=cd14798;status=T;Dbxref="InterPro:IPR038005"
##sequence-region Ta4ANPR1-RGA4 1 1106
Ta4ANPR1-RGA4	.	polypeptide	1	1106	.	+	.	ID=Ta4ANPR1-RGA4;md5=fed562cc2aba9c77c6ce4ef8dc436a2d
Ta4ANPR1-RGA4	Gene3D	protein_match	492	871	5.2E-19	+	.	date=14-07-2021;Target=Ta4ANPR1-RGA4 492 871;ID=match$1214_492_871;Name=G3DSA:3.80.10.10;status=T;Dbxref="InterPro:IPR032675"
Ta4ANPR1-RGA4	SUPERFAMILY	protein_match	494	860	7.14E-17	+	.	date=14-07-2021;Target=Ta4ANPR1-RGA4 494 860;ID=match$1215_494_860;Name=SSF52058;status=T
Ta4ANPR1-RGA4	CDD	protein_match	16	133	5.31045E-11	+	.	date=14-07-2021;Target=Ta4ANPR1-RGA4 16 133;ID=match$1216_16_133;signature_desc=RX-CC_like;Name=cd14798;status=T;Dbxref="InterPro:IPR038005"
Ta4ANPR1-RGA4	Gene3D	protein_match	170	323	1.4E-25	+	.	date=14-07-2021;Target=Ta4ANPR1-RGA4 170 323;ID=match$1217_170_323;Name=G3DSA:3.40.50.300;status=T
Ta4ANPR1-RGA4	PRINTS	protein_match	520	536	3.4E-12	+	.	date=14-07-2021;Target=Ta4ANPR1-RGA4 520 536;ID=match$1218_520_536;signature_desc=Disease resistance protein signature;Name=PR00364;status=T
Ta4ANPR1-RGA4	PRINTS	protein_match	270	284	3.4E-12	+	.	date=14-07-2021;Target=Ta4ANPR1-RGA4 270 284;ID=match$1218_270_284;signature_desc=Disease resistance protein signature;Name=PR00364;status=T
Ta4ANPR1-RGA4	PRINTS	protein_match	365	379	3.4E-12	+	.	date=14-07-2021;Target=Ta4ANPR1-RGA4 365 379;ID=match$1218_365_379;signature_desc=Disease resistance protein signature;Name=PR00364;status=T
Ta4ANPR1-RGA4	PRINTS	protein_match	199	214	3.4E-12	+	.	date=14-07-2021;Target=Ta4ANPR1-RGA4 199 214;ID=match$1218_199_214;signature_desc=Disease resistance protein signature;Name=PR00364;status=T
Ta4ANPR1-RGA4	Pfam	protein_match	14	94	8.8E-12	+	.	date=14-07-2021;Target=Ta4ANPR1-RGA4 14 94;ID=match$1219_14_94;signature_desc=Rx N-terminal domain;Name=PF18052;status=T;Dbxref="InterPro:IPR041118"
Ta4ANPR1-RGA4	Gene3D	protein_match	12	129	6.8E-14	+	.	date=14-07-2021;Target=Ta4ANPR1-RGA4 12 129;ID=match$1220_12_129;Name=G3DSA:1.20.5.4130;status=T
Ta4ANPR1-RGA4	SUPERFAMILY	protein_match	176	381	1.33E-36	+	.	date=14-07-2021;Target=Ta4ANPR1-RGA4 176 381;ID=match$1221_176_381;Name=SSF52540;status=T;Dbxref="InterPro:IPR027417"
Ta4ANPR1-RGA4	Pfam	protein_match	189	380	1.4E-27	+	.	date=14-07-2021;Target=Ta4ANPR1-RGA4 189 380;ID=match$1222_189_380;signature_desc=NB-ARC domain;Name=PF00931;status=T;Dbxref="InterPro:IPR002182"
##sequence-region MrRUN1 1 1331
MrRUN1	.	polypeptide	1	1331	.	+	.	ID=MrRUN1;md5=c0a220e5691a0c913032b5d346d57bbd
MrRUN1	Pfam	protein_match	27	193	3.6E-45	+	.	date=14-07-2021;Target=MrRUN1 27 193;ID=match$1223_27_193;signature_desc=TIR domain;Name=PF01582;status=T;Dbxref="InterPro:IPR000157"
MrRUN1	Gene3D	protein_match	752	858	4.7E-25	+	.	date=14-07-2021;Target=MrRUN1 752 858;ID=match$1224_752_858;Name=G3DSA:3.80.10.10;status=T;Dbxref="InterPro:IPR032675"
MrRUN1	Pfam	protein_match	757	796	2.5E-6	+	.	date=14-07-2021;Target=MrRUN1 757 796;ID=match$1225_757_796;signature_desc=Leucine Rich repeats (2 copies);Name=PF12799;status=T;Dbxref="InterPro:IPR025875"
MrRUN1	PRINTS	protein_match	394	408	2.7E-23	+	.	date=14-07-2021;Target=MrRUN1 394 408;ID=match$1226_394_408;signature_desc=Disease resistance protein signature;Name=PR00364;status=T
MrRUN1	PRINTS	protein_match	871	887	2.7E-23	+	.	date=14-07-2021;Target=MrRUN1 871 887;ID=match$1226_871_887;signature_desc=Disease resistance protein signature;Name=PR00364;status=T
MrRUN1	PRINTS	protein_match	224	239	2.7E-23	+	.	date=14-07-2021;Target=MrRUN1 224 239;ID=match$1226_224_239;signature_desc=Disease resistance protein signature;Name=PR00364;status=T
MrRUN1	PRINTS	protein_match	301	315	2.7E-23	+	.	date=14-07-2021;Target=MrRUN1 301 315;ID=match$1226_301_315;signature_desc=Disease resistance protein signature;Name=PR00364;status=T
MrRUN1	SUPERFAMILY	protein_match	701	1031	1.33E-58	+	.	date=14-07-2021;Target=MrRUN1 701 1031;ID=match$1227_701_1031;Name=SSF52047;status=T
MrRUN1	Gene3D	protein_match	22	194	7.1E-72	+	.	date=14-07-2021;Target=MrRUN1 22 194;ID=match$1228_22_194;Name=G3DSA:3.40.50.10140;status=T;Dbxref="InterPro:IPR035897"
MrRUN1	SUPERFAMILY	protein_match	548	743	5.78E-13	+	.	date=14-07-2021;Target=MrRUN1 548 743;ID=match$1229_548_743;Name=SSF52058;status=T
MrRUN1	Gene3D	protein_match	195	353	2.6E-29	+	.	date=14-07-2021;Target=MrRUN1 195 353;ID=match$1230_195_353;Name=G3DSA:3.40.50.300;status=T
MrRUN1	Gene3D	protein_match	535	751	1.7E-26	+	.	date=14-07-2021;Target=MrRUN1 535 751;ID=match$1231_535_751;Name=G3DSA:3.80.10.10;status=T;Dbxref="InterPro:IPR032675"
MrRUN1	SMART	protein_match	26	165	4.2E-49	+	.	date=14-07-2021;Target=MrRUN1 26 165;ID=match$1232_26_165;Name=SM00255;status=T;Dbxref="InterPro:IPR000157"
MrRUN1	SMART	protein_match	850	873	8.9	+	.	date=14-07-2021;Target=MrRUN1 850 873;ID=match$1233_850_873;Name=SM00369;status=T;Dbxref="InterPro:IPR003591"
MrRUN1	SMART	protein_match	803	826	7.2	+	.	date=14-07-2021;Target=MrRUN1 803 826;ID=match$1233_803_826;Name=SM00369;status=T;Dbxref="InterPro:IPR003591"
MrRUN1	SMART	protein_match	944	967	12.0	+	.	date=14-07-2021;Target=MrRUN1 944 967;ID=match$1233_944_967;Name=SM00369;status=T;Dbxref="InterPro:IPR003591"
MrRUN1	SMART	protein_match	897	920	7.7	+	.	date=14-07-2021;Target=MrRUN1 897 920;ID=match$1233_897_920;Name=SM00369;status=T;Dbxref="InterPro:IPR003591"
MrRUN1	SMART	protein_match	756	779	2.6	+	.	date=14-07-2021;Target=MrRUN1 756 779;ID=match$1233_756_779;Name=SM00369;status=T;Dbxref="InterPro:IPR003591"
MrRUN1	SMART	protein_match	991	1014	6.6	+	.	date=14-07-2021;Target=MrRUN1 991 1014;ID=match$1233_991_1014;Name=SM00369;status=T;Dbxref="InterPro:IPR003591"
MrRUN1	Gene3D	protein_match	859	1060	5.9E-48	+	.	date=14-07-2021;Target=MrRUN1 859 1060;ID=match$1234_859_1060;Name=G3DSA:3.80.10.10;status=T;Dbxref="InterPro:IPR032675"
MrRUN1	SUPERFAMILY	protein_match	430	528	2.5E-10	+	.	date=14-07-2021;Target=MrRUN1 430 528;ID=match$1235_430_528;Name=SSF46785;status=T;Dbxref="InterPro:IPR036390"
MrRUN1	Pfam	protein_match	206	434	1.2E-34	+	.	date=14-07-2021;Target=MrRUN1 206 434;ID=match$1236_206_434;signature_desc=NB-ARC domain;Name=PF00931;status=T;Dbxref="InterPro:IPR002182"
MrRUN1	SUPERFAMILY	protein_match	199	452	1.74E-62	+	.	date=14-07-2021;Target=MrRUN1 199 452;ID=match$1237_199_452;Name=SSF52540;status=T;Dbxref="InterPro:IPR027417"
MrRUN1	Gene3D	protein_match	359	443	2.3E-17	+	.	date=14-07-2021;Target=MrRUN1 359 443;ID=match$1238_359_443;Name=G3DSA:1.10.8.430;status=T;Dbxref="InterPro:IPR042197"
MrRUN1	SUPERFAMILY	protein_match	17	168	7.46E-43	+	.	date=14-07-2021;Target=MrRUN1 17 168;ID=match$1239_17_168;Name=SSF52200;status=T;Dbxref="InterPro:IPR035897"
MrRUN1	ProSiteProfiles	protein_match	25	165	29.048	+	.	date=14-07-2021;Target=MrRUN1 25 165;ID=match$1240_25_165;signature_desc=TIR domain profile.;Name=PS50104;status=T;Dbxref="InterPro:IPR000157"
MrRUN1	Pfam	protein_match	969	1025	1.2E-6	+	.	date=14-07-2021;Target=MrRUN1 969 1025;ID=match$1241_969_1025;signature_desc=Leucine rich repeat;Name=PF13855;status=T;Dbxref="InterPro:IPR001611"
##sequence-region Rph1 1 981
Rph1	.	polypeptide	1	981	.	+	.	ID=Rph1;md5=3f3f5327e122ce6493c6920991c42402
Rph1	Pfam	protein_match	12	95	1.1E-20	+	.	date=14-07-2021;Target=Rph1 12 95;ID=match$1242_12_95;signature_desc=Rx N-terminal domain;Name=PF18052;status=T;Dbxref="InterPro:IPR041118"
Rph1	CDD	protein_match	8	136	4.54828E-33	+	.	date=14-07-2021;Target=Rph1 8 136;ID=match$1243_8_136;signature_desc=RX-CC_like;Name=cd14798;status=T;Dbxref="InterPro:IPR038005"
Rph1	PRINTS	protein_match	671	687	2.6E-10	+	.	date=14-07-2021;Target=Rph1 671 687;ID=match$1244_671_687;signature_desc=Disease resistance protein signature;Name=PR00364;status=T
Rph1	PRINTS	protein_match	408	422	2.6E-10	+	.	date=14-07-2021;Target=Rph1 408 422;ID=match$1244_408_422;signature_desc=Disease resistance protein signature;Name=PR00364;status=T
Rph1	PRINTS	protein_match	208	223	2.6E-10	+	.	date=14-07-2021;Target=Rph1 208 223;ID=match$1244_208_223;signature_desc=Disease resistance protein signature;Name=PR00364;status=T
Rph1	SUPERFAMILY	protein_match	548	944	6.29E-26	+	.	date=14-07-2021;Target=Rph1 548 944;ID=match$1245_548_944;Name=SSF52058;status=T
Rph1	Gene3D	protein_match	465	560	6.4E-13	+	.	date=14-07-2021;Target=Rph1 465 560;ID=match$1246_465_560;Name=G3DSA:1.10.10.10;status=T;Dbxref="InterPro:IPR036388"
Rph1	SUPERFAMILY	protein_match	179	483	5.11E-46	+	.	date=14-07-2021;Target=Rph1 179 483;ID=match$1247_179_483;Name=SSF52540;status=T;Dbxref="InterPro:IPR027417"
Rph1	Pfam	protein_match	189	444	1.6E-36	+	.	date=14-07-2021;Target=Rph1 189 444;ID=match$1248_189_444;signature_desc=NB-ARC domain;Name=PF00931;status=T;Dbxref="InterPro:IPR002182"
Rph1	Gene3D	protein_match	584	965	2.1E-25	+	.	date=14-07-2021;Target=Rph1 584 965;ID=match$1249_584_965;Name=G3DSA:3.80.10.10;status=T;Dbxref="InterPro:IPR032675"
Rph1	Gene3D	protein_match	180	366	1.9E-29	+	.	date=14-07-2021;Target=Rph1 180 366;ID=match$1250_180_366;Name=G3DSA:3.40.50.300;status=T
Rph1	Gene3D	protein_match	376	448	1.1E-8	+	.	date=14-07-2021;Target=Rph1 376 448;ID=match$1251_376_448;Name=G3DSA:1.10.8.430;status=T;Dbxref="InterPro:IPR042197"
Rph1	Gene3D	protein_match	10	123	1.4E-24	+	.	date=14-07-2021;Target=Rph1 10 123;ID=match$1252_10_123;Name=G3DSA:1.20.5.4130;status=T
##sequence-region Lr1 1 1344
Lr1	.	polypeptide	1	1344	.	+	.	ID=Lr1;md5=847c5b2f961981d89cc72645e69ddeb4
Lr1	Coils	protein_match	764	784	.	+	.	date=14-07-2021;Target=Lr1 764 784;ID=match$1253_764_784;Name=Coil;status=T
Lr1	Pfam	protein_match	209	457	7.8E-38	+	.	date=14-07-2021;Target=Lr1 209 457;ID=match$1254_209_457;signature_desc=NB-ARC domain;Name=PF00931;status=T;Dbxref="InterPro:IPR002182"
Lr1	Gene3D	protein_match	456	547	1.8E-12	+	.	date=14-07-2021;Target=Lr1 456 547;ID=match$1255_456_547;Name=G3DSA:1.10.10.10;status=T;Dbxref="InterPro:IPR036388"
Lr1	Gene3D	protein_match	369	455	2.2E-10	+	.	date=14-07-2021;Target=Lr1 369 455;ID=match$1256_369_455;Name=G3DSA:1.10.8.430;status=T;Dbxref="InterPro:IPR042197"
Lr1	SUPERFAMILY	protein_match	192	470	8.72E-60	+	.	date=14-07-2021;Target=Lr1 192 470;ID=match$1257_192_470;Name=SSF52540;status=T;Dbxref="InterPro:IPR027417"
Lr1	Gene3D	protein_match	195	362	1.4E-33	+	.	date=14-07-2021;Target=Lr1 195 362;ID=match$1258_195_362;Name=G3DSA:3.40.50.300;status=T
Lr1	Coils	protein_match	581	601	.	+	.	date=14-07-2021;Target=Lr1 581 601;ID=match$1259_581_601;Name=Coil;status=T
Lr1	Gene3D	protein_match	585	972	7.7E-35	+	.	date=14-07-2021;Target=Lr1 585 972;ID=match$1260_585_972;Name=G3DSA:3.80.10.10;status=T;Dbxref="InterPro:IPR032675"
Lr1	SUPERFAMILY	protein_match	906	1319	8.63E-13	+	.	date=14-07-2021;Target=Lr1 906 1319;ID=match$1261_906_1319;Name=SSF52047;status=T
Lr1	Coils	protein_match	1249	1269	.	+	.	date=14-07-2021;Target=Lr1 1249 1269;ID=match$1262_1249_1269;Name=Coil;status=T
Lr1	Gene3D	protein_match	973	1339	1.5E-14	+	.	date=14-07-2021;Target=Lr1 973 1339;ID=match$1263_973_1339;Name=G3DSA:3.80.10.10;status=T;Dbxref="InterPro:IPR032675"
Lr1	SUPERFAMILY	protein_match	535	962	3.37E-32	+	.	date=14-07-2021;Target=Lr1 535 962;ID=match$1264_535_962;Name=SSF52058;status=T
Lr1	PRINTS	protein_match	407	421	3.3E-15	+	.	date=14-07-2021;Target=Lr1 407 421;ID=match$1265_407_421;signature_desc=Disease resistance protein signature;Name=PR00364;status=T
Lr1	PRINTS	protein_match	930	946	3.3E-15	+	.	date=14-07-2021;Target=Lr1 930 946;ID=match$1265_930_946;signature_desc=Disease resistance protein signature;Name=PR00364;status=T
Lr1	PRINTS	protein_match	225	240	3.3E-15	+	.	date=14-07-2021;Target=Lr1 225 240;ID=match$1265_225_240;signature_desc=Disease resistance protein signature;Name=PR00364;status=T
Lr1	PRINTS	protein_match	306	320	3.3E-15	+	.	date=14-07-2021;Target=Lr1 306 320;ID=match$1265_306_320;signature_desc=Disease resistance protein signature;Name=PR00364;status=T
##sequence-region Rpi-amr1e-3408 1 986
Rpi-amr1e-3408	.	polypeptide	1	986	.	+	.	ID=Rpi-amr1e-3408;md5=b8f23a5aa11380d98029d6a22d980072
Rpi-amr1e-3408	Gene3D	protein_match	567	926	3.9E-13	+	.	date=14-07-2021;Target=Rpi-amr1e-3408 567 926;ID=match$1266_567_926;Name=G3DSA:3.80.10.10;status=T;Dbxref="InterPro:IPR032675"
Rpi-amr1e-3408	Pfam	protein_match	153	391	2.7E-57	+	.	date=14-07-2021;Target=Rpi-amr1e-3408 153 391;ID=match$1267_153_391;signature_desc=NB-ARC domain;Name=PF00931;status=T;Dbxref="InterPro:IPR002182"
Rpi-amr1e-3408	Gene3D	protein_match	306	389	4.4E-13	+	.	date=14-07-2021;Target=Rpi-amr1e-3408 306 389;ID=match$1268_306_389;Name=G3DSA:1.10.8.430;status=T;Dbxref="InterPro:IPR042197"
Rpi-amr1e-3408	PRINTS	protein_match	340	354	3.0E-16	+	.	date=14-07-2021;Target=Rpi-amr1e-3408 340 354;ID=match$1269_340_354;signature_desc=Disease resistance protein signature;Name=PR00364;status=T
Rpi-amr1e-3408	PRINTS	protein_match	702	718	3.0E-16	+	.	date=14-07-2021;Target=Rpi-amr1e-3408 702 718;ID=match$1269_702_718;signature_desc=Disease resistance protein signature;Name=PR00364;status=T
Rpi-amr1e-3408	PRINTS	protein_match	172	187	3.0E-16	+	.	date=14-07-2021;Target=Rpi-amr1e-3408 172 187;ID=match$1269_172_187;signature_desc=Disease resistance protein signature;Name=PR00364;status=T
Rpi-amr1e-3408	PRINTS	protein_match	245	259	3.0E-16	+	.	date=14-07-2021;Target=Rpi-amr1e-3408 245 259;ID=match$1269_245_259;signature_desc=Disease resistance protein signature;Name=PR00364;status=T
Rpi-amr1e-3408	Gene3D	protein_match	1	125	8.1E-30	+	.	date=14-07-2021;Target=Rpi-amr1e-3408 1 125;ID=match$1270_1_125;Name=G3DSA:1.20.5.4130;status=T
Rpi-amr1e-3408	CDD	protein_match	2	120	1.75821E-20	+	.	date=14-07-2021;Target=Rpi-amr1e-3408 2 120;ID=match$1271_2_120;signature_desc=RX-CC_like;Name=cd14798;status=T;Dbxref="InterPro:IPR038005"
Rpi-amr1e-3408	SUPERFAMILY	protein_match	625	862	9.42E-14	+	.	date=14-07-2021;Target=Rpi-amr1e-3408 625 862;ID=match$1272_625_862;Name=SSF52047;status=T
Rpi-amr1e-3408	SUPERFAMILY	protein_match	142	403	1.97E-60	+	.	date=14-07-2021;Target=Rpi-amr1e-3408 142 403;ID=match$1273_142_403;Name=SSF52540;status=T;Dbxref="InterPro:IPR027417"
Rpi-amr1e-3408	Gene3D	protein_match	138	296	1.3E-35	+	.	date=14-07-2021;Target=Rpi-amr1e-3408 138 296;ID=match$1274_138_296;Name=G3DSA:3.40.50.300;status=T
Rpi-amr1e-3408	Gene3D	protein_match	390	480	1.6E-21	+	.	date=14-07-2021;Target=Rpi-amr1e-3408 390 480;ID=match$1275_390_480;Name=G3DSA:1.10.10.10;status=T;Dbxref="InterPro:IPR036388"
Rpi-amr1e-3408	Coils	protein_match	96	116	.	+	.	date=14-07-2021;Target=Rpi-amr1e-3408 96 116;ID=match$1276_96_116;Name=Coil;status=T
##sequence-region WRR8_Sf-2 1 1134
WRR8_Sf-2	.	polypeptide	1	1134	.	+	.	ID=WRR8_Sf-2;md5=7957b233616a7f36c0e149ce9b9a990d
WRR8_Sf-2	ProSiteProfiles	protein_match	10	145	27.962	+	.	date=14-07-2021;Target=WRR8_Sf-2 10 145;ID=match$1277_10_145;signature_desc=TIR domain profile.;Name=PS50104;status=T;Dbxref="InterPro:IPR000157"
WRR8_Sf-2	Gene3D	protein_match	9	175	1.5E-63	+	.	date=14-07-2021;Target=WRR8_Sf-2 9 175;ID=match$1278_9_175;Name=G3DSA:3.40.50.10140;status=T;Dbxref="InterPro:IPR035897"
WRR8_Sf-2	Pfam	protein_match	12	183	8.9E-48	+	.	date=14-07-2021;Target=WRR8_Sf-2 12 183;ID=match$1279_12_183;signature_desc=TIR domain;Name=PF01582;status=T;Dbxref="InterPro:IPR000157"
WRR8_Sf-2	SMART	protein_match	11	145	6.3E-49	+	.	date=14-07-2021;Target=WRR8_Sf-2 11 145;ID=match$1280_11_145;Name=SM00255;status=T;Dbxref="InterPro:IPR000157"
WRR8_Sf-2	PRINTS	protein_match	381	395	2.8E-20	+	.	date=14-07-2021;Target=WRR8_Sf-2 381 395;ID=match$1281_381_395;signature_desc=Disease resistance protein signature;Name=PR00364;status=T
WRR8_Sf-2	PRINTS	protein_match	288	302	2.8E-20	+	.	date=14-07-2021;Target=WRR8_Sf-2 288 302;ID=match$1281_288_302;signature_desc=Disease resistance protein signature;Name=PR00364;status=T
WRR8_Sf-2	PRINTS	protein_match	671	687	2.8E-20	+	.	date=14-07-2021;Target=WRR8_Sf-2 671 687;ID=match$1281_671_687;signature_desc=Disease resistance protein signature;Name=PR00364;status=T
WRR8_Sf-2	PRINTS	protein_match	205	220	2.8E-20	+	.	date=14-07-2021;Target=WRR8_Sf-2 205 220;ID=match$1281_205_220;signature_desc=Disease resistance protein signature;Name=PR00364;status=T
WRR8_Sf-2	Gene3D	protein_match	695	840	2.6E-21	+	.	date=14-07-2021;Target=WRR8_Sf-2 695 840;ID=match$1282_695_840;Name=G3DSA:3.80.10.10;status=T;Dbxref="InterPro:IPR032675"
WRR8_Sf-2	Gene3D	protein_match	528	694	1.6E-19	+	.	date=14-07-2021;Target=WRR8_Sf-2 528 694;ID=match$1282_528_694;Name=G3DSA:3.80.10.10;status=T;Dbxref="InterPro:IPR032675"
WRR8_Sf-2	SUPERFAMILY	protein_match	416	500	8.43E-9	+	.	date=14-07-2021;Target=WRR8_Sf-2 416 500;ID=match$1283_416_500;Name=SSF46785;status=T;Dbxref="InterPro:IPR036390"
WRR8_Sf-2	SUPERFAMILY	protein_match	2	148	1.2E-38	+	.	date=14-07-2021;Target=WRR8_Sf-2 2 148;ID=match$1284_2_148;Name=SSF52200;status=T;Dbxref="InterPro:IPR035897"
WRR8_Sf-2	SMART	protein_match	202	348	1.3E-4	+	.	date=14-07-2021;Target=WRR8_Sf-2 202 348;ID=match$1285_202_348;Name=SM00382;status=T;Dbxref="InterPro:IPR003593"
WRR8_Sf-2	Pfam	protein_match	195	427	3.1E-15	+	.	date=14-07-2021;Target=WRR8_Sf-2 195 427;ID=match$1286_195_427;signature_desc=NB-ARC domain;Name=PF00931;status=T;Dbxref="InterPro:IPR002182"
WRR8_Sf-2	Gene3D	protein_match	348	430	5.7E-10	+	.	date=14-07-2021;Target=WRR8_Sf-2 348 430;ID=match$1287_348_430;Name=G3DSA:1.10.8.430;status=T;Dbxref="InterPro:IPR042197"
WRR8_Sf-2	Gene3D	protein_match	176	340	4.9E-21	+	.	date=14-07-2021;Target=WRR8_Sf-2 176 340;ID=match$1288_176_340;Name=G3DSA:3.40.50.300;status=T
WRR8_Sf-2	Pfam	protein_match	605	623	4.8E-8	+	.	date=14-07-2021;Target=WRR8_Sf-2 605 623;ID=match$1289_605_623;signature_desc=Leucine Rich Repeat;Name=PF07725;status=T;Dbxref="InterPro:IPR011713"
WRR8_Sf-2	SUPERFAMILY	protein_match	543	900	1.56E-38	+	.	date=14-07-2021;Target=WRR8_Sf-2 543 900;ID=match$1290_543_900;Name=SSF52058;status=T
WRR8_Sf-2	SUPERFAMILY	protein_match	173	440	1.24E-47	+	.	date=14-07-2021;Target=WRR8_Sf-2 173 440;ID=match$1291_173_440;Name=SSF52540;status=T;Dbxref="InterPro:IPR027417"
##sequence-region PigmS 1 1032
PigmS	.	polypeptide	1	1032	.	+	.	ID=PigmS;md5=47b3ea8d0ec0df871a8b03e0d4b68e4a
PigmS	Gene3D	protein_match	12	109	1.5E-24	+	.	date=14-07-2021;Target=PigmS 12 109;ID=match$1292_12_109;Name=G3DSA:1.20.5.4130;status=T
PigmS	Gene3D	protein_match	141	330	2.9E-32	+	.	date=14-07-2021;Target=PigmS 141 330;ID=match$1293_141_330;Name=G3DSA:3.40.50.300;status=T
PigmS	SUPERFAMILY	protein_match	500	932	3.57E-30	+	.	date=14-07-2021;Target=PigmS 500 932;ID=match$1294_500_932;Name=SSF52058;status=T
PigmS	Gene3D	protein_match	335	421	1.0E-11	+	.	date=14-07-2021;Target=PigmS 335 421;ID=match$1295_335_421;Name=G3DSA:1.10.8.430;status=T;Dbxref="InterPro:IPR042197"
PigmS	CDD	protein_match	26	124	6.99984E-30	+	.	date=14-07-2021;Target=PigmS 26 124;ID=match$1296_26_124;signature_desc=RX-CC_like;Name=cd14798;status=T;Dbxref="InterPro:IPR038005"
PigmS	Pfam	protein_match	182	423	2.4E-43	+	.	date=14-07-2021;Target=PigmS 182 423;ID=match$1297_182_423;signature_desc=NB-ARC domain;Name=PF00931;status=T;Dbxref="InterPro:IPR002182"
PigmS	Pfam	protein_match	12	100	5.8E-23	+	.	date=14-07-2021;Target=PigmS 12 100;ID=match$1298_12_100;signature_desc=Rx N-terminal domain;Name=PF18052;status=T;Dbxref="InterPro:IPR041118"
PigmS	PRINTS	protein_match	372	386	1.3E-15	+	.	date=14-07-2021;Target=PigmS 372 386;ID=match$1299_372_386;signature_desc=Disease resistance protein signature;Name=PR00364;status=T
PigmS	PRINTS	protein_match	574	590	1.3E-15	+	.	date=14-07-2021;Target=PigmS 574 590;ID=match$1299_574_590;signature_desc=Disease resistance protein signature;Name=PR00364;status=T
PigmS	PRINTS	protein_match	273	287	1.3E-15	+	.	date=14-07-2021;Target=PigmS 273 287;ID=match$1299_273_287;signature_desc=Disease resistance protein signature;Name=PR00364;status=T
PigmS	PRINTS	protein_match	188	203	1.3E-15	+	.	date=14-07-2021;Target=PigmS 188 203;ID=match$1299_188_203;signature_desc=Disease resistance protein signature;Name=PR00364;status=T
PigmS	Gene3D	protein_match	422	511	7.5E-20	+	.	date=14-07-2021;Target=PigmS 422 511;ID=match$1300_422_511;Name=G3DSA:1.10.10.10;status=T;Dbxref="InterPro:IPR036388"
PigmS	Gene3D	protein_match	688	927	1.5E-19	+	.	date=14-07-2021;Target=PigmS 688 927;ID=match$1301_688_927;Name=G3DSA:3.80.10.10;status=T;Dbxref="InterPro:IPR032675"
PigmS	Gene3D	protein_match	540	684	3.4E-13	+	.	date=14-07-2021;Target=PigmS 540 684;ID=match$1302_540_684;Name=G3DSA:3.80.10.10;status=T;Dbxref="InterPro:IPR032675"
PigmS	SUPERFAMILY	protein_match	145	436	4.69E-58	+	.	date=14-07-2021;Target=PigmS 145 436;ID=match$1303_145_436;Name=SSF52540;status=T;Dbxref="InterPro:IPR027417"
##sequence-region RRS1-Ws 1 1373
RRS1-Ws	.	polypeptide	1	1373	.	+	.	ID=RRS1-Ws;md5=7ece750cefa8bd874e1d52dbf8b3b7f0
RRS1-Ws	SUPERFAMILY	protein_match	11	111	2.75E-7	+	.	date=14-07-2021;Target=RRS1-Ws 11 111;ID=match$1304_11_111;Name=SSF52200;status=T;Dbxref="InterPro:IPR035897"
RRS1-Ws	Gene3D	protein_match	155	291	4.6E-8	+	.	date=14-07-2021;Target=RRS1-Ws 155 291;ID=match$1305_155_291;Name=G3DSA:3.40.50.300;status=T
RRS1-Ws	SUPERFAMILY	protein_match	1209	1272	6.28E-23	+	.	date=14-07-2021;Target=RRS1-Ws 1209 1272;ID=match$1306_1209_1272;Name=SSF118290;status=T;Dbxref="InterPro:IPR036576"
RRS1-Ws	Pfam	protein_match	1211	1270	1.3E-22	+	.	date=14-07-2021;Target=RRS1-Ws 1211 1270;ID=match$1307_1211_1270;signature_desc=WRKY DNA -binding domain;Name=PF03106;status=T;Dbxref="InterPro:IPR003657"
RRS1-Ws	Gene3D	protein_match	301	387	7.5E-11	+	.	date=14-07-2021;Target=RRS1-Ws 301 387;ID=match$1308_301_387;Name=G3DSA:1.10.8.430;status=T;Dbxref="InterPro:IPR042197"
RRS1-Ws	Gene3D	protein_match	4	153	2.5E-30	+	.	date=14-07-2021;Target=RRS1-Ws 4 153;ID=match$1309_4_153;Name=G3DSA:3.40.50.10140;status=T;Dbxref="InterPro:IPR035897"
RRS1-Ws	PRINTS	protein_match	174	189	2.2E-23	+	.	date=14-07-2021;Target=RRS1-Ws 174 189;ID=match$1310_174_189;signature_desc=Disease resistance protein signature;Name=PR00364;status=T
RRS1-Ws	PRINTS	protein_match	337	351	2.2E-23	+	.	date=14-07-2021;Target=RRS1-Ws 337 351;ID=match$1310_337_351;signature_desc=Disease resistance protein signature;Name=PR00364;status=T
RRS1-Ws	PRINTS	protein_match	243	257	2.2E-23	+	.	date=14-07-2021;Target=RRS1-Ws 243 257;ID=match$1310_243_257;signature_desc=Disease resistance protein signature;Name=PR00364;status=T
RRS1-Ws	PRINTS	protein_match	808	824	2.2E-23	+	.	date=14-07-2021;Target=RRS1-Ws 808 824;ID=match$1310_808_824;signature_desc=Disease resistance protein signature;Name=PR00364;status=T
RRS1-Ws	Gene3D	protein_match	1194	1265	1.9E-28	+	.	date=14-07-2021;Target=RRS1-Ws 1194 1265;ID=match$1311_1194_1265;Name=G3DSA:2.20.25.80;status=T;Dbxref="InterPro:IPR036576"
RRS1-Ws	ProSiteProfiles	protein_match	1211	1272	25.488	+	.	date=14-07-2021;Target=RRS1-Ws 1211 1272;ID=match$1312_1211_1272;signature_desc=WRKY domain profile.;Name=PS50811;status=T;Dbxref="InterPro:IPR003657"
RRS1-Ws	Pfam	protein_match	163	372	1.3E-22	+	.	date=14-07-2021;Target=RRS1-Ws 163 372;ID=match$1313_163_372;signature_desc=NB-ARC domain;Name=PF00931;status=T;Dbxref="InterPro:IPR002182"
RRS1-Ws	Pfam	protein_match	577	596	1.0E-8	+	.	date=14-07-2021;Target=RRS1-Ws 577 596;ID=match$1314_577_596;signature_desc=Leucine Rich Repeat;Name=PF07725;status=T;Dbxref="InterPro:IPR011713"
RRS1-Ws	Gene3D	protein_match	485	710	2.8E-15	+	.	date=14-07-2021;Target=RRS1-Ws 485 710;ID=match$1315_485_710;Name=G3DSA:3.80.10.10;status=T;Dbxref="InterPro:IPR032675"
RRS1-Ws	SMART	protein_match	1209	1271	9.1E-36	+	.	date=14-07-2021;Target=RRS1-Ws 1209 1271;ID=match$1316_1209_1271;Name=SM00774;status=T;Dbxref="InterPro:IPR003657"
RRS1-Ws	Gene3D	protein_match	711	887	9.2E-20	+	.	date=14-07-2021;Target=RRS1-Ws 711 887;ID=match$1317_711_887;Name=G3DSA:3.80.10.10;status=T;Dbxref="InterPro:IPR032675"
RRS1-Ws	SUPERFAMILY	protein_match	374	475	1.41E-11	+	.	date=14-07-2021;Target=RRS1-Ws 374 475;ID=match$1318_374_475;Name=SSF46785;status=T;Dbxref="InterPro:IPR036390"
RRS1-Ws	SUPERFAMILY	protein_match	153	397	1.64E-51	+	.	date=14-07-2021;Target=RRS1-Ws 153 397;ID=match$1319_153_397;Name=SSF52540;status=T;Dbxref="InterPro:IPR027417"
RRS1-Ws	SUPERFAMILY	protein_match	512	849	1.02E-26	+	.	date=14-07-2021;Target=RRS1-Ws 512 849;ID=match$1320_512_849;Name=SSF52058;status=T
##sequence-region Sr13b 1 948
Sr13b	.	polypeptide	1	948	.	+	.	ID=Sr13b;md5=34958be70b46862ca0769a588b7da1eb
Sr13b	PRINTS	protein_match	199	214	6.4E-13	+	.	date=14-07-2021;Target=Sr13b 199 214;ID=match$1321_199_214;signature_desc=Disease resistance protein signature;Name=PR00364;status=T
Sr13b	PRINTS	protein_match	370	384	6.4E-13	+	.	date=14-07-2021;Target=Sr13b 370 384;ID=match$1321_370_384;signature_desc=Disease resistance protein signature;Name=PR00364;status=T
Sr13b	PRINTS	protein_match	273	287	6.4E-13	+	.	date=14-07-2021;Target=Sr13b 273 287;ID=match$1321_273_287;signature_desc=Disease resistance protein signature;Name=PR00364;status=T
Sr13b	SUPERFAMILY	protein_match	164	436	6.43E-60	+	.	date=14-07-2021;Target=Sr13b 164 436;ID=match$1322_164_436;Name=SSF52540;status=T;Dbxref="InterPro:IPR027417"
Sr13b	Gene3D	protein_match	12	122	3.3E-28	+	.	date=14-07-2021;Target=Sr13b 12 122;ID=match$1323_12_122;Name=G3DSA:1.20.5.4130;status=T
Sr13b	SUPERFAMILY	protein_match	555	861	1.26E-34	+	.	date=14-07-2021;Target=Sr13b 555 861;ID=match$1324_555_861;Name=SSF52047;status=T
Sr13b	Pfam	protein_match	194	422	2.9E-44	+	.	date=14-07-2021;Target=Sr13b 194 422;ID=match$1325_194_422;signature_desc=NB-ARC domain;Name=PF00931;status=T;Dbxref="InterPro:IPR002182"
Sr13b	Gene3D	protein_match	334	421	7.0E-13	+	.	date=14-07-2021;Target=Sr13b 334 421;ID=match$1326_334_421;Name=G3DSA:1.10.8.430;status=T;Dbxref="InterPro:IPR042197"
Sr13b	CDD	protein_match	9	135	2.29145E-22	+	.	date=14-07-2021;Target=Sr13b 9 135;ID=match$1327_9_135;signature_desc=RX-CC_like;Name=cd14798;status=T;Dbxref="InterPro:IPR038005"
Sr13b	Pfam	protein_match	12	99	5.3E-22	+	.	date=14-07-2021;Target=Sr13b 12 99;ID=match$1328_12_99;signature_desc=Rx N-terminal domain;Name=PF18052;status=T;Dbxref="InterPro:IPR041118"
Sr13b	Gene3D	protein_match	555	900	7.8E-34	+	.	date=14-07-2021;Target=Sr13b 555 900;ID=match$1329_555_900;Name=G3DSA:3.80.10.10;status=T;Dbxref="InterPro:IPR032675"
Sr13b	Gene3D	protein_match	422	513	9.9E-19	+	.	date=14-07-2021;Target=Sr13b 422 513;ID=match$1330_422_513;Name=G3DSA:1.10.10.10;status=T;Dbxref="InterPro:IPR036388"
Sr13b	Gene3D	protein_match	159	325	1.3E-33	+	.	date=14-07-2021;Target=Sr13b 159 325;ID=match$1331_159_325;Name=G3DSA:3.40.50.300;status=T
##sequence-region MLA30-1 1 959
MLA30-1	.	polypeptide	1	959	.	+	.	ID=MLA30-1;md5=79c92193b18cea70922948ef19034f51
MLA30-1	Coils	protein_match	26	46	.	+	.	date=14-07-2021;Target=MLA30-1 26 46;ID=match$1332_26_46;Name=Coil;status=T
MLA30-1	Pfam	protein_match	7	93	1.4E-19	+	.	date=14-07-2021;Target=MLA30-1 7 93;ID=match$1333_7_93;signature_desc=Rx N-terminal domain;Name=PF18052;status=T;Dbxref="InterPro:IPR041118"
MLA30-1	Gene3D	protein_match	332	420	3.8E-14	+	.	date=14-07-2021;Target=MLA30-1 332 420;ID=match$1334_332_420;Name=G3DSA:1.10.8.430;status=T;Dbxref="InterPro:IPR042197"
MLA30-1	PRINTS	protein_match	196	211	8.6E-18	+	.	date=14-07-2021;Target=MLA30-1 196 211;ID=match$1335_196_211;signature_desc=Disease resistance protein signature;Name=PR00364;status=T
MLA30-1	PRINTS	protein_match	269	283	8.6E-18	+	.	date=14-07-2021;Target=MLA30-1 269 283;ID=match$1335_269_283;signature_desc=Disease resistance protein signature;Name=PR00364;status=T
MLA30-1	PRINTS	protein_match	629	645	8.6E-18	+	.	date=14-07-2021;Target=MLA30-1 629 645;ID=match$1335_629_645;signature_desc=Disease resistance protein signature;Name=PR00364;status=T
MLA30-1	PRINTS	protein_match	367	381	8.6E-18	+	.	date=14-07-2021;Target=MLA30-1 367 381;ID=match$1335_367_381;signature_desc=Disease resistance protein signature;Name=PR00364;status=T
MLA30-1	Gene3D	protein_match	551	845	6.8E-28	+	.	date=14-07-2021;Target=MLA30-1 551 845;ID=match$1336_551_845;Name=G3DSA:3.80.10.10;status=T;Dbxref="InterPro:IPR032675"
MLA30-1	SUPERFAMILY	protein_match	187	435	7.44E-59	+	.	date=14-07-2021;Target=MLA30-1 187 435;ID=match$1337_187_435;Name=SSF52540;status=T;Dbxref="InterPro:IPR027417"
MLA30-1	SUPERFAMILY	protein_match	499	827	4.08E-31	+	.	date=14-07-2021;Target=MLA30-1 499 827;ID=match$1338_499_827;Name=SSF52058;status=T
MLA30-1	Gene3D	protein_match	161	322	4.9E-32	+	.	date=14-07-2021;Target=MLA30-1 161 322;ID=match$1339_161_322;Name=G3DSA:3.40.50.300;status=T
MLA30-1	Gene3D	protein_match	6	120	2.2E-32	+	.	date=14-07-2021;Target=MLA30-1 6 120;ID=match$1340_6_120;Name=G3DSA:1.20.5.4130;status=T
MLA30-1	Pfam	protein_match	196	423	2.5E-44	+	.	date=14-07-2021;Target=MLA30-1 196 423;ID=match$1341_196_423;signature_desc=NB-ARC domain;Name=PF00931;status=T;Dbxref="InterPro:IPR002182"
MLA30-1	Gene3D	protein_match	421	510	1.5E-14	+	.	date=14-07-2021;Target=MLA30-1 421 510;ID=match$1342_421_510;Name=G3DSA:1.10.10.10;status=T;Dbxref="InterPro:IPR036388"
MLA30-1	CDD	protein_match	6	135	4.05988E-21	+	.	date=14-07-2021;Target=MLA30-1 6 135;ID=match$1343_6_135;signature_desc=RX-CC_like;Name=cd14798;status=T;Dbxref="InterPro:IPR038005"
##sequence-region RPP1-EstA 1 1462
RPP1-EstA	.	polypeptide	1	1462	.	+	.	ID=RPP1-EstA;md5=7581e4c1d1f503231b92b681be1a0827
RPP1-EstA	Gene3D	protein_match	257	422	4.3E-25	+	.	date=14-07-2021;Target=RPP1-EstA 257 422;ID=match$1344_257_422;Name=G3DSA:3.40.50.300;status=T
RPP1-EstA	ProSiteProfiles	protein_match	92	230	27.744	+	.	date=14-07-2021;Target=RPP1-EstA 92 230;ID=match$1345_92_230;signature_desc=TIR domain profile.;Name=PS50104;status=T;Dbxref="InterPro:IPR000157"
RPP1-EstA	CDD	protein_match	294	411	3.03663E-4	+	.	date=14-07-2021;Target=RPP1-EstA 294 411;ID=match$1346_294_411;signature_desc=AAA;Name=cd00009;status=T
RPP1-EstA	SMART	protein_match	93	230	2.1E-58	+	.	date=14-07-2021;Target=RPP1-EstA 93 230;ID=match$1347_93_230;Name=SM00255;status=T;Dbxref="InterPro:IPR000157"
RPP1-EstA	SUPERFAMILY	protein_match	967	1275	1.7E-37	+	.	date=14-07-2021;Target=RPP1-EstA 967 1275;ID=match$1348_967_1275;Name=SSF52058;status=T
RPP1-EstA	Gene3D	protein_match	87	256	7.5E-63	+	.	date=14-07-2021;Target=RPP1-EstA 87 256;ID=match$1349_87_256;Name=G3DSA:3.40.50.10140;status=T;Dbxref="InterPro:IPR035897"
RPP1-EstA	SUPERFAMILY	protein_match	253	521	3.53E-53	+	.	date=14-07-2021;Target=RPP1-EstA 253 521;ID=match$1350_253_521;Name=SSF52540;status=T;Dbxref="InterPro:IPR027417"
RPP1-EstA	Gene3D	protein_match	599	770	1.2E-11	+	.	date=14-07-2021;Target=RPP1-EstA 599 770;ID=match$1351_599_770;Name=G3DSA:3.80.10.10;status=T;Dbxref="InterPro:IPR032675"
RPP1-EstA	Gene3D	protein_match	1052	1170	1.3E-24	+	.	date=14-07-2021;Target=RPP1-EstA 1052 1170;ID=match$1352_1052_1170;Name=G3DSA:3.80.10.10;status=T;Dbxref="InterPro:IPR032675"
RPP1-EstA	Gene3D	protein_match	771	937	1.3E-37	+	.	date=14-07-2021;Target=RPP1-EstA 771 937;ID=match$1352_771_937;Name=G3DSA:3.80.10.10;status=T;Dbxref="InterPro:IPR032675"
RPP1-EstA	Gene3D	protein_match	938	1051	2.1E-26	+	.	date=14-07-2021;Target=RPP1-EstA 938 1051;ID=match$1352_938_1051;Name=G3DSA:3.80.10.10;status=T;Dbxref="InterPro:IPR032675"
RPP1-EstA	Gene3D	protein_match	1171	1307	3.7E-6	+	.	date=14-07-2021;Target=RPP1-EstA 1171 1307;ID=match$1353_1171_1307;Name=G3DSA:3.80.10.10;status=T;Dbxref="InterPro:IPR032675"
RPP1-EstA	SUPERFAMILY	protein_match	498	580	2.61E-5	+	.	date=14-07-2021;Target=RPP1-EstA 498 580;ID=match$1354_498_580;Name=SSF46785;status=T;Dbxref="InterPro:IPR036390"
RPP1-EstA	PRINTS	protein_match	1031	1047	2.0E-22	+	.	date=14-07-2021;Target=RPP1-EstA 1031 1047;ID=match$1355_1031_1047;signature_desc=Disease resistance protein signature;Name=PR00364;status=T
RPP1-EstA	PRINTS	protein_match	291	306	2.0E-22	+	.	date=14-07-2021;Target=RPP1-EstA 291 306;ID=match$1355_291_306;signature_desc=Disease resistance protein signature;Name=PR00364;status=T
RPP1-EstA	PRINTS	protein_match	462	476	2.0E-22	+	.	date=14-07-2021;Target=RPP1-EstA 462 476;ID=match$1355_462_476;signature_desc=Disease resistance protein signature;Name=PR00364;status=T
RPP1-EstA	PRINTS	protein_match	369	383	2.0E-22	+	.	date=14-07-2021;Target=RPP1-EstA 369 383;ID=match$1355_369_383;signature_desc=Disease resistance protein signature;Name=PR00364;status=T
RPP1-EstA	Pfam	protein_match	93	270	7.5E-56	+	.	date=14-07-2021;Target=RPP1-EstA 93 270;ID=match$1356_93_270;signature_desc=TIR domain;Name=PF01582;status=T;Dbxref="InterPro:IPR000157"
RPP1-EstA	Pfam	protein_match	684	703	1.0E-6	+	.	date=14-07-2021;Target=RPP1-EstA 684 703;ID=match$1357_684_703;signature_desc=Leucine Rich Repeat;Name=PF07725;status=T;Dbxref="InterPro:IPR011713"
RPP1-EstA	Pfam	protein_match	279	497	4.6E-17	+	.	date=14-07-2021;Target=RPP1-EstA 279 497;ID=match$1358_279_497;signature_desc=NB-ARC domain;Name=PF00931;status=T;Dbxref="InterPro:IPR002182"
RPP1-EstA	Pfam	protein_match	1011	1030	1.4	+	.	date=14-07-2021;Target=RPP1-EstA 1011 1030;ID=match$1359_1011_1030;signature_desc=Leucine Rich Repeat;Name=PF00560;status=T;Dbxref="InterPro:IPR001611"
RPP1-EstA	Pfam	protein_match	824	843	1.2	+	.	date=14-07-2021;Target=RPP1-EstA 824 843;ID=match$1359_824_843;signature_desc=Leucine Rich Repeat;Name=PF00560;status=T;Dbxref="InterPro:IPR001611"
RPP1-EstA	Pfam	protein_match	1082	1101	0.89	+	.	date=14-07-2021;Target=RPP1-EstA 1082 1101;ID=match$1359_1082_1101;signature_desc=Leucine Rich Repeat;Name=PF00560;status=T;Dbxref="InterPro:IPR001611"
RPP1-EstA	Pfam	protein_match	730	752	0.5	+	.	date=14-07-2021;Target=RPP1-EstA 730 752;ID=match$1359_730_752;signature_desc=Leucine Rich Repeat;Name=PF00560;status=T;Dbxref="InterPro:IPR001611"
RPP1-EstA	Pfam	protein_match	941	960	1.6	+	.	date=14-07-2021;Target=RPP1-EstA 941 960;ID=match$1359_941_960;signature_desc=Leucine Rich Repeat;Name=PF00560;status=T;Dbxref="InterPro:IPR001611"
RPP1-EstA	Gene3D	protein_match	429	511	8.3E-11	+	.	date=14-07-2021;Target=RPP1-EstA 429 511;ID=match$1360_429_511;Name=G3DSA:1.10.8.430;status=T;Dbxref="InterPro:IPR042197"
RPP1-EstA	SUPERFAMILY	protein_match	628	958	2.21E-51	+	.	date=14-07-2021;Target=RPP1-EstA 628 958;ID=match$1361_628_958;Name=SSF52058;status=T
RPP1-EstA	SUPERFAMILY	protein_match	86	233	1.44E-38	+	.	date=14-07-2021;Target=RPP1-EstA 86 233;ID=match$1362_86_233;Name=SSF52200;status=T;Dbxref="InterPro:IPR035897"
##sequence-region RGA2 1 1168
RGA2	.	polypeptide	1	1168	.	+	.	ID=RGA2;md5=b8588713bb03758c075f296655ad1180
RGA2	Gene3D	protein_match	375	537	9.7E-30	+	.	date=14-07-2021;Target=RGA2 375 537;ID=match$1363_375_537;Name=G3DSA:3.40.50.300;status=T
RGA2	Gene3D	protein_match	14	126	1.4E-19	+	.	date=14-07-2021;Target=RGA2 14 126;ID=match$1364_14_126;Name=G3DSA:1.20.5.4130;status=T
RGA2	Coils	protein_match	157	177	.	+	.	date=14-07-2021;Target=RGA2 157 177;ID=match$1365_157_177;Name=Coil;status=T
RGA2	SUPERFAMILY	protein_match	714	1130	1.46E-35	+	.	date=14-07-2021;Target=RGA2 714 1130;ID=match$1366_714_1130;Name=SSF52058;status=T
RGA2	CDD	protein_match	9	122	3.5902E-23	+	.	date=14-07-2021;Target=RGA2 9 122;ID=match$1367_9_122;signature_desc=RX-CC_like;Name=cd14798;status=T;Dbxref="InterPro:IPR038005"
RGA2	PRINTS	protein_match	417	432	3.4E-17	+	.	date=14-07-2021;Target=RGA2 417 432;ID=match$1368_417_432;signature_desc=Disease resistance protein signature;Name=PR00364;status=T
RGA2	PRINTS	protein_match	481	495	3.4E-17	+	.	date=14-07-2021;Target=RGA2 481 495;ID=match$1368_481_495;signature_desc=Disease resistance protein signature;Name=PR00364;status=T
RGA2	PRINTS	protein_match	580	594	3.4E-17	+	.	date=14-07-2021;Target=RGA2 580 594;ID=match$1368_580_594;signature_desc=Disease resistance protein signature;Name=PR00364;status=T
RGA2	PRINTS	protein_match	837	853	3.4E-17	+	.	date=14-07-2021;Target=RGA2 837 853;ID=match$1368_837_853;signature_desc=Disease resistance protein signature;Name=PR00364;status=T
RGA2	Gene3D	protein_match	633	724	7.2E-18	+	.	date=14-07-2021;Target=RGA2 633 724;ID=match$1369_633_724;Name=G3DSA:1.10.10.10;status=T;Dbxref="InterPro:IPR036388"
RGA2	Gene3D	protein_match	147	328	9.3E-17	+	.	date=14-07-2021;Target=RGA2 147 328;ID=match$1370_147_328;Name=G3DSA:3.40.50.300;status=T
RGA2	Pfam	protein_match	14	102	7.0E-18	+	.	date=14-07-2021;Target=RGA2 14 102;ID=match$1371_14_102;signature_desc=Rx N-terminal domain;Name=PF18052;status=T;Dbxref="InterPro:IPR041118"
RGA2	SUPERFAMILY	protein_match	387	647	1.29E-53	+	.	date=14-07-2021;Target=RGA2 387 647;ID=match$1372_387_647;Name=SSF52540;status=T;Dbxref="InterPro:IPR027417"
RGA2	Gene3D	protein_match	769	1132	7.4E-37	+	.	date=14-07-2021;Target=RGA2 769 1132;ID=match$1373_769_1132;Name=G3DSA:3.80.10.10;status=T;Dbxref="InterPro:IPR032675"
RGA2	SUPERFAMILY	protein_match	163	337	7.3E-18	+	.	date=14-07-2021;Target=RGA2 163 337;ID=match$1374_163_337;Name=SSF52540;status=T;Dbxref="InterPro:IPR027417"
RGA2	Pfam	protein_match	396	634	7.1E-44	+	.	date=14-07-2021;Target=RGA2 396 634;ID=match$1375_396_634;signature_desc=NB-ARC domain;Name=PF00931;status=T;Dbxref="InterPro:IPR002182"
RGA2	Pfam	protein_match	173	348	2.8E-18	+	.	date=14-07-2021;Target=RGA2 173 348;ID=match$1375_173_348;signature_desc=NB-ARC domain;Name=PF00931;status=T;Dbxref="InterPro:IPR002182"
RGA2	Gene3D	protein_match	542	632	1.5E-12	+	.	date=14-07-2021;Target=RGA2 542 632;ID=match$1376_542_632;Name=G3DSA:1.10.8.430;status=T;Dbxref="InterPro:IPR042197"
RGA2	Coils	protein_match	104	124	.	+	.	date=14-07-2021;Target=RGA2 104 124;ID=match$1377_104_124;Name=Coil;status=T
##sequence-region Pi35 1 1289
Pi35	.	polypeptide	1	1289	.	+	.	ID=Pi35;md5=84d4f092d4f3d3905ef5ec8c053f563e
Pi35	SUPERFAMILY	protein_match	514	1105	1.07E-34	+	.	date=14-07-2021;Target=Pi35 514 1105;ID=match$1378_514_1105;Name=SSF52058;status=T
Pi35	SUPERFAMILY	protein_match	170	450	1.24E-45	+	.	date=14-07-2021;Target=Pi35 170 450;ID=match$1379_170_450;Name=SSF52540;status=T;Dbxref="InterPro:IPR027417"
Pi35	Pfam	protein_match	51	98	1.5E-7	+	.	date=14-07-2021;Target=Pi35 51 98;ID=match$1380_51_98;signature_desc=Rx N-terminal domain;Name=PF18052;status=T;Dbxref="InterPro:IPR041118"
Pi35	PRINTS	protein_match	393	407	2.9E-10	+	.	date=14-07-2021;Target=Pi35 393 407;ID=match$1381_393_407;signature_desc=Disease resistance protein signature;Name=PR00364;status=T
Pi35	PRINTS	protein_match	290	304	2.9E-10	+	.	date=14-07-2021;Target=Pi35 290 304;ID=match$1381_290_304;signature_desc=Disease resistance protein signature;Name=PR00364;status=T
Pi35	PRINTS	protein_match	590	606	2.9E-10	+	.	date=14-07-2021;Target=Pi35 590 606;ID=match$1381_590_606;signature_desc=Disease resistance protein signature;Name=PR00364;status=T
Pi35	PRINTS	protein_match	215	230	2.9E-10	+	.	date=14-07-2021;Target=Pi35 215 230;ID=match$1381_215_230;signature_desc=Disease resistance protein signature;Name=PR00364;status=T
Pi35	Pfam	protein_match	214	447	1.6E-32	+	.	date=14-07-2021;Target=Pi35 214 447;ID=match$1382_214_447;signature_desc=NB-ARC domain;Name=PF00931;status=T;Dbxref="InterPro:IPR002182"
Pi35	Gene3D	protein_match	1187	1278	9.8E-7	+	.	date=14-07-2021;Target=Pi35 1187 1278;ID=match$1383_1187_1278;Name=G3DSA:3.80.10.10;status=T;Dbxref="InterPro:IPR032675"
Pi35	Gene3D	protein_match	177	349	8.6E-29	+	.	date=14-07-2021;Target=Pi35 177 349;ID=match$1384_177_349;Name=G3DSA:3.40.50.300;status=T
Pi35	Coils	protein_match	63	83	.	+	.	date=14-07-2021;Target=Pi35 63 83;ID=match$1385_63_83;Name=Coil;status=T
Pi35	Gene3D	protein_match	532	944	5.7E-28	+	.	date=14-07-2021;Target=Pi35 532 944;ID=match$1386_532_944;Name=G3DSA:3.80.10.10;status=T;Dbxref="InterPro:IPR032675"
Pi35	SUPERFAMILY	protein_match	1093	1264	9.18E-7	+	.	date=14-07-2021;Target=Pi35 1093 1264;ID=match$1387_1093_1264;Name=SSF52058;status=T
Pi35	Gene3D	protein_match	430	524	9.0E-13	+	.	date=14-07-2021;Target=Pi35 430 524;ID=match$1388_430_524;Name=G3DSA:1.10.10.10;status=T;Dbxref="InterPro:IPR036388"
Pi35	Gene3D	protein_match	969	1184	3.5E-14	+	.	date=14-07-2021;Target=Pi35 969 1184;ID=match$1389_969_1184;Name=G3DSA:3.80.10.10;status=T;Dbxref="InterPro:IPR032675"
##sequence-region SIKIC1 1 1147
SIKIC1	.	polypeptide	1	1147	.	+	.	ID=SIKIC1;md5=e99663a3fdf4304e5f04b2926f6c541f
SIKIC1	Pfam	protein_match	566	585	2.7E-5	+	.	date=14-07-2021;Target=SIKIC1 566 585;ID=match$1390_566_585;signature_desc=Leucine Rich Repeat;Name=PF07725;status=T;Dbxref="InterPro:IPR011713"
SIKIC1	Pfam	protein_match	698	718	3.3E-5	+	.	date=14-07-2021;Target=SIKIC1 698 718;ID=match$1390_698_718;signature_desc=Leucine Rich Repeat;Name=PF07725;status=T;Dbxref="InterPro:IPR011713"
SIKIC1	SUPERFAMILY	protein_match	439	654	2.83E-15	+	.	date=14-07-2021;Target=SIKIC1 439 654;ID=match$1391_439_654;Name=SSF52058;status=T
SIKIC1	Gene3D	protein_match	439	659	9.0E-15	+	.	date=14-07-2021;Target=SIKIC1 439 659;ID=match$1392_439_659;Name=G3DSA:3.80.10.10;status=T;Dbxref="InterPro:IPR032675"
SIKIC1	Pfam	protein_match	4	134	1.5E-32	+	.	date=14-07-2021;Target=SIKIC1 4 134;ID=match$1393_4_134;signature_desc=TIR domain;Name=PF01582;status=T;Dbxref="InterPro:IPR000157"
SIKIC1	PRINTS	protein_match	334	348	5.9E-25	+	.	date=14-07-2021;Target=SIKIC1 334 348;ID=match$1394_334_348;signature_desc=Disease resistance protein signature;Name=PR00364;status=T
SIKIC1	PRINTS	protein_match	167	182	5.9E-25	+	.	date=14-07-2021;Target=SIKIC1 167 182;ID=match$1394_167_182;signature_desc=Disease resistance protein signature;Name=PR00364;status=T
SIKIC1	PRINTS	protein_match	241	255	5.9E-25	+	.	date=14-07-2021;Target=SIKIC1 241 255;ID=match$1394_241_255;signature_desc=Disease resistance protein signature;Name=PR00364;status=T
SIKIC1	PRINTS	protein_match	741	757	5.9E-25	+	.	date=14-07-2021;Target=SIKIC1 741 757;ID=match$1394_741_757;signature_desc=Disease resistance protein signature;Name=PR00364;status=T
SIKIC1	Gene3D	protein_match	133	294	6.3E-21	+	.	date=14-07-2021;Target=SIKIC1 133 294;ID=match$1395_133_294;Name=G3DSA:3.40.50.300;status=T
SIKIC1	Gene3D	protein_match	301	383	2.2E-11	+	.	date=14-07-2021;Target=SIKIC1 301 383;ID=match$1396_301_383;Name=G3DSA:1.10.8.430;status=T;Dbxref="InterPro:IPR042197"
SIKIC1	SUPERFAMILY	protein_match	3	109	2.09E-25	+	.	date=14-07-2021;Target=SIKIC1 3 109;ID=match$1397_3_109;Name=SSF52200;status=T;Dbxref="InterPro:IPR035897"
SIKIC1	Gene3D	protein_match	1	132	1.5E-44	+	.	date=14-07-2021;Target=SIKIC1 1 132;ID=match$1398_1_132;Name=G3DSA:3.40.50.10140;status=T;Dbxref="InterPro:IPR035897"
SIKIC1	SUPERFAMILY	protein_match	668	915	1.25E-35	+	.	date=14-07-2021;Target=SIKIC1 668 915;ID=match$1399_668_915;Name=SSF52058;status=T
SIKIC1	SMART	protein_match	164	301	0.0069	+	.	date=14-07-2021;Target=SIKIC1 164 301;ID=match$1400_164_301;Name=SM00382;status=T;Dbxref="InterPro:IPR003593"
SIKIC1	SMART	protein_match	3	107	4.0E-18	+	.	date=14-07-2021;Target=SIKIC1 3 107;ID=match$1401_3_107;Name=SM00255;status=T;Dbxref="InterPro:IPR000157"
SIKIC1	Pfam	protein_match	147	369	1.8E-18	+	.	date=14-07-2021;Target=SIKIC1 147 369;ID=match$1402_147_369;signature_desc=NB-ARC domain;Name=PF00931;status=T;Dbxref="InterPro:IPR002182"
SIKIC1	Gene3D	protein_match	661	939	7.1E-35	+	.	date=14-07-2021;Target=SIKIC1 661 939;ID=match$1403_661_939;Name=G3DSA:3.80.10.10;status=T;Dbxref="InterPro:IPR032675"
SIKIC1	ProSiteProfiles	protein_match	1	107	24.865	+	.	date=14-07-2021;Target=SIKIC1 1 107;ID=match$1404_1_107;signature_desc=TIR domain profile.;Name=PS50104;status=T;Dbxref="InterPro:IPR000157"
SIKIC1	SUPERFAMILY	protein_match	136	393	1.05E-48	+	.	date=14-07-2021;Target=SIKIC1 136 393;ID=match$1405_136_393;Name=SSF52540;status=T;Dbxref="InterPro:IPR027417"
##sequence-region Lr21 1 1080
Lr21	.	polypeptide	1	1080	.	+	.	ID=Lr21;md5=955a0f113f1f31ca3fcd6bca428da930
Lr21	PRINTS	protein_match	419	433	2.9E-11	+	.	date=14-07-2021;Target=Lr21 419 433;ID=match$1406_419_433;signature_desc=Disease resistance protein signature;Name=PR00364;status=T
Lr21	PRINTS	protein_match	983	999	2.9E-11	+	.	date=14-07-2021;Target=Lr21 983 999;ID=match$1406_983_999;signature_desc=Disease resistance protein signature;Name=PR00364;status=T
Lr21	PRINTS	protein_match	341	356	2.9E-11	+	.	date=14-07-2021;Target=Lr21 341 356;ID=match$1406_341_356;signature_desc=Disease resistance protein signature;Name=PR00364;status=T
Lr21	Gene3D	protein_match	667	1045	3.0E-23	+	.	date=14-07-2021;Target=Lr21 667 1045;ID=match$1407_667_1045;Name=G3DSA:3.80.10.10;status=T;Dbxref="InterPro:IPR032675"
Lr21	Pfam	protein_match	336	545	4.1E-26	+	.	date=14-07-2021;Target=Lr21 336 545;ID=match$1408_336_545;signature_desc=NB-ARC domain;Name=PF00931;status=T;Dbxref="InterPro:IPR002182"
Lr21	Gene3D	protein_match	554	649	4.5E-16	+	.	date=14-07-2021;Target=Lr21 554 649;ID=match$1409_554_649;Name=G3DSA:1.10.10.10;status=T;Dbxref="InterPro:IPR036388"
Lr21	Coils	protein_match	860	880	.	+	.	date=14-07-2021;Target=Lr21 860 880;ID=match$1410_860_880;Name=Coil;status=T
Lr21	Gene3D	protein_match	291	475	1.2E-21	+	.	date=14-07-2021;Target=Lr21 291 475;ID=match$1411_291_475;Name=G3DSA:3.40.50.300;status=T
Lr21	SUPERFAMILY	protein_match	638	1037	9.35E-25	+	.	date=14-07-2021;Target=Lr21 638 1037;ID=match$1412_638_1037;Name=SSF52058;status=T
Lr21	SUPERFAMILY	protein_match	305	574	2.73E-39	+	.	date=14-07-2021;Target=Lr21 305 574;ID=match$1413_305_574;Name=SSF52540;status=T;Dbxref="InterPro:IPR027417"
##sequence-region CHS1 1 420
CHS1	.	polypeptide	1	420	.	+	.	ID=CHS1;md5=16253ea20625869a5ecddd89d7511cf9
CHS1	Pfam	protein_match	33	122	2.6E-7	+	.	date=14-07-2021;Target=CHS1 33 122;ID=match$1414_33_122;signature_desc=TIR domain;Name=PF01582;status=T;Dbxref="InterPro:IPR000157"
CHS1	Gene3D	protein_match	168	321	1.9E-20	+	.	date=14-07-2021;Target=CHS1 168 321;ID=match$1415_168_321;Name=G3DSA:3.40.50.300;status=T
CHS1	Gene3D	protein_match	10	167	1.5E-14	+	.	date=14-07-2021;Target=CHS1 10 167;ID=match$1416_10_167;Name=G3DSA:3.40.50.10140;status=T;Dbxref="InterPro:IPR035897"
CHS1	SUPERFAMILY	protein_match	172	405	4.35E-39	+	.	date=14-07-2021;Target=CHS1 172 405;ID=match$1417_172_405;Name=SSF52540;status=T;Dbxref="InterPro:IPR027417"
CHS1	Gene3D	protein_match	327	407	1.1E-9	+	.	date=14-07-2021;Target=CHS1 327 407;ID=match$1418_327_407;Name=G3DSA:1.10.8.430;status=T;Dbxref="InterPro:IPR042197"
CHS1	CDD	protein_match	205	278	0.00146538	+	.	date=14-07-2021;Target=CHS1 205 278;ID=match$1419_205_278;signature_desc=AAA;Name=cd00009;status=T
CHS1	SUPERFAMILY	protein_match	5	134	6.15E-10	+	.	date=14-07-2021;Target=CHS1 5 134;ID=match$1420_5_134;Name=SSF52200;status=T;Dbxref="InterPro:IPR035897"
CHS1	Pfam	protein_match	183	400	1.9E-15	+	.	date=14-07-2021;Target=CHS1 183 400;ID=match$1421_183_400;signature_desc=NB-ARC domain;Name=PF00931;status=T;Dbxref="InterPro:IPR002182"
CHS1	PRINTS	protein_match	362	376	1.7E-11	+	.	date=14-07-2021;Target=CHS1 362 376;ID=match$1422_362_376;signature_desc=Disease resistance protein signature;Name=PR00364;status=T
CHS1	PRINTS	protein_match	202	217	1.7E-11	+	.	date=14-07-2021;Target=CHS1 202 217;ID=match$1422_202_217;signature_desc=Disease resistance protein signature;Name=PR00364;status=T
CHS1	PRINTS	protein_match	269	283	1.7E-11	+	.	date=14-07-2021;Target=CHS1 269 283;ID=match$1422_269_283;signature_desc=Disease resistance protein signature;Name=PR00364;status=T
##sequence-region L_1a 1 1315
L_1a	.	polypeptide	1	1315	.	+	.	ID=L_1a;md5=b563e45dba004f250085a2215127add2
L_1a	Coils	protein_match	36	56	.	+	.	date=14-07-2021;Target=L_1a 36 56;ID=match$1423_36_56;Name=Coil;status=T
L_1a	Coils	protein_match	120	147	.	+	.	date=14-07-2021;Target=L_1a 120 147;ID=match$1424_120_147;Name=Coil;status=T
L_1a	Gene3D	protein_match	8	116	7.4E-6	+	.	date=14-07-2021;Target=L_1a 8 116;ID=match$1425_8_116;Name=G3DSA:1.20.5.4130;status=T
L_1a	Gene3D	protein_match	1086	1296	1.3E-11	+	.	date=14-07-2021;Target=L_1a 1086 1296;ID=match$1426_1086_1296;Name=G3DSA:3.80.10.10;status=T;Dbxref="InterPro:IPR032675"
L_1a	Gene3D	protein_match	971	1085	1.5E-10	+	.	date=14-07-2021;Target=L_1a 971 1085;ID=match$1426_971_1085;Name=G3DSA:3.80.10.10;status=T;Dbxref="InterPro:IPR032675"
L_1a	Pfam	protein_match	575	631	1.5E-6	+	.	date=14-07-2021;Target=L_1a 575 631;ID=match$1427_575_631;signature_desc=Leucine rich repeat;Name=PF13855;status=T;Dbxref="InterPro:IPR001611"
L_1a	CDD	protein_match	176	284	0.00587014	+	.	date=14-07-2021;Target=L_1a 176 284;ID=match$1428_176_284;signature_desc=AAA;Name=cd00009;status=T
L_1a	SUPERFAMILY	protein_match	159	430	1.03E-67	+	.	date=14-07-2021;Target=L_1a 159 430;ID=match$1429_159_430;Name=SSF52540;status=T;Dbxref="InterPro:IPR027417"
L_1a	SUPERFAMILY	protein_match	489	961	9.52E-42	+	.	date=14-07-2021;Target=L_1a 489 961;ID=match$1430_489_961;Name=SSF52058;status=T
L_1a	Coils	protein_match	703	726	.	+	.	date=14-07-2021;Target=L_1a 703 726;ID=match$1431_703_726;Name=Coil;status=T
L_1a	PRINTS	protein_match	197	212	3.5E-20	+	.	date=14-07-2021;Target=L_1a 197 212;ID=match$1432_197_212;signature_desc=Disease resistance protein signature;Name=PR00364;status=T
L_1a	PRINTS	protein_match	271	285	3.5E-20	+	.	date=14-07-2021;Target=L_1a 271 285;ID=match$1432_271_285;signature_desc=Disease resistance protein signature;Name=PR00364;status=T
L_1a	PRINTS	protein_match	642	658	3.5E-20	+	.	date=14-07-2021;Target=L_1a 642 658;ID=match$1432_642_658;signature_desc=Disease resistance protein signature;Name=PR00364;status=T
L_1a	PRINTS	protein_match	367	381	3.5E-20	+	.	date=14-07-2021;Target=L_1a 367 381;ID=match$1432_367_381;signature_desc=Disease resistance protein signature;Name=PR00364;status=T
L_1a	Gene3D	protein_match	154	327	9.4E-41	+	.	date=14-07-2021;Target=L_1a 154 327;ID=match$1433_154_327;Name=G3DSA:3.40.50.300;status=T
L_1a	Gene3D	protein_match	537	924	3.0E-41	+	.	date=14-07-2021;Target=L_1a 537 924;ID=match$1434_537_924;Name=G3DSA:3.80.10.10;status=T;Dbxref="InterPro:IPR032675"
L_1a	SUPERFAMILY	protein_match	983	1290	2.52E-24	+	.	date=14-07-2021;Target=L_1a 983 1290;ID=match$1435_983_1290;Name=SSF52058;status=T
L_1a	Pfam	protein_match	4	98	1.6E-12	+	.	date=14-07-2021;Target=L_1a 4 98;ID=match$1436_4_98;signature_desc=Rx N-terminal domain;Name=PF18052;status=T;Dbxref="InterPro:IPR041118"
L_1a	Gene3D	protein_match	416	499	6.4E-12	+	.	date=14-07-2021;Target=L_1a 416 499;ID=match$1437_416_499;Name=G3DSA:1.10.10.10;status=T;Dbxref="InterPro:IPR036388"
L_1a	Pfam	protein_match	178	395	1.8E-52	+	.	date=14-07-2021;Target=L_1a 178 395;ID=match$1438_178_395;signature_desc=NB-ARC domain;Name=PF00931;status=T;Dbxref="InterPro:IPR002182"
L_1a	Gene3D	protein_match	330	415	4.7E-14	+	.	date=14-07-2021;Target=L_1a 330 415;ID=match$1439_330_415;Name=G3DSA:1.10.8.430;status=T;Dbxref="InterPro:IPR042197"
##sequence-region Pm60 1 1454
Pm60	.	polypeptide	1	1454	.	+	.	ID=Pm60;md5=327cc150c168a499fdea9186dea6ab58
Pm60	Gene3D	protein_match	599	980	1.4E-25	+	.	date=14-07-2021;Target=Pm60 599 980;ID=match$1440_599_980;Name=G3DSA:3.80.10.10;status=T;Dbxref="InterPro:IPR032675"
Pm60	SUPERFAMILY	protein_match	221	492	3.0E-53	+	.	date=14-07-2021;Target=Pm60 221 492;ID=match$1441_221_492;Name=SSF52540;status=T;Dbxref="InterPro:IPR027417"
Pm60	Pfam	protein_match	256	480	6.1E-37	+	.	date=14-07-2021;Target=Pm60 256 480;ID=match$1442_256_480;signature_desc=NB-ARC domain;Name=PF00931;status=T;Dbxref="InterPro:IPR002182"
Pm60	SMART	protein_match	1101	1127	9.3	+	.	date=14-07-2021;Target=Pm60 1101 1127;ID=match$1443_1101_1127;Name=SM00368;status=T
Pm60	SMART	protein_match	1028	1054	50.0	+	.	date=14-07-2021;Target=Pm60 1028 1054;ID=match$1443_1028_1054;Name=SM00368;status=T
Pm60	SMART	protein_match	1181	1207	9.3	+	.	date=14-07-2021;Target=Pm60 1181 1207;ID=match$1443_1181_1207;Name=SM00368;status=T
Pm60	Coils	protein_match	62	82	.	+	.	date=14-07-2021;Target=Pm60 62 82;ID=match$1444_62_82;Name=Coil;status=T
Pm60	Gene3D	protein_match	394	478	2.4E-8	+	.	date=14-07-2021;Target=Pm60 394 478;ID=match$1445_394_478;Name=G3DSA:1.10.8.430;status=T;Dbxref="InterPro:IPR042197"
Pm60	PRINTS	protein_match	1026	1042	1.0E-13	+	.	date=14-07-2021;Target=Pm60 1026 1042;ID=match$1446_1026_1042;signature_desc=Disease resistance protein signature;Name=PR00364;status=T
Pm60	PRINTS	protein_match	430	444	1.0E-13	+	.	date=14-07-2021;Target=Pm60 430 444;ID=match$1446_430_444;signature_desc=Disease resistance protein signature;Name=PR00364;status=T
Pm60	PRINTS	protein_match	332	346	1.0E-13	+	.	date=14-07-2021;Target=Pm60 332 346;ID=match$1446_332_346;signature_desc=Disease resistance protein signature;Name=PR00364;status=T
Pm60	PRINTS	protein_match	257	272	1.0E-13	+	.	date=14-07-2021;Target=Pm60 257 272;ID=match$1446_257_272;signature_desc=Disease resistance protein signature;Name=PR00364;status=T
Pm60	SUPERFAMILY	protein_match	548	972	6.12E-24	+	.	date=14-07-2021;Target=Pm60 548 972;ID=match$1447_548_972;Name=SSF52058;status=T
Pm60	Gene3D	protein_match	216	389	4.3E-30	+	.	date=14-07-2021;Target=Pm60 216 389;ID=match$1448_216_389;Name=G3DSA:3.40.50.300;status=T
Pm60	SUPERFAMILY	protein_match	1003	1430	7.82E-18	+	.	date=14-07-2021;Target=Pm60 1003 1430;ID=match$1449_1003_1430;Name=SSF52058;status=T
Pm60	Gene3D	protein_match	479	558	5.0E-14	+	.	date=14-07-2021;Target=Pm60 479 558;ID=match$1450_479_558;Name=G3DSA:1.10.10.10;status=T;Dbxref="InterPro:IPR036388"
Pm60	Gene3D	protein_match	1341	1435	1.4E-6	+	.	date=14-07-2021;Target=Pm60 1341 1435;ID=match$1451_1341_1435;Name=G3DSA:3.80.10.10;status=T;Dbxref="InterPro:IPR032675"
Pm60	Gene3D	protein_match	1144	1327	4.4E-6	+	.	date=14-07-2021;Target=Pm60 1144 1327;ID=match$1452_1144_1327;Name=G3DSA:3.80.10.10;status=T;Dbxref="InterPro:IPR032675"
Pm60	SMART	protein_match	1101	1125	0.87	+	.	date=14-07-2021;Target=Pm60 1101 1125;ID=match$1453_1101_1125;Name=SM00367;status=T;Dbxref="InterPro:IPR006553"
Pm60	SMART	protein_match	1028	1052	11.0	+	.	date=14-07-2021;Target=Pm60 1028 1052;ID=match$1453_1028_1052;Name=SM00367;status=T;Dbxref="InterPro:IPR006553"
Pm60	SMART	protein_match	1181	1205	0.87	+	.	date=14-07-2021;Target=Pm60 1181 1205;ID=match$1453_1181_1205;Name=SM00367;status=T;Dbxref="InterPro:IPR006553"
Pm60	Gene3D	protein_match	1002	1136	7.9E-13	+	.	date=14-07-2021;Target=Pm60 1002 1136;ID=match$1454_1002_1136;Name=G3DSA:3.80.10.10;status=T;Dbxref="InterPro:IPR032675"
##sequence-region Tm2 1 861
Tm2	.	polypeptide	1	861	.	+	.	ID=Tm2;md5=5b7e195261608b62c5a70a9421cf33ef
Tm2	Gene3D	protein_match	310	397	9.9E-14	+	.	date=14-07-2021;Target=Tm2 310 397;ID=match$1455_310_397;Name=G3DSA:1.10.8.430;status=T;Dbxref="InterPro:IPR042197"
Tm2	Gene3D	protein_match	502	861	4.0E-23	+	.	date=14-07-2021;Target=Tm2 502 861;ID=match$1456_502_861;Name=G3DSA:3.80.10.10;status=T;Dbxref="InterPro:IPR032675"
Tm2	SMART	protein_match	177	317	0.0023	+	.	date=14-07-2021;Target=Tm2 177 317;ID=match$1457_177_317;Name=SM00382;status=T;Dbxref="InterPro:IPR003593"
Tm2	SUPERFAMILY	protein_match	143	412	1.8E-55	+	.	date=14-07-2021;Target=Tm2 143 412;ID=match$1458_143_412;Name=SSF52540;status=T;Dbxref="InterPro:IPR027417"
Tm2	Gene3D	protein_match	146	305	2.6E-31	+	.	date=14-07-2021;Target=Tm2 146 305;ID=match$1459_146_305;Name=G3DSA:3.40.50.300;status=T
Tm2	Pfam	protein_match	10	92	2.2E-14	+	.	date=14-07-2021;Target=Tm2 10 92;ID=match$1460_10_92;signature_desc=Rx N-terminal domain;Name=PF18052;status=T;Dbxref="InterPro:IPR041118"
Tm2	PRINTS	protein_match	180	195	1.7E-15	+	.	date=14-07-2021;Target=Tm2 180 195;ID=match$1461_180_195;signature_desc=Disease resistance protein signature;Name=PR00364;status=T
Tm2	PRINTS	protein_match	249	263	1.7E-15	+	.	date=14-07-2021;Target=Tm2 249 263;ID=match$1461_249_263;signature_desc=Disease resistance protein signature;Name=PR00364;status=T
Tm2	PRINTS	protein_match	606	622	1.7E-15	+	.	date=14-07-2021;Target=Tm2 606 622;ID=match$1461_606_622;signature_desc=Disease resistance protein signature;Name=PR00364;status=T
Tm2	PRINTS	protein_match	351	365	1.7E-15	+	.	date=14-07-2021;Target=Tm2 351 365;ID=match$1461_351_365;signature_desc=Disease resistance protein signature;Name=PR00364;status=T
Tm2	Coils	protein_match	63	83	.	+	.	date=14-07-2021;Target=Tm2 63 83;ID=match$1462_63_83;Name=Coil;status=T
Tm2	Gene3D	protein_match	398	489	8.9E-19	+	.	date=14-07-2021;Target=Tm2 398 489;ID=match$1463_398_489;Name=G3DSA:1.10.10.10;status=T;Dbxref="InterPro:IPR036388"
Tm2	CDD	protein_match	2	121	2.29078E-18	+	.	date=14-07-2021;Target=Tm2 2 121;ID=match$1464_2_121;signature_desc=RX-CC_like;Name=cd14798;status=T;Dbxref="InterPro:IPR038005"
Tm2	Pfam	protein_match	162	388	1.6E-46	+	.	date=14-07-2021;Target=Tm2 162 388;ID=match$1465_162_388;signature_desc=NB-ARC domain;Name=PF00931;status=T;Dbxref="InterPro:IPR002182"
Tm2	SUPERFAMILY	protein_match	478	846	3.23E-25	+	.	date=14-07-2021;Target=Tm2 478 846;ID=match$1466_478_846;Name=SSF52058;status=T
Tm2	Gene3D	protein_match	10	119	4.2E-13	+	.	date=14-07-2021;Target=Tm2 10 119;ID=match$1467_10_119;Name=G3DSA:1.20.5.4130;status=T
##sequence-region Rpi-amr1e-1032 1 986
Rpi-amr1e-1032	.	polypeptide	1	986	.	+	.	ID=Rpi-amr1e-1032;md5=b136ed7e4d7cb89e2870f47e2c977fca
Rpi-amr1e-1032	Coils	protein_match	96	123	.	+	.	date=14-07-2021;Target=Rpi-amr1e-1032 96 123;ID=match$1468_96_123;Name=Coil;status=T
Rpi-amr1e-1032	Gene3D	protein_match	306	389	4.4E-13	+	.	date=14-07-2021;Target=Rpi-amr1e-1032 306 389;ID=match$1469_306_389;Name=G3DSA:1.10.8.430;status=T;Dbxref="InterPro:IPR042197"
Rpi-amr1e-1032	Gene3D	protein_match	1	125	1.4E-30	+	.	date=14-07-2021;Target=Rpi-amr1e-1032 1 125;ID=match$1470_1_125;Name=G3DSA:1.20.5.4130;status=T
Rpi-amr1e-1032	SUPERFAMILY	protein_match	626	862	9.42E-15	+	.	date=14-07-2021;Target=Rpi-amr1e-1032 626 862;ID=match$1471_626_862;Name=SSF52047;status=T
Rpi-amr1e-1032	SUPERFAMILY	protein_match	142	403	2.0E-60	+	.	date=14-07-2021;Target=Rpi-amr1e-1032 142 403;ID=match$1472_142_403;Name=SSF52540;status=T;Dbxref="InterPro:IPR027417"
Rpi-amr1e-1032	Pfam	protein_match	153	391	2.7E-57	+	.	date=14-07-2021;Target=Rpi-amr1e-1032 153 391;ID=match$1473_153_391;signature_desc=NB-ARC domain;Name=PF00931;status=T;Dbxref="InterPro:IPR002182"
Rpi-amr1e-1032	Gene3D	protein_match	567	931	1.6E-12	+	.	date=14-07-2021;Target=Rpi-amr1e-1032 567 931;ID=match$1474_567_931;Name=G3DSA:3.80.10.10;status=T;Dbxref="InterPro:IPR032675"
Rpi-amr1e-1032	PRINTS	protein_match	340	354	3.0E-16	+	.	date=14-07-2021;Target=Rpi-amr1e-1032 340 354;ID=match$1475_340_354;signature_desc=Disease resistance protein signature;Name=PR00364;status=T
Rpi-amr1e-1032	PRINTS	protein_match	702	718	3.0E-16	+	.	date=14-07-2021;Target=Rpi-amr1e-1032 702 718;ID=match$1475_702_718;signature_desc=Disease resistance protein signature;Name=PR00364;status=T
Rpi-amr1e-1032	PRINTS	protein_match	172	187	3.0E-16	+	.	date=14-07-2021;Target=Rpi-amr1e-1032 172 187;ID=match$1475_172_187;signature_desc=Disease resistance protein signature;Name=PR00364;status=T
Rpi-amr1e-1032	PRINTS	protein_match	245	259	3.0E-16	+	.	date=14-07-2021;Target=Rpi-amr1e-1032 245 259;ID=match$1475_245_259;signature_desc=Disease resistance protein signature;Name=PR00364;status=T
Rpi-amr1e-1032	Gene3D	protein_match	138	296	1.3E-35	+	.	date=14-07-2021;Target=Rpi-amr1e-1032 138 296;ID=match$1476_138_296;Name=G3DSA:3.40.50.300;status=T
Rpi-amr1e-1032	CDD	protein_match	2	120	7.93514E-21	+	.	date=14-07-2021;Target=Rpi-amr1e-1032 2 120;ID=match$1477_2_120;signature_desc=RX-CC_like;Name=cd14798;status=T;Dbxref="InterPro:IPR038005"
Rpi-amr1e-1032	Gene3D	protein_match	390	480	1.6E-21	+	.	date=14-07-2021;Target=Rpi-amr1e-1032 390 480;ID=match$1478_390_480;Name=G3DSA:1.10.10.10;status=T;Dbxref="InterPro:IPR036388"
##sequence-region Prf 1 1824
Prf	.	polypeptide	1	1824	.	+	.	ID=Prf;md5=b8918ab510774162965d28ec5b96fe71
Prf	CDD	protein_match	830	943	5.58776E-13	+	.	date=14-07-2021;Target=Prf 830 943;ID=match$1479_830_943;signature_desc=RX-CC_like;Name=cd14798;status=T;Dbxref="InterPro:IPR038005"
Prf	Pfam	protein_match	161	264	7.3E-7	+	.	date=14-07-2021;Target=Prf 161 264;ID=match$1480_161_264;signature_desc=Late blight resistance protein R1;Name=PF12061;status=T;Dbxref="InterPro:IPR021929"
Prf	Gene3D	protein_match	1335	1426	9.0E-16	+	.	date=14-07-2021;Target=Prf 1335 1426;ID=match$1481_1335_1426;Name=G3DSA:1.10.10.10;status=T;Dbxref="InterPro:IPR036388"
Prf	CDD	protein_match	1096	1204	0.00868362	+	.	date=14-07-2021;Target=Prf 1096 1204;ID=match$1482_1096_1204;signature_desc=AAA;Name=cd00009;status=T
Prf	Gene3D	protein_match	1251	1334	2.1E-11	+	.	date=14-07-2021;Target=Prf 1251 1334;ID=match$1483_1251_1334;Name=G3DSA:1.10.8.430;status=T;Dbxref="InterPro:IPR042197"
Prf	Gene3D	protein_match	1077	1245	4.4E-32	+	.	date=14-07-2021;Target=Prf 1077 1245;ID=match$1484_1077_1245;Name=G3DSA:3.40.50.300;status=T
Prf	Pfam	protein_match	956	1031	1.6E-6	+	.	date=14-07-2021;Target=Prf 956 1031;ID=match$1485_956_1031;signature_desc=Rx N-terminal domain;Name=PF18052;status=T;Dbxref="InterPro:IPR041118"
Prf	SUPERFAMILY	protein_match	1415	1789	3.06E-23	+	.	date=14-07-2021;Target=Prf 1415 1789;ID=match$1486_1415_1789;Name=SSF52058;status=T
Prf	SUPERFAMILY	protein_match	1091	1349	6.19E-57	+	.	date=14-07-2021;Target=Prf 1091 1349;ID=match$1487_1091_1349;Name=SSF52540;status=T;Dbxref="InterPro:IPR027417"
Prf	Gene3D	protein_match	1491	1795	1.5E-19	+	.	date=14-07-2021;Target=Prf 1491 1795;ID=match$1488_1491_1795;Name=G3DSA:3.80.10.10;status=T;Dbxref="InterPro:IPR032675"
Prf	Gene3D	protein_match	955	1050	6.0E-6	+	.	date=14-07-2021;Target=Prf 955 1050;ID=match$1489_955_1050;Name=G3DSA:1.20.5.4130;status=T
Prf	Coils	protein_match	1087	1107	.	+	.	date=14-07-2021;Target=Prf 1087 1107;ID=match$1490_1087_1107;Name=Coil;status=T
Prf	PRINTS	protein_match	1117	1132	2.1E-14	+	.	date=14-07-2021;Target=Prf 1117 1132;ID=match$1491_1117_1132;signature_desc=Disease resistance protein signature;Name=PR00364;status=T
Prf	PRINTS	protein_match	1191	1205	2.1E-14	+	.	date=14-07-2021;Target=Prf 1191 1205;ID=match$1491_1191_1205;signature_desc=Disease resistance protein signature;Name=PR00364;status=T
Prf	PRINTS	protein_match	1746	1762	2.1E-14	+	.	date=14-07-2021;Target=Prf 1746 1762;ID=match$1491_1746_1762;signature_desc=Disease resistance protein signature;Name=PR00364;status=T
Prf	PRINTS	protein_match	1285	1299	2.1E-14	+	.	date=14-07-2021;Target=Prf 1285 1299;ID=match$1491_1285_1299;signature_desc=Disease resistance protein signature;Name=PR00364;status=T
Prf	Pfam	protein_match	1098	1337	1.3E-77	+	.	date=14-07-2021;Target=Prf 1098 1337;ID=match$1492_1098_1337;signature_desc=NB-ARC domain;Name=PF00931;status=T;Dbxref="InterPro:IPR002182"
Prf	CDD	protein_match	951	1074	7.09034E-23	+	.	date=14-07-2021;Target=Prf 951 1074;ID=match$1493_951_1074;signature_desc=RX-CC_like;Name=cd14798;status=T;Dbxref="InterPro:IPR038005"
##sequence-region alpha-WOLF11 1 1163
alpha-WOLF11	.	polypeptide	1	1163	.	+	.	ID=alpha-WOLF11;md5=b66c6860b9c6d9205321e4844685d387
alpha-WOLF11	SUPERFAMILY	protein_match	494	900	4.93E-41	+	.	date=14-07-2021;Target=alpha-WOLF11 494 900;ID=match$1494_494_900;Name=SSF52058;status=T
alpha-WOLF11	Gene3D	protein_match	935	1146	4.3E-27	+	.	date=14-07-2021;Target=alpha-WOLF11 935 1146;ID=match$1495_935_1146;Name=G3DSA:3.80.10.10;status=T;Dbxref="InterPro:IPR032675"
alpha-WOLF11	SUPERFAMILY	protein_match	153	429	8.99E-57	+	.	date=14-07-2021;Target=alpha-WOLF11 153 429;ID=match$1496_153_429;Name=SSF52540;status=T;Dbxref="InterPro:IPR027417"
alpha-WOLF11	Pfam	protein_match	169	416	5.9E-42	+	.	date=14-07-2021;Target=alpha-WOLF11 169 416;ID=match$1497_169_416;signature_desc=NB-ARC domain;Name=PF00931;status=T;Dbxref="InterPro:IPR002182"
alpha-WOLF11	Gene3D	protein_match	415	506	5.4E-17	+	.	date=14-07-2021;Target=alpha-WOLF11 415 506;ID=match$1498_415_506;Name=G3DSA:1.10.10.10;status=T;Dbxref="InterPro:IPR036388"
alpha-WOLF11	SUPERFAMILY	protein_match	956	1136	6.67E-19	+	.	date=14-07-2021;Target=alpha-WOLF11 956 1136;ID=match$1499_956_1136;Name=SSF52047;status=T
alpha-WOLF11	Pfam	protein_match	11	97	5.1E-10	+	.	date=14-07-2021;Target=alpha-WOLF11 11 97;ID=match$1500_11_97;signature_desc=Rx N-terminal domain;Name=PF18052;status=T;Dbxref="InterPro:IPR041118"
alpha-WOLF11	Gene3D	protein_match	533	914	7.9E-45	+	.	date=14-07-2021;Target=alpha-WOLF11 533 914;ID=match$1501_533_914;Name=G3DSA:3.80.10.10;status=T;Dbxref="InterPro:IPR032675"
alpha-WOLF11	Gene3D	protein_match	329	414	2.1E-12	+	.	date=14-07-2021;Target=alpha-WOLF11 329 414;ID=match$1502_329_414;Name=G3DSA:1.10.8.430;status=T;Dbxref="InterPro:IPR042197"
alpha-WOLF11	Gene3D	protein_match	154	323	3.3E-34	+	.	date=14-07-2021;Target=alpha-WOLF11 154 323;ID=match$1503_154_323;Name=G3DSA:3.40.50.300;status=T
alpha-WOLF11	PRINTS	protein_match	367	381	1.9E-15	+	.	date=14-07-2021;Target=alpha-WOLF11 367 381;ID=match$1504_367_381;signature_desc=Disease resistance protein signature;Name=PR00364;status=T
alpha-WOLF11	PRINTS	protein_match	190	205	1.9E-15	+	.	date=14-07-2021;Target=alpha-WOLF11 190 205;ID=match$1504_190_205;signature_desc=Disease resistance protein signature;Name=PR00364;status=T
alpha-WOLF11	PRINTS	protein_match	613	629	1.9E-15	+	.	date=14-07-2021;Target=alpha-WOLF11 613 629;ID=match$1504_613_629;signature_desc=Disease resistance protein signature;Name=PR00364;status=T
alpha-WOLF11	PRINTS	protein_match	269	283	1.9E-15	+	.	date=14-07-2021;Target=alpha-WOLF11 269 283;ID=match$1504_269_283;signature_desc=Disease resistance protein signature;Name=PR00364;status=T
alpha-WOLF11	Gene3D	protein_match	7	126	2.9E-8	+	.	date=14-07-2021;Target=alpha-WOLF11 7 126;ID=match$1505_7_126;Name=G3DSA:1.20.5.4130;status=T
##sequence-region Rpi-amr1e-2271 1 888
Rpi-amr1e-2271	.	polypeptide	1	888	.	+	.	ID=Rpi-amr1e-2271;md5=4947606efab0dd3768dc85fe5bfb09bd
Rpi-amr1e-2271	Pfam	protein_match	146	370	9.8E-53	+	.	date=14-07-2021;Target=Rpi-amr1e-2271 146 370;ID=match$1506_146_370;signature_desc=NB-ARC domain;Name=PF00931;status=T;Dbxref="InterPro:IPR002182"
Rpi-amr1e-2271	Gene3D	protein_match	565	875	8.3E-13	+	.	date=14-07-2021;Target=Rpi-amr1e-2271 565 875;ID=match$1507_565_875;Name=G3DSA:3.80.10.10;status=T;Dbxref="InterPro:IPR032675"
Rpi-amr1e-2271	Gene3D	protein_match	383	473	3.3E-20	+	.	date=14-07-2021;Target=Rpi-amr1e-2271 383 473;ID=match$1508_383_473;Name=G3DSA:1.10.10.10;status=T;Dbxref="InterPro:IPR036388"
Rpi-amr1e-2271	SUPERFAMILY	protein_match	571	856	6.8E-13	+	.	date=14-07-2021;Target=Rpi-amr1e-2271 571 856;ID=match$1509_571_856;Name=SSF52058;status=T
Rpi-amr1e-2271	Gene3D	protein_match	126	288	1.7E-35	+	.	date=14-07-2021;Target=Rpi-amr1e-2271 126 288;ID=match$1510_126_288;Name=G3DSA:3.40.50.300;status=T
Rpi-amr1e-2271	CDD	protein_match	2	120	6.77523E-22	+	.	date=14-07-2021;Target=Rpi-amr1e-2271 2 120;ID=match$1511_2_120;signature_desc=RX-CC_like;Name=cd14798;status=T;Dbxref="InterPro:IPR038005"
Rpi-amr1e-2271	Gene3D	protein_match	1	125	1.1E-30	+	.	date=14-07-2021;Target=Rpi-amr1e-2271 1 125;ID=match$1512_1_125;Name=G3DSA:1.20.5.4130;status=T
Rpi-amr1e-2271	Gene3D	protein_match	299	382	1.0E-10	+	.	date=14-07-2021;Target=Rpi-amr1e-2271 299 382;ID=match$1513_299_382;Name=G3DSA:1.10.8.430;status=T;Dbxref="InterPro:IPR042197"
Rpi-amr1e-2271	Coils	protein_match	96	116	.	+	.	date=14-07-2021;Target=Rpi-amr1e-2271 96 116;ID=match$1514_96_116;Name=Coil;status=T
Rpi-amr1e-2271	PRINTS	protein_match	165	180	3.1E-15	+	.	date=14-07-2021;Target=Rpi-amr1e-2271 165 180;ID=match$1515_165_180;signature_desc=Disease resistance protein signature;Name=PR00364;status=T
Rpi-amr1e-2271	PRINTS	protein_match	238	252	3.1E-15	+	.	date=14-07-2021;Target=Rpi-amr1e-2271 238 252;ID=match$1515_238_252;signature_desc=Disease resistance protein signature;Name=PR00364;status=T
Rpi-amr1e-2271	PRINTS	protein_match	333	347	3.1E-15	+	.	date=14-07-2021;Target=Rpi-amr1e-2271 333 347;ID=match$1515_333_347;signature_desc=Disease resistance protein signature;Name=PR00364;status=T
Rpi-amr1e-2271	PRINTS	protein_match	696	712	3.1E-15	+	.	date=14-07-2021;Target=Rpi-amr1e-2271 696 712;ID=match$1515_696_712;signature_desc=Disease resistance protein signature;Name=PR00364;status=T
Rpi-amr1e-2271	SUPERFAMILY	protein_match	137	396	6.12E-59	+	.	date=14-07-2021;Target=Rpi-amr1e-2271 137 396;ID=match$1516_137_396;Name=SSF52540;status=T;Dbxref="InterPro:IPR027417"
##sequence-region Rph15 1 1697
Rph15	.	polypeptide	1	1697	.	+	.	ID=Rph15;md5=69b289ee9f38fad1e31be0cec3c1b23c
Rph15	ProSiteProfiles	protein_match	162	227	9.873	+	.	date=14-07-2021;Target=Rph15 162 227;ID=match$1517_162_227;signature_desc=Zinc finger BED-type profile.;Name=PS50808;status=T;Dbxref="InterPro:IPR003656"
Rph15	Gene3D	protein_match	317	484	6.2E-33	+	.	date=14-07-2021;Target=Rph15 317 484;ID=match$1518_317_484;Name=G3DSA:3.40.50.300;status=T
Rph15	Gene3D	protein_match	963	1153	2.0E-13	+	.	date=14-07-2021;Target=Rph15 963 1153;ID=match$1519_963_1153;Name=G3DSA:3.80.10.10;status=T;Dbxref="InterPro:IPR032675"
Rph15	Gene3D	protein_match	702	919	2.4E-14	+	.	date=14-07-2021;Target=Rph15 702 919;ID=match$1520_702_919;Name=G3DSA:3.80.10.10;status=T;Dbxref="InterPro:IPR032675"
Rph15	Gene3D	protein_match	14	115	1.0E-6	+	.	date=14-07-2021;Target=Rph15 14 115;ID=match$1521_14_115;Name=G3DSA:1.20.5.4130;status=T
Rph15	SMART	protein_match	162	216	0.0022	+	.	date=14-07-2021;Target=Rph15 162 216;ID=match$1522_162_216;Name=SM00614;status=T
Rph15	Pfam	protein_match	331	574	2.4E-38	+	.	date=14-07-2021;Target=Rph15 331 574;ID=match$1523_331_574;signature_desc=NB-ARC domain;Name=PF00931;status=T;Dbxref="InterPro:IPR002182"
Rph15	Coils	protein_match	269	289	.	+	.	date=14-07-2021;Target=Rph15 269 289;ID=match$1524_269_289;Name=Coil;status=T
Rph15	Pfam	protein_match	24	100	7.0E-12	+	.	date=14-07-2021;Target=Rph15 24 100;ID=match$1525_24_100;signature_desc=Rx N-terminal domain;Name=PF18052;status=T;Dbxref="InterPro:IPR041118"
Rph15	PRINTS	protein_match	792	808	1.5E-11	+	.	date=14-07-2021;Target=Rph15 792 808;ID=match$1526_792_808;signature_desc=Disease resistance protein signature;Name=PR00364;status=T
Rph15	PRINTS	protein_match	425	439	1.5E-11	+	.	date=14-07-2021;Target=Rph15 425 439;ID=match$1526_425_439;signature_desc=Disease resistance protein signature;Name=PR00364;status=T
Rph15	PRINTS	protein_match	524	538	1.5E-11	+	.	date=14-07-2021;Target=Rph15 524 538;ID=match$1526_524_538;signature_desc=Disease resistance protein signature;Name=PR00364;status=T
Rph15	PRINTS	protein_match	351	366	1.5E-11	+	.	date=14-07-2021;Target=Rph15 351 366;ID=match$1526_351_366;signature_desc=Disease resistance protein signature;Name=PR00364;status=T
Rph15	Gene3D	protein_match	567	666	9.0E-9	+	.	date=14-07-2021;Target=Rph15 567 666;ID=match$1527_567_666;Name=G3DSA:1.10.10.10;status=T;Dbxref="InterPro:IPR036388"
Rph15	Gene3D	protein_match	1482	1690	1.8E-15	+	.	date=14-07-2021;Target=Rph15 1482 1690;ID=match$1528_1482_1690;Name=G3DSA:3.80.10.10;status=T;Dbxref="InterPro:IPR032675"
Rph15	Gene3D	protein_match	1179	1481	3.9E-33	+	.	date=14-07-2021;Target=Rph15 1179 1481;ID=match$1529_1179_1481;Name=G3DSA:3.80.10.10;status=T;Dbxref="InterPro:IPR032675"
Rph15	SUPERFAMILY	protein_match	658	1150	5.1E-27	+	.	date=14-07-2021;Target=Rph15 658 1150;ID=match$1530_658_1150;Name=SSF52058;status=T
Rph15	SUPERFAMILY	protein_match	309	587	5.03E-58	+	.	date=14-07-2021;Target=Rph15 309 587;ID=match$1531_309_587;Name=SSF52540;status=T;Dbxref="InterPro:IPR027417"
Rph15	SMART	protein_match	1196	1221	34.0	+	.	date=14-07-2021;Target=Rph15 1196 1221;ID=match$1532_1196_1221;Name=SM00367;status=T;Dbxref="InterPro:IPR006553"
Rph15	SMART	protein_match	1271	1299	89.0	+	.	date=14-07-2021;Target=Rph15 1271 1299;ID=match$1532_1271_1299;Name=SM00367;status=T;Dbxref="InterPro:IPR006553"
Rph15	SMART	protein_match	1337	1362	190.0	+	.	date=14-07-2021;Target=Rph15 1337 1362;ID=match$1532_1337_1362;Name=SM00367;status=T;Dbxref="InterPro:IPR006553"
Rph15	SMART	protein_match	1510	1536	3.0	+	.	date=14-07-2021;Target=Rph15 1510 1536;ID=match$1532_1510_1536;Name=SM00367;status=T;Dbxref="InterPro:IPR006553"
Rph15	SMART	protein_match	1425	1450	290.0	+	.	date=14-07-2021;Target=Rph15 1425 1450;ID=match$1532_1425_1450;Name=SM00367;status=T;Dbxref="InterPro:IPR006553"
Rph15	SMART	protein_match	1458	1483	440.0	+	.	date=14-07-2021;Target=Rph15 1458 1483;ID=match$1532_1458_1483;Name=SM00367;status=T;Dbxref="InterPro:IPR006553"
Rph15	SMART	protein_match	1381	1406	290.0	+	.	date=14-07-2021;Target=Rph15 1381 1406;ID=match$1532_1381_1406;Name=SM00367;status=T;Dbxref="InterPro:IPR006553"
Rph15	SUPERFAMILY	protein_match	1193	1657	1.03E-21	+	.	date=14-07-2021;Target=Rph15 1193 1657;ID=match$1533_1193_1657;Name=SSF52058;status=T
Rph15	Coils	protein_match	32	59	.	+	.	date=14-07-2021;Target=Rph15 32 59;ID=match$1534_32_59;Name=Coil;status=T
##sequence-region NiattPtr1 1 856
NiattPtr1	.	polypeptide	1	856	.	+	.	ID=NiattPtr1;md5=4638de24ac8c5592d7ba4233123ad649
NiattPtr1	Pfam	protein_match	42	128	4.0E-23	+	.	date=14-07-2021;Target=NiattPtr1 42 128;ID=match$1535_42_128;signature_desc=Rx N-terminal domain;Name=PF18052;status=T;Dbxref="InterPro:IPR041118"
NiattPtr1	SUPERFAMILY	protein_match	186	455	5.64E-67	+	.	date=14-07-2021;Target=NiattPtr1 186 455;ID=match$1536_186_455;Name=SSF52540;status=T;Dbxref="InterPro:IPR027417"
NiattPtr1	Gene3D	protein_match	42	165	3.9E-24	+	.	date=14-07-2021;Target=NiattPtr1 42 165;ID=match$1537_42_165;Name=G3DSA:1.20.5.4130;status=T
NiattPtr1	Gene3D	protein_match	441	532	1.5E-10	+	.	date=14-07-2021;Target=NiattPtr1 441 532;ID=match$1538_441_532;Name=G3DSA:1.10.10.10;status=T;Dbxref="InterPro:IPR036388"
NiattPtr1	PRINTS	protein_match	296	310	1.4E-19	+	.	date=14-07-2021;Target=NiattPtr1 296 310;ID=match$1539_296_310;signature_desc=Disease resistance protein signature;Name=PR00364;status=T
NiattPtr1	PRINTS	protein_match	392	406	1.4E-19	+	.	date=14-07-2021;Target=NiattPtr1 392 406;ID=match$1539_392_406;signature_desc=Disease resistance protein signature;Name=PR00364;status=T
NiattPtr1	PRINTS	protein_match	621	637	1.4E-19	+	.	date=14-07-2021;Target=NiattPtr1 621 637;ID=match$1539_621_637;signature_desc=Disease resistance protein signature;Name=PR00364;status=T
NiattPtr1	PRINTS	protein_match	223	238	1.4E-19	+	.	date=14-07-2021;Target=NiattPtr1 223 238;ID=match$1539_223_238;signature_desc=Disease resistance protein signature;Name=PR00364;status=T
NiattPtr1	Gene3D	protein_match	536	851	1.9E-42	+	.	date=14-07-2021;Target=NiattPtr1 536 851;ID=match$1540_536_851;Name=G3DSA:3.80.10.10;status=T;Dbxref="InterPro:IPR032675"
NiattPtr1	SUPERFAMILY	protein_match	520	841	6.29E-38	+	.	date=14-07-2021;Target=NiattPtr1 520 841;ID=match$1541_520_841;Name=SSF52058;status=T
NiattPtr1	Gene3D	protein_match	356	440	2.8E-13	+	.	date=14-07-2021;Target=NiattPtr1 356 440;ID=match$1542_356_440;Name=G3DSA:1.10.8.430;status=T;Dbxref="InterPro:IPR042197"
NiattPtr1	Pfam	protein_match	202	442	2.1E-46	+	.	date=14-07-2021;Target=NiattPtr1 202 442;ID=match$1543_202_442;signature_desc=NB-ARC domain;Name=PF00931;status=T;Dbxref="InterPro:IPR002182"
NiattPtr1	Gene3D	protein_match	184	348	1.6E-39	+	.	date=14-07-2021;Target=NiattPtr1 184 348;ID=match$1544_184_348;Name=G3DSA:3.40.50.300;status=T
##sequence-region R2 1 845
R2	.	polypeptide	1	845	.	+	.	ID=R2;md5=9fd7a68ad7e7560b48706f40988d661c
R2	Gene3D	protein_match	497	669	3.0E-13	+	.	date=14-07-2021;Target=R2 497 669;ID=match$1545_497_669;Name=G3DSA:3.80.10.10;status=T;Dbxref="InterPro:IPR032675"
R2	SUPERFAMILY	protein_match	153	421	1.45E-64	+	.	date=14-07-2021;Target=R2 153 421;ID=match$1546_153_421;Name=SSF52540;status=T;Dbxref="InterPro:IPR027417"
R2	Gene3D	protein_match	322	406	7.8E-17	+	.	date=14-07-2021;Target=R2 322 406;ID=match$1547_322_406;Name=G3DSA:1.10.8.430;status=T;Dbxref="InterPro:IPR042197"
R2	PRINTS	protein_match	357	371	2.0E-16	+	.	date=14-07-2021;Target=R2 357 371;ID=match$1548_357_371;signature_desc=Disease resistance protein signature;Name=PR00364;status=T
R2	PRINTS	protein_match	582	598	2.0E-16	+	.	date=14-07-2021;Target=R2 582 598;ID=match$1548_582_598;signature_desc=Disease resistance protein signature;Name=PR00364;status=T
R2	PRINTS	protein_match	184	199	2.0E-16	+	.	date=14-07-2021;Target=R2 184 199;ID=match$1548_184_199;signature_desc=Disease resistance protein signature;Name=PR00364;status=T
R2	PRINTS	protein_match	263	277	2.0E-16	+	.	date=14-07-2021;Target=R2 263 277;ID=match$1548_263_277;signature_desc=Disease resistance protein signature;Name=PR00364;status=T
R2	Pfam	protein_match	165	408	2.1E-63	+	.	date=14-07-2021;Target=R2 165 408;ID=match$1549_165_408;signature_desc=NB-ARC domain;Name=PF00931;status=T;Dbxref="InterPro:IPR002182"
R2	SUPERFAMILY	protein_match	474	834	1.87E-28	+	.	date=14-07-2021;Target=R2 474 834;ID=match$1550_474_834;Name=SSF52058;status=T
R2	Gene3D	protein_match	407	495	1.3E-19	+	.	date=14-07-2021;Target=R2 407 495;ID=match$1551_407_495;Name=G3DSA:1.10.10.10;status=T;Dbxref="InterPro:IPR036388"
R2	Gene3D	protein_match	6	121	1.3E-15	+	.	date=14-07-2021;Target=R2 6 121;ID=match$1552_6_121;Name=G3DSA:1.20.5.4130;status=T
R2	CDD	protein_match	2	122	3.13242E-28	+	.	date=14-07-2021;Target=R2 2 122;ID=match$1553_2_122;signature_desc=RX-CC_like;Name=cd14798;status=T;Dbxref="InterPro:IPR038005"
R2	Gene3D	protein_match	142	314	3.0E-38	+	.	date=14-07-2021;Target=R2 142 314;ID=match$1554_142_314;Name=G3DSA:3.40.50.300;status=T
R2	Pfam	protein_match	5	88	3.2E-19	+	.	date=14-07-2021;Target=R2 5 88;ID=match$1555_5_88;signature_desc=Rx N-terminal domain;Name=PF18052;status=T;Dbxref="InterPro:IPR041118"
R2	Gene3D	protein_match	670	843	2.9E-17	+	.	date=14-07-2021;Target=R2 670 843;ID=match$1556_670_843;Name=G3DSA:3.80.10.10;status=T;Dbxref="InterPro:IPR032675"
##sequence-region I2 1 1266
I2	.	polypeptide	1	1266	.	+	.	ID=I2;md5=b6fffb92e25abb919869abc6cc321cc0
I2	SUPERFAMILY	protein_match	557	991	1.19E-43	+	.	date=14-07-2021;Target=I2 557 991;ID=match$1557_557_991;Name=SSF52058;status=T
I2	SUPERFAMILY	protein_match	958	1252	1.43E-23	+	.	date=14-07-2021;Target=I2 958 1252;ID=match$1558_958_1252;Name=SSF52058;status=T
I2	Pfam	protein_match	11	107	3.0E-18	+	.	date=14-07-2021;Target=I2 11 107;ID=match$1559_11_107;signature_desc=Rx N-terminal domain;Name=PF18052;status=T;Dbxref="InterPro:IPR041118"
I2	Coils	protein_match	43	63	.	+	.	date=14-07-2021;Target=I2 43 63;ID=match$1560_43_63;Name=Coil;status=T
I2	Gene3D	protein_match	330	418	1.6E-17	+	.	date=14-07-2021;Target=I2 330 418;ID=match$1561_330_418;Name=G3DSA:1.10.8.430;status=T;Dbxref="InterPro:IPR042197"
I2	PRINTS	protein_match	271	285	1.4E-19	+	.	date=14-07-2021;Target=I2 271 285;ID=match$1562_271_285;signature_desc=Disease resistance protein signature;Name=PR00364;status=T
I2	PRINTS	protein_match	367	381	1.4E-19	+	.	date=14-07-2021;Target=I2 367 381;ID=match$1562_367_381;signature_desc=Disease resistance protein signature;Name=PR00364;status=T
I2	PRINTS	protein_match	645	661	1.4E-19	+	.	date=14-07-2021;Target=I2 645 661;ID=match$1562_645_661;signature_desc=Disease resistance protein signature;Name=PR00364;status=T
I2	PRINTS	protein_match	196	211	1.4E-19	+	.	date=14-07-2021;Target=I2 196 211;ID=match$1562_196_211;signature_desc=Disease resistance protein signature;Name=PR00364;status=T
I2	Gene3D	protein_match	545	950	3.0E-46	+	.	date=14-07-2021;Target=I2 545 950;ID=match$1563_545_950;Name=G3DSA:3.80.10.10;status=T;Dbxref="InterPro:IPR032675"
I2	CDD	protein_match	171	321	0.00229973	+	.	date=14-07-2021;Target=I2 171 321;ID=match$1564_171_321;signature_desc=AAA;Name=cd00009;status=T
I2	SUPERFAMILY	protein_match	155	428	2.47E-75	+	.	date=14-07-2021;Target=I2 155 428;ID=match$1565_155_428;Name=SSF52540;status=T;Dbxref="InterPro:IPR027417"
I2	Coils	protein_match	120	140	.	+	.	date=14-07-2021;Target=I2 120 140;ID=match$1566_120_140;Name=Coil;status=T
I2	Gene3D	protein_match	1081	1245	5.0E-13	+	.	date=14-07-2021;Target=I2 1081 1245;ID=match$1567_1081_1245;Name=G3DSA:3.80.10.10;status=T;Dbxref="InterPro:IPR032675"
I2	Gene3D	protein_match	957	1080	1.2E-10	+	.	date=14-07-2021;Target=I2 957 1080;ID=match$1567_957_1080;Name=G3DSA:3.80.10.10;status=T;Dbxref="InterPro:IPR032675"
I2	Pfam	protein_match	174	395	3.6E-54	+	.	date=14-07-2021;Target=I2 174 395;ID=match$1568_174_395;signature_desc=NB-ARC domain;Name=PF00931;status=T;Dbxref="InterPro:IPR002182"
I2	Gene3D	protein_match	150	327	7.0E-44	+	.	date=14-07-2021;Target=I2 150 327;ID=match$1569_150_327;Name=G3DSA:3.40.50.300;status=T
I2	Gene3D	protein_match	15	140	2.9E-11	+	.	date=14-07-2021;Target=I2 15 140;ID=match$1570_15_140;Name=G3DSA:1.20.5.4130;status=T
I2	Coils	protein_match	70	101	.	+	.	date=14-07-2021;Target=I2 70 101;ID=match$1571_70_101;Name=Coil;status=T
##sequence-region Yr-10 1 824
Yr-10	.	polypeptide	1	824	.	+	.	ID=Yr-10;md5=c64a6bdbcba324e8700b8885ea7394ae
Yr-10	Gene3D	protein_match	511	818	1.0E-25	+	.	date=14-07-2021;Target=Yr-10 511 818;ID=match$1572_511_818;Name=G3DSA:3.80.10.10;status=T;Dbxref="InterPro:IPR032675"
Yr-10	Pfam	protein_match	193	421	1.8E-39	+	.	date=14-07-2021;Target=Yr-10 193 421;ID=match$1573_193_421;signature_desc=NB-ARC domain;Name=PF00931;status=T;Dbxref="InterPro:IPR002182"
Yr-10	CDD	protein_match	20	135	2.45371E-21	+	.	date=14-07-2021;Target=Yr-10 20 135;ID=match$1574_20_135;signature_desc=RX-CC_like;Name=cd14798;status=T;Dbxref="InterPro:IPR038005"
Yr-10	SUPERFAMILY	protein_match	499	786	3.74E-31	+	.	date=14-07-2021;Target=Yr-10 499 786;ID=match$1575_499_786;Name=SSF52058;status=T
Yr-10	SUPERFAMILY	protein_match	155	435	6.33E-57	+	.	date=14-07-2021;Target=Yr-10 155 435;ID=match$1576_155_435;Name=SSF52540;status=T;Dbxref="InterPro:IPR027417"
Yr-10	Coils	protein_match	26	53	.	+	.	date=14-07-2021;Target=Yr-10 26 53;ID=match$1577_26_53;Name=Coil;status=T
Yr-10	Pfam	protein_match	7	98	7.9E-20	+	.	date=14-07-2021;Target=Yr-10 7 98;ID=match$1578_7_98;signature_desc=Rx N-terminal domain;Name=PF18052;status=T;Dbxref="InterPro:IPR041118"
Yr-10	PRINTS	protein_match	273	287	2.5E-16	+	.	date=14-07-2021;Target=Yr-10 273 287;ID=match$1579_273_287;signature_desc=Disease resistance protein signature;Name=PR00364;status=T
Yr-10	PRINTS	protein_match	366	380	2.5E-16	+	.	date=14-07-2021;Target=Yr-10 366 380;ID=match$1579_366_380;signature_desc=Disease resistance protein signature;Name=PR00364;status=T
Yr-10	PRINTS	protein_match	575	591	2.5E-16	+	.	date=14-07-2021;Target=Yr-10 575 591;ID=match$1579_575_591;signature_desc=Disease resistance protein signature;Name=PR00364;status=T
Yr-10	PRINTS	protein_match	196	211	2.5E-16	+	.	date=14-07-2021;Target=Yr-10 196 211;ID=match$1579_196_211;signature_desc=Disease resistance protein signature;Name=PR00364;status=T
Yr-10	Gene3D	protein_match	421	510	2.7E-16	+	.	date=14-07-2021;Target=Yr-10 421 510;ID=match$1580_421_510;Name=G3DSA:1.10.10.10;status=T;Dbxref="InterPro:IPR036388"
Yr-10	Coils	protein_match	123	143	.	+	.	date=14-07-2021;Target=Yr-10 123 143;ID=match$1581_123_143;Name=Coil;status=T
Yr-10	Gene3D	protein_match	150	326	3.7E-31	+	.	date=14-07-2021;Target=Yr-10 150 326;ID=match$1582_150_326;Name=G3DSA:3.40.50.300;status=T
Yr-10	Gene3D	protein_match	330	420	2.7E-11	+	.	date=14-07-2021;Target=Yr-10 330 420;ID=match$1583_330_420;Name=G3DSA:1.10.8.430;status=T;Dbxref="InterPro:IPR042197"
Yr-10	Gene3D	protein_match	6	120	8.0E-29	+	.	date=14-07-2021;Target=Yr-10 6 120;ID=match$1584_6_120;Name=G3DSA:1.20.5.4130;status=T
##sequence-region RPP7_Krazo-2 1 1141
RPP7_Krazo-2	.	polypeptide	1	1141	.	+	.	ID=RPP7_Krazo-2;md5=ecdf84708feff280b38cdadac69b9390
RPP7_Krazo-2	Gene3D	protein_match	513	670	3.6E-10	+	.	date=14-07-2021;Target=RPP7_Krazo-2 513 670;ID=match$1585_513_670;Name=G3DSA:3.80.10.10;status=T;Dbxref="InterPro:IPR032675"
RPP7_Krazo-2	Gene3D	protein_match	5	109	8.6E-20	+	.	date=14-07-2021;Target=RPP7_Krazo-2 5 109;ID=match$1586_5_109;Name=G3DSA:1.20.5.4130;status=T
RPP7_Krazo-2	SUPERFAMILY	protein_match	145	435	4.35E-61	+	.	date=14-07-2021;Target=RPP7_Krazo-2 145 435;ID=match$1587_145_435;Name=SSF52540;status=T;Dbxref="InterPro:IPR027417"
RPP7_Krazo-2	Gene3D	protein_match	421	512	5.7E-18	+	.	date=14-07-2021;Target=RPP7_Krazo-2 421 512;ID=match$1588_421_512;Name=G3DSA:1.10.10.10;status=T;Dbxref="InterPro:IPR036388"
RPP7_Krazo-2	SUPERFAMILY	protein_match	844	1115	4.42E-25	+	.	date=14-07-2021;Target=RPP7_Krazo-2 844 1115;ID=match$1589_844_1115;Name=SSF52058;status=T
RPP7_Krazo-2	CDD	protein_match	6	124	8.41269E-27	+	.	date=14-07-2021;Target=RPP7_Krazo-2 6 124;ID=match$1590_6_124;signature_desc=RX-CC_like;Name=cd14798;status=T;Dbxref="InterPro:IPR038005"
RPP7_Krazo-2	PRINTS	protein_match	266	280	1.2E-19	+	.	date=14-07-2021;Target=RPP7_Krazo-2 266 280;ID=match$1591_266_280;signature_desc=Disease resistance protein signature;Name=PR00364;status=T
RPP7_Krazo-2	PRINTS	protein_match	364	378	1.2E-19	+	.	date=14-07-2021;Target=RPP7_Krazo-2 364 378;ID=match$1591_364_378;signature_desc=Disease resistance protein signature;Name=PR00364;status=T
RPP7_Krazo-2	PRINTS	protein_match	941	957	1.2E-19	+	.	date=14-07-2021;Target=RPP7_Krazo-2 941 957;ID=match$1591_941_957;signature_desc=Disease resistance protein signature;Name=PR00364;status=T
RPP7_Krazo-2	PRINTS	protein_match	184	199	1.2E-19	+	.	date=14-07-2021;Target=RPP7_Krazo-2 184 199;ID=match$1591_184_199;signature_desc=Disease resistance protein signature;Name=PR00364;status=T
RPP7_Krazo-2	Pfam	protein_match	166	422	1.2E-67	+	.	date=14-07-2021;Target=RPP7_Krazo-2 166 422;ID=match$1592_166_422;signature_desc=NB-ARC domain;Name=PF00931;status=T;Dbxref="InterPro:IPR002182"
RPP7_Krazo-2	Pfam	protein_match	5	87	1.8E-20	+	.	date=14-07-2021;Target=RPP7_Krazo-2 5 87;ID=match$1593_5_87;signature_desc=Rx N-terminal domain;Name=PF18052;status=T;Dbxref="InterPro:IPR041118"
RPP7_Krazo-2	SUPERFAMILY	protein_match	502	866	4.99E-32	+	.	date=14-07-2021;Target=RPP7_Krazo-2 502 866;ID=match$1594_502_866;Name=SSF52058;status=T
RPP7_Krazo-2	Gene3D	protein_match	869	970	4.3E-15	+	.	date=14-07-2021;Target=RPP7_Krazo-2 869 970;ID=match$1595_869_970;Name=G3DSA:3.80.10.10;status=T;Dbxref="InterPro:IPR032675"
RPP7_Krazo-2	Gene3D	protein_match	711	868	2.2E-16	+	.	date=14-07-2021;Target=RPP7_Krazo-2 711 868;ID=match$1595_711_868;Name=G3DSA:3.80.10.10;status=T;Dbxref="InterPro:IPR032675"
RPP7_Krazo-2	Gene3D	protein_match	1001	1127	6.8E-12	+	.	date=14-07-2021;Target=RPP7_Krazo-2 1001 1127;ID=match$1595_1001_1127;Name=G3DSA:3.80.10.10;status=T;Dbxref="InterPro:IPR032675"
RPP7_Krazo-2	Gene3D	protein_match	145	317	9.2E-35	+	.	date=14-07-2021;Target=RPP7_Krazo-2 145 317;ID=match$1596_145_317;Name=G3DSA:3.40.50.300;status=T
RPP7_Krazo-2	Gene3D	protein_match	324	420	2.0E-12	+	.	date=14-07-2021;Target=RPP7_Krazo-2 324 420;ID=match$1597_324_420;Name=G3DSA:1.10.8.430;status=T;Dbxref="InterPro:IPR042197"
##sequence-region Rpp4C4 1 2629
Rpp4C4	.	polypeptide	1	2629	.	+	.	ID=Rpp4C4;md5=fac330e8c3a5fe704d152eb491458a40
Rpp4C4	Gene3D	protein_match	515	941	1.1E-31	+	.	date=14-07-2021;Target=Rpp4C4 515 941;ID=match$1598_515_941;Name=G3DSA:3.80.10.10;status=T;Dbxref="InterPro:IPR032675"
Rpp4C4	Gene3D	protein_match	1179	1517	2.2E-15	+	.	date=14-07-2021;Target=Rpp4C4 1179 1517;ID=match$1598_1179_1517;Name=G3DSA:3.80.10.10;status=T;Dbxref="InterPro:IPR032675"
Rpp4C4	SUPERFAMILY	protein_match	518	966	1.81E-23	+	.	date=14-07-2021;Target=Rpp4C4 518 966;ID=match$1599_518_966;Name=SSF52058;status=T
Rpp4C4	SUPERFAMILY	protein_match	1682	1949	7.85E-16	+	.	date=14-07-2021;Target=Rpp4C4 1682 1949;ID=match$1600_1682_1949;Name=SSF52047;status=T
Rpp4C4	SMART	protein_match	173	356	2.5E-6	+	.	date=14-07-2021;Target=Rpp4C4 173 356;ID=match$1601_173_356;Name=SM00382;status=T;Dbxref="InterPro:IPR003593"
Rpp4C4	Gene3D	protein_match	363	448	3.4E-11	+	.	date=14-07-2021;Target=Rpp4C4 363 448;ID=match$1602_363_448;Name=G3DSA:1.10.8.430;status=T;Dbxref="InterPro:IPR042197"
Rpp4C4	Gene3D	protein_match	2113	2319	3.2E-12	+	.	date=14-07-2021;Target=Rpp4C4 2113 2319;ID=match$1603_2113_2319;Name=G3DSA:3.80.10.10;status=T;Dbxref="InterPro:IPR032675"
Rpp4C4	Gene3D	protein_match	1621	1826	7.4E-18	+	.	date=14-07-2021;Target=Rpp4C4 1621 1826;ID=match$1603_1621_1826;Name=G3DSA:3.80.10.10;status=T;Dbxref="InterPro:IPR032675"
Rpp4C4	Gene3D	protein_match	1848	2070	5.3E-7	+	.	date=14-07-2021;Target=Rpp4C4 1848 2070;ID=match$1603_1848_2070;Name=G3DSA:3.80.10.10;status=T;Dbxref="InterPro:IPR032675"
Rpp4C4	Gene3D	protein_match	2325	2591	1.7E-8	+	.	date=14-07-2021;Target=Rpp4C4 2325 2591;ID=match$1603_2325_2591;Name=G3DSA:3.80.10.10;status=T;Dbxref="InterPro:IPR032675"
Rpp4C4	PRINTS	protein_match	176	191	3.4E-16	+	.	date=14-07-2021;Target=Rpp4C4 176 191;ID=match$1604_176_191;signature_desc=Disease resistance protein signature;Name=PR00364;status=T
Rpp4C4	PRINTS	protein_match	250	264	3.4E-16	+	.	date=14-07-2021;Target=Rpp4C4 250 264;ID=match$1604_250_264;signature_desc=Disease resistance protein signature;Name=PR00364;status=T
Rpp4C4	PRINTS	protein_match	395	409	3.4E-16	+	.	date=14-07-2021;Target=Rpp4C4 395 409;ID=match$1604_395_409;signature_desc=Disease resistance protein signature;Name=PR00364;status=T
Rpp4C4	PRINTS	protein_match	668	684	3.4E-16	+	.	date=14-07-2021;Target=Rpp4C4 668 684;ID=match$1604_668_684;signature_desc=Disease resistance protein signature;Name=PR00364;status=T
Rpp4C4	SUPERFAMILY	protein_match	152	459	4.25E-38	+	.	date=14-07-2021;Target=Rpp4C4 152 459;ID=match$1605_152_459;Name=SSF52540;status=T;Dbxref="InterPro:IPR027417"
Rpp4C4	SUPERFAMILY	protein_match	1961	2155	1.02E-5	+	.	date=14-07-2021;Target=Rpp4C4 1961 2155;ID=match$1606_1961_2155;Name=SSF52047;status=T
Rpp4C4	Pfam	protein_match	160	277	2.1E-16	+	.	date=14-07-2021;Target=Rpp4C4 160 277;ID=match$1607_160_277;signature_desc=NB-ARC domain;Name=PF00931;status=T;Dbxref="InterPro:IPR002182"
Rpp4C4	Pfam	protein_match	328	445	1.1E-12	+	.	date=14-07-2021;Target=Rpp4C4 328 445;ID=match$1607_328_445;signature_desc=NB-ARC domain;Name=PF00931;status=T;Dbxref="InterPro:IPR002182"
Rpp4C4	SUPERFAMILY	protein_match	2176	2583	2.2E-17	+	.	date=14-07-2021;Target=Rpp4C4 2176 2583;ID=match$1608_2176_2583;Name=SSF52047;status=T
Rpp4C4	Gene3D	protein_match	942	1175	9.2E-15	+	.	date=14-07-2021;Target=Rpp4C4 942 1175;ID=match$1609_942_1175;Name=G3DSA:3.80.10.10;status=T;Dbxref="InterPro:IPR032675"
Rpp4C4	Coils	protein_match	30	68	.	+	.	date=14-07-2021;Target=Rpp4C4 30 68;ID=match$1610_30_68;Name=Coil;status=T
Rpp4C4	Gene3D	protein_match	142	355	5.4E-25	+	.	date=14-07-2021;Target=Rpp4C4 142 355;ID=match$1611_142_355;Name=G3DSA:3.40.50.300;status=T
Rpp4C4	SUPERFAMILY	protein_match	959	1312	3.23E-16	+	.	date=14-07-2021;Target=Rpp4C4 959 1312;ID=match$1612_959_1312;Name=SSF52058;status=T
Rpp4C4	SUPERFAMILY	protein_match	1348	1749	2.9E-17	+	.	date=14-07-2021;Target=Rpp4C4 1348 1749;ID=match$1613_1348_1749;Name=SSF52047;status=T
##sequence-region Pm3k 1 1413
Pm3k	.	polypeptide	1	1413	.	+	.	ID=Pm3k;md5=52bf0f4826d76d5012e4df08f2fa8719
Pm3k	Gene3D	protein_match	13	121	3.5E-13	+	.	date=14-07-2021;Target=Pm3k 13 121;ID=match$1614_13_121;Name=G3DSA:1.20.5.4130;status=T
Pm3k	SUPERFAMILY	protein_match	498	1387	2.83E-32	+	.	date=14-07-2021;Target=Pm3k 498 1387;ID=match$1615_498_1387;Name=SSF52058;status=T
Pm3k	Pfam	protein_match	14	99	1.3E-14	+	.	date=14-07-2021;Target=Pm3k 14 99;ID=match$1616_14_99;signature_desc=Rx N-terminal domain;Name=PF18052;status=T;Dbxref="InterPro:IPR041118"
Pm3k	Gene3D	protein_match	959	1245	5.3E-13	+	.	date=14-07-2021;Target=Pm3k 959 1245;ID=match$1617_959_1245;Name=G3DSA:3.80.10.10;status=T;Dbxref="InterPro:IPR032675"
Pm3k	Gene3D	protein_match	342	416	2.4E-8	+	.	date=14-07-2021;Target=Pm3k 342 416;ID=match$1618_342_416;Name=G3DSA:1.10.8.430;status=T;Dbxref="InterPro:IPR042197"
Pm3k	Coils	protein_match	743	763	.	+	.	date=14-07-2021;Target=Pm3k 743 763;ID=match$1619_743_763;Name=Coil;status=T
Pm3k	PRINTS	protein_match	370	384	8.6E-17	+	.	date=14-07-2021;Target=Pm3k 370 384;ID=match$1620_370_384;signature_desc=Disease resistance protein signature;Name=PR00364;status=T
Pm3k	PRINTS	protein_match	272	286	8.6E-17	+	.	date=14-07-2021;Target=Pm3k 272 286;ID=match$1620_272_286;signature_desc=Disease resistance protein signature;Name=PR00364;status=T
Pm3k	PRINTS	protein_match	201	216	8.6E-17	+	.	date=14-07-2021;Target=Pm3k 201 216;ID=match$1620_201_216;signature_desc=Disease resistance protein signature;Name=PR00364;status=T
Pm3k	PRINTS	protein_match	619	635	8.6E-17	+	.	date=14-07-2021;Target=Pm3k 619 635;ID=match$1620_619_635;signature_desc=Disease resistance protein signature;Name=PR00364;status=T
Pm3k	Pfam	protein_match	182	398	2.2E-46	+	.	date=14-07-2021;Target=Pm3k 182 398;ID=match$1621_182_398;signature_desc=NB-ARC domain;Name=PF00931;status=T;Dbxref="InterPro:IPR002182"
Pm3k	Gene3D	protein_match	417	509	3.1E-19	+	.	date=14-07-2021;Target=Pm3k 417 509;ID=match$1622_417_509;Name=G3DSA:1.10.10.10;status=T;Dbxref="InterPro:IPR036388"
Pm3k	Gene3D	protein_match	1268	1378	1.6E-8	+	.	date=14-07-2021;Target=Pm3k 1268 1378;ID=match$1623_1268_1378;Name=G3DSA:3.80.10.10;status=T;Dbxref="InterPro:IPR032675"
Pm3k	Gene3D	protein_match	707	921	2.4E-8	+	.	date=14-07-2021;Target=Pm3k 707 921;ID=match$1623_707_921;Name=G3DSA:3.80.10.10;status=T;Dbxref="InterPro:IPR032675"
Pm3k	Gene3D	protein_match	522	681	1.5E-19	+	.	date=14-07-2021;Target=Pm3k 522 681;ID=match$1623_522_681;Name=G3DSA:3.80.10.10;status=T;Dbxref="InterPro:IPR032675"
Pm3k	SUPERFAMILY	protein_match	178	431	1.56E-53	+	.	date=14-07-2021;Target=Pm3k 178 431;ID=match$1624_178_431;Name=SSF52540;status=T;Dbxref="InterPro:IPR027417"
Pm3k	Gene3D	protein_match	163	328	7.9E-35	+	.	date=14-07-2021;Target=Pm3k 163 328;ID=match$1625_163_328;Name=G3DSA:3.40.50.300;status=T
##sequence-region M 1 1305
M	.	polypeptide	1	1305	.	+	.	ID=M;md5=ac85b0119ef9f1dac904309515223abe
M	PRINTS	protein_match	447	461	1.3E-22	+	.	date=14-07-2021;Target=M 447 461;ID=match$1626_447_461;signature_desc=Disease resistance protein signature;Name=PR00364;status=T
M	PRINTS	protein_match	740	756	1.3E-22	+	.	date=14-07-2021;Target=M 740 756;ID=match$1626_740_756;signature_desc=Disease resistance protein signature;Name=PR00364;status=T
M	PRINTS	protein_match	275	290	1.3E-22	+	.	date=14-07-2021;Target=M 275 290;ID=match$1626_275_290;signature_desc=Disease resistance protein signature;Name=PR00364;status=T
M	PRINTS	protein_match	352	366	1.3E-22	+	.	date=14-07-2021;Target=M 352 366;ID=match$1626_352_366;signature_desc=Disease resistance protein signature;Name=PR00364;status=T
M	Gene3D	protein_match	587	1014	1.3E-28	+	.	date=14-07-2021;Target=M 587 1014;ID=match$1627_587_1014;Name=G3DSA:3.80.10.10;status=T;Dbxref="InterPro:IPR032675"
M	Gene3D	protein_match	74	240	7.7E-60	+	.	date=14-07-2021;Target=M 74 240;ID=match$1628_74_240;Name=G3DSA:3.40.50.10140;status=T;Dbxref="InterPro:IPR035897"
M	Pfam	protein_match	76	241	9.2E-38	+	.	date=14-07-2021;Target=M 76 241;ID=match$1629_76_241;signature_desc=TIR domain;Name=PF01582;status=T;Dbxref="InterPro:IPR000157"
M	Gene3D	protein_match	1017	1291	5.4E-25	+	.	date=14-07-2021;Target=M 1017 1291;ID=match$1630_1017_1291;Name=G3DSA:3.80.10.10;status=T;Dbxref="InterPro:IPR032675"
M	SUPERFAMILY	protein_match	242	507	3.9E-60	+	.	date=14-07-2021;Target=M 242 507;ID=match$1631_242_507;Name=SSF52540;status=T;Dbxref="InterPro:IPR027417"
M	ProSiteProfiles	protein_match	74	214	28.758	+	.	date=14-07-2021;Target=M 74 214;ID=match$1632_74_214;signature_desc=TIR domain profile.;Name=PS50104;status=T;Dbxref="InterPro:IPR000157"
M	Gene3D	protein_match	412	497	1.3E-16	+	.	date=14-07-2021;Target=M 412 497;ID=match$1633_412_497;Name=G3DSA:1.10.8.430;status=T;Dbxref="InterPro:IPR042197"
M	Pfam	protein_match	256	494	1.2E-33	+	.	date=14-07-2021;Target=M 256 494;ID=match$1634_256_494;signature_desc=NB-ARC domain;Name=PF00931;status=T;Dbxref="InterPro:IPR002182"
M	SUPERFAMILY	protein_match	67	217	1.02E-36	+	.	date=14-07-2021;Target=M 67 217;ID=match$1635_67_217;Name=SSF52200;status=T;Dbxref="InterPro:IPR035897"
M	Gene3D	protein_match	241	407	6.3E-31	+	.	date=14-07-2021;Target=M 241 407;ID=match$1636_241_407;Name=G3DSA:3.40.50.300;status=T
M	SUPERFAMILY	protein_match	1007	1288	1.87E-23	+	.	date=14-07-2021;Target=M 1007 1288;ID=match$1637_1007_1288;Name=SSF52058;status=T
M	SUPERFAMILY	protein_match	553	1044	1.41E-27	+	.	date=14-07-2021;Target=M 553 1044;ID=match$1638_553_1044;Name=SSF52058;status=T
M	SMART	protein_match	75	214	1.5E-42	+	.	date=14-07-2021;Target=M 75 214;ID=match$1639_75_214;Name=SM00255;status=T;Dbxref="InterPro:IPR000157"
##sequence-region R1 1 1293
R1	.	polypeptide	1	1293	.	+	.	ID=R1;md5=2e3f0761ec25eebd38f6442f8102256f
R1	Gene3D	protein_match	702	782	1.5E-10	+	.	date=14-07-2021;Target=R1 702 782;ID=match$1640_702_782;Name=G3DSA:1.10.8.430;status=T;Dbxref="InterPro:IPR042197"
R1	PRINTS	protein_match	642	656	1.4E-13	+	.	date=14-07-2021;Target=R1 642 656;ID=match$1641_642_656;signature_desc=Disease resistance protein signature;Name=PR00364;status=T
R1	PRINTS	protein_match	567	582	1.4E-13	+	.	date=14-07-2021;Target=R1 567 582;ID=match$1641_567_582;signature_desc=Disease resistance protein signature;Name=PR00364;status=T
R1	PRINTS	protein_match	1196	1212	1.4E-13	+	.	date=14-07-2021;Target=R1 1196 1212;ID=match$1641_1196_1212;signature_desc=Disease resistance protein signature;Name=PR00364;status=T
R1	PRINTS	protein_match	736	750	1.4E-13	+	.	date=14-07-2021;Target=R1 736 750;ID=match$1641_736_750;signature_desc=Disease resistance protein signature;Name=PR00364;status=T
R1	CDD	protein_match	406	515	7.90864E-24	+	.	date=14-07-2021;Target=R1 406 515;ID=match$1642_406_515;signature_desc=RX-CC_like;Name=cd14798;status=T;Dbxref="InterPro:IPR038005"
R1	Gene3D	protein_match	894	1284	1.9E-27	+	.	date=14-07-2021;Target=R1 894 1284;ID=match$1643_894_1284;Name=G3DSA:3.80.10.10;status=T;Dbxref="InterPro:IPR032675"
R1	Gene3D	protein_match	521	696	1.2E-34	+	.	date=14-07-2021;Target=R1 521 696;ID=match$1644_521_696;Name=G3DSA:3.40.50.300;status=T
R1	Gene3D	protein_match	783	876	1.1E-16	+	.	date=14-07-2021;Target=R1 783 876;ID=match$1645_783_876;Name=G3DSA:1.10.10.10;status=T;Dbxref="InterPro:IPR036388"
R1	Pfam	protein_match	113	397	1.4E-99	+	.	date=14-07-2021;Target=R1 113 397;ID=match$1646_113_397;signature_desc=Late blight resistance protein R1;Name=PF12061;status=T;Dbxref="InterPro:IPR021929"
R1	Pfam	protein_match	548	793	6.3E-56	+	.	date=14-07-2021;Target=R1 548 793;ID=match$1647_548_793;signature_desc=NB-ARC domain;Name=PF00931;status=T;Dbxref="InterPro:IPR002182"
R1	SUPERFAMILY	protein_match	538	797	2.45E-60	+	.	date=14-07-2021;Target=R1 538 797;ID=match$1648_538_797;Name=SSF52540;status=T;Dbxref="InterPro:IPR027417"
R1	SUPERFAMILY	protein_match	863	1240	1.97E-24	+	.	date=14-07-2021;Target=R1 863 1240;ID=match$1649_863_1240;Name=SSF52058;status=T
##sequence-region Gpa2 1 912
Gpa2	.	polypeptide	1	912	.	+	.	ID=Gpa2;md5=b04a7ceec28eb47f007541d7e9b984df
Gpa2	Gene3D	protein_match	379	469	4.2E-20	+	.	date=14-07-2021;Target=Gpa2 379 469;ID=match$1650_379_469;Name=G3DSA:1.10.10.10;status=T;Dbxref="InterPro:IPR036388"
Gpa2	Gene3D	protein_match	524	899	1.5E-23	+	.	date=14-07-2021;Target=Gpa2 524 899;ID=match$1651_524_899;Name=G3DSA:3.80.10.10;status=T;Dbxref="InterPro:IPR032675"
Gpa2	SUPERFAMILY	protein_match	133	393	2.39E-62	+	.	date=14-07-2021;Target=Gpa2 133 393;ID=match$1652_133_393;Name=SSF52540;status=T;Dbxref="InterPro:IPR027417"
Gpa2	Gene3D	protein_match	124	285	9.5E-34	+	.	date=14-07-2021;Target=Gpa2 124 285;ID=match$1653_124_285;Name=G3DSA:3.40.50.300;status=T
Gpa2	SUPERFAMILY	protein_match	496	875	6.91E-25	+	.	date=14-07-2021;Target=Gpa2 496 875;ID=match$1654_496_875;Name=SSF52058;status=T
Gpa2	Pfam	protein_match	146	379	3.4E-56	+	.	date=14-07-2021;Target=Gpa2 146 379;ID=match$1655_146_379;signature_desc=NB-ARC domain;Name=PF00931;status=T;Dbxref="InterPro:IPR002182"
Gpa2	PRINTS	protein_match	328	342	5.3E-19	+	.	date=14-07-2021;Target=Gpa2 328 342;ID=match$1656_328_342;signature_desc=Disease resistance protein signature;Name=PR00364;status=T
Gpa2	PRINTS	protein_match	165	180	5.3E-19	+	.	date=14-07-2021;Target=Gpa2 165 180;ID=match$1656_165_180;signature_desc=Disease resistance protein signature;Name=PR00364;status=T
Gpa2	PRINTS	protein_match	233	247	5.3E-19	+	.	date=14-07-2021;Target=Gpa2 233 247;ID=match$1656_233_247;signature_desc=Disease resistance protein signature;Name=PR00364;status=T
Gpa2	PRINTS	protein_match	788	804	5.3E-19	+	.	date=14-07-2021;Target=Gpa2 788 804;ID=match$1656_788_804;signature_desc=Disease resistance protein signature;Name=PR00364;status=T
Gpa2	Gene3D	protein_match	293	378	8.0E-14	+	.	date=14-07-2021;Target=Gpa2 293 378;ID=match$1657_293_378;Name=G3DSA:1.10.8.430;status=T;Dbxref="InterPro:IPR042197"
Gpa2	Gene3D	protein_match	1	122	8.8E-36	+	.	date=14-07-2021;Target=Gpa2 1 122;ID=match$1658_1_122;Name=G3DSA:1.20.5.4130;status=T
Gpa2	CDD	protein_match	2	115	4.29286E-22	+	.	date=14-07-2021;Target=Gpa2 2 115;ID=match$1659_2_115;signature_desc=RX-CC_like;Name=cd14798;status=T;Dbxref="InterPro:IPR038005"
##sequence-region RPP13-UKID5 1 824
RPP13-UKID5	.	polypeptide	1	824	.	+	.	ID=RPP13-UKID5;md5=3ef86ff0bfc677d495e615100ab50f0c
RPP13-UKID5	Gene3D	protein_match	326	409	2.8E-15	+	.	date=14-07-2021;Target=RPP13-UKID5 326 409;ID=match$1660_326_409;Name=G3DSA:1.10.8.430;status=T;Dbxref="InterPro:IPR042197"
RPP13-UKID5	Coils	protein_match	163	183	.	+	.	date=14-07-2021;Target=RPP13-UKID5 163 183;ID=match$1661_163_183;Name=Coil;status=T
RPP13-UKID5	SUPERFAMILY	protein_match	476	814	4.42E-18	+	.	date=14-07-2021;Target=RPP13-UKID5 476 814;ID=match$1662_476_814;Name=SSF52058;status=T
RPP13-UKID5	Pfam	protein_match	170	394	2.2E-56	+	.	date=14-07-2021;Target=RPP13-UKID5 170 394;ID=match$1663_170_394;signature_desc=NB-ARC domain;Name=PF00931;status=T;Dbxref="InterPro:IPR002182"
RPP13-UKID5	Gene3D	protein_match	6	112	3.2E-19	+	.	date=14-07-2021;Target=RPP13-UKID5 6 112;ID=match$1664_6_112;Name=G3DSA:1.20.5.4130;status=T
RPP13-UKID5	Gene3D	protein_match	410	498	2.3E-18	+	.	date=14-07-2021;Target=RPP13-UKID5 410 498;ID=match$1665_410_498;Name=G3DSA:1.10.10.10;status=T;Dbxref="InterPro:IPR036388"
RPP13-UKID5	SUPERFAMILY	protein_match	145	424	2.55E-63	+	.	date=14-07-2021;Target=RPP13-UKID5 145 424;ID=match$1666_145_424;Name=SSF52540;status=T;Dbxref="InterPro:IPR027417"
RPP13-UKID5	PRINTS	protein_match	266	280	6.8E-16	+	.	date=14-07-2021;Target=RPP13-UKID5 266 280;ID=match$1667_266_280;signature_desc=Disease resistance protein signature;Name=PR00364;status=T
RPP13-UKID5	PRINTS	protein_match	561	577	6.8E-16	+	.	date=14-07-2021;Target=RPP13-UKID5 561 577;ID=match$1667_561_577;signature_desc=Disease resistance protein signature;Name=PR00364;status=T
RPP13-UKID5	PRINTS	protein_match	361	375	6.8E-16	+	.	date=14-07-2021;Target=RPP13-UKID5 361 375;ID=match$1667_361_375;signature_desc=Disease resistance protein signature;Name=PR00364;status=T
RPP13-UKID5	PRINTS	protein_match	187	202	6.8E-16	+	.	date=14-07-2021;Target=RPP13-UKID5 187 202;ID=match$1667_187_202;signature_desc=Disease resistance protein signature;Name=PR00364;status=T
RPP13-UKID5	Pfam	protein_match	7	89	4.2E-19	+	.	date=14-07-2021;Target=RPP13-UKID5 7 89;ID=match$1668_7_89;signature_desc=Rx N-terminal domain;Name=PF18052;status=T;Dbxref="InterPro:IPR041118"
RPP13-UKID5	CDD	protein_match	3	124	8.43974E-22	+	.	date=14-07-2021;Target=RPP13-UKID5 3 124;ID=match$1669_3_124;signature_desc=RX-CC_like;Name=cd14798;status=T;Dbxref="InterPro:IPR038005"
RPP13-UKID5	Gene3D	protein_match	146	317	4.9E-36	+	.	date=14-07-2021;Target=RPP13-UKID5 146 317;ID=match$1670_146_317;Name=G3DSA:3.40.50.300;status=T
RPP13-UKID5	Gene3D	protein_match	499	823	1.4E-14	+	.	date=14-07-2021;Target=RPP13-UKID5 499 823;ID=match$1671_499_823;Name=G3DSA:3.80.10.10;status=T;Dbxref="InterPro:IPR032675"
##sequence-region NbNRC2a 1 886
NbNRC2a	.	polypeptide	1	886	.	+	.	ID=NbNRC2a;md5=e06c76c813ab1c88145ac2b0abe462cf
NbNRC2a	Gene3D	protein_match	401	491	1.2E-20	+	.	date=14-07-2021;Target=NbNRC2a 401 491;ID=match$1672_401_491;Name=G3DSA:1.10.10.10;status=T;Dbxref="InterPro:IPR036388"
NbNRC2a	Gene3D	protein_match	313	400	8.3E-16	+	.	date=14-07-2021;Target=NbNRC2a 313 400;ID=match$1673_313_400;Name=G3DSA:1.10.8.430;status=T;Dbxref="InterPro:IPR042197"
NbNRC2a	SUPERFAMILY	protein_match	479	848	3.85E-28	+	.	date=14-07-2021;Target=NbNRC2a 479 848;ID=match$1674_479_848;Name=SSF52058;status=T
NbNRC2a	CDD	protein_match	2	121	5.97686E-26	+	.	date=14-07-2021;Target=NbNRC2a 2 121;ID=match$1675_2_121;signature_desc=RX-CC_like;Name=cd14798;status=T;Dbxref="InterPro:IPR038005"
NbNRC2a	SUPERFAMILY	protein_match	142	414	2.6E-63	+	.	date=14-07-2021;Target=NbNRC2a 142 414;ID=match$1676_142_414;Name=SSF52540;status=T;Dbxref="InterPro:IPR027417"
NbNRC2a	Gene3D	protein_match	563	866	7.9E-33	+	.	date=14-07-2021;Target=NbNRC2a 563 866;ID=match$1677_563_866;Name=G3DSA:3.80.10.10;status=T;Dbxref="InterPro:IPR032675"
NbNRC2a	Gene3D	protein_match	134	305	4.8E-36	+	.	date=14-07-2021;Target=NbNRC2a 134 305;ID=match$1678_134_305;Name=G3DSA:3.40.50.300;status=T
NbNRC2a	PRINTS	protein_match	348	362	4.8E-15	+	.	date=14-07-2021;Target=NbNRC2a 348 362;ID=match$1679_348_362;signature_desc=Disease resistance protein signature;Name=PR00364;status=T
NbNRC2a	PRINTS	protein_match	765	781	4.8E-15	+	.	date=14-07-2021;Target=NbNRC2a 765 781;ID=match$1679_765_781;signature_desc=Disease resistance protein signature;Name=PR00364;status=T
NbNRC2a	PRINTS	protein_match	177	192	4.8E-15	+	.	date=14-07-2021;Target=NbNRC2a 177 192;ID=match$1679_177_192;signature_desc=Disease resistance protein signature;Name=PR00364;status=T
NbNRC2a	PRINTS	protein_match	253	267	4.8E-15	+	.	date=14-07-2021;Target=NbNRC2a 253 267;ID=match$1679_253_267;signature_desc=Disease resistance protein signature;Name=PR00364;status=T
NbNRC2a	Gene3D	protein_match	1	125	4.0E-13	+	.	date=14-07-2021;Target=NbNRC2a 1 125;ID=match$1680_1_125;Name=G3DSA:1.20.5.4130;status=T
NbNRC2a	Pfam	protein_match	158	401	2.0E-61	+	.	date=14-07-2021;Target=NbNRC2a 158 401;ID=match$1681_158_401;signature_desc=NB-ARC domain;Name=PF00931;status=T;Dbxref="InterPro:IPR002182"
NbNRC2a	Pfam	protein_match	5	89	2.3E-13	+	.	date=14-07-2021;Target=NbNRC2a 5 89;ID=match$1682_5_89;signature_desc=Rx N-terminal domain;Name=PF18052;status=T;Dbxref="InterPro:IPR041118"
##sequence-region Pm2g 1 1276
Pm2g	.	polypeptide	1	1276	.	+	.	ID=Pm2g;md5=b1b92022cf789802e3e3d347ac2c646f
Pm2g	SUPERFAMILY	protein_match	525	1010	8.39E-22	+	.	date=14-07-2021;Target=Pm2g 525 1010;ID=match$1683_525_1010;Name=SSF52058;status=T
Pm2g	SUPERFAMILY	protein_match	922	1216	9.35E-19	+	.	date=14-07-2021;Target=Pm2g 922 1216;ID=match$1684_922_1216;Name=SSF52058;status=T
Pm2g	Gene3D	protein_match	998	1098	2.0E-11	+	.	date=14-07-2021;Target=Pm2g 998 1098;ID=match$1685_998_1098;Name=G3DSA:3.80.10.10;status=T;Dbxref="InterPro:IPR032675"
Pm2g	Gene3D	protein_match	1109	1233	1.2E-10	+	.	date=14-07-2021;Target=Pm2g 1109 1233;ID=match$1685_1109_1233;Name=G3DSA:3.80.10.10;status=T;Dbxref="InterPro:IPR032675"
Pm2g	Gene3D	protein_match	890	997	3.7E-6	+	.	date=14-07-2021;Target=Pm2g 890 997;ID=match$1685_890_997;Name=G3DSA:3.80.10.10;status=T;Dbxref="InterPro:IPR032675"
Pm2g	SUPERFAMILY	protein_match	177	470	9.0E-50	+	.	date=14-07-2021;Target=Pm2g 177 470;ID=match$1686_177_470;Name=SSF52540;status=T;Dbxref="InterPro:IPR027417"
Pm2g	Pfam	protein_match	18	107	1.3E-9	+	.	date=14-07-2021;Target=Pm2g 18 107;ID=match$1687_18_107;signature_desc=Rx N-terminal domain;Name=PF18052;status=T;Dbxref="InterPro:IPR041118"
Pm2g	Gene3D	protein_match	175	360	2.1E-30	+	.	date=14-07-2021;Target=Pm2g 175 360;ID=match$1688_175_360;Name=G3DSA:3.40.50.300;status=T
Pm2g	Gene3D	protein_match	17	142	3.9E-5	+	.	date=14-07-2021;Target=Pm2g 17 142;ID=match$1689_17_142;Name=G3DSA:1.20.5.4130;status=T
Pm2g	Coils	protein_match	738	758	.	+	.	date=14-07-2021;Target=Pm2g 738 758;ID=match$1690_738_758;Name=Coil;status=T
Pm2g	Gene3D	protein_match	370	455	1.7E-7	+	.	date=14-07-2021;Target=Pm2g 370 455;ID=match$1691_370_455;Name=G3DSA:1.10.8.430;status=T;Dbxref="InterPro:IPR042197"
Pm2g	Gene3D	protein_match	563	889	2.4E-15	+	.	date=14-07-2021;Target=Pm2g 563 889;ID=match$1692_563_889;Name=G3DSA:3.80.10.10;status=T;Dbxref="InterPro:IPR032675"
Pm2g	Coils	protein_match	79	99	.	+	.	date=14-07-2021;Target=Pm2g 79 99;ID=match$1693_79_99;Name=Coil;status=T
Pm2g	Pfam	protein_match	225	456	4.5E-35	+	.	date=14-07-2021;Target=Pm2g 225 456;ID=match$1694_225_456;signature_desc=NB-ARC domain;Name=PF00931;status=T;Dbxref="InterPro:IPR002182"
Pm2g	PRINTS	protein_match	302	316	1.1E-13	+	.	date=14-07-2021;Target=Pm2g 302 316;ID=match$1695_302_316;signature_desc=Disease resistance protein signature;Name=PR00364;status=T
Pm2g	PRINTS	protein_match	1022	1038	1.1E-13	+	.	date=14-07-2021;Target=Pm2g 1022 1038;ID=match$1695_1022_1038;signature_desc=Disease resistance protein signature;Name=PR00364;status=T
Pm2g	PRINTS	protein_match	230	245	1.1E-13	+	.	date=14-07-2021;Target=Pm2g 230 245;ID=match$1695_230_245;signature_desc=Disease resistance protein signature;Name=PR00364;status=T
Pm2g	PRINTS	protein_match	407	421	1.1E-13	+	.	date=14-07-2021;Target=Pm2g 407 421;ID=match$1695_407_421;signature_desc=Disease resistance protein signature;Name=PR00364;status=T
Pm2g	Gene3D	protein_match	456	543	2.0E-12	+	.	date=14-07-2021;Target=Pm2g 456 543;ID=match$1696_456_543;Name=G3DSA:1.10.10.10;status=T;Dbxref="InterPro:IPR036388"
##sequence-region L11 1 1294
L11	.	polypeptide	1	1294	.	+	.	ID=L11;md5=3bf45530985fbf903c916c3513f3c2ee
L11	Pfam	protein_match	61	228	3.6E-38	+	.	date=14-07-2021;Target=L11 61 228;ID=match$1697_61_228;signature_desc=TIR domain;Name=PF01582;status=T;Dbxref="InterPro:IPR000157"
L11	Gene3D	protein_match	398	483	1.7E-15	+	.	date=14-07-2021;Target=L11 398 483;ID=match$1698_398_483;Name=G3DSA:1.10.8.430;status=T;Dbxref="InterPro:IPR042197"
L11	Gene3D	protein_match	59	225	6.9E-62	+	.	date=14-07-2021;Target=L11 59 225;ID=match$1699_59_225;Name=G3DSA:3.40.50.10140;status=T;Dbxref="InterPro:IPR035897"
L11	SMART	protein_match	60	199	1.7E-50	+	.	date=14-07-2021;Target=L11 60 199;ID=match$1700_60_199;Name=SM00255;status=T;Dbxref="InterPro:IPR000157"
L11	Pfam	protein_match	241	480	2.7E-31	+	.	date=14-07-2021;Target=L11 241 480;ID=match$1701_241_480;signature_desc=NB-ARC domain;Name=PF00931;status=T;Dbxref="InterPro:IPR002182"
L11	SUPERFAMILY	protein_match	53	202	1.57E-37	+	.	date=14-07-2021;Target=L11 53 202;ID=match$1702_53_202;Name=SSF52200;status=T;Dbxref="InterPro:IPR035897"
L11	ProSiteProfiles	protein_match	59	199	29.935	+	.	date=14-07-2021;Target=L11 59 199;ID=match$1703_59_199;signature_desc=TIR domain profile.;Name=PS50104;status=T;Dbxref="InterPro:IPR000157"
L11	SUPERFAMILY	protein_match	1004	1274	3.06E-26	+	.	date=14-07-2021;Target=L11 1004 1274;ID=match$1704_1004_1274;Name=SSF52058;status=T
L11	Gene3D	protein_match	226	393	8.1E-28	+	.	date=14-07-2021;Target=L11 226 393;ID=match$1705_226_393;Name=G3DSA:3.40.50.300;status=T
L11	Gene3D	protein_match	591	1008	6.8E-28	+	.	date=14-07-2021;Target=L11 591 1008;ID=match$1706_591_1008;Name=G3DSA:3.80.10.10;status=T;Dbxref="InterPro:IPR032675"
L11	Gene3D	protein_match	1009	1278	9.8E-29	+	.	date=14-07-2021;Target=L11 1009 1278;ID=match$1707_1009_1278;Name=G3DSA:3.80.10.10;status=T;Dbxref="InterPro:IPR032675"
L11	PRINTS	protein_match	260	275	5.5E-20	+	.	date=14-07-2021;Target=L11 260 275;ID=match$1708_260_275;signature_desc=Disease resistance protein signature;Name=PR00364;status=T
L11	PRINTS	protein_match	338	352	5.5E-20	+	.	date=14-07-2021;Target=L11 338 352;ID=match$1708_338_352;signature_desc=Disease resistance protein signature;Name=PR00364;status=T
L11	PRINTS	protein_match	1083	1099	5.5E-20	+	.	date=14-07-2021;Target=L11 1083 1099;ID=match$1708_1083_1099;signature_desc=Disease resistance protein signature;Name=PR00364;status=T
L11	PRINTS	protein_match	433	447	5.5E-20	+	.	date=14-07-2021;Target=L11 433 447;ID=match$1708_433_447;signature_desc=Disease resistance protein signature;Name=PR00364;status=T
L11	SUPERFAMILY	protein_match	538	1034	9.52E-27	+	.	date=14-07-2021;Target=L11 538 1034;ID=match$1709_538_1034;Name=SSF52058;status=T
L11	SUPERFAMILY	protein_match	228	493	6.64E-57	+	.	date=14-07-2021;Target=L11 228 493;ID=match$1710_228_493;Name=SSF52540;status=T;Dbxref="InterPro:IPR027417"
##sequence-region Pia-2 1 1116
Pia-2	.	polypeptide	1	1116	.	+	.	ID=Pia-2;md5=2a4adeda51ae6d65b32c40cce61a313a
Pia-2	CDD	protein_match	8	103	7.71996E-8	+	.	date=14-07-2021;Target=Pia-2 8 103;ID=match$1711_8_103;signature_desc=RX-CC_like;Name=cd14798;status=T;Dbxref="InterPro:IPR038005"
Pia-2	Coils	protein_match	127	147	.	+	.	date=14-07-2021;Target=Pia-2 127 147;ID=match$1712_127_147;Name=Coil;status=T
Pia-2	Gene3D	protein_match	168	328	1.6E-28	+	.	date=14-07-2021;Target=Pia-2 168 328;ID=match$1713_168_328;Name=G3DSA:3.40.50.300;status=T
Pia-2	Gene3D	protein_match	339	429	1.4E-11	+	.	date=14-07-2021;Target=Pia-2 339 429;ID=match$1714_339_429;Name=G3DSA:1.10.8.430;status=T;Dbxref="InterPro:IPR042197"
Pia-2	SUPERFAMILY	protein_match	532	889	1.26E-24	+	.	date=14-07-2021;Target=Pia-2 532 889;ID=match$1715_532_889;Name=SSF52058;status=T
Pia-2	Pfam	protein_match	182	426	3.3E-35	+	.	date=14-07-2021;Target=Pia-2 182 426;ID=match$1716_182_426;signature_desc=NB-ARC domain;Name=PF00931;status=T;Dbxref="InterPro:IPR002182"
Pia-2	Gene3D	protein_match	997	1069	1.6E-23	+	.	date=14-07-2021;Target=Pia-2 997 1069;ID=match$1717_997_1069;Name=G3DSA:3.30.70.100;status=T
Pia-2	Gene3D	protein_match	529	895	6.7E-24	+	.	date=14-07-2021;Target=Pia-2 529 895;ID=match$1718_529_895;Name=G3DSA:3.80.10.10;status=T;Dbxref="InterPro:IPR032675"
Pia-2	Pfam	protein_match	11	93	1.0E-11	+	.	date=14-07-2021;Target=Pia-2 11 93;ID=match$1719_11_93;signature_desc=Rx N-terminal domain;Name=PF18052;status=T;Dbxref="InterPro:IPR041118"
Pia-2	Gene3D	protein_match	10	128	1.1E-15	+	.	date=14-07-2021;Target=Pia-2 10 128;ID=match$1720_10_128;Name=G3DSA:1.20.5.4130;status=T
Pia-2	PRINTS	protein_match	275	289	7.1E-11	+	.	date=14-07-2021;Target=Pia-2 275 289;ID=match$1721_275_289;signature_desc=Disease resistance protein signature;Name=PR00364;status=T
Pia-2	PRINTS	protein_match	199	214	7.1E-11	+	.	date=14-07-2021;Target=Pia-2 199 214;ID=match$1721_199_214;signature_desc=Disease resistance protein signature;Name=PR00364;status=T
Pia-2	PRINTS	protein_match	372	386	7.1E-11	+	.	date=14-07-2021;Target=Pia-2 372 386;ID=match$1721_372_386;signature_desc=Disease resistance protein signature;Name=PR00364;status=T
Pia-2	PRINTS	protein_match	651	667	7.1E-11	+	.	date=14-07-2021;Target=Pia-2 651 667;ID=match$1721_651_667;signature_desc=Disease resistance protein signature;Name=PR00364;status=T
Pia-2	SUPERFAMILY	protein_match	170	439	4.73E-51	+	.	date=14-07-2021;Target=Pia-2 170 439;ID=match$1722_170_439;Name=SSF52540;status=T;Dbxref="InterPro:IPR027417"
##sequence-region Rpi-snk1_1 1 847
Rpi-snk1_1	.	polypeptide	1	847	.	+	.	ID=Rpi-snk1_1;md5=1deb4d011b0adfc63017e7f5f4c717fd
Rpi-snk1_1	Gene3D	protein_match	508	659	6.0E-11	+	.	date=14-07-2021;Target=Rpi-snk1_1 508 659;ID=match$1723_508_659;Name=G3DSA:3.80.10.10;status=T;Dbxref="InterPro:IPR032675"
Rpi-snk1_1	Gene3D	protein_match	322	406	1.9E-16	+	.	date=14-07-2021;Target=Rpi-snk1_1 322 406;ID=match$1724_322_406;Name=G3DSA:1.10.8.430;status=T;Dbxref="InterPro:IPR042197"
Rpi-snk1_1	Gene3D	protein_match	142	315	1.3E-38	+	.	date=14-07-2021;Target=Rpi-snk1_1 142 315;ID=match$1725_142_315;Name=G3DSA:3.40.50.300;status=T
Rpi-snk1_1	Pfam	protein_match	166	408	2.7E-61	+	.	date=14-07-2021;Target=Rpi-snk1_1 166 408;ID=match$1726_166_408;signature_desc=NB-ARC domain;Name=PF00931;status=T;Dbxref="InterPro:IPR002182"
Rpi-snk1_1	Gene3D	protein_match	407	496	3.9E-20	+	.	date=14-07-2021;Target=Rpi-snk1_1 407 496;ID=match$1727_407_496;Name=G3DSA:1.10.10.10;status=T;Dbxref="InterPro:IPR036388"
Rpi-snk1_1	Gene3D	protein_match	673	845	5.9E-17	+	.	date=14-07-2021;Target=Rpi-snk1_1 673 845;ID=match$1728_673_845;Name=G3DSA:3.80.10.10;status=T;Dbxref="InterPro:IPR032675"
Rpi-snk1_1	Pfam	protein_match	5	88	1.5E-18	+	.	date=14-07-2021;Target=Rpi-snk1_1 5 88;ID=match$1729_5_88;signature_desc=Rx N-terminal domain;Name=PF18052;status=T;Dbxref="InterPro:IPR041118"
Rpi-snk1_1	PRINTS	protein_match	263	277	3.9E-16	+	.	date=14-07-2021;Target=Rpi-snk1_1 263 277;ID=match$1730_263_277;signature_desc=Disease resistance protein signature;Name=PR00364;status=T
Rpi-snk1_1	PRINTS	protein_match	650	666	3.9E-16	+	.	date=14-07-2021;Target=Rpi-snk1_1 650 666;ID=match$1730_650_666;signature_desc=Disease resistance protein signature;Name=PR00364;status=T
Rpi-snk1_1	PRINTS	protein_match	184	199	3.9E-16	+	.	date=14-07-2021;Target=Rpi-snk1_1 184 199;ID=match$1730_184_199;signature_desc=Disease resistance protein signature;Name=PR00364;status=T
Rpi-snk1_1	PRINTS	protein_match	357	371	3.9E-16	+	.	date=14-07-2021;Target=Rpi-snk1_1 357 371;ID=match$1730_357_371;signature_desc=Disease resistance protein signature;Name=PR00364;status=T
Rpi-snk1_1	SUPERFAMILY	protein_match	474	836	2.83E-28	+	.	date=14-07-2021;Target=Rpi-snk1_1 474 836;ID=match$1731_474_836;Name=SSF52058;status=T
Rpi-snk1_1	CDD	protein_match	2	122	9.24977E-29	+	.	date=14-07-2021;Target=Rpi-snk1_1 2 122;ID=match$1732_2_122;signature_desc=RX-CC_like;Name=cd14798;status=T;Dbxref="InterPro:IPR038005"
Rpi-snk1_1	SUPERFAMILY	protein_match	157	421	1.56E-64	+	.	date=14-07-2021;Target=Rpi-snk1_1 157 421;ID=match$1733_157_421;Name=SSF52540;status=T;Dbxref="InterPro:IPR027417"
Rpi-snk1_1	Gene3D	protein_match	6	121	2.4E-15	+	.	date=14-07-2021;Target=Rpi-snk1_1 6 121;ID=match$1734_6_121;Name=G3DSA:1.20.5.4130;status=T
##sequence-region DES1 1 919
DES1	.	polypeptide	1	919	.	+	.	ID=DES1;md5=f3d891f2c35d2bd5ce1a4259e88c0ccd
DES1	Pfam	protein_match	7	91	4.0E-16	+	.	date=14-07-2021;Target=DES1 7 91;ID=match$1735_7_91;signature_desc=Rx N-terminal domain;Name=PF18052;status=T;Dbxref="InterPro:IPR041118"
DES1	Gene3D	protein_match	421	511	2.7E-14	+	.	date=14-07-2021;Target=DES1 421 511;ID=match$1736_421_511;Name=G3DSA:1.10.10.10;status=T;Dbxref="InterPro:IPR036388"
DES1	PRINTS	protein_match	271	285	5.7E-18	+	.	date=14-07-2021;Target=DES1 271 285;ID=match$1737_271_285;signature_desc=Disease resistance protein signature;Name=PR00364;status=T
DES1	PRINTS	protein_match	574	590	5.7E-18	+	.	date=14-07-2021;Target=DES1 574 590;ID=match$1737_574_590;signature_desc=Disease resistance protein signature;Name=PR00364;status=T
DES1	PRINTS	protein_match	367	381	5.7E-18	+	.	date=14-07-2021;Target=DES1 367 381;ID=match$1737_367_381;signature_desc=Disease resistance protein signature;Name=PR00364;status=T
DES1	PRINTS	protein_match	195	210	5.7E-18	+	.	date=14-07-2021;Target=DES1 195 210;ID=match$1737_195_210;signature_desc=Disease resistance protein signature;Name=PR00364;status=T
DES1	SUPERFAMILY	protein_match	156	435	1.11E-60	+	.	date=14-07-2021;Target=DES1 156 435;ID=match$1738_156_435;Name=SSF52540;status=T;Dbxref="InterPro:IPR027417"
DES1	Gene3D	protein_match	157	322	1.8E-33	+	.	date=14-07-2021;Target=DES1 157 322;ID=match$1739_157_322;Name=G3DSA:3.40.50.300;status=T
DES1	CDD	protein_match	6	127	7.74336E-16	+	.	date=14-07-2021;Target=DES1 6 127;ID=match$1740_6_127;signature_desc=RX-CC_like;Name=cd14798;status=T;Dbxref="InterPro:IPR038005"
DES1	Gene3D	protein_match	6	146	2.4E-26	+	.	date=14-07-2021;Target=DES1 6 146;ID=match$1741_6_146;Name=G3DSA:1.20.5.4130;status=T
DES1	Pfam	protein_match	172	421	6.8E-47	+	.	date=14-07-2021;Target=DES1 172 421;ID=match$1742_172_421;signature_desc=NB-ARC domain;Name=PF00931;status=T;Dbxref="InterPro:IPR002182"
DES1	SUPERFAMILY	protein_match	485	857	5.44E-32	+	.	date=14-07-2021;Target=DES1 485 857;ID=match$1743_485_857;Name=SSF52058;status=T
DES1	Gene3D	protein_match	538	889	4.3E-32	+	.	date=14-07-2021;Target=DES1 538 889;ID=match$1744_538_889;Name=G3DSA:3.80.10.10;status=T;Dbxref="InterPro:IPR032675"
DES1	Gene3D	protein_match	332	420	3.7E-14	+	.	date=14-07-2021;Target=DES1 332 420;ID=match$1745_332_420;Name=G3DSA:1.10.8.430;status=T;Dbxref="InterPro:IPR042197"
DES1	Coils	protein_match	120	151	.	+	.	date=14-07-2021;Target=DES1 120 151;ID=match$1746_120_151;Name=Coil;status=T
##sequence-region MLA35-1 1 952
MLA35-1	.	polypeptide	1	952	.	+	.	ID=MLA35-1;md5=3821e55aa8eee3eaff3d6520db749b66
MLA35-1	Coils	protein_match	26	46	.	+	.	date=14-07-2021;Target=MLA35-1 26 46;ID=match$1747_26_46;Name=Coil;status=T
MLA35-1	Gene3D	protein_match	551	831	1.4E-28	+	.	date=14-07-2021;Target=MLA35-1 551 831;ID=match$1748_551_831;Name=G3DSA:3.80.10.10;status=T;Dbxref="InterPro:IPR032675"
MLA35-1	SUPERFAMILY	protein_match	176	435	4.3E-59	+	.	date=14-07-2021;Target=MLA35-1 176 435;ID=match$1749_176_435;Name=SSF52540;status=T;Dbxref="InterPro:IPR027417"
MLA35-1	Gene3D	protein_match	6	120	2.1E-32	+	.	date=14-07-2021;Target=MLA35-1 6 120;ID=match$1750_6_120;Name=G3DSA:1.20.5.4130;status=T
MLA35-1	Gene3D	protein_match	421	510	1.5E-14	+	.	date=14-07-2021;Target=MLA35-1 421 510;ID=match$1751_421_510;Name=G3DSA:1.10.10.10;status=T;Dbxref="InterPro:IPR036388"
MLA35-1	Pfam	protein_match	7	93	1.4E-19	+	.	date=14-07-2021;Target=MLA35-1 7 93;ID=match$1752_7_93;signature_desc=Rx N-terminal domain;Name=PF18052;status=T;Dbxref="InterPro:IPR041118"
MLA35-1	SUPERFAMILY	protein_match	499	823	7.65E-32	+	.	date=14-07-2021;Target=MLA35-1 499 823;ID=match$1753_499_823;Name=SSF52058;status=T
MLA35-1	Pfam	protein_match	196	423	2.4E-44	+	.	date=14-07-2021;Target=MLA35-1 196 423;ID=match$1754_196_423;signature_desc=NB-ARC domain;Name=PF00931;status=T;Dbxref="InterPro:IPR002182"
MLA35-1	Gene3D	protein_match	160	322	1.4E-32	+	.	date=14-07-2021;Target=MLA35-1 160 322;ID=match$1755_160_322;Name=G3DSA:3.40.50.300;status=T
MLA35-1	Gene3D	protein_match	332	420	3.7E-14	+	.	date=14-07-2021;Target=MLA35-1 332 420;ID=match$1756_332_420;Name=G3DSA:1.10.8.430;status=T;Dbxref="InterPro:IPR042197"
MLA35-1	CDD	protein_match	6	135	2.92445E-21	+	.	date=14-07-2021;Target=MLA35-1 6 135;ID=match$1757_6_135;signature_desc=RX-CC_like;Name=cd14798;status=T;Dbxref="InterPro:IPR038005"
MLA35-1	PRINTS	protein_match	629	645	8.4E-18	+	.	date=14-07-2021;Target=MLA35-1 629 645;ID=match$1758_629_645;signature_desc=Disease resistance protein signature;Name=PR00364;status=T
MLA35-1	PRINTS	protein_match	367	381	8.4E-18	+	.	date=14-07-2021;Target=MLA35-1 367 381;ID=match$1758_367_381;signature_desc=Disease resistance protein signature;Name=PR00364;status=T
MLA35-1	PRINTS	protein_match	269	283	8.4E-18	+	.	date=14-07-2021;Target=MLA35-1 269 283;ID=match$1758_269_283;signature_desc=Disease resistance protein signature;Name=PR00364;status=T
MLA35-1	PRINTS	protein_match	196	211	8.4E-18	+	.	date=14-07-2021;Target=MLA35-1 196 211;ID=match$1758_196_211;signature_desc=Disease resistance protein signature;Name=PR00364;status=T
##sequence-region Pm3CS 1 1413
Pm3CS	.	polypeptide	1	1413	.	+	.	ID=Pm3CS;md5=40840dc69ac28246a471ea4c932965c3
Pm3CS	SUPERFAMILY	protein_match	498	1379	5.27E-33	+	.	date=14-07-2021;Target=Pm3CS 498 1379;ID=match$1759_498_1379;Name=SSF52058;status=T
Pm3CS	Gene3D	protein_match	958	1245	6.6E-14	+	.	date=14-07-2021;Target=Pm3CS 958 1245;ID=match$1760_958_1245;Name=G3DSA:3.80.10.10;status=T;Dbxref="InterPro:IPR032675"
Pm3CS	Gene3D	protein_match	1268	1378	5.9E-9	+	.	date=14-07-2021;Target=Pm3CS 1268 1378;ID=match$1761_1268_1378;Name=G3DSA:3.80.10.10;status=T;Dbxref="InterPro:IPR032675"
Pm3CS	Gene3D	protein_match	709	915	5.9E-10	+	.	date=14-07-2021;Target=Pm3CS 709 915;ID=match$1761_709_915;Name=G3DSA:3.80.10.10;status=T;Dbxref="InterPro:IPR032675"
Pm3CS	Gene3D	protein_match	522	681	1.5E-19	+	.	date=14-07-2021;Target=Pm3CS 522 681;ID=match$1761_522_681;Name=G3DSA:3.80.10.10;status=T;Dbxref="InterPro:IPR032675"
Pm3CS	Gene3D	protein_match	417	509	3.1E-19	+	.	date=14-07-2021;Target=Pm3CS 417 509;ID=match$1762_417_509;Name=G3DSA:1.10.10.10;status=T;Dbxref="InterPro:IPR036388"
Pm3CS	SUPERFAMILY	protein_match	1036	1156	2.38E-7	+	.	date=14-07-2021;Target=Pm3CS 1036 1156;ID=match$1763_1036_1156;Name=SSF52058;status=T
Pm3CS	Gene3D	protein_match	163	328	5.3E-35	+	.	date=14-07-2021;Target=Pm3CS 163 328;ID=match$1764_163_328;Name=G3DSA:3.40.50.300;status=T
Pm3CS	SUPERFAMILY	protein_match	178	431	1.82E-53	+	.	date=14-07-2021;Target=Pm3CS 178 431;ID=match$1765_178_431;Name=SSF52540;status=T;Dbxref="InterPro:IPR027417"
Pm3CS	Pfam	protein_match	182	398	2.1E-46	+	.	date=14-07-2021;Target=Pm3CS 182 398;ID=match$1766_182_398;signature_desc=NB-ARC domain;Name=PF00931;status=T;Dbxref="InterPro:IPR002182"
Pm3CS	Gene3D	protein_match	13	121	3.5E-13	+	.	date=14-07-2021;Target=Pm3CS 13 121;ID=match$1767_13_121;Name=G3DSA:1.20.5.4130;status=T
Pm3CS	Pfam	protein_match	14	99	1.3E-14	+	.	date=14-07-2021;Target=Pm3CS 14 99;ID=match$1768_14_99;signature_desc=Rx N-terminal domain;Name=PF18052;status=T;Dbxref="InterPro:IPR041118"
Pm3CS	PRINTS	protein_match	370	384	8.6E-17	+	.	date=14-07-2021;Target=Pm3CS 370 384;ID=match$1769_370_384;signature_desc=Disease resistance protein signature;Name=PR00364;status=T
Pm3CS	PRINTS	protein_match	272	286	8.6E-17	+	.	date=14-07-2021;Target=Pm3CS 272 286;ID=match$1769_272_286;signature_desc=Disease resistance protein signature;Name=PR00364;status=T
Pm3CS	PRINTS	protein_match	201	216	8.6E-17	+	.	date=14-07-2021;Target=Pm3CS 201 216;ID=match$1769_201_216;signature_desc=Disease resistance protein signature;Name=PR00364;status=T
Pm3CS	PRINTS	protein_match	619	635	8.6E-17	+	.	date=14-07-2021;Target=Pm3CS 619 635;ID=match$1769_619_635;signature_desc=Disease resistance protein signature;Name=PR00364;status=T
Pm3CS	Gene3D	protein_match	342	416	2.4E-8	+	.	date=14-07-2021;Target=Pm3CS 342 416;ID=match$1770_342_416;Name=G3DSA:1.10.8.430;status=T;Dbxref="InterPro:IPR042197"
##sequence-region NbPtr1 1 824
NbPtr1	.	polypeptide	1	824	.	+	.	ID=NbPtr1;md5=eb1eee13618243cec0ce26449ad9ceb8
NbPtr1	Gene3D	protein_match	324	408	6.0E-14	+	.	date=14-07-2021;Target=NbPtr1 324 408;ID=match$1771_324_408;Name=G3DSA:1.10.8.430;status=T;Dbxref="InterPro:IPR042197"
NbPtr1	SUPERFAMILY	protein_match	488	809	4.76E-38	+	.	date=14-07-2021;Target=NbPtr1 488 809;ID=match$1772_488_809;Name=SSF52058;status=T
NbPtr1	Gene3D	protein_match	409	500	1.4E-10	+	.	date=14-07-2021;Target=NbPtr1 409 500;ID=match$1773_409_500;Name=G3DSA:1.10.10.10;status=T;Dbxref="InterPro:IPR036388"
NbPtr1	Pfam	protein_match	170	410	3.0E-47	+	.	date=14-07-2021;Target=NbPtr1 170 410;ID=match$1774_170_410;signature_desc=NB-ARC domain;Name=PF00931;status=T;Dbxref="InterPro:IPR002182"
NbPtr1	PRINTS	protein_match	191	206	7.3E-20	+	.	date=14-07-2021;Target=NbPtr1 191 206;ID=match$1775_191_206;signature_desc=Disease resistance protein signature;Name=PR00364;status=T
NbPtr1	PRINTS	protein_match	264	278	7.3E-20	+	.	date=14-07-2021;Target=NbPtr1 264 278;ID=match$1775_264_278;signature_desc=Disease resistance protein signature;Name=PR00364;status=T
NbPtr1	PRINTS	protein_match	613	629	7.3E-20	+	.	date=14-07-2021;Target=NbPtr1 613 629;ID=match$1775_613_629;signature_desc=Disease resistance protein signature;Name=PR00364;status=T
NbPtr1	PRINTS	protein_match	360	374	7.3E-20	+	.	date=14-07-2021;Target=NbPtr1 360 374;ID=match$1775_360_374;signature_desc=Disease resistance protein signature;Name=PR00364;status=T
NbPtr1	Gene3D	protein_match	152	316	4.9E-40	+	.	date=14-07-2021;Target=NbPtr1 152 316;ID=match$1776_152_316;Name=G3DSA:3.40.50.300;status=T
NbPtr1	Gene3D	protein_match	10	122	2.1E-24	+	.	date=14-07-2021;Target=NbPtr1 10 122;ID=match$1777_10_122;Name=G3DSA:1.20.5.4130;status=T
NbPtr1	SUPERFAMILY	protein_match	154	423	5.87E-68	+	.	date=14-07-2021;Target=NbPtr1 154 423;ID=match$1778_154_423;Name=SSF52540;status=T;Dbxref="InterPro:IPR027417"
NbPtr1	Gene3D	protein_match	504	819	1.3E-42	+	.	date=14-07-2021;Target=NbPtr1 504 819;ID=match$1779_504_819;Name=G3DSA:3.80.10.10;status=T;Dbxref="InterPro:IPR032675"
NbPtr1	Pfam	protein_match	10	91	2.2E-23	+	.	date=14-07-2021;Target=NbPtr1 10 91;ID=match$1780_10_91;signature_desc=Rx N-terminal domain;Name=PF18052;status=T;Dbxref="InterPro:IPR041118"
##sequence-region Rpi-hjt1_3 1 847
Rpi-hjt1_3	.	polypeptide	1	847	.	+	.	ID=Rpi-hjt1_3;md5=ed8ba29d2534470d41a49694d6a90f8c
Rpi-hjt1_3	Gene3D	protein_match	322	406	1.9E-16	+	.	date=14-07-2021;Target=Rpi-hjt1_3 322 406;ID=match$1781_322_406;Name=G3DSA:1.10.8.430;status=T;Dbxref="InterPro:IPR042197"
Rpi-hjt1_3	Gene3D	protein_match	6	122	1.7E-15	+	.	date=14-07-2021;Target=Rpi-hjt1_3 6 122;ID=match$1782_6_122;Name=G3DSA:1.20.5.4130;status=T
Rpi-hjt1_3	Gene3D	protein_match	142	314	6.8E-39	+	.	date=14-07-2021;Target=Rpi-hjt1_3 142 314;ID=match$1783_142_314;Name=G3DSA:3.40.50.300;status=T
Rpi-hjt1_3	PRINTS	protein_match	184	199	1.6E-17	+	.	date=14-07-2021;Target=Rpi-hjt1_3 184 199;ID=match$1784_184_199;signature_desc=Disease resistance protein signature;Name=PR00364;status=T
Rpi-hjt1_3	PRINTS	protein_match	357	371	1.6E-17	+	.	date=14-07-2021;Target=Rpi-hjt1_3 357 371;ID=match$1784_357_371;signature_desc=Disease resistance protein signature;Name=PR00364;status=T
Rpi-hjt1_3	PRINTS	protein_match	263	277	1.6E-17	+	.	date=14-07-2021;Target=Rpi-hjt1_3 263 277;ID=match$1784_263_277;signature_desc=Disease resistance protein signature;Name=PR00364;status=T
Rpi-hjt1_3	PRINTS	protein_match	605	621	1.6E-17	+	.	date=14-07-2021;Target=Rpi-hjt1_3 605 621;ID=match$1784_605_621;signature_desc=Disease resistance protein signature;Name=PR00364;status=T
Rpi-hjt1_3	Gene3D	protein_match	512	670	5.4E-10	+	.	date=14-07-2021;Target=Rpi-hjt1_3 512 670;ID=match$1785_512_670;Name=G3DSA:3.80.10.10;status=T;Dbxref="InterPro:IPR032675"
Rpi-hjt1_3	SUPERFAMILY	protein_match	157	421	9.59E-66	+	.	date=14-07-2021;Target=Rpi-hjt1_3 157 421;ID=match$1786_157_421;Name=SSF52540;status=T;Dbxref="InterPro:IPR027417"
Rpi-hjt1_3	Pfam	protein_match	5	88	3.2E-19	+	.	date=14-07-2021;Target=Rpi-hjt1_3 5 88;ID=match$1787_5_88;signature_desc=Rx N-terminal domain;Name=PF18052;status=T;Dbxref="InterPro:IPR041118"
Rpi-hjt1_3	SUPERFAMILY	protein_match	474	836	3.06E-28	+	.	date=14-07-2021;Target=Rpi-hjt1_3 474 836;ID=match$1788_474_836;Name=SSF52058;status=T
Rpi-hjt1_3	CDD	protein_match	2	122	3.44879E-27	+	.	date=14-07-2021;Target=Rpi-hjt1_3 2 122;ID=match$1789_2_122;signature_desc=RX-CC_like;Name=cd14798;status=T;Dbxref="InterPro:IPR038005"
Rpi-hjt1_3	Pfam	protein_match	165	408	3.5E-62	+	.	date=14-07-2021;Target=Rpi-hjt1_3 165 408;ID=match$1790_165_408;signature_desc=NB-ARC domain;Name=PF00931;status=T;Dbxref="InterPro:IPR002182"
Rpi-hjt1_3	Gene3D	protein_match	673	845	2.8E-17	+	.	date=14-07-2021;Target=Rpi-hjt1_3 673 845;ID=match$1791_673_845;Name=G3DSA:3.80.10.10;status=T;Dbxref="InterPro:IPR032675"
Rpi-hjt1_3	Gene3D	protein_match	407	496	5.1E-20	+	.	date=14-07-2021;Target=Rpi-hjt1_3 407 496;ID=match$1792_407_496;Name=G3DSA:1.10.10.10;status=T;Dbxref="InterPro:IPR036388"
##sequence-region Rpp1-R1 1 1264
Rpp1-R1	.	polypeptide	1	1264	.	+	.	ID=Rpp1-R1;md5=5f0b94515ad9d62229f631188a16fdf2
Rpp1-R1	Gene3D	protein_match	480	626	9.9E-27	+	.	date=14-07-2021;Target=Rpp1-R1 480 626;ID=match$1793_480_626;Name=G3DSA:3.40.50.300;status=T
Rpp1-R1	Gene3D	protein_match	803	1009	3.5E-31	+	.	date=14-07-2021;Target=Rpp1-R1 803 1009;ID=match$1794_803_1009;Name=G3DSA:3.80.10.10;status=T;Dbxref="InterPro:IPR032675"
[truncated: 2,828,006 more chars]
