# Supplementary material for: RefPlantNLR is a comprehensive collection of experimentally validated plant disease resistance proteins from the NLR family
Source: PLoS Biol. 2021 Oct 20;19(10):e3001124. doi: 10.1371/journal.pbio.3001124 (PMC8559963; doi:10.1371/journal.pbio.3001124)
Supplement: S1 Appendix — Scripts and data. (ZIP) [file pbio.3001124.s032.zip › Appendix_S1_RefPlantNLR_Benchmarking/InterPro/RefPlantNLR_v.20210712_481_CDS_BENCHMARKING.fasta.gff3]

##gff-version 3
##feature-ontology http://song.cvs.sourceforge.net/viewvc/song/ontology/sofa.obo?revision=1.269
##interproscan-version 5.51-85.0
##sequence-region alpha-WOLF18 1 3453
alpha-WOLF18	provided_by_user	nucleic_acid	1	3453	.	+	.	ID=alpha-WOLF18;Name=alpha-WOLF18;md5=554be78346650a8e923af27a3771450c
alpha-WOLF18_orf2566	getorf	ORF	1	3450	.	+	.	Target=pep_alpha-WOLF18_1_3450 1 1150;ID=orf_alpha-WOLF18_1_3450;Name=alpha-WOLF18_orf2566;md5=554be78346650a8e923af27a3771450c
alpha-WOLF18_orf2566	getorf	polypeptide	1	1150	.	+	.	ID=pep_alpha-WOLF18_1_3450;md5=3bdbe73dbb4434da0c1628bc2c297376
alpha-WOLF18_orf2566	SUPERFAMILY	protein_match	833	1128	3.3E-26	+	.	date=15-07-2021;Target=null 833 1128;ID=match$1_833_1128;Name=SSF52047;status=T
alpha-WOLF18_orf2566	PRINTS	protein_match	190	205	1.6E-15	+	.	date=15-07-2021;Target=null 190 205;ID=match$2_190_205;signature_desc=Disease resistance protein signature;Name=PR00364;status=T
alpha-WOLF18_orf2566	PRINTS	protein_match	613	629	1.6E-15	+	.	date=15-07-2021;Target=null 613 629;ID=match$2_613_629;signature_desc=Disease resistance protein signature;Name=PR00364;status=T
alpha-WOLF18_orf2566	PRINTS	protein_match	367	381	1.6E-15	+	.	date=15-07-2021;Target=null 367 381;ID=match$2_367_381;signature_desc=Disease resistance protein signature;Name=PR00364;status=T
alpha-WOLF18_orf2566	PRINTS	protein_match	269	283	1.6E-15	+	.	date=15-07-2021;Target=null 269 283;ID=match$2_269_283;signature_desc=Disease resistance protein signature;Name=PR00364;status=T
alpha-WOLF18_orf2566	Pfam	protein_match	169	416	6.1E-43	+	.	date=15-07-2021;Target=null 169 416;ID=match$3_169_416;signature_desc=NB-ARC domain;Name=PF00931;status=T;Dbxref="InterPro:IPR002182"
alpha-WOLF18_orf2566	Gene3D	protein_match	929	1131	8.9E-26	+	.	date=15-07-2021;Target=null 929 1131;ID=match$4_929_1131;Name=G3DSA:3.80.10.10;status=T;Dbxref="InterPro:IPR032675"
alpha-WOLF18_orf2566	Gene3D	protein_match	714	918	3.5E-15	+	.	date=15-07-2021;Target=null 714 918;ID=match$5_714_918;Name=G3DSA:3.80.10.10;status=T;Dbxref="InterPro:IPR032675"
alpha-WOLF18_orf2566	Gene3D	protein_match	510	698	4.6E-25	+	.	date=15-07-2021;Target=null 510 698;ID=match$5_510_698;Name=G3DSA:3.80.10.10;status=T;Dbxref="InterPro:IPR032675"
alpha-WOLF18_orf2566	SUPERFAMILY	protein_match	153	429	5.32E-58	+	.	date=15-07-2021;Target=null 153 429;ID=match$6_153_429;Name=SSF52540;status=T;Dbxref="InterPro:IPR027417"
alpha-WOLF18_orf2566	Pfam	protein_match	593	651	4.0E-7	+	.	date=15-07-2021;Target=null 593 651;ID=match$7_593_651;signature_desc=Leucine rich repeat;Name=PF13855;status=T;Dbxref="InterPro:IPR001611"
alpha-WOLF18_orf2566	Gene3D	protein_match	329	414	2.0E-12	+	.	date=15-07-2021;Target=null 329 414;ID=match$8_329_414;Name=G3DSA:1.10.8.430;status=T;Dbxref="InterPro:IPR042197"
alpha-WOLF18_orf2566	Gene3D	protein_match	415	506	2.3E-17	+	.	date=15-07-2021;Target=null 415 506;ID=match$9_415_506;Name=G3DSA:1.10.10.10;status=T;Dbxref="InterPro:IPR036388"
alpha-WOLF18_orf2566	Gene3D	protein_match	155	323	1.6E-35	+	.	date=15-07-2021;Target=null 155 323;ID=match$10_155_323;Name=G3DSA:3.40.50.300;status=T
alpha-WOLF18_orf2566	Gene3D	protein_match	7	126	2.8E-8	+	.	date=15-07-2021;Target=null 7 126;ID=match$11_7_126;Name=G3DSA:1.20.5.4130;status=T
alpha-WOLF18_orf2566	SUPERFAMILY	protein_match	482	955	8.84E-39	+	.	date=15-07-2021;Target=null 482 955;ID=match$12_482_955;Name=SSF52058;status=T
alpha-WOLF18_orf2566	Pfam	protein_match	11	97	5.0E-10	+	.	date=15-07-2021;Target=null 11 97;ID=match$13_11_97;signature_desc=Rx N-terminal domain;Name=PF18052;status=T;Dbxref="InterPro:IPR041118"
##sequence-region L6 1 3885
L6	provided_by_user	nucleic_acid	1	3885	.	+	.	ID=L6;Name=L6;md5=4559004389df17fa18cc4962ecf2362b
L6_orf8193	getorf	ORF	1	3882	.	+	.	Target=pep_L6_1_3882 1 1294;ID=orf_L6_1_3882;Name=L6_orf8193;md5=4559004389df17fa18cc4962ecf2362b
L6_orf8193	getorf	polypeptide	1	1294	.	+	.	ID=pep_L6_1_3882;md5=788a24089320ad98587cf3f9fc787d66
L6_orf8193	Gene3D	protein_match	1150	1280	4.6E-12	+	.	date=15-07-2021;Target=null 1150 1280;ID=match$14_1150_1280;Name=G3DSA:3.80.10.10;status=T;Dbxref="InterPro:IPR032675"
L6_orf8193	Pfam	protein_match	61	228	3.6E-38	+	.	date=15-07-2021;Target=null 61 228;ID=match$15_61_228;signature_desc=TIR domain;Name=PF01582;status=T;Dbxref="InterPro:IPR000157"
L6_orf8193	Gene3D	protein_match	398	483	1.7E-15	+	.	date=15-07-2021;Target=null 398 483;ID=match$16_398_483;Name=G3DSA:1.10.8.430;status=T;Dbxref="InterPro:IPR042197"
L6_orf8193	Gene3D	protein_match	59	225	6.9E-62	+	.	date=15-07-2021;Target=null 59 225;ID=match$17_59_225;Name=G3DSA:3.40.50.10140;status=T;Dbxref="InterPro:IPR035897"
L6_orf8193	SMART	protein_match	60	199	1.7E-50	+	.	date=15-07-2021;Target=null 60 199;ID=match$18_60_199;Name=SM00255;status=T;Dbxref="InterPro:IPR000157"
L6_orf8193	Pfam	protein_match	241	480	2.7E-31	+	.	date=15-07-2021;Target=null 241 480;ID=match$19_241_480;signature_desc=NB-ARC domain;Name=PF00931;status=T;Dbxref="InterPro:IPR002182"
L6_orf8193	Gene3D	protein_match	1006	1149	4.9E-18	+	.	date=15-07-2021;Target=null 1006 1149;ID=match$20_1006_1149;Name=G3DSA:3.80.10.10;status=T;Dbxref="InterPro:IPR032675"
L6_orf8193	SUPERFAMILY	protein_match	1050	1268	1.65E-22	+	.	date=15-07-2021;Target=null 1050 1268;ID=match$21_1050_1268;Name=SSF52047;status=T
L6_orf8193	SUPERFAMILY	protein_match	53	202	1.57E-37	+	.	date=15-07-2021;Target=null 53 202;ID=match$22_53_202;Name=SSF52200;status=T;Dbxref="InterPro:IPR035897"
L6_orf8193	ProSiteProfiles	protein_match	59	199	29.935	+	.	date=15-07-2021;Target=null 59 199;ID=match$23_59_199;signature_desc=TIR domain profile.;Name=PS50104;status=T;Dbxref="InterPro:IPR000157"
L6_orf8193	SUPERFAMILY	protein_match	538	1035	4.65E-27	+	.	date=15-07-2021;Target=null 538 1035;ID=match$24_538_1035;Name=SSF52058;status=T
L6_orf8193	Gene3D	protein_match	226	393	8.1E-28	+	.	date=15-07-2021;Target=null 226 393;ID=match$25_226_393;Name=G3DSA:3.40.50.300;status=T
L6_orf8193	PRINTS	protein_match	1083	1099	1.5E-20	+	.	date=15-07-2021;Target=null 1083 1099;ID=match$26_1083_1099;signature_desc=Disease resistance protein signature;Name=PR00364;status=T
L6_orf8193	PRINTS	protein_match	260	275	1.5E-20	+	.	date=15-07-2021;Target=null 260 275;ID=match$26_260_275;signature_desc=Disease resistance protein signature;Name=PR00364;status=T
L6_orf8193	PRINTS	protein_match	338	352	1.5E-20	+	.	date=15-07-2021;Target=null 338 352;ID=match$26_338_352;signature_desc=Disease resistance protein signature;Name=PR00364;status=T
L6_orf8193	PRINTS	protein_match	433	447	1.5E-20	+	.	date=15-07-2021;Target=null 433 447;ID=match$26_433_447;signature_desc=Disease resistance protein signature;Name=PR00364;status=T
L6_orf8193	Gene3D	protein_match	591	1005	7.3E-28	+	.	date=15-07-2021;Target=null 591 1005;ID=match$27_591_1005;Name=G3DSA:3.80.10.10;status=T;Dbxref="InterPro:IPR032675"
L6_orf8193	SUPERFAMILY	protein_match	228	493	6.64E-57	+	.	date=15-07-2021;Target=null 228 493;ID=match$28_228_493;Name=SSF52540;status=T;Dbxref="InterPro:IPR027417"
##sequence-region CW9 1 2688
CW9	provided_by_user	nucleic_acid	1	2688	.	+	.	ID=CW9;Name=CW9;md5=17c48593933283a6abb9a3bf70431572
CW9_orf5066	getorf	ORF	1	2685	.	+	.	Target=pep_CW9_1_2685 1 895;ID=orf_CW9_1_2685;Name=CW9_orf5066;md5=17c48593933283a6abb9a3bf70431572
CW9_orf5066	getorf	polypeptide	1	895	.	+	.	ID=pep_CW9_1_2685;md5=5678775d13470006bdd6c39762517992
CW9_orf5066	Gene3D	protein_match	414	506	2.3E-15	+	.	date=15-07-2021;Target=null 414 506;ID=match$29_414_506;Name=G3DSA:1.10.10.10;status=T;Dbxref="InterPro:IPR036388"
CW9_orf5066	SUPERFAMILY	protein_match	145	428	5.62E-67	+	.	date=15-07-2021;Target=null 145 428;ID=match$30_145_428;Name=SSF52540;status=T;Dbxref="InterPro:IPR027417"
CW9_orf5066	Pfam	protein_match	167	416	2.7E-68	+	.	date=15-07-2021;Target=null 167 416;ID=match$31_167_416;signature_desc=NB-ARC domain;Name=PF00931;status=T;Dbxref="InterPro:IPR002182"
CW9_orf5066	Gene3D	protein_match	318	413	1.5E-11	+	.	date=15-07-2021;Target=null 318 413;ID=match$32_318_413;Name=G3DSA:1.10.8.430;status=T;Dbxref="InterPro:IPR042197"
CW9_orf5066	PRINTS	protein_match	260	274	7.9E-18	+	.	date=15-07-2021;Target=null 260 274;ID=match$33_260_274;signature_desc=Disease resistance protein signature;Name=PR00364;status=T
CW9_orf5066	PRINTS	protein_match	358	372	7.9E-18	+	.	date=15-07-2021;Target=null 358 372;ID=match$33_358_372;signature_desc=Disease resistance protein signature;Name=PR00364;status=T
CW9_orf5066	PRINTS	protein_match	186	201	7.9E-18	+	.	date=15-07-2021;Target=null 186 201;ID=match$33_186_201;signature_desc=Disease resistance protein signature;Name=PR00364;status=T
CW9_orf5066	CDD	protein_match	2	123	2.82579E-25	+	.	date=15-07-2021;Target=null 2 123;ID=match$34_2_123;signature_desc=RX-CC_like;Name=cd14798;status=T;Dbxref="InterPro:IPR038005"
CW9_orf5066	Gene3D	protein_match	517	885	6.4E-32	+	.	date=15-07-2021;Target=null 517 885;ID=match$35_517_885;Name=G3DSA:3.80.10.10;status=T;Dbxref="InterPro:IPR032675"
CW9_orf5066	Gene3D	protein_match	6	109	4.5E-17	+	.	date=15-07-2021;Target=null 6 109;ID=match$36_6_109;Name=G3DSA:1.20.5.4130;status=T
CW9_orf5066	Pfam	protein_match	6	86	3.5E-18	+	.	date=15-07-2021;Target=null 6 86;ID=match$37_6_86;signature_desc=Rx N-terminal domain;Name=PF18052;status=T;Dbxref="InterPro:IPR041118"
CW9_orf5066	Gene3D	protein_match	139	310	8.3E-38	+	.	date=15-07-2021;Target=null 139 310;ID=match$38_139_310;Name=G3DSA:3.40.50.300;status=T
CW9_orf5066	SUPERFAMILY	protein_match	496	872	2.38E-32	+	.	date=15-07-2021;Target=null 496 872;ID=match$39_496_872;Name=SSF52058;status=T
##sequence-region Pi5-3 1 3150
Pi5-3	provided_by_user	nucleic_acid	1	3150	.	+	.	ID=Pi5-3;Name=Pi5-3;md5=86c9b9b4d039018501d299419b280b56
Pi5-3_orf16665	getorf	ORF	2688	3110	.	-	.	Target=pep_Pi5-3_2688_3110_r 1 141;ID=orf_Pi5-3_2688_3110_r;Name=Pi5-3_orf16665;md5=86c9b9b4d039018501d299419b280b56
Pi5-3_orf16665	getorf	polypeptide	1	141	.	+	.	ID=pep_Pi5-3_2688_3110_r;md5=47d8ab8f6a002d88d5ce7556c2bf31c1
Pi5-3_orf16665	Coils	protein_match	134	141	.	+	.	date=15-07-2021;Target=null 134 141;ID=match$40_134_141;Name=Coil;status=T
##sequence-region YrAS2388R 1 3207
YrAS2388R	provided_by_user	nucleic_acid	1	3207	.	+	.	ID=YrAS2388R;Name=YrAS2388R;md5=bc59ffeaa93735215184d8b2bf0d087c
YrAS2388R_orf41227	getorf	ORF	1	3204	.	+	.	Target=pep_YrAS2388R_1_3204 1 1068;ID=orf_YrAS2388R_1_3204;Name=YrAS2388R_orf41227;md5=bc59ffeaa93735215184d8b2bf0d087c
YrAS2388R_orf41227	getorf	polypeptide	1	1068	.	+	.	ID=pep_YrAS2388R_1_3204;md5=a1c74b3d1140164bb11a49bc02a07348
YrAS2388R_orf41227	Gene3D	protein_match	154	330	6.1E-29	+	.	date=15-07-2021;Target=null 154 330;ID=match$41_154_330;Name=G3DSA:3.40.50.300;status=T
YrAS2388R_orf41227	SUPERFAMILY	protein_match	500	984	1.05E-34	+	.	date=15-07-2021;Target=null 500 984;ID=match$42_500_984;Name=SSF52058;status=T
YrAS2388R_orf41227	SUPERFAMILY	protein_match	178	436	1.3E-53	+	.	date=15-07-2021;Target=null 178 436;ID=match$43_178_436;Name=SSF52540;status=T;Dbxref="InterPro:IPR027417"
YrAS2388R_orf41227	Pfam	protein_match	195	424	1.6E-46	+	.	date=15-07-2021;Target=null 195 424;ID=match$44_195_424;signature_desc=NB-ARC domain;Name=PF00931;status=T;Dbxref="InterPro:IPR002182"
YrAS2388R_orf41227	Gene3D	protein_match	422	510	5.7E-12	+	.	date=15-07-2021;Target=null 422 510;ID=match$45_422_510;Name=G3DSA:1.10.10.10;status=T;Dbxref="InterPro:IPR036388"
YrAS2388R_orf41227	Gene3D	protein_match	9	117	3.4E-14	+	.	date=15-07-2021;Target=null 9 117;ID=match$46_9_117;Name=G3DSA:1.20.5.4130;status=T
YrAS2388R_orf41227	Gene3D	protein_match	550	1013	1.4E-41	+	.	date=15-07-2021;Target=null 550 1013;ID=match$47_550_1013;Name=G3DSA:3.80.10.10;status=T;Dbxref="InterPro:IPR032675"
YrAS2388R_orf41227	CDD	protein_match	16	130	2.2593E-9	+	.	date=15-07-2021;Target=null 16 130;ID=match$48_16_130;signature_desc=RX-CC_like;Name=cd14798;status=T;Dbxref="InterPro:IPR038005"
YrAS2388R_orf41227	Coils	protein_match	707	727	.	+	.	date=15-07-2021;Target=null 707 727;ID=match$49_707_727;Name=Coil;status=T
YrAS2388R_orf41227	Pfam	protein_match	10	92	4.8E-16	+	.	date=15-07-2021;Target=null 10 92;ID=match$50_10_92;signature_desc=Rx N-terminal domain;Name=PF18052;status=T;Dbxref="InterPro:IPR041118"
YrAS2388R_orf41227	Gene3D	protein_match	336	421	2.7E-11	+	.	date=15-07-2021;Target=null 336 421;ID=match$51_336_421;Name=G3DSA:1.10.8.430;status=T;Dbxref="InterPro:IPR042197"
YrAS2388R_orf41227	PRINTS	protein_match	373	387	3.1E-18	+	.	date=15-07-2021;Target=null 373 387;ID=match$52_373_387;signature_desc=Disease resistance protein signature;Name=PR00364;status=T
YrAS2388R_orf41227	PRINTS	protein_match	949	965	3.1E-18	+	.	date=15-07-2021;Target=null 949 965;ID=match$52_949_965;signature_desc=Disease resistance protein signature;Name=PR00364;status=T
YrAS2388R_orf41227	PRINTS	protein_match	199	214	3.1E-18	+	.	date=15-07-2021;Target=null 199 214;ID=match$52_199_214;signature_desc=Disease resistance protein signature;Name=PR00364;status=T
YrAS2388R_orf41227	PRINTS	protein_match	275	289	3.1E-18	+	.	date=15-07-2021;Target=null 275 289;ID=match$52_275_289;signature_desc=Disease resistance protein signature;Name=PR00364;status=T
##sequence-region Rpp1-R3 1 3780
Rpp1-R3	provided_by_user	nucleic_acid	1	3780	.	+	.	ID=Rpp1-R3;Name=Rpp1-R3;md5=ebc4b60e78485f43719b888fb1d73040
Rpp1-R3_orf29963	getorf	ORF	1	3777	.	+	.	Target=pep_Rpp1-R3_1_3777 1 1259;ID=orf_Rpp1-R3_1_3777;Name=Rpp1-R3_orf29963;md5=ebc4b60e78485f43719b888fb1d73040
Rpp1-R3_orf29963	getorf	polypeptide	1	1259	.	+	.	ID=pep_Rpp1-R3_1_3777;md5=0a5de21f0247367623e302b85d4de0ca
Rpp1-R3_orf29963	Pfam	protein_match	855	913	2.8E-11	+	.	date=15-07-2021;Target=null 855 913;ID=match$53_855_913;signature_desc=Leucine rich repeat;Name=PF13855;status=T;Dbxref="InterPro:IPR001611"
Rpp1-R3_orf29963	Gene3D	protein_match	98	340	1.4E-80	+	.	date=15-07-2021;Target=null 98 340;ID=match$54_98_340;Name=G3DSA:1.10.418.20;status=T
Rpp1-R3_orf29963	Gene3D	protein_match	147	280	1.4E-80	+	.	date=15-07-2021;Target=null 147 280;ID=match$55_147_280;Name=G3DSA:3.30.310.130;status=T
Rpp1-R3_orf29963	Gene3D	protein_match	800	1020	7.8E-33	+	.	date=15-07-2021;Target=null 800 1020;ID=match$56_800_1020;Name=G3DSA:3.80.10.10;status=T;Dbxref="InterPro:IPR032675"
Rpp1-R3_orf29963	Gene3D	protein_match	641	728	1.4E-13	+	.	date=15-07-2021;Target=null 641 728;ID=match$57_641_728;Name=G3DSA:1.10.8.430;status=T;Dbxref="InterPro:IPR042197"
Rpp1-R3_orf29963	Gene3D	protein_match	1098	1256	2.6E-9	+	.	date=15-07-2021;Target=null 1098 1256;ID=match$58_1098_1256;Name=G3DSA:3.80.10.10;status=T;Dbxref="InterPro:IPR032675"
Rpp1-R3_orf29963	Pfam	protein_match	633	726	4.5E-10	+	.	date=15-07-2021;Target=null 633 726;ID=match$59_633_726;signature_desc=NB-ARC domain;Name=PF00931;status=T;Dbxref="InterPro:IPR002182"
Rpp1-R3_orf29963	Pfam	protein_match	471	622	3.1E-27	+	.	date=15-07-2021;Target=null 471 622;ID=match$59_471_622;signature_desc=NB-ARC domain;Name=PF00931;status=T;Dbxref="InterPro:IPR002182"
Rpp1-R3_orf29963	PRINTS	protein_match	488	503	2.2E-18	+	.	date=15-07-2021;Target=null 488 503;ID=match$60_488_503;signature_desc=Disease resistance protein signature;Name=PR00364;status=T
Rpp1-R3_orf29963	PRINTS	protein_match	923	939	2.2E-18	+	.	date=15-07-2021;Target=null 923 939;ID=match$60_923_939;signature_desc=Disease resistance protein signature;Name=PR00364;status=T
Rpp1-R3_orf29963	PRINTS	protein_match	677	691	2.2E-18	+	.	date=15-07-2021;Target=null 677 691;ID=match$60_677_691;signature_desc=Disease resistance protein signature;Name=PR00364;status=T
Rpp1-R3_orf29963	PRINTS	protein_match	560	574	2.2E-18	+	.	date=15-07-2021;Target=null 560 574;ID=match$60_560_574;signature_desc=Disease resistance protein signature;Name=PR00364;status=T
Rpp1-R3_orf29963	SUPERFAMILY	protein_match	457	737	4.82E-39	+	.	date=15-07-2021;Target=null 457 737;ID=match$61_457_737;Name=SSF52540;status=T;Dbxref="InterPro:IPR027417"
Rpp1-R3_orf29963	Pfam	protein_match	121	317	7.9E-34	+	.	date=15-07-2021;Target=null 121 317;ID=match$62_121_317;signature_desc=Ulp1 protease family, C-terminal catalytic domain;Name=PF02902;status=T;Dbxref="InterPro:IPR003653"
Rpp1-R3_orf29963	SUPERFAMILY	protein_match	770	1252	2.31E-33	+	.	date=15-07-2021;Target=null 770 1252;ID=match$63_770_1252;Name=SSF52058;status=T
Rpp1-R3_orf29963	Gene3D	protein_match	461	613	3.4E-27	+	.	date=15-07-2021;Target=null 461 613;ID=match$64_461_613;Name=G3DSA:3.40.50.300;status=T
Rpp1-R3_orf29963	Coils	protein_match	617	647	.	+	.	date=15-07-2021;Target=null 617 647;ID=match$65_617_647;Name=Coil;status=T
Rpp1-R3_orf29963	ProSiteProfiles	protein_match	106	303	26.233	+	.	date=15-07-2021;Target=null 106 303;ID=match$66_106_303;signature_desc=Ubiquitin-like protease family profile.;Name=PS50600;status=T;Dbxref="InterPro:IPR003653"
Rpp1-R3_orf29963	SUPERFAMILY	protein_match	93	340	3.92E-51	+	.	date=15-07-2021;Target=null 93 340;ID=match$67_93_340;Name=SSF54001;status=T;Dbxref="InterPro:IPR038765"
##sequence-region Lr10 1 2766
Lr10	provided_by_user	nucleic_acid	1	2766	.	+	.	ID=Lr10;Name=Lr10;md5=dfd7140358b18c4487e8b9319790cb1e
Lr10_orf9871	getorf	ORF	1	2763	.	+	.	Target=pep_Lr10_1_2763 1 921;ID=orf_Lr10_1_2763;Name=Lr10_orf9871;md5=dfd7140358b18c4487e8b9319790cb1e
Lr10_orf9871	getorf	polypeptide	1	921	.	+	.	ID=pep_Lr10_1_2763;md5=0ba71eab8f5098b599cd263f4ae59c7c
Lr10_orf9871	Pfam	protein_match	12	96	3.1E-12	+	.	date=15-07-2021;Target=null 12 96;ID=match$68_12_96;signature_desc=Rx N-terminal domain;Name=PF18052;status=T;Dbxref="InterPro:IPR041118"
Lr10_orf9871	Gene3D	protein_match	328	412	4.2E-11	+	.	date=15-07-2021;Target=null 328 412;ID=match$69_328_412;Name=G3DSA:1.10.8.430;status=T;Dbxref="InterPro:IPR042197"
Lr10_orf9871	CDD	protein_match	167	309	1.79569E-4	+	.	date=15-07-2021;Target=null 167 309;ID=match$70_167_309;signature_desc=AAA;Name=cd00009;status=T
Lr10_orf9871	Gene3D	protein_match	524	874	5.6E-30	+	.	date=15-07-2021;Target=null 524 874;ID=match$71_524_874;Name=G3DSA:3.80.10.10;status=T;Dbxref="InterPro:IPR032675"
Lr10_orf9871	PRINTS	protein_match	266	280	1.1E-17	+	.	date=15-07-2021;Target=null 266 280;ID=match$72_266_280;signature_desc=Disease resistance protein signature;Name=PR00364;status=T
Lr10_orf9871	PRINTS	protein_match	363	377	1.1E-17	+	.	date=15-07-2021;Target=null 363 377;ID=match$72_363_377;signature_desc=Disease resistance protein signature;Name=PR00364;status=T
Lr10_orf9871	PRINTS	protein_match	193	208	1.1E-17	+	.	date=15-07-2021;Target=null 193 208;ID=match$72_193_208;signature_desc=Disease resistance protein signature;Name=PR00364;status=T
Lr10_orf9871	PRINTS	protein_match	561	577	1.1E-17	+	.	date=15-07-2021;Target=null 561 577;ID=match$72_561_577;signature_desc=Disease resistance protein signature;Name=PR00364;status=T
Lr10_orf9871	CDD	protein_match	11	134	3.10978E-18	+	.	date=15-07-2021;Target=null 11 134;ID=match$73_11_134;signature_desc=RX-CC_like;Name=cd14798;status=T;Dbxref="InterPro:IPR038005"
Lr10_orf9871	Gene3D	protein_match	413	503	6.0E-15	+	.	date=15-07-2021;Target=null 413 503;ID=match$74_413_503;Name=G3DSA:1.10.10.10;status=T;Dbxref="InterPro:IPR036388"
Lr10_orf9871	Gene3D	protein_match	156	320	1.5E-29	+	.	date=15-07-2021;Target=null 156 320;ID=match$75_156_320;Name=G3DSA:3.40.50.300;status=T
Lr10_orf9871	SUPERFAMILY	protein_match	492	872	2.21E-27	+	.	date=15-07-2021;Target=null 492 872;ID=match$76_492_872;Name=SSF52058;status=T
Lr10_orf9871	Gene3D	protein_match	11	119	2.7E-14	+	.	date=15-07-2021;Target=null 11 119;ID=match$77_11_119;Name=G3DSA:1.20.5.4130;status=T
Lr10_orf9871	SUPERFAMILY	protein_match	154	427	1.64E-55	+	.	date=15-07-2021;Target=null 154 427;ID=match$78_154_427;Name=SSF52540;status=T;Dbxref="InterPro:IPR027417"
Lr10_orf9871	Pfam	protein_match	174	388	3.2E-41	+	.	date=15-07-2021;Target=null 174 388;ID=match$79_174_388;signature_desc=NB-ARC domain;Name=PF00931;status=T;Dbxref="InterPro:IPR002182"
##sequence-region MLA22 1 2880
MLA22	provided_by_user	nucleic_acid	1	2880	.	+	.	ID=MLA22;Name=MLA22;md5=a788fffacc91637c13138c70cffcac6a
MLA22_orf11988	getorf	ORF	1	2877	.	+	.	Target=pep_MLA22_1_2877 1 959;ID=orf_MLA22_1_2877;Name=MLA22_orf11988;md5=a788fffacc91637c13138c70cffcac6a
MLA22_orf11988	getorf	polypeptide	1	959	.	+	.	ID=pep_MLA22_1_2877;md5=b1c01e7978fd46cc3e72451a122e9edb
MLA22_orf11988	Coils	protein_match	26	46	.	+	.	date=15-07-2021;Target=null 26 46;ID=match$80_26_46;Name=Coil;status=T
MLA22_orf11988	Gene3D	protein_match	332	420	1.0E-13	+	.	date=15-07-2021;Target=null 332 420;ID=match$81_332_420;Name=G3DSA:1.10.8.430;status=T;Dbxref="InterPro:IPR042197"
MLA22_orf11988	Gene3D	protein_match	6	120	3.0E-32	+	.	date=15-07-2021;Target=null 6 120;ID=match$82_6_120;Name=G3DSA:1.20.5.4130;status=T
MLA22_orf11988	Gene3D	protein_match	160	322	1.5E-32	+	.	date=15-07-2021;Target=null 160 322;ID=match$83_160_322;Name=G3DSA:3.40.50.300;status=T
MLA22_orf11988	SUPERFAMILY	protein_match	176	435	7.13E-60	+	.	date=15-07-2021;Target=null 176 435;ID=match$84_176_435;Name=SSF52540;status=T;Dbxref="InterPro:IPR027417"
MLA22_orf11988	Pfam	protein_match	7	94	1.2E-19	+	.	date=15-07-2021;Target=null 7 94;ID=match$85_7_94;signature_desc=Rx N-terminal domain;Name=PF18052;status=T;Dbxref="InterPro:IPR041118"
MLA22_orf11988	PRINTS	protein_match	196	211	1.4E-17	+	.	date=15-07-2021;Target=null 196 211;ID=match$86_196_211;signature_desc=Disease resistance protein signature;Name=PR00364;status=T
MLA22_orf11988	PRINTS	protein_match	269	283	1.4E-17	+	.	date=15-07-2021;Target=null 269 283;ID=match$86_269_283;signature_desc=Disease resistance protein signature;Name=PR00364;status=T
MLA22_orf11988	PRINTS	protein_match	367	381	1.4E-17	+	.	date=15-07-2021;Target=null 367 381;ID=match$86_367_381;signature_desc=Disease resistance protein signature;Name=PR00364;status=T
MLA22_orf11988	PRINTS	protein_match	629	645	1.4E-17	+	.	date=15-07-2021;Target=null 629 645;ID=match$86_629_645;signature_desc=Disease resistance protein signature;Name=PR00364;status=T
MLA22_orf11988	Pfam	protein_match	196	423	2.5E-44	+	.	date=15-07-2021;Target=null 196 423;ID=match$87_196_423;signature_desc=NB-ARC domain;Name=PF00931;status=T;Dbxref="InterPro:IPR002182"
MLA22_orf11988	Gene3D	protein_match	513	867	4.8E-28	+	.	date=15-07-2021;Target=null 513 867;ID=match$88_513_867;Name=G3DSA:3.80.10.10;status=T;Dbxref="InterPro:IPR032675"
MLA22_orf11988	CDD	protein_match	6	135	1.64162E-20	+	.	date=15-07-2021;Target=null 6 135;ID=match$89_6_135;signature_desc=RX-CC_like;Name=cd14798;status=T;Dbxref="InterPro:IPR038005"
MLA22_orf11988	Gene3D	protein_match	421	510	2.3E-15	+	.	date=15-07-2021;Target=null 421 510;ID=match$90_421_510;Name=G3DSA:1.10.10.10;status=T;Dbxref="InterPro:IPR036388"
MLA22_orf11988	SUPERFAMILY	protein_match	499	848	1.14E-31	+	.	date=15-07-2021;Target=null 499 848;ID=match$91_499_848;Name=SSF52058;status=T
##sequence-region Sr13c 1 2847
Sr13c	provided_by_user	nucleic_acid	1	2847	.	+	.	ID=Sr13c;Name=Sr13c;md5=8f143720cf28d706814bafb7a20a6e1a
Sr13c_orf35430	getorf	ORF	1	2844	.	+	.	Target=pep_Sr13c_1_2844 1 948;ID=orf_Sr13c_1_2844;Name=Sr13c_orf35430;md5=8f143720cf28d706814bafb7a20a6e1a
Sr13c_orf35430	getorf	polypeptide	1	948	.	+	.	ID=pep_Sr13c_1_2844;md5=41d314df9c4ca54db400120c3cb73501
Sr13c_orf35430	SUPERFAMILY	protein_match	555	860	1.73E-34	+	.	date=15-07-2021;Target=null 555 860;ID=match$92_555_860;Name=SSF52047;status=T
Sr13c_orf35430	PRINTS	protein_match	199	214	6.4E-13	+	.	date=15-07-2021;Target=null 199 214;ID=match$93_199_214;signature_desc=Disease resistance protein signature;Name=PR00364;status=T
Sr13c_orf35430	PRINTS	protein_match	370	384	6.4E-13	+	.	date=15-07-2021;Target=null 370 384;ID=match$93_370_384;signature_desc=Disease resistance protein signature;Name=PR00364;status=T
Sr13c_orf35430	PRINTS	protein_match	273	287	6.4E-13	+	.	date=15-07-2021;Target=null 273 287;ID=match$93_273_287;signature_desc=Disease resistance protein signature;Name=PR00364;status=T
Sr13c_orf35430	SUPERFAMILY	protein_match	164	436	6.43E-60	+	.	date=15-07-2021;Target=null 164 436;ID=match$94_164_436;Name=SSF52540;status=T;Dbxref="InterPro:IPR027417"
Sr13c_orf35430	Gene3D	protein_match	12	122	3.3E-28	+	.	date=15-07-2021;Target=null 12 122;ID=match$95_12_122;Name=G3DSA:1.20.5.4130;status=T
Sr13c_orf35430	Gene3D	protein_match	422	513	9.9E-19	+	.	date=15-07-2021;Target=null 422 513;ID=match$96_422_513;Name=G3DSA:1.10.10.10;status=T;Dbxref="InterPro:IPR036388"
Sr13c_orf35430	Pfam	protein_match	194	422	2.9E-44	+	.	date=15-07-2021;Target=null 194 422;ID=match$97_194_422;signature_desc=NB-ARC domain;Name=PF00931;status=T;Dbxref="InterPro:IPR002182"
Sr13c_orf35430	Gene3D	protein_match	334	421	7.0E-13	+	.	date=15-07-2021;Target=null 334 421;ID=match$98_334_421;Name=G3DSA:1.10.8.430;status=T;Dbxref="InterPro:IPR042197"
Sr13c_orf35430	CDD	protein_match	9	135	2.07957E-22	+	.	date=15-07-2021;Target=null 9 135;ID=match$99_9_135;signature_desc=RX-CC_like;Name=cd14798;status=T;Dbxref="InterPro:IPR038005"
Sr13c_orf35430	Pfam	protein_match	12	99	5.3E-22	+	.	date=15-07-2021;Target=null 12 99;ID=match$100_12_99;signature_desc=Rx N-terminal domain;Name=PF18052;status=T;Dbxref="InterPro:IPR041118"
Sr13c_orf35430	Gene3D	protein_match	159	325	1.3E-33	+	.	date=15-07-2021;Target=null 159 325;ID=match$101_159_325;Name=G3DSA:3.40.50.300;status=T
Sr13c_orf35430	Gene3D	protein_match	554	898	5.8E-34	+	.	date=15-07-2021;Target=null 554 898;ID=match$102_554_898;Name=G3DSA:3.80.10.10;status=T;Dbxref="InterPro:IPR032675"
##sequence-region Xa1 1 5409
Xa1	provided_by_user	nucleic_acid	1	5409	.	+	.	ID=Xa1;Name=Xa1;md5=239d8178ff46386bc754c3de6b1f73c4
Xa1_orf40541	getorf	ORF	1	5406	.	+	.	Target=pep_Xa1_1_5406 1 1802;ID=orf_Xa1_1_5406;Name=Xa1_orf40541;md5=239d8178ff46386bc754c3de6b1f73c4
Xa1_orf40541	getorf	polypeptide	1	1802	.	+	.	ID=pep_Xa1_1_5406;md5=79e29e1b37c38e6bdf9db6a10f8de002
Xa1_orf40541	CDD	protein_match	298	445	1.80495E-4	+	.	date=15-07-2021;Target=null 298 445;ID=match$103_298_445;signature_desc=AAA;Name=cd00009;status=T
Xa1_orf40541	Gene3D	protein_match	283	461	3.6E-35	+	.	date=15-07-2021;Target=null 283 461;ID=match$104_283_461;Name=G3DSA:3.40.50.300;status=T
Xa1_orf40541	Coils	protein_match	1705	1725	.	+	.	date=15-07-2021;Target=null 1705 1725;ID=match$105_1705_1725;Name=Coil;status=T
Xa1_orf40541	PRINTS	protein_match	501	515	5.8E-15	+	.	date=15-07-2021;Target=null 501 515;ID=match$106_501_515;signature_desc=Disease resistance protein signature;Name=PR00364;status=T
Xa1_orf40541	PRINTS	protein_match	1031	1047	5.8E-15	+	.	date=15-07-2021;Target=null 1031 1047;ID=match$106_1031_1047;signature_desc=Disease resistance protein signature;Name=PR00364;status=T
Xa1_orf40541	PRINTS	protein_match	321	336	5.8E-15	+	.	date=15-07-2021;Target=null 321 336;ID=match$106_321_336;signature_desc=Disease resistance protein signature;Name=PR00364;status=T
Xa1_orf40541	PRINTS	protein_match	395	409	5.8E-15	+	.	date=15-07-2021;Target=null 395 409;ID=match$106_395_409;signature_desc=Disease resistance protein signature;Name=PR00364;status=T
Xa1_orf40541	Gene3D	protein_match	544	638	4.6E-13	+	.	date=15-07-2021;Target=null 544 638;ID=match$107_544_638;Name=G3DSA:1.10.10.10;status=T;Dbxref="InterPro:IPR036388"
Xa1_orf40541	Gene3D	protein_match	1196	1375	7.4E-9	+	.	date=15-07-2021;Target=null 1196 1375;ID=match$108_1196_1375;Name=G3DSA:3.80.10.10;status=T;Dbxref="InterPro:IPR032675"
Xa1_orf40541	ProSiteProfiles	protein_match	140	197	14.747	+	.	date=15-07-2021;Target=null 140 197;ID=match$109_140_197;signature_desc=Zinc finger BED-type profile.;Name=PS50808;status=T;Dbxref="InterPro:IPR003656"
Xa1_orf40541	Gene3D	protein_match	1058	1189	1.2E-7	+	.	date=15-07-2021;Target=null 1058 1189;ID=match$110_1058_1189;Name=G3DSA:3.80.10.10;status=T;Dbxref="InterPro:IPR032675"
Xa1_orf40541	Gene3D	protein_match	1385	1561	8.0E-9	+	.	date=15-07-2021;Target=null 1385 1561;ID=match$110_1385_1561;Name=G3DSA:3.80.10.10;status=T;Dbxref="InterPro:IPR032675"
Xa1_orf40541	Gene3D	protein_match	907	1057	9.3E-10	+	.	date=15-07-2021;Target=null 907 1057;ID=match$110_907_1057;Name=G3DSA:3.80.10.10;status=T;Dbxref="InterPro:IPR032675"
Xa1_orf40541	Gene3D	protein_match	664	890	2.3E-11	+	.	date=15-07-2021;Target=null 664 890;ID=match$110_664_890;Name=G3DSA:3.80.10.10;status=T;Dbxref="InterPro:IPR032675"
Xa1_orf40541	SUPERFAMILY	protein_match	1067	1371	3.4E-19	+	.	date=15-07-2021;Target=null 1067 1371;ID=match$111_1067_1371;Name=SSF52058;status=T
Xa1_orf40541	SUPERFAMILY	protein_match	143	195	6.19E-5	+	.	date=15-07-2021;Target=null 143 195;ID=match$112_143_195;Name=SSF57667;status=T;Dbxref="InterPro:IPR036236"
Xa1_orf40541	SUPERFAMILY	protein_match	288	564	9.31E-62	+	.	date=15-07-2021;Target=null 288 564;ID=match$113_288_564;Name=SSF52540;status=T;Dbxref="InterPro:IPR027417"
Xa1_orf40541	Coils	protein_match	243	263	.	+	.	date=15-07-2021;Target=null 243 263;ID=match$114_243_263;Name=Coil;status=T
Xa1_orf40541	Pfam	protein_match	31	100	8.8E-9	+	.	date=15-07-2021;Target=null 31 100;ID=match$115_31_100;signature_desc=Rx N-terminal domain;Name=PF18052;status=T;Dbxref="InterPro:IPR041118"
Xa1_orf40541	SUPERFAMILY	protein_match	626	1086	1.29E-26	+	.	date=15-07-2021;Target=null 626 1086;ID=match$116_626_1086;Name=SSF52058;status=T
Xa1_orf40541	Pfam	protein_match	302	551	7.6E-42	+	.	date=15-07-2021;Target=null 302 551;ID=match$117_302_551;signature_desc=NB-ARC domain;Name=PF00931;status=T;Dbxref="InterPro:IPR002182"
Xa1_orf40541	Gene3D	protein_match	1565	1797	4.8E-22	+	.	date=15-07-2021;Target=null 1565 1797;ID=match$118_1565_1797;Name=G3DSA:3.80.10.10;status=T;Dbxref="InterPro:IPR032675"
Xa1_orf40541	SMART	protein_match	1244	1270	42.0	+	.	date=15-07-2021;Target=null 1244 1270;ID=match$119_1244_1270;Name=SM00367;status=T;Dbxref="InterPro:IPR006553"
Xa1_orf40541	SMART	protein_match	1719	1746	620.0	+	.	date=15-07-2021;Target=null 1719 1746;ID=match$119_1719_1746;Name=SM00367;status=T;Dbxref="InterPro:IPR006553"
Xa1_orf40541	SMART	protein_match	1151	1177	42.0	+	.	date=15-07-2021;Target=null 1151 1177;ID=match$119_1151_1177;Name=SM00367;status=T;Dbxref="InterPro:IPR006553"
Xa1_orf40541	SMART	protein_match	1605	1633	610.0	+	.	date=15-07-2021;Target=null 1605 1633;ID=match$119_1605_1633;Name=SM00367;status=T;Dbxref="InterPro:IPR006553"
Xa1_orf40541	SMART	protein_match	1430	1456	42.0	+	.	date=15-07-2021;Target=null 1430 1456;ID=match$119_1430_1456;Name=SM00367;status=T;Dbxref="InterPro:IPR006553"
Xa1_orf40541	SMART	protein_match	1523	1549	51.0	+	.	date=15-07-2021;Target=null 1523 1549;ID=match$119_1523_1549;Name=SM00367;status=T;Dbxref="InterPro:IPR006553"
Xa1_orf40541	SMART	protein_match	1337	1363	42.0	+	.	date=15-07-2021;Target=null 1337 1363;ID=match$119_1337_1363;Name=SM00367;status=T;Dbxref="InterPro:IPR006553"
Xa1_orf40541	SUPERFAMILY	protein_match	1475	1780	8.26E-29	+	.	date=15-07-2021;Target=null 1475 1780;ID=match$120_1475_1780;Name=SSF52058;status=T
Xa1_orf40541	SMART	protein_match	140	193	7.3E-20	+	.	date=15-07-2021;Target=null 140 193;ID=match$121_140_193;Name=SM00614;status=T
Xa1_orf40541	Pfam	protein_match	143	188	2.7E-6	+	.	date=15-07-2021;Target=null 143 188;ID=match$122_143_188;signature_desc=BED zinc finger;Name=PF02892;status=T;Dbxref="InterPro:IPR003656"
##sequence-region Pm5e 1 3204
Pm5e	provided_by_user	nucleic_acid	1	3204	.	+	.	ID=Pm5e;Name=Pm5e;md5=faeccb0f4079f7896fbaeb70d8001d7f
Pm5e_orf22764	getorf	ORF	1	3201	.	+	.	Target=pep_Pm5e_1_3201 1 1067;ID=orf_Pm5e_1_3201;Name=Pm5e_orf22764;md5=faeccb0f4079f7896fbaeb70d8001d7f
Pm5e_orf22764	getorf	polypeptide	1	1067	.	+	.	ID=pep_Pm5e_1_3201;md5=7390b62d1a2f9b99c97b16807ba95d28
Pm5e_orf22764	Gene3D	protein_match	418	515	1.2E-12	+	.	date=15-07-2021;Target=null 418 515;ID=match$123_418_515;Name=G3DSA:1.10.10.10;status=T;Dbxref="InterPro:IPR036388"
Pm5e_orf22764	PRINTS	protein_match	377	391	7.4E-12	+	.	date=15-07-2021;Target=null 377 391;ID=match$124_377_391;signature_desc=Disease resistance protein signature;Name=PR00364;status=T
Pm5e_orf22764	PRINTS	protein_match	278	292	7.4E-12	+	.	date=15-07-2021;Target=null 278 292;ID=match$124_278_292;signature_desc=Disease resistance protein signature;Name=PR00364;status=T
Pm5e_orf22764	PRINTS	protein_match	674	690	7.4E-12	+	.	date=15-07-2021;Target=null 674 690;ID=match$124_674_690;signature_desc=Disease resistance protein signature;Name=PR00364;status=T
Pm5e_orf22764	PRINTS	protein_match	206	221	7.4E-12	+	.	date=15-07-2021;Target=null 206 221;ID=match$124_206_221;signature_desc=Disease resistance protein signature;Name=PR00364;status=T
Pm5e_orf22764	SUPERFAMILY	protein_match	187	438	3.82E-50	+	.	date=15-07-2021;Target=null 187 438;ID=match$125_187_438;Name=SSF52540;status=T;Dbxref="InterPro:IPR027417"
Pm5e_orf22764	SUPERFAMILY	protein_match	503	888	1.16E-18	+	.	date=15-07-2021;Target=null 503 888;ID=match$126_503_888;Name=SSF52058;status=T
Pm5e_orf22764	Pfam	protein_match	200	427	1.0E-35	+	.	date=15-07-2021;Target=null 200 427;ID=match$127_200_427;signature_desc=NB-ARC domain;Name=PF00931;status=T;Dbxref="InterPro:IPR002182"
Pm5e_orf22764	Gene3D	protein_match	520	908	1.5E-18	+	.	date=15-07-2021;Target=null 520 908;ID=match$128_520_908;Name=G3DSA:3.80.10.10;status=T;Dbxref="InterPro:IPR032675"
Pm5e_orf22764	Gene3D	protein_match	176	332	2.3E-25	+	.	date=15-07-2021;Target=null 176 332;ID=match$129_176_332;Name=G3DSA:3.40.50.300;status=T
##sequence-region PIH-X 1 3900
PIH-X	provided_by_user	nucleic_acid	1	3900	.	+	.	ID=PIH-X;Name=PIH-X;md5=78605d7252094d7f6614f48e18321a30
PIH-X_orf18205	getorf	ORF	1	3897	.	+	.	Target=pep_PIH-X_1_3897 1 1299;ID=orf_PIH-X_1_3897;Name=PIH-X_orf18205;md5=78605d7252094d7f6614f48e18321a30
PIH-X_orf18205	getorf	polypeptide	1	1299	.	+	.	ID=pep_PIH-X_1_3897;md5=ea0c2389c25981b5b02c4d3fa4057efc
PIH-X_orf18205	Gene3D	protein_match	334	422	1.0E-15	+	.	date=15-07-2021;Target=null 334 422;ID=match$130_334_422;Name=G3DSA:1.10.8.430;status=T;Dbxref="InterPro:IPR042197"
PIH-X_orf18205	PRINTS	protein_match	203	218	1.5E-19	+	.	date=15-07-2021;Target=null 203 218;ID=match$131_203_218;signature_desc=Disease resistance protein signature;Name=PR00364;status=T
PIH-X_orf18205	PRINTS	protein_match	275	289	1.5E-19	+	.	date=15-07-2021;Target=null 275 289;ID=match$131_275_289;signature_desc=Disease resistance protein signature;Name=PR00364;status=T
PIH-X_orf18205	PRINTS	protein_match	371	385	1.5E-19	+	.	date=15-07-2021;Target=null 371 385;ID=match$131_371_385;signature_desc=Disease resistance protein signature;Name=PR00364;status=T
PIH-X_orf18205	PRINTS	protein_match	650	666	1.5E-19	+	.	date=15-07-2021;Target=null 650 666;ID=match$131_650_666;signature_desc=Disease resistance protein signature;Name=PR00364;status=T
PIH-X_orf18205	Coils	protein_match	43	63	.	+	.	date=15-07-2021;Target=null 43 63;ID=match$132_43_63;Name=Coil;status=T
PIH-X_orf18205	Gene3D	protein_match	1129	1270	7.4E-7	+	.	date=15-07-2021;Target=null 1129 1270;ID=match$133_1129_1270;Name=G3DSA:3.80.10.10;status=T;Dbxref="InterPro:IPR032675"
PIH-X_orf18205	Coils	protein_match	711	731	.	+	.	date=15-07-2021;Target=null 711 731;ID=match$134_711_731;Name=Coil;status=T
PIH-X_orf18205	Pfam	protein_match	181	399	3.6E-52	+	.	date=15-07-2021;Target=null 181 399;ID=match$135_181_399;signature_desc=NB-ARC domain;Name=PF00931;status=T;Dbxref="InterPro:IPR002182"
PIH-X_orf18205	SUPERFAMILY	protein_match	164	432	4.0E-73	+	.	date=15-07-2021;Target=null 164 432;ID=match$136_164_432;Name=SSF52540;status=T;Dbxref="InterPro:IPR027417"
PIH-X_orf18205	Coils	protein_match	127	147	.	+	.	date=15-07-2021;Target=null 127 147;ID=match$137_127_147;Name=Coil;status=T
PIH-X_orf18205	Gene3D	protein_match	537	901	4.0E-37	+	.	date=15-07-2021;Target=null 537 901;ID=match$138_537_901;Name=G3DSA:3.80.10.10;status=T;Dbxref="InterPro:IPR032675"
PIH-X_orf18205	SUPERFAMILY	protein_match	1007	1265	1.46E-20	+	.	date=15-07-2021;Target=null 1007 1265;ID=match$139_1007_1265;Name=SSF52058;status=T
PIH-X_orf18205	Pfam	protein_match	11	103	8.7E-15	+	.	date=15-07-2021;Target=null 11 103;ID=match$140_11_103;signature_desc=Rx N-terminal domain;Name=PF18052;status=T;Dbxref="InterPro:IPR041118"
PIH-X_orf18205	Gene3D	protein_match	158	332	3.6E-42	+	.	date=15-07-2021;Target=null 158 332;ID=match$141_158_332;Name=G3DSA:3.40.50.300;status=T
PIH-X_orf18205	CDD	protein_match	178	288	0.00328955	+	.	date=15-07-2021;Target=null 178 288;ID=match$142_178_288;signature_desc=AAA;Name=cd00009;status=T
PIH-X_orf18205	SUPERFAMILY	protein_match	492	975	4.42E-36	+	.	date=15-07-2021;Target=null 492 975;ID=match$143_492_975;Name=SSF52058;status=T
PIH-X_orf18205	Gene3D	protein_match	908	1125	1.8E-15	+	.	date=15-07-2021;Target=null 908 1125;ID=match$144_908_1125;Name=G3DSA:3.80.10.10;status=T;Dbxref="InterPro:IPR032675"
PIH-X_orf18205	Gene3D	protein_match	14	121	1.1E-8	+	.	date=15-07-2021;Target=null 14 121;ID=match$145_14_121;Name=G3DSA:1.20.5.4130;status=T
PIH-X_orf18205	Coils	protein_match	70	101	.	+	.	date=15-07-2021;Target=null 70 101;ID=match$146_70_101;Name=Coil;status=T
##sequence-region Adnr1-RGA4 1 2994
Adnr1-RGA4	provided_by_user	nucleic_acid	1	2994	.	+	.	ID=Adnr1-RGA4;Name=Adnr1-RGA4;md5=c4495394431f3add5ec492129631f338
Adnr1-RGA4_orf591	getorf	ORF	1	2991	.	+	.	Target=pep_Adnr1-RGA4_1_2991 1 997;ID=orf_Adnr1-RGA4_1_2991;Name=Adnr1-RGA4_orf591;md5=c4495394431f3add5ec492129631f338
Adnr1-RGA4_orf591	getorf	polypeptide	1	997	.	+	.	ID=pep_Adnr1-RGA4_1_2991;md5=17f28ec6d84936b43b8c02f30a3601c7
Adnr1-RGA4_orf591	SUPERFAMILY	protein_match	172	440	8.75E-39	+	.	date=15-07-2021;Target=null 172 440;ID=match$147_172_440;Name=SSF52540;status=T;Dbxref="InterPro:IPR027417"
Adnr1-RGA4_orf591	SUPERFAMILY	protein_match	534	903	3.23E-29	+	.	date=15-07-2021;Target=null 534 903;ID=match$148_534_903;Name=SSF52058;status=T
Adnr1-RGA4_orf591	Gene3D	protein_match	170	333	1.4E-26	+	.	date=15-07-2021;Target=null 170 333;ID=match$149_170_333;Name=G3DSA:3.40.50.300;status=T
Adnr1-RGA4_orf591	Gene3D	protein_match	9	141	8.8E-9	+	.	date=15-07-2021;Target=null 9 141;ID=match$150_9_141;Name=G3DSA:1.20.5.4130;status=T
Adnr1-RGA4_orf591	Pfam	protein_match	180	427	1.1E-29	+	.	date=15-07-2021;Target=null 180 427;ID=match$151_180_427;signature_desc=NB-ARC domain;Name=PF00931;status=T;Dbxref="InterPro:IPR002182"
Adnr1-RGA4_orf591	Gene3D	protein_match	421	518	1.1E-9	+	.	date=15-07-2021;Target=null 421 518;ID=match$152_421_518;Name=G3DSA:1.10.10.10;status=T;Dbxref="InterPro:IPR036388"
Adnr1-RGA4_orf591	Coils	protein_match	180	200	.	+	.	date=15-07-2021;Target=null 180 200;ID=match$153_180_200;Name=Coil;status=T
Adnr1-RGA4_orf591	Gene3D	protein_match	552	914	2.1E-27	+	.	date=15-07-2021;Target=null 552 914;ID=match$154_552_914;Name=G3DSA:3.80.10.10;status=T;Dbxref="InterPro:IPR032675"
Adnr1-RGA4_orf591	Pfam	protein_match	8	93	1.6E-6	+	.	date=15-07-2021;Target=null 8 93;ID=match$155_8_93;signature_desc=Rx N-terminal domain;Name=PF18052;status=T;Dbxref="InterPro:IPR041118"
Adnr1-RGA4_orf591	PRINTS	protein_match	370	384	1.4E-17	+	.	date=15-07-2021;Target=null 370 384;ID=match$156_370_384;signature_desc=Disease resistance protein signature;Name=PR00364;status=T
Adnr1-RGA4_orf591	PRINTS	protein_match	199	214	1.4E-17	+	.	date=15-07-2021;Target=null 199 214;ID=match$156_199_214;signature_desc=Disease resistance protein signature;Name=PR00364;status=T
Adnr1-RGA4_orf591	PRINTS	protein_match	580	596	1.4E-17	+	.	date=15-07-2021;Target=null 580 596;ID=match$156_580_596;signature_desc=Disease resistance protein signature;Name=PR00364;status=T
Adnr1-RGA4_orf591	PRINTS	protein_match	281	295	1.4E-17	+	.	date=15-07-2021;Target=null 281 295;ID=match$156_281_295;signature_desc=Disease resistance protein signature;Name=PR00364;status=T
##sequence-region Rpi-amr1e-2307 1 2961
Rpi-amr1e-2307	provided_by_user	nucleic_acid	1	2961	.	+	.	ID=Rpi-amr1e-2307;Name=Rpi-amr1e-2307;md5=1179d8d5d44845c67066102608b9faec
Rpi-amr1e-2307_orf27894	getorf	ORF	1	2958	.	+	.	Target=pep_Rpi-amr1e-2307_1_2958 1 986;ID=orf_Rpi-amr1e-2307_1_2958;Name=Rpi-amr1e-2307_orf27894;md5=1179d8d5d44845c67066102608b9faec
Rpi-amr1e-2307_orf27894	getorf	polypeptide	1	986	.	+	.	ID=pep_Rpi-amr1e-2307_1_2958;md5=ed273cd3ca4f8e5ab69039c68aa40755
Rpi-amr1e-2307_orf27894	Gene3D	protein_match	137	297	1.0E-35	+	.	date=15-07-2021;Target=null 137 297;ID=match$157_137_297;Name=G3DSA:3.40.50.300;status=T
Rpi-amr1e-2307_orf27894	Gene3D	protein_match	1	125	9.7E-31	+	.	date=15-07-2021;Target=null 1 125;ID=match$158_1_125;Name=G3DSA:1.20.5.4130;status=T
Rpi-amr1e-2307_orf27894	PRINTS	protein_match	173	188	2.3E-16	+	.	date=15-07-2021;Target=null 173 188;ID=match$159_173_188;signature_desc=Disease resistance protein signature;Name=PR00364;status=T
Rpi-amr1e-2307_orf27894	PRINTS	protein_match	246	260	2.3E-16	+	.	date=15-07-2021;Target=null 246 260;ID=match$159_246_260;signature_desc=Disease resistance protein signature;Name=PR00364;status=T
Rpi-amr1e-2307_orf27894	PRINTS	protein_match	341	355	2.3E-16	+	.	date=15-07-2021;Target=null 341 355;ID=match$159_341_355;signature_desc=Disease resistance protein signature;Name=PR00364;status=T
Rpi-amr1e-2307_orf27894	PRINTS	protein_match	703	719	2.3E-16	+	.	date=15-07-2021;Target=null 703 719;ID=match$159_703_719;signature_desc=Disease resistance protein signature;Name=PR00364;status=T
Rpi-amr1e-2307_orf27894	Gene3D	protein_match	307	390	6.1E-13	+	.	date=15-07-2021;Target=null 307 390;ID=match$160_307_390;Name=G3DSA:1.10.8.430;status=T;Dbxref="InterPro:IPR042197"
Rpi-amr1e-2307_orf27894	SUPERFAMILY	protein_match	580	863	1.26E-12	+	.	date=15-07-2021;Target=null 580 863;ID=match$161_580_863;Name=SSF52058;status=T
Rpi-amr1e-2307_orf27894	Gene3D	protein_match	391	481	1.5E-20	+	.	date=15-07-2021;Target=null 391 481;ID=match$162_391_481;Name=G3DSA:1.10.10.10;status=T;Dbxref="InterPro:IPR036388"
Rpi-amr1e-2307_orf27894	SUPERFAMILY	protein_match	144	404	2.25E-60	+	.	date=15-07-2021;Target=null 144 404;ID=match$163_144_404;Name=SSF52540;status=T;Dbxref="InterPro:IPR027417"
Rpi-amr1e-2307_orf27894	Pfam	protein_match	154	385	7.6E-57	+	.	date=15-07-2021;Target=null 154 385;ID=match$164_154_385;signature_desc=NB-ARC domain;Name=PF00931;status=T;Dbxref="InterPro:IPR002182"
Rpi-amr1e-2307_orf27894	CDD	protein_match	2	120	1.21606E-20	+	.	date=15-07-2021;Target=null 2 120;ID=match$165_2_120;signature_desc=RX-CC_like;Name=cd14798;status=T;Dbxref="InterPro:IPR038005"
Rpi-amr1e-2307_orf27894	Gene3D	protein_match	573	878	1.6E-12	+	.	date=15-07-2021;Target=null 573 878;ID=match$166_573_878;Name=G3DSA:3.80.10.10;status=T;Dbxref="InterPro:IPR032675"
Rpi-amr1e-2307_orf27894	Coils	protein_match	96	116	.	+	.	date=15-07-2021;Target=null 96 116;ID=match$167_96_116;Name=Coil;status=T
##sequence-region beta-WOLF0 1 3543
beta-WOLF0	provided_by_user	nucleic_acid	1	3543	.	+	.	ID=beta-WOLF0;Name=beta-WOLF0;md5=caf3ec198835a7dac1fa07d6a0656d9f
beta-WOLF0_orf2895	getorf	ORF	1	3540	.	+	.	Target=pep_beta-WOLF0_1_3540 1 1180;ID=orf_beta-WOLF0_1_3540;Name=beta-WOLF0_orf2895;md5=caf3ec198835a7dac1fa07d6a0656d9f
beta-WOLF0_orf2895	getorf	polypeptide	1	1180	.	+	.	ID=pep_beta-WOLF0_1_3540;md5=7264ad4cc0870e6847037b6e7c8f44c0
beta-WOLF0_orf2895	SUPERFAMILY	protein_match	496	929	4.15E-39	+	.	date=15-07-2021;Target=null 496 929;ID=match$168_496_929;Name=SSF52058;status=T
beta-WOLF0_orf2895	Pfam	protein_match	10	97	2.1E-13	+	.	date=15-07-2021;Target=null 10 97;ID=match$169_10_97;signature_desc=Rx N-terminal domain;Name=PF18052;status=T;Dbxref="InterPro:IPR041118"
beta-WOLF0_orf2895	Pfam	protein_match	173	418	2.7E-41	+	.	date=15-07-2021;Target=null 173 418;ID=match$170_173_418;signature_desc=NB-ARC domain;Name=PF00931;status=T;Dbxref="InterPro:IPR002182"
beta-WOLF0_orf2895	Pfam	protein_match	571	626	3.6E-7	+	.	date=15-07-2021;Target=null 571 626;ID=match$171_571_626;signature_desc=Leucine rich repeat;Name=PF13855;status=T;Dbxref="InterPro:IPR001611"
beta-WOLF0_orf2895	Gene3D	protein_match	417	508	2.0E-18	+	.	date=15-07-2021;Target=null 417 508;ID=match$172_417_508;Name=G3DSA:1.10.10.10;status=T;Dbxref="InterPro:IPR036388"
beta-WOLF0_orf2895	Gene3D	protein_match	720	948	3.2E-16	+	.	date=15-07-2021;Target=null 720 948;ID=match$173_720_948;Name=G3DSA:3.80.10.10;status=T;Dbxref="InterPro:IPR032675"
beta-WOLF0_orf2895	Gene3D	protein_match	516	695	4.3E-25	+	.	date=15-07-2021;Target=null 516 695;ID=match$173_516_695;Name=G3DSA:3.80.10.10;status=T;Dbxref="InterPro:IPR032675"
beta-WOLF0_orf2895	Gene3D	protein_match	331	416	7.8E-12	+	.	date=15-07-2021;Target=null 331 416;ID=match$174_331_416;Name=G3DSA:1.10.8.430;status=T;Dbxref="InterPro:IPR042197"
beta-WOLF0_orf2895	Gene3D	protein_match	159	327	7.0E-38	+	.	date=15-07-2021;Target=null 159 327;ID=match$175_159_327;Name=G3DSA:3.40.50.300;status=T
beta-WOLF0_orf2895	PRINTS	protein_match	369	383	1.4E-16	+	.	date=15-07-2021;Target=null 369 383;ID=match$176_369_383;signature_desc=Disease resistance protein signature;Name=PR00364;status=T
beta-WOLF0_orf2895	PRINTS	protein_match	613	629	1.4E-16	+	.	date=15-07-2021;Target=null 613 629;ID=match$176_613_629;signature_desc=Disease resistance protein signature;Name=PR00364;status=T
beta-WOLF0_orf2895	PRINTS	protein_match	192	207	1.4E-16	+	.	date=15-07-2021;Target=null 192 207;ID=match$176_192_207;signature_desc=Disease resistance protein signature;Name=PR00364;status=T
beta-WOLF0_orf2895	PRINTS	protein_match	271	285	1.4E-16	+	.	date=15-07-2021;Target=null 271 285;ID=match$176_271_285;signature_desc=Disease resistance protein signature;Name=PR00364;status=T
beta-WOLF0_orf2895	Gene3D	protein_match	7	119	1.9E-12	+	.	date=15-07-2021;Target=null 7 119;ID=match$177_7_119;Name=G3DSA:1.20.5.4130;status=T
beta-WOLF0_orf2895	Gene3D	protein_match	962	1174	1.1E-21	+	.	date=15-07-2021;Target=null 962 1174;ID=match$178_962_1174;Name=G3DSA:3.80.10.10;status=T;Dbxref="InterPro:IPR032675"
beta-WOLF0_orf2895	SUPERFAMILY	protein_match	861	1156	1.96E-27	+	.	date=15-07-2021;Target=null 861 1156;ID=match$179_861_1156;Name=SSF52047;status=T
beta-WOLF0_orf2895	SUPERFAMILY	protein_match	160	431	1.88E-62	+	.	date=15-07-2021;Target=null 160 431;ID=match$180_160_431;Name=SSF52540;status=T;Dbxref="InterPro:IPR027417"
##sequence-region MLA7 1 2886
MLA7	provided_by_user	nucleic_acid	1	2886	.	+	.	ID=MLA7;Name=MLA7;md5=104848bdf4fba288902d1cb8fe8fbc19
MLA7_orf11226	getorf	ORF	1	2883	.	+	.	Target=pep_MLA7_1_2883 1 961;ID=orf_MLA7_1_2883;Name=MLA7_orf11226;md5=104848bdf4fba288902d1cb8fe8fbc19
MLA7_orf11226	getorf	polypeptide	1	961	.	+	.	ID=pep_MLA7_1_2883;md5=9e042d5ef154eb7d72cf524287cf510a
MLA7_orf11226	Coils	protein_match	26	46	.	+	.	date=15-07-2021;Target=null 26 46;ID=match$181_26_46;Name=Coil;status=T
MLA7_orf11226	Gene3D	protein_match	423	512	1.5E-14	+	.	date=15-07-2021;Target=null 423 512;ID=match$182_423_512;Name=G3DSA:1.10.10.10;status=T;Dbxref="InterPro:IPR036388"
MLA7_orf11226	PRINTS	protein_match	631	647	8.7E-18	+	.	date=15-07-2021;Target=null 631 647;ID=match$183_631_647;signature_desc=Disease resistance protein signature;Name=PR00364;status=T
MLA7_orf11226	PRINTS	protein_match	271	285	8.7E-18	+	.	date=15-07-2021;Target=null 271 285;ID=match$183_271_285;signature_desc=Disease resistance protein signature;Name=PR00364;status=T
MLA7_orf11226	PRINTS	protein_match	369	383	8.7E-18	+	.	date=15-07-2021;Target=null 369 383;ID=match$183_369_383;signature_desc=Disease resistance protein signature;Name=PR00364;status=T
MLA7_orf11226	PRINTS	protein_match	198	213	8.7E-18	+	.	date=15-07-2021;Target=null 198 213;ID=match$183_198_213;signature_desc=Disease resistance protein signature;Name=PR00364;status=T
MLA7_orf11226	CDD	protein_match	6	137	8.5059E-21	+	.	date=15-07-2021;Target=null 6 137;ID=match$184_6_137;signature_desc=RX-CC_like;Name=cd14798;status=T;Dbxref="InterPro:IPR038005"
MLA7_orf11226	Gene3D	protein_match	518	847	1.2E-27	+	.	date=15-07-2021;Target=null 518 847;ID=match$185_518_847;Name=G3DSA:3.80.10.10;status=T;Dbxref="InterPro:IPR032675"
MLA7_orf11226	SUPERFAMILY	protein_match	501	827	9.01E-31	+	.	date=15-07-2021;Target=null 501 827;ID=match$186_501_827;Name=SSF52058;status=T
MLA7_orf11226	Gene3D	protein_match	334	422	3.8E-14	+	.	date=15-07-2021;Target=null 334 422;ID=match$187_334_422;Name=G3DSA:1.10.8.430;status=T;Dbxref="InterPro:IPR042197"
MLA7_orf11226	SUPERFAMILY	protein_match	189	437	7.64E-59	+	.	date=15-07-2021;Target=null 189 437;ID=match$188_189_437;Name=SSF52540;status=T;Dbxref="InterPro:IPR027417"
MLA7_orf11226	Gene3D	protein_match	6	122	1.5E-30	+	.	date=15-07-2021;Target=null 6 122;ID=match$189_6_122;Name=G3DSA:1.20.5.4130;status=T
MLA7_orf11226	Pfam	protein_match	7	93	1.1E-19	+	.	date=15-07-2021;Target=null 7 93;ID=match$190_7_93;signature_desc=Rx N-terminal domain;Name=PF18052;status=T;Dbxref="InterPro:IPR041118"
MLA7_orf11226	Pfam	protein_match	198	425	2.5E-44	+	.	date=15-07-2021;Target=null 198 425;ID=match$191_198_425;signature_desc=NB-ARC domain;Name=PF00931;status=T;Dbxref="InterPro:IPR002182"
MLA7_orf11226	Gene3D	protein_match	163	324	4.9E-32	+	.	date=15-07-2021;Target=null 163 324;ID=match$192_163_324;Name=G3DSA:3.40.50.300;status=T
##sequence-region Rpi-vnt1_1 1 2676
Rpi-vnt1_1	provided_by_user	nucleic_acid	1	2676	.	+	.	ID=Rpi-vnt1_1;Name=Rpi-vnt1_1;md5=966f9076417212dc5315de6fc6b78341
Rpi-vnt1_1_orf29361	getorf	ORF	1	2673	.	+	.	Target=pep_Rpi-vnt1_1_1_2673 1 891;ID=orf_Rpi-vnt1_1_1_2673;Name=Rpi-vnt1_1_orf29361;md5=966f9076417212dc5315de6fc6b78341
Rpi-vnt1_1_orf29361	getorf	polypeptide	1	891	.	+	.	ID=pep_Rpi-vnt1_1_1_2673;md5=59fef1514aa123a174b1068819714540
Rpi-vnt1_1_orf29361	Pfam	protein_match	43	125	4.6E-14	+	.	date=15-07-2021;Target=null 43 125;ID=match$193_43_125;signature_desc=Rx N-terminal domain;Name=PF18052;status=T;Dbxref="InterPro:IPR041118"
Rpi-vnt1_1_orf29361	Gene3D	protein_match	541	890	8.5E-18	+	.	date=15-07-2021;Target=null 541 890;ID=match$194_541_890;Name=G3DSA:3.80.10.10;status=T;Dbxref="InterPro:IPR032675"
Rpi-vnt1_1_orf29361	Pfam	protein_match	194	426	6.8E-46	+	.	date=15-07-2021;Target=null 194 426;ID=match$195_194_426;signature_desc=NB-ARC domain;Name=PF00931;status=T;Dbxref="InterPro:IPR002182"
Rpi-vnt1_1_orf29361	SMART	protein_match	210	344	0.0061	+	.	date=15-07-2021;Target=null 210 344;ID=match$196_210_344;Name=SM00382;status=T;Dbxref="InterPro:IPR003593"
Rpi-vnt1_1_orf29361	Gene3D	protein_match	430	521	5.2E-18	+	.	date=15-07-2021;Target=null 430 521;ID=match$197_430_521;Name=G3DSA:1.10.10.10;status=T;Dbxref="InterPro:IPR036388"
Rpi-vnt1_1_orf29361	Gene3D	protein_match	343	429	1.4E-13	+	.	date=15-07-2021;Target=null 343 429;ID=match$198_343_429;Name=G3DSA:1.10.8.430;status=T;Dbxref="InterPro:IPR042197"
Rpi-vnt1_1_orf29361	Gene3D	protein_match	179	337	7.0E-32	+	.	date=15-07-2021;Target=null 179 337;ID=match$199_179_337;Name=G3DSA:3.40.50.300;status=T
Rpi-vnt1_1_orf29361	SUPERFAMILY	protein_match	510	875	1.56E-20	+	.	date=15-07-2021;Target=null 510 875;ID=match$200_510_875;Name=SSF52058;status=T
Rpi-vnt1_1_orf29361	CDD	protein_match	51	154	7.51586E-17	+	.	date=15-07-2021;Target=null 51 154;ID=match$201_51_154;signature_desc=RX-CC_like;Name=cd14798;status=T;Dbxref="InterPro:IPR038005"
Rpi-vnt1_1_orf29361	SUPERFAMILY	protein_match	175	444	3.09E-58	+	.	date=15-07-2021;Target=null 175 444;ID=match$202_175_444;Name=SSF52540;status=T;Dbxref="InterPro:IPR027417"
Rpi-vnt1_1_orf29361	Gene3D	protein_match	43	152	1.5E-11	+	.	date=15-07-2021;Target=null 43 152;ID=match$203_43_152;Name=G3DSA:1.20.5.4130;status=T
Rpi-vnt1_1_orf29361	PRINTS	protein_match	213	228	1.5E-16	+	.	date=15-07-2021;Target=null 213 228;ID=match$204_213_228;signature_desc=Disease resistance protein signature;Name=PR00364;status=T
Rpi-vnt1_1_orf29361	PRINTS	protein_match	282	296	1.5E-16	+	.	date=15-07-2021;Target=null 282 296;ID=match$204_282_296;signature_desc=Disease resistance protein signature;Name=PR00364;status=T
Rpi-vnt1_1_orf29361	PRINTS	protein_match	639	655	1.5E-16	+	.	date=15-07-2021;Target=null 639 655;ID=match$204_639_655;signature_desc=Disease resistance protein signature;Name=PR00364;status=T
Rpi-vnt1_1_orf29361	PRINTS	protein_match	383	397	1.5E-16	+	.	date=15-07-2021;Target=null 383 397;ID=match$204_383_397;signature_desc=Disease resistance protein signature;Name=PR00364;status=T
Rpi-vnt1_1_orf29361	Coils	protein_match	96	116	.	+	.	date=15-07-2021;Target=null 96 116;ID=match$205_96_116;Name=Coil;status=T
##sequence-region Rpi-amr1e-1123 1 2964
Rpi-amr1e-1123	provided_by_user	nucleic_acid	1	2964	.	+	.	ID=Rpi-amr1e-1123;Name=Rpi-amr1e-1123;md5=911a85530d0b5c3e5e8d5f58ec5ec639
Rpi-amr1e-1123_orf27658	getorf	ORF	1	2961	.	+	.	Target=pep_Rpi-amr1e-1123_1_2961 1 987;ID=orf_Rpi-amr1e-1123_1_2961;Name=Rpi-amr1e-1123_orf27658;md5=911a85530d0b5c3e5e8d5f58ec5ec639
Rpi-amr1e-1123_orf27658	getorf	polypeptide	1	987	.	+	.	ID=pep_Rpi-amr1e-1123_1_2961;md5=c5fed9016d31fc964179621d6c31d5c2
Rpi-amr1e-1123_orf27658	Gene3D	protein_match	137	297	1.5E-35	+	.	date=15-07-2021;Target=null 137 297;ID=match$206_137_297;Name=G3DSA:3.40.50.300;status=T
Rpi-amr1e-1123_orf27658	SUPERFAMILY	protein_match	144	404	3.19E-60	+	.	date=15-07-2021;Target=null 144 404;ID=match$207_144_404;Name=SSF52540;status=T;Dbxref="InterPro:IPR027417"
Rpi-amr1e-1123_orf27658	Gene3D	protein_match	307	390	6.1E-13	+	.	date=15-07-2021;Target=null 307 390;ID=match$208_307_390;Name=G3DSA:1.10.8.430;status=T;Dbxref="InterPro:IPR042197"
Rpi-amr1e-1123_orf27658	Pfam	protein_match	154	385	1.8E-56	+	.	date=15-07-2021;Target=null 154 385;ID=match$209_154_385;signature_desc=NB-ARC domain;Name=PF00931;status=T;Dbxref="InterPro:IPR002182"
Rpi-amr1e-1123_orf27658	SUPERFAMILY	protein_match	627	863	1.02E-13	+	.	date=15-07-2021;Target=null 627 863;ID=match$210_627_863;Name=SSF52047;status=T
Rpi-amr1e-1123_orf27658	Gene3D	protein_match	391	481	1.5E-20	+	.	date=15-07-2021;Target=null 391 481;ID=match$211_391_481;Name=G3DSA:1.10.10.10;status=T;Dbxref="InterPro:IPR036388"
Rpi-amr1e-1123_orf27658	Gene3D	protein_match	575	914	1.7E-11	+	.	date=15-07-2021;Target=null 575 914;ID=match$212_575_914;Name=G3DSA:3.80.10.10;status=T;Dbxref="InterPro:IPR032675"
Rpi-amr1e-1123_orf27658	PRINTS	protein_match	246	260	2.3E-16	+	.	date=15-07-2021;Target=null 246 260;ID=match$213_246_260;signature_desc=Disease resistance protein signature;Name=PR00364;status=T
Rpi-amr1e-1123_orf27658	PRINTS	protein_match	341	355	2.3E-16	+	.	date=15-07-2021;Target=null 341 355;ID=match$213_341_355;signature_desc=Disease resistance protein signature;Name=PR00364;status=T
Rpi-amr1e-1123_orf27658	PRINTS	protein_match	173	188	2.3E-16	+	.	date=15-07-2021;Target=null 173 188;ID=match$213_173_188;signature_desc=Disease resistance protein signature;Name=PR00364;status=T
Rpi-amr1e-1123_orf27658	PRINTS	protein_match	703	719	2.3E-16	+	.	date=15-07-2021;Target=null 703 719;ID=match$213_703_719;signature_desc=Disease resistance protein signature;Name=PR00364;status=T
Rpi-amr1e-1123_orf27658	Gene3D	protein_match	1	125	6.5E-31	+	.	date=15-07-2021;Target=null 1 125;ID=match$214_1_125;Name=G3DSA:1.20.5.4130;status=T
Rpi-amr1e-1123_orf27658	CDD	protein_match	2	120	1.14489E-19	+	.	date=15-07-2021;Target=null 2 120;ID=match$215_2_120;signature_desc=RX-CC_like;Name=cd14798;status=T;Dbxref="InterPro:IPR038005"
Rpi-amr1e-1123_orf27658	Coils	protein_match	96	116	.	+	.	date=15-07-2021;Target=null 96 116;ID=match$216_96_116;Name=Coil;status=T
##sequence-region RPP2A 1 3930
RPP2A	provided_by_user	nucleic_acid	1	3930	.	+	.	ID=RPP2A;Name=RPP2A;md5=e4543d0dd0d490ef08861c5cdfbe7c68
RPP2A_orf30669	getorf	ORF	1	3927	.	+	.	Target=pep_RPP2A_1_3927 1 1309;ID=orf_RPP2A_1_3927;Name=RPP2A_orf30669;md5=e4543d0dd0d490ef08861c5cdfbe7c68
RPP2A_orf30669	getorf	polypeptide	1	1309	.	+	.	ID=pep_RPP2A_1_3927;md5=605629b65046cbd48778637a562b79ae
RPP2A_orf30669	SUPERFAMILY	protein_match	959	1062	7.34E-8	+	.	date=15-07-2021;Target=null 959 1062;ID=match$217_959_1062;Name=SSF46785;status=T;Dbxref="InterPro:IPR036390"
RPP2A_orf30669	Gene3D	protein_match	8	172	1.7E-54	+	.	date=15-07-2021;Target=null 8 172;ID=match$218_8_172;Name=G3DSA:3.40.50.10140;status=T;Dbxref="InterPro:IPR035897"
RPP2A_orf30669	Gene3D	protein_match	575	737	1.5E-19	+	.	date=15-07-2021;Target=null 575 737;ID=match$219_575_737;Name=G3DSA:3.40.50.10140;status=T;Dbxref="InterPro:IPR035897"
RPP2A_orf30669	Gene3D	protein_match	1256	1305	2.1E-7	+	.	date=15-07-2021;Target=null 1256 1305;ID=match$220_1256_1305;Name=G3DSA:3.80.10.10;status=T;Dbxref="InterPro:IPR032675"
RPP2A_orf30669	Gene3D	protein_match	1056	1255	1.0E-19	+	.	date=15-07-2021;Target=null 1056 1255;ID=match$220_1056_1255;Name=G3DSA:3.80.10.10;status=T;Dbxref="InterPro:IPR032675"
RPP2A_orf30669	ProSiteProfiles	protein_match	9	147	29.917	+	.	date=15-07-2021;Target=null 9 147;ID=match$221_9_147;signature_desc=TIR domain profile.;Name=PS50104;status=T;Dbxref="InterPro:IPR000157"
RPP2A_orf30669	SMART	protein_match	10	147	7.6E-49	+	.	date=15-07-2021;Target=null 10 147;ID=match$222_10_147;Name=SM00255;status=T;Dbxref="InterPro:IPR000157"
RPP2A_orf30669	SMART	protein_match	578	712	0.0025	+	.	date=15-07-2021;Target=null 578 712;ID=match$222_578_712;Name=SM00255;status=T;Dbxref="InterPro:IPR000157"
RPP2A_orf30669	SUPERFAMILY	protein_match	581	712	8.37E-12	+	.	date=15-07-2021;Target=null 581 712;ID=match$223_581_712;Name=SSF52200;status=T;Dbxref="InterPro:IPR035897"
RPP2A_orf30669	Gene3D	protein_match	173	331	9.6E-24	+	.	date=15-07-2021;Target=null 173 331;ID=match$224_173_331;Name=G3DSA:3.40.50.300;status=T
RPP2A_orf30669	SUPERFAMILY	protein_match	7	150	5.75E-34	+	.	date=15-07-2021;Target=null 7 150;ID=match$225_7_150;Name=SSF52200;status=T;Dbxref="InterPro:IPR035897"
RPP2A_orf30669	SUPERFAMILY	protein_match	1080	1300	4.42E-26	+	.	date=15-07-2021;Target=null 1080 1300;ID=match$226_1080_1300;Name=SSF52058;status=T
RPP2A_orf30669	Pfam	protein_match	752	958	8.8E-20	+	.	date=15-07-2021;Target=null 752 958;ID=match$227_752_958;signature_desc=NB-ARC domain;Name=PF00931;status=T;Dbxref="InterPro:IPR002182"
RPP2A_orf30669	Pfam	protein_match	187	412	4.7E-14	+	.	date=15-07-2021;Target=null 187 412;ID=match$227_187_412;signature_desc=NB-ARC domain;Name=PF00931;status=T;Dbxref="InterPro:IPR002182"
RPP2A_orf30669	SMART	protein_match	759	1031	2.8	+	.	date=15-07-2021;Target=null 759 1031;ID=match$228_759_1031;Name=SM00382;status=T;Dbxref="InterPro:IPR003593"
RPP2A_orf30669	SMART	protein_match	203	345	0.0029	+	.	date=15-07-2021;Target=null 203 345;ID=match$228_203_345;Name=SM00382;status=T;Dbxref="InterPro:IPR003593"
RPP2A_orf30669	Pfam	protein_match	1146	1165	3.3E-10	+	.	date=15-07-2021;Target=null 1146 1165;ID=match$229_1146_1165;signature_desc=Leucine Rich Repeat;Name=PF07725;status=T;Dbxref="InterPro:IPR011713"
RPP2A_orf30669	ProSiteProfiles	protein_match	488	585	36.313	+	.	date=15-07-2021;Target=null 488 585;ID=match$230_488_585;signature_desc=ALOG domain profile.;Name=PS51697;status=T;Dbxref="InterPro:IPR006936"
RPP2A_orf30669	SUPERFAMILY	protein_match	748	982	5.25E-38	+	.	date=15-07-2021;Target=null 748 982;ID=match$231_748_982;Name=SSF52540;status=T;Dbxref="InterPro:IPR027417"
RPP2A_orf30669	SUPERFAMILY	protein_match	178	414	1.8E-42	+	.	date=15-07-2021;Target=null 178 414;ID=match$232_178_414;Name=SSF52540;status=T;Dbxref="InterPro:IPR027417"
RPP2A_orf30669	Gene3D	protein_match	738	893	6.9E-19	+	.	date=15-07-2021;Target=null 738 893;ID=match$233_738_893;Name=G3DSA:3.40.50.300;status=T
RPP2A_orf30669	PRINTS	protein_match	837	851	1.7E-18	+	.	date=15-07-2021;Target=null 837 851;ID=match$234_837_851;signature_desc=Disease resistance protein signature;Name=PR00364;status=T
RPP2A_orf30669	PRINTS	protein_match	762	777	1.7E-18	+	.	date=15-07-2021;Target=null 762 777;ID=match$234_762_777;signature_desc=Disease resistance protein signature;Name=PR00364;status=T
RPP2A_orf30669	PRINTS	protein_match	1279	1295	1.7E-18	+	.	date=15-07-2021;Target=null 1279 1295;ID=match$234_1279_1295;signature_desc=Disease resistance protein signature;Name=PR00364;status=T
RPP2A_orf30669	PRINTS	protein_match	923	937	1.7E-18	+	.	date=15-07-2021;Target=null 923 937;ID=match$234_923_937;signature_desc=Disease resistance protein signature;Name=PR00364;status=T
RPP2A_orf30669	Pfam	protein_match	624	724	1.4E-13	+	.	date=15-07-2021;Target=null 624 724;ID=match$235_624_724;signature_desc=TIR domain;Name=PF01582;status=T;Dbxref="InterPro:IPR000157"
RPP2A_orf30669	Pfam	protein_match	11	182	2.4E-43	+	.	date=15-07-2021;Target=null 11 182;ID=match$235_11_182;signature_desc=TIR domain;Name=PF01582;status=T;Dbxref="InterPro:IPR000157"
##sequence-region FB_MR5 1 4167
FB_MR5	provided_by_user	nucleic_acid	1	4167	.	+	.	ID=FB_MR5;Name=FB_MR5;md5=61c57b3725c217e51fe253889d5639fa
FB_MR5_orf6114	getorf	ORF	1	4164	.	+	.	Target=pep_FB_MR5_1_4164 1 1388;ID=orf_FB_MR5_1_4164;Name=FB_MR5_orf6114;md5=61c57b3725c217e51fe253889d5639fa
FB_MR5_orf6114	getorf	polypeptide	1	1388	.	+	.	ID=pep_FB_MR5_1_4164;md5=f5d8b68d6ccbd2b71553b6025c6a86e8
FB_MR5_orf6114	Pfam	protein_match	173	394	2.5E-47	+	.	date=15-07-2021;Target=null 173 394;ID=match$236_173_394;signature_desc=NB-ARC domain;Name=PF00931;status=T;Dbxref="InterPro:IPR002182"
FB_MR5_orf6114	Pfam	protein_match	7	101	1.4E-22	+	.	date=15-07-2021;Target=null 7 101;ID=match$237_7_101;signature_desc=Rx N-terminal domain;Name=PF18052;status=T;Dbxref="InterPro:IPR041118"
FB_MR5_orf6114	Coils	protein_match	117	144	.	+	.	date=15-07-2021;Target=null 117 144;ID=match$238_117_144;Name=Coil;status=T
FB_MR5_orf6114	CDD	protein_match	9	136	4.92785E-14	+	.	date=15-07-2021;Target=null 9 136;ID=match$239_9_136;signature_desc=RX-CC_like;Name=cd14798;status=T;Dbxref="InterPro:IPR038005"
FB_MR5_orf6114	Coils	protein_match	719	739	.	+	.	date=15-07-2021;Target=null 719 739;ID=match$240_719_739;Name=Coil;status=T
FB_MR5_orf6114	Gene3D	protein_match	414	501	1.7E-13	+	.	date=15-07-2021;Target=null 414 501;ID=match$241_414_501;Name=G3DSA:1.10.10.10;status=T;Dbxref="InterPro:IPR036388"
FB_MR5_orf6114	Gene3D	protein_match	1199	1366	8.8E-19	+	.	date=15-07-2021;Target=null 1199 1366;ID=match$242_1199_1366;Name=G3DSA:3.80.10.10;status=T;Dbxref="InterPro:IPR032675"
FB_MR5_orf6114	SUPERFAMILY	protein_match	1091	1376	6.57E-25	+	.	date=15-07-2021;Target=null 1091 1376;ID=match$243_1091_1376;Name=SSF52058;status=T
FB_MR5_orf6114	SUPERFAMILY	protein_match	934	1190	1.88E-11	+	.	date=15-07-2021;Target=null 934 1190;ID=match$244_934_1190;Name=SSF52047;status=T
FB_MR5_orf6114	SUPERFAMILY	protein_match	490	920	5.1E-40	+	.	date=15-07-2021;Target=null 490 920;ID=match$245_490_920;Name=SSF52058;status=T
FB_MR5_orf6114	Gene3D	protein_match	11	135	3.2E-19	+	.	date=15-07-2021;Target=null 11 135;ID=match$246_11_135;Name=G3DSA:1.20.5.4130;status=T
FB_MR5_orf6114	Gene3D	protein_match	924	1173	3.0E-10	+	.	date=15-07-2021;Target=null 924 1173;ID=match$247_924_1173;Name=G3DSA:3.80.10.10;status=T;Dbxref="InterPro:IPR032675"
FB_MR5_orf6114	PRINTS	protein_match	623	639	4.6E-20	+	.	date=15-07-2021;Target=null 623 639;ID=match$248_623_639;signature_desc=Disease resistance protein signature;Name=PR00364;status=T
FB_MR5_orf6114	PRINTS	protein_match	367	381	4.6E-20	+	.	date=15-07-2021;Target=null 367 381;ID=match$248_367_381;signature_desc=Disease resistance protein signature;Name=PR00364;status=T
FB_MR5_orf6114	PRINTS	protein_match	195	210	4.6E-20	+	.	date=15-07-2021;Target=null 195 210;ID=match$248_195_210;signature_desc=Disease resistance protein signature;Name=PR00364;status=T
FB_MR5_orf6114	PRINTS	protein_match	268	282	4.6E-20	+	.	date=15-07-2021;Target=null 268 282;ID=match$248_268_282;signature_desc=Disease resistance protein signature;Name=PR00364;status=T
FB_MR5_orf6114	Gene3D	protein_match	153	325	2.9E-36	+	.	date=15-07-2021;Target=null 153 325;ID=match$249_153_325;Name=G3DSA:3.40.50.300;status=T
FB_MR5_orf6114	Gene3D	protein_match	331	413	3.9E-10	+	.	date=15-07-2021;Target=null 331 413;ID=match$250_331_413;Name=G3DSA:1.10.8.430;status=T;Dbxref="InterPro:IPR042197"
FB_MR5_orf6114	Gene3D	protein_match	544	923	1.1E-46	+	.	date=15-07-2021;Target=null 544 923;ID=match$251_544_923;Name=G3DSA:3.80.10.10;status=T;Dbxref="InterPro:IPR032675"
FB_MR5_orf6114	SUPERFAMILY	protein_match	160	428	1.48E-62	+	.	date=15-07-2021;Target=null 160 428;ID=match$252_160_428;Name=SSF52540;status=T;Dbxref="InterPro:IPR027417"
##sequence-region Mal-R 1 3699
Mal-R	provided_by_user	nucleic_acid	1	3699	.	+	.	ID=Mal-R;Name=Mal-R;md5=51fc32c3068942851c87d9e6f06d713c
Mal-R_orf10632	getorf	ORF	1	3696	.	+	.	Target=pep_Mal-R_1_3696 1 1232;ID=orf_Mal-R_1_3696;Name=Mal-R_orf10632;md5=51fc32c3068942851c87d9e6f06d713c
Mal-R_orf10632	getorf	polypeptide	1	1232	.	+	.	ID=pep_Mal-R_1_3696;md5=bce71e11de6de175a1f25c2a3a33ccd9
Mal-R_orf10632	Coils	protein_match	40	60	.	+	.	date=15-07-2021;Target=null 40 60;ID=match$253_40_60;Name=Coil;status=T
Mal-R_orf10632	Gene3D	protein_match	560	873	5.4E-43	+	.	date=15-07-2021;Target=null 560 873;ID=match$254_560_873;Name=G3DSA:3.80.10.10;status=T;Dbxref="InterPro:IPR032675"
Mal-R_orf10632	SUPERFAMILY	protein_match	869	1204	1.9E-23	+	.	date=15-07-2021;Target=null 869 1204;ID=match$255_869_1204;Name=SSF52058;status=T
Mal-R_orf10632	PRINTS	protein_match	261	275	4.6E-14	+	.	date=15-07-2021;Target=null 261 275;ID=match$256_261_275;signature_desc=Disease resistance protein signature;Name=PR00364;status=T
Mal-R_orf10632	PRINTS	protein_match	359	373	4.6E-14	+	.	date=15-07-2021;Target=null 359 373;ID=match$256_359_373;signature_desc=Disease resistance protein signature;Name=PR00364;status=T
Mal-R_orf10632	PRINTS	protein_match	187	202	4.6E-14	+	.	date=15-07-2021;Target=null 187 202;ID=match$256_187_202;signature_desc=Disease resistance protein signature;Name=PR00364;status=T
Mal-R_orf10632	PRINTS	protein_match	993	1009	4.6E-14	+	.	date=15-07-2021;Target=null 993 1009;ID=match$256_993_1009;signature_desc=Disease resistance protein signature;Name=PR00364;status=T
Mal-R_orf10632	Pfam	protein_match	168	410	2.3E-43	+	.	date=15-07-2021;Target=null 168 410;ID=match$257_168_410;signature_desc=NB-ARC domain;Name=PF00931;status=T;Dbxref="InterPro:IPR002182"
Mal-R_orf10632	Gene3D	protein_match	149	315	1.1E-35	+	.	date=15-07-2021;Target=null 149 315;ID=match$258_149_315;Name=G3DSA:3.40.50.300;status=T
Mal-R_orf10632	Gene3D	protein_match	874	1083	6.9E-15	+	.	date=15-07-2021;Target=null 874 1083;ID=match$259_874_1083;Name=G3DSA:3.80.10.10;status=T;Dbxref="InterPro:IPR032675"
Mal-R_orf10632	Gene3D	protein_match	15	120	4.0E-13	+	.	date=15-07-2021;Target=null 15 120;ID=match$260_15_120;Name=G3DSA:1.20.5.4130;status=T
Mal-R_orf10632	Pfam	protein_match	16	100	5.5E-16	+	.	date=15-07-2021;Target=null 16 100;ID=match$261_16_100;signature_desc=Rx N-terminal domain;Name=PF18052;status=T;Dbxref="InterPro:IPR041118"
Mal-R_orf10632	Gene3D	protein_match	402	492	5.5E-10	+	.	date=15-07-2021;Target=null 402 492;ID=match$262_402_492;Name=G3DSA:1.10.10.10;status=T;Dbxref="InterPro:IPR036388"
Mal-R_orf10632	Gene3D	protein_match	1090	1202	1.5E-13	+	.	date=15-07-2021;Target=null 1090 1202;ID=match$263_1090_1202;Name=G3DSA:3.80.10.10;status=T;Dbxref="InterPro:IPR032675"
Mal-R_orf10632	SUPERFAMILY	protein_match	153	422	4.53E-59	+	.	date=15-07-2021;Target=null 153 422;ID=match$264_153_422;Name=SSF52540;status=T;Dbxref="InterPro:IPR027417"
Mal-R_orf10632	SUPERFAMILY	protein_match	480	908	1.04E-39	+	.	date=15-07-2021;Target=null 480 908;ID=match$265_480_908;Name=SSF52058;status=T
Mal-R_orf10632	Coils	protein_match	693	713	.	+	.	date=15-07-2021;Target=null 693 713;ID=match$266_693_713;Name=Coil;status=T
Mal-R_orf10632	CDD	protein_match	9	130	3.87281E-9	+	.	date=15-07-2021;Target=null 9 130;ID=match$267_9_130;signature_desc=RX-CC_like;Name=cd14798;status=T;Dbxref="InterPro:IPR038005"
##sequence-region Ta4ANPR1-RGA4 1 3321
Ta4ANPR1-RGA4	provided_by_user	nucleic_acid	1	3321	.	+	.	ID=Ta4ANPR1-RGA4;Name=Ta4ANPR1-RGA4;md5=218f859800fec4c81ee972718059c64e
Ta4ANPR1-RGA4_orf37231	getorf	ORF	1	3318	.	+	.	Target=pep_Ta4ANPR1-RGA4_1_3318 1 1106;ID=orf_Ta4ANPR1-RGA4_1_3318;Name=Ta4ANPR1-RGA4_orf37231;md5=218f859800fec4c81ee972718059c64e
Ta4ANPR1-RGA4_orf37231	getorf	polypeptide	1	1106	.	+	.	ID=pep_Ta4ANPR1-RGA4_1_3318;md5=fed562cc2aba9c77c6ce4ef8dc436a2d
Ta4ANPR1-RGA4_orf37231	Gene3D	protein_match	492	871	5.2E-19	+	.	date=15-07-2021;Target=null 492 871;ID=match$268_492_871;Name=G3DSA:3.80.10.10;status=T;Dbxref="InterPro:IPR032675"
Ta4ANPR1-RGA4_orf37231	SUPERFAMILY	protein_match	494	860	7.14E-17	+	.	date=15-07-2021;Target=null 494 860;ID=match$269_494_860;Name=SSF52058;status=T
Ta4ANPR1-RGA4_orf37231	CDD	protein_match	16	133	5.31045E-11	+	.	date=15-07-2021;Target=null 16 133;ID=match$270_16_133;signature_desc=RX-CC_like;Name=cd14798;status=T;Dbxref="InterPro:IPR038005"
Ta4ANPR1-RGA4_orf37231	Gene3D	protein_match	170	323	1.4E-25	+	.	date=15-07-2021;Target=null 170 323;ID=match$271_170_323;Name=G3DSA:3.40.50.300;status=T
Ta4ANPR1-RGA4_orf37231	PRINTS	protein_match	520	536	3.4E-12	+	.	date=15-07-2021;Target=null 520 536;ID=match$272_520_536;signature_desc=Disease resistance protein signature;Name=PR00364;status=T
Ta4ANPR1-RGA4_orf37231	PRINTS	protein_match	270	284	3.4E-12	+	.	date=15-07-2021;Target=null 270 284;ID=match$272_270_284;signature_desc=Disease resistance protein signature;Name=PR00364;status=T
Ta4ANPR1-RGA4_orf37231	PRINTS	protein_match	365	379	3.4E-12	+	.	date=15-07-2021;Target=null 365 379;ID=match$272_365_379;signature_desc=Disease resistance protein signature;Name=PR00364;status=T
Ta4ANPR1-RGA4_orf37231	PRINTS	protein_match	199	214	3.4E-12	+	.	date=15-07-2021;Target=null 199 214;ID=match$272_199_214;signature_desc=Disease resistance protein signature;Name=PR00364;status=T
Ta4ANPR1-RGA4_orf37231	Pfam	protein_match	14	94	8.8E-12	+	.	date=15-07-2021;Target=null 14 94;ID=match$273_14_94;signature_desc=Rx N-terminal domain;Name=PF18052;status=T;Dbxref="InterPro:IPR041118"
Ta4ANPR1-RGA4_orf37231	Gene3D	protein_match	12	129	6.8E-14	+	.	date=15-07-2021;Target=null 12 129;ID=match$274_12_129;Name=G3DSA:1.20.5.4130;status=T
Ta4ANPR1-RGA4_orf37231	SUPERFAMILY	protein_match	176	381	1.33E-36	+	.	date=15-07-2021;Target=null 176 381;ID=match$275_176_381;Name=SSF52540;status=T;Dbxref="InterPro:IPR027417"
Ta4ANPR1-RGA4_orf37231	Pfam	protein_match	189	380	1.4E-27	+	.	date=15-07-2021;Target=null 189 380;ID=match$276_189_380;signature_desc=NB-ARC domain;Name=PF00931;status=T;Dbxref="InterPro:IPR002182"
##sequence-region WRR8_Sf-2 1 3405
WRR8_Sf-2	provided_by_user	nucleic_acid	1	3405	.	+	.	ID=WRR8_Sf-2;Name=WRR8_Sf-2;md5=15cae4d439b1c8b31bf558ab3adc14d5
WRR8_Sf-2_orf40241	getorf	ORF	1	3402	.	+	.	Target=pep_WRR8_Sf-2_1_3402 1 1134;ID=orf_WRR8_Sf-2_1_3402;Name=WRR8_Sf-2_orf40241;md5=15cae4d439b1c8b31bf558ab3adc14d5
WRR8_Sf-2_orf40241	getorf	polypeptide	1	1134	.	+	.	ID=pep_WRR8_Sf-2_1_3402;md5=7957b233616a7f36c0e149ce9b9a990d
WRR8_Sf-2_orf40241	ProSiteProfiles	protein_match	10	145	27.962	+	.	date=15-07-2021;Target=null 10 145;ID=match$277_10_145;signature_desc=TIR domain profile.;Name=PS50104;status=T;Dbxref="InterPro:IPR000157"
WRR8_Sf-2_orf40241	Gene3D	protein_match	9	175	1.5E-63	+	.	date=15-07-2021;Target=null 9 175;ID=match$278_9_175;Name=G3DSA:3.40.50.10140;status=T;Dbxref="InterPro:IPR035897"
WRR8_Sf-2_orf40241	Pfam	protein_match	12	183	8.9E-48	+	.	date=15-07-2021;Target=null 12 183;ID=match$279_12_183;signature_desc=TIR domain;Name=PF01582;status=T;Dbxref="InterPro:IPR000157"
WRR8_Sf-2_orf40241	SMART	protein_match	11	145	6.3E-49	+	.	date=15-07-2021;Target=null 11 145;ID=match$280_11_145;Name=SM00255;status=T;Dbxref="InterPro:IPR000157"
WRR8_Sf-2_orf40241	PRINTS	protein_match	381	395	2.8E-20	+	.	date=15-07-2021;Target=null 381 395;ID=match$281_381_395;signature_desc=Disease resistance protein signature;Name=PR00364;status=T
WRR8_Sf-2_orf40241	PRINTS	protein_match	288	302	2.8E-20	+	.	date=15-07-2021;Target=null 288 302;ID=match$281_288_302;signature_desc=Disease resistance protein signature;Name=PR00364;status=T
WRR8_Sf-2_orf40241	PRINTS	protein_match	671	687	2.8E-20	+	.	date=15-07-2021;Target=null 671 687;ID=match$281_671_687;signature_desc=Disease resistance protein signature;Name=PR00364;status=T
WRR8_Sf-2_orf40241	PRINTS	protein_match	205	220	2.8E-20	+	.	date=15-07-2021;Target=null 205 220;ID=match$281_205_220;signature_desc=Disease resistance protein signature;Name=PR00364;status=T
WRR8_Sf-2_orf40241	Gene3D	protein_match	695	840	2.6E-21	+	.	date=15-07-2021;Target=null 695 840;ID=match$282_695_840;Name=G3DSA:3.80.10.10;status=T;Dbxref="InterPro:IPR032675"
WRR8_Sf-2_orf40241	Gene3D	protein_match	528	694	1.6E-19	+	.	date=15-07-2021;Target=null 528 694;ID=match$282_528_694;Name=G3DSA:3.80.10.10;status=T;Dbxref="InterPro:IPR032675"
WRR8_Sf-2_orf40241	SUPERFAMILY	protein_match	416	500	8.43E-9	+	.	date=15-07-2021;Target=null 416 500;ID=match$283_416_500;Name=SSF46785;status=T;Dbxref="InterPro:IPR036390"
WRR8_Sf-2_orf40241	SUPERFAMILY	protein_match	2	148	1.2E-38	+	.	date=15-07-2021;Target=null 2 148;ID=match$284_2_148;Name=SSF52200;status=T;Dbxref="InterPro:IPR035897"
WRR8_Sf-2_orf40241	SMART	protein_match	202	348	1.3E-4	+	.	date=15-07-2021;Target=null 202 348;ID=match$285_202_348;Name=SM00382;status=T;Dbxref="InterPro:IPR003593"
WRR8_Sf-2_orf40241	Pfam	protein_match	195	427	3.1E-15	+	.	date=15-07-2021;Target=null 195 427;ID=match$286_195_427;signature_desc=NB-ARC domain;Name=PF00931;status=T;Dbxref="InterPro:IPR002182"
WRR8_Sf-2_orf40241	Gene3D	protein_match	348	430	5.7E-10	+	.	date=15-07-2021;Target=null 348 430;ID=match$287_348_430;Name=G3DSA:1.10.8.430;status=T;Dbxref="InterPro:IPR042197"
WRR8_Sf-2_orf40241	Gene3D	protein_match	176	340	4.9E-21	+	.	date=15-07-2021;Target=null 176 340;ID=match$288_176_340;Name=G3DSA:3.40.50.300;status=T
WRR8_Sf-2_orf40241	Pfam	protein_match	605	623	4.8E-8	+	.	date=15-07-2021;Target=null 605 623;ID=match$289_605_623;signature_desc=Leucine Rich Repeat;Name=PF07725;status=T;Dbxref="InterPro:IPR011713"
WRR8_Sf-2_orf40241	SUPERFAMILY	protein_match	543	900	1.56E-38	+	.	date=15-07-2021;Target=null 543 900;ID=match$290_543_900;Name=SSF52058;status=T
WRR8_Sf-2_orf40241	SUPERFAMILY	protein_match	173	440	1.24E-47	+	.	date=15-07-2021;Target=null 173 440;ID=match$291_173_440;Name=SSF52540;status=T;Dbxref="InterPro:IPR027417"
##sequence-region PigmS 1 3099
PigmS	provided_by_user	nucleic_acid	1	3099	.	+	.	ID=PigmS;Name=PigmS;md5=15550b13970855c5d8f538ef2f660e78
PigmS_orf18113	getorf	ORF	1	3096	.	+	.	Target=pep_PigmS_1_3096 1 1032;ID=orf_PigmS_1_3096;Name=PigmS_orf18113;md5=15550b13970855c5d8f538ef2f660e78
PigmS_orf18113	getorf	polypeptide	1	1032	.	+	.	ID=pep_PigmS_1_3096;md5=47b3ea8d0ec0df871a8b03e0d4b68e4a
PigmS_orf18113	Gene3D	protein_match	12	109	1.5E-24	+	.	date=15-07-2021;Target=null 12 109;ID=match$292_12_109;Name=G3DSA:1.20.5.4130;status=T
PigmS_orf18113	Gene3D	protein_match	141	330	2.9E-32	+	.	date=15-07-2021;Target=null 141 330;ID=match$293_141_330;Name=G3DSA:3.40.50.300;status=T
PigmS_orf18113	SUPERFAMILY	protein_match	500	932	3.57E-30	+	.	date=15-07-2021;Target=null 500 932;ID=match$294_500_932;Name=SSF52058;status=T
PigmS_orf18113	Gene3D	protein_match	335	421	1.0E-11	+	.	date=15-07-2021;Target=null 335 421;ID=match$295_335_421;Name=G3DSA:1.10.8.430;status=T;Dbxref="InterPro:IPR042197"
PigmS_orf18113	CDD	protein_match	26	124	6.99984E-30	+	.	date=15-07-2021;Target=null 26 124;ID=match$296_26_124;signature_desc=RX-CC_like;Name=cd14798;status=T;Dbxref="InterPro:IPR038005"
PigmS_orf18113	Pfam	protein_match	182	423	2.4E-43	+	.	date=15-07-2021;Target=null 182 423;ID=match$297_182_423;signature_desc=NB-ARC domain;Name=PF00931;status=T;Dbxref="InterPro:IPR002182"
PigmS_orf18113	Pfam	protein_match	12	100	5.8E-23	+	.	date=15-07-2021;Target=null 12 100;ID=match$298_12_100;signature_desc=Rx N-terminal domain;Name=PF18052;status=T;Dbxref="InterPro:IPR041118"
PigmS_orf18113	PRINTS	protein_match	372	386	1.3E-15	+	.	date=15-07-2021;Target=null 372 386;ID=match$299_372_386;signature_desc=Disease resistance protein signature;Name=PR00364;status=T
PigmS_orf18113	PRINTS	protein_match	574	590	1.3E-15	+	.	date=15-07-2021;Target=null 574 590;ID=match$299_574_590;signature_desc=Disease resistance protein signature;Name=PR00364;status=T
PigmS_orf18113	PRINTS	protein_match	273	287	1.3E-15	+	.	date=15-07-2021;Target=null 273 287;ID=match$299_273_287;signature_desc=Disease resistance protein signature;Name=PR00364;status=T
PigmS_orf18113	PRINTS	protein_match	188	203	1.3E-15	+	.	date=15-07-2021;Target=null 188 203;ID=match$299_188_203;signature_desc=Disease resistance protein signature;Name=PR00364;status=T
PigmS_orf18113	Gene3D	protein_match	422	511	7.5E-20	+	.	date=15-07-2021;Target=null 422 511;ID=match$300_422_511;Name=G3DSA:1.10.10.10;status=T;Dbxref="InterPro:IPR036388"
PigmS_orf18113	Gene3D	protein_match	688	927	1.5E-19	+	.	date=15-07-2021;Target=null 688 927;ID=match$301_688_927;Name=G3DSA:3.80.10.10;status=T;Dbxref="InterPro:IPR032675"
PigmS_orf18113	Gene3D	protein_match	540	684	3.4E-13	+	.	date=15-07-2021;Target=null 540 684;ID=match$302_540_684;Name=G3DSA:3.80.10.10;status=T;Dbxref="InterPro:IPR032675"
PigmS_orf18113	SUPERFAMILY	protein_match	145	436	4.69E-58	+	.	date=15-07-2021;Target=null 145 436;ID=match$303_145_436;Name=SSF52540;status=T;Dbxref="InterPro:IPR027417"
##sequence-region L_1a 1 3945
L_1a	provided_by_user	nucleic_acid	1	3945	.	+	.	ID=L_1a;Name=L_1a;md5=9494322606c62c2a333ce48329362a27
L_1a_orf8883	getorf	ORF	1	3945	.	+	.	Target=pep_L_1a_1_3945 1 1315;ID=orf_L_1a_1_3945;Name=L_1a_orf8883;md5=9494322606c62c2a333ce48329362a27
L_1a_orf8883	getorf	polypeptide	1	1315	.	+	.	ID=pep_L_1a_1_3945;md5=b563e45dba004f250085a2215127add2
L_1a_orf8883	Coils	protein_match	36	56	.	+	.	date=15-07-2021;Target=null 36 56;ID=match$304_36_56;Name=Coil;status=T
L_1a_orf8883	Coils	protein_match	120	147	.	+	.	date=15-07-2021;Target=null 120 147;ID=match$305_120_147;Name=Coil;status=T
L_1a_orf8883	Gene3D	protein_match	8	116	7.4E-6	+	.	date=15-07-2021;Target=null 8 116;ID=match$306_8_116;Name=G3DSA:1.20.5.4130;status=T
L_1a_orf8883	Gene3D	protein_match	1086	1296	1.3E-11	+	.	date=15-07-2021;Target=null 1086 1296;ID=match$307_1086_1296;Name=G3DSA:3.80.10.10;status=T;Dbxref="InterPro:IPR032675"
L_1a_orf8883	Gene3D	protein_match	971	1085	1.5E-10	+	.	date=15-07-2021;Target=null 971 1085;ID=match$307_971_1085;Name=G3DSA:3.80.10.10;status=T;Dbxref="InterPro:IPR032675"
L_1a_orf8883	Pfam	protein_match	575	631	1.5E-6	+	.	date=15-07-2021;Target=null 575 631;ID=match$308_575_631;signature_desc=Leucine rich repeat;Name=PF13855;status=T;Dbxref="InterPro:IPR001611"
L_1a_orf8883	CDD	protein_match	176	284	0.00587014	+	.	date=15-07-2021;Target=null 176 284;ID=match$309_176_284;signature_desc=AAA;Name=cd00009;status=T
L_1a_orf8883	SUPERFAMILY	protein_match	159	430	1.03E-67	+	.	date=15-07-2021;Target=null 159 430;ID=match$310_159_430;Name=SSF52540;status=T;Dbxref="InterPro:IPR027417"
L_1a_orf8883	SUPERFAMILY	protein_match	489	961	9.52E-42	+	.	date=15-07-2021;Target=null 489 961;ID=match$311_489_961;Name=SSF52058;status=T
L_1a_orf8883	Coils	protein_match	703	726	.	+	.	date=15-07-2021;Target=null 703 726;ID=match$312_703_726;Name=Coil;status=T
L_1a_orf8883	PRINTS	protein_match	197	212	3.5E-20	+	.	date=15-07-2021;Target=null 197 212;ID=match$313_197_212;signature_desc=Disease resistance protein signature;Name=PR00364;status=T
L_1a_orf8883	PRINTS	protein_match	271	285	3.5E-20	+	.	date=15-07-2021;Target=null 271 285;ID=match$313_271_285;signature_desc=Disease resistance protein signature;Name=PR00364;status=T
L_1a_orf8883	PRINTS	protein_match	642	658	3.5E-20	+	.	date=15-07-2021;Target=null 642 658;ID=match$313_642_658;signature_desc=Disease resistance protein signature;Name=PR00364;status=T
L_1a_orf8883	PRINTS	protein_match	367	381	3.5E-20	+	.	date=15-07-2021;Target=null 367 381;ID=match$313_367_381;signature_desc=Disease resistance protein signature;Name=PR00364;status=T
L_1a_orf8883	Gene3D	protein_match	154	327	9.4E-41	+	.	date=15-07-2021;Target=null 154 327;ID=match$314_154_327;Name=G3DSA:3.40.50.300;status=T
L_1a_orf8883	Gene3D	protein_match	537	924	3.0E-41	+	.	date=15-07-2021;Target=null 537 924;ID=match$315_537_924;Name=G3DSA:3.80.10.10;status=T;Dbxref="InterPro:IPR032675"
L_1a_orf8883	SUPERFAMILY	protein_match	983	1290	2.52E-24	+	.	date=15-07-2021;Target=null 983 1290;ID=match$316_983_1290;Name=SSF52058;status=T
L_1a_orf8883	Pfam	protein_match	4	98	1.6E-12	+	.	date=15-07-2021;Target=null 4 98;ID=match$317_4_98;signature_desc=Rx N-terminal domain;Name=PF18052;status=T;Dbxref="InterPro:IPR041118"
L_1a_orf8883	Gene3D	protein_match	416	499	6.4E-12	+	.	date=15-07-2021;Target=null 416 499;ID=match$318_416_499;Name=G3DSA:1.10.10.10;status=T;Dbxref="InterPro:IPR036388"
L_1a_orf8883	Pfam	protein_match	178	395	1.8E-52	+	.	date=15-07-2021;Target=null 178 395;ID=match$319_178_395;signature_desc=NB-ARC domain;Name=PF00931;status=T;Dbxref="InterPro:IPR002182"
L_1a_orf8883	Gene3D	protein_match	330	415	4.7E-14	+	.	date=15-07-2021;Target=null 330 415;ID=match$320_330_415;Name=G3DSA:1.10.8.430;status=T;Dbxref="InterPro:IPR042197"
##sequence-region Pm3k 1 4242
Pm3k	provided_by_user	nucleic_acid	1	4242	.	+	.	ID=Pm3k;Name=Pm3k;md5=9377afd29f18f51992802372494dc2ff
Pm3k_orf22249	getorf	ORF	1	4239	.	+	.	Target=pep_Pm3k_1_4239 1 1413;ID=orf_Pm3k_1_4239;Name=Pm3k_orf22249;md5=9377afd29f18f51992802372494dc2ff
Pm3k_orf22249	getorf	polypeptide	1	1413	.	+	.	ID=pep_Pm3k_1_4239;md5=52bf0f4826d76d5012e4df08f2fa8719
Pm3k_orf22249	Gene3D	protein_match	13	121	3.5E-13	+	.	date=15-07-2021;Target=null 13 121;ID=match$321_13_121;Name=G3DSA:1.20.5.4130;status=T
Pm3k_orf22249	SUPERFAMILY	protein_match	498	1387	2.83E-32	+	.	date=15-07-2021;Target=null 498 1387;ID=match$322_498_1387;Name=SSF52058;status=T
Pm3k_orf22249	Pfam	protein_match	14	99	1.3E-14	+	.	date=15-07-2021;Target=null 14 99;ID=match$323_14_99;signature_desc=Rx N-terminal domain;Name=PF18052;status=T;Dbxref="InterPro:IPR041118"
Pm3k_orf22249	Gene3D	protein_match	959	1245	5.3E-13	+	.	date=15-07-2021;Target=null 959 1245;ID=match$324_959_1245;Name=G3DSA:3.80.10.10;status=T;Dbxref="InterPro:IPR032675"
Pm3k_orf22249	Gene3D	protein_match	342	416	2.4E-8	+	.	date=15-07-2021;Target=null 342 416;ID=match$325_342_416;Name=G3DSA:1.10.8.430;status=T;Dbxref="InterPro:IPR042197"
Pm3k_orf22249	Coils	protein_match	743	763	.	+	.	date=15-07-2021;Target=null 743 763;ID=match$326_743_763;Name=Coil;status=T
Pm3k_orf22249	PRINTS	protein_match	370	384	8.6E-17	+	.	date=15-07-2021;Target=null 370 384;ID=match$327_370_384;signature_desc=Disease resistance protein signature;Name=PR00364;status=T
Pm3k_orf22249	PRINTS	protein_match	272	286	8.6E-17	+	.	date=15-07-2021;Target=null 272 286;ID=match$327_272_286;signature_desc=Disease resistance protein signature;Name=PR00364;status=T
Pm3k_orf22249	PRINTS	protein_match	201	216	8.6E-17	+	.	date=15-07-2021;Target=null 201 216;ID=match$327_201_216;signature_desc=Disease resistance protein signature;Name=PR00364;status=T
Pm3k_orf22249	PRINTS	protein_match	619	635	8.6E-17	+	.	date=15-07-2021;Target=null 619 635;ID=match$327_619_635;signature_desc=Disease resistance protein signature;Name=PR00364;status=T
Pm3k_orf22249	Pfam	protein_match	182	398	2.2E-46	+	.	date=15-07-2021;Target=null 182 398;ID=match$328_182_398;signature_desc=NB-ARC domain;Name=PF00931;status=T;Dbxref="InterPro:IPR002182"
Pm3k_orf22249	Gene3D	protein_match	417	509	3.1E-19	+	.	date=15-07-2021;Target=null 417 509;ID=match$329_417_509;Name=G3DSA:1.10.10.10;status=T;Dbxref="InterPro:IPR036388"
Pm3k_orf22249	Gene3D	protein_match	1268	1378	1.6E-8	+	.	date=15-07-2021;Target=null 1268 1378;ID=match$330_1268_1378;Name=G3DSA:3.80.10.10;status=T;Dbxref="InterPro:IPR032675"
Pm3k_orf22249	Gene3D	protein_match	707	921	2.4E-8	+	.	date=15-07-2021;Target=null 707 921;ID=match$330_707_921;Name=G3DSA:3.80.10.10;status=T;Dbxref="InterPro:IPR032675"
Pm3k_orf22249	Gene3D	protein_match	522	681	1.5E-19	+	.	date=15-07-2021;Target=null 522 681;ID=match$330_522_681;Name=G3DSA:3.80.10.10;status=T;Dbxref="InterPro:IPR032675"
Pm3k_orf22249	SUPERFAMILY	protein_match	178	431	1.56E-53	+	.	date=15-07-2021;Target=null 178 431;ID=match$331_178_431;Name=SSF52540;status=T;Dbxref="InterPro:IPR027417"
Pm3k_orf22249	Gene3D	protein_match	163	328	7.9E-35	+	.	date=15-07-2021;Target=null 163 328;ID=match$332_163_328;Name=G3DSA:3.40.50.300;status=T
##sequence-region Gpa2 1 2739
Gpa2	provided_by_user	nucleic_acid	1	2739	.	+	.	ID=Gpa2;Name=Gpa2;md5=f9b3b359d8c6cd7c3225f4d29e7e48a
Gpa2_orf6662	getorf	ORF	1	2736	.	+	.	Target=pep_Gpa2_1_2736 1 912;ID=orf_Gpa2_1_2736;Name=Gpa2_orf6662;md5=f9b3b359d8c6cd7c3225f4d29e7e48a
Gpa2_orf6662	getorf	polypeptide	1	912	.	+	.	ID=pep_Gpa2_1_2736;md5=b04a7ceec28eb47f007541d7e9b984df
Gpa2_orf6662	Gene3D	protein_match	379	469	4.2E-20	+	.	date=15-07-2021;Target=null 379 469;ID=match$333_379_469;Name=G3DSA:1.10.10.10;status=T;Dbxref="InterPro:IPR036388"
Gpa2_orf6662	Gene3D	protein_match	524	899	1.5E-23	+	.	date=15-07-2021;Target=null 524 899;ID=match$334_524_899;Name=G3DSA:3.80.10.10;status=T;Dbxref="InterPro:IPR032675"
Gpa2_orf6662	SUPERFAMILY	protein_match	133	393	2.39E-62	+	.	date=15-07-2021;Target=null 133 393;ID=match$335_133_393;Name=SSF52540;status=T;Dbxref="InterPro:IPR027417"
Gpa2_orf6662	Gene3D	protein_match	124	285	9.5E-34	+	.	date=15-07-2021;Target=null 124 285;ID=match$336_124_285;Name=G3DSA:3.40.50.300;status=T
Gpa2_orf6662	SUPERFAMILY	protein_match	496	875	6.91E-25	+	.	date=15-07-2021;Target=null 496 875;ID=match$337_496_875;Name=SSF52058;status=T
Gpa2_orf6662	Pfam	protein_match	146	379	3.4E-56	+	.	date=15-07-2021;Target=null 146 379;ID=match$338_146_379;signature_desc=NB-ARC domain;Name=PF00931;status=T;Dbxref="InterPro:IPR002182"
Gpa2_orf6662	PRINTS	protein_match	328	342	5.3E-19	+	.	date=15-07-2021;Target=null 328 342;ID=match$339_328_342;signature_desc=Disease resistance protein signature;Name=PR00364;status=T
Gpa2_orf6662	PRINTS	protein_match	165	180	5.3E-19	+	.	date=15-07-2021;Target=null 165 180;ID=match$339_165_180;signature_desc=Disease resistance protein signature;Name=PR00364;status=T
Gpa2_orf6662	PRINTS	protein_match	233	247	5.3E-19	+	.	date=15-07-2021;Target=null 233 247;ID=match$339_233_247;signature_desc=Disease resistance protein signature;Name=PR00364;status=T
Gpa2_orf6662	PRINTS	protein_match	788	804	5.3E-19	+	.	date=15-07-2021;Target=null 788 804;ID=match$339_788_804;signature_desc=Disease resistance protein signature;Name=PR00364;status=T
Gpa2_orf6662	Gene3D	protein_match	293	378	8.0E-14	+	.	date=15-07-2021;Target=null 293 378;ID=match$340_293_378;Name=G3DSA:1.10.8.430;status=T;Dbxref="InterPro:IPR042197"
Gpa2_orf6662	Gene3D	protein_match	1	122	8.8E-36	+	.	date=15-07-2021;Target=null 1 122;ID=match$341_1_122;Name=G3DSA:1.20.5.4130;status=T
Gpa2_orf6662	CDD	protein_match	2	115	4.29286E-22	+	.	date=15-07-2021;Target=null 2 115;ID=match$342_2_115;signature_desc=RX-CC_like;Name=cd14798;status=T;Dbxref="InterPro:IPR038005"
##sequence-region RPP13-UKID5 1 2475
RPP13-UKID5	provided_by_user	nucleic_acid	1	2475	.	+	.	ID=RPP13-UKID5;Name=RPP13-UKID5;md5=bbcb592df48dd9ef1380a184ddec0e04
RPP13-UKID5_orf32052	getorf	ORF	1	2472	.	+	.	Target=pep_RPP13-UKID5_1_2472 1 824;ID=orf_RPP13-UKID5_1_2472;Name=RPP13-UKID5_orf32052;md5=bbcb592df48dd9ef1380a184ddec0e04
RPP13-UKID5_orf32052	getorf	polypeptide	1	824	.	+	.	ID=pep_RPP13-UKID5_1_2472;md5=3ef86ff0bfc677d495e615100ab50f0c
RPP13-UKID5_orf32052	Gene3D	protein_match	326	409	2.8E-15	+	.	date=15-07-2021;Target=null 326 409;ID=match$343_326_409;Name=G3DSA:1.10.8.430;status=T;Dbxref="InterPro:IPR042197"
RPP13-UKID5_orf32052	Coils	protein_match	163	183	.	+	.	date=15-07-2021;Target=null 163 183;ID=match$344_163_183;Name=Coil;status=T
RPP13-UKID5_orf32052	SUPERFAMILY	protein_match	476	814	4.42E-18	+	.	date=15-07-2021;Target=null 476 814;ID=match$345_476_814;Name=SSF52058;status=T
RPP13-UKID5_orf32052	Pfam	protein_match	170	394	2.2E-56	+	.	date=15-07-2021;Target=null 170 394;ID=match$346_170_394;signature_desc=NB-ARC domain;Name=PF00931;status=T;Dbxref="InterPro:IPR002182"
RPP13-UKID5_orf32052	Gene3D	protein_match	6	112	3.2E-19	+	.	date=15-07-2021;Target=null 6 112;ID=match$347_6_112;Name=G3DSA:1.20.5.4130;status=T
RPP13-UKID5_orf32052	Gene3D	protein_match	410	498	2.3E-18	+	.	date=15-07-2021;Target=null 410 498;ID=match$348_410_498;Name=G3DSA:1.10.10.10;status=T;Dbxref="InterPro:IPR036388"
RPP13-UKID5_orf32052	SUPERFAMILY	protein_match	145	424	2.55E-63	+	.	date=15-07-2021;Target=null 145 424;ID=match$349_145_424;Name=SSF52540;status=T;Dbxref="InterPro:IPR027417"
RPP13-UKID5_orf32052	PRINTS	protein_match	266	280	6.8E-16	+	.	date=15-07-2021;Target=null 266 280;ID=match$350_266_280;signature_desc=Disease resistance protein signature;Name=PR00364;status=T
RPP13-UKID5_orf32052	PRINTS	protein_match	561	577	6.8E-16	+	.	date=15-07-2021;Target=null 561 577;ID=match$350_561_577;signature_desc=Disease resistance protein signature;Name=PR00364;status=T
RPP13-UKID5_orf32052	PRINTS	protein_match	361	375	6.8E-16	+	.	date=15-07-2021;Target=null 361 375;ID=match$350_361_375;signature_desc=Disease resistance protein signature;Name=PR00364;status=T
RPP13-UKID5_orf32052	PRINTS	protein_match	187	202	6.8E-16	+	.	date=15-07-2021;Target=null 187 202;ID=match$350_187_202;signature_desc=Disease resistance protein signature;Name=PR00364;status=T
RPP13-UKID5_orf32052	Pfam	protein_match	7	89	4.2E-19	+	.	date=15-07-2021;Target=null 7 89;ID=match$351_7_89;signature_desc=Rx N-terminal domain;Name=PF18052;status=T;Dbxref="InterPro:IPR041118"
RPP13-UKID5_orf32052	CDD	protein_match	3	124	8.43974E-22	+	.	date=15-07-2021;Target=null 3 124;ID=match$352_3_124;signature_desc=RX-CC_like;Name=cd14798;status=T;Dbxref="InterPro:IPR038005"
RPP13-UKID5_orf32052	Gene3D	protein_match	146	317	4.9E-36	+	.	date=15-07-2021;Target=null 146 317;ID=match$353_146_317;Name=G3DSA:3.40.50.300;status=T
RPP13-UKID5_orf32052	Gene3D	protein_match	499	823	1.4E-14	+	.	date=15-07-2021;Target=null 499 823;ID=match$354_499_823;Name=G3DSA:3.80.10.10;status=T;Dbxref="InterPro:IPR032675"
##sequence-region NbPtr1 1 2475
NbPtr1	provided_by_user	nucleic_acid	1	2475	.	+	.	ID=NbPtr1;Name=NbPtr1;md5=dbd4105ed16acff3a61ce3c979526aca
NbPtr1_orf14469	getorf	ORF	1	2472	.	+	.	Target=pep_NbPtr1_1_2472 1 824;ID=orf_NbPtr1_1_2472;Name=NbPtr1_orf14469;md5=dbd4105ed16acff3a61ce3c979526aca
NbPtr1_orf14469	getorf	polypeptide	1	824	.	+	.	ID=pep_NbPtr1_1_2472;md5=eb1eee13618243cec0ce26449ad9ceb8
NbPtr1_orf14469	Gene3D	protein_match	324	408	6.0E-14	+	.	date=15-07-2021;Target=null 324 408;ID=match$355_324_408;Name=G3DSA:1.10.8.430;status=T;Dbxref="InterPro:IPR042197"
NbPtr1_orf14469	SUPERFAMILY	protein_match	488	809	4.76E-38	+	.	date=15-07-2021;Target=null 488 809;ID=match$356_488_809;Name=SSF52058;status=T
NbPtr1_orf14469	Gene3D	protein_match	409	500	1.4E-10	+	.	date=15-07-2021;Target=null 409 500;ID=match$357_409_500;Name=G3DSA:1.10.10.10;status=T;Dbxref="InterPro:IPR036388"
NbPtr1_orf14469	Pfam	protein_match	170	410	3.0E-47	+	.	date=15-07-2021;Target=null 170 410;ID=match$358_170_410;signature_desc=NB-ARC domain;Name=PF00931;status=T;Dbxref="InterPro:IPR002182"
NbPtr1_orf14469	PRINTS	protein_match	191	206	7.3E-20	+	.	date=15-07-2021;Target=null 191 206;ID=match$359_191_206;signature_desc=Disease resistance protein signature;Name=PR00364;status=T
NbPtr1_orf14469	PRINTS	protein_match	264	278	7.3E-20	+	.	date=15-07-2021;Target=null 264 278;ID=match$359_264_278;signature_desc=Disease resistance protein signature;Name=PR00364;status=T
NbPtr1_orf14469	PRINTS	protein_match	613	629	7.3E-20	+	.	date=15-07-2021;Target=null 613 629;ID=match$359_613_629;signature_desc=Disease resistance protein signature;Name=PR00364;status=T
NbPtr1_orf14469	PRINTS	protein_match	360	374	7.3E-20	+	.	date=15-07-2021;Target=null 360 374;ID=match$359_360_374;signature_desc=Disease resistance protein signature;Name=PR00364;status=T
NbPtr1_orf14469	Gene3D	protein_match	152	316	4.9E-40	+	.	date=15-07-2021;Target=null 152 316;ID=match$360_152_316;Name=G3DSA:3.40.50.300;status=T
NbPtr1_orf14469	Gene3D	protein_match	10	122	2.1E-24	+	.	date=15-07-2021;Target=null 10 122;ID=match$361_10_122;Name=G3DSA:1.20.5.4130;status=T
NbPtr1_orf14469	SUPERFAMILY	protein_match	154	423	5.87E-68	+	.	date=15-07-2021;Target=null 154 423;ID=match$362_154_423;Name=SSF52540;status=T;Dbxref="InterPro:IPR027417"
NbPtr1_orf14469	Gene3D	protein_match	504	819	1.3E-42	+	.	date=15-07-2021;Target=null 504 819;ID=match$363_504_819;Name=G3DSA:3.80.10.10;status=T;Dbxref="InterPro:IPR032675"
NbPtr1_orf14469	Pfam	protein_match	10	91	2.2E-23	+	.	date=15-07-2021;Target=null 10 91;ID=match$364_10_91;signature_desc=Rx N-terminal domain;Name=PF18052;status=T;Dbxref="InterPro:IPR041118"
##sequence-region Pm3g 1 4242
Pm3g	provided_by_user	nucleic_acid	1	4242	.	+	.	ID=Pm3g;Name=Pm3g;md5=5b657cc265a952f6724801d512ab820c
Pm3g_orf22131	getorf	ORF	1	4239	.	+	.	Target=pep_Pm3g_1_4239 1 1413;ID=orf_Pm3g_1_4239;Name=Pm3g_orf22131;md5=5b657cc265a952f6724801d512ab820c
Pm3g_orf22131	getorf	polypeptide	1	1413	.	+	.	ID=pep_Pm3g_1_4239;md5=6b944e6364687309a5dd1a2b027a4d51
Pm3g_orf22131	SUPERFAMILY	protein_match	1040	1394	1.49E-23	+	.	date=15-07-2021;Target=null 1040 1394;ID=match$365_1040_1394;Name=SSF52047;status=T
Pm3g_orf22131	Gene3D	protein_match	163	328	5.3E-35	+	.	date=15-07-2021;Target=null 163 328;ID=match$366_163_328;Name=G3DSA:3.40.50.300;status=T
Pm3g_orf22131	SUPERFAMILY	protein_match	178	431	1.82E-53	+	.	date=15-07-2021;Target=null 178 431;ID=match$367_178_431;Name=SSF52540;status=T;Dbxref="InterPro:IPR027417"
Pm3g_orf22131	Pfam	protein_match	182	398	2.1E-46	+	.	date=15-07-2021;Target=null 182 398;ID=match$368_182_398;signature_desc=NB-ARC domain;Name=PF00931;status=T;Dbxref="InterPro:IPR002182"
Pm3g_orf22131	Gene3D	protein_match	13	121	3.5E-13	+	.	date=15-07-2021;Target=null 13 121;ID=match$369_13_121;Name=G3DSA:1.20.5.4130;status=T
Pm3g_orf22131	Pfam	protein_match	14	99	1.3E-14	+	.	date=15-07-2021;Target=null 14 99;ID=match$370_14_99;signature_desc=Rx N-terminal domain;Name=PF18052;status=T;Dbxref="InterPro:IPR041118"
Pm3g_orf22131	Gene3D	protein_match	957	1245	6.2E-14	+	.	date=15-07-2021;Target=null 957 1245;ID=match$371_957_1245;Name=G3DSA:3.80.10.10;status=T;Dbxref="InterPro:IPR032675"
Pm3g_orf22131	PRINTS	protein_match	370	384	8.6E-17	+	.	date=15-07-2021;Target=null 370 384;ID=match$372_370_384;signature_desc=Disease resistance protein signature;Name=PR00364;status=T
Pm3g_orf22131	PRINTS	protein_match	272	286	8.6E-17	+	.	date=15-07-2021;Target=null 272 286;ID=match$372_272_286;signature_desc=Disease resistance protein signature;Name=PR00364;status=T
Pm3g_orf22131	PRINTS	protein_match	201	216	8.6E-17	+	.	date=15-07-2021;Target=null 201 216;ID=match$372_201_216;signature_desc=Disease resistance protein signature;Name=PR00364;status=T
Pm3g_orf22131	PRINTS	protein_match	619	635	8.6E-17	+	.	date=15-07-2021;Target=null 619 635;ID=match$372_619_635;signature_desc=Disease resistance protein signature;Name=PR00364;status=T
Pm3g_orf22131	Gene3D	protein_match	417	509	3.1E-19	+	.	date=15-07-2021;Target=null 417 509;ID=match$373_417_509;Name=G3DSA:1.10.10.10;status=T;Dbxref="InterPro:IPR036388"
Pm3g_orf22131	Gene3D	protein_match	709	915	5.9E-10	+	.	date=15-07-2021;Target=null 709 915;ID=match$374_709_915;Name=G3DSA:3.80.10.10;status=T;Dbxref="InterPro:IPR032675"
Pm3g_orf22131	Gene3D	protein_match	1268	1378	7.8E-11	+	.	date=15-07-2021;Target=null 1268 1378;ID=match$374_1268_1378;Name=G3DSA:3.80.10.10;status=T;Dbxref="InterPro:IPR032675"
Pm3g_orf22131	Gene3D	protein_match	522	681	1.5E-19	+	.	date=15-07-2021;Target=null 522 681;ID=match$374_522_681;Name=G3DSA:3.80.10.10;status=T;Dbxref="InterPro:IPR032675"
Pm3g_orf22131	SUPERFAMILY	protein_match	498	983	6.29E-30	+	.	date=15-07-2021;Target=null 498 983;ID=match$375_498_983;Name=SSF52058;status=T
Pm3g_orf22131	Gene3D	protein_match	342	416	2.4E-8	+	.	date=15-07-2021;Target=null 342 416;ID=match$376_342_416;Name=G3DSA:1.10.8.430;status=T;Dbxref="InterPro:IPR042197"
##sequence-region R2-like 1 2544
R2-like	provided_by_user	nucleic_acid	1	2544	.	+	.	ID=R2-like;Name=R2-like;md5=1222cf8ff1651803a131245466495cf
R2-like_orf24599	getorf	ORF	1	2541	.	+	.	Target=pep_R2-like_1_2541 1 847;ID=orf_R2-like_1_2541;Name=R2-like_orf24599;md5=1222cf8ff1651803a131245466495cf
R2-like_orf24599	getorf	polypeptide	1	847	.	+	.	ID=pep_R2-like_1_2541;md5=37d25ba15d3b38bc49c9e0d99343aebc
R2-like_orf24599	Pfam	protein_match	5	88	1.4E-18	+	.	date=15-07-2021;Target=null 5 88;ID=match$377_5_88;signature_desc=Rx N-terminal domain;Name=PF18052;status=T;Dbxref="InterPro:IPR041118"
R2-like_orf24599	Gene3D	protein_match	407	496	1.2E-19	+	.	date=15-07-2021;Target=null 407 496;ID=match$378_407_496;Name=G3DSA:1.10.10.10;status=T;Dbxref="InterPro:IPR036388"
R2-like_orf24599	Gene3D	protein_match	322	406	1.9E-16	+	.	date=15-07-2021;Target=null 322 406;ID=match$379_322_406;Name=G3DSA:1.10.8.430;status=T;Dbxref="InterPro:IPR042197"
R2-like_orf24599	Gene3D	protein_match	497	667	1.5E-12	+	.	date=15-07-2021;Target=null 497 667;ID=match$380_497_667;Name=G3DSA:3.80.10.10;status=T;Dbxref="InterPro:IPR032675"
R2-like_orf24599	Pfam	protein_match	168	408	3.1E-60	+	.	date=15-07-2021;Target=null 168 408;ID=match$381_168_408;signature_desc=NB-ARC domain;Name=PF00931;status=T;Dbxref="InterPro:IPR002182"
R2-like_orf24599	Gene3D	protein_match	672	845	3.0E-17	+	.	date=15-07-2021;Target=null 672 845;ID=match$382_672_845;Name=G3DSA:3.80.10.10;status=T;Dbxref="InterPro:IPR032675"
R2-like_orf24599	SUPERFAMILY	protein_match	157	421	7.86E-65	+	.	date=15-07-2021;Target=null 157 421;ID=match$383_157_421;Name=SSF52540;status=T;Dbxref="InterPro:IPR027417"
R2-like_orf24599	CDD	protein_match	2	122	2.39346E-28	+	.	date=15-07-2021;Target=null 2 122;ID=match$384_2_122;signature_desc=RX-CC_like;Name=cd14798;status=T;Dbxref="InterPro:IPR038005"
R2-like_orf24599	SUPERFAMILY	protein_match	474	836	9.98E-29	+	.	date=15-07-2021;Target=null 474 836;ID=match$385_474_836;Name=SSF52058;status=T
R2-like_orf24599	Gene3D	protein_match	141	314	1.4E-37	+	.	date=15-07-2021;Target=null 141 314;ID=match$386_141_314;Name=G3DSA:3.40.50.300;status=T
R2-like_orf24599	Gene3D	protein_match	6	121	2.4E-15	+	.	date=15-07-2021;Target=null 6 121;ID=match$387_6_121;Name=G3DSA:1.20.5.4130;status=T
R2-like_orf24599	PRINTS	protein_match	184	199	3.6E-17	+	.	date=15-07-2021;Target=null 184 199;ID=match$388_184_199;signature_desc=Disease resistance protein signature;Name=PR00364;status=T
R2-like_orf24599	PRINTS	protein_match	357	371	3.6E-17	+	.	date=15-07-2021;Target=null 357 371;ID=match$388_357_371;signature_desc=Disease resistance protein signature;Name=PR00364;status=T
R2-like_orf24599	PRINTS	protein_match	584	600	3.6E-17	+	.	date=15-07-2021;Target=null 584 600;ID=match$388_584_600;signature_desc=Disease resistance protein signature;Name=PR00364;status=T
R2-like_orf24599	PRINTS	protein_match	263	277	3.6E-17	+	.	date=15-07-2021;Target=null 263 277;ID=match$388_263_277;signature_desc=Disease resistance protein signature;Name=PR00364;status=T
##sequence-region alpha-WOLF4 1 3462
alpha-WOLF4	provided_by_user	nucleic_acid	1	3462	.	+	.	ID=alpha-WOLF4;Name=alpha-WOLF4;md5=148c912866acdd35a150103697383eb7
alpha-WOLF4_orf1245	getorf	ORF	1	3459	.	+	.	Target=pep_alpha-WOLF4_1_3459 1 1153;ID=orf_alpha-WOLF4_1_3459;Name=alpha-WOLF4_orf1245;md5=148c912866acdd35a150103697383eb7
alpha-WOLF4_orf1245	getorf	polypeptide	1	1153	.	+	.	ID=pep_alpha-WOLF4_1_3459;md5=ff843f36748644b3cd9342492cea174a
alpha-WOLF4_orf1245	PRINTS	protein_match	190	205	3.6E-15	+	.	date=15-07-2021;Target=null 190 205;ID=match$389_190_205;signature_desc=Disease resistance protein signature;Name=PR00364;status=T
alpha-WOLF4_orf1245	PRINTS	protein_match	367	381	3.6E-15	+	.	date=15-07-2021;Target=null 367 381;ID=match$389_367_381;signature_desc=Disease resistance protein signature;Name=PR00364;status=T
alpha-WOLF4_orf1245	PRINTS	protein_match	637	653	3.6E-15	+	.	date=15-07-2021;Target=null 637 653;ID=match$389_637_653;signature_desc=Disease resistance protein signature;Name=PR00364;status=T
alpha-WOLF4_orf1245	PRINTS	protein_match	269	283	3.6E-15	+	.	date=15-07-2021;Target=null 269 283;ID=match$389_269_283;signature_desc=Disease resistance protein signature;Name=PR00364;status=T
alpha-WOLF4_orf1245	SUPERFAMILY	protein_match	153	429	5.49E-58	+	.	date=15-07-2021;Target=null 153 429;ID=match$390_153_429;Name=SSF52540;status=T;Dbxref="InterPro:IPR027417"
alpha-WOLF4_orf1245	SUPERFAMILY	protein_match	839	1129	1.6E-25	+	.	date=15-07-2021;Target=null 839 1129;ID=match$391_839_1129;Name=SSF52047;status=T
alpha-WOLF4_orf1245	Pfam	protein_match	169	416	6.1E-43	+	.	date=15-07-2021;Target=null 169 416;ID=match$392_169_416;signature_desc=NB-ARC domain;Name=PF00931;status=T;Dbxref="InterPro:IPR002182"
alpha-WOLF4_orf1245	Gene3D	protein_match	415	506	2.4E-17	+	.	date=15-07-2021;Target=null 415 506;ID=match$393_415_506;Name=G3DSA:1.10.10.10;status=T;Dbxref="InterPro:IPR036388"
alpha-WOLF4_orf1245	Gene3D	protein_match	155	323	1.6E-35	+	.	date=15-07-2021;Target=null 155 323;ID=match$394_155_323;Name=G3DSA:3.40.50.300;status=T
alpha-WOLF4_orf1245	Gene3D	protein_match	937	1137	8.6E-25	+	.	date=15-07-2021;Target=null 937 1137;ID=match$395_937_1137;Name=G3DSA:3.80.10.10;status=T;Dbxref="InterPro:IPR032675"
alpha-WOLF4_orf1245	Gene3D	protein_match	717	910	3.9E-15	+	.	date=15-07-2021;Target=null 717 910;ID=match$395_717_910;Name=G3DSA:3.80.10.10;status=T;Dbxref="InterPro:IPR032675"
alpha-WOLF4_orf1245	Gene3D	protein_match	510	696	5.1E-25	+	.	date=15-07-2021;Target=null 510 696;ID=match$395_510_696;Name=G3DSA:3.80.10.10;status=T;Dbxref="InterPro:IPR032675"
alpha-WOLF4_orf1245	Gene3D	protein_match	7	126	2.8E-8	+	.	date=15-07-2021;Target=null 7 126;ID=match$396_7_126;Name=G3DSA:1.20.5.4130;status=T
alpha-WOLF4_orf1245	SUPERFAMILY	protein_match	494	902	5.1E-39	+	.	date=15-07-2021;Target=null 494 902;ID=match$397_494_902;Name=SSF52058;status=T
alpha-WOLF4_orf1245	Pfam	protein_match	11	97	5.0E-10	+	.	date=15-07-2021;Target=null 11 97;ID=match$398_11_97;signature_desc=Rx N-terminal domain;Name=PF18052;status=T;Dbxref="InterPro:IPR041118"
alpha-WOLF4_orf1245	Gene3D	protein_match	329	414	2.0E-12	+	.	date=15-07-2021;Target=null 329 414;ID=match$399_329_414;Name=G3DSA:1.10.8.430;status=T;Dbxref="InterPro:IPR042197"
##sequence-region MLA10 1 2856
MLA10	provided_by_user	nucleic_acid	1	2856	.	+	.	ID=MLA10;Name=MLA10;md5=5130d6a758715d554a7ef38c53c5b95e
MLA10_orf11456	getorf	ORF	1	2853	.	+	.	Target=pep_MLA10_1_2853 1 951;ID=orf_MLA10_1_2853;Name=MLA10_orf11456;md5=5130d6a758715d554a7ef38c53c5b95e
MLA10_orf11456	getorf	polypeptide	1	951	.	+	.	ID=pep_MLA10_1_2853;md5=6729c8de26752aa47d78798e9b6246d3
MLA10_orf11456	Coils	protein_match	26	46	.	+	.	date=15-07-2021;Target=null 26 46;ID=match$400_26_46;Name=Coil;status=T
MLA10_orf11456	Pfam	protein_match	7	93	6.3E-19	+	.	date=15-07-2021;Target=null 7 93;ID=match$401_7_93;signature_desc=Rx N-terminal domain;Name=PF18052;status=T;Dbxref="InterPro:IPR041118"
MLA10_orf11456	Gene3D	protein_match	161	322	4.9E-32	+	.	date=15-07-2021;Target=null 161 322;ID=match$402_161_322;Name=G3DSA:3.40.50.300;status=T
MLA10_orf11456	SUPERFAMILY	protein_match	187	435	7.38E-59	+	.	date=15-07-2021;Target=null 187 435;ID=match$403_187_435;Name=SSF52540;status=T;Dbxref="InterPro:IPR027417"
MLA10_orf11456	PRINTS	protein_match	629	645	8.4E-18	+	.	date=15-07-2021;Target=null 629 645;ID=match$404_629_645;signature_desc=Disease resistance protein signature;Name=PR00364;status=T
MLA10_orf11456	PRINTS	protein_match	367	381	8.4E-18	+	.	date=15-07-2021;Target=null 367 381;ID=match$404_367_381;signature_desc=Disease resistance protein signature;Name=PR00364;status=T
MLA10_orf11456	PRINTS	protein_match	269	283	8.4E-18	+	.	date=15-07-2021;Target=null 269 283;ID=match$404_269_283;signature_desc=Disease resistance protein signature;Name=PR00364;status=T
MLA10_orf11456	PRINTS	protein_match	196	211	8.4E-18	+	.	date=15-07-2021;Target=null 196 211;ID=match$404_196_211;signature_desc=Disease resistance protein signature;Name=PR00364;status=T
MLA10_orf11456	Gene3D	protein_match	421	509	1.5E-14	+	.	date=15-07-2021;Target=null 421 509;ID=match$405_421_509;Name=G3DSA:1.10.10.10;status=T;Dbxref="InterPro:IPR036388"
MLA10_orf11456	Gene3D	protein_match	6	120	8.7E-32	+	.	date=15-07-2021;Target=null 6 120;ID=match$406_6_120;Name=G3DSA:1.20.5.4130;status=T
MLA10_orf11456	Gene3D	protein_match	510	870	1.0E-29	+	.	date=15-07-2021;Target=null 510 870;ID=match$407_510_870;Name=G3DSA:3.80.10.10;status=T;Dbxref="InterPro:IPR032675"
MLA10_orf11456	SUPERFAMILY	protein_match	499	847	1.7E-32	+	.	date=15-07-2021;Target=null 499 847;ID=match$408_499_847;Name=SSF52058;status=T
MLA10_orf11456	Pfam	protein_match	196	423	2.5E-44	+	.	date=15-07-2021;Target=null 196 423;ID=match$409_196_423;signature_desc=NB-ARC domain;Name=PF00931;status=T;Dbxref="InterPro:IPR002182"
MLA10_orf11456	Gene3D	protein_match	332	420	3.7E-14	+	.	date=15-07-2021;Target=null 332 420;ID=match$410_332_420;Name=G3DSA:1.10.8.430;status=T;Dbxref="InterPro:IPR042197"
MLA10_orf11456	CDD	protein_match	6	135	4.50599E-20	+	.	date=15-07-2021;Target=null 6 135;ID=match$411_6_135;signature_desc=RX-CC_like;Name=cd14798;status=T;Dbxref="InterPro:IPR038005"
##sequence-region Rpi-bt1 1 2967
Rpi-bt1	provided_by_user	nucleic_acid	1	2967	.	+	.	ID=Rpi-bt1;Name=Rpi-bt1;md5=87c4fa66d851f0eb2ed421708ff8f190
Rpi-bt1_orf28460	getorf	ORF	1	2964	.	+	.	Target=pep_Rpi-bt1_1_2964 1 988;ID=orf_Rpi-bt1_1_2964;Name=Rpi-bt1_orf28460;md5=87c4fa66d851f0eb2ed421708ff8f190
Rpi-bt1_orf28460	getorf	polypeptide	1	988	.	+	.	ID=pep_Rpi-bt1_1_2964;md5=25337573b374c36db0283da1c86f230d
Rpi-bt1_orf28460	Gene3D	protein_match	402	478	9.5E-8	+	.	date=15-07-2021;Target=null 402 478;ID=match$412_402_478;Name=G3DSA:1.10.10.10;status=T;Dbxref="InterPro:IPR036388"
Rpi-bt1_orf28460	Gene3D	protein_match	479	629	7.6E-26	+	.	date=15-07-2021;Target=null 479 629;ID=match$413_479_629;Name=G3DSA:3.80.10.10;status=T;Dbxref="InterPro:IPR032675"
Rpi-bt1_orf28460	Gene3D	protein_match	829	973	8.0E-25	+	.	date=15-07-2021;Target=null 829 973;ID=match$413_829_973;Name=G3DSA:3.80.10.10;status=T;Dbxref="InterPro:IPR032675"
Rpi-bt1_orf28460	SUPERFAMILY	protein_match	141	410	1.5E-68	+	.	date=15-07-2021;Target=null 141 410;ID=match$414_141_410;Name=SSF52540;status=T;Dbxref="InterPro:IPR027417"
Rpi-bt1_orf28460	ProSiteProfiles	protein_match	574	596	4.909	+	.	date=15-07-2021;Target=null 574 596;ID=match$415_574_596;signature_desc=Leucine-rich repeat profile.;Name=PS51450;status=T;Dbxref="InterPro:IPR001611"
Rpi-bt1_orf28460	ProSiteProfiles	protein_match	550	573	7.235	+	.	date=15-07-2021;Target=null 550 573;ID=match$416_550_573;signature_desc=Leucine-rich repeat profile.;Name=PS51450;status=T;Dbxref="InterPro:IPR001611"
Rpi-bt1_orf28460	Gene3D	protein_match	311	400	8.1E-13	+	.	date=15-07-2021;Target=null 311 400;ID=match$417_311_400;Name=G3DSA:1.10.8.430;status=T;Dbxref="InterPro:IPR042197"
Rpi-bt1_orf28460	Pfam	protein_match	855	912	3.7E-7	+	.	date=15-07-2021;Target=null 855 912;ID=match$418_855_912;signature_desc=Leucine rich repeat;Name=PF13855;status=T;Dbxref="InterPro:IPR001611"
Rpi-bt1_orf28460	Pfam	protein_match	527	584	1.9E-6	+	.	date=15-07-2021;Target=null 527 584;ID=match$418_527_584;signature_desc=Leucine rich repeat;Name=PF13855;status=T;Dbxref="InterPro:IPR001611"
Rpi-bt1_orf28460	Gene3D	protein_match	134	304	1.7E-39	+	.	date=15-07-2021;Target=null 134 304;ID=match$419_134_304;Name=G3DSA:3.40.50.300;status=T
Rpi-bt1_orf28460	PRINTS	protein_match	347	361	7.6E-22	+	.	date=15-07-2021;Target=null 347 361;ID=match$420_347_361;signature_desc=Disease resistance protein signature;Name=PR00364;status=T
Rpi-bt1_orf28460	PRINTS	protein_match	178	193	7.6E-22	+	.	date=15-07-2021;Target=null 178 193;ID=match$420_178_193;signature_desc=Disease resistance protein signature;Name=PR00364;status=T
Rpi-bt1_orf28460	PRINTS	protein_match	251	265	7.6E-22	+	.	date=15-07-2021;Target=null 251 265;ID=match$420_251_265;signature_desc=Disease resistance protein signature;Name=PR00364;status=T
Rpi-bt1_orf28460	PRINTS	protein_match	570	586	7.6E-22	+	.	date=15-07-2021;Target=null 570 586;ID=match$420_570_586;signature_desc=Disease resistance protein signature;Name=PR00364;status=T
Rpi-bt1_orf28460	SUPERFAMILY	protein_match	781	964	1.41E-23	+	.	date=15-07-2021;Target=null 781 964;ID=match$421_781_964;Name=SSF52047;status=T
Rpi-bt1_orf28460	Gene3D	protein_match	6	120	6.4E-22	+	.	date=15-07-2021;Target=null 6 120;ID=match$422_6_120;Name=G3DSA:1.20.5.4130;status=T
Rpi-bt1_orf28460	Pfam	protein_match	156	396	3.6E-50	+	.	date=15-07-2021;Target=null 156 396;ID=match$423_156_396;signature_desc=NB-ARC domain;Name=PF00931;status=T;Dbxref="InterPro:IPR002182"
Rpi-bt1_orf28460	Pfam	protein_match	5	91	1.0E-22	+	.	date=15-07-2021;Target=null 5 91;ID=match$424_5_91;signature_desc=Rx N-terminal domain;Name=PF18052;status=T;Dbxref="InterPro:IPR041118"
Rpi-bt1_orf28460	CDD	protein_match	2	121	1.20694E-20	+	.	date=15-07-2021;Target=null 2 121;ID=match$425_2_121;signature_desc=RX-CC_like;Name=cd14798;status=T;Dbxref="InterPro:IPR038005"
Rpi-bt1_orf28460	ProSiteProfiles	protein_match	527	548	6.064	+	.	date=15-07-2021;Target=null 527 548;ID=match$426_527_548;signature_desc=Leucine-rich repeat profile.;Name=PS51450;status=T;Dbxref="InterPro:IPR001611"
Rpi-bt1_orf28460	Gene3D	protein_match	630	828	1.3E-14	+	.	date=15-07-2021;Target=null 630 828;ID=match$427_630_828;Name=G3DSA:3.80.10.10;status=T;Dbxref="InterPro:IPR032675"
Rpi-bt1_orf28460	ProSiteProfiles	protein_match	879	902	4.832	+	.	date=15-07-2021;Target=null 879 902;ID=match$428_879_902;signature_desc=Leucine-rich repeat profile.;Name=PS51450;status=T;Dbxref="InterPro:IPR001611"
Rpi-bt1_orf28460	SUPERFAMILY	protein_match	472	834	1.87E-36	+	.	date=15-07-2021;Target=null 472 834;ID=match$429_472_834;Name=SSF52058;status=T
Rpi-bt1_orf28460	Coils	protein_match	657	677	.	+	.	date=15-07-2021;Target=null 657 677;ID=match$430_657_677;Name=Coil;status=T
##sequence-region Wed 1 4206
Wed	provided_by_user	nucleic_acid	1	4206	.	+	.	ID=Wed;Name=Wed;md5=a8c5c7ca60d42d3f8611eb4c70191c18
Wed_orf39552	getorf	ORF	1	4203	.	+	.	Target=pep_Wed_1_4203 1 1401;ID=orf_Wed_1_4203;Name=Wed_orf39552;md5=a8c5c7ca60d42d3f8611eb4c70191c18
Wed_orf39552	getorf	polypeptide	1	1401	.	+	.	ID=pep_Wed_1_4203;md5=72753455285f93fc8df3b88cb81e0a00
Wed_orf39552	Gene3D	protein_match	722	818	6.5E-8	+	.	date=15-07-2021;Target=null 722 818;ID=match$431_722_818;Name=G3DSA:1.10.10.10;status=T;Dbxref="InterPro:IPR036388"
Wed_orf39552	Gene3D	protein_match	4	127	7.9E-23	+	.	date=15-07-2021;Target=null 4 127;ID=match$432_4_127;Name=G3DSA:1.20.5.4130;status=T
Wed_orf39552	Gene3D	protein_match	490	611	1.8E-5	+	.	date=15-07-2021;Target=null 490 611;ID=match$433_490_611;Name=G3DSA:3.40.50.300;status=T
Wed_orf39552	SUPERFAMILY	protein_match	490	734	1.96E-5	+	.	date=15-07-2021;Target=null 490 734;ID=match$434_490_734;Name=SSF52540;status=T;Dbxref="InterPro:IPR027417"
Wed_orf39552	Pfam	protein_match	5	89	1.5E-19	+	.	date=15-07-2021;Target=null 5 89;ID=match$435_5_89;signature_desc=Rx N-terminal domain;Name=PF18052;status=T;Dbxref="InterPro:IPR041118"
Wed_orf39552	CDD	protein_match	4	129	9.20841E-27	+	.	date=15-07-2021;Target=null 4 129;ID=match$436_4_129;signature_desc=RX-CC_like;Name=cd14798;status=T;Dbxref="InterPro:IPR038005"
Wed_orf39552	SUPERFAMILY	protein_match	939	1264	7.48E-22	+	.	date=15-07-2021;Target=null 939 1264;ID=match$437_939_1264;Name=SSF52058;status=T
Wed_orf39552	Coils	protein_match	112	132	.	+	.	date=15-07-2021;Target=null 112 132;ID=match$438_112_132;Name=Coil;status=T
Wed_orf39552	Pfam	protein_match	490	609	1.2E-6	+	.	date=15-07-2021;Target=null 490 609;ID=match$439_490_609;signature_desc=NB-ARC domain;Name=PF00931;status=T;Dbxref="InterPro:IPR002182"
Wed_orf39552	Gene3D	protein_match	933	1384	5.0E-23	+	.	date=15-07-2021;Target=null 933 1384;ID=match$440_933_1384;Name=G3DSA:3.80.10.10;status=T;Dbxref="InterPro:IPR032675"
##sequence-region Pid3-I1 1 2775
Pid3-I1	provided_by_user	nucleic_acid	1	2775	.	+	.	ID=Pid3-I1;Name=Pid3-I1;md5=d6c3139c11bb9ab01a71dc6d88c96b35
Pid3-I1_orf17947	getorf	ORF	1	2772	.	+	.	Target=pep_Pid3-I1_1_2772 1 924;ID=orf_Pid3-I1_1_2772;Name=Pid3-I1_orf17947;md5=d6c3139c11bb9ab01a71dc6d88c96b35
Pid3-I1_orf17947	getorf	polypeptide	1	924	.	+	.	ID=pep_Pid3-I1_1_2772;md5=d66d1ac3f12aa1f4efdc38a5dce340c8
Pid3-I1_orf17947	Gene3D	protein_match	5	138	3.9E-15	+	.	date=15-07-2021;Target=null 5 138;ID=match$441_5_138;Name=G3DSA:1.20.5.4130;status=T
Pid3-I1_orf17947	SUPERFAMILY	protein_match	160	437	1.73E-62	+	.	date=15-07-2021;Target=null 160 437;ID=match$442_160_437;Name=SSF52540;status=T;Dbxref="InterPro:IPR027417"
Pid3-I1_orf17947	Gene3D	protein_match	333	422	2.5E-13	+	.	date=15-07-2021;Target=null 333 422;ID=match$443_333_422;Name=G3DSA:1.10.8.430;status=T;Dbxref="InterPro:IPR042197"
Pid3-I1_orf17947	Pfam	protein_match	183	421	5.2E-49	+	.	date=15-07-2021;Target=null 183 421;ID=match$444_183_421;signature_desc=NB-ARC domain;Name=PF00931;status=T;Dbxref="InterPro:IPR002182"
Pid3-I1_orf17947	Gene3D	protein_match	539	898	1.1E-34	+	.	date=15-07-2021;Target=null 539 898;ID=match$445_539_898;Name=G3DSA:3.80.10.10;status=T;Dbxref="InterPro:IPR032675"
Pid3-I1_orf17947	Gene3D	protein_match	156	331	2.6E-33	+	.	date=15-07-2021;Target=null 156 331;ID=match$446_156_331;Name=G3DSA:3.40.50.300;status=T
Pid3-I1_orf17947	SUPERFAMILY	protein_match	502	885	2.21E-32	+	.	date=15-07-2021;Target=null 502 885;ID=match$447_502_885;Name=SSF52058;status=T
Pid3-I1_orf17947	PRINTS	protein_match	575	591	2.1E-17	+	.	date=15-07-2021;Target=null 575 591;ID=match$448_575_591;signature_desc=Disease resistance protein signature;Name=PR00364;status=T
Pid3-I1_orf17947	PRINTS	protein_match	276	290	2.1E-17	+	.	date=15-07-2021;Target=null 276 290;ID=match$448_276_290;signature_desc=Disease resistance protein signature;Name=PR00364;status=T
Pid3-I1_orf17947	PRINTS	protein_match	371	385	2.1E-17	+	.	date=15-07-2021;Target=null 371 385;ID=match$448_371_385;signature_desc=Disease resistance protein signature;Name=PR00364;status=T
Pid3-I1_orf17947	PRINTS	protein_match	197	212	2.1E-17	+	.	date=15-07-2021;Target=null 197 212;ID=match$448_197_212;signature_desc=Disease resistance protein signature;Name=PR00364;status=T
Pid3-I1_orf17947	CDD	protein_match	2	136	1.85345E-16	+	.	date=15-07-2021;Target=null 2 136;ID=match$449_2_136;signature_desc=RX-CC_like;Name=cd14798;status=T;Dbxref="InterPro:IPR038005"
Pid3-I1_orf17947	Pfam	protein_match	5	97	4.7E-17	+	.	date=15-07-2021;Target=null 5 97;ID=match$450_5_97;signature_desc=Rx N-terminal domain;Name=PF18052;status=T;Dbxref="InterPro:IPR041118"
Pid3-I1_orf17947	Gene3D	protein_match	423	513	1.2E-16	+	.	date=15-07-2021;Target=null 423 513;ID=match$451_423_513;Name=G3DSA:1.10.10.10;status=T;Dbxref="InterPro:IPR036388"
##sequence-region Y-1 1 3381
Y-1	provided_by_user	nucleic_acid	1	3381	.	+	.	ID=Y-1;Name=Y-1;md5=3e5b571d3b370b5707bb47a7993c82fb
Y-1_orf40804	getorf	ORF	1	3378	.	+	.	Target=pep_Y-1_1_3378 1 1126;ID=orf_Y-1_1_3378;Name=Y-1_orf40804;md5=3e5b571d3b370b5707bb47a7993c82fb
Y-1_orf40804	getorf	polypeptide	1	1126	.	+	.	ID=pep_Y-1_1_3378;md5=eee4fe93bcbf6a03c49d8053ed3c291b
Y-1_orf40804	Gene3D	protein_match	16	188	3.9E-69	+	.	date=15-07-2021;Target=null 16 188;ID=match$452_16_188;Name=G3DSA:3.40.50.10140;status=T;Dbxref="InterPro:IPR035897"
Y-1_orf40804	SUPERFAMILY	protein_match	15	168	5.75E-44	+	.	date=15-07-2021;Target=null 15 168;ID=match$453_15_168;Name=SSF52200;status=T;Dbxref="InterPro:IPR035897"
Y-1_orf40804	SMART	protein_match	22	165	6.6E-51	+	.	date=15-07-2021;Target=null 22 165;ID=match$454_22_165;Name=SM00255;status=T;Dbxref="InterPro:IPR000157"
Y-1_orf40804	CDD	protein_match	232	339	0.00158668	+	.	date=15-07-2021;Target=null 232 339;ID=match$455_232_339;signature_desc=AAA;Name=cd00009;status=T
Y-1_orf40804	ProSiteProfiles	protein_match	874	896	7.227	+	.	date=15-07-2021;Target=null 874 896;ID=match$456_874_896;signature_desc=Leucine-rich repeat profile.;Name=PS51450;status=T;Dbxref="InterPro:IPR001611"
Y-1_orf40804	Gene3D	protein_match	515	719	9.6E-18	+	.	date=15-07-2021;Target=null 515 719;ID=match$457_515_719;Name=G3DSA:3.80.10.10;status=T;Dbxref="InterPro:IPR032675"
Y-1_orf40804	Pfam	protein_match	207	428	8.8E-27	+	.	date=15-07-2021;Target=null 207 428;ID=match$458_207_428;signature_desc=NB-ARC domain;Name=PF00931;status=T;Dbxref="InterPro:IPR002182"
Y-1_orf40804	PRINTS	protein_match	298	312	2.2E-22	+	.	date=15-07-2021;Target=null 298 312;ID=match$459_298_312;signature_desc=Disease resistance protein signature;Name=PR00364;status=T
Y-1_orf40804	PRINTS	protein_match	224	239	2.2E-22	+	.	date=15-07-2021;Target=null 224 239;ID=match$459_224_239;signature_desc=Disease resistance protein signature;Name=PR00364;status=T
Y-1_orf40804	PRINTS	protein_match	389	403	2.2E-22	+	.	date=15-07-2021;Target=null 389 403;ID=match$459_389_403;signature_desc=Disease resistance protein signature;Name=PR00364;status=T
Y-1_orf40804	PRINTS	protein_match	893	909	2.2E-22	+	.	date=15-07-2021;Target=null 893 909;ID=match$459_893_909;signature_desc=Disease resistance protein signature;Name=PR00364;status=T
Y-1_orf40804	Gene3D	protein_match	354	438	3.5E-15	+	.	date=15-07-2021;Target=null 354 438;ID=match$460_354_438;Name=G3DSA:1.10.8.430;status=T;Dbxref="InterPro:IPR042197"
Y-1_orf40804	ProSiteProfiles	protein_match	849	869	5.479	+	.	date=15-07-2021;Target=null 849 869;ID=match$461_849_869;signature_desc=Leucine-rich repeat profile.;Name=PS51450;status=T;Dbxref="InterPro:IPR001611"
Y-1_orf40804	Gene3D	protein_match	720	943	1.8E-38	+	.	date=15-07-2021;Target=null 720 943;ID=match$462_720_943;Name=G3DSA:3.80.10.10;status=T;Dbxref="InterPro:IPR032675"
Y-1_orf40804	ProSiteProfiles	protein_match	897	919	5.186	+	.	date=15-07-2021;Target=null 897 919;ID=match$463_897_919;signature_desc=Leucine-rich repeat profile.;Name=PS51450;status=T;Dbxref="InterPro:IPR001611"
Y-1_orf40804	ProSiteProfiles	protein_match	21	165	32.85	+	.	date=15-07-2021;Target=null 21 165;ID=match$464_21_165;signature_desc=TIR domain profile.;Name=PS50104;status=T;Dbxref="InterPro:IPR000157"
Y-1_orf40804	Gene3D	protein_match	189	349	8.3E-33	+	.	date=15-07-2021;Target=null 189 349;ID=match$465_189_349;Name=G3DSA:3.40.50.300;status=T
Y-1_orf40804	Pfam	protein_match	22	194	2.0E-47	+	.	date=15-07-2021;Target=null 22 194;ID=match$466_22_194;signature_desc=TIR domain;Name=PF01582;status=T;Dbxref="InterPro:IPR000157"
Y-1_orf40804	SUPERFAMILY	protein_match	845	942	3.06E-14	+	.	date=15-07-2021;Target=null 845 942;ID=match$467_845_942;Name=SSF52047;status=T
Y-1_orf40804	SUPERFAMILY	protein_match	494	824	9.52E-35	+	.	date=15-07-2021;Target=null 494 824;ID=match$468_494_824;Name=SSF52058;status=T
Y-1_orf40804	SUPERFAMILY	protein_match	190	448	2.18E-55	+	.	date=15-07-2021;Target=null 190 448;ID=match$469_190_448;Name=SSF52540;status=T;Dbxref="InterPro:IPR027417"
##sequence-region RRS1B 1 4119
RRS1B	provided_by_user	nucleic_acid	1	4119	.	+	.	ID=RRS1B;Name=RRS1B;md5=73da4af7ea3b23981d0d6eec55578db1
RRS1B_orf33388	getorf	ORF	1	4116	.	+	.	Target=pep_RRS1B_1_4116 1 1372;ID=orf_RRS1B_1_4116;Name=RRS1B_orf33388;md5=73da4af7ea3b23981d0d6eec55578db1
RRS1B_orf33388	getorf	polypeptide	1	1372	.	+	.	ID=pep_RRS1B_1_4116;md5=bd6b95f32f55eabe1322be46f9d4a31b
RRS1B_orf33388	PRINTS	protein_match	744	760	7.2E-23	+	.	date=15-07-2021;Target=null 744 760;ID=match$470_744_760;signature_desc=Disease resistance protein signature;Name=PR00364;status=T
RRS1B_orf33388	PRINTS	protein_match	330	344	7.2E-23	+	.	date=15-07-2021;Target=null 330 344;ID=match$470_330_344;signature_desc=Disease resistance protein signature;Name=PR00364;status=T
RRS1B_orf33388	PRINTS	protein_match	237	251	7.2E-23	+	.	date=15-07-2021;Target=null 237 251;ID=match$470_237_251;signature_desc=Disease resistance protein signature;Name=PR00364;status=T
RRS1B_orf33388	PRINTS	protein_match	165	180	7.2E-23	+	.	date=15-07-2021;Target=null 165 180;ID=match$470_165_180;signature_desc=Disease resistance protein signature;Name=PR00364;status=T
RRS1B_orf33388	SUPERFAMILY	protein_match	1177	1240	1.44E-24	+	.	date=15-07-2021;Target=null 1177 1240;ID=match$471_1177_1240;Name=SSF118290;status=T;Dbxref="InterPro:IPR036576"
RRS1B_orf33388	Pfam	protein_match	1181	1238	5.3E-23	+	.	date=15-07-2021;Target=null 1181 1238;ID=match$472_1181_1238;signature_desc=WRKY DNA -binding domain;Name=PF03106;status=T;Dbxref="InterPro:IPR003657"
RRS1B_orf33388	SUPERFAMILY	protein_match	8	98	5.49E-6	+	.	date=15-07-2021;Target=null 8 98;ID=match$473_8_98;Name=SSF52200;status=T;Dbxref="InterPro:IPR035897"
RRS1B_orf33388	Gene3D	protein_match	295	380	1.8E-10	+	.	date=15-07-2021;Target=null 295 380;ID=match$474_295_380;Name=G3DSA:1.10.8.430;status=T;Dbxref="InterPro:IPR042197"
RRS1B_orf33388	Gene3D	protein_match	662	827	9.9E-12	+	.	date=15-07-2021;Target=null 662 827;ID=match$475_662_827;Name=G3DSA:3.80.10.10;status=T;Dbxref="InterPro:IPR032675"
RRS1B_orf33388	Gene3D	protein_match	449	661	1.1E-14	+	.	date=15-07-2021;Target=null 449 661;ID=match$475_449_661;Name=G3DSA:3.80.10.10;status=T;Dbxref="InterPro:IPR032675"
RRS1B_orf33388	SUPERFAMILY	protein_match	130	390	3.43E-49	+	.	date=15-07-2021;Target=null 130 390;ID=match$476_130_390;Name=SSF52540;status=T;Dbxref="InterPro:IPR027417"
RRS1B_orf33388	SUPERFAMILY	protein_match	370	467	1.85E-12	+	.	date=15-07-2021;Target=null 370 467;ID=match$477_370_467;Name=SSF46785;status=T;Dbxref="InterPro:IPR036390"
RRS1B_orf33388	ProSiteProfiles	protein_match	1180	1240	30.745	+	.	date=15-07-2021;Target=null 1180 1240;ID=match$478_1180_1240;signature_desc=WRKY domain profile.;Name=PS50811;status=T;Dbxref="InterPro:IPR003657"
RRS1B_orf33388	Pfam	protein_match	153	362	3.6E-23	+	.	date=15-07-2021;Target=null 153 362;ID=match$479_153_362;signature_desc=NB-ARC domain;Name=PF00931;status=T;Dbxref="InterPro:IPR002182"
RRS1B_orf33388	Gene3D	protein_match	1162	1233	1.5E-26	+	.	date=15-07-2021;Target=null 1162 1233;ID=match$480_1162_1233;Name=G3DSA:2.20.25.80;status=T;Dbxref="InterPro:IPR036576"
RRS1B_orf33388	SMART	protein_match	1179	1239	3.5E-34	+	.	date=15-07-2021;Target=null 1179 1239;ID=match$481_1179_1239;Name=SM00774;status=T;Dbxref="InterPro:IPR003657"
RRS1B_orf33388	Gene3D	protein_match	2	142	5.0E-28	+	.	date=15-07-2021;Target=null 2 142;ID=match$482_2_142;Name=G3DSA:3.40.50.10140;status=T;Dbxref="InterPro:IPR035897"
RRS1B_orf33388	Pfam	protein_match	570	589	1.3E-8	+	.	date=15-07-2021;Target=null 570 589;ID=match$483_570_589;signature_desc=Leucine Rich Repeat;Name=PF07725;status=T;Dbxref="InterPro:IPR011713"
RRS1B_orf33388	Gene3D	protein_match	143	291	1.1E-22	+	.	date=15-07-2021;Target=null 143 291;ID=match$484_143_291;Name=G3DSA:3.40.50.300;status=T
RRS1B_orf33388	SUPERFAMILY	protein_match	522	821	1.81E-30	+	.	date=15-07-2021;Target=null 522 821;ID=match$485_522_821;Name=SSF52058;status=T
##sequence-region TmPm3 1 4287
TmPm3	provided_by_user	nucleic_acid	1	4287	.	+	.	ID=TmPm3;Name=TmPm3;md5=7c2b38069cf9118a662dd7f8b23efb66
TmPm3_orf38487	getorf	ORF	1	4284	.	+	.	Target=pep_TmPm3_1_4284 1 1428;ID=orf_TmPm3_1_4284;Name=TmPm3_orf38487;md5=7c2b38069cf9118a662dd7f8b23efb66
TmPm3_orf38487	getorf	polypeptide	1	1428	.	+	.	ID=pep_TmPm3_1_4284;md5=0406b6c7e50c3575fec85fa5ad508bb9
TmPm3_orf38487	Gene3D	protein_match	13	120	8.9E-11	+	.	date=15-07-2021;Target=null 13 120;ID=match$486_13_120;Name=G3DSA:1.20.5.4130;status=T
TmPm3_orf38487	Gene3D	protein_match	349	420	1.0E-8	+	.	date=15-07-2021;Target=null 349 420;ID=match$487_349_420;Name=G3DSA:1.10.8.430;status=T;Dbxref="InterPro:IPR042197"
TmPm3_orf38487	Gene3D	protein_match	173	333	3.6E-33	+	.	date=15-07-2021;Target=null 173 333;ID=match$488_173_333;Name=G3DSA:3.40.50.300;status=T
TmPm3_orf38487	Gene3D	protein_match	548	862	1.0E-25	+	.	date=15-07-2021;Target=null 548 862;ID=match$489_548_862;Name=G3DSA:3.80.10.10;status=T;Dbxref="InterPro:IPR032675"
TmPm3_orf38487	SUPERFAMILY	protein_match	557	1386	1.28E-33	+	.	date=15-07-2021;Target=null 557 1386;ID=match$490_557_1386;Name=SSF52058;status=T
TmPm3_orf38487	SUPERFAMILY	protein_match	185	435	9.39E-57	+	.	date=15-07-2021;Target=null 185 435;ID=match$491_185_435;Name=SSF52540;status=T;Dbxref="InterPro:IPR027417"
TmPm3_orf38487	Gene3D	protein_match	1011	1391	1.3E-18	+	.	date=15-07-2021;Target=null 1011 1391;ID=match$492_1011_1391;Name=G3DSA:3.80.10.10;status=T;Dbxref="InterPro:IPR032675"
TmPm3_orf38487	SUPERFAMILY	protein_match	961	1168	1.16E-6	+	.	date=15-07-2021;Target=null 961 1168;ID=match$493_961_1168;Name=SSF52058;status=T
TmPm3_orf38487	PRINTS	protein_match	207	222	3.2E-16	+	.	date=15-07-2021;Target=null 207 222;ID=match$494_207_222;signature_desc=Disease resistance protein signature;Name=PR00364;status=T
TmPm3_orf38487	PRINTS	protein_match	278	292	3.2E-16	+	.	date=15-07-2021;Target=null 278 292;ID=match$494_278_292;signature_desc=Disease resistance protein signature;Name=PR00364;status=T
TmPm3_orf38487	PRINTS	protein_match	374	388	3.2E-16	+	.	date=15-07-2021;Target=null 374 388;ID=match$494_374_388;signature_desc=Disease resistance protein signature;Name=PR00364;status=T
TmPm3_orf38487	PRINTS	protein_match	633	649	3.2E-16	+	.	date=15-07-2021;Target=null 633 649;ID=match$494_633_649;signature_desc=Disease resistance protein signature;Name=PR00364;status=T
TmPm3_orf38487	Pfam	protein_match	196	403	5.8E-44	+	.	date=15-07-2021;Target=null 196 403;ID=match$495_196_403;signature_desc=NB-ARC domain;Name=PF00931;status=T;Dbxref="InterPro:IPR002182"
TmPm3_orf38487	Pfam	protein_match	14	98	7.6E-13	+	.	date=15-07-2021;Target=null 14 98;ID=match$496_14_98;signature_desc=Rx N-terminal domain;Name=PF18052;status=T;Dbxref="InterPro:IPR041118"
TmPm3_orf38487	Gene3D	protein_match	421	513	8.8E-16	+	.	date=15-07-2021;Target=null 421 513;ID=match$497_421_513;Name=G3DSA:1.10.10.10;status=T;Dbxref="InterPro:IPR036388"
TmPm3_orf38487	Gene3D	protein_match	874	1007	9.3E-7	+	.	date=15-07-2021;Target=null 874 1007;ID=match$498_874_1007;Name=G3DSA:3.80.10.10;status=T;Dbxref="InterPro:IPR032675"
##sequence-region Pm41 1 2955
Pm41	provided_by_user	nucleic_acid	1	2955	.	+	.	ID=Pm41;Name=Pm41;md5=2e1d99e8fac11a3384ffd24390409c70
Pm41_orf23278	getorf	ORF	1	2952	.	+	.	Target=pep_Pm41_1_2952 1 984;ID=orf_Pm41_1_2952;Name=Pm41_orf23278;md5=2e1d99e8fac11a3384ffd24390409c70
Pm41_orf23278	getorf	polypeptide	1	984	.	+	.	ID=pep_Pm41_1_2952;md5=1f9b88c602cf3c98462bc7a75b6a999c
Pm41_orf23278	Pfam	protein_match	177	419	1.4E-52	+	.	date=15-07-2021;Target=null 177 419;ID=match$499_177_419;signature_desc=NB-ARC domain;Name=PF00931;status=T;Dbxref="InterPro:IPR002182"
Pm41_orf23278	SUPERFAMILY	protein_match	159	433	1.33E-62	+	.	date=15-07-2021;Target=null 159 433;ID=match$500_159_433;Name=SSF52540;status=T;Dbxref="InterPro:IPR027417"
Pm41_orf23278	Pfam	protein_match	12	95	3.6E-25	+	.	date=15-07-2021;Target=null 12 95;ID=match$501_12_95;signature_desc=Rx N-terminal domain;Name=PF18052;status=T;Dbxref="InterPro:IPR041118"
Pm41_orf23278	PRINTS	protein_match	367	381	2.2E-16	+	.	date=15-07-2021;Target=null 367 381;ID=match$502_367_381;signature_desc=Disease resistance protein signature;Name=PR00364;status=T
Pm41_orf23278	PRINTS	protein_match	194	209	2.2E-16	+	.	date=15-07-2021;Target=null 194 209;ID=match$502_194_209;signature_desc=Disease resistance protein signature;Name=PR00364;status=T
Pm41_orf23278	PRINTS	protein_match	270	284	2.2E-16	+	.	date=15-07-2021;Target=null 270 284;ID=match$502_270_284;signature_desc=Disease resistance protein signature;Name=PR00364;status=T
Pm41_orf23278	PRINTS	protein_match	616	632	2.2E-16	+	.	date=15-07-2021;Target=null 616 632;ID=match$502_616_632;signature_desc=Disease resistance protein signature;Name=PR00364;status=T
Pm41_orf23278	Gene3D	protein_match	419	510	5.6E-18	+	.	date=15-07-2021;Target=null 419 510;ID=match$503_419_510;Name=G3DSA:1.10.10.10;status=T;Dbxref="InterPro:IPR036388"
Pm41_orf23278	Gene3D	protein_match	159	323	1.9E-31	+	.	date=15-07-2021;Target=null 159 323;ID=match$504_159_323;Name=G3DSA:3.40.50.300;status=T
Pm41_orf23278	Gene3D	protein_match	12	121	3.5E-30	+	.	date=15-07-2021;Target=null 12 121;ID=match$505_12_121;Name=G3DSA:1.20.5.4130;status=T
Pm41_orf23278	CDD	protein_match	9	136	2.56201E-29	+	.	date=15-07-2021;Target=null 9 136;ID=match$506_9_136;signature_desc=RX-CC_like;Name=cd14798;status=T;Dbxref="InterPro:IPR038005"
Pm41_orf23278	SUPERFAMILY	protein_match	497	888	7.48E-32	+	.	date=15-07-2021;Target=null 497 888;ID=match$507_497_888;Name=SSF52058;status=T
Pm41_orf23278	Gene3D	protein_match	513	894	3.6E-29	+	.	date=15-07-2021;Target=null 513 894;ID=match$508_513_894;Name=G3DSA:3.80.10.10;status=T;Dbxref="InterPro:IPR032675"
Pm41_orf23278	Gene3D	protein_match	331	418	8.9E-14	+	.	date=15-07-2021;Target=null 331 418;ID=match$509_331_418;Name=G3DSA:1.10.8.430;status=T;Dbxref="InterPro:IPR042197"
##sequence-region AhRRS5_replacement 1 2832
AhRRS5_replacement	provided_by_user	nucleic_acid	1	2832	.	+	.	ID=AhRRS5_replacement;Name=AhRRS5_replacement;md5=aa0ce24701ffd6a06baad399e8d09c19
AhRRS5_replacement_orf148	getorf	ORF	1	2829	.	+	.	Target=pep_AhRRS5_replacement_1_2829 1 943;ID=orf_AhRRS5_replacement_1_2829;Name=AhRRS5_replacement_orf148;md5=aa0ce24701ffd6a06baad399e8d09c19
AhRRS5_replacement_orf148	getorf	polypeptide	1	943	.	+	.	ID=pep_AhRRS5_replacement_1_2829;md5=2b426eda48bf18b2fc3ae7d62360b84d
AhRRS5_replacement_orf148	Pfam	protein_match	5	82	2.6E-18	+	.	date=15-07-2021;Target=null 5 82;ID=match$510_5_82;signature_desc=Rx N-terminal domain;Name=PF18052;status=T;Dbxref="InterPro:IPR041118"
AhRRS5_replacement_orf148	SUPERFAMILY	protein_match	491	879	1.05E-41	+	.	date=15-07-2021;Target=null 491 879;ID=match$511_491_879;Name=SSF52058;status=T
AhRRS5_replacement_orf148	Gene3D	protein_match	4	112	9.2E-21	+	.	date=15-07-2021;Target=null 4 112;ID=match$512_4_112;Name=G3DSA:1.20.5.4130;status=T
AhRRS5_replacement_orf148	CDD	protein_match	2	125	8.47273E-29	+	.	date=15-07-2021;Target=null 2 125;ID=match$513_2_125;signature_desc=RX-CC_like;Name=cd14798;status=T;Dbxref="InterPro:IPR038005"
AhRRS5_replacement_orf148	Gene3D	protein_match	528	887	3.9E-39	+	.	date=15-07-2021;Target=null 528 887;ID=match$514_528_887;Name=G3DSA:3.80.10.10;status=T;Dbxref="InterPro:IPR032675"
AhRRS5_replacement_orf148	Coils	protein_match	62	82	.	+	.	date=15-07-2021;Target=null 62 82;ID=match$515_62_82;Name=Coil;status=T
AhRRS5_replacement_orf148	Pfam	protein_match	593	644	1.1E-6	+	.	date=15-07-2021;Target=null 593 644;ID=match$516_593_644;signature_desc=Leucine rich repeat;Name=PF13855;status=T;Dbxref="InterPro:IPR001611"
AhRRS5_replacement_orf148	Gene3D	protein_match	325	411	4.3E-11	+	.	date=15-07-2021;Target=null 325 411;ID=match$517_325_411;Name=G3DSA:1.10.8.430;status=T;Dbxref="InterPro:IPR042197"
AhRRS5_replacement_orf148	Gene3D	protein_match	412	503	1.6E-19	+	.	date=15-07-2021;Target=null 412 503;ID=match$518_412_503;Name=G3DSA:1.10.10.10;status=T;Dbxref="InterPro:IPR036388"
AhRRS5_replacement_orf148	Gene3D	protein_match	152	317	2.3E-37	+	.	date=15-07-2021;Target=null 152 317;ID=match$519_152_317;Name=G3DSA:3.40.50.300;status=T
AhRRS5_replacement_orf148	PRINTS	protein_match	360	374	2.1E-17	+	.	date=15-07-2021;Target=null 360 374;ID=match$520_360_374;signature_desc=Disease resistance protein signature;Name=PR00364;status=T
AhRRS5_replacement_orf148	PRINTS	protein_match	612	628	2.1E-17	+	.	date=15-07-2021;Target=null 612 628;ID=match$520_612_628;signature_desc=Disease resistance protein signature;Name=PR00364;status=T
AhRRS5_replacement_orf148	PRINTS	protein_match	184	199	2.1E-17	+	.	date=15-07-2021;Target=null 184 199;ID=match$520_184_199;signature_desc=Disease resistance protein signature;Name=PR00364;status=T
AhRRS5_replacement_orf148	PRINTS	protein_match	264	278	2.1E-17	+	.	date=15-07-2021;Target=null 264 278;ID=match$520_264_278;signature_desc=Disease resistance protein signature;Name=PR00364;status=T
AhRRS5_replacement_orf148	SUPERFAMILY	protein_match	154	427	4.1E-65	+	.	date=15-07-2021;Target=null 154 427;ID=match$521_154_427;Name=SSF52540;status=T;Dbxref="InterPro:IPR027417"
AhRRS5_replacement_orf148	Pfam	protein_match	165	414	1.2E-53	+	.	date=15-07-2021;Target=null 165 414;ID=match$522_165_414;signature_desc=NB-ARC domain;Name=PF00931;status=T;Dbxref="InterPro:IPR002182"
##sequence-region NiattPtr1 1 2571
NiattPtr1	provided_by_user	nucleic_acid	1	2571	.	+	.	ID=NiattPtr1;Name=NiattPtr1;md5=938b63eb9cdb21edf95d722474b95acf
NiattPtr1_orf14722	getorf	ORF	791	982	.	-	.	Target=pep_NiattPtr1_791_982_r 1 64;ID=orf_NiattPtr1_791_982_r;Name=NiattPtr1_orf14722;md5=938b63eb9cdb21edf95d722474b95acf
NiattPtr1_orf14722	getorf	polypeptide	1	64	.	+	.	ID=pep_NiattPtr1_791_982_r;md5=094628c3a0dd74c438ffb504e952d1cd
NiattPtr1_orf14722	Coils	protein_match	62	64	.	+	.	date=15-07-2021;Target=null 62 64;ID=match$523_62_64;Name=Coil;status=T
##sequence-region Pid3 1 2775
Pid3	provided_by_user	nucleic_acid	1	2775	.	+	.	ID=Pid3;Name=Pid3;md5=6453f14a611633f085a67bcea1e3ee6f
Pid3_orf17788	getorf	ORF	1	2772	.	+	.	Target=pep_Pid3_1_2772 1 924;ID=orf_Pid3_1_2772;Name=Pid3_orf17788;md5=6453f14a611633f085a67bcea1e3ee6f
Pid3_orf17788	getorf	polypeptide	1	924	.	+	.	ID=pep_Pid3_1_2772;md5=e73a814907ae16d0ddff0f1c8b761222
Pid3_orf17788	Pfam	protein_match	5	97	1.6E-16	+	.	date=15-07-2021;Target=null 5 97;ID=match$524_5_97;signature_desc=Rx N-terminal domain;Name=PF18052;status=T;Dbxref="InterPro:IPR041118"
Pid3_orf17788	Gene3D	protein_match	5	138	1.1E-14	+	.	date=15-07-2021;Target=null 5 138;ID=match$525_5_138;Name=G3DSA:1.20.5.4130;status=T
Pid3_orf17788	Pfam	protein_match	183	421	4.1E-49	+	.	date=15-07-2021;Target=null 183 421;ID=match$526_183_421;signature_desc=NB-ARC domain;Name=PF00931;status=T;Dbxref="InterPro:IPR002182"
Pid3_orf17788	Gene3D	protein_match	539	893	1.0E-34	+	.	date=15-07-2021;Target=null 539 893;ID=match$527_539_893;Name=G3DSA:3.80.10.10;status=T;Dbxref="InterPro:IPR032675"
Pid3_orf17788	Gene3D	protein_match	423	513	1.2E-16	+	.	date=15-07-2021;Target=null 423 513;ID=match$528_423_513;Name=G3DSA:1.10.10.10;status=T;Dbxref="InterPro:IPR036388"
Pid3_orf17788	SUPERFAMILY	protein_match	502	885	1.0E-32	+	.	date=15-07-2021;Target=null 502 885;ID=match$529_502_885;Name=SSF52058;status=T
Pid3_orf17788	Gene3D	protein_match	333	422	2.5E-13	+	.	date=15-07-2021;Target=null 333 422;ID=match$530_333_422;Name=G3DSA:1.10.8.430;status=T;Dbxref="InterPro:IPR042197"
Pid3_orf17788	SUPERFAMILY	protein_match	160	437	2.19E-62	+	.	date=15-07-2021;Target=null 160 437;ID=match$531_160_437;Name=SSF52540;status=T;Dbxref="InterPro:IPR027417"
Pid3_orf17788	PRINTS	protein_match	575	591	2.1E-17	+	.	date=15-07-2021;Target=null 575 591;ID=match$532_575_591;signature_desc=Disease resistance protein signature;Name=PR00364;status=T
Pid3_orf17788	PRINTS	protein_match	276	290	2.1E-17	+	.	date=15-07-2021;Target=null 276 290;ID=match$532_276_290;signature_desc=Disease resistance protein signature;Name=PR00364;status=T
Pid3_orf17788	PRINTS	protein_match	371	385	2.1E-17	+	.	date=15-07-2021;Target=null 371 385;ID=match$532_371_385;signature_desc=Disease resistance protein signature;Name=PR00364;status=T
Pid3_orf17788	PRINTS	protein_match	197	212	2.1E-17	+	.	date=15-07-2021;Target=null 197 212;ID=match$532_197_212;signature_desc=Disease resistance protein signature;Name=PR00364;status=T
Pid3_orf17788	CDD	protein_match	2	136	1.16348E-16	+	.	date=15-07-2021;Target=null 2 136;ID=match$533_2_136;signature_desc=RX-CC_like;Name=cd14798;status=T;Dbxref="InterPro:IPR038005"
Pid3_orf17788	Gene3D	protein_match	156	331	2.7E-33	+	.	date=15-07-2021;Target=null 156 331;ID=match$534_156_331;Name=G3DSA:3.40.50.300;status=T
##sequence-region RPS5 1 2670
RPS5	provided_by_user	nucleic_acid	1	2670	.	+	.	ID=RPS5;Name=RPS5;md5=7d30777799992e40aff42df5cf4f59a6
RPS5_orf33205	getorf	ORF	1	2667	.	+	.	Target=pep_RPS5_1_2667 1 889;ID=orf_RPS5_1_2667;Name=RPS5_orf33205;md5=7d30777799992e40aff42df5cf4f59a6
RPS5_orf33205	getorf	polypeptide	1	889	.	+	.	ID=pep_RPS5_1_2667;md5=db13d0b4a4c3169b5a0f317bc22e832a
RPS5_orf33205	Gene3D	protein_match	503	622	3.2E-18	+	.	date=15-07-2021;Target=null 503 622;ID=match$535_503_622;Name=G3DSA:3.80.10.10;status=T;Dbxref="InterPro:IPR032675"
RPS5_orf33205	Gene3D	protein_match	400	486	3.7E-11	+	.	date=15-07-2021;Target=null 400 486;ID=match$536_400_486;Name=G3DSA:1.10.10.10;status=T;Dbxref="InterPro:IPR036388"
RPS5_orf33205	SUPERFAMILY	protein_match	467	848	3.67E-35	+	.	date=15-07-2021;Target=null 467 848;ID=match$537_467_848;Name=SSF52058;status=T
RPS5_orf33205	Coils	protein_match	29	49	.	+	.	date=15-07-2021;Target=null 29 49;ID=match$538_29_49;Name=Coil;status=T
RPS5_orf33205	Pfam	protein_match	541	597	1.3E-10	+	.	date=15-07-2021;Target=null 541 597;ID=match$539_541_597;signature_desc=Leucine rich repeat;Name=PF13855;status=T;Dbxref="InterPro:IPR001611"
RPS5_orf33205	Gene3D	protein_match	628	849	4.7E-12	+	.	date=15-07-2021;Target=null 628 849;ID=match$540_628_849;Name=G3DSA:3.80.10.10;status=T;Dbxref="InterPro:IPR032675"
RPS5_orf33205	PRINTS	protein_match	178	193	1.5E-24	+	.	date=15-07-2021;Target=null 178 193;ID=match$541_178_193;signature_desc=Disease resistance protein signature;Name=PR00364;status=T
RPS5_orf33205	PRINTS	protein_match	560	576	1.5E-24	+	.	date=15-07-2021;Target=null 560 576;ID=match$541_560_576;signature_desc=Disease resistance protein signature;Name=PR00364;status=T
RPS5_orf33205	PRINTS	protein_match	254	268	1.5E-24	+	.	date=15-07-2021;Target=null 254 268;ID=match$541_254_268;signature_desc=Disease resistance protein signature;Name=PR00364;status=T
RPS5_orf33205	PRINTS	protein_match	348	362	1.5E-24	+	.	date=15-07-2021;Target=null 348 362;ID=match$541_348_362;signature_desc=Disease resistance protein signature;Name=PR00364;status=T
RPS5_orf33205	Pfam	protein_match	161	402	4.2E-83	+	.	date=15-07-2021;Target=null 161 402;ID=match$542_161_402;signature_desc=NB-ARC domain;Name=PF00931;status=T;Dbxref="InterPro:IPR002182"
RPS5_orf33205	Gene3D	protein_match	312	399	1.6E-19	+	.	date=15-07-2021;Target=null 312 399;ID=match$543_312_399;Name=G3DSA:1.10.8.430;status=T;Dbxref="InterPro:IPR042197"
RPS5_orf33205	Gene3D	protein_match	143	305	2.2E-29	+	.	date=15-07-2021;Target=null 143 305;ID=match$544_143_305;Name=G3DSA:3.40.50.300;status=T
RPS5_orf33205	SUPERFAMILY	protein_match	152	415	1.7E-54	+	.	date=15-07-2021;Target=null 152 415;ID=match$545_152_415;Name=SSF52540;status=T;Dbxref="InterPro:IPR027417"
##sequence-region MLA13 1 2880
MLA13	provided_by_user	nucleic_acid	1	2880	.	+	.	ID=MLA13;Name=MLA13;md5=d3b56d1ffa9d437b1681fb1ee7b2c378
MLA13_orf11609	getorf	ORF	1	2877	.	+	.	Target=pep_MLA13_1_2877 1 959;ID=orf_MLA13_1_2877;Name=MLA13_orf11609;md5=d3b56d1ffa9d437b1681fb1ee7b2c378
MLA13_orf11609	getorf	polypeptide	1	959	.	+	.	ID=pep_MLA13_1_2877;md5=877562115ee617b91a52cc600778b0d6
MLA13_orf11609	Coils	protein_match	26	46	.	+	.	date=15-07-2021;Target=null 26 46;ID=match$546_26_46;Name=Coil;status=T
MLA13_orf11609	SUPERFAMILY	protein_match	499	831	3.91E-32	+	.	date=15-07-2021;Target=null 499 831;ID=match$547_499_831;Name=SSF52058;status=T
MLA13_orf11609	SUPERFAMILY	protein_match	187	435	7.38E-59	+	.	date=15-07-2021;Target=null 187 435;ID=match$548_187_435;Name=SSF52540;status=T;Dbxref="InterPro:IPR027417"
MLA13_orf11609	Gene3D	protein_match	332	420	3.8E-14	+	.	date=15-07-2021;Target=null 332 420;ID=match$549_332_420;Name=G3DSA:1.10.8.430;status=T;Dbxref="InterPro:IPR042197"
MLA13_orf11609	Gene3D	protein_match	541	869	8.3E-29	+	.	date=15-07-2021;Target=null 541 869;ID=match$550_541_869;Name=G3DSA:3.80.10.10;status=T;Dbxref="InterPro:IPR032675"
MLA13_orf11609	PRINTS	protein_match	196	211	8.6E-18	+	.	date=15-07-2021;Target=null 196 211;ID=match$551_196_211;signature_desc=Disease resistance protein signature;Name=PR00364;status=T
MLA13_orf11609	PRINTS	protein_match	269	283	8.6E-18	+	.	date=15-07-2021;Target=null 269 283;ID=match$551_269_283;signature_desc=Disease resistance protein signature;Name=PR00364;status=T
MLA13_orf11609	PRINTS	protein_match	629	645	8.6E-18	+	.	date=15-07-2021;Target=null 629 645;ID=match$551_629_645;signature_desc=Disease resistance protein signature;Name=PR00364;status=T
MLA13_orf11609	PRINTS	protein_match	367	381	8.6E-18	+	.	date=15-07-2021;Target=null 367 381;ID=match$551_367_381;signature_desc=Disease resistance protein signature;Name=PR00364;status=T
MLA13_orf11609	Pfam	protein_match	7	93	1.4E-19	+	.	date=15-07-2021;Target=null 7 93;ID=match$552_7_93;signature_desc=Rx N-terminal domain;Name=PF18052;status=T;Dbxref="InterPro:IPR041118"
MLA13_orf11609	Gene3D	protein_match	161	322	4.9E-32	+	.	date=15-07-2021;Target=null 161 322;ID=match$553_161_322;Name=G3DSA:3.40.50.300;status=T
MLA13_orf11609	CDD	protein_match	6	135	3.61368E-21	+	.	date=15-07-2021;Target=null 6 135;ID=match$554_6_135;signature_desc=RX-CC_like;Name=cd14798;status=T;Dbxref="InterPro:IPR038005"
MLA13_orf11609	Pfam	protein_match	196	423	2.5E-44	+	.	date=15-07-2021;Target=null 196 423;ID=match$555_196_423;signature_desc=NB-ARC domain;Name=PF00931;status=T;Dbxref="InterPro:IPR002182"
MLA13_orf11609	Gene3D	protein_match	421	510	1.5E-14	+	.	date=15-07-2021;Target=null 421 510;ID=match$556_421_510;Name=G3DSA:1.10.10.10;status=T;Dbxref="InterPro:IPR036388"
MLA13_orf11609	Gene3D	protein_match	6	120	2.2E-32	+	.	date=15-07-2021;Target=null 6 120;ID=match$557_6_120;Name=G3DSA:1.20.5.4130;status=T
##sequence-region ADR1-L2 1 2436
ADR1-L2	provided_by_user	nucleic_acid	1	2436	.	+	.	ID=ADR1-L2;Name=ADR1-L2;md5=c0f046d67abc7faa557a7e93c7c581a6
ADR1-L2_orf807	getorf	ORF	1	2433	.	+	.	Target=pep_ADR1-L2_1_2433 1 811;ID=orf_ADR1-L2_1_2433;Name=ADR1-L2_orf807;md5=c0f046d67abc7faa557a7e93c7c581a6
ADR1-L2_orf807	getorf	polypeptide	1	811	.	+	.	ID=pep_ADR1-L2_1_2433;md5=26eef9d76e6ad286808ec1874fc3f73b
ADR1-L2_orf807	ProSiteProfiles	protein_match	1	147	20.156	+	.	date=15-07-2021;Target=null 1 147;ID=match$558_1_147;signature_desc=RPW8 domain profile.;Name=PS51153;status=T;Dbxref="InterPro:IPR008808"
ADR1-L2_orf807	Gene3D	protein_match	7	117	1.7E-5	+	.	date=15-07-2021;Target=null 7 117;ID=match$559_7_117;Name=G3DSA:1.20.930.20;status=T;Dbxref="InterPro:IPR036537"
ADR1-L2_orf807	Gene3D	protein_match	538	715	2.6E-22	+	.	date=15-07-2021;Target=null 538 715;ID=match$560_538_715;Name=G3DSA:3.80.10.10;status=T;Dbxref="InterPro:IPR032675"
ADR1-L2_orf807	Gene3D	protein_match	716	785	6.6E-11	+	.	date=15-07-2021;Target=null 716 785;ID=match$560_716_785;Name=G3DSA:3.80.10.10;status=T;Dbxref="InterPro:IPR032675"
ADR1-L2_orf807	Pfam	protein_match	186	384	8.1E-27	+	.	date=15-07-2021;Target=null 186 384;ID=match$561_186_384;signature_desc=NB-ARC domain;Name=PF00931;status=T;Dbxref="InterPro:IPR002182"
ADR1-L2_orf807	Pfam	protein_match	7	125	3.6E-9	+	.	date=15-07-2021;Target=null 7 125;ID=match$562_7_125;signature_desc=Arabidopsis broad-spectrum mildew resistance protein RPW8;Name=PF05659;status=T;Dbxref="InterPro:IPR008808"
ADR1-L2_orf807	SUPERFAMILY	protein_match	548	777	1.47E-28	+	.	date=15-07-2021;Target=null 548 777;ID=match$563_548_777;Name=SSF52058;status=T
ADR1-L2_orf807	Gene3D	protein_match	318	403	1.1E-11	+	.	date=15-07-2021;Target=null 318 403;ID=match$564_318_403;Name=G3DSA:1.10.8.430;status=T;Dbxref="InterPro:IPR042197"
ADR1-L2_orf807	SUPERFAMILY	protein_match	180	418	3.69E-39	+	.	date=15-07-2021;Target=null 180 418;ID=match$565_180_418;Name=SSF52540;status=T;Dbxref="InterPro:IPR027417"
ADR1-L2_orf807	Gene3D	protein_match	404	489	3.0E-11	+	.	date=15-07-2021;Target=null 404 489;ID=match$566_404_489;Name=G3DSA:1.10.10.10;status=T;Dbxref="InterPro:IPR036388"
ADR1-L2_orf807	PRINTS	protein_match	720	736	3.7E-20	+	.	date=15-07-2021;Target=null 720 736;ID=match$567_720_736;signature_desc=Disease resistance protein signature;Name=PR00364;status=T
ADR1-L2_orf807	PRINTS	protein_match	202	217	3.7E-20	+	.	date=15-07-2021;Target=null 202 217;ID=match$567_202_217;signature_desc=Disease resistance protein signature;Name=PR00364;status=T
ADR1-L2_orf807	PRINTS	protein_match	353	367	3.7E-20	+	.	date=15-07-2021;Target=null 353 367;ID=match$567_353_367;signature_desc=Disease resistance protein signature;Name=PR00364;status=T
ADR1-L2_orf807	PRINTS	protein_match	266	280	3.7E-20	+	.	date=15-07-2021;Target=null 266 280;ID=match$567_266_280;signature_desc=Disease resistance protein signature;Name=PR00364;status=T
ADR1-L2_orf807	Gene3D	protein_match	163	314	6.1E-20	+	.	date=15-07-2021;Target=null 163 314;ID=match$568_163_314;Name=G3DSA:3.40.50.300;status=T
ADR1-L2_orf807	SMART	protein_match	199	321	0.0072	+	.	date=15-07-2021;Target=null 199 321;ID=match$569_199_321;Name=SM00382;status=T;Dbxref="InterPro:IPR003593"
ADR1-L2_orf807	CDD	protein_match	196	302	1.40108E-4	+	.	date=15-07-2021;Target=null 196 302;ID=match$570_196_302;signature_desc=ABC_ATPase;Name=cd00267;status=T
##sequence-region Pit 1 2970
Pit	provided_by_user	nucleic_acid	1	2970	.	+	.	ID=Pit;Name=Pit;md5=1debe000e373aec2ea65401bd38c6e81
Pit_orf19826	getorf	ORF	1	2967	.	+	.	Target=pep_Pit_1_2967 1 989;ID=orf_Pit_1_2967;Name=Pit_orf19826;md5=1debe000e373aec2ea65401bd38c6e81
Pit_orf19826	getorf	polypeptide	1	989	.	+	.	ID=pep_Pit_1_2967;md5=ffd520c27701e02849fa5a397849d477
Pit_orf19826	SUPERFAMILY	protein_match	537	874	7.82E-31	+	.	date=15-07-2021;Target=null 537 874;ID=match$571_537_874;Name=SSF52058;status=T
Pit_orf19826	Gene3D	protein_match	153	319	6.5E-32	+	.	date=15-07-2021;Target=null 153 319;ID=match$572_153_319;Name=G3DSA:3.40.50.300;status=T
Pit_orf19826	SUPERFAMILY	protein_match	824	951	4.42E-5	+	.	date=15-07-2021;Target=null 824 951;ID=match$573_824_951;Name=SSF52058;status=T
Pit_orf19826	Gene3D	protein_match	10	134	1.7E-16	+	.	date=15-07-2021;Target=null 10 134;ID=match$574_10_134;Name=G3DSA:1.20.5.4130;status=T
Pit_orf19826	Pfam	protein_match	185	386	5.5E-41	+	.	date=15-07-2021;Target=null 185 386;ID=match$575_185_386;signature_desc=NB-ARC domain;Name=PF00931;status=T;Dbxref="InterPro:IPR002182"
Pit_orf19826	Pfam	protein_match	12	88	8.2E-17	+	.	date=15-07-2021;Target=null 12 88;ID=match$576_12_88;signature_desc=Rx N-terminal domain;Name=PF18052;status=T;Dbxref="InterPro:IPR041118"
Pit_orf19826	Coils	protein_match	34	54	.	+	.	date=15-07-2021;Target=null 34 54;ID=match$577_34_54;Name=Coil;status=T
Pit_orf19826	Gene3D	protein_match	406	493	2.8E-12	+	.	date=15-07-2021;Target=null 406 493;ID=match$578_406_493;Name=G3DSA:1.10.10.10;status=T;Dbxref="InterPro:IPR036388"
Pit_orf19826	Gene3D	protein_match	852	970	2.6E-8	+	.	date=15-07-2021;Target=null 852 970;ID=match$579_852_970;Name=G3DSA:3.80.10.10;status=T;Dbxref="InterPro:IPR032675"
Pit_orf19826	Gene3D	protein_match	494	829	1.0E-34	+	.	date=15-07-2021;Target=null 494 829;ID=match$580_494_829;Name=G3DSA:3.80.10.10;status=T;Dbxref="InterPro:IPR032675"
Pit_orf19826	PRINTS	protein_match	600	616	5.2E-19	+	.	date=15-07-2021;Target=null 600 616;ID=match$581_600_616;signature_desc=Disease resistance protein signature;Name=PR00364;status=T
Pit_orf19826	PRINTS	protein_match	265	279	5.2E-19	+	.	date=15-07-2021;Target=null 265 279;ID=match$581_265_279;signature_desc=Disease resistance protein signature;Name=PR00364;status=T
Pit_orf19826	PRINTS	protein_match	358	372	5.2E-19	+	.	date=15-07-2021;Target=null 358 372;ID=match$581_358_372;signature_desc=Disease resistance protein signature;Name=PR00364;status=T
Pit_orf19826	PRINTS	protein_match	192	207	5.2E-19	+	.	date=15-07-2021;Target=null 192 207;ID=match$581_192_207;signature_desc=Disease resistance protein signature;Name=PR00364;status=T
Pit_orf19826	Gene3D	protein_match	324	405	2.7E-10	+	.	date=15-07-2021;Target=null 324 405;ID=match$582_324_405;Name=G3DSA:1.10.8.430;status=T;Dbxref="InterPro:IPR042197"
Pit_orf19826	CDD	protein_match	12	130	5.19507E-18	+	.	date=15-07-2021;Target=null 12 130;ID=match$583_12_130;signature_desc=RX-CC_like;Name=cd14798;status=T;Dbxref="InterPro:IPR038005"
Pit_orf19826	SUPERFAMILY	protein_match	171	420	5.03E-54	+	.	date=15-07-2021;Target=null 171 420;ID=match$584_171_420;Name=SSF52540;status=T;Dbxref="InterPro:IPR027417"
##sequence-region Pm5a 1 3204
Pm5a	provided_by_user	nucleic_acid	1	3204	.	+	.	ID=Pm5a;Name=Pm5a;md5=646843e050a05e29ec345775647bb0f4
Pm5a_orf22421	getorf	ORF	1	342	.	-	.	Target=pep_Pm5a_1_342_r 1 114;ID=orf_Pm5a_1_342_r;Name=Pm5a_orf22421;md5=646843e050a05e29ec345775647bb0f4
Pm5a_orf22421	getorf	polypeptide	1	114	.	+	.	ID=pep_Pm5a_1_342_r;md5=9caffcf0abcd27547e092246959a8659
Pm5a_orf22421	Coils	protein_match	112	114	.	+	.	date=15-07-2021;Target=null 112 114;ID=match$585_112_114;Name=Coil;status=T
Pm5-ND_orf22927	Coils	protein_match	112	114	.	+	.	date=15-07-2021;Target=null 112 114;ID=match$586_112_114;Name=Coil;status=T
##sequence-region TaRCR1 1 2838
TaRCR1	provided_by_user	nucleic_acid	1	2838	.	+	.	ID=TaRCR1;Name=TaRCR1;md5=d540ca823c886b9c93a4678b572c2c5d
TaRCR1_orf37956	getorf	ORF	1	2835	.	+	.	Target=pep_TaRCR1_1_2835 1 945;ID=orf_TaRCR1_1_2835;Name=TaRCR1_orf37956;md5=d540ca823c886b9c93a4678b572c2c5d
TaRCR1_orf37956	getorf	polypeptide	1	945	.	+	.	ID=pep_TaRCR1_1_2835;md5=47325fedd8c8be03175a153834eea3d5
TaRCR1_orf37956	Pfam	protein_match	197	435	1.1E-43	+	.	date=15-07-2021;Target=null 197 435;ID=match$587_197_435;signature_desc=NB-ARC domain;Name=PF00931;status=T;Dbxref="InterPro:IPR002182"
TaRCR1_orf37956	Gene3D	protein_match	345	433	3.8E-10	+	.	date=15-07-2021;Target=null 345 433;ID=match$588_345_433;Name=G3DSA:1.10.8.430;status=T;Dbxref="InterPro:IPR042197"
TaRCR1_orf37956	Gene3D	protein_match	544	934	9.9E-22	+	.	date=15-07-2021;Target=null 544 934;ID=match$589_544_934;Name=G3DSA:3.80.10.10;status=T;Dbxref="InterPro:IPR032675"
TaRCR1_orf37956	Gene3D	protein_match	11	120	1.1E-27	+	.	date=15-07-2021;Target=null 11 120;ID=match$590_11_120;Name=G3DSA:1.20.5.4130;status=T
TaRCR1_orf37956	Pfam	protein_match	12	96	2.9E-22	+	.	date=15-07-2021;Target=null 12 96;ID=match$591_12_96;signature_desc=Rx N-terminal domain;Name=PF18052;status=T;Dbxref="InterPro:IPR041118"
TaRCR1_orf37956	Gene3D	protein_match	434	525	3.7E-13	+	.	date=15-07-2021;Target=null 434 525;ID=match$592_434_525;Name=G3DSA:1.10.10.10;status=T;Dbxref="InterPro:IPR036388"
TaRCR1_orf37956	SUPERFAMILY	protein_match	512	917	1.28E-26	+	.	date=15-07-2021;Target=null 512 917;ID=match$593_512_917;Name=SSF52058;status=T
TaRCR1_orf37956	CDD	protein_match	24	133	5.99535E-32	+	.	date=15-07-2021;Target=null 24 133;ID=match$594_24_133;signature_desc=RX-CC_like;Name=cd14798;status=T;Dbxref="InterPro:IPR038005"
TaRCR1_orf37956	Gene3D	protein_match	161	338	5.2E-30	+	.	date=15-07-2021;Target=null 161 338;ID=match$595_161_338;Name=G3DSA:3.40.50.300;status=T
TaRCR1_orf37956	PRINTS	protein_match	281	295	1.3E-15	+	.	date=15-07-2021;Target=null 281 295;ID=match$596_281_295;signature_desc=Disease resistance protein signature;Name=PR00364;status=T
TaRCR1_orf37956	PRINTS	protein_match	381	395	1.3E-15	+	.	date=15-07-2021;Target=null 381 395;ID=match$596_381_395;signature_desc=Disease resistance protein signature;Name=PR00364;status=T
TaRCR1_orf37956	PRINTS	protein_match	206	221	1.3E-15	+	.	date=15-07-2021;Target=null 206 221;ID=match$596_206_221;signature_desc=Disease resistance protein signature;Name=PR00364;status=T
TaRCR1_orf37956	PRINTS	protein_match	636	652	1.3E-15	+	.	date=15-07-2021;Target=null 636 652;ID=match$596_636_652;signature_desc=Disease resistance protein signature;Name=PR00364;status=T
TaRCR1_orf37956	SUPERFAMILY	protein_match	169	448	2.65E-51	+	.	date=15-07-2021;Target=null 169 448;ID=match$597_169_448;Name=SSF52540;status=T;Dbxref="InterPro:IPR027417"
##sequence-region Piz-t 1 3102
Piz-t	provided_by_user	nucleic_acid	1	3102	.	+	.	ID=Piz-t;Name=Piz-t;md5=8d859f424e1b410356a324284e961706
Piz-t_orf20075	getorf	ORF	1	3099	.	+	.	Target=pep_Piz-t_1_3099 1 1033;ID=orf_Piz-t_1_3099;Name=Piz-t_orf20075;md5=8d859f424e1b410356a324284e961706
Piz-t_orf20075	getorf	polypeptide	1	1033	.	+	.	ID=pep_Piz-t_1_3099;md5=05875a260a1b2aa52cd075abdd84a469
Piz-t_orf20075	SUPERFAMILY	protein_match	500	934	1.24E-33	+	.	date=15-07-2021;Target=null 500 934;ID=match$598_500_934;Name=SSF52058;status=T
Piz-t_orf20075	Gene3D	protein_match	12	109	2.6E-24	+	.	date=15-07-2021;Target=null 12 109;ID=match$599_12_109;Name=G3DSA:1.20.5.4130;status=T
Piz-t_orf20075	SUPERFAMILY	protein_match	145	436	4.73E-58	+	.	date=15-07-2021;Target=null 145 436;ID=match$600_145_436;Name=SSF52540;status=T;Dbxref="InterPro:IPR027417"
Piz-t_orf20075	Gene3D	protein_match	142	330	3.0E-32	+	.	date=15-07-2021;Target=null 142 330;ID=match$601_142_330;Name=G3DSA:3.40.50.300;status=T
Piz-t_orf20075	Gene3D	protein_match	422	511	7.6E-20	+	.	date=15-07-2021;Target=null 422 511;ID=match$602_422_511;Name=G3DSA:1.10.10.10;status=T;Dbxref="InterPro:IPR036388"
Piz-t_orf20075	Pfam	protein_match	12	94	8.5E-23	+	.	date=15-07-2021;Target=null 12 94;ID=match$603_12_94;signature_desc=Rx N-terminal domain;Name=PF18052;status=T;Dbxref="InterPro:IPR041118"
Piz-t_orf20075	CDD	protein_match	26	124	1.13811E-29	+	.	date=15-07-2021;Target=null 26 124;ID=match$604_26_124;signature_desc=RX-CC_like;Name=cd14798;status=T;Dbxref="InterPro:IPR038005"
Piz-t_orf20075	Pfam	protein_match	182	423	2.4E-43	+	.	date=15-07-2021;Target=null 182 423;ID=match$605_182_423;signature_desc=NB-ARC domain;Name=PF00931;status=T;Dbxref="InterPro:IPR002182"
Piz-t_orf20075	PRINTS	protein_match	273	287	1.3E-15	+	.	date=15-07-2021;Target=null 273 287;ID=match$606_273_287;signature_desc=Disease resistance protein signature;Name=PR00364;status=T
Piz-t_orf20075	PRINTS	protein_match	574	590	1.3E-15	+	.	date=15-07-2021;Target=null 574 590;ID=match$606_574_590;signature_desc=Disease resistance protein signature;Name=PR00364;status=T
Piz-t_orf20075	PRINTS	protein_match	372	386	1.3E-15	+	.	date=15-07-2021;Target=null 372 386;ID=match$606_372_386;signature_desc=Disease resistance protein signature;Name=PR00364;status=T
Piz-t_orf20075	PRINTS	protein_match	188	203	1.3E-15	+	.	date=15-07-2021;Target=null 188 203;ID=match$606_188_203;signature_desc=Disease resistance protein signature;Name=PR00364;status=T
Piz-t_orf20075	Gene3D	protein_match	690	935	2.4E-21	+	.	date=15-07-2021;Target=null 690 935;ID=match$607_690_935;Name=G3DSA:3.80.10.10;status=T;Dbxref="InterPro:IPR032675"
Piz-t_orf20075	Gene3D	protein_match	335	421	1.0E-11	+	.	date=15-07-2021;Target=null 335 421;ID=match$608_335_421;Name=G3DSA:1.10.8.430;status=T;Dbxref="InterPro:IPR042197"
Piz-t_orf20075	Gene3D	protein_match	540	689	3.3E-13	+	.	date=15-07-2021;Target=null 540 689;ID=match$609_540_689;Name=G3DSA:3.80.10.10;status=T;Dbxref="InterPro:IPR032675"
##sequence-region Pm3d 1 4242
Pm3d	provided_by_user	nucleic_acid	1	4242	.	+	.	ID=Pm3d;Name=Pm3d;md5=6f9128d03353f232dbfafb6369dab62d
Pm3d_orf21777	getorf	ORF	1	4239	.	+	.	Target=pep_Pm3d_1_4239 1 1413;ID=orf_Pm3d_1_4239;Name=Pm3d_orf21777;md5=6f9128d03353f232dbfafb6369dab62d
Pm3d_orf21777	getorf	polypeptide	1	1413	.	+	.	ID=pep_Pm3d_1_4239;md5=b195e7fa18b985438f74c649352094c6
Pm3d_orf21777	Gene3D	protein_match	342	416	2.4E-8	+	.	date=15-07-2021;Target=null 342 416;ID=match$610_342_416;Name=G3DSA:1.10.8.430;status=T;Dbxref="InterPro:IPR042197"
Pm3d_orf21777	Gene3D	protein_match	417	509	3.1E-19	+	.	date=15-07-2021;Target=null 417 509;ID=match$611_417_509;Name=G3DSA:1.10.10.10;status=T;Dbxref="InterPro:IPR036388"
Pm3d_orf21777	Gene3D	protein_match	163	328	5.3E-35	+	.	date=15-07-2021;Target=null 163 328;ID=match$612_163_328;Name=G3DSA:3.40.50.300;status=T
Pm3d_orf21777	Gene3D	protein_match	928	1245	6.9E-14	+	.	date=15-07-2021;Target=null 928 1245;ID=match$613_928_1245;Name=G3DSA:3.80.10.10;status=T;Dbxref="InterPro:IPR032675"
Pm3d_orf21777	SUPERFAMILY	protein_match	178	431	1.82E-53	+	.	date=15-07-2021;Target=null 178 431;ID=match$614_178_431;Name=SSF52540;status=T;Dbxref="InterPro:IPR027417"
Pm3d_orf21777	Pfam	protein_match	182	398	2.1E-46	+	.	date=15-07-2021;Target=null 182 398;ID=match$615_182_398;signature_desc=NB-ARC domain;Name=PF00931;status=T;Dbxref="InterPro:IPR002182"
Pm3d_orf21777	Gene3D	protein_match	13	121	3.5E-13	+	.	date=15-07-2021;Target=null 13 121;ID=match$616_13_121;Name=G3DSA:1.20.5.4130;status=T
Pm3d_orf21777	Pfam	protein_match	14	99	1.3E-14	+	.	date=15-07-2021;Target=null 14 99;ID=match$617_14_99;signature_desc=Rx N-terminal domain;Name=PF18052;status=T;Dbxref="InterPro:IPR041118"
Pm3d_orf21777	SUPERFAMILY	protein_match	498	983	6.8E-30	+	.	date=15-07-2021;Target=null 498 983;ID=match$618_498_983;Name=SSF52058;status=T
Pm3d_orf21777	PRINTS	protein_match	370	384	8.6E-17	+	.	date=15-07-2021;Target=null 370 384;ID=match$619_370_384;signature_desc=Disease resistance protein signature;Name=PR00364;status=T
Pm3d_orf21777	PRINTS	protein_match	272	286	8.6E-17	+	.	date=15-07-2021;Target=null 272 286;ID=match$619_272_286;signature_desc=Disease resistance protein signature;Name=PR00364;status=T
Pm3d_orf21777	PRINTS	protein_match	201	216	8.6E-17	+	.	date=15-07-2021;Target=null 201 216;ID=match$619_201_216;signature_desc=Disease resistance protein signature;Name=PR00364;status=T
Pm3d_orf21777	PRINTS	protein_match	619	635	8.6E-17	+	.	date=15-07-2021;Target=null 619 635;ID=match$619_619_635;signature_desc=Disease resistance protein signature;Name=PR00364;status=T
Pm3d_orf21777	SUPERFAMILY	protein_match	1040	1394	5.1E-23	+	.	date=15-07-2021;Target=null 1040 1394;ID=match$620_1040_1394;Name=SSF52047;status=T
Pm3d_orf21777	Gene3D	protein_match	522	681	3.8E-19	+	.	date=15-07-2021;Target=null 522 681;ID=match$621_522_681;Name=G3DSA:3.80.10.10;status=T;Dbxref="InterPro:IPR032675"
Pm3d_orf21777	Gene3D	protein_match	716	915	6.4E-10	+	.	date=15-07-2021;Target=null 716 915;ID=match$621_716_915;Name=G3DSA:3.80.10.10;status=T;Dbxref="InterPro:IPR032675"
Pm3d_orf21777	Gene3D	protein_match	1268	1378	2.9E-9	+	.	date=15-07-2021;Target=null 1268 1378;ID=match$621_1268_1378;Name=G3DSA:3.80.10.10;status=T;Dbxref="InterPro:IPR032675"
##sequence-region beta-WOLF5b 1 3429
beta-WOLF5b	provided_by_user	nucleic_acid	1	3429	.	+	.	ID=beta-WOLF5b;Name=beta-WOLF5b;md5=5c1880eda7ee8a93acde4e376785521c
beta-WOLF5b_orf3190	getorf	ORF	1	3426	.	+	.	Target=pep_beta-WOLF5b_1_3426 1 1142;ID=orf_beta-WOLF5b_1_3426;Name=beta-WOLF5b_orf3190;md5=5c1880eda7ee8a93acde4e376785521c
beta-WOLF5b_orf3190	getorf	polypeptide	1	1142	.	+	.	ID=pep_beta-WOLF5b_1_3426;md5=914b494146cd7952fd20edda2a415cd4
beta-WOLF5b_orf3190	SUPERFAMILY	protein_match	159	430	1.77E-62	+	.	date=15-07-2021;Target=null 159 430;ID=match$622_159_430;Name=SSF52540;status=T;Dbxref="InterPro:IPR027417"
beta-WOLF5b_orf3190	Gene3D	protein_match	330	415	7.5E-12	+	.	date=15-07-2021;Target=null 330 415;ID=match$623_330_415;Name=G3DSA:1.10.8.430;status=T;Dbxref="InterPro:IPR042197"
beta-WOLF5b_orf3190	SUPERFAMILY	protein_match	830	1117	1.45E-24	+	.	date=15-07-2021;Target=null 830 1117;ID=match$624_830_1117;Name=SSF52047;status=T
beta-WOLF5b_orf3190	Gene3D	protein_match	929	1127	1.1E-24	+	.	date=15-07-2021;Target=null 929 1127;ID=match$625_929_1127;Name=G3DSA:3.80.10.10;status=T;Dbxref="InterPro:IPR032675"
beta-WOLF5b_orf3190	Gene3D	protein_match	716	914	2.2E-18	+	.	date=15-07-2021;Target=null 716 914;ID=match$625_716_914;Name=G3DSA:3.80.10.10;status=T;Dbxref="InterPro:IPR032675"
beta-WOLF5b_orf3190	Gene3D	protein_match	513	673	3.4E-26	+	.	date=15-07-2021;Target=null 513 673;ID=match$625_513_673;Name=G3DSA:3.80.10.10;status=T;Dbxref="InterPro:IPR032675"
beta-WOLF5b_orf3190	PRINTS	protein_match	191	206	1.2E-16	+	.	date=15-07-2021;Target=null 191 206;ID=match$626_191_206;signature_desc=Disease resistance protein signature;Name=PR00364;status=T
beta-WOLF5b_orf3190	PRINTS	protein_match	270	284	1.2E-16	+	.	date=15-07-2021;Target=null 270 284;ID=match$626_270_284;signature_desc=Disease resistance protein signature;Name=PR00364;status=T
beta-WOLF5b_orf3190	PRINTS	protein_match	368	382	1.2E-16	+	.	date=15-07-2021;Target=null 368 382;ID=match$626_368_382;signature_desc=Disease resistance protein signature;Name=PR00364;status=T
beta-WOLF5b_orf3190	PRINTS	protein_match	612	628	1.2E-16	+	.	date=15-07-2021;Target=null 612 628;ID=match$626_612_628;signature_desc=Disease resistance protein signature;Name=PR00364;status=T
beta-WOLF5b_orf3190	Gene3D	protein_match	158	326	6.7E-38	+	.	date=15-07-2021;Target=null 158 326;ID=match$627_158_326;Name=G3DSA:3.40.50.300;status=T
beta-WOLF5b_orf3190	Gene3D	protein_match	7	129	5.8E-12	+	.	date=15-07-2021;Target=null 7 129;ID=match$628_7_129;Name=G3DSA:1.20.5.4130;status=T
beta-WOLF5b_orf3190	Pfam	protein_match	172	417	2.6E-41	+	.	date=15-07-2021;Target=null 172 417;ID=match$629_172_417;signature_desc=NB-ARC domain;Name=PF00931;status=T;Dbxref="InterPro:IPR002182"
beta-WOLF5b_orf3190	Pfam	protein_match	10	99	1.2E-12	+	.	date=15-07-2021;Target=null 10 99;ID=match$630_10_99;signature_desc=Rx N-terminal domain;Name=PF18052;status=T;Dbxref="InterPro:IPR041118"
beta-WOLF5b_orf3190	SUPERFAMILY	protein_match	495	891	2.21E-41	+	.	date=15-07-2021;Target=null 495 891;ID=match$631_495_891;Name=SSF52058;status=T
beta-WOLF5b_orf3190	Pfam	protein_match	569	625	1.6E-7	+	.	date=15-07-2021;Target=null 569 625;ID=match$632_569_625;signature_desc=Leucine rich repeat;Name=PF13855;status=T;Dbxref="InterPro:IPR001611"
beta-WOLF5b_orf3190	Gene3D	protein_match	416	507	6.3E-18	+	.	date=15-07-2021;Target=null 416 507;ID=match$633_416_507;Name=G3DSA:1.10.10.10;status=T;Dbxref="InterPro:IPR036388"
##sequence-region NbPRFb 1 5067
NbPRFb	provided_by_user	nucleic_acid	1	5067	.	+	.	ID=NbPRFb;Name=NbPRFb;md5=d0edab419dedc8fd957be09d65f683c8
NbPRFb_orf14352	getorf	ORF	1	5064	.	+	.	Target=pep_NbPRFb_1_5064 1 1688;ID=orf_NbPRFb_1_5064;Name=NbPRFb_orf14352;md5=d0edab419dedc8fd957be09d65f683c8
NbPRFb_orf14352	getorf	polypeptide	1	1688	.	+	.	ID=pep_NbPRFb_1_5064;md5=90031079cf21533f8df41883972d0abe
NbPRFb_orf14352	SUPERFAMILY	protein_match	1097	1356	9.65E-57	+	.	date=15-07-2021;Target=null 1097 1356;ID=match$634_1097_1356;Name=SSF52540;status=T;Dbxref="InterPro:IPR027417"
NbPRFb_orf14352	Coils	protein_match	1094	1114	.	+	.	date=15-07-2021;Target=null 1094 1114;ID=match$635_1094_1114;Name=Coil;status=T
NbPRFb_orf14352	Pfam	protein_match	1105	1344	1.1E-72	+	.	date=15-07-2021;Target=null 1105 1344;ID=match$636_1105_1344;signature_desc=NB-ARC domain;Name=PF00931;status=T;Dbxref="InterPro:IPR002182"
NbPRFb_orf14352	Gene3D	protein_match	1342	1433	1.4E-18	+	.	date=15-07-2021;Target=null 1342 1433;ID=match$637_1342_1433;Name=G3DSA:1.10.10.10;status=T;Dbxref="InterPro:IPR036388"
NbPRFb_orf14352	CDD	protein_match	958	1081	5.16722E-16	+	.	date=15-07-2021;Target=null 958 1081;ID=match$638_958_1081;signature_desc=RX-CC_like;Name=cd14798;status=T;Dbxref="InterPro:IPR038005"
NbPRFb_orf14352	Gene3D	protein_match	1258	1341	1.6E-11	+	.	date=15-07-2021;Target=null 1258 1341;ID=match$639_1258_1341;Name=G3DSA:1.10.8.430;status=T;Dbxref="InterPro:IPR042197"
NbPRFb_orf14352	SUPERFAMILY	protein_match	1483	1686	1.87E-12	+	.	date=15-07-2021;Target=null 1483 1686;ID=match$640_1483_1686;Name=SSF52058;status=T
NbPRFb_orf14352	Gene3D	protein_match	1087	1252	5.7E-33	+	.	date=15-07-2021;Target=null 1087 1252;ID=match$641_1087_1252;Name=G3DSA:3.40.50.300;status=T
NbPRFb_orf14352	CDD	protein_match	837	950	3.23682E-13	+	.	date=15-07-2021;Target=null 837 950;ID=match$642_837_950;signature_desc=RX-CC_like;Name=cd14798;status=T;Dbxref="InterPro:IPR038005"
NbPRFb_orf14352	Gene3D	protein_match	1494	1688	1.0E-10	+	.	date=15-07-2021;Target=null 1494 1688;ID=match$643_1494_1688;Name=G3DSA:3.80.10.10;status=T;Dbxref="InterPro:IPR032675"
NbPRFb_orf14352	CDD	protein_match	1127	1237	0.00863474	+	.	date=15-07-2021;Target=null 1127 1237;ID=match$644_1127_1237;signature_desc=AAA;Name=cd00009;status=T
NbPRFb_orf14352	Pfam	protein_match	164	346	5.0E-11	+	.	date=15-07-2021;Target=null 164 346;ID=match$645_164_346;signature_desc=Late blight resistance protein R1;Name=PF12061;status=T;Dbxref="InterPro:IPR021929"
NbPRFb_orf14352	PRINTS	protein_match	1124	1139	2.2E-12	+	.	date=15-07-2021;Target=null 1124 1139;ID=match$646_1124_1139;signature_desc=Disease resistance protein signature;Name=PR00364;status=T
NbPRFb_orf14352	PRINTS	protein_match	1198	1212	2.2E-12	+	.	date=15-07-2021;Target=null 1198 1212;ID=match$646_1198_1212;signature_desc=Disease resistance protein signature;Name=PR00364;status=T
NbPRFb_orf14352	PRINTS	protein_match	1292	1306	2.2E-12	+	.	date=15-07-2021;Target=null 1292 1306;ID=match$646_1292_1306;signature_desc=Disease resistance protein signature;Name=PR00364;status=T
##sequence-region Ty-2 1 3999
Ty-2	provided_by_user	nucleic_acid	1	3999	.	+	.	ID=Ty-2;Name=Ty-2;md5=17798e6fbab36a47ba5ed27bd97bcb26
Ty-2_orf39142	getorf	ORF	1	3996	.	+	.	Target=pep_Ty-2_1_3996 1 1332;ID=orf_Ty-2_1_3996;Name=Ty-2_orf39142;md5=17798e6fbab36a47ba5ed27bd97bcb26
Ty-2_orf39142	getorf	polypeptide	1	1332	.	+	.	ID=pep_Ty-2_1_3996;md5=fe98c747f8a588b6ac3eca4a96d9727b
Ty-2_orf39142	Pfam	protein_match	181	400	5.2E-53	+	.	date=15-07-2021;Target=null 181 400;ID=match$647_181_400;signature_desc=NB-ARC domain;Name=PF00931;status=T;Dbxref="InterPro:IPR002182"
Ty-2_orf39142	Gene3D	protein_match	338	420	4.5E-17	+	.	date=15-07-2021;Target=null 338 420;ID=match$648_338_420;Name=G3DSA:1.10.8.430;status=T;Dbxref="InterPro:IPR042197"
Ty-2_orf39142	Coils	protein_match	43	63	.	+	.	date=15-07-2021;Target=null 43 63;ID=match$649_43_63;Name=Coil;status=T
Ty-2_orf39142	Gene3D	protein_match	1218	1312	1.1E-5	+	.	date=15-07-2021;Target=null 1218 1312;ID=match$650_1218_1312;Name=G3DSA:3.80.10.10;status=T;Dbxref="InterPro:IPR032675"
Ty-2_orf39142	Gene3D	protein_match	883	1073	7.9E-11	+	.	date=15-07-2021;Target=null 883 1073;ID=match$650_883_1073;Name=G3DSA:3.80.10.10;status=T;Dbxref="InterPro:IPR032675"
Ty-2_orf39142	Gene3D	protein_match	692	882	2.2E-18	+	.	date=15-07-2021;Target=null 692 882;ID=match$650_692_882;Name=G3DSA:3.80.10.10;status=T;Dbxref="InterPro:IPR032675"
Ty-2_orf39142	Gene3D	protein_match	529	681	1.3E-19	+	.	date=15-07-2021;Target=null 529 681;ID=match$650_529_681;Name=G3DSA:3.80.10.10;status=T;Dbxref="InterPro:IPR032675"
Ty-2_orf39142	SUPERFAMILY	protein_match	165	435	6.36E-72	+	.	date=15-07-2021;Target=null 165 435;ID=match$651_165_435;Name=SSF52540;status=T;Dbxref="InterPro:IPR027417"
Ty-2_orf39142	Gene3D	protein_match	421	504	9.9E-14	+	.	date=15-07-2021;Target=null 421 504;ID=match$652_421_504;Name=G3DSA:1.10.10.10;status=T;Dbxref="InterPro:IPR036388"
Ty-2_orf39142	SUPERFAMILY	protein_match	479	971	2.61E-46	+	.	date=15-07-2021;Target=null 479 971;ID=match$653_479_971;Name=SSF52058;status=T
Ty-2_orf39142	Pfam	protein_match	11	105	2.3E-14	+	.	date=15-07-2021;Target=null 11 105;ID=match$654_11_105;signature_desc=Rx N-terminal domain;Name=PF18052;status=T;Dbxref="InterPro:IPR041118"
Ty-2_orf39142	Gene3D	protein_match	159	334	7.9E-42	+	.	date=15-07-2021;Target=null 159 334;ID=match$655_159_334;Name=G3DSA:3.40.50.300;status=T
Ty-2_orf39142	Coils	protein_match	74	101	.	+	.	date=15-07-2021;Target=null 74 101;ID=match$656_74_101;Name=Coil;status=T
Ty-2_orf39142	Coils	protein_match	127	147	.	+	.	date=15-07-2021;Target=null 127 147;ID=match$657_127_147;Name=Coil;status=T
Ty-2_orf39142	SUPERFAMILY	protein_match	976	1307	3.74E-27	+	.	date=15-07-2021;Target=null 976 1307;ID=match$658_976_1307;Name=SSF52058;status=T
Ty-2_orf39142	PRINTS	protein_match	277	291	5.7E-21	+	.	date=15-07-2021;Target=null 277 291;ID=match$659_277_291;signature_desc=Disease resistance protein signature;Name=PR00364;status=T
Ty-2_orf39142	PRINTS	protein_match	372	386	5.7E-21	+	.	date=15-07-2021;Target=null 372 386;ID=match$659_372_386;signature_desc=Disease resistance protein signature;Name=PR00364;status=T
Ty-2_orf39142	PRINTS	protein_match	645	661	5.7E-21	+	.	date=15-07-2021;Target=null 645 661;ID=match$659_645_661;signature_desc=Disease resistance protein signature;Name=PR00364;status=T
Ty-2_orf39142	PRINTS	protein_match	203	218	5.7E-21	+	.	date=15-07-2021;Target=null 203 218;ID=match$659_203_218;signature_desc=Disease resistance protein signature;Name=PR00364;status=T
Ty-2_orf39142	Coils	protein_match	709	729	.	+	.	date=15-07-2021;Target=null 709 729;ID=match$660_709_729;Name=Coil;status=T
Ty-2_orf39142	Pfam	protein_match	578	634	3.4E-7	+	.	date=15-07-2021;Target=null 578 634;ID=match$661_578_634;signature_desc=Leucine rich repeat;Name=PF13855;status=T;Dbxref="InterPro:IPR001611"
Ty-2_orf39142	Gene3D	protein_match	1074	1196	1.9E-5	+	.	date=15-07-2021;Target=null 1074 1196;ID=match$662_1074_1196;Name=G3DSA:3.80.10.10;status=T;Dbxref="InterPro:IPR032675"
Ty-2_orf39142	Gene3D	protein_match	12	126	1.4E-8	+	.	date=15-07-2021;Target=null 12 126;ID=match$663_12_126;Name=G3DSA:1.20.5.4130;status=T
##sequence-region NRG1 1 2553
NRG1	provided_by_user	nucleic_acid	1	2553	.	+	.	ID=NRG1;Name=NRG1;md5=f8fe263ed862bd6f156b67eb65e52c
NRG1_orf15390	getorf	ORF	1	2550	.	+	.	Target=pep_NRG1_1_2550 1 850;ID=orf_NRG1_1_2550;Name=NRG1_orf15390;md5=f8fe263ed862bd6f156b67eb65e52c
NRG1_orf15390	getorf	polypeptide	1	850	.	+	.	ID=pep_NRG1_1_2550;md5=9550c9729222d1ee4a8bce1419496d60
NRG1_orf15390	CDD	protein_match	196	337	7.6343E-4	+	.	date=15-07-2021;Target=null 196 337;ID=match$664_196_337;signature_desc=AAA;Name=cd00009;status=T
NRG1_orf15390	SMART	protein_match	213	368	1.5E-4	+	.	date=15-07-2021;Target=null 213 368;ID=match$665_213_368;Name=SM00382;status=T;Dbxref="InterPro:IPR003593"
NRG1_orf15390	SUPERFAMILY	protein_match	562	797	5.1E-23	+	.	date=15-07-2021;Target=null 562 797;ID=match$666_562_797;Name=SSF52047;status=T
NRG1_orf15390	Pfam	protein_match	4	140	4.8E-37	+	.	date=15-07-2021;Target=null 4 140;ID=match$667_4_140;signature_desc=Arabidopsis broad-spectrum mildew resistance protein RPW8;Name=PF05659;status=T;Dbxref="InterPro:IPR008808"
NRG1_orf15390	Gene3D	protein_match	343	426	3.9E-5	+	.	date=15-07-2021;Target=null 343 426;ID=match$668_343_426;Name=G3DSA:1.10.8.430;status=T;Dbxref="InterPro:IPR042197"
NRG1_orf15390	Gene3D	protein_match	541	833	3.9E-25	+	.	date=15-07-2021;Target=null 541 833;ID=match$669_541_833;Name=G3DSA:3.80.10.10;status=T;Dbxref="InterPro:IPR032675"
NRG1_orf15390	ProSiteProfiles	protein_match	1	151	14.58	+	.	date=15-07-2021;Target=null 1 151;ID=match$670_1_151;signature_desc=RPW8 domain profile.;Name=PS51153;status=T;Dbxref="InterPro:IPR008808"
NRG1_orf15390	Gene3D	protein_match	427	527	6.7E-8	+	.	date=15-07-2021;Target=null 427 527;ID=match$671_427_527;Name=G3DSA:1.10.10.10;status=T;Dbxref="InterPro:IPR036388"
NRG1_orf15390	SUPERFAMILY	protein_match	187	432	1.28E-39	+	.	date=15-07-2021;Target=null 187 432;ID=match$672_187_432;Name=SSF52540;status=T;Dbxref="InterPro:IPR027417"
NRG1_orf15390	Gene3D	protein_match	184	338	8.9E-25	+	.	date=15-07-2021;Target=null 184 338;ID=match$673_184_338;Name=G3DSA:3.40.50.300;status=T
NRG1_orf15390	PRINTS	protein_match	216	231	9.3E-15	+	.	date=15-07-2021;Target=null 216 231;ID=match$674_216_231;signature_desc=Disease resistance protein signature;Name=PR00364;status=T
NRG1_orf15390	PRINTS	protein_match	292	306	9.3E-15	+	.	date=15-07-2021;Target=null 292 306;ID=match$674_292_306;signature_desc=Disease resistance protein signature;Name=PR00364;status=T
NRG1_orf15390	PRINTS	protein_match	730	746	9.3E-15	+	.	date=15-07-2021;Target=null 730 746;ID=match$674_730_746;signature_desc=Disease resistance protein signature;Name=PR00364;status=T
NRG1_orf15390	PRINTS	protein_match	377	391	9.3E-15	+	.	date=15-07-2021;Target=null 377 391;ID=match$674_377_391;signature_desc=Disease resistance protein signature;Name=PR00364;status=T
NRG1_orf15390	Pfam	protein_match	202	391	8.4E-23	+	.	date=15-07-2021;Target=null 202 391;ID=match$675_202_391;signature_desc=NB-ARC domain;Name=PF00931;status=T;Dbxref="InterPro:IPR002182"
##sequence-region Ry_sto 1 3318
Ry_sto	provided_by_user	nucleic_acid	1	3318	.	+	.	ID=Ry_sto;Name=Ry_sto;md5=a64ebc1ab0e4293a5fa1f67f80386fae
Ry_sto_orf34420	getorf	ORF	1	3315	.	+	.	Target=pep_Ry_sto_1_3315 1 1105;ID=orf_Ry_sto_1_3315;Name=Ry_sto_orf34420;md5=a64ebc1ab0e4293a5fa1f67f80386fae
Ry_sto_orf34420	getorf	polypeptide	1	1105	.	+	.	ID=pep_Ry_sto_1_3315;md5=56029996ccfd35a2d4283e5382653b70
Ry_sto_orf34420	SUPERFAMILY	protein_match	826	1099	1.02E-35	+	.	date=15-07-2021;Target=null 826 1099;ID=match$676_826_1099;Name=SSF52047;status=T
Ry_sto_orf34420	ProSiteProfiles	protein_match	10	151	30.17	+	.	date=15-07-2021;Target=null 10 151;ID=match$677_10_151;signature_desc=TIR domain profile.;Name=PS50104;status=T;Dbxref="InterPro:IPR000157"
Ry_sto_orf34420	Pfam	protein_match	193	410	3.8E-28	+	.	date=15-07-2021;Target=null 193 410;ID=match$678_193_410;signature_desc=NB-ARC domain;Name=PF00931;status=T;Dbxref="InterPro:IPR002182"
Ry_sto_orf34420	Pfam	protein_match	11	178	4.3E-47	+	.	date=15-07-2021;Target=null 11 178;ID=match$679_11_178;signature_desc=TIR domain;Name=PF01582;status=T;Dbxref="InterPro:IPR000157"
Ry_sto_orf34420	SMART	protein_match	11	151	1.1E-43	+	.	date=15-07-2021;Target=null 11 151;ID=match$680_11_151;Name=SM00255;status=T;Dbxref="InterPro:IPR000157"
Ry_sto_orf34420	Gene3D	protein_match	180	341	6.9E-27	+	.	date=15-07-2021;Target=null 180 341;ID=match$681_180_341;Name=G3DSA:3.40.50.300;status=T
Ry_sto_orf34420	SMART	protein_match	996	1018	6.7	+	.	date=15-07-2021;Target=null 996 1018;ID=match$682_996_1018;Name=SM00369;status=T;Dbxref="InterPro:IPR003591"
Ry_sto_orf34420	SMART	protein_match	755	779	68.0	+	.	date=15-07-2021;Target=null 755 779;ID=match$682_755_779;Name=SM00369;status=T;Dbxref="InterPro:IPR003591"
Ry_sto_orf34420	SMART	protein_match	897	921	260.0	+	.	date=15-07-2021;Target=null 897 921;ID=match$682_897_921;Name=SM00369;status=T;Dbxref="InterPro:IPR003591"
Ry_sto_orf34420	SMART	protein_match	714	737	23.0	+	.	date=15-07-2021;Target=null 714 737;ID=match$682_714_737;Name=SM00369;status=T;Dbxref="InterPro:IPR003591"
Ry_sto_orf34420	SMART	protein_match	643	667	76.0	+	.	date=15-07-2021;Target=null 643 667;ID=match$682_643_667;Name=SM00369;status=T;Dbxref="InterPro:IPR003591"
Ry_sto_orf34420	SMART	protein_match	850	873	280.0	+	.	date=15-07-2021;Target=null 850 873;ID=match$682_850_873;Name=SM00369;status=T;Dbxref="InterPro:IPR003591"
Ry_sto_orf34420	Gene3D	protein_match	537	765	4.2E-32	+	.	date=15-07-2021;Target=null 537 765;ID=match$683_537_765;Name=G3DSA:3.80.10.10;status=T;Dbxref="InterPro:IPR032675"
Ry_sto_orf34420	Gene3D	protein_match	9	179	4.3E-68	+	.	date=15-07-2021;Target=null 9 179;ID=match$684_9_179;Name=G3DSA:3.40.50.10140;status=T;Dbxref="InterPro:IPR035897"
Ry_sto_orf34420	PRINTS	protein_match	211	226	6.3E-20	+	.	date=15-07-2021;Target=null 211 226;ID=match$685_211_226;signature_desc=Disease resistance protein signature;Name=PR00364;status=T
Ry_sto_orf34420	PRINTS	protein_match	379	393	6.3E-20	+	.	date=15-07-2021;Target=null 379 393;ID=match$685_379_393;signature_desc=Disease resistance protein signature;Name=PR00364;status=T
Ry_sto_orf34420	PRINTS	protein_match	618	634	6.3E-20	+	.	date=15-07-2021;Target=null 618 634;ID=match$685_618_634;signature_desc=Disease resistance protein signature;Name=PR00364;status=T
Ry_sto_orf34420	PRINTS	protein_match	286	300	6.3E-20	+	.	date=15-07-2021;Target=null 286 300;ID=match$685_286_300;signature_desc=Disease resistance protein signature;Name=PR00364;status=T
Ry_sto_orf34420	SUPERFAMILY	protein_match	4	154	9.94E-42	+	.	date=15-07-2021;Target=null 4 154;ID=match$686_4_154;Name=SSF52200;status=T;Dbxref="InterPro:IPR035897"
Ry_sto_orf34420	Gene3D	protein_match	912	1086	1.1E-27	+	.	date=15-07-2021;Target=null 912 1086;ID=match$687_912_1086;Name=G3DSA:3.80.10.10;status=T;Dbxref="InterPro:IPR032675"
Ry_sto_orf34420	SUPERFAMILY	protein_match	181	438	1.03E-58	+	.	date=15-07-2021;Target=null 181 438;ID=match$688_181_438;Name=SSF52540;status=T;Dbxref="InterPro:IPR027417"
Ry_sto_orf34420	Pfam	protein_match	974	1030	1.3E-6	+	.	date=15-07-2021;Target=null 974 1030;ID=match$689_974_1030;signature_desc=Leucine rich repeat;Name=PF13855;status=T;Dbxref="InterPro:IPR001611"
Ry_sto_orf34420	Gene3D	protein_match	766	911	4.7E-23	+	.	date=15-07-2021;Target=null 766 911;ID=match$690_766_911;Name=G3DSA:3.80.10.10;status=T;Dbxref="InterPro:IPR032675"
Ry_sto_orf34420	SUPERFAMILY	protein_match	487	858	3.5E-42	+	.	date=15-07-2021;Target=null 487 858;ID=match$691_487_858;Name=SSF52058;status=T
Ry_sto_orf34420	Gene3D	protein_match	344	428	3.2E-19	+	.	date=15-07-2021;Target=null 344 428;ID=match$692_344_428;Name=G3DSA:1.10.8.430;status=T;Dbxref="InterPro:IPR042197"
##sequence-region RPS4_No-0 1 3654
RPS4_No-0	provided_by_user	nucleic_acid	1	3654	.	+	.	ID=RPS4_No-0;Name=RPS4_No-0;md5=932657d69e843f6617a69623efec6dea
RPS4_No-0_orf33006	getorf	ORF	1	3651	.	+	.	Target=pep_RPS4_No-0_1_3651 1 1217;ID=orf_RPS4_No-0_1_3651;Name=RPS4_No-0_orf33006;md5=932657d69e843f6617a69623efec6dea
RPS4_No-0_orf33006	getorf	polypeptide	1	1217	.	+	.	ID=pep_RPS4_No-0_1_3651;md5=2df0b491875dc1d653373c99780b0475
RPS4_No-0_orf33006	PRINTS	protein_match	859	875	1.1E-21	+	.	date=15-07-2021;Target=null 859 875;ID=match$693_859_875;signature_desc=Disease resistance protein signature;Name=PR00364;status=T
RPS4_No-0_orf33006	PRINTS	protein_match	303	317	1.1E-21	+	.	date=15-07-2021;Target=null 303 317;ID=match$693_303_317;signature_desc=Disease resistance protein signature;Name=PR00364;status=T
RPS4_No-0_orf33006	PRINTS	protein_match	231	246	1.1E-21	+	.	date=15-07-2021;Target=null 231 246;ID=match$693_231_246;signature_desc=Disease resistance protein signature;Name=PR00364;status=T
RPS4_No-0_orf33006	PRINTS	protein_match	401	415	1.1E-21	+	.	date=15-07-2021;Target=null 401 415;ID=match$693_401_415;signature_desc=Disease resistance protein signature;Name=PR00364;status=T
RPS4_No-0_orf33006	Pfam	protein_match	16	184	7.0E-41	+	.	date=15-07-2021;Target=null 16 184;ID=match$694_16_184;signature_desc=TIR domain;Name=PF01582;status=T;Dbxref="InterPro:IPR000157"
RPS4_No-0_orf33006	Gene3D	protein_match	364	450	5.6E-12	+	.	date=15-07-2021;Target=null 364 450;ID=match$695_364_450;Name=G3DSA:1.10.8.430;status=T;Dbxref="InterPro:IPR042197"
RPS4_No-0_orf33006	Pfam	protein_match	211	449	8.7E-26	+	.	date=15-07-2021;Target=null 211 449;ID=match$696_211_449;signature_desc=NB-ARC domain;Name=PF00931;status=T;Dbxref="InterPro:IPR002182"
RPS4_No-0_orf33006	SUPERFAMILY	protein_match	571	921	1.41E-40	+	.	date=15-07-2021;Target=null 571 921;ID=match$697_571_921;Name=SSF52058;status=T
RPS4_No-0_orf33006	SUPERFAMILY	protein_match	6	151	6.93E-29	+	.	date=15-07-2021;Target=null 6 151;ID=match$698_6_151;Name=SSF52200;status=T;Dbxref="InterPro:IPR035897"
RPS4_No-0_orf33006	Gene3D	protein_match	194	363	3.5E-23	+	.	date=15-07-2021;Target=null 194 363;ID=match$699_194_363;Name=G3DSA:3.40.50.300;status=T
RPS4_No-0_orf33006	SUPERFAMILY	protein_match	206	460	1.52E-44	+	.	date=15-07-2021;Target=null 206 460;ID=match$700_206_460;Name=SSF52540;status=T;Dbxref="InterPro:IPR027417"
RPS4_No-0_orf33006	ProSiteProfiles	protein_match	14	149	17.822	+	.	date=15-07-2021;Target=null 14 149;ID=match$701_14_149;signature_desc=TIR domain profile.;Name=PS50104;status=T;Dbxref="InterPro:IPR000157"
RPS4_No-0_orf33006	CDD	protein_match	205	363	2.54074E-4	+	.	date=15-07-2021;Target=null 205 363;ID=match$702_205_363;signature_desc=ABC_ATPase;Name=cd00267;status=T
RPS4_No-0_orf33006	Gene3D	protein_match	9	178	1.4E-52	+	.	date=15-07-2021;Target=null 9 178;ID=match$703_9_178;Name=G3DSA:3.40.50.10140;status=T;Dbxref="InterPro:IPR035897"
RPS4_No-0_orf33006	Pfam	protein_match	638	657	4.6E-8	+	.	date=15-07-2021;Target=null 638 657;ID=match$704_638_657;signature_desc=Leucine Rich Repeat;Name=PF07725;status=T;Dbxref="InterPro:IPR011713"
RPS4_No-0_orf33006	SMART	protein_match	15	149	7.0E-41	+	.	date=15-07-2021;Target=null 15 149;ID=match$705_15_149;Name=SM00255;status=T;Dbxref="InterPro:IPR000157"
RPS4_No-0_orf33006	Gene3D	protein_match	553	751	2.5E-18	+	.	date=15-07-2021;Target=null 553 751;ID=match$706_553_751;Name=G3DSA:3.80.10.10;status=T;Dbxref="InterPro:IPR032675"
RPS4_No-0_orf33006	Gene3D	protein_match	752	942	8.1E-29	+	.	date=15-07-2021;Target=null 752 942;ID=match$706_752_942;Name=G3DSA:3.80.10.10;status=T;Dbxref="InterPro:IPR032675"
##sequence-region Rcg1 1 2943
Rcg1	provided_by_user	nucleic_acid	1	2943	.	+	.	ID=Rcg1;Name=Rcg1;md5=91b263eb9485e875ac4268bc465abcce
Rcg1_orf25155	getorf	ORF	1	2940	.	+	.	Target=pep_Rcg1_1_2940 1 980;ID=orf_Rcg1_1_2940;Name=Rcg1_orf25155;md5=91b263eb9485e875ac4268bc465abcce
Rcg1_orf25155	getorf	polypeptide	1	980	.	+	.	ID=pep_Rcg1_1_2940;md5=24f115033722dbf036ad7bfeaae4ffde
Rcg1_orf25155	Gene3D	protein_match	411	495	4.1E-6	+	.	date=15-07-2021;Target=null 411 495;ID=match$707_411_495;Name=G3DSA:1.10.10.10;status=T;Dbxref="InterPro:IPR036388"
Rcg1_orf25155	Gene3D	protein_match	148	321	4.0E-25	+	.	date=15-07-2021;Target=null 148 321;ID=match$708_148_321;Name=G3DSA:3.40.50.300;status=T
Rcg1_orf25155	CDD	protein_match	8	123	1.52899E-8	+	.	date=15-07-2021;Target=null 8 123;ID=match$709_8_123;signature_desc=RX-CC_like;Name=cd14798;status=T;Dbxref="InterPro:IPR038005"
Rcg1_orf25155	SUPERFAMILY	protein_match	157	425	7.96E-40	+	.	date=15-07-2021;Target=null 157 425;ID=match$710_157_425;Name=SSF52540;status=T;Dbxref="InterPro:IPR027417"
Rcg1_orf25155	Gene3D	protein_match	532	879	6.9E-19	+	.	date=15-07-2021;Target=null 532 879;ID=match$711_532_879;Name=G3DSA:3.80.10.10;status=T;Dbxref="InterPro:IPR032675"
Rcg1_orf25155	Pfam	protein_match	174	407	2.8E-31	+	.	date=15-07-2021;Target=null 174 407;ID=match$712_174_407;signature_desc=NB-ARC domain;Name=PF00931;status=T;Dbxref="InterPro:IPR002182"
Rcg1_orf25155	Pfam	protein_match	9	96	5.5E-14	+	.	date=15-07-2021;Target=null 9 96;ID=match$713_9_96;signature_desc=Rx N-terminal domain;Name=PF18052;status=T;Dbxref="InterPro:IPR041118"
Rcg1_orf25155	PRINTS	protein_match	358	372	3.3E-12	+	.	date=15-07-2021;Target=null 358 372;ID=match$714_358_372;signature_desc=Disease resistance protein signature;Name=PR00364;status=T
Rcg1_orf25155	PRINTS	protein_match	264	278	3.3E-12	+	.	date=15-07-2021;Target=null 264 278;ID=match$714_264_278;signature_desc=Disease resistance protein signature;Name=PR00364;status=T
Rcg1_orf25155	PRINTS	protein_match	193	208	3.3E-12	+	.	date=15-07-2021;Target=null 193 208;ID=match$714_193_208;signature_desc=Disease resistance protein signature;Name=PR00364;status=T
Rcg1_orf25155	PRINTS	protein_match	556	572	3.3E-12	+	.	date=15-07-2021;Target=null 556 572;ID=match$714_556_572;signature_desc=Disease resistance protein signature;Name=PR00364;status=T
Rcg1_orf25155	SUPERFAMILY	protein_match	510	867	7.82E-20	+	.	date=15-07-2021;Target=null 510 867;ID=match$715_510_867;Name=SSF52058;status=T
Rcg1_orf25155	Gene3D	protein_match	10	115	6.0E-16	+	.	date=15-07-2021;Target=null 10 115;ID=match$716_10_115;Name=G3DSA:1.20.5.4130;status=T
Rcg1_orf25155	Gene3D	protein_match	324	410	2.2E-8	+	.	date=15-07-2021;Target=null 324 410;ID=match$717_324_410;Name=G3DSA:1.10.8.430;status=T;Dbxref="InterPro:IPR042197"
##sequence-region L_4 1 3945
L_4	provided_by_user	nucleic_acid	1	3945	.	+	.	ID=L_4;Name=L_4;md5=5ee53b6486d78aee0cba5bffbe8faf
L_4_orf9408	getorf	ORF	1	3945	.	+	.	Target=pep_L_4_1_3945 1 1315;ID=orf_L_4_1_3945;Name=L_4_orf9408;md5=5ee53b6486d78aee0cba5bffbe8faf
L_4_orf9408	getorf	polypeptide	1	1315	.	+	.	ID=pep_L_4_1_3945;md5=b9d2c43d165727fcae9b99a0d82856c3
L_4_orf9408	Coils	protein_match	36	56	.	+	.	date=15-07-2021;Target=null 36 56;ID=match$718_36_56;Name=Coil;status=T
L_4_orf9408	Gene3D	protein_match	8	116	1.3E-6	+	.	date=15-07-2021;Target=null 8 116;ID=match$719_8_116;Name=G3DSA:1.20.5.4130;status=T
L_4_orf9408	Coils	protein_match	120	147	.	+	.	date=15-07-2021;Target=null 120 147;ID=match$720_120_147;Name=Coil;status=T
L_4_orf9408	Gene3D	protein_match	925	1123	2.4E-11	+	.	date=15-07-2021;Target=null 925 1123;ID=match$721_925_1123;Name=G3DSA:3.80.10.10;status=T;Dbxref="InterPro:IPR032675"
L_4_orf9408	Pfam	protein_match	575	631	1.5E-6	+	.	date=15-07-2021;Target=null 575 631;ID=match$722_575_631;signature_desc=Leucine rich repeat;Name=PF13855;status=T;Dbxref="InterPro:IPR001611"
L_4_orf9408	Gene3D	protein_match	416	499	9.8E-13	+	.	date=15-07-2021;Target=null 416 499;ID=match$723_416_499;Name=G3DSA:1.10.10.10;status=T;Dbxref="InterPro:IPR036388"
L_4_orf9408	Gene3D	protein_match	1135	1296	2.9E-12	+	.	date=15-07-2021;Target=null 1135 1296;ID=match$724_1135_1296;Name=G3DSA:3.80.10.10;status=T;Dbxref="InterPro:IPR032675"
L_4_orf9408	Gene3D	protein_match	154	327	5.7E-40	+	.	date=15-07-2021;Target=null 154 327;ID=match$725_154_327;Name=G3DSA:3.40.50.300;status=T
L_4_orf9408	SUPERFAMILY	protein_match	159	430	6.29E-68	+	.	date=15-07-2021;Target=null 159 430;ID=match$726_159_430;Name=SSF52540;status=T;Dbxref="InterPro:IPR027417"
L_4_orf9408	Pfam	protein_match	4	98	1.6E-13	+	.	date=15-07-2021;Target=null 4 98;ID=match$727_4_98;signature_desc=Rx N-terminal domain;Name=PF18052;status=T;Dbxref="InterPro:IPR041118"
L_4_orf9408	CDD	protein_match	176	284	0.00544359	+	.	date=15-07-2021;Target=null 176 284;ID=match$728_176_284;signature_desc=AAA;Name=cd00009;status=T
L_4_orf9408	Gene3D	protein_match	330	415	4.8E-15	+	.	date=15-07-2021;Target=null 330 415;ID=match$729_330_415;Name=G3DSA:1.10.8.430;status=T;Dbxref="InterPro:IPR042197"
L_4_orf9408	Coils	protein_match	703	726	.	+	.	date=15-07-2021;Target=null 703 726;ID=match$730_703_726;Name=Coil;status=T
L_4_orf9408	PRINTS	protein_match	197	212	3.5E-20	+	.	date=15-07-2021;Target=null 197 212;ID=match$731_197_212;signature_desc=Disease resistance protein signature;Name=PR00364;status=T
L_4_orf9408	PRINTS	protein_match	271	285	3.5E-20	+	.	date=15-07-2021;Target=null 271 285;ID=match$731_271_285;signature_desc=Disease resistance protein signature;Name=PR00364;status=T
L_4_orf9408	PRINTS	protein_match	642	658	3.5E-20	+	.	date=15-07-2021;Target=null 642 658;ID=match$731_642_658;signature_desc=Disease resistance protein signature;Name=PR00364;status=T
L_4_orf9408	PRINTS	protein_match	367	381	3.5E-20	+	.	date=15-07-2021;Target=null 367 381;ID=match$731_367_381;signature_desc=Disease resistance protein signature;Name=PR00364;status=T
L_4_orf9408	SUPERFAMILY	protein_match	1000	1290	4.42E-24	+	.	date=15-07-2021;Target=null 1000 1290;ID=match$732_1000_1290;Name=SSF52058;status=T
L_4_orf9408	Coils	protein_match	67	87	.	+	.	date=15-07-2021;Target=null 67 87;ID=match$733_67_87;Name=Coil;status=T
L_4_orf9408	Pfam	protein_match	178	395	3.4E-51	+	.	date=15-07-2021;Target=null 178 395;ID=match$734_178_395;signature_desc=NB-ARC domain;Name=PF00931;status=T;Dbxref="InterPro:IPR002182"
L_4_orf9408	SUPERFAMILY	protein_match	489	962	5.1E-41	+	.	date=15-07-2021;Target=null 489 962;ID=match$735_489_962;Name=SSF52058;status=T
L_4_orf9408	Gene3D	protein_match	537	919	7.4E-41	+	.	date=15-07-2021;Target=null 537 919;ID=match$736_537_919;Name=G3DSA:3.80.10.10;status=T;Dbxref="InterPro:IPR032675"
##sequence-region YrSP 1 2631
YrSP	provided_by_user	nucleic_acid	1	2631	.	+	.	ID=YrSP;Name=YrSP;md5=b29e6ab59b1668bbd6829b263fbae6fb
YrSP_orf41307	getorf	ORF	1	2628	.	+	.	Target=pep_YrSP_1_2628 1 876;ID=orf_YrSP_1_2628;Name=YrSP_orf41307;md5=b29e6ab59b1668bbd6829b263fbae6fb
YrSP_orf41307	getorf	polypeptide	1	876	.	+	.	ID=pep_YrSP_1_2628;md5=c9a1513c358cca81e2b732cdb7f62e7d
YrSP_orf41307	Gene3D	protein_match	289	469	1.3E-33	+	.	date=15-07-2021;Target=null 289 469;ID=match$737_289_469;Name=G3DSA:3.40.50.300;status=T
YrSP_orf41307	ProSiteProfiles	protein_match	133	185	12.133	+	.	date=15-07-2021;Target=null 133 185;ID=match$738_133_185;signature_desc=Zinc finger BED-type profile.;Name=PS50808;status=T;Dbxref="InterPro:IPR003656"
YrSP_orf41307	Gene3D	protein_match	650	870	1.9E-6	+	.	date=15-07-2021;Target=null 650 870;ID=match$739_650_870;Name=G3DSA:3.80.10.10;status=T;Dbxref="InterPro:IPR032675"
YrSP_orf41307	SUPERFAMILY	protein_match	297	574	3.76E-58	+	.	date=15-07-2021;Target=null 297 574;ID=match$740_297_574;Name=SSF52540;status=T;Dbxref="InterPro:IPR027417"
YrSP_orf41307	Pfam	protein_match	136	186	3.2E-10	+	.	date=15-07-2021;Target=null 136 186;ID=match$741_136_186;signature_desc=BED zinc finger;Name=PF02892;status=T;Dbxref="InterPro:IPR003656"
YrSP_orf41307	Gene3D	protein_match	554	649	3.9E-9	+	.	date=15-07-2021;Target=null 554 649;ID=match$742_554_649;Name=G3DSA:1.10.10.10;status=T;Dbxref="InterPro:IPR036388"
YrSP_orf41307	Pfam	protein_match	312	561	1.3E-38	+	.	date=15-07-2021;Target=null 312 561;ID=match$743_312_561;signature_desc=NB-ARC domain;Name=PF00931;status=T;Dbxref="InterPro:IPR002182"
YrSP_orf41307	SMART	protein_match	133	188	4.7E-12	+	.	date=15-07-2021;Target=null 133 188;ID=match$744_133_188;Name=SM00614;status=T
YrSP_orf41307	SUPERFAMILY	protein_match	645	817	8.33E-5	+	.	date=15-07-2021;Target=null 645 817;ID=match$745_645_817;Name=SSF52058;status=T
YrSP_orf41307	Gene3D	protein_match	13	120	1.8E-7	+	.	date=15-07-2021;Target=null 13 120;ID=match$746_13_120;Name=G3DSA:1.20.5.4130;status=T
YrSP_orf41307	SUPERFAMILY	protein_match	136	188	3.45E-6	+	.	date=15-07-2021;Target=null 136 188;ID=match$747_136_188;Name=SSF57667;status=T;Dbxref="InterPro:IPR036236"
YrSP_orf41307	Pfam	protein_match	13	101	2.8E-13	+	.	date=15-07-2021;Target=null 13 101;ID=match$748_13_101;signature_desc=Rx N-terminal domain;Name=PF18052;status=T;Dbxref="InterPro:IPR041118"
YrSP_orf41307	PRINTS	protein_match	329	344	1.2E-10	+	.	date=15-07-2021;Target=null 329 344;ID=match$749_329_344;signature_desc=Disease resistance protein signature;Name=PR00364;status=T
YrSP_orf41307	PRINTS	protein_match	412	426	1.2E-10	+	.	date=15-07-2021;Target=null 412 426;ID=match$749_412_426;signature_desc=Disease resistance protein signature;Name=PR00364;status=T
YrSP_orf41307	PRINTS	protein_match	511	525	1.2E-10	+	.	date=15-07-2021;Target=null 511 525;ID=match$749_511_525;signature_desc=Disease resistance protein signature;Name=PR00364;status=T
##sequence-region SSI4 1 3168
SSI4	provided_by_user	nucleic_acid	1	3168	.	+	.	ID=SSI4;Name=SSI4;md5=f3d66e4f4323f5fc94161273802f0362
SSI4_orf36687	getorf	ORF	1	3165	.	+	.	Target=pep_SSI4_1_3165 1 1055;ID=orf_SSI4_1_3165;Name=SSI4_orf36687;md5=f3d66e4f4323f5fc94161273802f0362
SSI4_orf36687	getorf	polypeptide	1	1055	.	+	.	ID=pep_SSI4_1_3165;md5=fff4cc5dbcc4615a1ff3bb0525d1f24d
SSI4_orf36687	Gene3D	protein_match	9	177	1.1E-58	+	.	date=15-07-2021;Target=null 9 177;ID=match$750_9_177;Name=G3DSA:3.40.50.10140;status=T;Dbxref="InterPro:IPR035897"
SSI4_orf36687	Gene3D	protein_match	530	715	1.8E-28	+	.	date=15-07-2021;Target=null 530 715;ID=match$751_530_715;Name=G3DSA:3.80.10.10;status=T;Dbxref="InterPro:IPR032675"
SSI4_orf36687	SUPERFAMILY	protein_match	173	437	4.43E-59	+	.	date=15-07-2021;Target=null 173 437;ID=match$752_173_437;Name=SSF52540;status=T;Dbxref="InterPro:IPR027417"
SSI4_orf36687	SMART	protein_match	12	149	8.2E-53	+	.	date=15-07-2021;Target=null 12 149;ID=match$753_12_149;Name=SM00255;status=T;Dbxref="InterPro:IPR000157"
SSI4_orf36687	SUPERFAMILY	protein_match	414	500	2.34E-7	+	.	date=15-07-2021;Target=null 414 500;ID=match$754_414_500;Name=SSF46785;status=T;Dbxref="InterPro:IPR036390"
SSI4_orf36687	Gene3D	protein_match	178	338	2.7E-30	+	.	date=15-07-2021;Target=null 178 338;ID=match$755_178_338;Name=G3DSA:3.40.50.300;status=T
SSI4_orf36687	Pfam	protein_match	602	621	3.5E-6	+	.	date=15-07-2021;Target=null 602 621;ID=match$756_602_621;signature_desc=Leucine Rich Repeat;Name=PF07725;status=T;Dbxref="InterPro:IPR011713"
SSI4_orf36687	Gene3D	protein_match	345	427	9.4E-12	+	.	date=15-07-2021;Target=null 345 427;ID=match$757_345_427;Name=G3DSA:1.10.8.430;status=T;Dbxref="InterPro:IPR042197"
SSI4_orf36687	SUPERFAMILY	protein_match	531	838	1.87E-43	+	.	date=15-07-2021;Target=null 531 838;ID=match$758_531_838;Name=SSF52058;status=T
SSI4_orf36687	PRINTS	protein_match	285	299	4.2E-24	+	.	date=15-07-2021;Target=null 285 299;ID=match$759_285_299;signature_desc=Disease resistance protein signature;Name=PR00364;status=T
SSI4_orf36687	PRINTS	protein_match	691	707	4.2E-24	+	.	date=15-07-2021;Target=null 691 707;ID=match$759_691_707;signature_desc=Disease resistance protein signature;Name=PR00364;status=T
SSI4_orf36687	PRINTS	protein_match	378	392	4.2E-24	+	.	date=15-07-2021;Target=null 378 392;ID=match$759_378_392;signature_desc=Disease resistance protein signature;Name=PR00364;status=T
SSI4_orf36687	PRINTS	protein_match	209	224	4.2E-24	+	.	date=15-07-2021;Target=null 209 224;ID=match$759_209_224;signature_desc=Disease resistance protein signature;Name=PR00364;status=T
SSI4_orf36687	Gene3D	protein_match	716	848	2.0E-8	+	.	date=15-07-2021;Target=null 716 848;ID=match$760_716_848;Name=G3DSA:3.80.10.10;status=T;Dbxref="InterPro:IPR032675"
SSI4_orf36687	SUPERFAMILY	protein_match	3	148	3.79E-36	+	.	date=15-07-2021;Target=null 3 148;ID=match$761_3_148;Name=SSF52200;status=T;Dbxref="InterPro:IPR035897"
SSI4_orf36687	Pfam	protein_match	190	425	1.4E-26	+	.	date=15-07-2021;Target=null 190 425;ID=match$762_190_425;signature_desc=NB-ARC domain;Name=PF00931;status=T;Dbxref="InterPro:IPR002182"
SSI4_orf36687	SMART	protein_match	206	344	1.4E-5	+	.	date=15-07-2021;Target=null 206 344;ID=match$763_206_344;Name=SM00382;status=T;Dbxref="InterPro:IPR003593"
SSI4_orf36687	Pfam	protein_match	13	188	8.9E-49	+	.	date=15-07-2021;Target=null 13 188;ID=match$764_13_188;signature_desc=TIR domain;Name=PF01582;status=T;Dbxref="InterPro:IPR000157"
SSI4_orf36687	ProSiteProfiles	protein_match	11	149	27.708	+	.	date=15-07-2021;Target=null 11 149;ID=match$765_11_149;signature_desc=TIR domain profile.;Name=PS50104;status=T;Dbxref="InterPro:IPR000157"
##sequence-region rpp8_sus 1 2727
rpp8_sus	provided_by_user	nucleic_acid	1	2727	.	+	.	ID=rpp8_sus;Name=rpp8_sus;md5=702964f7b209df18ea61fd466bc31cf
rpp8_sus_orf31816	getorf	ORF	1	2724	.	+	.	Target=pep_rpp8_sus_1_2724 1 908;ID=orf_rpp8_sus_1_2724;Name=rpp8_sus_orf31816;md5=702964f7b209df18ea61fd466bc31cf
rpp8_sus_orf31816	getorf	polypeptide	1	908	.	+	.	ID=pep_rpp8_sus_1_2724;md5=7aebc79f27856e98a10a8c55c038a87f
rpp8_sus_orf31816	Gene3D	protein_match	5	109	4.4E-17	+	.	date=15-07-2021;Target=null 5 109;ID=match$766_5_109;Name=G3DSA:1.20.5.4130;status=T
rpp8_sus_orf31816	Pfam	protein_match	169	418	3.8E-81	+	.	date=15-07-2021;Target=null 169 418;ID=match$767_169_418;signature_desc=NB-ARC domain;Name=PF00931;status=T;Dbxref="InterPro:IPR002182"
rpp8_sus_orf31816	PRINTS	protein_match	360	374	2.1E-19	+	.	date=15-07-2021;Target=null 360 374;ID=match$768_360_374;signature_desc=Disease resistance protein signature;Name=PR00364;status=T
rpp8_sus_orf31816	PRINTS	protein_match	187	202	2.1E-19	+	.	date=15-07-2021;Target=null 187 202;ID=match$768_187_202;signature_desc=Disease resistance protein signature;Name=PR00364;status=T
rpp8_sus_orf31816	PRINTS	protein_match	262	276	2.1E-19	+	.	date=15-07-2021;Target=null 262 276;ID=match$768_262_276;signature_desc=Disease resistance protein signature;Name=PR00364;status=T
rpp8_sus_orf31816	PRINTS	protein_match	840	856	2.1E-19	+	.	date=15-07-2021;Target=null 840 856;ID=match$768_840_856;signature_desc=Disease resistance protein signature;Name=PR00364;status=T
rpp8_sus_orf31816	CDD	protein_match	2	123	7.09092E-34	+	.	date=15-07-2021;Target=null 2 123;ID=match$769_2_123;signature_desc=RX-CC_like;Name=cd14798;status=T;Dbxref="InterPro:IPR038005"
rpp8_sus_orf31816	Gene3D	protein_match	416	504	7.6E-19	+	.	date=15-07-2021;Target=null 416 504;ID=match$770_416_504;Name=G3DSA:1.10.10.10;status=T;Dbxref="InterPro:IPR036388"
rpp8_sus_orf31816	SUPERFAMILY	protein_match	147	430	4.67E-66	+	.	date=15-07-2021;Target=null 147 430;ID=match$771_147_430;Name=SSF52540;status=T;Dbxref="InterPro:IPR027417"
rpp8_sus_orf31816	Gene3D	protein_match	144	310	1.4E-36	+	.	date=15-07-2021;Target=null 144 310;ID=match$772_144_310;Name=G3DSA:3.40.50.300;status=T
rpp8_sus_orf31816	Pfam	protein_match	5	90	1.9E-19	+	.	date=15-07-2021;Target=null 5 90;ID=match$773_5_90;signature_desc=Rx N-terminal domain;Name=PF18052;status=T;Dbxref="InterPro:IPR041118"
rpp8_sus_orf31816	Gene3D	protein_match	565	661	9.8E-11	+	.	date=15-07-2021;Target=null 565 661;ID=match$774_565_661;Name=G3DSA:3.80.10.10;status=T;Dbxref="InterPro:IPR032675"
rpp8_sus_orf31816	SUPERFAMILY	protein_match	491	878	2.27E-38	+	.	date=15-07-2021;Target=null 491 878;ID=match$775_491_878;Name=SSF52058;status=T
rpp8_sus_orf31816	Gene3D	protein_match	663	885	1.4E-22	+	.	date=15-07-2021;Target=null 663 885;ID=match$776_663_885;Name=G3DSA:3.80.10.10;status=T;Dbxref="InterPro:IPR032675"
rpp8_sus_orf31816	Coils	protein_match	24	51	.	+	.	date=15-07-2021;Target=null 24 51;ID=match$777_24_51;Name=Coil;status=T
rpp8_sus_orf31816	Gene3D	protein_match	320	415	8.7E-12	+	.	date=15-07-2021;Target=null 320 415;ID=match$778_320_415;Name=G3DSA:1.10.8.430;status=T;Dbxref="InterPro:IPR042197"
##sequence-region L2 1 4746
L2	provided_by_user	nucleic_acid	1	4746	.	+	.	ID=L2;Name=L2;md5=2449249539f8aeb9070c60f7df174c2d
L2_orf7763	getorf	ORF	1	4743	.	+	.	Target=pep_L2_1_4743 1 1581;ID=orf_L2_1_4743;Name=L2_orf7763;md5=2449249539f8aeb9070c60f7df174c2d
L2_orf7763	getorf	polypeptide	1	1581	.	+	.	ID=pep_L2_1_4743;md5=6c142edb0f773b7f86efb8a0234901cc
L2_orf7763	Gene3D	protein_match	1295	1565	1.5E-29	+	.	date=15-07-2021;Target=null 1295 1565;ID=match$779_1295_1565;Name=G3DSA:3.80.10.10;status=T;Dbxref="InterPro:IPR032675"
L2_orf7763	SUPERFAMILY	protein_match	1096	1553	1.36E-27	+	.	date=15-07-2021;Target=null 1096 1553;ID=match$780_1096_1553;Name=SSF52058;status=T
L2_orf7763	ProSiteProfiles	protein_match	59	199	29.41	+	.	date=15-07-2021;Target=null 59 199;ID=match$781_59_199;signature_desc=TIR domain profile.;Name=PS50104;status=T;Dbxref="InterPro:IPR000157"
L2_orf7763	PRINTS	protein_match	260	275	6.2E-20	+	.	date=15-07-2021;Target=null 260 275;ID=match$782_260_275;signature_desc=Disease resistance protein signature;Name=PR00364;status=T
L2_orf7763	PRINTS	protein_match	339	353	6.2E-20	+	.	date=15-07-2021;Target=null 339 353;ID=match$782_339_353;signature_desc=Disease resistance protein signature;Name=PR00364;status=T
L2_orf7763	PRINTS	protein_match	1084	1100	6.2E-20	+	.	date=15-07-2021;Target=null 1084 1100;ID=match$782_1084_1100;signature_desc=Disease resistance protein signature;Name=PR00364;status=T
L2_orf7763	PRINTS	protein_match	434	448	6.2E-20	+	.	date=15-07-2021;Target=null 434 448;ID=match$782_434_448;signature_desc=Disease resistance protein signature;Name=PR00364;status=T
L2_orf7763	Gene3D	protein_match	1005	1150	1.1E-17	+	.	date=15-07-2021;Target=null 1005 1150;ID=match$783_1005_1150;Name=G3DSA:3.80.10.10;status=T;Dbxref="InterPro:IPR032675"
L2_orf7763	Gene3D	protein_match	1151	1294	2.9E-16	+	.	date=15-07-2021;Target=null 1151 1294;ID=match$783_1151_1294;Name=G3DSA:3.80.10.10;status=T;Dbxref="InterPro:IPR032675"
L2_orf7763	SUPERFAMILY	protein_match	228	494	5.1E-55	+	.	date=15-07-2021;Target=null 228 494;ID=match$784_228_494;Name=SSF52540;status=T;Dbxref="InterPro:IPR027417"
L2_orf7763	Gene3D	protein_match	595	1004	1.5E-25	+	.	date=15-07-2021;Target=null 595 1004;ID=match$785_595_1004;Name=G3DSA:3.80.10.10;status=T;Dbxref="InterPro:IPR032675"
L2_orf7763	Gene3D	protein_match	226	394	1.9E-27	+	.	date=15-07-2021;Target=null 226 394;ID=match$786_226_394;Name=G3DSA:3.40.50.300;status=T
L2_orf7763	SUPERFAMILY	protein_match	53	202	2.09E-37	+	.	date=15-07-2021;Target=null 53 202;ID=match$787_53_202;Name=SSF52200;status=T;Dbxref="InterPro:IPR035897"
L2_orf7763	Pfam	protein_match	61	225	3.7E-37	+	.	date=15-07-2021;Target=null 61 225;ID=match$788_61_225;signature_desc=TIR domain;Name=PF01582;status=T;Dbxref="InterPro:IPR000157"
L2_orf7763	Gene3D	protein_match	59	225	6.1E-62	+	.	date=15-07-2021;Target=null 59 225;ID=match$789_59_225;Name=G3DSA:3.40.50.10140;status=T;Dbxref="InterPro:IPR035897"
L2_orf7763	Pfam	protein_match	241	481	8.3E-31	+	.	date=15-07-2021;Target=null 241 481;ID=match$790_241_481;signature_desc=NB-ARC domain;Name=PF00931;status=T;Dbxref="InterPro:IPR002182"
L2_orf7763	Gene3D	protein_match	399	484	8.2E-16	+	.	date=15-07-2021;Target=null 399 484;ID=match$791_399_484;Name=G3DSA:1.10.8.430;status=T;Dbxref="InterPro:IPR042197"
L2_orf7763	SUPERFAMILY	protein_match	539	1036	1.36E-25	+	.	date=15-07-2021;Target=null 539 1036;ID=match$792_539_1036;Name=SSF52058;status=T
L2_orf7763	SMART	protein_match	60	199	1.1E-51	+	.	date=15-07-2021;Target=null 60 199;ID=match$793_60_199;Name=SM00255;status=T;Dbxref="InterPro:IPR000157"
##sequence-region Sr22 1 2826
Sr22	provided_by_user	nucleic_acid	1	2826	.	+	.	ID=Sr22;Name=Sr22;md5=9518a324f0772178a1c2c1dfe9e63d38
Sr22_orf35725	getorf	ORF	1	2823	.	+	.	Target=pep_Sr22_1_2823 1 941;ID=orf_Sr22_1_2823;Name=Sr22_orf35725;md5=9518a324f0772178a1c2c1dfe9e63d38
Sr22_orf35725	getorf	polypeptide	1	941	.	+	.	ID=pep_Sr22_1_2823;md5=20cc1cc17e1d230422332613a395bd85
Sr22_orf35725	CDD	protein_match	11	141	7.09604E-23	+	.	date=15-07-2021;Target=null 11 141;ID=match$794_11_141;signature_desc=RX-CC_like;Name=cd14798;status=T;Dbxref="InterPro:IPR038005"
Sr22_orf35725	Gene3D	protein_match	334	421	3.4E-13	+	.	date=15-07-2021;Target=null 334 421;ID=match$795_334_421;Name=G3DSA:1.10.8.430;status=T;Dbxref="InterPro:IPR042197"
Sr22_orf35725	SUPERFAMILY	protein_match	165	436	7.18E-60	+	.	date=15-07-2021;Target=null 165 436;ID=match$796_165_436;Name=SSF52540;status=T;Dbxref="InterPro:IPR027417"
Sr22_orf35725	Gene3D	protein_match	11	126	4.0E-28	+	.	date=15-07-2021;Target=null 11 126;ID=match$797_11_126;Name=G3DSA:1.20.5.4130;status=T
Sr22_orf35725	PRINTS	protein_match	570	586	3.5E-16	+	.	date=15-07-2021;Target=null 570 586;ID=match$798_570_586;signature_desc=Disease resistance protein signature;Name=PR00364;status=T
Sr22_orf35725	PRINTS	protein_match	273	287	3.5E-16	+	.	date=15-07-2021;Target=null 273 287;ID=match$798_273_287;signature_desc=Disease resistance protein signature;Name=PR00364;status=T
Sr22_orf35725	PRINTS	protein_match	370	384	3.5E-16	+	.	date=15-07-2021;Target=null 370 384;ID=match$798_370_384;signature_desc=Disease resistance protein signature;Name=PR00364;status=T
Sr22_orf35725	PRINTS	protein_match	199	214	3.5E-16	+	.	date=15-07-2021;Target=null 199 214;ID=match$798_199_214;signature_desc=Disease resistance protein signature;Name=PR00364;status=T
Sr22_orf35725	Pfam	protein_match	181	422	2.6E-47	+	.	date=15-07-2021;Target=null 181 422;ID=match$799_181_422;signature_desc=NB-ARC domain;Name=PF00931;status=T;Dbxref="InterPro:IPR002182"
Sr22_orf35725	Gene3D	protein_match	514	890	6.5E-30	+	.	date=15-07-2021;Target=null 514 890;ID=match$800_514_890;Name=G3DSA:3.80.10.10;status=T;Dbxref="InterPro:IPR032675"
Sr22_orf35725	SUPERFAMILY	protein_match	500	879	1.33E-30	+	.	date=15-07-2021;Target=null 500 879;ID=match$801_500_879;Name=SSF52058;status=T
Sr22_orf35725	Gene3D	protein_match	165	328	1.1E-30	+	.	date=15-07-2021;Target=null 165 328;ID=match$802_165_328;Name=G3DSA:3.40.50.300;status=T
Sr22_orf35725	Gene3D	protein_match	422	513	3.4E-17	+	.	date=15-07-2021;Target=null 422 513;ID=match$803_422_513;Name=G3DSA:1.10.10.10;status=T;Dbxref="InterPro:IPR036388"
Sr22_orf35725	Coils	protein_match	122	142	.	+	.	date=15-07-2021;Target=null 122 142;ID=match$804_122_142;Name=Coil;status=T
Sr22_orf35725	Pfam	protein_match	12	98	3.9E-20	+	.	date=15-07-2021;Target=null 12 98;ID=match$805_12_98;signature_desc=Rx N-terminal domain;Name=PF18052;status=T;Dbxref="InterPro:IPR041118"
##sequence-region P2 1 3636
P2	provided_by_user	nucleic_acid	1	3636	.	+	.	ID=P2;Name=P2;md5=9426ec5956689996b53d208b2f2a629e
P2_orf15697	getorf	ORF	1	3633	.	+	.	Target=pep_P2_1_3633 1 1211;ID=orf_P2_1_3633;Name=P2_orf15697;md5=9426ec5956689996b53d208b2f2a629e
P2_orf15697	getorf	polypeptide	1	1211	.	+	.	ID=pep_P2_1_3633;md5=3bd633677b0d73b1f7cbf6cbf743be9a
P2_orf15697	ProSiteProfiles	protein_match	19	157	19.633	+	.	date=15-07-2021;Target=null 19 157;ID=match$806_19_157;signature_desc=TIR domain profile.;Name=PS50104;status=T;Dbxref="InterPro:IPR000157"
P2_orf15697	Pfam	protein_match	206	441	7.1E-27	+	.	date=15-07-2021;Target=null 206 441;ID=match$807_206_441;signature_desc=NB-ARC domain;Name=PF00931;status=T;Dbxref="InterPro:IPR002182"
P2_orf15697	Gene3D	protein_match	182	357	1.4E-27	+	.	date=15-07-2021;Target=null 182 357;ID=match$808_182_357;Name=G3DSA:3.40.50.300;status=T
P2_orf15697	PRINTS	protein_match	219	234	1.1E-22	+	.	date=15-07-2021;Target=null 219 234;ID=match$809_219_234;signature_desc=Disease resistance protein signature;Name=PR00364;status=T
P2_orf15697	PRINTS	protein_match	736	752	1.1E-22	+	.	date=15-07-2021;Target=null 736 752;ID=match$809_736_752;signature_desc=Disease resistance protein signature;Name=PR00364;status=T
P2_orf15697	PRINTS	protein_match	393	407	1.1E-22	+	.	date=15-07-2021;Target=null 393 407;ID=match$809_393_407;signature_desc=Disease resistance protein signature;Name=PR00364;status=T
P2_orf15697	PRINTS	protein_match	296	310	1.1E-22	+	.	date=15-07-2021;Target=null 296 310;ID=match$809_296_310;signature_desc=Disease resistance protein signature;Name=PR00364;status=T
P2_orf15697	SUPERFAMILY	protein_match	576	876	3.06E-28	+	.	date=15-07-2021;Target=null 576 876;ID=match$810_576_876;Name=SSF52058;status=T
P2_orf15697	Pfam	protein_match	21	195	1.0E-27	+	.	date=15-07-2021;Target=null 21 195;ID=match$811_21_195;signature_desc=TIR domain;Name=PF01582;status=T;Dbxref="InterPro:IPR000157"
P2_orf15697	SUPERFAMILY	protein_match	177	451	4.46E-52	+	.	date=15-07-2021;Target=null 177 451;ID=match$812_177_451;Name=SSF52540;status=T;Dbxref="InterPro:IPR027417"
P2_orf15697	Gene3D	protein_match	358	442	3.8E-12	+	.	date=15-07-2021;Target=null 358 442;ID=match$813_358_442;Name=G3DSA:1.10.8.430;status=T;Dbxref="InterPro:IPR042197"
P2_orf15697	SUPERFAMILY	protein_match	13	159	9.68E-30	+	.	date=15-07-2021;Target=null 13 159;ID=match$814_13_159;Name=SSF52200;status=T;Dbxref="InterPro:IPR035897"
P2_orf15697	SMART	protein_match	20	157	2.6E-30	+	.	date=15-07-2021;Target=null 20 157;ID=match$815_20_157;Name=SM00255;status=T;Dbxref="InterPro:IPR000157"
P2_orf15697	SUPERFAMILY	protein_match	828	1046	1.96E-23	+	.	date=15-07-2021;Target=null 828 1046;ID=match$816_828_1046;Name=SSF52047;status=T
P2_orf15697	Gene3D	protein_match	766	889	1.1E-5	+	.	date=15-07-2021;Target=null 766 889;ID=match$817_766_889;Name=G3DSA:3.80.10.10;status=T;Dbxref="InterPro:IPR032675"
P2_orf15697	Gene3D	protein_match	15	181	1.3E-45	+	.	date=15-07-2021;Target=null 15 181;ID=match$818_15_181;Name=G3DSA:3.40.50.10140;status=T;Dbxref="InterPro:IPR035897"
P2_orf15697	Gene3D	protein_match	586	765	3.0E-20	+	.	date=15-07-2021;Target=null 586 765;ID=match$819_586_765;Name=G3DSA:3.80.10.10;status=T;Dbxref="InterPro:IPR032675"
P2_orf15697	Gene3D	protein_match	890	1049	3.7E-27	+	.	date=15-07-2021;Target=null 890 1049;ID=match$819_890_1049;Name=G3DSA:3.80.10.10;status=T;Dbxref="InterPro:IPR032675"
P2_orf15697	SUPERFAMILY	protein_match	430	519	2.29E-5	+	.	date=15-07-2021;Target=null 430 519;ID=match$820_430_519;Name=SSF46785;status=T;Dbxref="InterPro:IPR036390"
##sequence-region RPP4 1 3444
RPP4	provided_by_user	nucleic_acid	1	3444	.	+	.	ID=RPP4;Name=RPP4;md5=641dc028d31763fc9ec23578f4fdff97
RPP4_orf30866	getorf	ORF	1	3441	.	+	.	Target=pep_RPP4_1_3441 1 1147;ID=orf_RPP4_1_3441;Name=RPP4_orf30866;md5=641dc028d31763fc9ec23578f4fdff97
RPP4_orf30866	getorf	polypeptide	1	1147	.	+	.	ID=pep_RPP4_1_3441;md5=74e0775c68c9a6431191ed4f6ba18bf8
RPP4_orf30866	Pfam	protein_match	13	175	1.1E-45	+	.	date=15-07-2021;Target=null 13 175;ID=match$821_13_175;signature_desc=TIR domain;Name=PF01582;status=T;Dbxref="InterPro:IPR000157"
RPP4_orf30866	Pfam	protein_match	654	675	1.8	+	.	date=15-07-2021;Target=null 654 675;ID=match$822_654_675;signature_desc=Leucine Rich Repeat;Name=PF00560;status=T;Dbxref="InterPro:IPR001611"
RPP4_orf30866	Pfam	protein_match	189	418	9.0E-17	+	.	date=15-07-2021;Target=null 189 418;ID=match$823_189_418;signature_desc=NB-ARC domain;Name=PF00931;status=T;Dbxref="InterPro:IPR002182"
RPP4_orf30866	PRINTS	protein_match	994	1010	1.3E-25	+	.	date=15-07-2021;Target=null 994 1010;ID=match$824_994_1010;signature_desc=Disease resistance protein signature;Name=PR00364;status=T
RPP4_orf30866	PRINTS	protein_match	283	297	1.3E-25	+	.	date=15-07-2021;Target=null 283 297;ID=match$824_283_297;signature_desc=Disease resistance protein signature;Name=PR00364;status=T
RPP4_orf30866	PRINTS	protein_match	209	224	1.3E-25	+	.	date=15-07-2021;Target=null 209 224;ID=match$824_209_224;signature_desc=Disease resistance protein signature;Name=PR00364;status=T
RPP4_orf30866	PRINTS	protein_match	376	390	1.3E-25	+	.	date=15-07-2021;Target=null 376 390;ID=match$824_376_390;signature_desc=Disease resistance protein signature;Name=PR00364;status=T
RPP4_orf30866	SMART	protein_match	12	149	1.1E-50	+	.	date=15-07-2021;Target=null 12 149;ID=match$825_12_149;Name=SM00255;status=T;Dbxref="InterPro:IPR000157"
RPP4_orf30866	Pfam	protein_match	745	764	8.4E-7	+	.	date=15-07-2021;Target=null 745 764;ID=match$826_745_764;signature_desc=Leucine Rich Repeat;Name=PF07725;status=T;Dbxref="InterPro:IPR011713"
RPP4_orf30866	Pfam	protein_match	608	626	6.2E-8	+	.	date=15-07-2021;Target=null 608 626;ID=match$826_608_626;signature_desc=Leucine Rich Repeat;Name=PF07725;status=T;Dbxref="InterPro:IPR011713"
RPP4_orf30866	SUPERFAMILY	protein_match	2	151	1.83E-41	+	.	date=15-07-2021;Target=null 2 151;ID=match$827_2_151;Name=SSF52200;status=T;Dbxref="InterPro:IPR035897"
RPP4_orf30866	Gene3D	protein_match	9	176	6.5E-62	+	.	date=15-07-2021;Target=null 9 176;ID=match$828_9_176;Name=G3DSA:3.40.50.10140;status=T;Dbxref="InterPro:IPR035897"
RPP4_orf30866	Gene3D	protein_match	533	689	2.2E-14	+	.	date=15-07-2021;Target=null 533 689;ID=match$829_533_689;Name=G3DSA:3.80.10.10;status=T;Dbxref="InterPro:IPR032675"
RPP4_orf30866	Gene3D	protein_match	690	860	1.3E-25	+	.	date=15-07-2021;Target=null 690 860;ID=match$829_690_860;Name=G3DSA:3.80.10.10;status=T;Dbxref="InterPro:IPR032675"
RPP4_orf30866	Gene3D	protein_match	177	336	1.9E-21	+	.	date=15-07-2021;Target=null 177 336;ID=match$830_177_336;Name=G3DSA:3.40.50.300;status=T
RPP4_orf30866	SUPERFAMILY	protein_match	411	492	3.81E-6	+	.	date=15-07-2021;Target=null 411 492;ID=match$831_411_492;Name=SSF46785;status=T;Dbxref="InterPro:IPR036390"
RPP4_orf30866	SUPERFAMILY	protein_match	178	434	4.32E-48	+	.	date=15-07-2021;Target=null 178 434;ID=match$832_178_434;Name=SSF52540;status=T;Dbxref="InterPro:IPR027417"
RPP4_orf30866	Gene3D	protein_match	861	1092	5.9E-27	+	.	date=15-07-2021;Target=null 861 1092;ID=match$833_861_1092;Name=G3DSA:3.80.10.10;status=T;Dbxref="InterPro:IPR032675"
RPP4_orf30866	Gene3D	protein_match	343	425	4.5E-10	+	.	date=15-07-2021;Target=null 343 425;ID=match$834_343_425;Name=G3DSA:1.10.8.430;status=T;Dbxref="InterPro:IPR042197"
RPP4_orf30866	ProSiteProfiles	protein_match	11	149	33.936	+	.	date=15-07-2021;Target=null 11 149;ID=match$835_11_149;signature_desc=TIR domain profile.;Name=PS50104;status=T;Dbxref="InterPro:IPR000157"
RPP4_orf30866	SUPERFAMILY	protein_match	537	866	1.47E-37	+	.	date=15-07-2021;Target=null 537 866;ID=match$836_537_866;Name=SSF52058;status=T
RPP4_orf30866	SUPERFAMILY	protein_match	886	1075	6.8E-27	+	.	date=15-07-2021;Target=null 886 1075;ID=match$837_886_1075;Name=SSF52058;status=T
##sequence-region Pm60b 1 4605
Pm60b	provided_by_user	nucleic_acid	1	4605	.	+	.	ID=Pm60b;Name=Pm60b;md5=3b6cc6531f2637a9e71583a52a5a23c5
Pm60b_orf23590	getorf	ORF	1	4602	.	+	.	Target=pep_Pm60b_1_4602 1 1534;ID=orf_Pm60b_1_4602;Name=Pm60b_orf23590;md5=3b6cc6531f2637a9e71583a52a5a23c5
Pm60b_orf23590	getorf	polypeptide	1	1534	.	+	.	ID=pep_Pm60b_1_4602;md5=dcb5f27620fdd3dee57b4d071b924f3a
Pm60b_orf23590	Gene3D	protein_match	1002	1136	8.4E-13	+	.	date=15-07-2021;Target=null 1002 1136;ID=match$838_1002_1136;Name=G3DSA:3.80.10.10;status=T;Dbxref="InterPro:IPR032675"
Pm60b_orf23590	Gene3D	protein_match	216	389	4.6E-30	+	.	date=15-07-2021;Target=null 216 389;ID=match$839_216_389;Name=G3DSA:3.40.50.300;status=T
Pm60b_orf23590	SUPERFAMILY	protein_match	548	973	7.14E-24	+	.	date=15-07-2021;Target=null 548 973;ID=match$840_548_973;Name=SSF52058;status=T
Pm60b_orf23590	Pfam	protein_match	256	480	6.6E-37	+	.	date=15-07-2021;Target=null 256 480;ID=match$841_256_480;signature_desc=NB-ARC domain;Name=PF00931;status=T;Dbxref="InterPro:IPR002182"
Pm60b_orf23590	SUPERFAMILY	protein_match	221	492	3.22E-53	+	.	date=15-07-2021;Target=null 221 492;ID=match$842_221_492;Name=SSF52540;status=T;Dbxref="InterPro:IPR027417"
Pm60b_orf23590	Gene3D	protein_match	599	982	1.4E-25	+	.	date=15-07-2021;Target=null 599 982;ID=match$843_599_982;Name=G3DSA:3.80.10.10;status=T;Dbxref="InterPro:IPR032675"
Pm60b_orf23590	Coils	protein_match	62	82	.	+	.	date=15-07-2021;Target=null 62 82;ID=match$844_62_82;Name=Coil;status=T
Pm60b_orf23590	Gene3D	protein_match	1146	1405	3.5E-12	+	.	date=15-07-2021;Target=null 1146 1405;ID=match$845_1146_1405;Name=G3DSA:3.80.10.10;status=T;Dbxref="InterPro:IPR032675"
Pm60b_orf23590	SMART	protein_match	1261	1287	9.3	+	.	date=15-07-2021;Target=null 1261 1287;ID=match$846_1261_1287;Name=SM00368;status=T
Pm60b_orf23590	SMART	protein_match	1101	1127	9.3	+	.	date=15-07-2021;Target=null 1101 1127;ID=match$846_1101_1127;Name=SM00368;status=T
Pm60b_orf23590	SMART	protein_match	1028	1054	50.0	+	.	date=15-07-2021;Target=null 1028 1054;ID=match$846_1028_1054;Name=SM00368;status=T
Pm60b_orf23590	SMART	protein_match	1181	1207	9.3	+	.	date=15-07-2021;Target=null 1181 1207;ID=match$846_1181_1207;Name=SM00368;status=T
Pm60b_orf23590	Gene3D	protein_match	479	558	5.4E-14	+	.	date=15-07-2021;Target=null 479 558;ID=match$847_479_558;Name=G3DSA:1.10.10.10;status=T;Dbxref="InterPro:IPR036388"
Pm60b_orf23590	PRINTS	protein_match	257	272	1.3E-13	+	.	date=15-07-2021;Target=null 257 272;ID=match$848_257_272;signature_desc=Disease resistance protein signature;Name=PR00364;status=T
Pm60b_orf23590	PRINTS	protein_match	332	346	1.3E-13	+	.	date=15-07-2021;Target=null 332 346;ID=match$848_332_346;signature_desc=Disease resistance protein signature;Name=PR00364;status=T
Pm60b_orf23590	PRINTS	protein_match	430	444	1.3E-13	+	.	date=15-07-2021;Target=null 430 444;ID=match$848_430_444;signature_desc=Disease resistance protein signature;Name=PR00364;status=T
Pm60b_orf23590	PRINTS	protein_match	1026	1042	1.3E-13	+	.	date=15-07-2021;Target=null 1026 1042;ID=match$848_1026_1042;signature_desc=Disease resistance protein signature;Name=PR00364;status=T
Pm60b_orf23590	SUPERFAMILY	protein_match	1022	1510	2.04E-20	+	.	date=15-07-2021;Target=null 1022 1510;ID=match$849_1022_1510;Name=SSF52047;status=T
Pm60b_orf23590	Gene3D	protein_match	1421	1515	1.5E-6	+	.	date=15-07-2021;Target=null 1421 1515;ID=match$850_1421_1515;Name=G3DSA:3.80.10.10;status=T;Dbxref="InterPro:IPR032675"
Pm60b_orf23590	Gene3D	protein_match	394	478	2.5E-8	+	.	date=15-07-2021;Target=null 394 478;ID=match$851_394_478;Name=G3DSA:1.10.8.430;status=T;Dbxref="InterPro:IPR042197"
Pm60b_orf23590	SMART	protein_match	1101	1125	0.87	+	.	date=15-07-2021;Target=null 1101 1125;ID=match$852_1101_1125;Name=SM00367;status=T;Dbxref="InterPro:IPR006553"
Pm60b_orf23590	SMART	protein_match	1028	1052	11.0	+	.	date=15-07-2021;Target=null 1028 1052;ID=match$852_1028_1052;Name=SM00367;status=T;Dbxref="InterPro:IPR006553"
Pm60b_orf23590	SMART	protein_match	1181	1205	0.87	+	.	date=15-07-2021;Target=null 1181 1205;ID=match$852_1181_1205;Name=SM00367;status=T;Dbxref="InterPro:IPR006553"
Pm60b_orf23590	SMART	protein_match	1261	1285	0.87	+	.	date=15-07-2021;Target=null 1261 1285;ID=match$852_1261_1285;Name=SM00367;status=T;Dbxref="InterPro:IPR006553"
##sequence-region WRKY19 1 5688
WRKY19	provided_by_user	nucleic_acid	1	5688	.	+	.	ID=WRKY19;Name=WRKY19;md5=4e9d835e3f56688ed75092fa97476e3c
WRKY19_orf39667	getorf	ORF	1	5685	.	+	.	Target=pep_WRKY19_1_5685 1 1895;ID=orf_WRKY19_1_5685;Name=WRKY19_orf39667;md5=4e9d835e3f56688ed75092fa97476e3c
WRKY19_orf39667	getorf	polypeptide	1	1895	.	+	.	ID=pep_WRKY19_1_5685;md5=f67f853de391991fb03df830eae0cdc8
WRKY19_orf39667	Gene3D	protein_match	454	527	1.8E-21	+	.	date=15-07-2021;Target=null 454 527;ID=match$853_454_527;Name=G3DSA:2.20.25.80;status=T;Dbxref="InterPro:IPR036576"
WRKY19_orf39667	ProSiteProfiles	protein_match	635	661	14.952	+	.	date=15-07-2021;Target=null 635 661;ID=match$854_635_661;signature_desc=WRKY domain profile.;Name=PS50811;status=T;Dbxref="InterPro:IPR003657"
WRKY19_orf39667	SUPERFAMILY	protein_match	661	785	1.15E-9	+	.	date=15-07-2021;Target=null 661 785;ID=match$855_661_785;Name=SSF52200;status=T;Dbxref="InterPro:IPR035897"
WRKY19_orf39667	ProSiteProfiles	protein_match	291	371	14.353	+	.	date=15-07-2021;Target=null 291 371;ID=match$856_291_371;signature_desc=PAH domain profile.;Name=PS51477;status=T;Dbxref="InterPro:IPR003822"
WRKY19_orf39667	Pfam	protein_match	1228	1247	2.4E-5	+	.	date=15-07-2021;Target=null 1228 1247;ID=match$857_1228_1247;signature_desc=Leucine Rich Repeat;Name=PF07725;status=T;Dbxref="InterPro:IPR011713"
WRKY19_orf39667	Gene3D	protein_match	1625	1889	9.5E-71	+	.	date=15-07-2021;Target=null 1625 1889;ID=match$858_1625_1889;Name=G3DSA:1.10.510.10;status=T
WRKY19_orf39667	Pfam	protein_match	324	368	8.8E-12	+	.	date=15-07-2021;Target=null 324 368;ID=match$859_324_368;signature_desc=Paired amphipathic helix repeat;Name=PF02671;status=T;Dbxref="InterPro:IPR003822"
WRKY19_orf39667	SUPERFAMILY	protein_match	632	662	7.72E-9	+	.	date=15-07-2021;Target=null 632 662;ID=match$860_632_662;Name=SSF118290;status=T;Dbxref="InterPro:IPR036576"
WRKY19_orf39667	Pfam	protein_match	1627	1877	3.4E-58	+	.	date=15-07-2021;Target=null 1627 1877;ID=match$861_1627_1877;signature_desc=Protein kinase domain;Name=PF00069;status=T;Dbxref="InterPro:IPR000719"
WRKY19_orf39667	PRINTS	protein_match	1325	1341	1.4E-15	+	.	date=15-07-2021;Target=null 1325 1341;ID=match$862_1325_1341;signature_desc=Disease resistance protein signature;Name=PR00364;status=T
WRKY19_orf39667	PRINTS	protein_match	839	854	1.4E-15	+	.	date=15-07-2021;Target=null 839 854;ID=match$862_839_854;signature_desc=Disease resistance protein signature;Name=PR00364;status=T
WRKY19_orf39667	PRINTS	protein_match	915	929	1.4E-15	+	.	date=15-07-2021;Target=null 915 929;ID=match$862_915_929;signature_desc=Disease resistance protein signature;Name=PR00364;status=T
WRKY19_orf39667	SUPERFAMILY	protein_match	1041	1142	8.16E-7	+	.	date=15-07-2021;Target=null 1041 1142;ID=match$863_1041_1142;Name=SSF46785;status=T;Dbxref="InterPro:IPR036390"
WRKY19_orf39667	SUPERFAMILY	protein_match	1611	1878	2.46E-72	+	.	date=15-07-2021;Target=null 1611 1878;ID=match$864_1611_1878;Name=SSF56112;status=T;Dbxref="InterPro:IPR011009"
WRKY19_orf39667	SUPERFAMILY	protein_match	466	526	3.79E-21	+	.	date=15-07-2021;Target=null 466 526;ID=match$865_466_526;Name=SSF118290;status=T;Dbxref="InterPro:IPR036576"
WRKY19_orf39667	Gene3D	protein_match	308	368	4.0E-17	+	.	date=15-07-2021;Target=null 308 368;ID=match$866_308_368;Name=G3DSA:1.20.1160.11;status=T;Dbxref="InterPro:IPR036600"
WRKY19_orf39667	SUPERFAMILY	protein_match	1160	1448	3.23E-41	+	.	date=15-07-2021;Target=null 1160 1448;ID=match$867_1160_1448;Name=SSF52058;status=T
WRKY19_orf39667	Gene3D	protein_match	667	809	1.3E-18	+	.	date=15-07-2021;Target=null 667 809;ID=match$868_667_809;Name=G3DSA:3.40.50.10140;status=T;Dbxref="InterPro:IPR035897"
WRKY19_orf39667	Gene3D	protein_match	1351	1464	1.8E-22	+	.	date=15-07-2021;Target=null 1351 1464;ID=match$869_1351_1464;Name=G3DSA:3.80.10.10;status=T;Dbxref="InterPro:IPR032675"
WRKY19_orf39667	Gene3D	protein_match	1133	1350	7.3E-24	+	.	date=15-07-2021;Target=null 1133 1350;ID=match$869_1133_1350;Name=G3DSA:3.80.10.10;status=T;Dbxref="InterPro:IPR032675"
WRKY19_orf39667	SMART	protein_match	467	525	1.9E-30	+	.	date=15-07-2021;Target=null 467 525;ID=match$870_467_525;Name=SM00774;status=T;Dbxref="InterPro:IPR003657"
WRKY19_orf39667	SMART	protein_match	640	689	6.8E-6	+	.	date=15-07-2021;Target=null 640 689;ID=match$870_640_689;Name=SM00774;status=T;Dbxref="InterPro:IPR003657"
WRKY19_orf39667	Pfam	protein_match	822	1031	7.7E-18	+	.	date=15-07-2021;Target=null 822 1031;ID=match$871_822_1031;signature_desc=NB-ARC domain;Name=PF00931;status=T;Dbxref="InterPro:IPR002182"
WRKY19_orf39667	Pfam	protein_match	468	524	6.0E-21	+	.	date=15-07-2021;Target=null 468 524;ID=match$872_468_524;signature_desc=WRKY DNA -binding domain;Name=PF03106;status=T;Dbxref="InterPro:IPR003657"
WRKY19_orf39667	Pfam	protein_match	641	661	2.8E-6	+	.	date=15-07-2021;Target=null 641 661;ID=match$872_641_661;signature_desc=WRKY DNA -binding domain;Name=PF03106;status=T;Dbxref="InterPro:IPR003657"
WRKY19_orf39667	SUPERFAMILY	protein_match	801	1062	3.06E-37	+	.	date=15-07-2021;Target=null 801 1062;ID=match$873_801_1062;Name=SSF52540;status=T;Dbxref="InterPro:IPR027417"
WRKY19_orf39667	Gene3D	protein_match	627	666	2.8E-14	+	.	date=15-07-2021;Target=null 627 666;ID=match$874_627_666;Name=G3DSA:2.20.25.80;status=T;Dbxref="InterPro:IPR036576"
WRKY19_orf39667	ProSiteProfiles	protein_match	462	526	21.207	+	.	date=15-07-2021;Target=null 462 526;ID=match$875_462_526;signature_desc=WRKY domain profile.;Name=PS50811;status=T;Dbxref="InterPro:IPR003657"
WRKY19_orf39667	SUPERFAMILY	protein_match	302	370	3.79E-17	+	.	date=15-07-2021;Target=null 302 370;ID=match$876_302_370;Name=SSF47762;status=T;Dbxref="InterPro:IPR036600"
WRKY19_orf39667	ProSiteProfiles	protein_match	1626	1877	44.386	+	.	date=15-07-2021;Target=null 1626 1877;ID=match$877_1626_1877;signature_desc=Protein kinase domain profile.;Name=PS50011;status=T;Dbxref="InterPro:IPR000719"
WRKY19_orf39667	Gene3D	protein_match	810	968	6.9E-23	+	.	date=15-07-2021;Target=null 810 968;ID=match$878_810_968;Name=G3DSA:3.40.50.300;status=T
##sequence-region DAR5 1 2109
DAR5	provided_by_user	nucleic_acid	1	2109	.	+	.	ID=DAR5;Name=DAR5;md5=7c884894408e356290cc8b9a51c51654
DAR5_orf5134	getorf	ORF	1	2106	.	+	.	Target=pep_DAR5_1_2106 1 702;ID=orf_DAR5_1_2106;Name=DAR5_orf5134;md5=7c884894408e356290cc8b9a51c51654
DAR5_orf5134	getorf	polypeptide	1	702	.	+	.	ID=pep_DAR5_1_2106;md5=213f8984c6818a7c8de1d9ab9447bf1f
DAR5_orf5134	CDD	protein_match	347	402	1.10379E-19	+	.	date=15-07-2021;Target=null 347 402;ID=match$879_347_402;signature_desc=LIM_DA1;Name=cd09396;status=T
DAR5_orf5134	Pfam	protein_match	7	146	3.4E-49	+	.	date=15-07-2021;Target=null 7 146;ID=match$880_7_146;signature_desc=Arabidopsis broad-spectrum mildew resistance protein RPW8;Name=PF05659;status=T;Dbxref="InterPro:IPR008808"
DAR5_orf5134	Gene3D	protein_match	165	310	3.5E-19	+	.	date=15-07-2021;Target=null 165 310;ID=match$881_165_310;Name=G3DSA:3.40.50.300;status=T
DAR5_orf5134	Gene3D	protein_match	327	404	1.1E-8	+	.	date=15-07-2021;Target=null 327 404;ID=match$882_327_404;Name=G3DSA:2.10.110.10;status=T
DAR5_orf5134	Pfam	protein_match	178	305	5.3E-12	+	.	date=15-07-2021;Target=null 178 305;ID=match$883_178_305;signature_desc=NB-ARC domain;Name=PF00931;status=T;Dbxref="InterPro:IPR002182"
DAR5_orf5134	Pfam	protein_match	347	383	7.8E-8	+	.	date=15-07-2021;Target=null 347 383;ID=match$884_347_383;signature_desc=LIM domain;Name=PF00412;status=T;Dbxref="InterPro:IPR001781"
DAR5_orf5134	ProSiteProfiles	protein_match	345	416	10.94	+	.	date=15-07-2021;Target=null 345 416;ID=match$885_345_416;signature_desc=LIM domain profile.;Name=PS50023;status=T;Dbxref="InterPro:IPR001781"
DAR5_orf5134	ProSiteProfiles	protein_match	1	155	32.049	+	.	date=15-07-2021;Target=null 1 155;ID=match$886_1_155;signature_desc=RPW8 domain profile.;Name=PS51153;status=T;Dbxref="InterPro:IPR008808"
DAR5_orf5134	Pfam	protein_match	489	699	9.9E-84	+	.	date=15-07-2021;Target=null 489 699;ID=match$887_489_699;signature_desc=Protein DA1;Name=PF12315;status=T;Dbxref="InterPro:IPR022087"
DAR5_orf5134	SUPERFAMILY	protein_match	172	319	3.46E-17	+	.	date=15-07-2021;Target=null 172 319;ID=match$888_172_319;Name=SSF52540;status=T;Dbxref="InterPro:IPR027417"
DAR5_orf5134	ProSitePatterns	protein_match	347	381	.	+	.	date=15-07-2021;Target=null 347 381;ID=match$889_347_381;signature_desc=LIM zinc-binding domain signature.;Name=PS00478;status=T;Dbxref="InterPro:IPR001781"
DAR5_orf5134	SMART	protein_match	346	401	0.0025	+	.	date=15-07-2021;Target=null 346 401;ID=match$890_346_401;Name=SM00132;status=T;Dbxref="InterPro:IPR001781"
##sequence-region Pi5-2 1 3192
Pi5-2	provided_by_user	nucleic_acid	1	3192	.	+	.	ID=Pi5-2;Name=Pi5-2;md5=405198bda172e26aa4d2fc1851984fdb
Pi5-2_orf16571	getorf	ORF	1	3189	.	+	.	Target=pep_Pi5-2_1_3189 1 1063;ID=orf_Pi5-2_1_3189;Name=Pi5-2_orf16571;md5=405198bda172e26aa4d2fc1851984fdb
Pi5-2_orf16571	getorf	polypeptide	1	1063	.	+	.	ID=pep_Pi5-2_1_3189;md5=5fa56b87895e9c58bf3743b9bf77bb83
Pi5-2_orf16571	Gene3D	protein_match	323	388	1.5E-6	+	.	date=15-07-2021;Target=null 323 388;ID=match$891_323_388;Name=G3DSA:1.10.8.430;status=T;Dbxref="InterPro:IPR042197"
Pi5-2_orf16571	SUPERFAMILY	protein_match	155	422	3.83E-49	+	.	date=15-07-2021;Target=null 155 422;ID=match$892_155_422;Name=SSF52540;status=T;Dbxref="InterPro:IPR027417"
Pi5-2_orf16571	Gene3D	protein_match	535	790	7.5E-54	+	.	date=15-07-2021;Target=null 535 790;ID=match$893_535_790;Name=G3DSA:3.80.10.10;status=T;Dbxref="InterPro:IPR032675"
Pi5-2_orf16571	Pfam	protein_match	5	89	5.8E-11	+	.	date=15-07-2021;Target=null 5 89;ID=match$894_5_89;signature_desc=Rx N-terminal domain;Name=PF18052;status=T;Dbxref="InterPro:IPR041118"
Pi5-2_orf16571	ProSiteProfiles	protein_match	690	712	4.547	+	.	date=15-07-2021;Target=null 690 712;ID=match$895_690_712;signature_desc=Leucine-rich repeat profile.;Name=PS51450;status=T;Dbxref="InterPro:IPR001611"
Pi5-2_orf16571	Gene3D	protein_match	6	118	7.2E-9	+	.	date=15-07-2021;Target=null 6 118;ID=match$896_6_118;Name=G3DSA:1.20.5.4130;status=T
Pi5-2_orf16571	Pfam	protein_match	595	652	2.3E-8	+	.	date=15-07-2021;Target=null 595 652;ID=match$897_595_652;signature_desc=Leucine rich repeat;Name=PF13855;status=T;Dbxref="InterPro:IPR001611"
Pi5-2_orf16571	Gene3D	protein_match	404	504	5.3E-6	+	.	date=15-07-2021;Target=null 404 504;ID=match$898_404_504;Name=G3DSA:1.10.10.10;status=T;Dbxref="InterPro:IPR036388"
Pi5-2_orf16571	Pfam	protein_match	573	590	1.5	+	.	date=15-07-2021;Target=null 573 590;ID=match$899_573_590;signature_desc=Leucine Rich Repeat;Name=PF00560;status=T;Dbxref="InterPro:IPR001611"
Pi5-2_orf16571	Pfam	protein_match	164	379	3.4E-31	+	.	date=15-07-2021;Target=null 164 379;ID=match$900_164_379;signature_desc=NB-ARC domain;Name=PF00931;status=T;Dbxref="InterPro:IPR002182"
Pi5-2_orf16571	SUPERFAMILY	protein_match	546	789	2.35E-45	+	.	date=15-07-2021;Target=null 546 789;ID=match$901_546_789;Name=SSF52047;status=T
Pi5-2_orf16571	ProSiteProfiles	protein_match	573	594	7.142	+	.	date=15-07-2021;Target=null 573 594;ID=match$902_573_594;signature_desc=Leucine-rich repeat profile.;Name=PS51450;status=T;Dbxref="InterPro:IPR001611"
Pi5-2_orf16571	SMART	protein_match	571	594	11.0	+	.	date=15-07-2021;Target=null 571 594;ID=match$903_571_594;Name=SM00369;status=T;Dbxref="InterPro:IPR003591"
Pi5-2_orf16571	SMART	protein_match	617	640	5.3	+	.	date=15-07-2021;Target=null 617 640;ID=match$903_617_640;Name=SM00369;status=T;Dbxref="InterPro:IPR003591"
Pi5-2_orf16571	SMART	protein_match	712	736	370.0	+	.	date=15-07-2021;Target=null 712 736;ID=match$903_712_736;Name=SM00369;status=T;Dbxref="InterPro:IPR003591"
Pi5-2_orf16571	SMART	protein_match	664	688	130.0	+	.	date=15-07-2021;Target=null 664 688;ID=match$903_664_688;Name=SM00369;status=T;Dbxref="InterPro:IPR003591"
Pi5-2_orf16571	ProSiteProfiles	protein_match	619	640	5.463	+	.	date=15-07-2021;Target=null 619 640;ID=match$904_619_640;signature_desc=Leucine-rich repeat profile.;Name=PS51450;status=T;Dbxref="InterPro:IPR001611"
Pi5-2_orf16571	ProSiteProfiles	protein_match	666	689	4.662	+	.	date=15-07-2021;Target=null 666 689;ID=match$905_666_689;signature_desc=Leucine-rich repeat profile.;Name=PS51450;status=T;Dbxref="InterPro:IPR001611"
Pi5-2_orf16571	ProSiteProfiles	protein_match	642	664	4.732	+	.	date=15-07-2021;Target=null 642 664;ID=match$906_642_664;signature_desc=Leucine-rich repeat profile.;Name=PS51450;status=T;Dbxref="InterPro:IPR001611"
Pi5-2_orf16571	Gene3D	protein_match	121	314	5.8E-25	+	.	date=15-07-2021;Target=null 121 314;ID=match$907_121_314;Name=G3DSA:3.40.50.300;status=T
Pi5-2_orf16571	PRINTS	protein_match	262	276	7.6E-12	+	.	date=15-07-2021;Target=null 262 276;ID=match$908_262_276;signature_desc=Disease resistance protein signature;Name=PR00364;status=T
Pi5-2_orf16571	PRINTS	protein_match	184	199	7.6E-12	+	.	date=15-07-2021;Target=null 184 199;ID=match$908_184_199;signature_desc=Disease resistance protein signature;Name=PR00364;status=T
Pi5-2_orf16571	PRINTS	protein_match	357	371	7.6E-12	+	.	date=15-07-2021;Target=null 357 371;ID=match$908_357_371;signature_desc=Disease resistance protein signature;Name=PR00364;status=T
Pi5-2_orf16571	PRINTS	protein_match	686	702	7.6E-12	+	.	date=15-07-2021;Target=null 686 702;ID=match$908_686_702;signature_desc=Disease resistance protein signature;Name=PR00364;status=T
Pi5-2_orf16571	ProSiteProfiles	protein_match	596	618	5.756	+	.	date=15-07-2021;Target=null 596 618;ID=match$909_596_618;signature_desc=Leucine-rich repeat profile.;Name=PS51450;status=T;Dbxref="InterPro:IPR001611"
##sequence-region Rpi-amr1e 1 3042
Rpi-amr1e	provided_by_user	nucleic_acid	1	3042	.	+	.	ID=Rpi-amr1e;Name=Rpi-amr1e;md5=78c4c994fe36795ec1454c1b780e8aaf
Rpi-amr1e_orf27417	getorf	ORF	1	3039	.	+	.	Target=pep_Rpi-amr1e_1_3039 1 1013;ID=orf_Rpi-amr1e_1_3039;Name=Rpi-amr1e_orf27417;md5=78c4c994fe36795ec1454c1b780e8aaf
Rpi-amr1e_orf27417	getorf	polypeptide	1	1013	.	+	.	ID=pep_Rpi-amr1e_1_3039;md5=0ed1b130c17e6d4c9d1883add3d62d52
Rpi-amr1e_orf27417	PRINTS	protein_match	198	213	3.4E-16	+	.	date=15-07-2021;Target=null 198 213;ID=match$910_198_213;signature_desc=Disease resistance protein signature;Name=PR00364;status=T
Rpi-amr1e_orf27417	PRINTS	protein_match	271	285	3.4E-16	+	.	date=15-07-2021;Target=null 271 285;ID=match$910_271_285;signature_desc=Disease resistance protein signature;Name=PR00364;status=T
Rpi-amr1e_orf27417	PRINTS	protein_match	366	380	3.4E-16	+	.	date=15-07-2021;Target=null 366 380;ID=match$910_366_380;signature_desc=Disease resistance protein signature;Name=PR00364;status=T
Rpi-amr1e_orf27417	PRINTS	protein_match	728	744	3.4E-16	+	.	date=15-07-2021;Target=null 728 744;ID=match$910_728_744;signature_desc=Disease resistance protein signature;Name=PR00364;status=T
Rpi-amr1e_orf27417	Gene3D	protein_match	162	322	3.7E-36	+	.	date=15-07-2021;Target=null 162 322;ID=match$911_162_322;Name=G3DSA:3.40.50.300;status=T
Rpi-amr1e_orf27417	SUPERFAMILY	protein_match	651	888	9.42E-13	+	.	date=15-07-2021;Target=null 651 888;ID=match$912_651_888;Name=SSF52047;status=T
Rpi-amr1e_orf27417	CDD	protein_match	2	146	6.01604E-14	+	.	date=15-07-2021;Target=null 2 146;ID=match$913_2_146;signature_desc=RX-CC_like;Name=cd14798;status=T;Dbxref="InterPro:IPR038005"
Rpi-amr1e_orf27417	Gene3D	protein_match	599	899	3.0E-11	+	.	date=15-07-2021;Target=null 599 899;ID=match$914_599_899;Name=G3DSA:3.80.10.10;status=T;Dbxref="InterPro:IPR032675"
Rpi-amr1e_orf27417	Gene3D	protein_match	416	506	2.5E-21	+	.	date=15-07-2021;Target=null 416 506;ID=match$915_416_506;Name=G3DSA:1.10.10.10;status=T;Dbxref="InterPro:IPR036388"
Rpi-amr1e_orf27417	Gene3D	protein_match	332	415	4.5E-13	+	.	date=15-07-2021;Target=null 332 415;ID=match$916_332_415;Name=G3DSA:1.10.8.430;status=T;Dbxref="InterPro:IPR042197"
Rpi-amr1e_orf27417	Gene3D	protein_match	1	151	4.1E-21	+	.	date=15-07-2021;Target=null 1 151;ID=match$917_1_151;Name=G3DSA:1.20.5.4130;status=T
Rpi-amr1e_orf27417	Coils	protein_match	122	142	.	+	.	date=15-07-2021;Target=null 122 142;ID=match$918_122_142;Name=Coil;status=T
Rpi-amr1e_orf27417	Pfam	protein_match	179	417	1.2E-57	+	.	date=15-07-2021;Target=null 179 417;ID=match$919_179_417;signature_desc=NB-ARC domain;Name=PF00931;status=T;Dbxref="InterPro:IPR002182"
Rpi-amr1e_orf27417	SUPERFAMILY	protein_match	171	429	1.5E-60	+	.	date=15-07-2021;Target=null 171 429;ID=match$920_171_429;Name=SSF52540;status=T;Dbxref="InterPro:IPR027417"
##sequence-region Sr35 1 2760
Sr35	provided_by_user	nucleic_acid	1	2760	.	+	.	ID=Sr35;Name=Sr35;md5=c4e022a1e1506dcf9b63956b65f20471
Sr35_orf36124	getorf	ORF	1	2757	.	+	.	Target=pep_Sr35_1_2757 1 919;ID=orf_Sr35_1_2757;Name=Sr35_orf36124;md5=c4e022a1e1506dcf9b63956b65f20471
Sr35_orf36124	getorf	polypeptide	1	919	.	+	.	ID=pep_Sr35_1_2757;md5=13b1e9c405aff028d4f7c9eb85ad3520
Sr35_orf36124	Pfam	protein_match	7	91	2.2E-19	+	.	date=15-07-2021;Target=null 7 91;ID=match$921_7_91;signature_desc=Rx N-terminal domain;Name=PF18052;status=T;Dbxref="InterPro:IPR041118"
Sr35_orf36124	PRINTS	protein_match	271	285	2.9E-16	+	.	date=15-07-2021;Target=null 271 285;ID=match$922_271_285;signature_desc=Disease resistance protein signature;Name=PR00364;status=T
Sr35_orf36124	PRINTS	protein_match	574	590	2.9E-16	+	.	date=15-07-2021;Target=null 574 590;ID=match$922_574_590;signature_desc=Disease resistance protein signature;Name=PR00364;status=T
Sr35_orf36124	PRINTS	protein_match	367	381	2.9E-16	+	.	date=15-07-2021;Target=null 367 381;ID=match$922_367_381;signature_desc=Disease resistance protein signature;Name=PR00364;status=T
Sr35_orf36124	PRINTS	protein_match	195	210	2.9E-16	+	.	date=15-07-2021;Target=null 195 210;ID=match$922_195_210;signature_desc=Disease resistance protein signature;Name=PR00364;status=T
Sr35_orf36124	SUPERFAMILY	protein_match	156	435	1.42E-62	+	.	date=15-07-2021;Target=null 156 435;ID=match$923_156_435;Name=SSF52540;status=T;Dbxref="InterPro:IPR027417"
Sr35_orf36124	Gene3D	protein_match	157	326	3.9E-34	+	.	date=15-07-2021;Target=null 157 326;ID=match$924_157_326;Name=G3DSA:3.40.50.300;status=T
Sr35_orf36124	Gene3D	protein_match	421	511	2.2E-16	+	.	date=15-07-2021;Target=null 421 511;ID=match$925_421_511;Name=G3DSA:1.10.10.10;status=T;Dbxref="InterPro:IPR036388"
Sr35_orf36124	Gene3D	protein_match	332	420	1.8E-14	+	.	date=15-07-2021;Target=null 332 420;ID=match$926_332_420;Name=G3DSA:1.10.8.430;status=T;Dbxref="InterPro:IPR042197"
Sr35_orf36124	SUPERFAMILY	protein_match	485	881	1.84E-35	+	.	date=15-07-2021;Target=null 485 881;ID=match$927_485_881;Name=SSF52058;status=T
Sr35_orf36124	Gene3D	protein_match	524	888	2.4E-30	+	.	date=15-07-2021;Target=null 524 888;ID=match$928_524_888;Name=G3DSA:3.80.10.10;status=T;Dbxref="InterPro:IPR032675"
Sr35_orf36124	CDD	protein_match	6	136	9.97117E-19	+	.	date=15-07-2021;Target=null 6 136;ID=match$929_6_136;signature_desc=RX-CC_like;Name=cd14798;status=T;Dbxref="InterPro:IPR038005"
Sr35_orf36124	Gene3D	protein_match	6	121	2.5E-29	+	.	date=15-07-2021;Target=null 6 121;ID=match$930_6_121;Name=G3DSA:1.20.5.4130;status=T
Sr35_orf36124	Coils	protein_match	120	151	.	+	.	date=15-07-2021;Target=null 120 151;ID=match$931_120_151;Name=Coil;status=T
Sr35_orf36124	Pfam	protein_match	172	421	1.1E-47	+	.	date=15-07-2021;Target=null 172 421;ID=match$932_172_421;signature_desc=NB-ARC domain;Name=PF00931;status=T;Dbxref="InterPro:IPR002182"
##sequence-region Pii-2 1 3249
Pii-2	provided_by_user	nucleic_acid	1	3249	.	+	.	ID=Pii-2;Name=Pii-2;md5=f06415a8c194dfb166b8a8f87089af14
Pii-2_orf18388	getorf	ORF	1	3246	.	+	.	Target=pep_Pii-2_1_3246 1 1082;ID=orf_Pii-2_1_3246;Name=Pii-2_orf18388;md5=f06415a8c194dfb166b8a8f87089af14
Pii-2_orf18388	getorf	polypeptide	1	1082	.	+	.	ID=pep_Pii-2_1_3246;md5=9da092430737bdd1b0f0c712e96ba2e8
Pii-2_orf18388	ProSiteProfiles	protein_match	690	712	4.547	+	.	date=15-07-2021;Target=null 690 712;ID=match$933_690_712;signature_desc=Leucine-rich repeat profile.;Name=PS51450;status=T;Dbxref="InterPro:IPR001611"
Pii-2_orf18388	Pfam	protein_match	573	590	1.5	+	.	date=15-07-2021;Target=null 573 590;ID=match$934_573_590;signature_desc=Leucine Rich Repeat;Name=PF00560;status=T;Dbxref="InterPro:IPR001611"
Pii-2_orf18388	Gene3D	protein_match	139	314	2.7E-25	+	.	date=15-07-2021;Target=null 139 314;ID=match$935_139_314;Name=G3DSA:3.40.50.300;status=T
Pii-2_orf18388	SUPERFAMILY	protein_match	155	422	5.83E-49	+	.	date=15-07-2021;Target=null 155 422;ID=match$936_155_422;Name=SSF52540;status=T;Dbxref="InterPro:IPR027417"
Pii-2_orf18388	Pfam	protein_match	595	652	2.4E-8	+	.	date=15-07-2021;Target=null 595 652;ID=match$937_595_652;signature_desc=Leucine rich repeat;Name=PF13855;status=T;Dbxref="InterPro:IPR001611"
Pii-2_orf18388	Gene3D	protein_match	6	118	7.7E-9	+	.	date=15-07-2021;Target=null 6 118;ID=match$938_6_118;Name=G3DSA:1.20.5.4130;status=T
Pii-2_orf18388	PRINTS	protein_match	686	702	8.1E-12	+	.	date=15-07-2021;Target=null 686 702;ID=match$939_686_702;signature_desc=Disease resistance protein signature;Name=PR00364;status=T
Pii-2_orf18388	PRINTS	protein_match	184	199	8.1E-12	+	.	date=15-07-2021;Target=null 184 199;ID=match$939_184_199;signature_desc=Disease resistance protein signature;Name=PR00364;status=T
Pii-2_orf18388	PRINTS	protein_match	262	276	8.1E-12	+	.	date=15-07-2021;Target=null 262 276;ID=match$939_262_276;signature_desc=Disease resistance protein signature;Name=PR00364;status=T
Pii-2_orf18388	PRINTS	protein_match	357	371	8.1E-12	+	.	date=15-07-2021;Target=null 357 371;ID=match$939_357_371;signature_desc=Disease resistance protein signature;Name=PR00364;status=T
Pii-2_orf18388	Pfam	protein_match	164	379	3.5E-31	+	.	date=15-07-2021;Target=null 164 379;ID=match$940_164_379;signature_desc=NB-ARC domain;Name=PF00931;status=T;Dbxref="InterPro:IPR002182"
Pii-2_orf18388	ProSiteProfiles	protein_match	573	594	7.142	+	.	date=15-07-2021;Target=null 573 594;ID=match$941_573_594;signature_desc=Leucine-rich repeat profile.;Name=PS51450;status=T;Dbxref="InterPro:IPR001611"
Pii-2_orf18388	SUPERFAMILY	protein_match	546	789	1.8E-45	+	.	date=15-07-2021;Target=null 546 789;ID=match$942_546_789;Name=SSF52047;status=T
Pii-2_orf18388	SMART	protein_match	571	594	11.0	+	.	date=15-07-2021;Target=null 571 594;ID=match$943_571_594;Name=SM00369;status=T;Dbxref="InterPro:IPR003591"
Pii-2_orf18388	SMART	protein_match	617	640	5.3	+	.	date=15-07-2021;Target=null 617 640;ID=match$943_617_640;Name=SM00369;status=T;Dbxref="InterPro:IPR003591"
Pii-2_orf18388	SMART	protein_match	712	736	370.0	+	.	date=15-07-2021;Target=null 712 736;ID=match$943_712_736;Name=SM00369;status=T;Dbxref="InterPro:IPR003591"
Pii-2_orf18388	SMART	protein_match	664	688	130.0	+	.	date=15-07-2021;Target=null 664 688;ID=match$943_664_688;Name=SM00369;status=T;Dbxref="InterPro:IPR003591"
Pii-2_orf18388	Gene3D	protein_match	535	790	7.8E-54	+	.	date=15-07-2021;Target=null 535 790;ID=match$944_535_790;Name=G3DSA:3.80.10.10;status=T;Dbxref="InterPro:IPR032675"
Pii-2_orf18388	ProSiteProfiles	protein_match	619	640	5.463	+	.	date=15-07-2021;Target=null 619 640;ID=match$945_619_640;signature_desc=Leucine-rich repeat profile.;Name=PS51450;status=T;Dbxref="InterPro:IPR001611"
Pii-2_orf18388	Gene3D	protein_match	323	388	1.5E-6	+	.	date=15-07-2021;Target=null 323 388;ID=match$946_323_388;Name=G3DSA:1.10.8.430;status=T;Dbxref="InterPro:IPR042197"
Pii-2_orf18388	ProSiteProfiles	protein_match	666	689	4.662	+	.	date=15-07-2021;Target=null 666 689;ID=match$947_666_689;signature_desc=Leucine-rich repeat profile.;Name=PS51450;status=T;Dbxref="InterPro:IPR001611"
Pii-2_orf18388	ProSiteProfiles	protein_match	642	664	4.732	+	.	date=15-07-2021;Target=null 642 664;ID=match$948_642_664;signature_desc=Leucine-rich repeat profile.;Name=PS51450;status=T;Dbxref="InterPro:IPR001611"
Pii-2_orf18388	ProSiteProfiles	protein_match	596	618	5.756	+	.	date=15-07-2021;Target=null 596 618;ID=match$949_596_618;signature_desc=Leucine-rich repeat profile.;Name=PS51450;status=T;Dbxref="InterPro:IPR001611"
Pii-2_orf18388	Pfam	protein_match	5	89	6.0E-11	+	.	date=15-07-2021;Target=null 5 89;ID=match$950_5_89;signature_desc=Rx N-terminal domain;Name=PF18052;status=T;Dbxref="InterPro:IPR041118"
Pii-2_orf18388	Gene3D	protein_match	404	504	5.5E-6	+	.	date=15-07-2021;Target=null 404 504;ID=match$951_404_504;Name=G3DSA:1.10.10.10;status=T;Dbxref="InterPro:IPR036388"
##sequence-region NRC2 1 2658
NRC2	provided_by_user	nucleic_acid	1	2658	.	+	.	ID=NRC2;Name=NRC2;md5=3c8345cd8d5026dede684dcbf729fc98
NRC2_orf15046	getorf	ORF	1	2655	.	+	.	Target=pep_NRC2_1_2655 1 885;ID=orf_NRC2_1_2655;Name=NRC2_orf15046;md5=3c8345cd8d5026dede684dcbf729fc98
NRC2_orf15046	getorf	polypeptide	1	885	.	+	.	ID=pep_NRC2_1_2655;md5=a5940a817bc909c5a7014cb47bcf5a73
NRC2_orf15046	Pfam	protein_match	162	399	7.4E-60	+	.	date=15-07-2021;Target=null 162 399;ID=match$952_162_399;signature_desc=NB-ARC domain;Name=PF00931;status=T;Dbxref="InterPro:IPR002182"
NRC2_orf15046	Gene3D	protein_match	140	308	6.9E-35	+	.	date=15-07-2021;Target=null 140 308;ID=match$953_140_308;Name=G3DSA:3.40.50.300;status=T
NRC2_orf15046	Gene3D	protein_match	399	489	1.0E-19	+	.	date=15-07-2021;Target=null 399 489;ID=match$954_399_489;Name=G3DSA:1.10.10.10;status=T;Dbxref="InterPro:IPR036388"
NRC2_orf15046	Pfam	protein_match	5	90	8.5E-14	+	.	date=15-07-2021;Target=null 5 90;ID=match$955_5_90;signature_desc=Rx N-terminal domain;Name=PF18052;status=T;Dbxref="InterPro:IPR041118"
NRC2_orf15046	SUPERFAMILY	protein_match	477	848	1.11E-27	+	.	date=15-07-2021;Target=null 477 848;ID=match$956_477_848;Name=SSF52058;status=T
NRC2_orf15046	Gene3D	protein_match	1	126	2.5E-14	+	.	date=15-07-2021;Target=null 1 126;ID=match$957_1_126;Name=G3DSA:1.20.5.4130;status=T
NRC2_orf15046	CDD	protein_match	2	122	4.55178E-29	+	.	date=15-07-2021;Target=null 2 122;ID=match$958_2_122;signature_desc=RX-CC_like;Name=cd14798;status=T;Dbxref="InterPro:IPR038005"
NRC2_orf15046	SUPERFAMILY	protein_match	146	412	2.73E-62	+	.	date=15-07-2021;Target=null 146 412;ID=match$959_146_412;Name=SSF52540;status=T;Dbxref="InterPro:IPR027417"
NRC2_orf15046	PRINTS	protein_match	346	360	5.2E-14	+	.	date=15-07-2021;Target=null 346 360;ID=match$960_346_360;signature_desc=Disease resistance protein signature;Name=PR00364;status=T
NRC2_orf15046	PRINTS	protein_match	254	268	5.2E-14	+	.	date=15-07-2021;Target=null 254 268;ID=match$960_254_268;signature_desc=Disease resistance protein signature;Name=PR00364;status=T
NRC2_orf15046	PRINTS	protein_match	178	193	5.2E-14	+	.	date=15-07-2021;Target=null 178 193;ID=match$960_178_193;signature_desc=Disease resistance protein signature;Name=PR00364;status=T
NRC2_orf15046	PRINTS	protein_match	712	728	5.2E-14	+	.	date=15-07-2021;Target=null 712 728;ID=match$960_712_728;signature_desc=Disease resistance protein signature;Name=PR00364;status=T
NRC2_orf15046	Gene3D	protein_match	311	398	1.5E-15	+	.	date=15-07-2021;Target=null 311 398;ID=match$961_311_398;Name=G3DSA:1.10.8.430;status=T;Dbxref="InterPro:IPR042197"
NRC2_orf15046	Coils	protein_match	104	124	.	+	.	date=15-07-2021;Target=null 104 124;ID=match$962_104_124;Name=Coil;status=T
NRC2_orf15046	Gene3D	protein_match	561	865	9.6E-29	+	.	date=15-07-2021;Target=null 561 865;ID=match$963_561_865;Name=G3DSA:3.80.10.10;status=T;Dbxref="InterPro:IPR032675"
##sequence-region NbNRC4b 1 2646
NbNRC4b	provided_by_user	nucleic_acid	1	2646	.	+	.	ID=NbNRC4b;Name=NbNRC4b;md5=bf8c0e9a875a9bfd5fe129afbbb0b777
NbNRC4b_orf14025	getorf	ORF	2199	2510	.	-	.	Target=pep_NbNRC4b_2199_2510_r 1 104;ID=orf_NbNRC4b_2199_2510_r;Name=NbNRC4b_orf14025;md5=bf8c0e9a875a9bfd5fe129afbbb0b777
NbNRC4b_orf14025	getorf	polypeptide	1	104	.	+	.	ID=pep_NbNRC4b_2199_2510_r;md5=7ed137a301d51d8ea42d7add72d3a68e
NbNRC4b_orf14025	Coils	protein_match	104	104	.	+	.	date=15-07-2021;Target=null 104 104;ID=match$964_104_104;Name=Coil;status=T
##sequence-region Dm1_Uk-3 1 3204
Dm1_Uk-3	provided_by_user	nucleic_acid	1	3204	.	+	.	ID=Dm1_Uk-3;Name=Dm1_Uk-3;md5=ebcafcbb2bb1068224dfe0046f1a9899
Dm1_Uk-3_orf5283	getorf	ORF	1	3201	.	+	.	Target=pep_Dm1_Uk-3_1_3201 1 1067;ID=orf_Dm1_Uk-3_1_3201;Name=Dm1_Uk-3_orf5283;md5=ebcafcbb2bb1068224dfe0046f1a9899
Dm1_Uk-3_orf5283	getorf	polypeptide	1	1067	.	+	.	ID=pep_Dm1_Uk-3_1_3201;md5=26c8edcfa36cc1e62a0409b8879888b2
Dm1_Uk-3_orf5283	CDD	protein_match	216	330	0.00759172	+	.	date=15-07-2021;Target=null 216 330;ID=match$965_216_330;signature_desc=AAA;Name=cd00009;status=T
Dm1_Uk-3_orf5283	PRINTS	protein_match	382	396	1.1E-21	+	.	date=15-07-2021;Target=null 382 396;ID=match$966_382_396;signature_desc=Disease resistance protein signature;Name=PR00364;status=T
Dm1_Uk-3_orf5283	PRINTS	protein_match	213	228	1.1E-21	+	.	date=15-07-2021;Target=null 213 228;ID=match$966_213_228;signature_desc=Disease resistance protein signature;Name=PR00364;status=T
Dm1_Uk-3_orf5283	PRINTS	protein_match	289	303	1.1E-21	+	.	date=15-07-2021;Target=null 289 303;ID=match$966_289_303;signature_desc=Disease resistance protein signature;Name=PR00364;status=T
Dm1_Uk-3_orf5283	PRINTS	protein_match	633	649	1.1E-21	+	.	date=15-07-2021;Target=null 633 649;ID=match$966_633_649;signature_desc=Disease resistance protein signature;Name=PR00364;status=T
Dm1_Uk-3_orf5283	Gene3D	protein_match	11	181	1.2E-58	+	.	date=15-07-2021;Target=null 11 181;ID=match$967_11_181;Name=G3DSA:3.40.50.10140;status=T;Dbxref="InterPro:IPR035897"
Dm1_Uk-3_orf5283	SUPERFAMILY	protein_match	538	849	6.35E-41	+	.	date=15-07-2021;Target=null 538 849;ID=match$968_538_849;Name=SSF52058;status=T
Dm1_Uk-3_orf5283	Gene3D	protein_match	349	431	2.7E-14	+	.	date=15-07-2021;Target=null 349 431;ID=match$969_349_431;Name=G3DSA:1.10.8.430;status=T;Dbxref="InterPro:IPR042197"
Dm1_Uk-3_orf5283	Pfam	protein_match	196	417	4.5E-28	+	.	date=15-07-2021;Target=null 196 417;ID=match$970_196_417;signature_desc=NB-ARC domain;Name=PF00931;status=T;Dbxref="InterPro:IPR002182"
Dm1_Uk-3_orf5283	Pfam	protein_match	17	192	1.9E-49	+	.	date=15-07-2021;Target=null 17 192;ID=match$971_17_192;signature_desc=TIR domain;Name=PF01582;status=T;Dbxref="InterPro:IPR000157"
Dm1_Uk-3_orf5283	SMART	protein_match	210	348	6.6E-4	+	.	date=15-07-2021;Target=null 210 348;ID=match$972_210_348;Name=SM00382;status=T;Dbxref="InterPro:IPR003593"
Dm1_Uk-3_orf5283	Pfam	protein_match	615	633	1.8E-7	+	.	date=15-07-2021;Target=null 615 633;ID=match$973_615_633;signature_desc=Leucine Rich Repeat;Name=PF07725;status=T;Dbxref="InterPro:IPR011713"
Dm1_Uk-3_orf5283	SMART	protein_match	16	153	8.1E-51	+	.	date=15-07-2021;Target=null 16 153;ID=match$974_16_153;Name=SM00255;status=T;Dbxref="InterPro:IPR000157"
Dm1_Uk-3_orf5283	Gene3D	protein_match	182	343	2.5E-30	+	.	date=15-07-2021;Target=null 182 343;ID=match$975_182_343;Name=G3DSA:3.40.50.300;status=T
Dm1_Uk-3_orf5283	SUPERFAMILY	protein_match	6	155	1.27E-35	+	.	date=15-07-2021;Target=null 6 155;ID=match$976_6_155;Name=SSF52200;status=T;Dbxref="InterPro:IPR035897"
Dm1_Uk-3_orf5283	SUPERFAMILY	protein_match	177	441	1.7E-60	+	.	date=15-07-2021;Target=null 177 441;ID=match$977_177_441;Name=SSF52540;status=T;Dbxref="InterPro:IPR027417"
Dm1_Uk-3_orf5283	Gene3D	protein_match	536	704	6.7E-24	+	.	date=15-07-2021;Target=null 536 704;ID=match$978_536_704;Name=G3DSA:3.80.10.10;status=T;Dbxref="InterPro:IPR032675"
Dm1_Uk-3_orf5283	Gene3D	protein_match	705	841	4.2E-20	+	.	date=15-07-2021;Target=null 705 841;ID=match$978_705_841;Name=G3DSA:3.80.10.10;status=T;Dbxref="InterPro:IPR032675"
Dm1_Uk-3_orf5283	SUPERFAMILY	protein_match	418	505	2.99E-8	+	.	date=15-07-2021;Target=null 418 505;ID=match$979_418_505;Name=SSF46785;status=T;Dbxref="InterPro:IPR036390"
Dm1_Uk-3_orf5283	ProSiteProfiles	protein_match	15	153	26.223	+	.	date=15-07-2021;Target=null 15 153;ID=match$980_15_153;signature_desc=TIR domain profile.;Name=PS50104;status=T;Dbxref="InterPro:IPR000157"
##sequence-region RPP1-NdA 1 3465
RPP1-NdA	provided_by_user	nucleic_acid	1	3465	.	+	.	ID=RPP1-NdA;Name=RPP1-NdA;md5=8e7009bb9b8d8bb8e218e3d90b5b314a
RPP1-NdA_orf29777	getorf	ORF	1	3462	.	+	.	Target=pep_RPP1-NdA_1_3462 1 1154;ID=orf_RPP1-NdA_1_3462;Name=RPP1-NdA_orf29777;md5=8e7009bb9b8d8bb8e218e3d90b5b314a
RPP1-NdA_orf29777	getorf	polypeptide	1	1154	.	+	.	ID=pep_RPP1-NdA_1_3462;md5=958cf183c3193ac79cf8f5642c979f01
RPP1-NdA_orf29777	Pfam	protein_match	276	494	2.2E-15	+	.	date=15-07-2021;Target=null 276 494;ID=match$981_276_494;signature_desc=NB-ARC domain;Name=PF00931;status=T;Dbxref="InterPro:IPR002182"
RPP1-NdA_orf29777	SMART	protein_match	285	425	0.0041	+	.	date=15-07-2021;Target=null 285 425;ID=match$982_285_425;Name=SM00382;status=T;Dbxref="InterPro:IPR003593"
RPP1-NdA_orf29777	PRINTS	protein_match	459	473	2.9E-22	+	.	date=15-07-2021;Target=null 459 473;ID=match$983_459_473;signature_desc=Disease resistance protein signature;Name=PR00364;status=T
RPP1-NdA_orf29777	PRINTS	protein_match	288	303	2.9E-22	+	.	date=15-07-2021;Target=null 288 303;ID=match$983_288_303;signature_desc=Disease resistance protein signature;Name=PR00364;status=T
RPP1-NdA_orf29777	PRINTS	protein_match	366	380	2.9E-22	+	.	date=15-07-2021;Target=null 366 380;ID=match$983_366_380;signature_desc=Disease resistance protein signature;Name=PR00364;status=T
RPP1-NdA_orf29777	PRINTS	protein_match	869	885	2.9E-22	+	.	date=15-07-2021;Target=null 869 885;ID=match$983_869_885;signature_desc=Disease resistance protein signature;Name=PR00364;status=T
RPP1-NdA_orf29777	SMART	protein_match	90	227	8.2E-57	+	.	date=15-07-2021;Target=null 90 227;ID=match$984_90_227;Name=SM00255;status=T;Dbxref="InterPro:IPR000157"
RPP1-NdA_orf29777	Pfam	protein_match	90	267	7.0E-54	+	.	date=15-07-2021;Target=null 90 267;ID=match$985_90_267;signature_desc=TIR domain;Name=PF01582;status=T;Dbxref="InterPro:IPR000157"
RPP1-NdA_orf29777	Gene3D	protein_match	87	252	8.2E-61	+	.	date=15-07-2021;Target=null 87 252;ID=match$986_87_252;Name=G3DSA:3.40.50.10140;status=T;Dbxref="InterPro:IPR035897"
RPP1-NdA_orf29777	Gene3D	protein_match	426	508	4.4E-9	+	.	date=15-07-2021;Target=null 426 508;ID=match$987_426_508;Name=G3DSA:1.10.8.430;status=T;Dbxref="InterPro:IPR042197"
RPP1-NdA_orf29777	SUPERFAMILY	protein_match	83	230	3.92E-38	+	.	date=15-07-2021;Target=null 83 230;ID=match$988_83_230;Name=SSF52200;status=T;Dbxref="InterPro:IPR035897"
RPP1-NdA_orf29777	SUPERFAMILY	protein_match	665	891	3.06E-34	+	.	date=15-07-2021;Target=null 665 891;ID=match$989_665_891;Name=SSF52047;status=T
RPP1-NdA_orf29777	ProSiteProfiles	protein_match	89	227	27.4	+	.	date=15-07-2021;Target=null 89 227;ID=match$990_89_227;signature_desc=TIR domain profile.;Name=PS50104;status=T;Dbxref="InterPro:IPR000157"
RPP1-NdA_orf29777	Gene3D	protein_match	253	420	1.7E-23	+	.	date=15-07-2021;Target=null 253 420;ID=match$991_253_420;Name=G3DSA:3.40.50.300;status=T
RPP1-NdA_orf29777	SUPERFAMILY	protein_match	248	518	7.02E-52	+	.	date=15-07-2021;Target=null 248 518;ID=match$992_248_518;Name=SSF52540;status=T;Dbxref="InterPro:IPR027417"
RPP1-NdA_orf29777	SUPERFAMILY	protein_match	495	578	2.04E-7	+	.	date=15-07-2021;Target=null 495 578;ID=match$993_495_578;Name=SSF46785;status=T;Dbxref="InterPro:IPR036390"
RPP1-NdA_orf29777	Gene3D	protein_match	894	1028	5.4E-7	+	.	date=15-07-2021;Target=null 894 1028;ID=match$994_894_1028;Name=G3DSA:3.80.10.10;status=T;Dbxref="InterPro:IPR032675"
RPP1-NdA_orf29777	SUPERFAMILY	protein_match	893	1013	1.48E-6	+	.	date=15-07-2021;Target=null 893 1013;ID=match$995_893_1013;Name=SSF52058;status=T
RPP1-NdA_orf29777	Gene3D	protein_match	789	893	1.2E-23	+	.	date=15-07-2021;Target=null 789 893;ID=match$996_789_893;Name=G3DSA:3.80.10.10;status=T;Dbxref="InterPro:IPR032675"
RPP1-NdA_orf29777	Gene3D	protein_match	588	788	1.2E-18	+	.	date=15-07-2021;Target=null 588 788;ID=match$997_588_788;Name=G3DSA:3.80.10.10;status=T;Dbxref="InterPro:IPR032675"
##sequence-region Xo1 1 5130
Xo1	provided_by_user	nucleic_acid	1	5130	.	+	.	ID=Xo1;Name=Xo1;md5=de3e81f021b313c96a2bba868c0a810
Xo1_orf40684	getorf	ORF	1	5127	.	+	.	Target=pep_Xo1_1_5127 1 1709;ID=orf_Xo1_1_5127;Name=Xo1_orf40684;md5=de3e81f021b313c96a2bba868c0a810
Xo1_orf40684	getorf	polypeptide	1	1709	.	+	.	ID=pep_Xo1_1_5127;md5=18d4dec72e7a66d4cb701421b4105ba0
Xo1_orf40684	CDD	protein_match	298	445	1.91347E-4	+	.	date=15-07-2021;Target=null 298 445;ID=match$998_298_445;signature_desc=AAA;Name=cd00009;status=T
Xo1_orf40684	SUPERFAMILY	protein_match	288	564	8.79E-62	+	.	date=15-07-2021;Target=null 288 564;ID=match$999_288_564;Name=SSF52540;status=T;Dbxref="InterPro:IPR027417"
Xo1_orf40684	Gene3D	protein_match	283	461	3.9E-35	+	.	date=15-07-2021;Target=null 283 461;ID=match$1000_283_461;Name=G3DSA:3.40.50.300;status=T
Xo1_orf40684	SUPERFAMILY	protein_match	143	195	5.83E-5	+	.	date=15-07-2021;Target=null 143 195;ID=match$1001_143_195;Name=SSF57667;status=T;Dbxref="InterPro:IPR036236"
Xo1_orf40684	SMART	protein_match	1151	1177	42.0	+	.	date=15-07-2021;Target=null 1151 1177;ID=match$1002_1151_1177;Name=SM00367;status=T;Dbxref="InterPro:IPR006553"
Xo1_orf40684	SMART	protein_match	1430	1456	42.0	+	.	date=15-07-2021;Target=null 1430 1456;ID=match$1002_1430_1456;Name=SM00367;status=T;Dbxref="InterPro:IPR006553"
Xo1_orf40684	SMART	protein_match	1244	1270	230.0	+	.	date=15-07-2021;Target=null 1244 1270;ID=match$1002_1244_1270;Name=SM00367;status=T;Dbxref="InterPro:IPR006553"
Xo1_orf40684	SMART	protein_match	1626	1653	620.0	+	.	date=15-07-2021;Target=null 1626 1653;ID=match$1002_1626_1653;Name=SM00367;status=T;Dbxref="InterPro:IPR006553"
Xo1_orf40684	SMART	protein_match	1337	1363	42.0	+	.	date=15-07-2021;Target=null 1337 1363;ID=match$1002_1337_1363;Name=SM00367;status=T;Dbxref="InterPro:IPR006553"
Xo1_orf40684	Gene3D	protein_match	1474	1705	5.2E-22	+	.	date=15-07-2021;Target=null 1474 1705;ID=match$1003_1474_1705;Name=G3DSA:3.80.10.10;status=T;Dbxref="InterPro:IPR032675"
Xo1_orf40684	ProSiteProfiles	protein_match	140	197	14.747	+	.	date=15-07-2021;Target=null 140 197;ID=match$1004_140_197;signature_desc=Zinc finger BED-type profile.;Name=PS50808;status=T;Dbxref="InterPro:IPR003656"
Xo1_orf40684	SUPERFAMILY	protein_match	626	1086	5.37E-27	+	.	date=15-07-2021;Target=null 626 1086;ID=match$1005_626_1086;Name=SSF52058;status=T
Xo1_orf40684	Pfam	protein_match	143	188	2.6E-6	+	.	date=15-07-2021;Target=null 143 188;ID=match$1006_143_188;signature_desc=BED zinc finger;Name=PF02892;status=T;Dbxref="InterPro:IPR003656"
Xo1_orf40684	Coils	protein_match	243	263	.	+	.	date=15-07-2021;Target=null 243 263;ID=match$1007_243_263;Name=Coil;status=T
Xo1_orf40684	PRINTS	protein_match	321	336	4.7E-15	+	.	date=15-07-2021;Target=null 321 336;ID=match$1008_321_336;signature_desc=Disease resistance protein signature;Name=PR00364;status=T
Xo1_orf40684	PRINTS	protein_match	1031	1047	4.7E-15	+	.	date=15-07-2021;Target=null 1031 1047;ID=match$1008_1031_1047;signature_desc=Disease resistance protein signature;Name=PR00364;status=T
Xo1_orf40684	PRINTS	protein_match	501	515	4.7E-15	+	.	date=15-07-2021;Target=null 501 515;ID=match$1008_501_515;signature_desc=Disease resistance protein signature;Name=PR00364;status=T
Xo1_orf40684	PRINTS	protein_match	395	409	4.7E-15	+	.	date=15-07-2021;Target=null 395 409;ID=match$1008_395_409;signature_desc=Disease resistance protein signature;Name=PR00364;status=T
Xo1_orf40684	Gene3D	protein_match	1292	1467	3.6E-9	+	.	date=15-07-2021;Target=null 1292 1467;ID=match$1009_1292_1467;Name=G3DSA:3.80.10.10;status=T;Dbxref="InterPro:IPR032675"
Xo1_orf40684	Gene3D	protein_match	663	890	2.1E-11	+	.	date=15-07-2021;Target=null 663 890;ID=match$1009_663_890;Name=G3DSA:3.80.10.10;status=T;Dbxref="InterPro:IPR032675"
Xo1_orf40684	Gene3D	protein_match	907	1060	6.5E-10	+	.	date=15-07-2021;Target=null 907 1060;ID=match$1009_907_1060;Name=G3DSA:3.80.10.10;status=T;Dbxref="InterPro:IPR032675"
Xo1_orf40684	Pfam	protein_match	31	100	8.2E-9	+	.	date=15-07-2021;Target=null 31 100;ID=match$1010_31_100;signature_desc=Rx N-terminal domain;Name=PF18052;status=T;Dbxref="InterPro:IPR041118"
Xo1_orf40684	SUPERFAMILY	protein_match	1067	1371	2.77E-19	+	.	date=15-07-2021;Target=null 1067 1371;ID=match$1011_1067_1371;Name=SSF52058;status=T
Xo1_orf40684	SMART	protein_match	140	193	7.3E-20	+	.	date=15-07-2021;Target=null 140 193;ID=match$1012_140_193;Name=SM00614;status=T
Xo1_orf40684	Gene3D	protein_match	544	638	4.3E-13	+	.	date=15-07-2021;Target=null 544 638;ID=match$1013_544_638;Name=G3DSA:1.10.10.10;status=T;Dbxref="InterPro:IPR036388"
Xo1_orf40684	SUPERFAMILY	protein_match	1376	1687	1.36E-28	+	.	date=15-07-2021;Target=null 1376 1687;ID=match$1014_1376_1687;Name=SSF52058;status=T
Xo1_orf40684	Coils	protein_match	1612	1632	.	+	.	date=15-07-2021;Target=null 1612 1632;ID=match$1015_1612_1632;Name=Coil;status=T
Xo1_orf40684	Gene3D	protein_match	1061	1281	7.9E-9	+	.	date=15-07-2021;Target=null 1061 1281;ID=match$1016_1061_1281;Name=G3DSA:3.80.10.10;status=T;Dbxref="InterPro:IPR032675"
Xo1_orf40684	Pfam	protein_match	302	551	7.2E-42	+	.	date=15-07-2021;Target=null 302 551;ID=match$1017_302_551;signature_desc=NB-ARC domain;Name=PF00931;status=T;Dbxref="InterPro:IPR002182"
##sequence-region MLA3 1 2877
MLA3	provided_by_user	nucleic_acid	1	2877	.	+	.	ID=MLA3;Name=MLA3;md5=df8b76e002d3d6abf7ad029a52c82a85
MLA3_orf11072	getorf	ORF	1	2874	.	+	.	Target=pep_MLA3_1_2874 1 958;ID=orf_MLA3_1_2874;Name=MLA3_orf11072;md5=df8b76e002d3d6abf7ad029a52c82a85
MLA3_orf11072	getorf	polypeptide	1	958	.	+	.	ID=pep_MLA3_1_2874;md5=ca0537ee4b316c9f33d767159712bd12
MLA3_orf11072	Coils	protein_match	26	46	.	+	.	date=15-07-2021;Target=null 26 46;ID=match$1018_26_46;Name=Coil;status=T
MLA3_orf11072	SUPERFAMILY	protein_match	499	821	1.07E-31	+	.	date=15-07-2021;Target=null 499 821;ID=match$1019_499_821;Name=SSF52058;status=T
MLA3_orf11072	PRINTS	protein_match	269	283	8.6E-18	+	.	date=15-07-2021;Target=null 269 283;ID=match$1020_269_283;signature_desc=Disease resistance protein signature;Name=PR00364;status=T
MLA3_orf11072	PRINTS	protein_match	629	645	8.6E-18	+	.	date=15-07-2021;Target=null 629 645;ID=match$1020_629_645;signature_desc=Disease resistance protein signature;Name=PR00364;status=T
MLA3_orf11072	PRINTS	protein_match	196	211	8.6E-18	+	.	date=15-07-2021;Target=null 196 211;ID=match$1020_196_211;signature_desc=Disease resistance protein signature;Name=PR00364;status=T
MLA3_orf11072	PRINTS	protein_match	367	381	8.6E-18	+	.	date=15-07-2021;Target=null 367 381;ID=match$1020_367_381;signature_desc=Disease resistance protein signature;Name=PR00364;status=T
MLA3_orf11072	Gene3D	protein_match	510	835	9.9E-28	+	.	date=15-07-2021;Target=null 510 835;ID=match$1021_510_835;Name=G3DSA:3.80.10.10;status=T;Dbxref="InterPro:IPR032675"
MLA3_orf11072	Gene3D	protein_match	332	420	3.8E-14	+	.	date=15-07-2021;Target=null 332 420;ID=match$1022_332_420;Name=G3DSA:1.10.8.430;status=T;Dbxref="InterPro:IPR042197"
MLA3_orf11072	Gene3D	protein_match	6	120	2.2E-32	+	.	date=15-07-2021;Target=null 6 120;ID=match$1023_6_120;Name=G3DSA:1.20.5.4130;status=T
MLA3_orf11072	SUPERFAMILY	protein_match	176	435	4.35E-59	+	.	date=15-07-2021;Target=null 176 435;ID=match$1024_176_435;Name=SSF52540;status=T;Dbxref="InterPro:IPR027417"
MLA3_orf11072	Pfam	protein_match	7	93	1.4E-19	+	.	date=15-07-2021;Target=null 7 93;ID=match$1025_7_93;signature_desc=Rx N-terminal domain;Name=PF18052;status=T;Dbxref="InterPro:IPR041118"
MLA3_orf11072	Pfam	protein_match	196	423	2.4E-44	+	.	date=15-07-2021;Target=null 196 423;ID=match$1026_196_423;signature_desc=NB-ARC domain;Name=PF00931;status=T;Dbxref="InterPro:IPR002182"
MLA3_orf11072	Gene3D	protein_match	421	509	1.5E-14	+	.	date=15-07-2021;Target=null 421 509;ID=match$1027_421_509;Name=G3DSA:1.10.10.10;status=T;Dbxref="InterPro:IPR036388"
MLA3_orf11072	CDD	protein_match	6	135	3.47223E-21	+	.	date=15-07-2021;Target=null 6 135;ID=match$1028_6_135;signature_desc=RX-CC_like;Name=cd14798;status=T;Dbxref="InterPro:IPR038005"
MLA3_orf11072	Gene3D	protein_match	160	322	1.5E-32	+	.	date=15-07-2021;Target=null 160 322;ID=match$1029_160_322;Name=G3DSA:3.40.50.300;status=T
##sequence-region Sr26 1 2808
Sr26	provided_by_user	nucleic_acid	1	2808	.	+	.	ID=Sr26;Name=Sr26;md5=55e5f880a8ddd63750851ac71987b32
Sr26_orf35969	getorf	ORF	1	2805	.	+	.	Target=pep_Sr26_1_2805 1 935;ID=orf_Sr26_1_2805;Name=Sr26_orf35969;md5=55e5f880a8ddd63750851ac71987b32
Sr26_orf35969	getorf	polypeptide	1	935	.	+	.	ID=pep_Sr26_1_2805;md5=9cdbd2ef59dbfbd2d5d95090bebaa8ae
Sr26_orf35969	Pfam	protein_match	12	97	3.2E-21	+	.	date=15-07-2021;Target=null 12 97;ID=match$1030_12_97;signature_desc=Rx N-terminal domain;Name=PF18052;status=T;Dbxref="InterPro:IPR041118"
Sr26_orf35969	SUPERFAMILY	protein_match	495	885	1.26E-32	+	.	date=15-07-2021;Target=null 495 885;ID=match$1031_495_885;Name=SSF52058;status=T
Sr26_orf35969	Gene3D	protein_match	416	508	1.8E-17	+	.	date=15-07-2021;Target=null 416 508;ID=match$1032_416_508;Name=G3DSA:1.10.10.10;status=T;Dbxref="InterPro:IPR036388"
Sr26_orf35969	Coils	protein_match	121	141	.	+	.	date=15-07-2021;Target=null 121 141;ID=match$1033_121_141;Name=Coil;status=T
Sr26_orf35969	Gene3D	protein_match	531	889	2.8E-31	+	.	date=15-07-2021;Target=null 531 889;ID=match$1034_531_889;Name=G3DSA:3.80.10.10;status=T;Dbxref="InterPro:IPR032675"
Sr26_orf35969	CDD	protein_match	9	132	7.25693E-20	+	.	date=15-07-2021;Target=null 9 132;ID=match$1035_9_132;signature_desc=RX-CC_like;Name=cd14798;status=T;Dbxref="InterPro:IPR038005"
Sr26_orf35969	Pfam	protein_match	175	416	7.8E-44	+	.	date=15-07-2021;Target=null 175 416;ID=match$1036_175_416;signature_desc=NB-ARC domain;Name=PF00931;status=T;Dbxref="InterPro:IPR002182"
Sr26_orf35969	Gene3D	protein_match	154	317	2.0E-32	+	.	date=15-07-2021;Target=null 154 317;ID=match$1037_154_317;Name=G3DSA:3.40.50.300;status=T
Sr26_orf35969	Gene3D	protein_match	11	118	9.8E-29	+	.	date=15-07-2021;Target=null 11 118;ID=match$1038_11_118;Name=G3DSA:1.20.5.4130;status=T
Sr26_orf35969	PRINTS	protein_match	266	280	6.1E-15	+	.	date=15-07-2021;Target=null 266 280;ID=match$1039_266_280;signature_desc=Disease resistance protein signature;Name=PR00364;status=T
Sr26_orf35969	PRINTS	protein_match	570	586	6.1E-15	+	.	date=15-07-2021;Target=null 570 586;ID=match$1039_570_586;signature_desc=Disease resistance protein signature;Name=PR00364;status=T
Sr26_orf35969	PRINTS	protein_match	192	207	6.1E-15	+	.	date=15-07-2021;Target=null 192 207;ID=match$1039_192_207;signature_desc=Disease resistance protein signature;Name=PR00364;status=T
Sr26_orf35969	PRINTS	protein_match	364	378	6.1E-15	+	.	date=15-07-2021;Target=null 364 378;ID=match$1039_364_378;signature_desc=Disease resistance protein signature;Name=PR00364;status=T
Sr26_orf35969	Gene3D	protein_match	329	415	4.5E-12	+	.	date=15-07-2021;Target=null 329 415;ID=match$1040_329_415;Name=G3DSA:1.10.8.430;status=T;Dbxref="InterPro:IPR042197"
Sr26_orf35969	SUPERFAMILY	protein_match	157	430	2.4E-56	+	.	date=15-07-2021;Target=null 157 430;ID=match$1041_157_430;Name=SSF52540;status=T;Dbxref="InterPro:IPR027417"
##sequence-region WRR4B_Ws-2 1 3294
WRR4B_Ws-2	provided_by_user	nucleic_acid	1	3294	.	+	.	ID=WRR4B_Ws-2;Name=WRR4B_Ws-2;md5=6193cb9666e6116d8705154c60bb972f
WRR4B_Ws-2_orf40148	getorf	ORF	1	3291	.	+	.	Target=pep_WRR4B_Ws-2_1_3291 1 1097;ID=orf_WRR4B_Ws-2_1_3291;Name=WRR4B_Ws-2_orf40148;md5=6193cb9666e6116d8705154c60bb972f
WRR4B_Ws-2_orf40148	getorf	polypeptide	1	1097	.	+	.	ID=pep_WRR4B_Ws-2_1_3291;md5=4ceb4c244504a3e5c1dd07b71fd61730
WRR4B_Ws-2_orf40148	Gene3D	protein_match	738	842	3.4E-9	+	.	date=15-07-2021;Target=null 738 842;ID=match$1042_738_842;Name=G3DSA:3.80.10.10;status=T;Dbxref="InterPro:IPR032675"
WRR4B_Ws-2_orf40148	Gene3D	protein_match	9	180	2.1E-58	+	.	date=15-07-2021;Target=null 9 180;ID=match$1043_9_180;Name=G3DSA:3.40.50.10140;status=T;Dbxref="InterPro:IPR035897"
WRR4B_Ws-2_orf40148	SMART	protein_match	209	368	7.0E-6	+	.	date=15-07-2021;Target=null 209 368;ID=match$1044_209_368;Name=SM00382;status=T;Dbxref="InterPro:IPR003593"
WRR4B_Ws-2_orf40148	Gene3D	protein_match	536	729	2.5E-22	+	.	date=15-07-2021;Target=null 536 729;ID=match$1045_536_729;Name=G3DSA:3.80.10.10;status=T;Dbxref="InterPro:IPR032675"
WRR4B_Ws-2_orf40148	SUPERFAMILY	protein_match	175	440	1.02E-53	+	.	date=15-07-2021;Target=null 175 440;ID=match$1046_175_440;Name=SSF52540;status=T;Dbxref="InterPro:IPR027417"
WRR4B_Ws-2_orf40148	Gene3D	protein_match	181	340	6.8E-25	+	.	date=15-07-2021;Target=null 181 340;ID=match$1047_181_340;Name=G3DSA:3.40.50.300;status=T
WRR4B_Ws-2_orf40148	Gene3D	protein_match	348	430	1.9E-10	+	.	date=15-07-2021;Target=null 348 430;ID=match$1048_348_430;Name=G3DSA:1.10.8.430;status=T;Dbxref="InterPro:IPR042197"
WRR4B_Ws-2_orf40148	SMART	protein_match	15	152	2.6E-50	+	.	date=15-07-2021;Target=null 15 152;ID=match$1049_15_152;Name=SM00255;status=T;Dbxref="InterPro:IPR000157"
WRR4B_Ws-2_orf40148	SUPERFAMILY	protein_match	536	842	4.31E-40	+	.	date=15-07-2021;Target=null 536 842;ID=match$1050_536_842;Name=SSF52058;status=T
WRR4B_Ws-2_orf40148	Pfam	protein_match	193	429	5.5E-20	+	.	date=15-07-2021;Target=null 193 429;ID=match$1051_193_429;signature_desc=NB-ARC domain;Name=PF00931;status=T;Dbxref="InterPro:IPR002182"
WRR4B_Ws-2_orf40148	SUPERFAMILY	protein_match	5	154	2.75E-37	+	.	date=15-07-2021;Target=null 5 154;ID=match$1052_5_154;Name=SSF52200;status=T;Dbxref="InterPro:IPR035897"
WRR4B_Ws-2_orf40148	Pfam	protein_match	16	189	3.5E-50	+	.	date=15-07-2021;Target=null 16 189;ID=match$1053_16_189;signature_desc=TIR domain;Name=PF01582;status=T;Dbxref="InterPro:IPR000157"
WRR4B_Ws-2_orf40148	Pfam	protein_match	605	624	1.3E-10	+	.	date=15-07-2021;Target=null 605 624;ID=match$1054_605_624;signature_desc=Leucine Rich Repeat;Name=PF07725;status=T;Dbxref="InterPro:IPR011713"
WRR4B_Ws-2_orf40148	SUPERFAMILY	protein_match	417	503	7.89E-6	+	.	date=15-07-2021;Target=null 417 503;ID=match$1055_417_503;Name=SSF46785;status=T;Dbxref="InterPro:IPR036390"
WRR4B_Ws-2_orf40148	ProSiteProfiles	protein_match	14	152	26.821	+	.	date=15-07-2021;Target=null 14 152;ID=match$1056_14_152;signature_desc=TIR domain profile.;Name=PS50104;status=T;Dbxref="InterPro:IPR000157"
WRR4B_Ws-2_orf40148	PRINTS	protein_match	289	303	4.9E-21	+	.	date=15-07-2021;Target=null 289 303;ID=match$1057_289_303;signature_desc=Disease resistance protein signature;Name=PR00364;status=T
WRR4B_Ws-2_orf40148	PRINTS	protein_match	783	799	4.9E-21	+	.	date=15-07-2021;Target=null 783 799;ID=match$1057_783_799;signature_desc=Disease resistance protein signature;Name=PR00364;status=T
WRR4B_Ws-2_orf40148	PRINTS	protein_match	381	395	4.9E-21	+	.	date=15-07-2021;Target=null 381 395;ID=match$1057_381_395;signature_desc=Disease resistance protein signature;Name=PR00364;status=T
WRR4B_Ws-2_orf40148	PRINTS	protein_match	212	227	4.9E-21	+	.	date=15-07-2021;Target=null 212 227;ID=match$1057_212_227;signature_desc=Disease resistance protein signature;Name=PR00364;status=T
##sequence-region Rx4_replacement 1 2667
Rx4_replacement	provided_by_user	nucleic_acid	1	2667	.	+	.	ID=Rx4_replacement;Name=Rx4_replacement;md5=48aa7f92f6c46461324f79961ee77527
Rx4_replacement_orf301	getorf	ORF	1	2664	.	+	.	Target=pep_Rx4_replacement_1_2664 1 888;ID=orf_Rx4_replacement_1_2664;Name=Rx4_replacement_orf301;md5=48aa7f92f6c46461324f79961ee77527
Rx4_replacement_orf301	getorf	polypeptide	1	888	.	+	.	ID=pep_Rx4_replacement_1_2664;md5=f605008ebb61dfb4e8aff8726db068b6
Rx4_replacement_orf301	Gene3D	protein_match	558	870	3.7E-26	+	.	date=15-07-2021;Target=null 558 870;ID=match$1058_558_870;Name=G3DSA:3.80.10.10;status=T;Dbxref="InterPro:IPR032675"
Rx4_replacement_orf301	Gene3D	protein_match	315	410	4.6E-14	+	.	date=15-07-2021;Target=null 315 410;ID=match$1059_315_410;Name=G3DSA:1.10.8.430;status=T;Dbxref="InterPro:IPR042197"
Rx4_replacement_orf301	Gene3D	protein_match	140	306	7.7E-34	+	.	date=15-07-2021;Target=null 140 306;ID=match$1060_140_306;Name=G3DSA:3.40.50.300;status=T
Rx4_replacement_orf301	PRINTS	protein_match	355	369	1.3E-17	+	.	date=15-07-2021;Target=null 355 369;ID=match$1061_355_369;signature_desc=Disease resistance protein signature;Name=PR00364;status=T
Rx4_replacement_orf301	PRINTS	protein_match	256	270	1.3E-17	+	.	date=15-07-2021;Target=null 256 270;ID=match$1061_256_270;signature_desc=Disease resistance protein signature;Name=PR00364;status=T
Rx4_replacement_orf301	PRINTS	protein_match	844	860	1.3E-17	+	.	date=15-07-2021;Target=null 844 860;ID=match$1061_844_860;signature_desc=Disease resistance protein signature;Name=PR00364;status=T
Rx4_replacement_orf301	PRINTS	protein_match	181	196	1.3E-17	+	.	date=15-07-2021;Target=null 181 196;ID=match$1061_181_196;signature_desc=Disease resistance protein signature;Name=PR00364;status=T
Rx4_replacement_orf301	SUPERFAMILY	protein_match	143	419	1.77E-56	+	.	date=15-07-2021;Target=null 143 419;ID=match$1062_143_419;Name=SSF52540;status=T;Dbxref="InterPro:IPR027417"
Rx4_replacement_orf301	Gene3D	protein_match	411	496	5.9E-12	+	.	date=15-07-2021;Target=null 411 496;ID=match$1063_411_496;Name=G3DSA:1.10.10.10;status=T;Dbxref="InterPro:IPR036388"
Rx4_replacement_orf301	Gene3D	protein_match	17	133	1.8E-19	+	.	date=15-07-2021;Target=null 17 133;ID=match$1064_17_133;Name=G3DSA:1.20.5.4130;status=T
Rx4_replacement_orf301	Pfam	protein_match	167	393	1.4E-54	+	.	date=15-07-2021;Target=null 167 393;ID=match$1065_167_393;signature_desc=NB-ARC domain;Name=PF00931;status=T;Dbxref="InterPro:IPR002182"
Rx4_replacement_orf301	SUPERFAMILY	protein_match	486	857	2.21E-23	+	.	date=15-07-2021;Target=null 486 857;ID=match$1066_486_857;Name=SSF52058;status=T
##sequence-region Pi1-6 1 3066
Pi1-6	provided_by_user	nucleic_acid	1	3066	.	+	.	ID=Pi1-6;Name=Pi1-6;md5=f70d715aaa31edfb43e8ecf1dade5946
Pi1-6_orf16304	getorf	ORF	1	3063	.	+	.	Target=pep_Pi1-6_1_3063 1 1021;ID=orf_Pi1-6_1_3063;Name=Pi1-6_orf16304;md5=f70d715aaa31edfb43e8ecf1dade5946
Pi1-6_orf16304	getorf	polypeptide	1	1021	.	+	.	ID=pep_Pi1-6_1_3063;md5=f1f80f2b54881d171b7ad98598a0407d
Pi1-6_orf16304	Pfam	protein_match	186	286	3.5E-12	+	.	date=15-07-2021;Target=null 186 286;ID=match$1067_186_286;signature_desc=NB-ARC domain;Name=PF00931;status=T;Dbxref="InterPro:IPR002182"
Pi1-6_orf16304	Pfam	protein_match	312	479	1.8E-26	+	.	date=15-07-2021;Target=null 312 479;ID=match$1067_312_479;signature_desc=NB-ARC domain;Name=PF00931;status=T;Dbxref="InterPro:IPR002182"
Pi1-6_orf16304	PRINTS	protein_match	206	221	3.2E-8	+	.	date=15-07-2021;Target=null 206 221;ID=match$1068_206_221;signature_desc=Disease resistance protein signature;Name=PR00364;status=T
Pi1-6_orf16304	PRINTS	protein_match	425	439	3.2E-8	+	.	date=15-07-2021;Target=null 425 439;ID=match$1068_425_439;signature_desc=Disease resistance protein signature;Name=PR00364;status=T
Pi1-6_orf16304	PRINTS	protein_match	680	696	3.2E-8	+	.	date=15-07-2021;Target=null 680 696;ID=match$1068_680_696;signature_desc=Disease resistance protein signature;Name=PR00364;status=T
Pi1-6_orf16304	SUPERFAMILY	protein_match	178	492	3.91E-45	+	.	date=15-07-2021;Target=null 178 492;ID=match$1069_178_492;Name=SSF52540;status=T;Dbxref="InterPro:IPR027417"
Pi1-6_orf16304	SUPERFAMILY	protein_match	556	987	3.37E-22	+	.	date=15-07-2021;Target=null 556 987;ID=match$1070_556_987;Name=SSF52058;status=T
Pi1-6_orf16304	Gene3D	protein_match	589	726	6.1E-9	+	.	date=15-07-2021;Target=null 589 726;ID=match$1071_589_726;Name=G3DSA:3.80.10.10;status=T;Dbxref="InterPro:IPR032675"
Pi1-6_orf16304	Gene3D	protein_match	387	477	3.9E-7	+	.	date=15-07-2021;Target=null 387 477;ID=match$1072_387_477;Name=G3DSA:1.10.8.430;status=T;Dbxref="InterPro:IPR042197"
Pi1-6_orf16304	Gene3D	protein_match	10	122	1.4E-27	+	.	date=15-07-2021;Target=null 10 122;ID=match$1073_10_122;Name=G3DSA:1.20.5.4130;status=T
Pi1-6_orf16304	Gene3D	protein_match	177	378	3.7E-28	+	.	date=15-07-2021;Target=null 177 378;ID=match$1074_177_378;Name=G3DSA:3.40.50.300;status=T
Pi1-6_orf16304	Gene3D	protein_match	727	1005	2.9E-7	+	.	date=15-07-2021;Target=null 727 1005;ID=match$1075_727_1005;Name=G3DSA:3.80.10.10;status=T;Dbxref="InterPro:IPR032675"
Pi1-6_orf16304	Pfam	protein_match	12	96	1.1E-23	+	.	date=15-07-2021;Target=null 12 96;ID=match$1076_12_96;signature_desc=Rx N-terminal domain;Name=PF18052;status=T;Dbxref="InterPro:IPR041118"
Pi1-6_orf16304	Gene3D	protein_match	478	570	7.1E-18	+	.	date=15-07-2021;Target=null 478 570;ID=match$1077_478_570;Name=G3DSA:1.10.10.10;status=T;Dbxref="InterPro:IPR036388"
Pi1-6_orf16304	CDD	protein_match	8	137	7.41923E-38	+	.	date=15-07-2021;Target=null 8 137;ID=match$1078_8_137;signature_desc=RX-CC_like;Name=cd14798;status=T;Dbxref="InterPro:IPR038005"
##sequence-region Rps1-k-2 1 3750
Rps1-k-2	provided_by_user	nucleic_acid	1	3750	.	+	.	ID=Rps1-k-2;Name=Rps1-k-2;md5=4a0da2744c4510c870f8ce5533b38d1b
Rps1-k-2_orf32717	getorf	ORF	1	3747	.	+	.	Target=pep_Rps1-k-2_1_3747 1 1249;ID=orf_Rps1-k-2_1_3747;Name=Rps1-k-2_orf32717;md5=4a0da2744c4510c870f8ce5533b38d1b
Rps1-k-2_orf32717	getorf	polypeptide	1	1249	.	+	.	ID=pep_Rps1-k-2_1_3747;md5=827dec137fb97fb16db3a9ba57e1c297
Rps1-k-2_orf32717	SUPERFAMILY	protein_match	149	420	5.26E-71	+	.	date=15-07-2021;Target=null 149 420;ID=match$1079_149_420;Name=SSF52540;status=T;Dbxref="InterPro:IPR027417"
Rps1-k-2_orf32717	Gene3D	protein_match	405	496	3.4E-17	+	.	date=15-07-2021;Target=null 405 496;ID=match$1080_405_496;Name=G3DSA:1.10.10.10;status=T;Dbxref="InterPro:IPR036388"
Rps1-k-2_orf32717	Gene3D	protein_match	319	404	2.0E-13	+	.	date=15-07-2021;Target=null 319 404;ID=match$1081_319_404;Name=G3DSA:1.10.8.430;status=T;Dbxref="InterPro:IPR042197"
Rps1-k-2_orf32717	Pfam	protein_match	160	386	4.9E-50	+	.	date=15-07-2021;Target=null 160 386;ID=match$1082_160_386;signature_desc=NB-ARC domain;Name=PF00931;status=T;Dbxref="InterPro:IPR002182"
Rps1-k-2_orf32717	Pfam	protein_match	10	98	1.6E-17	+	.	date=15-07-2021;Target=null 10 98;ID=match$1083_10_98;signature_desc=Rx N-terminal domain;Name=PF18052;status=T;Dbxref="InterPro:IPR041118"
Rps1-k-2_orf32717	PRINTS	protein_match	258	272	9.1E-20	+	.	date=15-07-2021;Target=null 258 272;ID=match$1084_258_272;signature_desc=Disease resistance protein signature;Name=PR00364;status=T
Rps1-k-2_orf32717	PRINTS	protein_match	357	371	9.1E-20	+	.	date=15-07-2021;Target=null 357 371;ID=match$1084_357_371;signature_desc=Disease resistance protein signature;Name=PR00364;status=T
Rps1-k-2_orf32717	PRINTS	protein_match	615	631	9.1E-20	+	.	date=15-07-2021;Target=null 615 631;ID=match$1084_615_631;signature_desc=Disease resistance protein signature;Name=PR00364;status=T
Rps1-k-2_orf32717	PRINTS	protein_match	183	198	9.1E-20	+	.	date=15-07-2021;Target=null 183 198;ID=match$1084_183_198;signature_desc=Disease resistance protein signature;Name=PR00364;status=T
Rps1-k-2_orf32717	SUPERFAMILY	protein_match	485	906	1.25E-37	+	.	date=15-07-2021;Target=null 485 906;ID=match$1085_485_906;Name=SSF52058;status=T
Rps1-k-2_orf32717	Gene3D	protein_match	20	119	7.1E-12	+	.	date=15-07-2021;Target=null 20 119;ID=match$1086_20_119;Name=G3DSA:1.20.5.4130;status=T
Rps1-k-2_orf32717	SUPERFAMILY	protein_match	939	1235	2.38E-23	+	.	date=15-07-2021;Target=null 939 1235;ID=match$1087_939_1235;Name=SSF52058;status=T
Rps1-k-2_orf32717	Gene3D	protein_match	139	315	5.6E-41	+	.	date=15-07-2021;Target=null 139 315;ID=match$1088_139_315;Name=G3DSA:3.40.50.300;status=T
Rps1-k-2_orf32717	SMART	protein_match	594	617	0.84	+	.	date=15-07-2021;Target=null 594 617;ID=match$1089_594_617;Name=SM00369;status=T;Dbxref="InterPro:IPR003591"
Rps1-k-2_orf32717	SMART	protein_match	641	664	55.0	+	.	date=15-07-2021;Target=null 641 664;ID=match$1089_641_664;Name=SM00369;status=T;Dbxref="InterPro:IPR003591"
Rps1-k-2_orf32717	Coils	protein_match	41	61	.	+	.	date=15-07-2021;Target=null 41 61;ID=match$1090_41_61;Name=Coil;status=T
Rps1-k-2_orf32717	Gene3D	protein_match	989	1108	2.8E-14	+	.	date=15-07-2021;Target=null 989 1108;ID=match$1091_989_1108;Name=G3DSA:3.80.10.10;status=T;Dbxref="InterPro:IPR032675"
Rps1-k-2_orf32717	Gene3D	protein_match	717	877	3.1E-19	+	.	date=15-07-2021;Target=null 717 877;ID=match$1091_717_877;Name=G3DSA:3.80.10.10;status=T;Dbxref="InterPro:IPR032675"
Rps1-k-2_orf32717	Gene3D	protein_match	1109	1229	4.6E-10	+	.	date=15-07-2021;Target=null 1109 1229;ID=match$1091_1109_1229;Name=G3DSA:3.80.10.10;status=T;Dbxref="InterPro:IPR032675"
Rps1-k-2_orf32717	Gene3D	protein_match	878	988	6.4E-6	+	.	date=15-07-2021;Target=null 878 988;ID=match$1091_878_988;Name=G3DSA:3.80.10.10;status=T;Dbxref="InterPro:IPR032675"
Rps1-k-2_orf32717	Gene3D	protein_match	561	713	2.6E-27	+	.	date=15-07-2021;Target=null 561 713;ID=match$1091_561_713;Name=G3DSA:3.80.10.10;status=T;Dbxref="InterPro:IPR032675"
##sequence-region Sr50 1 2871
Sr50	provided_by_user	nucleic_acid	1	2871	.	+	.	ID=Sr50;Name=Sr50;md5=bda2081d6b6e9a81973d6888b39546e8
Sr50_orf36385	getorf	ORF	1	2868	.	+	.	Target=pep_Sr50_1_2868 1 956;ID=orf_Sr50_1_2868;Name=Sr50_orf36385;md5=bda2081d6b6e9a81973d6888b39546e8
Sr50_orf36385	getorf	polypeptide	1	956	.	+	.	ID=pep_Sr50_1_2868;md5=08b6f55c04d5b92ddca29e5dc520d469
Sr50_orf36385	Coils	protein_match	26	46	.	+	.	date=15-07-2021;Target=null 26 46;ID=match$1092_26_46;Name=Coil;status=T
Sr50_orf36385	PRINTS	protein_match	632	648	2.9E-17	+	.	date=15-07-2021;Target=null 632 648;ID=match$1093_632_648;signature_desc=Disease resistance protein signature;Name=PR00364;status=T
Sr50_orf36385	PRINTS	protein_match	272	286	2.9E-17	+	.	date=15-07-2021;Target=null 272 286;ID=match$1093_272_286;signature_desc=Disease resistance protein signature;Name=PR00364;status=T
Sr50_orf36385	PRINTS	protein_match	199	214	2.9E-17	+	.	date=15-07-2021;Target=null 199 214;ID=match$1093_199_214;signature_desc=Disease resistance protein signature;Name=PR00364;status=T
Sr50_orf36385	PRINTS	protein_match	370	384	2.9E-17	+	.	date=15-07-2021;Target=null 370 384;ID=match$1093_370_384;signature_desc=Disease resistance protein signature;Name=PR00364;status=T
Sr50_orf36385	Gene3D	protein_match	553	872	1.5E-28	+	.	date=15-07-2021;Target=null 553 872;ID=match$1094_553_872;Name=G3DSA:3.80.10.10;status=T;Dbxref="InterPro:IPR032675"
Sr50_orf36385	SUPERFAMILY	protein_match	502	829	4.42E-33	+	.	date=15-07-2021;Target=null 502 829;ID=match$1095_502_829;Name=SSF52058;status=T
Sr50_orf36385	SUPERFAMILY	protein_match	177	438	9.06E-60	+	.	date=15-07-2021;Target=null 177 438;ID=match$1096_177_438;Name=SSF52540;status=T;Dbxref="InterPro:IPR027417"
Sr50_orf36385	Pfam	protein_match	198	425	1.7E-43	+	.	date=15-07-2021;Target=null 198 425;ID=match$1097_198_425;signature_desc=NB-ARC domain;Name=PF00931;status=T;Dbxref="InterPro:IPR002182"
Sr50_orf36385	CDD	protein_match	6	137	3.68328E-25	+	.	date=15-07-2021;Target=null 6 137;ID=match$1098_6_137;signature_desc=RX-CC_like;Name=cd14798;status=T;Dbxref="InterPro:IPR038005"
Sr50_orf36385	Gene3D	protein_match	163	324	8.1E-33	+	.	date=15-07-2021;Target=null 163 324;ID=match$1099_163_324;Name=G3DSA:3.40.50.300;status=T
Sr50_orf36385	Gene3D	protein_match	334	423	6.4E-15	+	.	date=15-07-2021;Target=null 334 423;ID=match$1100_334_423;Name=G3DSA:1.10.8.430;status=T;Dbxref="InterPro:IPR042197"
Sr50_orf36385	Pfam	protein_match	7	88	4.4E-22	+	.	date=15-07-2021;Target=null 7 88;ID=match$1101_7_88;signature_desc=Rx N-terminal domain;Name=PF18052;status=T;Dbxref="InterPro:IPR041118"
Sr50_orf36385	Gene3D	protein_match	6	123	2.0E-33	+	.	date=15-07-2021;Target=null 6 123;ID=match$1102_6_123;Name=G3DSA:1.20.5.4130;status=T
Sr50_orf36385	Gene3D	protein_match	424	513	4.5E-14	+	.	date=15-07-2021;Target=null 424 513;ID=match$1103_424_513;Name=G3DSA:1.10.10.10;status=T;Dbxref="InterPro:IPR036388"
##sequence-region Sr33 1 2886
Sr33	provided_by_user	nucleic_acid	1	2886	.	+	.	ID=Sr33;Name=Sr33;md5=319ac6f343277a7c03e5ddea427da6ae
Sr33_orf36046	getorf	ORF	1	2883	.	+	.	Target=pep_Sr33_1_2883 1 961;ID=orf_Sr33_1_2883;Name=Sr33_orf36046;md5=319ac6f343277a7c03e5ddea427da6ae
Sr33_orf36046	getorf	polypeptide	1	961	.	+	.	ID=pep_Sr33_1_2883;md5=85e7ac5814a0bfaf17db19168911e537
Sr33_orf36046	Coils	protein_match	26	46	.	+	.	date=15-07-2021;Target=null 26 46;ID=match$1104_26_46;Name=Coil;status=T
Sr33_orf36046	Gene3D	protein_match	161	322	1.3E-32	+	.	date=15-07-2021;Target=null 161 322;ID=match$1105_161_322;Name=G3DSA:3.40.50.300;status=T
Sr33_orf36046	Pfam	protein_match	196	421	4.5E-46	+	.	date=15-07-2021;Target=null 196 421;ID=match$1106_196_421;signature_desc=NB-ARC domain;Name=PF00931;status=T;Dbxref="InterPro:IPR002182"
Sr33_orf36046	CDD	protein_match	6	134	2.05009E-19	+	.	date=15-07-2021;Target=null 6 134;ID=match$1107_6_134;signature_desc=RX-CC_like;Name=cd14798;status=T;Dbxref="InterPro:IPR038005"
Sr33_orf36046	SUPERFAMILY	protein_match	498	853	1.17E-32	+	.	date=15-07-2021;Target=null 498 853;ID=match$1108_498_853;Name=SSF52058;status=T
Sr33_orf36046	Gene3D	protein_match	332	419	1.2E-14	+	.	date=15-07-2021;Target=null 332 419;ID=match$1109_332_419;Name=G3DSA:1.10.8.430;status=T;Dbxref="InterPro:IPR042197"
Sr33_orf36046	Gene3D	protein_match	6	120	4.6E-29	+	.	date=15-07-2021;Target=null 6 120;ID=match$1110_6_120;Name=G3DSA:1.20.5.4130;status=T
Sr33_orf36046	Gene3D	protein_match	420	509	2.7E-14	+	.	date=15-07-2021;Target=null 420 509;ID=match$1111_420_509;Name=G3DSA:1.10.10.10;status=T;Dbxref="InterPro:IPR036388"
Sr33_orf36046	PRINTS	protein_match	628	644	1.2E-16	+	.	date=15-07-2021;Target=null 628 644;ID=match$1112_628_644;signature_desc=Disease resistance protein signature;Name=PR00364;status=T
Sr33_orf36046	PRINTS	protein_match	269	283	1.2E-16	+	.	date=15-07-2021;Target=null 269 283;ID=match$1112_269_283;signature_desc=Disease resistance protein signature;Name=PR00364;status=T
Sr33_orf36046	PRINTS	protein_match	196	211	1.2E-16	+	.	date=15-07-2021;Target=null 196 211;ID=match$1112_196_211;signature_desc=Disease resistance protein signature;Name=PR00364;status=T
Sr33_orf36046	PRINTS	protein_match	366	380	1.2E-16	+	.	date=15-07-2021;Target=null 366 380;ID=match$1112_366_380;signature_desc=Disease resistance protein signature;Name=PR00364;status=T
Sr33_orf36046	Gene3D	protein_match	518	868	2.8E-28	+	.	date=15-07-2021;Target=null 518 868;ID=match$1113_518_868;Name=G3DSA:3.80.10.10;status=T;Dbxref="InterPro:IPR032675"
Sr33_orf36046	Pfam	protein_match	8	89	3.2E-16	+	.	date=15-07-2021;Target=null 8 89;ID=match$1114_8_89;signature_desc=Rx N-terminal domain;Name=PF18052;status=T;Dbxref="InterPro:IPR041118"
Sr33_orf36046	SUPERFAMILY	protein_match	172	434	4.04E-61	+	.	date=15-07-2021;Target=null 172 434;ID=match$1115_172_434;Name=SSF52540;status=T;Dbxref="InterPro:IPR027417"
##sequence-region beta-WOLF6b 1 3429
beta-WOLF6b	provided_by_user	nucleic_acid	1	3429	.	+	.	ID=beta-WOLF6b;Name=beta-WOLF6b;md5=56814a2477f5a6c183aff56018951ca6
beta-WOLF6b_orf3283	getorf	ORF	1	3426	.	+	.	Target=pep_beta-WOLF6b_1_3426 1 1142;ID=orf_beta-WOLF6b_1_3426;Name=beta-WOLF6b_orf3283;md5=56814a2477f5a6c183aff56018951ca6
beta-WOLF6b_orf3283	getorf	polypeptide	1	1142	.	+	.	ID=pep_beta-WOLF6b_1_3426;md5=4719f9f5b8cefa68cc95e17239dea213
beta-WOLF6b_orf3283	SUPERFAMILY	protein_match	159	430	9.59E-63	+	.	date=15-07-2021;Target=null 159 430;ID=match$1116_159_430;Name=SSF52540;status=T;Dbxref="InterPro:IPR027417"
beta-WOLF6b_orf3283	Gene3D	protein_match	330	415	5.8E-12	+	.	date=15-07-2021;Target=null 330 415;ID=match$1117_330_415;Name=G3DSA:1.10.8.430;status=T;Dbxref="InterPro:IPR042197"
beta-WOLF6b_orf3283	SUPERFAMILY	protein_match	830	1117	1.45E-24	+	.	date=15-07-2021;Target=null 830 1117;ID=match$1118_830_1117;Name=SSF52047;status=T
beta-WOLF6b_orf3283	PRINTS	protein_match	191	206	1.2E-16	+	.	date=15-07-2021;Target=null 191 206;ID=match$1119_191_206;signature_desc=Disease resistance protein signature;Name=PR00364;status=T
beta-WOLF6b_orf3283	PRINTS	protein_match	270	284	1.2E-16	+	.	date=15-07-2021;Target=null 270 284;ID=match$1119_270_284;signature_desc=Disease resistance protein signature;Name=PR00364;status=T
beta-WOLF6b_orf3283	PRINTS	protein_match	368	382	1.2E-16	+	.	date=15-07-2021;Target=null 368 382;ID=match$1119_368_382;signature_desc=Disease resistance protein signature;Name=PR00364;status=T
beta-WOLF6b_orf3283	PRINTS	protein_match	612	628	1.2E-16	+	.	date=15-07-2021;Target=null 612 628;ID=match$1119_612_628;signature_desc=Disease resistance protein signature;Name=PR00364;status=T
beta-WOLF6b_orf3283	Pfam	protein_match	172	417	1.3E-41	+	.	date=15-07-2021;Target=null 172 417;ID=match$1120_172_417;signature_desc=NB-ARC domain;Name=PF00931;status=T;Dbxref="InterPro:IPR002182"
beta-WOLF6b_orf3283	Gene3D	protein_match	7	129	5.8E-12	+	.	date=15-07-2021;Target=null 7 129;ID=match$1121_7_129;Name=G3DSA:1.20.5.4130;status=T
beta-WOLF6b_orf3283	Gene3D	protein_match	929	1127	1.1E-24	+	.	date=15-07-2021;Target=null 929 1127;ID=match$1122_929_1127;Name=G3DSA:3.80.10.10;status=T;Dbxref="InterPro:IPR032675"
beta-WOLF6b_orf3283	Gene3D	protein_match	716	914	2.2E-18	+	.	date=15-07-2021;Target=null 716 914;ID=match$1122_716_914;Name=G3DSA:3.80.10.10;status=T;Dbxref="InterPro:IPR032675"
beta-WOLF6b_orf3283	Gene3D	protein_match	512	673	3.3E-26	+	.	date=15-07-2021;Target=null 512 673;ID=match$1122_512_673;Name=G3DSA:3.80.10.10;status=T;Dbxref="InterPro:IPR032675"
beta-WOLF6b_orf3283	Pfam	protein_match	10	99	1.2E-12	+	.	date=15-07-2021;Target=null 10 99;ID=match$1123_10_99;signature_desc=Rx N-terminal domain;Name=PF18052;status=T;Dbxref="InterPro:IPR041118"
beta-WOLF6b_orf3283	Gene3D	protein_match	158	326	1.4E-37	+	.	date=15-07-2021;Target=null 158 326;ID=match$1124_158_326;Name=G3DSA:3.40.50.300;status=T
beta-WOLF6b_orf3283	SUPERFAMILY	protein_match	495	891	2.21E-41	+	.	date=15-07-2021;Target=null 495 891;ID=match$1125_495_891;Name=SSF52058;status=T
beta-WOLF6b_orf3283	Pfam	protein_match	569	625	1.6E-7	+	.	date=15-07-2021;Target=null 569 625;ID=match$1126_569_625;signature_desc=Leucine rich repeat;Name=PF13855;status=T;Dbxref="InterPro:IPR001611"
beta-WOLF6b_orf3283	Gene3D	protein_match	416	507	6.3E-18	+	.	date=15-07-2021;Target=null 416 507;ID=match$1127_416_507;Name=G3DSA:1.10.10.10;status=T;Dbxref="InterPro:IPR036388"
##sequence-region CaMi 1 3774
CaMi	provided_by_user	nucleic_acid	1	3774	.	+	.	ID=CaMi;Name=CaMi;md5=51c4f73fad3c6ab1b29c746d82c4ac9a
CaMi_orf4334	getorf	ORF	1	3771	.	+	.	Target=pep_CaMi_1_3771 1 1257;ID=orf_CaMi_1_3771;Name=CaMi_orf4334;md5=51c4f73fad3c6ab1b29c746d82c4ac9a
CaMi_orf4334	getorf	polypeptide	1	1257	.	+	.	ID=pep_CaMi_1_3771;md5=7e0c296f535cbb9e36a963402fd1d92c
CaMi_orf4334	Gene3D	protein_match	1073	1236	9.9E-12	+	.	date=15-07-2021;Target=null 1073 1236;ID=match$1128_1073_1236;Name=G3DSA:3.80.10.10;status=T;Dbxref="InterPro:IPR032675"
CaMi_orf4334	Gene3D	protein_match	890	1066	4.9E-7	+	.	date=15-07-2021;Target=null 890 1066;ID=match$1129_890_1066;Name=G3DSA:3.80.10.10;status=T;Dbxref="InterPro:IPR032675"
CaMi_orf4334	Pfam	protein_match	528	763	9.1E-58	+	.	date=15-07-2021;Target=null 528 763;ID=match$1130_528_763;signature_desc=NB-ARC domain;Name=PF00931;status=T;Dbxref="InterPro:IPR002182"
CaMi_orf4334	PRINTS	protein_match	545	560	5.9E-16	+	.	date=15-07-2021;Target=null 545 560;ID=match$1131_545_560;signature_desc=Disease resistance protein signature;Name=PR00364;status=T
CaMi_orf4334	PRINTS	protein_match	618	632	5.9E-16	+	.	date=15-07-2021;Target=null 618 632;ID=match$1131_618_632;signature_desc=Disease resistance protein signature;Name=PR00364;status=T
CaMi_orf4334	PRINTS	protein_match	1185	1201	5.9E-16	+	.	date=15-07-2021;Target=null 1185 1201;ID=match$1131_1185_1201;signature_desc=Disease resistance protein signature;Name=PR00364;status=T
CaMi_orf4334	PRINTS	protein_match	712	726	5.9E-16	+	.	date=15-07-2021;Target=null 712 726;ID=match$1131_712_726;signature_desc=Disease resistance protein signature;Name=PR00364;status=T
CaMi_orf4334	SUPERFAMILY	protein_match	839	1221	8.96E-25	+	.	date=15-07-2021;Target=null 839 1221;ID=match$1132_839_1221;Name=SSF52058;status=T
CaMi_orf4334	Coils	protein_match	31	51	.	+	.	date=15-07-2021;Target=null 31 51;ID=match$1133_31_51;Name=Coil;status=T
CaMi_orf4334	CDD	protein_match	390	477	5.72143E-17	+	.	date=15-07-2021;Target=null 390 477;ID=match$1134_390_477;signature_desc=RX-CC_like;Name=cd14798;status=T;Dbxref="InterPro:IPR038005"
CaMi_orf4334	Gene3D	protein_match	678	761	2.9E-11	+	.	date=15-07-2021;Target=null 678 761;ID=match$1135_678_761;Name=G3DSA:1.10.8.430;status=T;Dbxref="InterPro:IPR042197"
CaMi_orf4334	Gene3D	protein_match	506	670	4.1E-36	+	.	date=15-07-2021;Target=null 506 670;ID=match$1136_506_670;Name=G3DSA:3.40.50.300;status=T
CaMi_orf4334	Gene3D	protein_match	762	850	3.0E-15	+	.	date=15-07-2021;Target=null 762 850;ID=match$1137_762_850;Name=G3DSA:1.10.10.10;status=T;Dbxref="InterPro:IPR036388"
CaMi_orf4334	SUPERFAMILY	protein_match	510	775	2.01E-62	+	.	date=15-07-2021;Target=null 510 775;ID=match$1138_510_775;Name=SSF52540;status=T;Dbxref="InterPro:IPR027417"
##sequence-region MLA37-1 1 2853
MLA37-1	provided_by_user	nucleic_acid	1	2853	.	+	.	ID=MLA37-1;Name=MLA37-1;md5=c5a97ec2f6aab1f0b82205ab030da393
MLA37-1_orf12894	getorf	ORF	1	2850	.	+	.	Target=pep_MLA37-1_1_2850 1 950;ID=orf_MLA37-1_1_2850;Name=MLA37-1_orf12894;md5=c5a97ec2f6aab1f0b82205ab030da393
MLA37-1_orf12894	getorf	polypeptide	1	950	.	+	.	ID=pep_MLA37-1_1_2850;md5=078e0f8b5a6acf760f8beabe08316ded
MLA37-1_orf12894	Coils	protein_match	26	46	.	+	.	date=15-07-2021;Target=null 26 46;ID=match$1139_26_46;Name=Coil;status=T
MLA37-1_orf12894	Gene3D	protein_match	161	322	4.9E-32	+	.	date=15-07-2021;Target=null 161 322;ID=match$1140_161_322;Name=G3DSA:3.40.50.300;status=T
MLA37-1_orf12894	Gene3D	protein_match	6	120	2.1E-32	+	.	date=15-07-2021;Target=null 6 120;ID=match$1141_6_120;Name=G3DSA:1.20.5.4130;status=T
MLA37-1_orf12894	Pfam	protein_match	7	93	1.4E-19	+	.	date=15-07-2021;Target=null 7 93;ID=match$1142_7_93;signature_desc=Rx N-terminal domain;Name=PF18052;status=T;Dbxref="InterPro:IPR041118"
MLA37-1_orf12894	Gene3D	protein_match	546	871	1.2E-28	+	.	date=15-07-2021;Target=null 546 871;ID=match$1143_546_871;Name=G3DSA:3.80.10.10;status=T;Dbxref="InterPro:IPR032675"
MLA37-1_orf12894	PRINTS	protein_match	629	645	8.3E-18	+	.	date=15-07-2021;Target=null 629 645;ID=match$1144_629_645;signature_desc=Disease resistance protein signature;Name=PR00364;status=T
MLA37-1_orf12894	PRINTS	protein_match	367	381	8.3E-18	+	.	date=15-07-2021;Target=null 367 381;ID=match$1144_367_381;signature_desc=Disease resistance protein signature;Name=PR00364;status=T
MLA37-1_orf12894	PRINTS	protein_match	269	283	8.3E-18	+	.	date=15-07-2021;Target=null 269 283;ID=match$1144_269_283;signature_desc=Disease resistance protein signature;Name=PR00364;status=T
MLA37-1_orf12894	PRINTS	protein_match	196	211	8.3E-18	+	.	date=15-07-2021;Target=null 196 211;ID=match$1144_196_211;signature_desc=Disease resistance protein signature;Name=PR00364;status=T
MLA37-1_orf12894	SUPERFAMILY	protein_match	187	435	6.98E-59	+	.	date=15-07-2021;Target=null 187 435;ID=match$1145_187_435;Name=SSF52540;status=T;Dbxref="InterPro:IPR027417"
MLA37-1_orf12894	SUPERFAMILY	protein_match	499	849	4.25E-32	+	.	date=15-07-2021;Target=null 499 849;ID=match$1146_499_849;Name=SSF52058;status=T
MLA37-1_orf12894	Pfam	protein_match	196	423	2.5E-44	+	.	date=15-07-2021;Target=null 196 423;ID=match$1147_196_423;signature_desc=NB-ARC domain;Name=PF00931;status=T;Dbxref="InterPro:IPR002182"
MLA37-1_orf12894	Gene3D	protein_match	332	420	3.7E-14	+	.	date=15-07-2021;Target=null 332 420;ID=match$1148_332_420;Name=G3DSA:1.10.8.430;status=T;Dbxref="InterPro:IPR042197"
MLA37-1_orf12894	Gene3D	protein_match	421	510	1.5E-14	+	.	date=15-07-2021;Target=null 421 510;ID=match$1149_421_510;Name=G3DSA:1.10.10.10;status=T;Dbxref="InterPro:IPR036388"
MLA37-1_orf12894	CDD	protein_match	6	135	4.25985E-21	+	.	date=15-07-2021;Target=null 6 135;ID=match$1150_6_135;signature_desc=RX-CC_like;Name=cd14798;status=T;Dbxref="InterPro:IPR038005"
##sequence-region Ta7ANPR1-RGA4 1 3324
Ta7ANPR1-RGA4	provided_by_user	nucleic_acid	1	3324	.	+	.	ID=Ta7ANPR1-RGA4;Name=Ta7ANPR1-RGA4;md5=d2be0a4d4611d8ed977c9e100997a3e
Ta7ANPR1-RGA4_orf37507	getorf	ORF	408	914	.	-	.	Target=pep_Ta7ANPR1-RGA4_408_914_r 1 169;ID=orf_Ta7ANPR1-RGA4_408_914_r;Name=Ta7ANPR1-RGA4_orf37507;md5=d2be0a4d4611d8ed977c9e100997a3e
Ta7ANPR1-RGA4_orf37507	getorf	polypeptide	1	169	.	+	.	ID=pep_Ta7ANPR1-RGA4_408_914_r;md5=dba7cca86f6ad85bdbc7ee00824654c3
Ta7ANPR1-RGA4_orf37507	ProSiteProfiles	protein_match	1	20	5.0	+	.	date=15-07-2021;Target=null 1 20;ID=match$1151_1_20;signature_desc=Prokaryotic membrane lipoprotein lipid attachment site profile.;Name=PS51257;status=T
##sequence-region Rx 1 2814
Rx	provided_by_user	nucleic_acid	1	2814	.	+	.	ID=Rx;Name=Rx;md5=9b01a33d029a2d0efd897ab7bd928c24
Rx_orf34118	getorf	ORF	1	2811	.	+	.	Target=pep_Rx_1_2811 1 937;ID=orf_Rx_1_2811;Name=Rx_orf34118;md5=9b01a33d029a2d0efd897ab7bd928c24
Rx_orf34118	getorf	polypeptide	1	937	.	+	.	ID=pep_Rx_1_2811;md5=8471e4ede48167c47dc91a8595e735cb
Rx_orf34118	SUPERFAMILY	protein_match	133	393	1.33E-61	+	.	date=15-07-2021;Target=null 133 393;ID=match$1152_133_393;Name=SSF52540;status=T;Dbxref="InterPro:IPR027417"
Rx_orf34118	Gene3D	protein_match	1	122	7.9E-37	+	.	date=15-07-2021;Target=null 1 122;ID=match$1153_1_122;Name=G3DSA:1.20.5.4130;status=T
Rx_orf34118	Pfam	protein_match	146	379	1.7E-54	+	.	date=15-07-2021;Target=null 146 379;ID=match$1154_146_379;signature_desc=NB-ARC domain;Name=PF00931;status=T;Dbxref="InterPro:IPR002182"
Rx_orf34118	Gene3D	protein_match	124	285	3.1E-34	+	.	date=15-07-2021;Target=null 124 285;ID=match$1155_124_285;Name=G3DSA:3.40.50.300;status=T
Rx_orf34118	Gene3D	protein_match	493	711	4.0E-10	+	.	date=15-07-2021;Target=null 493 711;ID=match$1156_493_711;Name=G3DSA:3.80.10.10;status=T;Dbxref="InterPro:IPR032675"
Rx_orf34118	Gene3D	protein_match	739	885	2.2E-12	+	.	date=15-07-2021;Target=null 739 885;ID=match$1156_739_885;Name=G3DSA:3.80.10.10;status=T;Dbxref="InterPro:IPR032675"
Rx_orf34118	SUPERFAMILY	protein_match	533	874	1.19E-24	+	.	date=15-07-2021;Target=null 533 874;ID=match$1157_533_874;Name=SSF52058;status=T
Rx_orf34118	Gene3D	protein_match	379	469	7.1E-19	+	.	date=15-07-2021;Target=null 379 469;ID=match$1158_379_469;Name=G3DSA:1.10.10.10;status=T;Dbxref="InterPro:IPR036388"
Rx_orf34118	Gene3D	protein_match	293	378	9.4E-14	+	.	date=15-07-2021;Target=null 293 378;ID=match$1159_293_378;Name=G3DSA:1.10.8.430;status=T;Dbxref="InterPro:IPR042197"
Rx_orf34118	CDD	protein_match	2	115	1.28498E-21	+	.	date=15-07-2021;Target=null 2 115;ID=match$1160_2_115;signature_desc=RX-CC_like;Name=cd14798;status=T;Dbxref="InterPro:IPR038005"
Rx_orf34118	PRINTS	protein_match	783	799	7.5E-19	+	.	date=15-07-2021;Target=null 783 799;ID=match$1161_783_799;signature_desc=Disease resistance protein signature;Name=PR00364;status=T
Rx_orf34118	PRINTS	protein_match	165	180	7.5E-19	+	.	date=15-07-2021;Target=null 165 180;ID=match$1161_165_180;signature_desc=Disease resistance protein signature;Name=PR00364;status=T
Rx_orf34118	PRINTS	protein_match	233	247	7.5E-19	+	.	date=15-07-2021;Target=null 233 247;ID=match$1161_233_247;signature_desc=Disease resistance protein signature;Name=PR00364;status=T
Rx_orf34118	PRINTS	protein_match	328	342	7.5E-19	+	.	date=15-07-2021;Target=null 328 342;ID=match$1161_328_342;signature_desc=Disease resistance protein signature;Name=PR00364;status=T
##sequence-region RPM1 1 2781
RPM1	provided_by_user	nucleic_acid	1	2781	.	+	.	ID=RPM1;Name=RPM1;md5=7114da66483063f2292756c36315c54b
RPM1_orf29575	getorf	ORF	1	2778	.	+	.	Target=pep_RPM1_1_2778 1 926;ID=orf_RPM1_1_2778;Name=RPM1_orf29575;md5=7114da66483063f2292756c36315c54b
RPM1_orf29575	getorf	polypeptide	1	926	.	+	.	ID=pep_RPM1_1_2778;md5=e9bd4906603d403b8ecb71c018640b6d
RPM1_orf29575	Pfam	protein_match	8	94	4.5E-14	+	.	date=15-07-2021;Target=null 8 94;ID=match$1162_8_94;signature_desc=Rx N-terminal domain;Name=PF18052;status=T;Dbxref="InterPro:IPR041118"
RPM1_orf29575	Gene3D	protein_match	5	115	2.4E-17	+	.	date=15-07-2021;Target=null 5 115;ID=match$1163_5_115;Name=G3DSA:1.20.5.4130;status=T
RPM1_orf29575	CDD	protein_match	2	130	2.65178E-24	+	.	date=15-07-2021;Target=null 2 130;ID=match$1164_2_130;signature_desc=RX-CC_like;Name=cd14798;status=T;Dbxref="InterPro:IPR038005"
RPM1_orf29575	Gene3D	protein_match	335	423	1.2E-15	+	.	date=15-07-2021;Target=null 335 423;ID=match$1165_335_423;Name=G3DSA:1.10.8.430;status=T;Dbxref="InterPro:IPR042197"
RPM1_orf29575	PRINTS	protein_match	578	594	1.7E-17	+	.	date=15-07-2021;Target=null 578 594;ID=match$1166_578_594;signature_desc=Disease resistance protein signature;Name=PR00364;status=T
RPM1_orf29575	PRINTS	protein_match	373	387	1.7E-17	+	.	date=15-07-2021;Target=null 373 387;ID=match$1166_373_387;signature_desc=Disease resistance protein signature;Name=PR00364;status=T
RPM1_orf29575	PRINTS	protein_match	195	210	1.7E-17	+	.	date=15-07-2021;Target=null 195 210;ID=match$1166_195_210;signature_desc=Disease resistance protein signature;Name=PR00364;status=T
RPM1_orf29575	PRINTS	protein_match	275	289	1.7E-17	+	.	date=15-07-2021;Target=null 275 289;ID=match$1166_275_289;signature_desc=Disease resistance protein signature;Name=PR00364;status=T
RPM1_orf29575	Pfam	protein_match	177	425	4.3E-83	+	.	date=15-07-2021;Target=null 177 425;ID=match$1167_177_425;signature_desc=NB-ARC domain;Name=PF00931;status=T;Dbxref="InterPro:IPR002182"
RPM1_orf29575	Gene3D	protein_match	424	514	1.2E-13	+	.	date=15-07-2021;Target=null 424 514;ID=match$1168_424_514;Name=G3DSA:1.10.10.10;status=T;Dbxref="InterPro:IPR036388"
RPM1_orf29575	SUPERFAMILY	protein_match	157	438	4.6E-63	+	.	date=15-07-2021;Target=null 157 438;ID=match$1169_157_438;Name=SSF52540;status=T;Dbxref="InterPro:IPR027417"
RPM1_orf29575	Gene3D	protein_match	550	901	1.0E-38	+	.	date=15-07-2021;Target=null 550 901;ID=match$1170_550_901;Name=G3DSA:3.80.10.10;status=T;Dbxref="InterPro:IPR032675"
RPM1_orf29575	SUPERFAMILY	protein_match	503	886	4.53E-40	+	.	date=15-07-2021;Target=null 503 886;ID=match$1171_503_886;Name=SSF52058;status=T
RPM1_orf29575	Gene3D	protein_match	154	323	1.1E-29	+	.	date=15-07-2021;Target=null 154 323;ID=match$1172_154_323;Name=G3DSA:3.40.50.300;status=T
##sequence-region Pm5b 1 3189
Pm5b	provided_by_user	nucleic_acid	1	3189	.	+	.	ID=Pm5b;Name=Pm5b;md5=fbf0cf829d527be9da79f8ff789a6b69
Pm5b_orf22460	getorf	ORF	1	3186	.	+	.	Target=pep_Pm5b_1_3186 1 1062;ID=orf_Pm5b_1_3186;Name=Pm5b_orf22460;md5=fbf0cf829d527be9da79f8ff789a6b69
Pm5b_orf22460	getorf	polypeptide	1	1062	.	+	.	ID=pep_Pm5b_1_3186;md5=46f05d6d6a3016157b9860c3fb708f0a
Pm5b_orf22460	PRINTS	protein_match	863	879	1.3E-11	+	.	date=15-07-2021;Target=null 863 879;ID=match$1173_863_879;signature_desc=Disease resistance protein signature;Name=PR00364;status=T
Pm5b_orf22460	PRINTS	protein_match	206	221	1.3E-11	+	.	date=15-07-2021;Target=null 206 221;ID=match$1173_206_221;signature_desc=Disease resistance protein signature;Name=PR00364;status=T
Pm5b_orf22460	PRINTS	protein_match	383	397	1.3E-11	+	.	date=15-07-2021;Target=null 383 397;ID=match$1173_383_397;signature_desc=Disease resistance protein signature;Name=PR00364;status=T
Pm5b_orf22460	PRINTS	protein_match	278	292	1.3E-11	+	.	date=15-07-2021;Target=null 278 292;ID=match$1173_278_292;signature_desc=Disease resistance protein signature;Name=PR00364;status=T
Pm5b_orf22460	Pfam	protein_match	200	433	2.2E-33	+	.	date=15-07-2021;Target=null 200 433;ID=match$1174_200_433;signature_desc=NB-ARC domain;Name=PF00931;status=T;Dbxref="InterPro:IPR002182"
Pm5b_orf22460	SUPERFAMILY	protein_match	509	883	1.21E-15	+	.	date=15-07-2021;Target=null 509 883;ID=match$1175_509_883;Name=SSF52058;status=T
Pm5b_orf22460	Gene3D	protein_match	424	521	1.2E-12	+	.	date=15-07-2021;Target=null 424 521;ID=match$1176_424_521;Name=G3DSA:1.10.10.10;status=T;Dbxref="InterPro:IPR036388"
Pm5b_orf22460	Gene3D	protein_match	176	332	2.3E-25	+	.	date=15-07-2021;Target=null 176 332;ID=match$1177_176_332;Name=G3DSA:3.40.50.300;status=T
Pm5b_orf22460	Gene3D	protein_match	526	902	1.8E-14	+	.	date=15-07-2021;Target=null 526 902;ID=match$1178_526_902;Name=G3DSA:3.80.10.10;status=T;Dbxref="InterPro:IPR032675"
Pm5b_orf22460	SUPERFAMILY	protein_match	187	444	1.83E-47	+	.	date=15-07-2021;Target=null 187 444;ID=match$1179_187_444;Name=SSF52540;status=T;Dbxref="InterPro:IPR027417"
##sequence-region Dm2d_Uk-1 1 3651
Dm2d_Uk-1	provided_by_user	nucleic_acid	1	3651	.	+	.	ID=Dm2d_Uk-1;Name=Dm2d_Uk-1;md5=2774e7cd26340d8b92fff4670f05d8f6
Dm2d_Uk-1_orf5378	getorf	ORF	1	3648	.	+	.	Target=pep_Dm2d_Uk-1_1_3648 1 1216;ID=orf_Dm2d_Uk-1_1_3648;Name=Dm2d_Uk-1_orf5378;md5=2774e7cd26340d8b92fff4670f05d8f6
Dm2d_Uk-1_orf5378	getorf	polypeptide	1	1216	.	+	.	ID=pep_Dm2d_Uk-1_1_3648;md5=d119cf8654529ad42100991659d3c4ed
Dm2d_Uk-1_orf5378	ProSiteProfiles	protein_match	50	188	26.966	+	.	date=15-07-2021;Target=null 50 188;ID=match$1180_50_188;signature_desc=TIR domain profile.;Name=PS50104;status=T;Dbxref="InterPro:IPR000157"
Dm2d_Uk-1_orf5378	Gene3D	protein_match	387	469	4.9E-12	+	.	date=15-07-2021;Target=null 387 469;ID=match$1181_387_469;Name=G3DSA:1.10.8.430;status=T;Dbxref="InterPro:IPR042197"
Dm2d_Uk-1_orf5378	CDD	protein_match	252	369	0.00599091	+	.	date=15-07-2021;Target=null 252 369;ID=match$1182_252_369;signature_desc=AAA;Name=cd00009;status=T
Dm2d_Uk-1_orf5378	Pfam	protein_match	51	228	2.5E-52	+	.	date=15-07-2021;Target=null 51 228;ID=match$1183_51_228;signature_desc=TIR domain;Name=PF01582;status=T;Dbxref="InterPro:IPR000157"
Dm2d_Uk-1_orf5378	Gene3D	protein_match	779	942	1.8E-36	+	.	date=15-07-2021;Target=null 779 942;ID=match$1184_779_942;Name=G3DSA:3.80.10.10;status=T;Dbxref="InterPro:IPR032675"
Dm2d_Uk-1_orf5378	Gene3D	protein_match	589	778	5.5E-28	+	.	date=15-07-2021;Target=null 589 778;ID=match$1184_589_778;Name=G3DSA:3.80.10.10;status=T;Dbxref="InterPro:IPR032675"
Dm2d_Uk-1_orf5378	Gene3D	protein_match	214	380	9.4E-24	+	.	date=15-07-2021;Target=null 214 380;ID=match$1185_214_380;Name=G3DSA:3.40.50.300;status=T
Dm2d_Uk-1_orf5378	SUPERFAMILY	protein_match	44	191	1.57E-37	+	.	date=15-07-2021;Target=null 44 191;ID=match$1186_44_191;Name=SSF52200;status=T;Dbxref="InterPro:IPR035897"
Dm2d_Uk-1_orf5378	SUPERFAMILY	protein_match	816	1055	8.75E-29	+	.	date=15-07-2021;Target=null 816 1055;ID=match$1187_816_1055;Name=SSF52058;status=T
Dm2d_Uk-1_orf5378	PRINTS	protein_match	249	264	3.9E-23	+	.	date=15-07-2021;Target=null 249 264;ID=match$1188_249_264;signature_desc=Disease resistance protein signature;Name=PR00364;status=T
Dm2d_Uk-1_orf5378	PRINTS	protein_match	327	341	3.9E-23	+	.	date=15-07-2021;Target=null 327 341;ID=match$1188_327_341;signature_desc=Disease resistance protein signature;Name=PR00364;status=T
Dm2d_Uk-1_orf5378	PRINTS	protein_match	683	699	3.9E-23	+	.	date=15-07-2021;Target=null 683 699;ID=match$1188_683_699;signature_desc=Disease resistance protein signature;Name=PR00364;status=T
Dm2d_Uk-1_orf5378	PRINTS	protein_match	420	434	3.9E-23	+	.	date=15-07-2021;Target=null 420 434;ID=match$1188_420_434;signature_desc=Disease resistance protein signature;Name=PR00364;status=T
Dm2d_Uk-1_orf5378	SUPERFAMILY	protein_match	209	479	3.84E-53	+	.	date=15-07-2021;Target=null 209 479;ID=match$1189_209_479;Name=SSF52540;status=T;Dbxref="InterPro:IPR027417"
Dm2d_Uk-1_orf5378	Pfam	protein_match	664	683	2.6E-6	+	.	date=15-07-2021;Target=null 664 683;ID=match$1190_664_683;signature_desc=Leucine Rich Repeat;Name=PF07725;status=T;Dbxref="InterPro:IPR011713"
Dm2d_Uk-1_orf5378	Pfam	protein_match	244	455	1.3E-17	+	.	date=15-07-2021;Target=null 244 455;ID=match$1191_244_455;signature_desc=NB-ARC domain;Name=PF00931;status=T;Dbxref="InterPro:IPR002182"
Dm2d_Uk-1_orf5378	Gene3D	protein_match	943	1068	2.3E-8	+	.	date=15-07-2021;Target=null 943 1068;ID=match$1192_943_1068;Name=G3DSA:3.80.10.10;status=T;Dbxref="InterPro:IPR032675"
Dm2d_Uk-1_orf5378	Gene3D	protein_match	48	213	1.0E-60	+	.	date=15-07-2021;Target=null 48 213;ID=match$1193_48_213;Name=G3DSA:3.40.50.10140;status=T;Dbxref="InterPro:IPR035897"
Dm2d_Uk-1_orf5378	SUPERFAMILY	protein_match	643	885	4.87E-43	+	.	date=15-07-2021;Target=null 643 885;ID=match$1194_643_885;Name=SSF52047;status=T
Dm2d_Uk-1_orf5378	SMART	protein_match	51	188	1.7E-55	+	.	date=15-07-2021;Target=null 51 188;ID=match$1195_51_188;Name=SM00255;status=T;Dbxref="InterPro:IPR000157"
##sequence-region MLA18-1 1 2880
MLA18-1	provided_by_user	nucleic_acid	1	2880	.	+	.	ID=MLA18-1;Name=MLA18-1;md5=272a0f2db9b5c91e1ea21a3b6f827152
MLA18-1_orf11759	getorf	ORF	1	2877	.	+	.	Target=pep_MLA18-1_1_2877 1 959;ID=orf_MLA18-1_1_2877;Name=MLA18-1_orf11759;md5=272a0f2db9b5c91e1ea21a3b6f827152
MLA18-1_orf11759	getorf	polypeptide	1	959	.	+	.	ID=pep_MLA18-1_1_2877;md5=4da5347318fc5ff3eb3b9a729c8c7bfd
MLA18-1_orf11759	Coils	protein_match	26	46	.	+	.	date=15-07-2021;Target=null 26 46;ID=match$1196_26_46;Name=Coil;status=T
MLA18-1_orf11759	Pfam	protein_match	197	424	1.4E-45	+	.	date=15-07-2021;Target=null 197 424;ID=match$1197_197_424;signature_desc=NB-ARC domain;Name=PF00931;status=T;Dbxref="InterPro:IPR002182"
MLA18-1_orf11759	Gene3D	protein_match	161	323	9.5E-32	+	.	date=15-07-2021;Target=null 161 323;ID=match$1198_161_323;Name=G3DSA:3.40.50.300;status=T
MLA18-1_orf11759	Gene3D	protein_match	422	512	3.4E-15	+	.	date=15-07-2021;Target=null 422 512;ID=match$1199_422_512;Name=G3DSA:1.10.10.10;status=T;Dbxref="InterPro:IPR036388"
MLA18-1_orf11759	PRINTS	protein_match	270	284	1.6E-16	+	.	date=15-07-2021;Target=null 270 284;ID=match$1200_270_284;signature_desc=Disease resistance protein signature;Name=PR00364;status=T
MLA18-1_orf11759	PRINTS	protein_match	630	646	1.6E-16	+	.	date=15-07-2021;Target=null 630 646;ID=match$1200_630_646;signature_desc=Disease resistance protein signature;Name=PR00364;status=T
MLA18-1_orf11759	PRINTS	protein_match	368	382	1.6E-16	+	.	date=15-07-2021;Target=null 368 382;ID=match$1200_368_382;signature_desc=Disease resistance protein signature;Name=PR00364;status=T
MLA18-1_orf11759	PRINTS	protein_match	197	212	1.6E-16	+	.	date=15-07-2021;Target=null 197 212;ID=match$1200_197_212;signature_desc=Disease resistance protein signature;Name=PR00364;status=T
MLA18-1_orf11759	SUPERFAMILY	protein_match	500	822	1.87E-28	+	.	date=15-07-2021;Target=null 500 822;ID=match$1201_500_822;Name=SSF52058;status=T
MLA18-1_orf11759	Gene3D	protein_match	524	832	6.0E-23	+	.	date=15-07-2021;Target=null 524 832;ID=match$1202_524_832;Name=G3DSA:3.80.10.10;status=T;Dbxref="InterPro:IPR032675"
MLA18-1_orf11759	Pfam	protein_match	7	91	3.3E-23	+	.	date=15-07-2021;Target=null 7 91;ID=match$1203_7_91;signature_desc=Rx N-terminal domain;Name=PF18052;status=T;Dbxref="InterPro:IPR041118"
MLA18-1_orf11759	Gene3D	protein_match	6	121	4.3E-35	+	.	date=15-07-2021;Target=null 6 121;ID=match$1204_6_121;Name=G3DSA:1.20.5.4130;status=T
MLA18-1_orf11759	SUPERFAMILY	protein_match	176	436	3.06E-61	+	.	date=15-07-2021;Target=null 176 436;ID=match$1205_176_436;Name=SSF52540;status=T;Dbxref="InterPro:IPR027417"
MLA18-1_orf11759	CDD	protein_match	6	135	4.78752E-27	+	.	date=15-07-2021;Target=null 6 135;ID=match$1206_6_135;signature_desc=RX-CC_like;Name=cd14798;status=T;Dbxref="InterPro:IPR038005"
MLA18-1_orf11759	Gene3D	protein_match	333	421	2.5E-15	+	.	date=15-07-2021;Target=null 333 421;ID=match$1207_333_421;Name=G3DSA:1.10.8.430;status=T;Dbxref="InterPro:IPR042197"
##sequence-region Pm21 1 2730
Pm21	provided_by_user	nucleic_acid	1	2730	.	+	.	ID=Pm21;Name=Pm21;md5=c94a2020f88748de6a41a9df72485f15
Pm21_orf23202	getorf	ORF	1	2727	.	+	.	Target=pep_Pm21_1_2727 1 909;ID=orf_Pm21_1_2727;Name=Pm21_orf23202;md5=c94a2020f88748de6a41a9df72485f15
Pm21_orf23202	getorf	polypeptide	1	909	.	+	.	ID=pep_Pm21_1_2727;md5=7bd346d994328d857ca0b93491449593
Pm21_orf23202	Coils	protein_match	38	58	.	+	.	date=15-07-2021;Target=null 38 58;ID=match$1208_38_58;Name=Coil;status=T
Pm21_orf23202	PRINTS	protein_match	758	774	4.0E-15	+	.	date=15-07-2021;Target=null 758 774;ID=match$1209_758_774;signature_desc=Disease resistance protein signature;Name=PR00364;status=T
Pm21_orf23202	PRINTS	protein_match	262	276	4.0E-15	+	.	date=15-07-2021;Target=null 262 276;ID=match$1209_262_276;signature_desc=Disease resistance protein signature;Name=PR00364;status=T
Pm21_orf23202	PRINTS	protein_match	189	204	4.0E-15	+	.	date=15-07-2021;Target=null 189 204;ID=match$1209_189_204;signature_desc=Disease resistance protein signature;Name=PR00364;status=T
Pm21_orf23202	PRINTS	protein_match	359	373	4.0E-15	+	.	date=15-07-2021;Target=null 359 373;ID=match$1209_359_373;signature_desc=Disease resistance protein signature;Name=PR00364;status=T
Pm21_orf23202	Pfam	protein_match	12	94	1.1E-19	+	.	date=15-07-2021;Target=null 12 94;ID=match$1210_12_94;signature_desc=Rx N-terminal domain;Name=PF18052;status=T;Dbxref="InterPro:IPR041118"
Pm21_orf23202	CDD	protein_match	11	124	1.03083E-23	+	.	date=15-07-2021;Target=null 11 124;ID=match$1211_11_124;signature_desc=RX-CC_like;Name=cd14798;status=T;Dbxref="InterPro:IPR038005"
Pm21_orf23202	SUPERFAMILY	protein_match	156	425	1.93E-62	+	.	date=15-07-2021;Target=null 156 425;ID=match$1212_156_425;Name=SSF52540;status=T;Dbxref="InterPro:IPR027417"
Pm21_orf23202	Gene3D	protein_match	411	501	3.7E-16	+	.	date=15-07-2021;Target=null 411 501;ID=match$1213_411_501;Name=G3DSA:1.10.10.10;status=T;Dbxref="InterPro:IPR036388"
Pm21_orf23202	Pfam	protein_match	173	411	1.7E-46	+	.	date=15-07-2021;Target=null 173 411;ID=match$1214_173_411;signature_desc=NB-ARC domain;Name=PF00931;status=T;Dbxref="InterPro:IPR002182"
Pm21_orf23202	Gene3D	protein_match	323	410	5.3E-15	+	.	date=15-07-2021;Target=null 323 410;ID=match$1215_323_410;Name=G3DSA:1.10.8.430;status=T;Dbxref="InterPro:IPR042197"
Pm21_orf23202	SUPERFAMILY	protein_match	488	861	2.89E-31	+	.	date=15-07-2021;Target=null 488 861;ID=match$1216_488_861;Name=SSF52058;status=T
Pm21_orf23202	Gene3D	protein_match	154	311	1.2E-34	+	.	date=15-07-2021;Target=null 154 311;ID=match$1217_154_311;Name=G3DSA:3.40.50.300;status=T
Pm21_orf23202	Gene3D	protein_match	537	868	7.9E-29	+	.	date=15-07-2021;Target=null 537 868;ID=match$1218_537_868;Name=G3DSA:3.80.10.10;status=T;Dbxref="InterPro:IPR032675"
Pm21_orf23202	Gene3D	protein_match	11	117	1.4E-27	+	.	date=15-07-2021;Target=null 11 117;ID=match$1219_11_117;Name=G3DSA:1.20.5.4130;status=T
##sequence-region Rp3-1 1 3777
Rp3-1	provided_by_user	nucleic_acid	1	3777	.	+	.	ID=Rp3-1;Name=Rp3-1;md5=ec6b3ec720e8209ce09cd7bf38f4a2c1
Rp3-1_orf26650	getorf	ORF	1	3774	.	+	.	Target=pep_Rp3-1_1_3774 1 1258;ID=orf_Rp3-1_1_3774;Name=Rp3-1_orf26650;md5=ec6b3ec720e8209ce09cd7bf38f4a2c1
Rp3-1_orf26650	getorf	polypeptide	1	1258	.	+	.	ID=pep_Rp3-1_1_3774;md5=380f01d76606f4478a439d8322b7dea4
Rp3-1_orf26650	Pfam	protein_match	6	89	3.2E-13	+	.	date=15-07-2021;Target=null 6 89;ID=match$1220_6_89;signature_desc=Rx N-terminal domain;Name=PF18052;status=T;Dbxref="InterPro:IPR041118"
Rp3-1_orf26650	Gene3D	protein_match	537	692	1.0E-22	+	.	date=15-07-2021;Target=null 537 692;ID=match$1221_537_692;Name=G3DSA:3.80.10.10;status=T;Dbxref="InterPro:IPR032675"
Rp3-1_orf26650	Pfam	protein_match	173	391	3.2E-47	+	.	date=15-07-2021;Target=null 173 391;ID=match$1222_173_391;signature_desc=NB-ARC domain;Name=PF00931;status=T;Dbxref="InterPro:IPR002182"
Rp3-1_orf26650	Gene3D	protein_match	1032	1132	2.2E-5	+	.	date=15-07-2021;Target=null 1032 1132;ID=match$1223_1032_1132;Name=G3DSA:3.80.10.10;status=T;Dbxref="InterPro:IPR032675"
Rp3-1_orf26650	Gene3D	protein_match	796	1014	1.7E-9	+	.	date=15-07-2021;Target=null 796 1014;ID=match$1224_796_1014;Name=G3DSA:3.80.10.10;status=T;Dbxref="InterPro:IPR032675"
Rp3-1_orf26650	Gene3D	protein_match	1133	1238	6.7E-24	+	.	date=15-07-2021;Target=null 1133 1238;ID=match$1224_1133_1238;Name=G3DSA:3.80.10.10;status=T;Dbxref="InterPro:IPR032675"
Rp3-1_orf26650	SUPERFAMILY	protein_match	493	1227	2.83E-51	+	.	date=15-07-2021;Target=null 493 1227;ID=match$1225_493_1227;Name=SSF52058;status=T
Rp3-1_orf26650	SUPERFAMILY	protein_match	161	426	7.09E-61	+	.	date=15-07-2021;Target=null 161 426;ID=match$1226_161_426;Name=SSF52540;status=T;Dbxref="InterPro:IPR027417"
Rp3-1_orf26650	Gene3D	protein_match	410	505	3.4E-11	+	.	date=15-07-2021;Target=null 410 505;ID=match$1227_410_505;Name=G3DSA:1.10.10.10;status=T;Dbxref="InterPro:IPR036388"
Rp3-1_orf26650	PRINTS	protein_match	363	377	5.9E-20	+	.	date=15-07-2021;Target=null 363 377;ID=match$1228_363_377;signature_desc=Disease resistance protein signature;Name=PR00364;status=T
Rp3-1_orf26650	PRINTS	protein_match	194	209	5.9E-20	+	.	date=15-07-2021;Target=null 194 209;ID=match$1228_194_209;signature_desc=Disease resistance protein signature;Name=PR00364;status=T
Rp3-1_orf26650	PRINTS	protein_match	752	768	5.9E-20	+	.	date=15-07-2021;Target=null 752 768;ID=match$1228_752_768;signature_desc=Disease resistance protein signature;Name=PR00364;status=T
Rp3-1_orf26650	PRINTS	protein_match	267	281	5.9E-20	+	.	date=15-07-2021;Target=null 267 281;ID=match$1228_267_281;signature_desc=Disease resistance protein signature;Name=PR00364;status=T
Rp3-1_orf26650	SMART	protein_match	1164	1188	18.0	+	.	date=15-07-2021;Target=null 1164 1188;ID=match$1229_1164_1188;Name=SM00369;status=T;Dbxref="InterPro:IPR003591"
Rp3-1_orf26650	SMART	protein_match	632	656	230.0	+	.	date=15-07-2021;Target=null 632 656;ID=match$1229_632_656;Name=SM00369;status=T;Dbxref="InterPro:IPR003591"
Rp3-1_orf26650	SMART	protein_match	997	1019	73.0	+	.	date=15-07-2021;Target=null 997 1019;ID=match$1229_997_1019;Name=SM00369;status=T;Dbxref="InterPro:IPR003591"
Rp3-1_orf26650	SMART	protein_match	1116	1140	140.0	+	.	date=15-07-2021;Target=null 1116 1140;ID=match$1229_1116_1140;Name=SM00369;status=T;Dbxref="InterPro:IPR003591"
Rp3-1_orf26650	SMART	protein_match	754	778	99.0	+	.	date=15-07-2021;Target=null 754 778;ID=match$1229_754_778;Name=SM00369;status=T;Dbxref="InterPro:IPR003591"
Rp3-1_orf26650	SUPERFAMILY	protein_match	719	1013	1.94E-19	+	.	date=15-07-2021;Target=null 719 1013;ID=match$1230_719_1013;Name=SSF52058;status=T
Rp3-1_orf26650	Gene3D	protein_match	693	792	2.3E-13	+	.	date=15-07-2021;Target=null 693 792;ID=match$1231_693_792;Name=G3DSA:3.80.10.10;status=T;Dbxref="InterPro:IPR032675"
Rp3-1_orf26650	Gene3D	protein_match	154	322	6.5E-36	+	.	date=15-07-2021;Target=null 154 322;ID=match$1232_154_322;Name=G3DSA:3.40.50.300;status=T
Rp3-1_orf26650	Gene3D	protein_match	9	119	3.1E-14	+	.	date=15-07-2021;Target=null 9 119;ID=match$1233_9_119;Name=G3DSA:1.20.5.4130;status=T
Rp3-1_orf26650	Gene3D	protein_match	327	409	1.2E-11	+	.	date=15-07-2021;Target=null 327 409;ID=match$1234_327_409;Name=G3DSA:1.10.8.430;status=T;Dbxref="InterPro:IPR042197"
##sequence-region Rpi-edn1_1 1 2544
Rpi-edn1_1	provided_by_user	nucleic_acid	1	2544	.	+	.	ID=Rpi-edn1_1;Name=Rpi-edn1_1;md5=f316fb3186b8f1c8d02e6f212b504195
Rpi-edn1_1_orf28652	getorf	ORF	1	2541	.	+	.	Target=pep_Rpi-edn1_1_1_2541 1 847;ID=orf_Rpi-edn1_1_1_2541;Name=Rpi-edn1_1_orf28652;md5=f316fb3186b8f1c8d02e6f212b504195
Rpi-edn1_1_orf28652	getorf	polypeptide	1	847	.	+	.	ID=pep_Rpi-edn1_1_1_2541;md5=4ac1caf9ebbb001239e3869c7994456e
Rpi-edn1_1_orf28652	Pfam	protein_match	5	88	1.4E-18	+	.	date=15-07-2021;Target=null 5 88;ID=match$1235_5_88;signature_desc=Rx N-terminal domain;Name=PF18052;status=T;Dbxref="InterPro:IPR041118"
Rpi-edn1_1_orf28652	Gene3D	protein_match	407	496	1.2E-19	+	.	date=15-07-2021;Target=null 407 496;ID=match$1236_407_496;Name=G3DSA:1.10.10.10;status=T;Dbxref="InterPro:IPR036388"
Rpi-edn1_1_orf28652	Gene3D	protein_match	322	406	1.9E-16	+	.	date=15-07-2021;Target=null 322 406;ID=match$1237_322_406;Name=G3DSA:1.10.8.430;status=T;Dbxref="InterPro:IPR042197"
Rpi-edn1_1_orf28652	Gene3D	protein_match	497	667	1.5E-12	+	.	date=15-07-2021;Target=null 497 667;ID=match$1238_497_667;Name=G3DSA:3.80.10.10;status=T;Dbxref="InterPro:IPR032675"
Rpi-edn1_1_orf28652	Gene3D	protein_match	672	845	3.0E-17	+	.	date=15-07-2021;Target=null 672 845;ID=match$1239_672_845;Name=G3DSA:3.80.10.10;status=T;Dbxref="InterPro:IPR032675"
Rpi-edn1_1_orf28652	CDD	protein_match	2	122	2.23632E-28	+	.	date=15-07-2021;Target=null 2 122;ID=match$1240_2_122;signature_desc=RX-CC_like;Name=cd14798;status=T;Dbxref="InterPro:IPR038005"
Rpi-edn1_1_orf28652	SUPERFAMILY	protein_match	157	421	1.12E-64	+	.	date=15-07-2021;Target=null 157 421;ID=match$1241_157_421;Name=SSF52540;status=T;Dbxref="InterPro:IPR027417"
Rpi-edn1_1_orf28652	SUPERFAMILY	protein_match	474	836	9.98E-29	+	.	date=15-07-2021;Target=null 474 836;ID=match$1242_474_836;Name=SSF52058;status=T
Rpi-edn1_1_orf28652	Pfam	protein_match	168	408	2.4E-60	+	.	date=15-07-2021;Target=null 168 408;ID=match$1243_168_408;signature_desc=NB-ARC domain;Name=PF00931;status=T;Dbxref="InterPro:IPR002182"
Rpi-edn1_1_orf28652	Gene3D	protein_match	141	314	2.3E-37	+	.	date=15-07-2021;Target=null 141 314;ID=match$1244_141_314;Name=G3DSA:3.40.50.300;status=T
Rpi-edn1_1_orf28652	Gene3D	protein_match	6	121	2.4E-15	+	.	date=15-07-2021;Target=null 6 121;ID=match$1245_6_121;Name=G3DSA:1.20.5.4130;status=T
Rpi-edn1_1_orf28652	PRINTS	protein_match	184	199	3.6E-17	+	.	date=15-07-2021;Target=null 184 199;ID=match$1246_184_199;signature_desc=Disease resistance protein signature;Name=PR00364;status=T
Rpi-edn1_1_orf28652	PRINTS	protein_match	357	371	3.6E-17	+	.	date=15-07-2021;Target=null 357 371;ID=match$1246_357_371;signature_desc=Disease resistance protein signature;Name=PR00364;status=T
Rpi-edn1_1_orf28652	PRINTS	protein_match	584	600	3.6E-17	+	.	date=15-07-2021;Target=null 584 600;ID=match$1246_584_600;signature_desc=Disease resistance protein signature;Name=PR00364;status=T
Rpi-edn1_1_orf28652	PRINTS	protein_match	263	277	3.6E-17	+	.	date=15-07-2021;Target=null 263 277;ID=match$1246_263_277;signature_desc=Disease resistance protein signature;Name=PR00364;status=T
##sequence-region Dm2h_Bla-1 1 3510
Dm2h_Bla-1	provided_by_user	nucleic_acid	1	3510	.	+	.	ID=Dm2h_Bla-1;Name=Dm2h_Bla-1;md5=60c12ba9ad1d7dd279b1e66e4e18ac2
Dm2h_Bla-1_orf5481	getorf	ORF	1	3507	.	+	.	Target=pep_Dm2h_Bla-1_1_3507 1 1169;ID=orf_Dm2h_Bla-1_1_3507;Name=Dm2h_Bla-1_orf5481;md5=60c12ba9ad1d7dd279b1e66e4e18ac2
Dm2h_Bla-1_orf5481	getorf	polypeptide	1	1169	.	+	.	ID=pep_Dm2h_Bla-1_1_3507;md5=8eef29e579f999d2e13202875929d15e
Dm2h_Bla-1_orf5481	SUPERFAMILY	protein_match	85	232	5.75E-37	+	.	date=15-07-2021;Target=null 85 232;ID=match$1247_85_232;Name=SSF52200;status=T;Dbxref="InterPro:IPR035897"
Dm2h_Bla-1_orf5481	SMART	protein_match	93	230	3.8E-56	+	.	date=15-07-2021;Target=null 93 230;ID=match$1248_93_230;Name=SM00255;status=T;Dbxref="InterPro:IPR000157"
Dm2h_Bla-1_orf5481	CDD	protein_match	294	411	0.00178157	+	.	date=15-07-2021;Target=null 294 411;ID=match$1249_294_411;signature_desc=AAA;Name=cd00009;status=T
Dm2h_Bla-1_orf5481	SMART	protein_match	288	428	0.0043	+	.	date=15-07-2021;Target=null 288 428;ID=match$1250_288_428;Name=SM00382;status=T;Dbxref="InterPro:IPR003593"
Dm2h_Bla-1_orf5481	ProSiteProfiles	protein_match	92	230	25.119	+	.	date=15-07-2021;Target=null 92 230;ID=match$1251_92_230;signature_desc=TIR domain profile.;Name=PS50104;status=T;Dbxref="InterPro:IPR000157"
Dm2h_Bla-1_orf5481	Gene3D	protein_match	429	511	5.4E-12	+	.	date=15-07-2021;Target=null 429 511;ID=match$1252_429_511;Name=G3DSA:1.10.8.430;status=T;Dbxref="InterPro:IPR042197"
Dm2h_Bla-1_orf5481	Pfam	protein_match	280	497	1.4E-19	+	.	date=15-07-2021;Target=null 280 497;ID=match$1253_280_497;signature_desc=NB-ARC domain;Name=PF00931;status=T;Dbxref="InterPro:IPR002182"
Dm2h_Bla-1_orf5481	Gene3D	protein_match	90	255	3.5E-60	+	.	date=15-07-2021;Target=null 90 255;ID=match$1254_90_255;Name=G3DSA:3.40.50.10140;status=T;Dbxref="InterPro:IPR035897"
Dm2h_Bla-1_orf5481	SUPERFAMILY	protein_match	253	521	6.32E-56	+	.	date=15-07-2021;Target=null 253 521;ID=match$1255_253_521;Name=SSF52540;status=T;Dbxref="InterPro:IPR027417"
Dm2h_Bla-1_orf5481	Gene3D	protein_match	256	423	8.2E-26	+	.	date=15-07-2021;Target=null 256 423;ID=match$1256_256_423;Name=G3DSA:3.40.50.300;status=T
Dm2h_Bla-1_orf5481	Gene3D	protein_match	631	808	1.9E-26	+	.	date=15-07-2021;Target=null 631 808;ID=match$1257_631_808;Name=G3DSA:3.80.10.10;status=T;Dbxref="InterPro:IPR032675"
Dm2h_Bla-1_orf5481	Pfam	protein_match	93	270	1.6E-55	+	.	date=15-07-2021;Target=null 93 270;ID=match$1258_93_270;signature_desc=TIR domain;Name=PF01582;status=T;Dbxref="InterPro:IPR000157"
Dm2h_Bla-1_orf5481	Gene3D	protein_match	809	1020	1.8E-23	+	.	date=15-07-2021;Target=null 809 1020;ID=match$1259_809_1020;Name=G3DSA:3.80.10.10;status=T;Dbxref="InterPro:IPR032675"
Dm2h_Bla-1_orf5481	SUPERFAMILY	protein_match	662	972	1.02E-50	+	.	date=15-07-2021;Target=null 662 972;ID=match$1260_662_972;Name=SSF52058;status=T
Dm2h_Bla-1_orf5481	Pfam	protein_match	694	713	1.6E-7	+	.	date=15-07-2021;Target=null 694 713;ID=match$1261_694_713;signature_desc=Leucine Rich Repeat;Name=PF07725;status=T;Dbxref="InterPro:IPR011713"
Dm2h_Bla-1_orf5481	SUPERFAMILY	protein_match	498	586	1.25E-5	+	.	date=15-07-2021;Target=null 498 586;ID=match$1262_498_586;Name=SSF46785;status=T;Dbxref="InterPro:IPR036390"
Dm2h_Bla-1_orf5481	PRINTS	protein_match	760	776	4.2E-23	+	.	date=15-07-2021;Target=null 760 776;ID=match$1263_760_776;signature_desc=Disease resistance protein signature;Name=PR00364;status=T
Dm2h_Bla-1_orf5481	PRINTS	protein_match	369	383	4.2E-23	+	.	date=15-07-2021;Target=null 369 383;ID=match$1263_369_383;signature_desc=Disease resistance protein signature;Name=PR00364;status=T
Dm2h_Bla-1_orf5481	PRINTS	protein_match	291	306	4.2E-23	+	.	date=15-07-2021;Target=null 291 306;ID=match$1263_291_306;signature_desc=Disease resistance protein signature;Name=PR00364;status=T
Dm2h_Bla-1_orf5481	PRINTS	protein_match	462	476	4.2E-23	+	.	date=15-07-2021;Target=null 462 476;ID=match$1263_462_476;signature_desc=Disease resistance protein signature;Name=PR00364;status=T
##sequence-region RFL1 1 2658
RFL1	provided_by_user	nucleic_acid	1	2658	.	+	.	ID=RFL1;Name=RFL1;md5=37e4cb35a3333d5f3c28b6d581f118c7
RFL1_orf25591	getorf	ORF	1	2655	.	+	.	Target=pep_RFL1_1_2655 1 885;ID=orf_RFL1_1_2655;Name=RFL1_orf25591;md5=37e4cb35a3333d5f3c28b6d581f118c7
RFL1_orf25591	getorf	polypeptide	1	885	.	+	.	ID=pep_RFL1_1_2655;md5=ee87775b71d4cd5fe217ef32e40f114b
RFL1_orf25591	Gene3D	protein_match	312	398	1.2E-17	+	.	date=15-07-2021;Target=null 312 398;ID=match$1264_312_398;Name=G3DSA:1.10.8.430;status=T;Dbxref="InterPro:IPR042197"
RFL1_orf25591	Gene3D	protein_match	707	876	7.1E-6	+	.	date=15-07-2021;Target=null 707 876;ID=match$1265_707_876;Name=G3DSA:3.80.10.10;status=T;Dbxref="InterPro:IPR032675"
RFL1_orf25591	Gene3D	protein_match	399	485	2.1E-13	+	.	date=15-07-2021;Target=null 399 485;ID=match$1266_399_485;Name=G3DSA:1.10.10.10;status=T;Dbxref="InterPro:IPR036388"
RFL1_orf25591	Pfam	protein_match	161	400	2.7E-78	+	.	date=15-07-2021;Target=null 161 400;ID=match$1267_161_400;signature_desc=NB-ARC domain;Name=PF00931;status=T;Dbxref="InterPro:IPR002182"
RFL1_orf25591	Coils	protein_match	29	49	.	+	.	date=15-07-2021;Target=null 29 49;ID=match$1268_29_49;Name=Coil;status=T
RFL1_orf25591	SUPERFAMILY	protein_match	151	414	8.37E-53	+	.	date=15-07-2021;Target=null 151 414;ID=match$1269_151_414;Name=SSF52540;status=T;Dbxref="InterPro:IPR027417"
RFL1_orf25591	SUPERFAMILY	protein_match	474	849	1.59E-36	+	.	date=15-07-2021;Target=null 474 849;ID=match$1270_474_849;Name=SSF52058;status=T
RFL1_orf25591	Gene3D	protein_match	489	672	8.5E-26	+	.	date=15-07-2021;Target=null 489 672;ID=match$1271_489_672;Name=G3DSA:3.80.10.10;status=T;Dbxref="InterPro:IPR032675"
RFL1_orf25591	Pfam	protein_match	540	599	1.1E-11	+	.	date=15-07-2021;Target=null 540 599;ID=match$1272_540_599;signature_desc=Leucine rich repeat;Name=PF13855;status=T;Dbxref="InterPro:IPR001611"
RFL1_orf25591	PRINTS	protein_match	348	362	1.7E-25	+	.	date=15-07-2021;Target=null 348 362;ID=match$1273_348_362;signature_desc=Disease resistance protein signature;Name=PR00364;status=T
RFL1_orf25591	PRINTS	protein_match	254	268	1.7E-25	+	.	date=15-07-2021;Target=null 254 268;ID=match$1273_254_268;signature_desc=Disease resistance protein signature;Name=PR00364;status=T
RFL1_orf25591	PRINTS	protein_match	178	193	1.7E-25	+	.	date=15-07-2021;Target=null 178 193;ID=match$1273_178_193;signature_desc=Disease resistance protein signature;Name=PR00364;status=T
RFL1_orf25591	PRINTS	protein_match	560	576	1.7E-25	+	.	date=15-07-2021;Target=null 560 576;ID=match$1273_560_576;signature_desc=Disease resistance protein signature;Name=PR00364;status=T
RFL1_orf25591	Gene3D	protein_match	138	308	4.9E-28	+	.	date=15-07-2021;Target=null 138 308;ID=match$1274_138_308;Name=G3DSA:3.40.50.300;status=T
##sequence-region Fom-2 1 3222
Fom-2	provided_by_user	nucleic_acid	1	3222	.	+	.	ID=Fom-2;Name=Fom-2;md5=626c9edbc325b2bed253c4a06fbdf967
Fom-2_orf6271	getorf	ORF	1	3219	.	+	.	Target=pep_Fom-2_1_3219 1 1073;ID=orf_Fom-2_1_3219;Name=Fom-2_orf6271;md5=626c9edbc325b2bed253c4a06fbdf967
Fom-2_orf6271	getorf	polypeptide	1	1073	.	+	.	ID=pep_Fom-2_1_3219;md5=a6c216bbc7f048a5eb7b3291b7842478
Fom-2_orf6271	Gene3D	protein_match	329	413	1.3E-6	+	.	date=15-07-2021;Target=null 329 413;ID=match$1275_329_413;Name=G3DSA:1.10.8.430;status=T;Dbxref="InterPro:IPR042197"
Fom-2_orf6271	PRINTS	protein_match	365	379	9.5E-15	+	.	date=15-07-2021;Target=null 365 379;ID=match$1276_365_379;signature_desc=Disease resistance protein signature;Name=PR00364;status=T
Fom-2_orf6271	PRINTS	protein_match	267	281	9.5E-15	+	.	date=15-07-2021;Target=null 267 281;ID=match$1276_267_281;signature_desc=Disease resistance protein signature;Name=PR00364;status=T
Fom-2_orf6271	PRINTS	protein_match	193	208	9.5E-15	+	.	date=15-07-2021;Target=null 193 208;ID=match$1276_193_208;signature_desc=Disease resistance protein signature;Name=PR00364;status=T
Fom-2_orf6271	PRINTS	protein_match	859	875	9.5E-15	+	.	date=15-07-2021;Target=null 859 875;ID=match$1276_859_875;signature_desc=Disease resistance protein signature;Name=PR00364;status=T
Fom-2_orf6271	Gene3D	protein_match	414	503	2.3E-13	+	.	date=15-07-2021;Target=null 414 503;ID=match$1277_414_503;Name=G3DSA:1.10.10.10;status=T;Dbxref="InterPro:IPR036388"
Fom-2_orf6271	SUPERFAMILY	protein_match	155	429	4.41E-52	+	.	date=15-07-2021;Target=null 155 429;ID=match$1278_155_429;Name=SSF52540;status=T;Dbxref="InterPro:IPR027417"
Fom-2_orf6271	CDD	protein_match	9	121	5.10938E-10	+	.	date=15-07-2021;Target=null 9 121;ID=match$1279_9_121;signature_desc=RX-CC_like;Name=cd14798;status=T;Dbxref="InterPro:IPR038005"
Fom-2_orf6271	Gene3D	protein_match	898	1063	4.2E-17	+	.	date=15-07-2021;Target=null 898 1063;ID=match$1280_898_1063;Name=G3DSA:3.80.10.10;status=T;Dbxref="InterPro:IPR032675"
Fom-2_orf6271	Pfam	protein_match	175	415	1.1E-42	+	.	date=15-07-2021;Target=null 175 415;ID=match$1281_175_415;signature_desc=NB-ARC domain;Name=PF00931;status=T;Dbxref="InterPro:IPR002182"
Fom-2_orf6271	SUPERFAMILY	protein_match	506	901	2.72E-32	+	.	date=15-07-2021;Target=null 506 901;ID=match$1282_506_901;Name=SSF52058;status=T
Fom-2_orf6271	Gene3D	protein_match	516	897	2.0E-31	+	.	date=15-07-2021;Target=null 516 897;ID=match$1283_516_897;Name=G3DSA:3.80.10.10;status=T;Dbxref="InterPro:IPR032675"
Fom-2_orf6271	Gene3D	protein_match	8	121	4.7E-15	+	.	date=15-07-2021;Target=null 8 121;ID=match$1284_8_121;Name=G3DSA:1.20.5.4130;status=T
Fom-2_orf6271	SUPERFAMILY	protein_match	816	1041	1.8E-18	+	.	date=15-07-2021;Target=null 816 1041;ID=match$1285_816_1041;Name=SSF52047;status=T
Fom-2_orf6271	Pfam	protein_match	9	99	9.4E-18	+	.	date=15-07-2021;Target=null 9 99;ID=match$1286_9_99;signature_desc=Rx N-terminal domain;Name=PF18052;status=T;Dbxref="InterPro:IPR041118"
Fom-2_orf6271	Gene3D	protein_match	156	322	4.3E-35	+	.	date=15-07-2021;Target=null 156 322;ID=match$1287_156_322;Name=G3DSA:3.40.50.300;status=T
##sequence-region PiPR1 1 3129
PiPR1	provided_by_user	nucleic_acid	1	3129	.	+	.	ID=PiPR1;Name=PiPR1;md5=6723527d8e1931bf62a8eed71e1e1e20
PiPR1_orf19627	getorf	ORF	1	3126	.	+	.	Target=pep_PiPR1_1_3126 1 1042;ID=orf_PiPR1_1_3126;Name=PiPR1_orf19627;md5=6723527d8e1931bf62a8eed71e1e1e20
PiPR1_orf19627	getorf	polypeptide	1	1042	.	+	.	ID=pep_PiPR1_1_3126;md5=4744d038797d90433ddd7c80e1fda35e
PiPR1_orf19627	SUPERFAMILY	protein_match	615	1025	4.42E-26	+	.	date=15-07-2021;Target=null 615 1025;ID=match$1288_615_1025;Name=SSF52058;status=T
PiPR1_orf19627	Coils	protein_match	240	267	.	+	.	date=15-07-2021;Target=null 240 267;ID=match$1289_240_267;Name=Coil;status=T
PiPR1_orf19627	Gene3D	protein_match	542	622	1.4E-13	+	.	date=15-07-2021;Target=null 542 622;ID=match$1290_542_622;Name=G3DSA:1.10.10.10;status=T;Dbxref="InterPro:IPR036388"
PiPR1_orf19627	Gene3D	protein_match	276	451	1.2E-32	+	.	date=15-07-2021;Target=null 276 451;ID=match$1291_276_451;Name=G3DSA:3.40.50.300;status=T
PiPR1_orf19627	Pfam	protein_match	301	523	2.3E-40	+	.	date=15-07-2021;Target=null 301 523;ID=match$1292_301_523;signature_desc=NB-ARC domain;Name=PF00931;status=T;Dbxref="InterPro:IPR002182"
PiPR1_orf19627	Gene3D	protein_match	884	1036	4.9E-9	+	.	date=15-07-2021;Target=null 884 1036;ID=match$1293_884_1036;Name=G3DSA:3.80.10.10;status=T;Dbxref="InterPro:IPR032675"
PiPR1_orf19627	ProSiteProfiles	protein_match	138	192	10.65	+	.	date=15-07-2021;Target=null 138 192;ID=match$1294_138_192;signature_desc=Zinc finger BED-type profile.;Name=PS50808;status=T;Dbxref="InterPro:IPR003656"
PiPR1_orf19627	SMART	protein_match	138	188	2.6E-5	+	.	date=15-07-2021;Target=null 138 188;ID=match$1295_138_188;Name=SM00614;status=T
PiPR1_orf19627	Gene3D	protein_match	623	874	7.7E-16	+	.	date=15-07-2021;Target=null 623 874;ID=match$1296_623_874;Name=G3DSA:3.80.10.10;status=T;Dbxref="InterPro:IPR032675"
PiPR1_orf19627	Gene3D	protein_match	18	108	2.6E-6	+	.	date=15-07-2021;Target=null 18 108;ID=match$1297_18_108;Name=G3DSA:1.20.5.4130;status=T
PiPR1_orf19627	Gene3D	protein_match	456	541	1.7E-6	+	.	date=15-07-2021;Target=null 456 541;ID=match$1298_456_541;Name=G3DSA:1.10.8.430;status=T;Dbxref="InterPro:IPR042197"
PiPR1_orf19627	Pfam	protein_match	33	100	2.5E-12	+	.	date=15-07-2021;Target=null 33 100;ID=match$1299_33_100;signature_desc=Rx N-terminal domain;Name=PF18052;status=T;Dbxref="InterPro:IPR041118"
PiPR1_orf19627	SUPERFAMILY	protein_match	280	556	1.31E-56	+	.	date=15-07-2021;Target=null 280 556;ID=match$1300_280_556;Name=SSF52540;status=T;Dbxref="InterPro:IPR027417"
PiPR1_orf19627	PRINTS	protein_match	319	334	2.3E-11	+	.	date=15-07-2021;Target=null 319 334;ID=match$1301_319_334;signature_desc=Disease resistance protein signature;Name=PR00364;status=T
PiPR1_orf19627	PRINTS	protein_match	493	507	2.3E-11	+	.	date=15-07-2021;Target=null 493 507;ID=match$1301_493_507;signature_desc=Disease resistance protein signature;Name=PR00364;status=T
PiPR1_orf19627	PRINTS	protein_match	967	983	2.3E-11	+	.	date=15-07-2021;Target=null 967 983;ID=match$1301_967_983;signature_desc=Disease resistance protein signature;Name=PR00364;status=T
PiPR1_orf19627	PRINTS	protein_match	394	408	2.3E-11	+	.	date=15-07-2021;Target=null 394 408;ID=match$1301_394_408;signature_desc=Disease resistance protein signature;Name=PR00364;status=T
##sequence-region R3a 1 3849
R3a	provided_by_user	nucleic_acid	1	3849	.	+	.	ID=R3a;Name=R3a;md5=474ca6fe2aceffd7273dc824b9f97db4
R3a_orf24680	getorf	ORF	1	3846	.	+	.	Target=pep_R3a_1_3846 1 1282;ID=orf_R3a_1_3846;Name=R3a_orf24680;md5=474ca6fe2aceffd7273dc824b9f97db4
R3a_orf24680	getorf	polypeptide	1	1282	.	+	.	ID=pep_R3a_1_3846;md5=f3a0789252648db102de9cf856719a70
R3a_orf24680	SUPERFAMILY	protein_match	983	1268	4.56E-23	+	.	date=15-07-2021;Target=null 983 1268;ID=match$1302_983_1268;Name=SSF52058;status=T
R3a_orf24680	Gene3D	protein_match	905	1075	1.2E-10	+	.	date=15-07-2021;Target=null 905 1075;ID=match$1303_905_1075;Name=G3DSA:3.80.10.10;status=T;Dbxref="InterPro:IPR032675"
R3a_orf24680	Gene3D	protein_match	158	334	2.7E-42	+	.	date=15-07-2021;Target=null 158 334;ID=match$1304_158_334;Name=G3DSA:3.40.50.300;status=T
R3a_orf24680	SUPERFAMILY	protein_match	564	975	1.02E-38	+	.	date=15-07-2021;Target=null 564 975;ID=match$1305_564_975;Name=SSF52058;status=T
R3a_orf24680	PRINTS	protein_match	373	387	1.1E-20	+	.	date=15-07-2021;Target=null 373 387;ID=match$1306_373_387;signature_desc=Disease resistance protein signature;Name=PR00364;status=T
R3a_orf24680	PRINTS	protein_match	203	218	1.1E-20	+	.	date=15-07-2021;Target=null 203 218;ID=match$1306_203_218;signature_desc=Disease resistance protein signature;Name=PR00364;status=T
R3a_orf24680	PRINTS	protein_match	277	291	1.1E-20	+	.	date=15-07-2021;Target=null 277 291;ID=match$1306_277_291;signature_desc=Disease resistance protein signature;Name=PR00364;status=T
R3a_orf24680	PRINTS	protein_match	653	669	1.1E-20	+	.	date=15-07-2021;Target=null 653 669;ID=match$1306_653_669;signature_desc=Disease resistance protein signature;Name=PR00364;status=T
R3a_orf24680	Coils	protein_match	43	63	.	+	.	date=15-07-2021;Target=null 43 63;ID=match$1307_43_63;Name=Coil;status=T
R3a_orf24680	Pfam	protein_match	181	401	1.2E-52	+	.	date=15-07-2021;Target=null 181 401;ID=match$1308_181_401;signature_desc=NB-ARC domain;Name=PF00931;status=T;Dbxref="InterPro:IPR002182"
R3a_orf24680	Pfam	protein_match	11	105	4.0E-12	+	.	date=15-07-2021;Target=null 11 105;ID=match$1309_11_105;signature_desc=Rx N-terminal domain;Name=PF18052;status=T;Dbxref="InterPro:IPR041118"
R3a_orf24680	Gene3D	protein_match	504	718	2.1E-22	+	.	date=15-07-2021;Target=null 504 718;ID=match$1310_504_718;Name=G3DSA:3.80.10.10;status=T;Dbxref="InterPro:IPR032675"
R3a_orf24680	Gene3D	protein_match	727	894	3.8E-17	+	.	date=15-07-2021;Target=null 727 894;ID=match$1311_727_894;Name=G3DSA:3.80.10.10;status=T;Dbxref="InterPro:IPR032675"
R3a_orf24680	Gene3D	protein_match	1094	1262	8.4E-15	+	.	date=15-07-2021;Target=null 1094 1262;ID=match$1311_1094_1262;Name=G3DSA:3.80.10.10;status=T;Dbxref="InterPro:IPR032675"
R3a_orf24680	Gene3D	protein_match	425	503	3.4E-5	+	.	date=15-07-2021;Target=null 425 503;ID=match$1312_425_503;Name=G3DSA:1.10.10.10;status=T;Dbxref="InterPro:IPR036388"
R3a_orf24680	Coils	protein_match	74	113	.	+	.	date=15-07-2021;Target=null 74 113;ID=match$1313_74_113;Name=Coil;status=T
R3a_orf24680	Gene3D	protein_match	336	424	1.7E-17	+	.	date=15-07-2021;Target=null 336 424;ID=match$1314_336_424;Name=G3DSA:1.10.8.430;status=T;Dbxref="InterPro:IPR042197"
R3a_orf24680	SUPERFAMILY	protein_match	162	434	5.72E-73	+	.	date=15-07-2021;Target=null 162 434;ID=match$1315_162_434;Name=SSF52540;status=T;Dbxref="InterPro:IPR027417"
R3a_orf24680	Coils	protein_match	127	154	.	+	.	date=15-07-2021;Target=null 127 154;ID=match$1316_127_154;Name=Coil;status=T
R3a_orf24680	SMART	protein_match	608	631	16.0	+	.	date=15-07-2021;Target=null 608 631;ID=match$1317_608_631;Name=SM00369;status=T;Dbxref="InterPro:IPR003591"
R3a_orf24680	SMART	protein_match	655	678	110.0	+	.	date=15-07-2021;Target=null 655 678;ID=match$1317_655_678;Name=SM00369;status=T;Dbxref="InterPro:IPR003591"
R3a_orf24680	SMART	protein_match	1027	1051	150.0	+	.	date=15-07-2021;Target=null 1027 1051;ID=match$1317_1027_1051;Name=SM00369;status=T;Dbxref="InterPro:IPR003591"
R3a_orf24680	SMART	protein_match	1151	1172	290.0	+	.	date=15-07-2021;Target=null 1151 1172;ID=match$1317_1151_1172;Name=SM00369;status=T;Dbxref="InterPro:IPR003591"
R3a_orf24680	SMART	protein_match	584	607	38.0	+	.	date=15-07-2021;Target=null 584 607;ID=match$1317_584_607;Name=SM00369;status=T;Dbxref="InterPro:IPR003591"
R3a_orf24680	Gene3D	protein_match	15	121	6.5E-6	+	.	date=15-07-2021;Target=null 15 121;ID=match$1318_15_121;Name=G3DSA:1.20.5.4130;status=T
##sequence-region DM10_Col-0 1 3141
DM10_Col-0	provided_by_user	nucleic_acid	1	3141	.	+	.	ID=DM10_Col-0;Name=DM10_Col-0;md5=f4c0e16010e288e4bb847b545e3504af
DM10_Col-0_orf5745	getorf	ORF	1	3138	.	+	.	Target=pep_DM10_Col-0_1_3138 1 1046;ID=orf_DM10_Col-0_1_3138;Name=DM10_Col-0_orf5745;md5=f4c0e16010e288e4bb847b545e3504af
DM10_Col-0_orf5745	getorf	polypeptide	1	1046	.	+	.	ID=pep_DM10_Col-0_1_3138;md5=ff906e3365249fab46d5150909b7c3f1
DM10_Col-0_orf5745	SMART	protein_match	209	351	6.1E-4	+	.	date=15-07-2021;Target=null 209 351;ID=match$1319_209_351;Name=SM00382;status=T;Dbxref="InterPro:IPR003593"
DM10_Col-0_orf5745	Pfam	protein_match	604	623	3.2E-7	+	.	date=15-07-2021;Target=null 604 623;ID=match$1320_604_623;signature_desc=Leucine Rich Repeat;Name=PF07725;status=T;Dbxref="InterPro:IPR011713"
DM10_Col-0_orf5745	Gene3D	protein_match	11	179	2.3E-63	+	.	date=15-07-2021;Target=null 11 179;ID=match$1321_11_179;Name=G3DSA:3.40.50.10140;status=T;Dbxref="InterPro:IPR035897"
DM10_Col-0_orf5745	PRINTS	protein_match	289	303	1.5E-21	+	.	date=15-07-2021;Target=null 289 303;ID=match$1322_289_303;signature_desc=Disease resistance protein signature;Name=PR00364;status=T
DM10_Col-0_orf5745	PRINTS	protein_match	382	396	1.5E-21	+	.	date=15-07-2021;Target=null 382 396;ID=match$1322_382_396;signature_desc=Disease resistance protein signature;Name=PR00364;status=T
DM10_Col-0_orf5745	PRINTS	protein_match	782	798	1.5E-21	+	.	date=15-07-2021;Target=null 782 798;ID=match$1322_782_798;signature_desc=Disease resistance protein signature;Name=PR00364;status=T
DM10_Col-0_orf5745	PRINTS	protein_match	212	227	1.5E-21	+	.	date=15-07-2021;Target=null 212 227;ID=match$1322_212_227;signature_desc=Disease resistance protein signature;Name=PR00364;status=T
DM10_Col-0_orf5745	Gene3D	protein_match	525	718	2.1E-24	+	.	date=15-07-2021;Target=null 525 718;ID=match$1323_525_718;Name=G3DSA:3.80.10.10;status=T;Dbxref="InterPro:IPR032675"
DM10_Col-0_orf5745	Gene3D	protein_match	719	846	3.9E-12	+	.	date=15-07-2021;Target=null 719 846;ID=match$1323_719_846;Name=G3DSA:3.80.10.10;status=T;Dbxref="InterPro:IPR032675"
DM10_Col-0_orf5745	Gene3D	protein_match	349	431	7.5E-12	+	.	date=15-07-2021;Target=null 349 431;ID=match$1324_349_431;Name=G3DSA:1.10.8.430;status=T;Dbxref="InterPro:IPR042197"
DM10_Col-0_orf5745	SUPERFAMILY	protein_match	4	153	1.44E-37	+	.	date=15-07-2021;Target=null 4 153;ID=match$1325_4_153;Name=SSF52200;status=T;Dbxref="InterPro:IPR035897"
DM10_Col-0_orf5745	ProSiteProfiles	protein_match	13	151	27.074	+	.	date=15-07-2021;Target=null 13 151;ID=match$1326_13_151;signature_desc=TIR domain profile.;Name=PS50104;status=T;Dbxref="InterPro:IPR000157"
DM10_Col-0_orf5745	SUPERFAMILY	protein_match	175	440	9.67E-54	+	.	date=15-07-2021;Target=null 175 440;ID=match$1327_175_440;Name=SSF52540;status=T;Dbxref="InterPro:IPR027417"
DM10_Col-0_orf5745	SMART	protein_match	14	151	1.8E-49	+	.	date=15-07-2021;Target=null 14 151;ID=match$1328_14_151;Name=SM00255;status=T;Dbxref="InterPro:IPR000157"
DM10_Col-0_orf5745	Pfam	protein_match	15	189	8.1E-52	+	.	date=15-07-2021;Target=null 15 189;ID=match$1329_15_189;signature_desc=TIR domain;Name=PF01582;status=T;Dbxref="InterPro:IPR000157"
DM10_Col-0_orf5745	CDD	protein_match	215	335	2.94016E-5	+	.	date=15-07-2021;Target=null 215 335;ID=match$1330_215_335;signature_desc=AAA;Name=cd00009;status=T
DM10_Col-0_orf5745	Pfam	protein_match	192	415	1.2E-22	+	.	date=15-07-2021;Target=null 192 415;ID=match$1331_192_415;signature_desc=NB-ARC domain;Name=PF00931;status=T;Dbxref="InterPro:IPR002182"
DM10_Col-0_orf5745	SUPERFAMILY	protein_match	534	838	5.67E-39	+	.	date=15-07-2021;Target=null 534 838;ID=match$1332_534_838;Name=SSF52058;status=T
DM10_Col-0_orf5745	Gene3D	protein_match	180	345	5.7E-26	+	.	date=15-07-2021;Target=null 180 345;ID=match$1333_180_345;Name=G3DSA:3.40.50.300;status=T
##sequence-region Ta4ANPR1 1 5538
Ta4ANPR1	provided_by_user	nucleic_acid	1	5538	.	+	.	ID=Ta4ANPR1;Name=Ta4ANPR1;md5=1a13d8a8dda6c8a576a89118b4a6ad8c
Ta4ANPR1_orf37109	getorf	ORF	1	5535	.	+	.	Target=pep_Ta4ANPR1_1_5535 1 1845;ID=orf_Ta4ANPR1_1_5535;Name=Ta4ANPR1_orf37109;md5=1a13d8a8dda6c8a576a89118b4a6ad8c
Ta4ANPR1_orf37109	getorf	polypeptide	1	1845	.	+	.	ID=pep_Ta4ANPR1_1_5535;md5=b95fa0ffce7b9361675c63f02e8f33d0
Ta4ANPR1_orf37109	Gene3D	protein_match	71	118	1.4E-15	+	.	date=15-07-2021;Target=null 71 118;ID=match$1334_71_118;Name=G3DSA:1.10.10.60;status=T
Ta4ANPR1_orf37109	SMART	protein_match	68	116	7.7E-11	+	.	date=15-07-2021;Target=null 68 116;ID=match$1335_68_116;Name=SM00717;status=T;Dbxref="InterPro:IPR001005"
Ta4ANPR1_orf37109	SMART	protein_match	14	65	6.5E-17	+	.	date=15-07-2021;Target=null 14 65;ID=match$1335_14_65;Name=SM00717;status=T;Dbxref="InterPro:IPR001005"
Ta4ANPR1_orf37109	CDD	protein_match	17	63	1.0664E-12	+	.	date=15-07-2021;Target=null 17 63;ID=match$1336_17_63;signature_desc=SANT;Name=cd00167;status=T;Dbxref="InterPro:IPR001005"
Ta4ANPR1_orf37109	SUPERFAMILY	protein_match	12	110	2.26E-28	+	.	date=15-07-2021;Target=null 12 110;ID=match$1337_12_110;Name=SSF46689;status=T;Dbxref="InterPro:IPR009057"
Ta4ANPR1_orf37109	ProSiteProfiles	protein_match	1575	1650	14.398	+	.	date=15-07-2021;Target=null 1575 1650;ID=match$1338_1575_1650;signature_desc=Ankyrin repeat region circular profile.;Name=PS50297;status=T;Dbxref="InterPro:IPR020683"
Ta4ANPR1_orf37109	Gene3D	protein_match	896	1253	2.6E-19	+	.	date=15-07-2021;Target=null 896 1253;ID=match$1339_896_1253;Name=G3DSA:3.80.10.10;status=T;Dbxref="InterPro:IPR032675"
Ta4ANPR1_orf37109	Gene3D	protein_match	328	445	3.1E-13	+	.	date=15-07-2021;Target=null 328 445;ID=match$1340_328_445;Name=G3DSA:1.20.5.4130;status=T
Ta4ANPR1_orf37109	SUPERFAMILY	protein_match	880	1239	3.37E-19	+	.	date=15-07-2021;Target=null 880 1239;ID=match$1341_880_1239;Name=SSF52058;status=T
Ta4ANPR1_orf37109	SUPERFAMILY	protein_match	515	788	6.82E-51	+	.	date=15-07-2021;Target=null 515 788;ID=match$1342_515_788;Name=SSF52540;status=T;Dbxref="InterPro:IPR027417"
Ta4ANPR1_orf37109	Pfam	protein_match	536	775	1.2E-33	+	.	date=15-07-2021;Target=null 536 775;ID=match$1343_536_775;signature_desc=NB-ARC domain;Name=PF00931;status=T;Dbxref="InterPro:IPR002182"
Ta4ANPR1_orf37109	Gene3D	protein_match	768	871	6.1E-11	+	.	date=15-07-2021;Target=null 768 871;ID=match$1344_768_871;Name=G3DSA:1.10.10.10;status=T;Dbxref="InterPro:IPR036388"
Ta4ANPR1_orf37109	ProSiteProfiles	protein_match	68	118	17.15	+	.	date=15-07-2021;Target=null 68 118;ID=match$1345_68_118;signature_desc=Myb-type HTH DNA-binding domain profile.;Name=PS51294;status=T;Dbxref="InterPro:IPR017930"
Ta4ANPR1_orf37109	Pfam	protein_match	1556	1636	3.8E-7	+	.	date=15-07-2021;Target=null 1556 1636;ID=match$1346_1556_1636;signature_desc=Ankyrin repeats (3 copies);Name=PF12796;status=T;Dbxref="InterPro:IPR020683"
Ta4ANPR1_orf37109	Pfam	protein_match	1508	1551	1.3E-12	+	.	date=15-07-2021;Target=null 1508 1551;ID=match$1347_1508_1551;signature_desc=Domain of unknown function (DUF3420);Name=PF11900;status=T;Dbxref="InterPro:IPR024228"
Ta4ANPR1_orf37109	ProSiteProfiles	protein_match	1357	1416	11.357	+	.	date=15-07-2021;Target=null 1357 1416;ID=match$1348_1357_1416;signature_desc=BTB domain profile.;Name=PS50097;status=T;Dbxref="InterPro:IPR000210"
Ta4ANPR1_orf37109	Pfam	protein_match	1651	1838	6.2E-68	+	.	date=15-07-2021;Target=null 1651 1838;ID=match$1349_1651_1838;signature_desc=NPR1/NIM1 like defence protein C terminal;Name=PF12313;status=T;Dbxref="InterPro:IPR021094"
Ta4ANPR1_orf37109	PRINTS	protein_match	720	734	1.3E-10	+	.	date=15-07-2021;Target=null 720 734;ID=match$1350_720_734;signature_desc=Disease resistance protein signature;Name=PR00364;status=T
Ta4ANPR1_orf37109	PRINTS	protein_match	623	637	1.3E-10	+	.	date=15-07-2021;Target=null 623 637;ID=match$1350_623_637;signature_desc=Disease resistance protein signature;Name=PR00364;status=T
Ta4ANPR1_orf37109	PRINTS	protein_match	977	993	1.3E-10	+	.	date=15-07-2021;Target=null 977 993;ID=match$1350_977_993;signature_desc=Disease resistance protein signature;Name=PR00364;status=T
Ta4ANPR1_orf37109	PRINTS	protein_match	548	563	1.3E-10	+	.	date=15-07-2021;Target=null 548 563;ID=match$1350_548_563;signature_desc=Disease resistance protein signature;Name=PR00364;status=T
Ta4ANPR1_orf37109	SUPERFAMILY	protein_match	1554	1652	2.64E-13	+	.	date=15-07-2021;Target=null 1554 1652;ID=match$1351_1554_1652;Name=SSF48403;status=T;Dbxref="InterPro:IPR036770"
Ta4ANPR1_orf37109	Gene3D	protein_match	1329	1505	5.1E-12	+	.	date=15-07-2021;Target=null 1329 1505;ID=match$1352_1329_1505;Name=G3DSA:3.30.710.10;status=T;Dbxref="InterPro:IPR011333"
Ta4ANPR1_orf37109	Gene3D	protein_match	9	69	1.7E-18	+	.	date=15-07-2021;Target=null 9 69;ID=match$1353_9_69;Name=G3DSA:1.10.10.60;status=T
Ta4ANPR1_orf37109	SMART	protein_match	1575	1605	320.0	+	.	date=15-07-2021;Target=null 1575 1605;ID=match$1354_1575_1605;Name=SM00248;status=T;Dbxref="InterPro:IPR002110"
Ta4ANPR1_orf37109	SMART	protein_match	1609	1638	0.4	+	.	date=15-07-2021;Target=null 1609 1638;ID=match$1354_1609_1638;Name=SM00248;status=T;Dbxref="InterPro:IPR002110"
Ta4ANPR1_orf37109	Coils	protein_match	359	379	.	+	.	date=15-07-2021;Target=null 359 379;ID=match$1355_359_379;Name=Coil;status=T
Ta4ANPR1_orf37109	CDD	protein_match	71	114	3.17667E-8	+	.	date=15-07-2021;Target=null 71 114;ID=match$1356_71_114;signature_desc=SANT;Name=cd00167;status=T;Dbxref="InterPro:IPR001005"
Ta4ANPR1_orf37109	Pfam	protein_match	329	407	1.4E-7	+	.	date=15-07-2021;Target=null 329 407;ID=match$1357_329_407;signature_desc=Rx N-terminal domain;Name=PF18052;status=T;Dbxref="InterPro:IPR041118"
Ta4ANPR1_orf37109	Pfam	protein_match	15	63	1.7E-16	+	.	date=15-07-2021;Target=null 15 63;ID=match$1358_15_63;signature_desc=Myb-like DNA-binding domain;Name=PF00249;status=T;Dbxref="InterPro:IPR001005"
Ta4ANPR1_orf37109	Pfam	protein_match	69	113	1.0E-10	+	.	date=15-07-2021;Target=null 69 113;ID=match$1358_69_113;signature_desc=Myb-like DNA-binding domain;Name=PF00249;status=T;Dbxref="InterPro:IPR001005"
Ta4ANPR1_orf37109	ProSiteProfiles	protein_match	10	67	24.936	+	.	date=15-07-2021;Target=null 10 67;ID=match$1359_10_67;signature_desc=Myb-type HTH DNA-binding domain profile.;Name=PS51294;status=T;Dbxref="InterPro:IPR017930"
Ta4ANPR1_orf37109	Gene3D	protein_match	507	676	4.3E-26	+	.	date=15-07-2021;Target=null 507 676;ID=match$1360_507_676;Name=G3DSA:3.40.50.300;status=T
Ta4ANPR1_orf37109	Gene3D	protein_match	1545	1658	3.8E-14	+	.	date=15-07-2021;Target=null 1545 1658;ID=match$1361_1545_1658;Name=G3DSA:1.25.40.20;status=T;Dbxref="InterPro:IPR036770"
##sequence-region muRdr1A 1 3360
muRdr1A	provided_by_user	nucleic_acid	1	3360	.	+	.	ID=muRdr1A;Name=muRdr1A;md5=c846b9365c9ad48c5116866dee5c62fb
muRdr1A_orf13268	getorf	ORF	1	3357	.	+	.	Target=pep_muRdr1A_1_3357 1 1119;ID=orf_muRdr1A_1_3357;Name=muRdr1A_orf13268;md5=c846b9365c9ad48c5116866dee5c62fb
muRdr1A_orf13268	getorf	polypeptide	1	1119	.	+	.	ID=pep_muRdr1A_1_3357;md5=6d1607f2a6d6891e4a4b5c2e72a3aab6
muRdr1A_orf13268	ProSiteProfiles	protein_match	823	844	7.281	+	.	date=15-07-2021;Target=null 823 844;ID=match$1362_823_844;signature_desc=Leucine-rich repeat profile.;Name=PS51450;status=T;Dbxref="InterPro:IPR001611"
muRdr1A_orf13268	SUPERFAMILY	protein_match	424	528	1.2E-14	+	.	date=15-07-2021;Target=null 424 528;ID=match$1363_424_528;Name=SSF46785;status=T;Dbxref="InterPro:IPR036390"
muRdr1A_orf13268	SUPERFAMILY	protein_match	10	160	5.75E-43	+	.	date=15-07-2021;Target=null 10 160;ID=match$1364_10_160;Name=SSF52200;status=T;Dbxref="InterPro:IPR035897"
muRdr1A_orf13268	Gene3D	protein_match	14	186	2.7E-70	+	.	date=15-07-2021;Target=null 14 186;ID=match$1365_14_186;Name=G3DSA:3.40.50.10140;status=T;Dbxref="InterPro:IPR035897"
muRdr1A_orf13268	SMART	protein_match	18	157	1.1E-45	+	.	date=15-07-2021;Target=null 18 157;ID=match$1366_18_157;Name=SM00255;status=T;Dbxref="InterPro:IPR000157"
muRdr1A_orf13268	SUPERFAMILY	protein_match	542	895	2.38E-37	+	.	date=15-07-2021;Target=null 542 895;ID=match$1367_542_895;Name=SSF52058;status=T
muRdr1A_orf13268	Gene3D	protein_match	526	722	2.9E-26	+	.	date=15-07-2021;Target=null 526 722;ID=match$1368_526_722;Name=G3DSA:3.80.10.10;status=T;Dbxref="InterPro:IPR032675"
muRdr1A_orf13268	Pfam	protein_match	18	188	5.1E-49	+	.	date=15-07-2021;Target=null 18 188;ID=match$1369_18_188;signature_desc=TIR domain;Name=PF01582;status=T;Dbxref="InterPro:IPR000157"
muRdr1A_orf13268	PRINTS	protein_match	219	234	5.2E-21	+	.	date=15-07-2021;Target=null 219 234;ID=match$1370_219_234;signature_desc=Disease resistance protein signature;Name=PR00364;status=T
muRdr1A_orf13268	PRINTS	protein_match	295	309	5.2E-21	+	.	date=15-07-2021;Target=null 295 309;ID=match$1370_295_309;signature_desc=Disease resistance protein signature;Name=PR00364;status=T
muRdr1A_orf13268	PRINTS	protein_match	694	710	5.2E-21	+	.	date=15-07-2021;Target=null 694 710;ID=match$1370_694_710;signature_desc=Disease resistance protein signature;Name=PR00364;status=T
muRdr1A_orf13268	PRINTS	protein_match	388	402	5.2E-21	+	.	date=15-07-2021;Target=null 388 402;ID=match$1370_388_402;signature_desc=Disease resistance protein signature;Name=PR00364;status=T
muRdr1A_orf13268	Gene3D	protein_match	353	437	1.0E-16	+	.	date=15-07-2021;Target=null 353 437;ID=match$1371_353_437;Name=G3DSA:1.10.8.430;status=T;Dbxref="InterPro:IPR042197"
muRdr1A_orf13268	ProSiteProfiles	protein_match	651	673	4.616	+	.	date=15-07-2021;Target=null 651 673;ID=match$1372_651_673;signature_desc=Leucine-rich repeat profile.;Name=PS51450;status=T;Dbxref="InterPro:IPR001611"
muRdr1A_orf13268	ProSiteProfiles	protein_match	746	767	5.425	+	.	date=15-07-2021;Target=null 746 767;ID=match$1373_746_767;signature_desc=Leucine-rich repeat profile.;Name=PS51450;status=T;Dbxref="InterPro:IPR001611"
muRdr1A_orf13268	Gene3D	protein_match	723	938	4.6E-14	+	.	date=15-07-2021;Target=null 723 938;ID=match$1374_723_938;Name=G3DSA:3.80.10.10;status=T;Dbxref="InterPro:IPR032675"
muRdr1A_orf13268	ProSiteProfiles	protein_match	17	157	28.414	+	.	date=15-07-2021;Target=null 17 157;ID=match$1375_17_157;signature_desc=TIR domain profile.;Name=PS50104;status=T;Dbxref="InterPro:IPR000157"
muRdr1A_orf13268	Gene3D	protein_match	187	346	2.3E-34	+	.	date=15-07-2021;Target=null 187 346;ID=match$1376_187_346;Name=G3DSA:3.40.50.300;status=T
muRdr1A_orf13268	SUPERFAMILY	protein_match	187	447	1.02E-65	+	.	date=15-07-2021;Target=null 187 447;ID=match$1377_187_447;Name=SSF52540;status=T;Dbxref="InterPro:IPR027417"
muRdr1A_orf13268	Pfam	protein_match	203	421	1.7E-34	+	.	date=15-07-2021;Target=null 203 421;ID=match$1378_203_421;signature_desc=NB-ARC domain;Name=PF00931;status=T;Dbxref="InterPro:IPR002182"
##sequence-region NbNRC4b 1 2646
NbNRC4b	provided_by_user	nucleic_acid	1	2646	.	+	.	ID=NbNRC4b;Name=NbNRC4b;md5=bf8c0e9a875a9bfd5fe129afbbb0b777
NbNRC4b_orf14019	getorf	ORF	1	2643	.	+	.	Target=pep_NbNRC4b_1_2643 1 881;ID=orf_NbNRC4b_1_2643;Name=NbNRC4b_orf14019;md5=bf8c0e9a875a9bfd5fe129afbbb0b777
NbNRC4b_orf14019	getorf	polypeptide	1	881	.	+	.	ID=pep_NbNRC4b_1_2643;md5=53806b36e5cc4f767c1d43fb0e435ca6
NbNRC4b_orf14019	Pfam	protein_match	162	393	8.6E-51	+	.	date=15-07-2021;Target=null 162 393;ID=match$1379_162_393;signature_desc=NB-ARC domain;Name=PF00931;status=T;Dbxref="InterPro:IPR002182"
NbNRC4b_orf14019	Coils	protein_match	104	131	.	+	.	date=15-07-2021;Target=null 104 131;ID=match$1380_104_131;Name=Coil;status=T
NbNRC4b_orf14019	PRINTS	protein_match	255	269	1.6E-12	+	.	date=15-07-2021;Target=null 255 269;ID=match$1381_255_269;signature_desc=Disease resistance protein signature;Name=PR00364;status=T
NbNRC4b_orf14019	PRINTS	protein_match	808	824	1.6E-12	+	.	date=15-07-2021;Target=null 808 824;ID=match$1381_808_824;signature_desc=Disease resistance protein signature;Name=PR00364;status=T
NbNRC4b_orf14019	PRINTS	protein_match	347	361	1.6E-12	+	.	date=15-07-2021;Target=null 347 361;ID=match$1381_347_361;signature_desc=Disease resistance protein signature;Name=PR00364;status=T
NbNRC4b_orf14019	PRINTS	protein_match	179	194	1.6E-12	+	.	date=15-07-2021;Target=null 179 194;ID=match$1381_179_194;signature_desc=Disease resistance protein signature;Name=PR00364;status=T
NbNRC4b_orf14019	SUPERFAMILY	protein_match	477	847	4.25E-21	+	.	date=15-07-2021;Target=null 477 847;ID=match$1382_477_847;Name=SSF52058;status=T
NbNRC4b_orf14019	SUPERFAMILY	protein_match	148	411	1.02E-55	+	.	date=15-07-2021;Target=null 148 411;ID=match$1383_148_411;Name=SSF52540;status=T;Dbxref="InterPro:IPR027417"
NbNRC4b_orf14019	Pfam	protein_match	6	90	2.3E-12	+	.	date=15-07-2021;Target=null 6 90;ID=match$1384_6_90;signature_desc=Rx N-terminal domain;Name=PF18052;status=T;Dbxref="InterPro:IPR041118"
NbNRC4b_orf14019	Gene3D	protein_match	139	311	2.8E-32	+	.	date=15-07-2021;Target=null 139 311;ID=match$1385_139_311;Name=G3DSA:3.40.50.300;status=T
NbNRC4b_orf14019	CDD	protein_match	2	122	2.81475E-20	+	.	date=15-07-2021;Target=null 2 122;ID=match$1386_2_122;signature_desc=RX-CC_like;Name=cd14798;status=T;Dbxref="InterPro:IPR038005"
NbNRC4b_orf14019	Gene3D	protein_match	6	117	2.4E-12	+	.	date=15-07-2021;Target=null 6 117;ID=match$1387_6_117;Name=G3DSA:1.20.5.4130;status=T
NbNRC4b_orf14019	Gene3D	protein_match	398	488	5.1E-22	+	.	date=15-07-2021;Target=null 398 488;ID=match$1388_398_488;Name=G3DSA:1.10.10.10;status=T;Dbxref="InterPro:IPR036388"
NbNRC4b_orf14019	Gene3D	protein_match	313	397	1.4E-10	+	.	date=15-07-2021;Target=null 313 397;ID=match$1389_313_397;Name=G3DSA:1.10.8.430;status=T;Dbxref="InterPro:IPR042197"
NbNRC4b_orf14019	Gene3D	protein_match	568	860	1.1E-19	+	.	date=15-07-2021;Target=null 568 860;ID=match$1390_568_860;Name=G3DSA:3.80.10.10;status=T;Dbxref="InterPro:IPR032675"
##sequence-region NtomPtr1 1 2475
NtomPtr1	provided_by_user	nucleic_acid	1	2475	.	+	.	ID=NtomPtr1;Name=NtomPtr1;md5=82345760971f5f94cc46136d55ddb635
NtomPtr1_orf15457	getorf	ORF	1	2472	.	+	.	Target=pep_NtomPtr1_1_2472 1 824;ID=orf_NtomPtr1_1_2472;Name=NtomPtr1_orf15457;md5=82345760971f5f94cc46136d55ddb635
NtomPtr1_orf15457	getorf	polypeptide	1	824	.	+	.	ID=pep_NtomPtr1_1_2472;md5=610349a36a51145a0536888a16f9c468
NtomPtr1_orf15457	Pfam	protein_match	170	410	1.4E-47	+	.	date=15-07-2021;Target=null 170 410;ID=match$1391_170_410;signature_desc=NB-ARC domain;Name=PF00931;status=T;Dbxref="InterPro:IPR002182"
NtomPtr1_orf15457	Gene3D	protein_match	324	408	1.2E-14	+	.	date=15-07-2021;Target=null 324 408;ID=match$1392_324_408;Name=G3DSA:1.10.8.430;status=T;Dbxref="InterPro:IPR042197"
NtomPtr1_orf15457	SUPERFAMILY	protein_match	154	423	2.21E-68	+	.	date=15-07-2021;Target=null 154 423;ID=match$1393_154_423;Name=SSF52540;status=T;Dbxref="InterPro:IPR027417"
NtomPtr1_orf15457	Gene3D	protein_match	152	316	2.5E-40	+	.	date=15-07-2021;Target=null 152 316;ID=match$1394_152_316;Name=G3DSA:3.40.50.300;status=T
NtomPtr1_orf15457	Gene3D	protein_match	504	819	1.2E-41	+	.	date=15-07-2021;Target=null 504 819;ID=match$1395_504_819;Name=G3DSA:3.80.10.10;status=T;Dbxref="InterPro:IPR032675"
NtomPtr1_orf15457	PRINTS	protein_match	191	206	7.3E-20	+	.	date=15-07-2021;Target=null 191 206;ID=match$1396_191_206;signature_desc=Disease resistance protein signature;Name=PR00364;status=T
NtomPtr1_orf15457	PRINTS	protein_match	264	278	7.3E-20	+	.	date=15-07-2021;Target=null 264 278;ID=match$1396_264_278;signature_desc=Disease resistance protein signature;Name=PR00364;status=T
NtomPtr1_orf15457	PRINTS	protein_match	613	629	7.3E-20	+	.	date=15-07-2021;Target=null 613 629;ID=match$1396_613_629;signature_desc=Disease resistance protein signature;Name=PR00364;status=T
NtomPtr1_orf15457	PRINTS	protein_match	360	374	7.3E-20	+	.	date=15-07-2021;Target=null 360 374;ID=match$1396_360_374;signature_desc=Disease resistance protein signature;Name=PR00364;status=T
NtomPtr1_orf15457	Gene3D	protein_match	10	122	3.9E-23	+	.	date=15-07-2021;Target=null 10 122;ID=match$1397_10_122;Name=G3DSA:1.20.5.4130;status=T
NtomPtr1_orf15457	Pfam	protein_match	10	97	1.2E-21	+	.	date=15-07-2021;Target=null 10 97;ID=match$1398_10_97;signature_desc=Rx N-terminal domain;Name=PF18052;status=T;Dbxref="InterPro:IPR041118"
NtomPtr1_orf15457	Gene3D	protein_match	409	500	1.4E-10	+	.	date=15-07-2021;Target=null 409 500;ID=match$1399_409_500;Name=G3DSA:1.10.10.10;status=T;Dbxref="InterPro:IPR036388"
NtomPtr1_orf15457	SUPERFAMILY	protein_match	488	807	5.21E-38	+	.	date=15-07-2021;Target=null 488 807;ID=match$1400_488_807;Name=SSF52058;status=T
##sequence-region Rpi-edn2 1 2592
Rpi-edn2	provided_by_user	nucleic_acid	1	2592	.	+	.	ID=Rpi-edn2;Name=Rpi-edn2;md5=34ca831b5300445a876f88332f238b99
Rpi-edn2_orf28717	getorf	ORF	1	2589	.	+	.	Target=pep_Rpi-edn2_1_2589 1 863;ID=orf_Rpi-edn2_1_2589;Name=Rpi-edn2_orf28717;md5=34ca831b5300445a876f88332f238b99
Rpi-edn2_orf28717	getorf	polypeptide	1	863	.	+	.	ID=pep_Rpi-edn2_1_2589;md5=52278fc4a3d742889c6183794e1496d0
Rpi-edn2_orf28717	Gene3D	protein_match	505	862	3.1E-21	+	.	date=15-07-2021;Target=null 505 862;ID=match$1401_505_862;Name=G3DSA:3.80.10.10;status=T;Dbxref="InterPro:IPR032675"
Rpi-edn2_orf28717	PRINTS	protein_match	183	198	1.2E-17	+	.	date=15-07-2021;Target=null 183 198;ID=match$1402_183_198;signature_desc=Disease resistance protein signature;Name=PR00364;status=T
Rpi-edn2_orf28717	PRINTS	protein_match	252	266	1.2E-17	+	.	date=15-07-2021;Target=null 252 266;ID=match$1402_252_266;signature_desc=Disease resistance protein signature;Name=PR00364;status=T
Rpi-edn2_orf28717	PRINTS	protein_match	612	628	1.2E-17	+	.	date=15-07-2021;Target=null 612 628;ID=match$1402_612_628;signature_desc=Disease resistance protein signature;Name=PR00364;status=T
Rpi-edn2_orf28717	PRINTS	protein_match	355	369	1.2E-17	+	.	date=15-07-2021;Target=null 355 369;ID=match$1402_355_369;signature_desc=Disease resistance protein signature;Name=PR00364;status=T
Rpi-edn2_orf28717	SUPERFAMILY	protein_match	482	844	1.22E-22	+	.	date=15-07-2021;Target=null 482 844;ID=match$1403_482_844;Name=SSF52058;status=T
Rpi-edn2_orf28717	Gene3D	protein_match	10	122	1.1E-11	+	.	date=15-07-2021;Target=null 10 122;ID=match$1404_10_122;Name=G3DSA:1.20.5.4130;status=T
Rpi-edn2_orf28717	Coils	protein_match	63	83	.	+	.	date=15-07-2021;Target=null 63 83;ID=match$1405_63_83;Name=Coil;status=T
Rpi-edn2_orf28717	SUPERFAMILY	protein_match	147	416	1.72E-59	+	.	date=15-07-2021;Target=null 147 416;ID=match$1406_147_416;Name=SSF52540;status=T;Dbxref="InterPro:IPR027417"
Rpi-edn2_orf28717	Gene3D	protein_match	143	307	1.7E-33	+	.	date=15-07-2021;Target=null 143 307;ID=match$1407_143_307;Name=G3DSA:3.40.50.300;status=T
Rpi-edn2_orf28717	Pfam	protein_match	10	92	7.4E-14	+	.	date=15-07-2021;Target=null 10 92;ID=match$1408_10_92;signature_desc=Rx N-terminal domain;Name=PF18052;status=T;Dbxref="InterPro:IPR041118"
Rpi-edn2_orf28717	Gene3D	protein_match	408	492	3.4E-7	+	.	date=15-07-2021;Target=null 408 492;ID=match$1409_408_492;Name=G3DSA:1.10.10.10;status=T;Dbxref="InterPro:IPR036388"
Rpi-edn2_orf28717	Pfam	protein_match	165	404	1.1E-46	+	.	date=15-07-2021;Target=null 165 404;ID=match$1410_165_404;signature_desc=NB-ARC domain;Name=PF00931;status=T;Dbxref="InterPro:IPR002182"
Rpi-edn2_orf28717	CDD	protein_match	23	124	4.6628E-18	+	.	date=15-07-2021;Target=null 23 124;ID=match$1411_23_124;signature_desc=RX-CC_like;Name=cd14798;status=T;Dbxref="InterPro:IPR038005"
Rpi-edn2_orf28717	Gene3D	protein_match	314	406	4.6E-13	+	.	date=15-07-2021;Target=null 314 406;ID=match$1412_314_406;Name=G3DSA:1.10.8.430;status=T;Dbxref="InterPro:IPR042197"
##sequence-region Pm3c 1 4242
Pm3c	provided_by_user	nucleic_acid	1	4242	.	+	.	ID=Pm3c;Name=Pm3c;md5=43b27a1a8ea1e476c8c3b2f4aee6d60e
Pm3c_orf21541	getorf	ORF	1	4239	.	+	.	Target=pep_Pm3c_1_4239 1 1413;ID=orf_Pm3c_1_4239;Name=Pm3c_orf21541;md5=43b27a1a8ea1e476c8c3b2f4aee6d60e
Pm3c_orf21541	getorf	polypeptide	1	1413	.	+	.	ID=pep_Pm3c_1_4239;md5=ad2319f1c6561a080bbfd23d76b941a3
Pm3c_orf21541	Gene3D	protein_match	958	1245	7.4E-14	+	.	date=15-07-2021;Target=null 958 1245;ID=match$1413_958_1245;Name=G3DSA:3.80.10.10;status=T;Dbxref="InterPro:IPR032675"
Pm3c_orf21541	PRINTS	protein_match	370	384	8.6E-17	+	.	date=15-07-2021;Target=null 370 384;ID=match$1414_370_384;signature_desc=Disease resistance protein signature;Name=PR00364;status=T
Pm3c_orf21541	PRINTS	protein_match	272	286	8.6E-17	+	.	date=15-07-2021;Target=null 272 286;ID=match$1414_272_286;signature_desc=Disease resistance protein signature;Name=PR00364;status=T
Pm3c_orf21541	PRINTS	protein_match	201	216	8.6E-17	+	.	date=15-07-2021;Target=null 201 216;ID=match$1414_201_216;signature_desc=Disease resistance protein signature;Name=PR00364;status=T
Pm3c_orf21541	PRINTS	protein_match	619	635	8.6E-17	+	.	date=15-07-2021;Target=null 619 635;ID=match$1414_619_635;signature_desc=Disease resistance protein signature;Name=PR00364;status=T
Pm3c_orf21541	Gene3D	protein_match	13	121	3.5E-13	+	.	date=15-07-2021;Target=null 13 121;ID=match$1415_13_121;Name=G3DSA:1.20.5.4130;status=T
Pm3c_orf21541	Gene3D	protein_match	709	915	5.9E-10	+	.	date=15-07-2021;Target=null 709 915;ID=match$1416_709_915;Name=G3DSA:3.80.10.10;status=T;Dbxref="InterPro:IPR032675"
Pm3c_orf21541	Gene3D	protein_match	1268	1378	8.8E-9	+	.	date=15-07-2021;Target=null 1268 1378;ID=match$1416_1268_1378;Name=G3DSA:3.80.10.10;status=T;Dbxref="InterPro:IPR032675"
Pm3c_orf21541	Gene3D	protein_match	522	681	2.5E-19	+	.	date=15-07-2021;Target=null 522 681;ID=match$1416_522_681;Name=G3DSA:3.80.10.10;status=T;Dbxref="InterPro:IPR032675"
Pm3c_orf21541	Gene3D	protein_match	342	416	2.4E-8	+	.	date=15-07-2021;Target=null 342 416;ID=match$1417_342_416;Name=G3DSA:1.10.8.430;status=T;Dbxref="InterPro:IPR042197"
Pm3c_orf21541	SUPERFAMILY	protein_match	498	1379	7.65E-33	+	.	date=15-07-2021;Target=null 498 1379;ID=match$1418_498_1379;Name=SSF52058;status=T
Pm3c_orf21541	SUPERFAMILY	protein_match	178	431	1.82E-53	+	.	date=15-07-2021;Target=null 178 431;ID=match$1419_178_431;Name=SSF52540;status=T;Dbxref="InterPro:IPR027417"
Pm3c_orf21541	Pfam	protein_match	182	398	2.1E-46	+	.	date=15-07-2021;Target=null 182 398;ID=match$1420_182_398;signature_desc=NB-ARC domain;Name=PF00931;status=T;Dbxref="InterPro:IPR002182"
Pm3c_orf21541	Pfam	protein_match	14	99	1.3E-14	+	.	date=15-07-2021;Target=null 14 99;ID=match$1421_14_99;signature_desc=Rx N-terminal domain;Name=PF18052;status=T;Dbxref="InterPro:IPR041118"
Pm3c_orf21541	Gene3D	protein_match	163	328	5.3E-35	+	.	date=15-07-2021;Target=null 163 328;ID=match$1422_163_328;Name=G3DSA:3.40.50.300;status=T
Pm3c_orf21541	Gene3D	protein_match	417	509	3.1E-19	+	.	date=15-07-2021;Target=null 417 509;ID=match$1423_417_509;Name=G3DSA:1.10.10.10;status=T;Dbxref="InterPro:IPR036388"
##sequence-region PvLOV 1 3507
PvLOV	provided_by_user	nucleic_acid	1	3507	.	+	.	ID=PvLOV;Name=PvLOV;md5=60bbd3465cc1b634b139daaeb5dab097
PvLOV_orf24195	getorf	ORF	1	3504	.	+	.	Target=pep_PvLOV_1_3504 1 1168;ID=orf_PvLOV_1_3504;Name=PvLOV_orf24195;md5=60bbd3465cc1b634b139daaeb5dab097
PvLOV_orf24195	getorf	polypeptide	1	1168	.	+	.	ID=pep_PvLOV_1_3504;md5=de3bbfe8116efc4ecd351d20e62b18ac
PvLOV_orf24195	SUPERFAMILY	protein_match	943	1160	2.18E-15	+	.	date=15-07-2021;Target=null 943 1160;ID=match$1424_943_1160;Name=SSF52058;status=T
PvLOV_orf24195	SMART	protein_match	606	629	0.45	+	.	date=15-07-2021;Target=null 606 629;ID=match$1425_606_629;Name=SM00369;status=T;Dbxref="InterPro:IPR003591"
PvLOV_orf24195	SMART	protein_match	653	676	38.0	+	.	date=15-07-2021;Target=null 653 676;ID=match$1425_653_676;Name=SM00369;status=T;Dbxref="InterPro:IPR003591"
PvLOV_orf24195	Gene3D	protein_match	429	509	2.6E-6	+	.	date=15-07-2021;Target=null 429 509;ID=match$1426_429_509;Name=G3DSA:1.10.10.10;status=T;Dbxref="InterPro:IPR036388"
PvLOV_orf24195	Gene3D	protein_match	14	129	2.3E-10	+	.	date=15-07-2021;Target=null 14 129;ID=match$1427_14_129;Name=G3DSA:1.20.5.4130;status=T
PvLOV_orf24195	Gene3D	protein_match	974	1152	2.6E-10	+	.	date=15-07-2021;Target=null 974 1152;ID=match$1428_974_1152;Name=G3DSA:3.80.10.10;status=T;Dbxref="InterPro:IPR032675"
PvLOV_orf24195	PRINTS	protein_match	892	908	6.8E-22	+	.	date=15-07-2021;Target=null 892 908;ID=match$1429_892_908;signature_desc=Disease resistance protein signature;Name=PR00364;status=T
PvLOV_orf24195	PRINTS	protein_match	277	291	6.8E-22	+	.	date=15-07-2021;Target=null 277 291;ID=match$1429_277_291;signature_desc=Disease resistance protein signature;Name=PR00364;status=T
PvLOV_orf24195	PRINTS	protein_match	204	219	6.8E-22	+	.	date=15-07-2021;Target=null 204 219;ID=match$1429_204_219;signature_desc=Disease resistance protein signature;Name=PR00364;status=T
PvLOV_orf24195	PRINTS	protein_match	374	388	6.8E-22	+	.	date=15-07-2021;Target=null 374 388;ID=match$1429_374_388;signature_desc=Disease resistance protein signature;Name=PR00364;status=T
PvLOV_orf24195	Pfam	protein_match	181	403	2.6E-54	+	.	date=15-07-2021;Target=null 181 403;ID=match$1430_181_403;signature_desc=NB-ARC domain;Name=PF00931;status=T;Dbxref="InterPro:IPR002182"
PvLOV_orf24195	Gene3D	protein_match	161	333	6.4E-41	+	.	date=15-07-2021;Target=null 161 333;ID=match$1431_161_333;Name=G3DSA:3.40.50.300;status=T
PvLOV_orf24195	Gene3D	protein_match	337	427	1.0E-14	+	.	date=15-07-2021;Target=null 337 427;ID=match$1432_337_427;Name=G3DSA:1.10.8.430;status=T;Dbxref="InterPro:IPR042197"
PvLOV_orf24195	Gene3D	protein_match	568	945	3.2E-49	+	.	date=15-07-2021;Target=null 568 945;ID=match$1433_568_945;Name=G3DSA:3.80.10.10;status=T;Dbxref="InterPro:IPR032675"
PvLOV_orf24195	SUPERFAMILY	protein_match	163	437	7.54E-74	+	.	date=15-07-2021;Target=null 163 437;ID=match$1434_163_437;Name=SSF52540;status=T;Dbxref="InterPro:IPR027417"
PvLOV_orf24195	SUPERFAMILY	protein_match	498	913	2.72E-39	+	.	date=15-07-2021;Target=null 498 913;ID=match$1435_498_913;Name=SSF52058;status=T
PvLOV_orf24195	Coils	protein_match	72	92	.	+	.	date=15-07-2021;Target=null 72 92;ID=match$1436_72_92;Name=Coil;status=T
PvLOV_orf24195	Pfam	protein_match	10	102	6.2E-15	+	.	date=15-07-2021;Target=null 10 102;ID=match$1437_10_102;signature_desc=Rx N-terminal domain;Name=PF18052;status=T;Dbxref="InterPro:IPR041118"
##sequence-region RPP13-UKID80 1 2475
RPP13-UKID80	provided_by_user	nucleic_acid	1	2475	.	+	.	ID=RPP13-UKID80;Name=RPP13-UKID80;md5=6b8b0439d673ccb28c7edf40b0108de7
RPP13-UKID80_orf32278	getorf	ORF	1	2472	.	+	.	Target=pep_RPP13-UKID80_1_2472 1 824;ID=orf_RPP13-UKID80_1_2472;Name=RPP13-UKID80_orf32278;md5=6b8b0439d673ccb28c7edf40b0108de7
RPP13-UKID80_orf32278	getorf	polypeptide	1	824	.	+	.	ID=pep_RPP13-UKID80_1_2472;md5=f59488bc2abf34430c68e83a9a264f41
RPP13-UKID80_orf32278	Gene3D	protein_match	326	409	2.8E-15	+	.	date=15-07-2021;Target=null 326 409;ID=match$1438_326_409;Name=G3DSA:1.10.8.430;status=T;Dbxref="InterPro:IPR042197"
RPP13-UKID80_orf32278	Coils	protein_match	163	183	.	+	.	date=15-07-2021;Target=null 163 183;ID=match$1439_163_183;Name=Coil;status=T
RPP13-UKID80_orf32278	SUPERFAMILY	protein_match	476	814	4.76E-18	+	.	date=15-07-2021;Target=null 476 814;ID=match$1440_476_814;Name=SSF52058;status=T
RPP13-UKID80_orf32278	Pfam	protein_match	170	394	2.2E-56	+	.	date=15-07-2021;Target=null 170 394;ID=match$1441_170_394;signature_desc=NB-ARC domain;Name=PF00931;status=T;Dbxref="InterPro:IPR002182"
RPP13-UKID80_orf32278	Gene3D	protein_match	6	112	3.2E-19	+	.	date=15-07-2021;Target=null 6 112;ID=match$1442_6_112;Name=G3DSA:1.20.5.4130;status=T
RPP13-UKID80_orf32278	SUPERFAMILY	protein_match	145	424	2.55E-63	+	.	date=15-07-2021;Target=null 145 424;ID=match$1443_145_424;Name=SSF52540;status=T;Dbxref="InterPro:IPR027417"
RPP13-UKID80_orf32278	PRINTS	protein_match	266	280	6.8E-16	+	.	date=15-07-2021;Target=null 266 280;ID=match$1444_266_280;signature_desc=Disease resistance protein signature;Name=PR00364;status=T
RPP13-UKID80_orf32278	PRINTS	protein_match	561	577	6.8E-16	+	.	date=15-07-2021;Target=null 561 577;ID=match$1444_561_577;signature_desc=Disease resistance protein signature;Name=PR00364;status=T
RPP13-UKID80_orf32278	PRINTS	protein_match	361	375	6.8E-16	+	.	date=15-07-2021;Target=null 361 375;ID=match$1444_361_375;signature_desc=Disease resistance protein signature;Name=PR00364;status=T
RPP13-UKID80_orf32278	PRINTS	protein_match	187	202	6.8E-16	+	.	date=15-07-2021;Target=null 187 202;ID=match$1444_187_202;signature_desc=Disease resistance protein signature;Name=PR00364;status=T
RPP13-UKID80_orf32278	Pfam	protein_match	7	89	4.2E-19	+	.	date=15-07-2021;Target=null 7 89;ID=match$1445_7_89;signature_desc=Rx N-terminal domain;Name=PF18052;status=T;Dbxref="InterPro:IPR041118"
RPP13-UKID80_orf32278	Gene3D	protein_match	146	317	4.9E-36	+	.	date=15-07-2021;Target=null 146 317;ID=match$1446_146_317;Name=G3DSA:3.40.50.300;status=T
RPP13-UKID80_orf32278	Gene3D	protein_match	410	498	2.3E-18	+	.	date=15-07-2021;Target=null 410 498;ID=match$1447_410_498;Name=G3DSA:1.10.10.10;status=T;Dbxref="InterPro:IPR036388"
RPP13-UKID80_orf32278	CDD	protein_match	3	124	9.29961E-22	+	.	date=15-07-2021;Target=null 3 124;ID=match$1448_3_124;signature_desc=RX-CC_like;Name=cd14798;status=T;Dbxref="InterPro:IPR038005"
RPP13-UKID80_orf32278	Gene3D	protein_match	499	823	1.9E-14	+	.	date=15-07-2021;Target=null 499 823;ID=match$1449_499_823;Name=G3DSA:3.80.10.10;status=T;Dbxref="InterPro:IPR032675"
RPP13-UKID36_orf32202	Gene3D	protein_match	326	409	2.8E-15	+	.	date=15-07-2021;Target=null 326 409;ID=match$1450_326_409;Name=G3DSA:1.10.8.430;status=T;Dbxref="InterPro:IPR042197"
RPP13-UKID36_orf32202	Coils	protein_match	163	183	.	+	.	date=15-07-2021;Target=null 163 183;ID=match$1451_163_183;Name=Coil;status=T
RPP13-UKID36_orf32202	SUPERFAMILY	protein_match	476	814	4.76E-18	+	.	date=15-07-2021;Target=null 476 814;ID=match$1452_476_814;Name=SSF52058;status=T
RPP13-UKID36_orf32202	Pfam	protein_match	170	394	2.2E-56	+	.	date=15-07-2021;Target=null 170 394;ID=match$1453_170_394;signature_desc=NB-ARC domain;Name=PF00931;status=T;Dbxref="InterPro:IPR002182"
RPP13-UKID36_orf32202	Gene3D	protein_match	6	112	3.2E-19	+	.	date=15-07-2021;Target=null 6 112;ID=match$1454_6_112;Name=G3DSA:1.20.5.4130;status=T
RPP13-UKID36_orf32202	SUPERFAMILY	protein_match	145	424	2.55E-63	+	.	date=15-07-2021;Target=null 145 424;ID=match$1455_145_424;Name=SSF52540;status=T;Dbxref="InterPro:IPR027417"
RPP13-UKID36_orf32202	PRINTS	protein_match	266	280	6.8E-16	+	.	date=15-07-2021;Target=null 266 280;ID=match$1456_266_280;signature_desc=Disease resistance protein signature;Name=PR00364;status=T
RPP13-UKID36_orf32202	PRINTS	protein_match	561	577	6.8E-16	+	.	date=15-07-2021;Target=null 561 577;ID=match$1456_561_577;signature_desc=Disease resistance protein signature;Name=PR00364;status=T
RPP13-UKID36_orf32202	PRINTS	protein_match	361	375	6.8E-16	+	.	date=15-07-2021;Target=null 361 375;ID=match$1456_361_375;signature_desc=Disease resistance protein signature;Name=PR00364;status=T
RPP13-UKID36_orf32202	PRINTS	protein_match	187	202	6.8E-16	+	.	date=15-07-2021;Target=null 187 202;ID=match$1456_187_202;signature_desc=Disease resistance protein signature;Name=PR00364;status=T
RPP13-UKID36_orf32202	Pfam	protein_match	7	89	4.2E-19	+	.	date=15-07-2021;Target=null 7 89;ID=match$1457_7_89;signature_desc=Rx N-terminal domain;Name=PF18052;status=T;Dbxref="InterPro:IPR041118"
RPP13-UKID36_orf32202	Gene3D	protein_match	146	317	4.9E-36	+	.	date=15-07-2021;Target=null 146 317;ID=match$1458_146_317;Name=G3DSA:3.40.50.300;status=T
RPP13-UKID36_orf32202	Gene3D	protein_match	410	498	2.3E-18	+	.	date=15-07-2021;Target=null 410 498;ID=match$1459_410_498;Name=G3DSA:1.10.10.10;status=T;Dbxref="InterPro:IPR036388"
RPP13-UKID36_orf32202	CDD	protein_match	3	124	9.29961E-22	+	.	date=15-07-2021;Target=null 3 124;ID=match$1460_3_124;signature_desc=RX-CC_like;Name=cd14798;status=T;Dbxref="InterPro:IPR038005"
RPP13-UKID36_orf32202	Gene3D	protein_match	499	823	1.9E-14	+	.	date=15-07-2021;Target=null 499 823;ID=match$1461_499_823;Name=G3DSA:3.80.10.10;status=T;Dbxref="InterPro:IPR032675"
##sequence-region MLA18-2 1 2877
MLA18-2	provided_by_user	nucleic_acid	1	2877	.	+	.	ID=MLA18-2;Name=MLA18-2;md5=8a045d10fa739fc665857b1dbaedea80
MLA18-2_orf11833	getorf	ORF	1	2874	.	+	.	Target=pep_MLA18-2_1_2874 1 958;ID=orf_MLA18-2_1_2874;Name=MLA18-2_orf11833;md5=8a045d10fa739fc665857b1dbaedea80
MLA18-2_orf11833	getorf	polypeptide	1	958	.	+	.	ID=pep_MLA18-2_1_2874;md5=39a20ca45203f1d31720245be0d5f5a2
MLA18-2_orf11833	Coils	protein_match	26	46	.	+	.	date=15-07-2021;Target=null 26 46;ID=match$1462_26_46;Name=Coil;status=T
MLA18-2_orf11833	Pfam	protein_match	7	93	1.4E-19	+	.	date=15-07-2021;Target=null 7 93;ID=match$1463_7_93;signature_desc=Rx N-terminal domain;Name=PF18052;status=T;Dbxref="InterPro:IPR041118"
MLA18-2_orf11833	Gene3D	protein_match	421	510	7.4E-15	+	.	date=15-07-2021;Target=null 421 510;ID=match$1464_421_510;Name=G3DSA:1.10.10.10;status=T;Dbxref="InterPro:IPR036388"
MLA18-2_orf11833	SUPERFAMILY	protein_match	499	820	2.04E-28	+	.	date=15-07-2021;Target=null 499 820;ID=match$1465_499_820;Name=SSF52058;status=T
MLA18-2_orf11833	Gene3D	protein_match	332	420	7.5E-14	+	.	date=15-07-2021;Target=null 332 420;ID=match$1466_332_420;Name=G3DSA:1.10.8.430;status=T;Dbxref="InterPro:IPR042197"
MLA18-2_orf11833	PRINTS	protein_match	196	211	1.3E-17	+	.	date=15-07-2021;Target=null 196 211;ID=match$1467_196_211;signature_desc=Disease resistance protein signature;Name=PR00364;status=T
MLA18-2_orf11833	PRINTS	protein_match	629	645	1.3E-17	+	.	date=15-07-2021;Target=null 629 645;ID=match$1467_629_645;signature_desc=Disease resistance protein signature;Name=PR00364;status=T
MLA18-2_orf11833	PRINTS	protein_match	269	283	1.3E-17	+	.	date=15-07-2021;Target=null 269 283;ID=match$1467_269_283;signature_desc=Disease resistance protein signature;Name=PR00364;status=T
MLA18-2_orf11833	PRINTS	protein_match	367	381	1.3E-17	+	.	date=15-07-2021;Target=null 367 381;ID=match$1467_367_381;signature_desc=Disease resistance protein signature;Name=PR00364;status=T
MLA18-2_orf11833	Gene3D	protein_match	511	830	1.4E-24	+	.	date=15-07-2021;Target=null 511 830;ID=match$1468_511_830;Name=G3DSA:3.80.10.10;status=T;Dbxref="InterPro:IPR032675"
MLA18-2_orf11833	Pfam	protein_match	196	423	2.8E-44	+	.	date=15-07-2021;Target=null 196 423;ID=match$1469_196_423;signature_desc=NB-ARC domain;Name=PF00931;status=T;Dbxref="InterPro:IPR002182"
MLA18-2_orf11833	Gene3D	protein_match	6	120	2.2E-32	+	.	date=15-07-2021;Target=null 6 120;ID=match$1470_6_120;Name=G3DSA:1.20.5.4130;status=T
MLA18-2_orf11833	Gene3D	protein_match	160	322	1.4E-32	+	.	date=15-07-2021;Target=null 160 322;ID=match$1471_160_322;Name=G3DSA:3.40.50.300;status=T
MLA18-2_orf11833	CDD	protein_match	6	135	4.87625E-21	+	.	date=15-07-2021;Target=null 6 135;ID=match$1472_6_135;signature_desc=RX-CC_like;Name=cd14798;status=T;Dbxref="InterPro:IPR038005"
MLA18-2_orf11833	SUPERFAMILY	protein_match	176	435	7.17E-60	+	.	date=15-07-2021;Target=null 176 435;ID=match$1473_176_435;Name=SSF52540;status=T;Dbxref="InterPro:IPR027417"
##sequence-region RPP7 1 3417
RPP7	provided_by_user	nucleic_acid	1	3417	.	+	.	ID=RPP7;Name=RPP7;md5=2fe7f26312984bd86dbad80def4aaa9b
RPP7_orf31270	getorf	ORF	1	3414	.	+	.	Target=pep_RPP7_1_3414 1 1138;ID=orf_RPP7_1_3414;Name=RPP7_orf31270;md5=2fe7f26312984bd86dbad80def4aaa9b
RPP7_orf31270	getorf	polypeptide	1	1138	.	+	.	ID=pep_RPP7_1_3414;md5=26efbbe6f8a071ab96e805f50ec89717
RPP7_orf31270	Gene3D	protein_match	869	980	6.3E-14	+	.	date=15-07-2021;Target=null 869 980;ID=match$1474_869_980;Name=G3DSA:3.80.10.10;status=T;Dbxref="InterPro:IPR032675"
RPP7_orf31270	Gene3D	protein_match	981	1120	1.5E-9	+	.	date=15-07-2021;Target=null 981 1120;ID=match$1474_981_1120;Name=G3DSA:3.80.10.10;status=T;Dbxref="InterPro:IPR032675"
RPP7_orf31270	Pfam	protein_match	5	82	4.0E-20	+	.	date=15-07-2021;Target=null 5 82;ID=match$1475_5_82;signature_desc=Rx N-terminal domain;Name=PF18052;status=T;Dbxref="InterPro:IPR041118"
RPP7_orf31270	Gene3D	protein_match	5	109	1.4E-19	+	.	date=15-07-2021;Target=null 5 109;ID=match$1476_5_109;Name=G3DSA:1.20.5.4130;status=T
RPP7_orf31270	Gene3D	protein_match	324	420	2.0E-12	+	.	date=15-07-2021;Target=null 324 420;ID=match$1477_324_420;Name=G3DSA:1.10.8.430;status=T;Dbxref="InterPro:IPR042197"
RPP7_orf31270	SUPERFAMILY	protein_match	145	435	4.35E-61	+	.	date=15-07-2021;Target=null 145 435;ID=match$1478_145_435;Name=SSF52540;status=T;Dbxref="InterPro:IPR027417"
RPP7_orf31270	PRINTS	protein_match	938	954	3.1E-19	+	.	date=15-07-2021;Target=null 938 954;ID=match$1479_938_954;signature_desc=Disease resistance protein signature;Name=PR00364;status=T
RPP7_orf31270	PRINTS	protein_match	364	378	3.1E-19	+	.	date=15-07-2021;Target=null 364 378;ID=match$1479_364_378;signature_desc=Disease resistance protein signature;Name=PR00364;status=T
RPP7_orf31270	PRINTS	protein_match	266	280	3.1E-19	+	.	date=15-07-2021;Target=null 266 280;ID=match$1479_266_280;signature_desc=Disease resistance protein signature;Name=PR00364;status=T
RPP7_orf31270	PRINTS	protein_match	184	199	3.1E-19	+	.	date=15-07-2021;Target=null 184 199;ID=match$1479_184_199;signature_desc=Disease resistance protein signature;Name=PR00364;status=T
RPP7_orf31270	SUPERFAMILY	protein_match	502	866	5.78E-33	+	.	date=15-07-2021;Target=null 502 866;ID=match$1480_502_866;Name=SSF52058;status=T
RPP7_orf31270	Gene3D	protein_match	529	868	5.5E-27	+	.	date=15-07-2021;Target=null 529 868;ID=match$1481_529_868;Name=G3DSA:3.80.10.10;status=T;Dbxref="InterPro:IPR032675"
RPP7_orf31270	CDD	protein_match	6	124	6.90963E-27	+	.	date=15-07-2021;Target=null 6 124;ID=match$1482_6_124;signature_desc=RX-CC_like;Name=cd14798;status=T;Dbxref="InterPro:IPR038005"
RPP7_orf31270	Gene3D	protein_match	421	513	5.7E-18	+	.	date=15-07-2021;Target=null 421 513;ID=match$1483_421_513;Name=G3DSA:1.10.10.10;status=T;Dbxref="InterPro:IPR036388"
RPP7_orf31270	Gene3D	protein_match	145	317	9.2E-35	+	.	date=15-07-2021;Target=null 145 317;ID=match$1484_145_317;Name=G3DSA:3.40.50.300;status=T
RPP7_orf31270	SUPERFAMILY	protein_match	821	1040	3.22E-17	+	.	date=15-07-2021;Target=null 821 1040;ID=match$1485_821_1040;Name=SSF52047;status=T
RPP7_orf31270	Pfam	protein_match	166	422	1.2E-67	+	.	date=15-07-2021;Target=null 166 422;ID=match$1486_166_422;signature_desc=NB-ARC domain;Name=PF00931;status=T;Dbxref="InterPro:IPR002182"
##sequence-region MLA32 1 2874
MLA32	provided_by_user	nucleic_acid	1	2874	.	+	.	ID=MLA32;Name=MLA32;md5=4b8e9a9fbfe4aa61eb29138cc8b9996b
MLA32_orf12596	getorf	ORF	1	2871	.	+	.	Target=pep_MLA32_1_2871 1 957;ID=orf_MLA32_1_2871;Name=MLA32_orf12596;md5=4b8e9a9fbfe4aa61eb29138cc8b9996b
MLA32_orf12596	getorf	polypeptide	1	957	.	+	.	ID=pep_MLA32_1_2871;md5=f34e3dfff31c395acf5d549463d6b1de
MLA32_orf12596	Coils	protein_match	26	46	.	+	.	date=15-07-2021;Target=null 26 46;ID=match$1487_26_46;Name=Coil;status=T
MLA32_orf12596	Pfam	protein_match	7	92	8.4E-20	+	.	date=15-07-2021;Target=null 7 92;ID=match$1488_7_92;signature_desc=Rx N-terminal domain;Name=PF18052;status=T;Dbxref="InterPro:IPR041118"
MLA32_orf12596	CDD	protein_match	6	134	1.98871E-20	+	.	date=15-07-2021;Target=null 6 134;ID=match$1489_6_134;signature_desc=RX-CC_like;Name=cd14798;status=T;Dbxref="InterPro:IPR038005"
MLA32_orf12596	PRINTS	protein_match	269	283	1.4E-17	+	.	date=15-07-2021;Target=null 269 283;ID=match$1490_269_283;signature_desc=Disease resistance protein signature;Name=PR00364;status=T
MLA32_orf12596	PRINTS	protein_match	196	211	1.4E-17	+	.	date=15-07-2021;Target=null 196 211;ID=match$1490_196_211;signature_desc=Disease resistance protein signature;Name=PR00364;status=T
MLA32_orf12596	PRINTS	protein_match	629	645	1.4E-17	+	.	date=15-07-2021;Target=null 629 645;ID=match$1490_629_645;signature_desc=Disease resistance protein signature;Name=PR00364;status=T
MLA32_orf12596	PRINTS	protein_match	367	381	1.4E-17	+	.	date=15-07-2021;Target=null 367 381;ID=match$1490_367_381;signature_desc=Disease resistance protein signature;Name=PR00364;status=T
MLA32_orf12596	SUPERFAMILY	protein_match	500	827	4.08E-30	+	.	date=15-07-2021;Target=null 500 827;ID=match$1491_500_827;Name=SSF52058;status=T
MLA32_orf12596	Gene3D	protein_match	510	842	9.6E-27	+	.	date=15-07-2021;Target=null 510 842;ID=match$1492_510_842;Name=G3DSA:3.80.10.10;status=T;Dbxref="InterPro:IPR032675"
MLA32_orf12596	Gene3D	protein_match	6	120	1.7E-32	+	.	date=15-07-2021;Target=null 6 120;ID=match$1493_6_120;Name=G3DSA:1.20.5.4130;status=T
MLA32_orf12596	SUPERFAMILY	protein_match	176	435	9.71E-61	+	.	date=15-07-2021;Target=null 176 435;ID=match$1494_176_435;Name=SSF52540;status=T;Dbxref="InterPro:IPR027417"
MLA32_orf12596	Gene3D	protein_match	421	509	3.6E-13	+	.	date=15-07-2021;Target=null 421 509;ID=match$1495_421_509;Name=G3DSA:1.10.10.10;status=T;Dbxref="InterPro:IPR036388"
MLA32_orf12596	Gene3D	protein_match	332	420	7.9E-15	+	.	date=15-07-2021;Target=null 332 420;ID=match$1496_332_420;Name=G3DSA:1.10.8.430;status=T;Dbxref="InterPro:IPR042197"
MLA32_orf12596	Pfam	protein_match	196	423	9.2E-46	+	.	date=15-07-2021;Target=null 196 423;ID=match$1497_196_423;signature_desc=NB-ARC domain;Name=PF00931;status=T;Dbxref="InterPro:IPR002182"
MLA32_orf12596	Gene3D	protein_match	159	322	5.5E-33	+	.	date=15-07-2021;Target=null 159 322;ID=match$1498_159_322;Name=G3DSA:3.40.50.300;status=T
##sequence-region Rpi-chc1_1 1 3909
Rpi-chc1_1	provided_by_user	nucleic_acid	1	3909	.	+	.	ID=Rpi-chc1_1;Name=Rpi-chc1_1;md5=a26a40f5a0562fe77d5a312cfcee1c24
Rpi-chc1_1_orf28555	getorf	ORF	1	3906	.	+	.	Target=pep_Rpi-chc1_1_1_3906 1 1302;ID=orf_Rpi-chc1_1_1_3906;Name=Rpi-chc1_1_orf28555;md5=a26a40f5a0562fe77d5a312cfcee1c24
Rpi-chc1_1_orf28555	getorf	polypeptide	1	1302	.	+	.	ID=pep_Rpi-chc1_1_1_3906;md5=b52329f699cf29c14a55cf9d6f7d93d7
Rpi-chc1_1_orf28555	PRINTS	protein_match	401	415	1.0E-18	+	.	date=15-07-2021;Target=null 401 415;ID=match$1499_401_415;signature_desc=Disease resistance protein signature;Name=PR00364;status=T
Rpi-chc1_1_orf28555	PRINTS	protein_match	1000	1016	1.0E-18	+	.	date=15-07-2021;Target=null 1000 1016;ID=match$1499_1000_1016;signature_desc=Disease resistance protein signature;Name=PR00364;status=T
Rpi-chc1_1_orf28555	PRINTS	protein_match	232	247	1.0E-18	+	.	date=15-07-2021;Target=null 232 247;ID=match$1499_232_247;signature_desc=Disease resistance protein signature;Name=PR00364;status=T
Rpi-chc1_1_orf28555	PRINTS	protein_match	305	319	1.0E-18	+	.	date=15-07-2021;Target=null 305 319;ID=match$1499_305_319;signature_desc=Disease resistance protein signature;Name=PR00364;status=T
Rpi-chc1_1_orf28555	Gene3D	protein_match	1120	1300	4.6E-18	+	.	date=15-07-2021;Target=null 1120 1300;ID=match$1500_1120_1300;Name=G3DSA:3.80.10.10;status=T;Dbxref="InterPro:IPR032675"
Rpi-chc1_1_orf28555	SUPERFAMILY	protein_match	532	936	9.01E-39	+	.	date=15-07-2021;Target=null 532 936;ID=match$1501_532_936;Name=SSF52058;status=T
Rpi-chc1_1_orf28555	Gene3D	protein_match	53	165	4.2E-17	+	.	date=15-07-2021;Target=null 53 165;ID=match$1502_53_165;Name=G3DSA:1.20.5.4130;status=T
Rpi-chc1_1_orf28555	Gene3D	protein_match	366	451	1.0E-14	+	.	date=15-07-2021;Target=null 366 451;ID=match$1503_366_451;Name=G3DSA:1.10.8.430;status=T;Dbxref="InterPro:IPR042197"
Rpi-chc1_1_orf28555	Pfam	protein_match	213	453	1.1E-40	+	.	date=15-07-2021;Target=null 213 453;ID=match$1504_213_453;signature_desc=NB-ARC domain;Name=PF00931;status=T;Dbxref="InterPro:IPR002182"
Rpi-chc1_1_orf28555	Gene3D	protein_match	452	543	5.1E-17	+	.	date=15-07-2021;Target=null 452 543;ID=match$1505_452_543;Name=G3DSA:1.10.10.10;status=T;Dbxref="InterPro:IPR036388"
Rpi-chc1_1_orf28555	SUPERFAMILY	protein_match	194	466	1.71E-58	+	.	date=15-07-2021;Target=null 194 466;ID=match$1506_194_466;Name=SSF52540;status=T;Dbxref="InterPro:IPR027417"
Rpi-chc1_1_orf28555	CDD	protein_match	53	172	1.02573E-12	+	.	date=15-07-2021;Target=null 53 172;ID=match$1507_53_172;signature_desc=RX-CC_like;Name=cd14798;status=T;Dbxref="InterPro:IPR038005"
Rpi-chc1_1_orf28555	Gene3D	protein_match	197	364	8.9E-33	+	.	date=15-07-2021;Target=null 197 364;ID=match$1508_197_364;Name=G3DSA:3.40.50.300;status=T
Rpi-chc1_1_orf28555	Gene3D	protein_match	584	684	1.5E-17	+	.	date=15-07-2021;Target=null 584 684;ID=match$1509_584_684;Name=G3DSA:3.80.10.10;status=T;Dbxref="InterPro:IPR032675"
Rpi-chc1_1_orf28555	Pfam	protein_match	55	142	8.7E-17	+	.	date=15-07-2021;Target=null 55 142;ID=match$1510_55_142;signature_desc=Rx N-terminal domain;Name=PF18052;status=T;Dbxref="InterPro:IPR041118"
Rpi-chc1_1_orf28555	Gene3D	protein_match	946	1107	9.7E-25	+	.	date=15-07-2021;Target=null 946 1107;ID=match$1511_946_1107;Name=G3DSA:3.80.10.10;status=T;Dbxref="InterPro:IPR032675"
Rpi-chc1_1_orf28555	Gene3D	protein_match	702	945	6.2E-25	+	.	date=15-07-2021;Target=null 702 945;ID=match$1511_702_945;Name=G3DSA:3.80.10.10;status=T;Dbxref="InterPro:IPR032675"
Rpi-chc1_1_orf28555	SUPERFAMILY	protein_match	947	1282	4.59E-35	+	.	date=15-07-2021;Target=null 947 1282;ID=match$1512_947_1282;Name=SSF52058;status=T
Rpi-chc1_1_orf28555	Coils	protein_match	275	295	.	+	.	date=15-07-2021;Target=null 275 295;ID=match$1513_275_295;Name=Coil;status=T
##sequence-region Sr21 1 4875
Sr21	provided_by_user	nucleic_acid	1	4875	.	+	.	ID=Sr21;Name=Sr21;md5=e3ee93f920cbc86a4064bcdd789c5cbd
Sr21_orf35607	getorf	ORF	1	4872	.	+	.	Target=pep_Sr21_1_4872 1 1624;ID=orf_Sr21_1_4872;Name=Sr21_orf35607;md5=e3ee93f920cbc86a4064bcdd789c5cbd
Sr21_orf35607	getorf	polypeptide	1	1624	.	+	.	ID=pep_Sr21_1_4872;md5=9570d7f1b9ded1f8b3959b2642d9eb3a
Sr21_orf35607	Pfam	protein_match	14	102	2.3E-14	+	.	date=15-07-2021;Target=null 14 102;ID=match$1514_14_102;signature_desc=Rx N-terminal domain;Name=PF18052;status=T;Dbxref="InterPro:IPR041118"
Sr21_orf35607	SUPERFAMILY	protein_match	974	1358	1.6E-13	+	.	date=15-07-2021;Target=null 974 1358;ID=match$1515_974_1358;Name=SSF52058;status=T
Sr21_orf35607	SUPERFAMILY	protein_match	538	1028	1.09E-16	+	.	date=15-07-2021;Target=null 538 1028;ID=match$1516_538_1028;Name=SSF52058;status=T
Sr21_orf35607	Gene3D	protein_match	587	951	3.0E-21	+	.	date=15-07-2021;Target=null 587 951;ID=match$1517_587_951;Name=G3DSA:3.80.10.10;status=T;Dbxref="InterPro:IPR032675"
Sr21_orf35607	Gene3D	protein_match	469	551	6.4E-10	+	.	date=15-07-2021;Target=null 469 551;ID=match$1518_469_551;Name=G3DSA:1.10.10.10;status=T;Dbxref="InterPro:IPR036388"
Sr21_orf35607	Gene3D	protein_match	1476	1606	4.9E-8	+	.	date=15-07-2021;Target=null 1476 1606;ID=match$1519_1476_1606;Name=G3DSA:3.80.10.10;status=T;Dbxref="InterPro:IPR032675"
Sr21_orf35607	Gene3D	protein_match	203	380	4.3E-39	+	.	date=15-07-2021;Target=null 203 380;ID=match$1520_203_380;Name=G3DSA:3.40.50.300;status=T
Sr21_orf35607	SUPERFAMILY	protein_match	1296	1599	1.02E-17	+	.	date=15-07-2021;Target=null 1296 1599;ID=match$1521_1296_1599;Name=SSF52058;status=T
Sr21_orf35607	Gene3D	protein_match	17	138	1.1E-6	+	.	date=15-07-2021;Target=null 17 138;ID=match$1522_17_138;Name=G3DSA:1.20.5.4130;status=T
Sr21_orf35607	Gene3D	protein_match	1242	1475	1.4E-10	+	.	date=15-07-2021;Target=null 1242 1475;ID=match$1523_1242_1475;Name=G3DSA:3.80.10.10;status=T;Dbxref="InterPro:IPR032675"
Sr21_orf35607	Gene3D	protein_match	1012	1195	7.5E-8	+	.	date=15-07-2021;Target=null 1012 1195;ID=match$1523_1012_1195;Name=G3DSA:3.80.10.10;status=T;Dbxref="InterPro:IPR032675"
Sr21_orf35607	SUPERFAMILY	protein_match	206	483	2.07E-64	+	.	date=15-07-2021;Target=null 206 483;ID=match$1524_206_483;Name=SSF52540;status=T;Dbxref="InterPro:IPR027417"
Sr21_orf35607	Gene3D	protein_match	384	468	6.9E-9	+	.	date=15-07-2021;Target=null 384 468;ID=match$1525_384_468;Name=G3DSA:1.10.8.430;status=T;Dbxref="InterPro:IPR042197"
Sr21_orf35607	Pfam	protein_match	228	469	1.9E-45	+	.	date=15-07-2021;Target=null 228 469;ID=match$1526_228_469;signature_desc=NB-ARC domain;Name=PF00931;status=T;Dbxref="InterPro:IPR002182"
Sr21_orf35607	PRINTS	protein_match	421	435	8.4E-13	+	.	date=15-07-2021;Target=null 421 435;ID=match$1527_421_435;signature_desc=Disease resistance protein signature;Name=PR00364;status=T
Sr21_orf35607	PRINTS	protein_match	247	262	8.4E-13	+	.	date=15-07-2021;Target=null 247 262;ID=match$1527_247_262;signature_desc=Disease resistance protein signature;Name=PR00364;status=T
Sr21_orf35607	PRINTS	protein_match	830	846	8.4E-13	+	.	date=15-07-2021;Target=null 830 846;ID=match$1527_830_846;signature_desc=Disease resistance protein signature;Name=PR00364;status=T
Sr21_orf35607	PRINTS	protein_match	322	336	8.4E-13	+	.	date=15-07-2021;Target=null 322 336;ID=match$1527_322_336;signature_desc=Disease resistance protein signature;Name=PR00364;status=T
##sequence-region L 1 3912
L	provided_by_user	nucleic_acid	1	3912	.	+	.	ID=L;Name=L;md5=c098e786579ca07db4f6592f346aaf75
L_orf7576	getorf	ORF	1	3909	.	+	.	Target=pep_L_1_3909 1 1303;ID=orf_L_1_3909;Name=L_orf7576;md5=c098e786579ca07db4f6592f346aaf75
L_orf7576	getorf	polypeptide	1	1303	.	+	.	ID=pep_L_1_3909;md5=da1db2b655cc9cd82a1389f144c59121
L_orf7576	Gene3D	protein_match	593	801	1.5E-16	+	.	date=15-07-2021;Target=null 593 801;ID=match$1528_593_801;Name=G3DSA:3.80.10.10;status=T;Dbxref="InterPro:IPR032675"
L_orf7576	Gene3D	protein_match	399	484	6.5E-16	+	.	date=15-07-2021;Target=null 399 484;ID=match$1529_399_484;Name=G3DSA:1.10.8.430;status=T;Dbxref="InterPro:IPR042197"
L_orf7576	SUPERFAMILY	protein_match	227	494	2.48E-55	+	.	date=15-07-2021;Target=null 227 494;ID=match$1530_227_494;Name=SSF52540;status=T;Dbxref="InterPro:IPR027417"
L_orf7576	SMART	protein_match	60	199	4.8E-53	+	.	date=15-07-2021;Target=null 60 199;ID=match$1531_60_199;Name=SM00255;status=T;Dbxref="InterPro:IPR000157"
L_orf7576	Pfam	protein_match	61	227	1.2E-36	+	.	date=15-07-2021;Target=null 61 227;ID=match$1532_61_227;signature_desc=TIR domain;Name=PF01582;status=T;Dbxref="InterPro:IPR000157"
L_orf7576	ProSiteProfiles	protein_match	59	199	29.012	+	.	date=15-07-2021;Target=null 59 199;ID=match$1533_59_199;signature_desc=TIR domain profile.;Name=PS50104;status=T;Dbxref="InterPro:IPR000157"
L_orf7576	Gene3D	protein_match	1011	1153	1.1E-17	+	.	date=15-07-2021;Target=null 1011 1153;ID=match$1534_1011_1153;Name=G3DSA:3.80.10.10;status=T;Dbxref="InterPro:IPR032675"
L_orf7576	Gene3D	protein_match	840	1010	7.1E-12	+	.	date=15-07-2021;Target=null 840 1010;ID=match$1534_840_1010;Name=G3DSA:3.80.10.10;status=T;Dbxref="InterPro:IPR032675"
L_orf7576	Gene3D	protein_match	1154	1283	1.4E-10	+	.	date=15-07-2021;Target=null 1154 1283;ID=match$1535_1154_1283;Name=G3DSA:3.80.10.10;status=T;Dbxref="InterPro:IPR032675"
L_orf7576	SUPERFAMILY	protein_match	1014	1279	2.31E-25	+	.	date=15-07-2021;Target=null 1014 1279;ID=match$1536_1014_1279;Name=SSF52058;status=T
L_orf7576	Pfam	protein_match	241	481	1.0E-31	+	.	date=15-07-2021;Target=null 241 481;ID=match$1537_241_481;signature_desc=NB-ARC domain;Name=PF00931;status=T;Dbxref="InterPro:IPR002182"
L_orf7576	Gene3D	protein_match	226	394	2.4E-27	+	.	date=15-07-2021;Target=null 226 394;ID=match$1538_226_394;Name=G3DSA:3.40.50.300;status=T
L_orf7576	SUPERFAMILY	protein_match	539	1042	6.46E-26	+	.	date=15-07-2021;Target=null 539 1042;ID=match$1539_539_1042;Name=SSF52058;status=T
L_orf7576	Gene3D	protein_match	59	225	5.5E-62	+	.	date=15-07-2021;Target=null 59 225;ID=match$1540_59_225;Name=G3DSA:3.40.50.10140;status=T;Dbxref="InterPro:IPR035897"
L_orf7576	PRINTS	protein_match	434	448	1.4E-19	+	.	date=15-07-2021;Target=null 434 448;ID=match$1541_434_448;signature_desc=Disease resistance protein signature;Name=PR00364;status=T
L_orf7576	PRINTS	protein_match	728	744	1.4E-19	+	.	date=15-07-2021;Target=null 728 744;ID=match$1541_728_744;signature_desc=Disease resistance protein signature;Name=PR00364;status=T
L_orf7576	PRINTS	protein_match	260	275	1.4E-19	+	.	date=15-07-2021;Target=null 260 275;ID=match$1541_260_275;signature_desc=Disease resistance protein signature;Name=PR00364;status=T
L_orf7576	PRINTS	protein_match	339	353	1.4E-19	+	.	date=15-07-2021;Target=null 339 353;ID=match$1541_339_353;signature_desc=Disease resistance protein signature;Name=PR00364;status=T
L_orf7576	SUPERFAMILY	protein_match	53	202	1.83E-37	+	.	date=15-07-2021;Target=null 53 202;ID=match$1542_53_202;Name=SSF52200;status=T;Dbxref="InterPro:IPR035897"
##sequence-region Bph1_9-2 1 3657
Bph1_9-2	provided_by_user	nucleic_acid	1	3657	.	+	.	ID=Bph1_9-2;Name=Bph1_9-2;md5=3502dad9a4e86dce9a17118fae21784c
Bph1_9-2_orf3752	getorf	ORF	1	3654	.	+	.	Target=pep_Bph1_9-2_1_3654 1 1218;ID=orf_Bph1_9-2_1_3654;Name=Bph1_9-2_orf3752;md5=3502dad9a4e86dce9a17118fae21784c
Bph1_9-2_orf3752	getorf	polypeptide	1	1218	.	+	.	ID=pep_Bph1_9-2_1_3654;md5=08229dc7d3aa3790e582cb44f5f89fab
Bph1_9-2_orf3752	Gene3D	protein_match	13	129	3.7E-21	+	.	date=15-07-2021;Target=null 13 129;ID=match$1543_13_129;Name=G3DSA:1.20.5.4130;status=T
Bph1_9-2_orf3752	Gene3D	protein_match	158	345	1.1E-10	+	.	date=15-07-2021;Target=null 158 345;ID=match$1544_158_345;Name=G3DSA:3.40.50.300;status=T
Bph1_9-2_orf3752	Gene3D	protein_match	390	550	4.5E-33	+	.	date=15-07-2021;Target=null 390 550;ID=match$1545_390_550;Name=G3DSA:3.40.50.300;status=T
Bph1_9-2_orf3752	Gene3D	protein_match	941	1209	5.1E-17	+	.	date=15-07-2021;Target=null 941 1209;ID=match$1546_941_1209;Name=G3DSA:3.80.10.10;status=T;Dbxref="InterPro:IPR032675"
Bph1_9-2_orf3752	Gene3D	protein_match	788	922	1.4E-15	+	.	date=15-07-2021;Target=null 788 922;ID=match$1546_788_922;Name=G3DSA:3.80.10.10;status=T;Dbxref="InterPro:IPR032675"
Bph1_9-2_orf3752	Gene3D	protein_match	559	648	1.1E-14	+	.	date=15-07-2021;Target=null 559 648;ID=match$1547_559_648;Name=G3DSA:1.10.8.430;status=T;Dbxref="InterPro:IPR042197"
Bph1_9-2_orf3752	SUPERFAMILY	protein_match	166	342	4.5E-12	+	.	date=15-07-2021;Target=null 166 342;ID=match$1548_166_342;Name=SSF52540;status=T;Dbxref="InterPro:IPR027417"
Bph1_9-2_orf3752	Gene3D	protein_match	649	742	3.1E-17	+	.	date=15-07-2021;Target=null 649 742;ID=match$1549_649_742;Name=G3DSA:1.10.10.10;status=T;Dbxref="InterPro:IPR036388"
Bph1_9-2_orf3752	SUPERFAMILY	protein_match	400	663	9.85E-58	+	.	date=15-07-2021;Target=null 400 663;ID=match$1550_400_663;Name=SSF52540;status=T;Dbxref="InterPro:IPR027417"
Bph1_9-2_orf3752	Coils	protein_match	107	127	.	+	.	date=15-07-2021;Target=null 107 127;ID=match$1551_107_127;Name=Coil;status=T
Bph1_9-2_orf3752	Pfam	protein_match	20	94	5.7E-20	+	.	date=15-07-2021;Target=null 20 94;ID=match$1552_20_94;signature_desc=Rx N-terminal domain;Name=PF18052;status=T;Dbxref="InterPro:IPR041118"
Bph1_9-2_orf3752	Pfam	protein_match	183	369	4.1E-12	+	.	date=15-07-2021;Target=null 183 369;ID=match$1553_183_369;signature_desc=NB-ARC domain;Name=PF00931;status=T;Dbxref="InterPro:IPR002182"
Bph1_9-2_orf3752	Pfam	protein_match	413	650	7.0E-48	+	.	date=15-07-2021;Target=null 413 650;ID=match$1553_413_650;signature_desc=NB-ARC domain;Name=PF00931;status=T;Dbxref="InterPro:IPR002182"
Bph1_9-2_orf3752	CDD	protein_match	15	125	1.94651E-27	+	.	date=15-07-2021;Target=null 15 125;ID=match$1554_15_125;signature_desc=RX-CC_like;Name=cd14798;status=T;Dbxref="InterPro:IPR038005"
Bph1_9-2_orf3752	SUPERFAMILY	protein_match	729	1187	9.86E-32	+	.	date=15-07-2021;Target=null 729 1187;ID=match$1555_729_1187;Name=SSF52058;status=T
Bph1_9-2_orf3752	PRINTS	protein_match	597	611	6.1E-18	+	.	date=15-07-2021;Target=null 597 611;ID=match$1556_597_611;signature_desc=Disease resistance protein signature;Name=PR00364;status=T
Bph1_9-2_orf3752	PRINTS	protein_match	497	511	6.1E-18	+	.	date=15-07-2021;Target=null 497 511;ID=match$1556_497_511;signature_desc=Disease resistance protein signature;Name=PR00364;status=T
Bph1_9-2_orf3752	PRINTS	protein_match	807	823	6.1E-18	+	.	date=15-07-2021;Target=null 807 823;ID=match$1556_807_823;signature_desc=Disease resistance protein signature;Name=PR00364;status=T
Bph1_9-2_orf3752	PRINTS	protein_match	430	445	6.1E-18	+	.	date=15-07-2021;Target=null 430 445;ID=match$1556_430_445;signature_desc=Disease resistance protein signature;Name=PR00364;status=T
##sequence-region NbZAR1 1 2538
NbZAR1	provided_by_user	nucleic_acid	1	2538	.	+	.	ID=NbZAR1;Name=NbZAR1;md5=451da50c278ebf6e7925adb6b07d8109
NbZAR1_orf14538	getorf	ORF	1	2535	.	+	.	Target=pep_NbZAR1_1_2535 1 845;ID=orf_NbZAR1_1_2535;Name=NbZAR1_orf14538;md5=451da50c278ebf6e7925adb6b07d8109
NbZAR1_orf14538	getorf	polypeptide	1	845	.	+	.	ID=pep_NbZAR1_1_2535;md5=386b7445e94e639c4fa4ed2b6ce0c13f
NbZAR1_orf14538	Gene3D	protein_match	505	665	2.5E-19	+	.	date=15-07-2021;Target=null 505 665;ID=match$1557_505_665;Name=G3DSA:3.80.10.10;status=T;Dbxref="InterPro:IPR032675"
NbZAR1_orf14538	Gene3D	protein_match	668	832	5.6E-9	+	.	date=15-07-2021;Target=null 668 832;ID=match$1557_668_832;Name=G3DSA:3.80.10.10;status=T;Dbxref="InterPro:IPR032675"
NbZAR1_orf14538	Gene3D	protein_match	5	123	3.1E-14	+	.	date=15-07-2021;Target=null 5 123;ID=match$1558_5_123;Name=G3DSA:1.20.5.4130;status=T
NbZAR1_orf14538	Gene3D	protein_match	140	309	1.1E-35	+	.	date=15-07-2021;Target=null 140 309;ID=match$1559_140_309;Name=G3DSA:3.40.50.300;status=T
NbZAR1_orf14538	SUPERFAMILY	protein_match	145	413	3.06E-63	+	.	date=15-07-2021;Target=null 145 413;ID=match$1560_145_413;Name=SSF52540;status=T;Dbxref="InterPro:IPR027417"
NbZAR1_orf14538	Gene3D	protein_match	400	489	7.8E-19	+	.	date=15-07-2021;Target=null 400 489;ID=match$1561_400_489;Name=G3DSA:1.10.10.10;status=T;Dbxref="InterPro:IPR036388"
NbZAR1_orf14538	SUPERFAMILY	protein_match	478	827	5.78E-26	+	.	date=15-07-2021;Target=null 478 827;ID=match$1562_478_827;Name=SSF52058;status=T
NbZAR1_orf14538	PRINTS	protein_match	251	265	1.5E-20	+	.	date=15-07-2021;Target=null 251 265;ID=match$1563_251_265;signature_desc=Disease resistance protein signature;Name=PR00364;status=T
NbZAR1_orf14538	PRINTS	protein_match	350	364	1.5E-20	+	.	date=15-07-2021;Target=null 350 364;ID=match$1563_350_364;signature_desc=Disease resistance protein signature;Name=PR00364;status=T
NbZAR1_orf14538	PRINTS	protein_match	599	615	1.5E-20	+	.	date=15-07-2021;Target=null 599 615;ID=match$1563_599_615;signature_desc=Disease resistance protein signature;Name=PR00364;status=T
NbZAR1_orf14538	PRINTS	protein_match	179	194	1.5E-20	+	.	date=15-07-2021;Target=null 179 194;ID=match$1563_179_194;signature_desc=Disease resistance protein signature;Name=PR00364;status=T
NbZAR1_orf14538	Gene3D	protein_match	312	399	3.6E-16	+	.	date=15-07-2021;Target=null 312 399;ID=match$1564_312_399;Name=G3DSA:1.10.8.430;status=T;Dbxref="InterPro:IPR042197"
NbZAR1_orf14538	Pfam	protein_match	160	402	2.6E-67	+	.	date=15-07-2021;Target=null 160 402;ID=match$1565_160_402;signature_desc=NB-ARC domain;Name=PF00931;status=T;Dbxref="InterPro:IPR002182"
NbZAR1_orf14538	Pfam	protein_match	5	87	3.9E-16	+	.	date=15-07-2021;Target=null 5 87;ID=match$1566_5_87;signature_desc=Rx N-terminal domain;Name=PF18052;status=T;Dbxref="InterPro:IPR041118"
NbZAR1_orf14538	CDD	protein_match	3	119	2.45718E-22	+	.	date=15-07-2021;Target=null 3 119;ID=match$1567_3_119;signature_desc=RX-CC_like;Name=cd14798;status=T;Dbxref="InterPro:IPR038005"
##sequence-region Pl17 1 3300
Pl17	provided_by_user	nucleic_acid	1	3300	.	+	.	ID=Pl17;Name=Pl17;md5=8ac6e24b7816b77fc4467f436689401d
Pl17_orf20258	getorf	ORF	1	3297	.	+	.	Target=pep_Pl17_1_3297 1 1099;ID=orf_Pl17_1_3297;Name=Pl17_orf20258;md5=8ac6e24b7816b77fc4467f436689401d
Pl17_orf20258	getorf	polypeptide	1	1099	.	+	.	ID=pep_Pl17_1_3297;md5=1b7461ceef220831d6328db46271c0ec
Pl17_orf20258	Gene3D	protein_match	452	536	2.9E-13	+	.	date=15-07-2021;Target=null 452 536;ID=match$1568_452_536;Name=G3DSA:1.10.8.430;status=T;Dbxref="InterPro:IPR042197"
Pl17_orf20258	Pfam	protein_match	120	282	3.9E-43	+	.	date=15-07-2021;Target=null 120 282;ID=match$1569_120_282;signature_desc=TIR domain;Name=PF01582;status=T;Dbxref="InterPro:IPR000157"
Pl17_orf20258	Gene3D	protein_match	292	447	5.3E-31	+	.	date=15-07-2021;Target=null 292 447;ID=match$1570_292_447;Name=G3DSA:3.40.50.300;status=T
Pl17_orf20258	SUPERFAMILY	protein_match	523	625	2.07E-11	+	.	date=15-07-2021;Target=null 523 625;ID=match$1571_523_625;Name=SSF46785;status=T;Dbxref="InterPro:IPR036390"
Pl17_orf20258	SUPERFAMILY	protein_match	292	546	2.41E-62	+	.	date=15-07-2021;Target=null 292 546;ID=match$1572_292_546;Name=SSF52540;status=T;Dbxref="InterPro:IPR027417"
Pl17_orf20258	SUPERFAMILY	protein_match	111	260	5.1E-42	+	.	date=15-07-2021;Target=null 111 260;ID=match$1573_111_260;Name=SSF52200;status=T;Dbxref="InterPro:IPR035897"
Pl17_orf20258	ProSiteProfiles	protein_match	119	257	28.378	+	.	date=15-07-2021;Target=null 119 257;ID=match$1574_119_257;signature_desc=TIR domain profile.;Name=PS50104;status=T;Dbxref="InterPro:IPR000157"
Pl17_orf20258	SMART	protein_match	120	257	6.4E-52	+	.	date=15-07-2021;Target=null 120 257;ID=match$1575_120_257;Name=SM00255;status=T;Dbxref="InterPro:IPR000157"
Pl17_orf20258	Gene3D	protein_match	114	289	8.4E-68	+	.	date=15-07-2021;Target=null 114 289;ID=match$1576_114_289;Name=G3DSA:3.40.50.10140;status=T;Dbxref="InterPro:IPR035897"
Pl17_orf20258	SUPERFAMILY	protein_match	648	903	8.84E-31	+	.	date=15-07-2021;Target=null 648 903;ID=match$1577_648_903;Name=SSF52058;status=T
Pl17_orf20258	Pfam	protein_match	316	524	2.8E-25	+	.	date=15-07-2021;Target=null 316 524;ID=match$1578_316_524;signature_desc=NB-ARC domain;Name=PF00931;status=T;Dbxref="InterPro:IPR002182"
Pl17_orf20258	Gene3D	protein_match	648	796	5.5E-17	+	.	date=15-07-2021;Target=null 648 796;ID=match$1579_648_796;Name=G3DSA:3.80.10.10;status=T;Dbxref="InterPro:IPR032675"
Pl17_orf20258	Gene3D	protein_match	797	903	2.1E-14	+	.	date=15-07-2021;Target=null 797 903;ID=match$1579_797_903;Name=G3DSA:3.80.10.10;status=T;Dbxref="InterPro:IPR032675"
Pl17_orf20258	PRINTS	protein_match	487	501	2.0E-19	+	.	date=15-07-2021;Target=null 487 501;ID=match$1580_487_501;signature_desc=Disease resistance protein signature;Name=PR00364;status=T
Pl17_orf20258	PRINTS	protein_match	847	863	2.0E-19	+	.	date=15-07-2021;Target=null 847 863;ID=match$1580_847_863;signature_desc=Disease resistance protein signature;Name=PR00364;status=T
Pl17_orf20258	PRINTS	protein_match	319	334	2.0E-19	+	.	date=15-07-2021;Target=null 319 334;ID=match$1580_319_334;signature_desc=Disease resistance protein signature;Name=PR00364;status=T
Pl17_orf20258	PRINTS	protein_match	394	408	2.0E-19	+	.	date=15-07-2021;Target=null 394 408;ID=match$1580_394_408;signature_desc=Disease resistance protein signature;Name=PR00364;status=T
##sequence-region AtNRG1_3 1 1248
AtNRG1_3	provided_by_user	nucleic_acid	1	1248	.	+	.	ID=AtNRG1_3;Name=AtNRG1_3;md5=d3cc0d139868b934aa3c3237659f2877
AtNRG1_3_orf2765	getorf	ORF	1	1245	.	+	.	Target=pep_AtNRG1_3_1_1245 1 415;ID=orf_AtNRG1_3_1_1245;Name=AtNRG1_3_orf2765;md5=d3cc0d139868b934aa3c3237659f2877
AtNRG1_3_orf2765	getorf	polypeptide	1	415	.	+	.	ID=pep_AtNRG1_3_1_1245;md5=ccdbede9987c2e565177b952c5a967dd
AtNRG1_3_orf2765	Gene3D	protein_match	93	403	2.7E-29	+	.	date=15-07-2021;Target=null 93 403;ID=match$1581_93_403;Name=G3DSA:3.80.10.10;status=T;Dbxref="InterPro:IPR032675"
AtNRG1_3_orf2765	Coils	protein_match	240	260	.	+	.	date=15-07-2021;Target=null 240 260;ID=match$1582_240_260;Name=Coil;status=T
AtNRG1_3_orf2765	Gene3D	protein_match	7	85	4.4E-10	+	.	date=15-07-2021;Target=null 7 85;ID=match$1583_7_85;Name=G3DSA:1.10.10.10;status=T;Dbxref="InterPro:IPR036388"
AtNRG1_3_orf2765	SUPERFAMILY	protein_match	142	377	3.3E-25	+	.	date=15-07-2021;Target=null 142 377;ID=match$1584_142_377;Name=SSF52047;status=T
##sequence-region Pc 1 3585
Pc	provided_by_user	nucleic_acid	1	3585	.	+	.	ID=Pc;Name=Pc;md5=9cec989519cd050668c27e86630ce02b
Pc_orf16042	getorf	ORF	1	3582	.	+	.	Target=pep_Pc_1_3582 1 1194;ID=orf_Pc_1_3582;Name=Pc_orf16042;md5=9cec989519cd050668c27e86630ce02b
Pc_orf16042	getorf	polypeptide	1	1194	.	+	.	ID=pep_Pc_1_3582;md5=4bb8f190fb1d5348ea8801da118ecad3
Pc_orf16042	Gene3D	protein_match	728	1013	2.0E-23	+	.	date=15-07-2021;Target=null 728 1013;ID=match$1585_728_1013;Name=G3DSA:3.80.10.10;status=T;Dbxref="InterPro:IPR032675"
Pc_orf16042	PRINTS	protein_match	196	211	1.1E-19	+	.	date=15-07-2021;Target=null 196 211;ID=match$1586_196_211;signature_desc=Disease resistance protein signature;Name=PR00364;status=T
Pc_orf16042	PRINTS	protein_match	270	284	1.1E-19	+	.	date=15-07-2021;Target=null 270 284;ID=match$1586_270_284;signature_desc=Disease resistance protein signature;Name=PR00364;status=T
[truncated: 2,863,756 more chars]
