# Supplementary material for: RefPlantNLR is a comprehensive collection of experimentally validated plant disease resistance proteins from the NLR family
Source: PLoS Biol. 2021 Oct 20;19(10):e3001124. doi: 10.1371/journal.pbio.3001124 (PMC8559963; doi:10.1371/journal.pbio.3001124)
Supplement: S1 Appendix — Scripts and data. (ZIP) [file pbio.3001124.s032.zip › Appendix_S1_RefPlantNLR_Benchmarking/InterPro/RefPlantNLR_v.20210712_481_CDS_BENCHMARKING.fasta.tsv]

alpha-WOLF18_orf2566	3bdbe73dbb4434da0c1628bc2c297376	1150	SUPERFAMILY	SSF52047	RNI-like	833	1128	3.3E-26	T	15-07-2021	-	-
alpha-WOLF18_orf2566	3bdbe73dbb4434da0c1628bc2c297376	1150	PRINTS	PR00364	Disease resistance protein signature	190	205	1.6E-15	T	15-07-2021	-	-
alpha-WOLF18_orf2566	3bdbe73dbb4434da0c1628bc2c297376	1150	PRINTS	PR00364	Disease resistance protein signature	613	629	1.6E-15	T	15-07-2021	-	-
alpha-WOLF18_orf2566	3bdbe73dbb4434da0c1628bc2c297376	1150	PRINTS	PR00364	Disease resistance protein signature	367	381	1.6E-15	T	15-07-2021	-	-
alpha-WOLF18_orf2566	3bdbe73dbb4434da0c1628bc2c297376	1150	PRINTS	PR00364	Disease resistance protein signature	269	283	1.6E-15	T	15-07-2021	-	-
alpha-WOLF18_orf2566	3bdbe73dbb4434da0c1628bc2c297376	1150	Pfam	PF00931	NB-ARC domain	169	416	6.1E-43	T	15-07-2021	IPR002182	NB-ARC
alpha-WOLF18_orf2566	3bdbe73dbb4434da0c1628bc2c297376	1150	Gene3D	G3DSA:3.80.10.10	Ribonuclease Inhibitor	929	1131	8.9E-26	T	15-07-2021	IPR032675	Leucine-rich repeat domain superfamily
alpha-WOLF18_orf2566	3bdbe73dbb4434da0c1628bc2c297376	1150	Gene3D	G3DSA:3.80.10.10	Ribonuclease Inhibitor	714	918	3.5E-15	T	15-07-2021	IPR032675	Leucine-rich repeat domain superfamily
alpha-WOLF18_orf2566	3bdbe73dbb4434da0c1628bc2c297376	1150	Gene3D	G3DSA:3.80.10.10	Ribonuclease Inhibitor	510	698	4.6E-25	T	15-07-2021	IPR032675	Leucine-rich repeat domain superfamily
alpha-WOLF18_orf2566	3bdbe73dbb4434da0c1628bc2c297376	1150	SUPERFAMILY	SSF52540	P-loop containing nucleoside triphosphate hydrolases	153	429	5.32E-58	T	15-07-2021	IPR027417	P-loop containing nucleoside triphosphate hydrolase
alpha-WOLF18_orf2566	3bdbe73dbb4434da0c1628bc2c297376	1150	Pfam	PF13855	Leucine rich repeat	593	651	4.0E-7	T	15-07-2021	IPR001611	Leucine-rich repeat
alpha-WOLF18_orf2566	3bdbe73dbb4434da0c1628bc2c297376	1150	Gene3D	G3DSA:1.10.8.430	-	329	414	2.0E-12	T	15-07-2021	IPR042197	Apoptotic protease-activating factors, helical domain
alpha-WOLF18_orf2566	3bdbe73dbb4434da0c1628bc2c297376	1150	Gene3D	G3DSA:1.10.10.10	-	415	506	2.3E-17	T	15-07-2021	IPR036388	Winged helix-like DNA-binding domain superfamily
alpha-WOLF18_orf2566	3bdbe73dbb4434da0c1628bc2c297376	1150	Gene3D	G3DSA:3.40.50.300	-	155	323	1.6E-35	T	15-07-2021	-	-
alpha-WOLF18_orf2566	3bdbe73dbb4434da0c1628bc2c297376	1150	Gene3D	G3DSA:1.20.5.4130	-	7	126	2.8E-8	T	15-07-2021	-	-
alpha-WOLF18_orf2566	3bdbe73dbb4434da0c1628bc2c297376	1150	SUPERFAMILY	SSF52058	L domain-like	482	955	8.84E-39	T	15-07-2021	-	-
alpha-WOLF18_orf2566	3bdbe73dbb4434da0c1628bc2c297376	1150	Pfam	PF18052	Rx N-terminal domain	11	97	5.0E-10	T	15-07-2021	IPR041118	Rx, N-terminal
L6_orf8193	788a24089320ad98587cf3f9fc787d66	1294	Gene3D	G3DSA:3.80.10.10	Ribonuclease Inhibitor	1150	1280	4.6E-12	T	15-07-2021	IPR032675	Leucine-rich repeat domain superfamily
L6_orf8193	788a24089320ad98587cf3f9fc787d66	1294	Pfam	PF01582	TIR domain	61	228	3.6E-38	T	15-07-2021	IPR000157	Toll/interleukin-1 receptor homology (TIR) domain
L6_orf8193	788a24089320ad98587cf3f9fc787d66	1294	Gene3D	G3DSA:1.10.8.430	-	398	483	1.7E-15	T	15-07-2021	IPR042197	Apoptotic protease-activating factors, helical domain
L6_orf8193	788a24089320ad98587cf3f9fc787d66	1294	Gene3D	G3DSA:3.40.50.10140	-	59	225	6.9E-62	T	15-07-2021	IPR035897	Toll/interleukin-1 receptor homology (TIR) domain superfamily
L6_orf8193	788a24089320ad98587cf3f9fc787d66	1294	SMART	SM00255	till_3	60	199	1.7E-50	T	15-07-2021	IPR000157	Toll/interleukin-1 receptor homology (TIR) domain
L6_orf8193	788a24089320ad98587cf3f9fc787d66	1294	Pfam	PF00931	NB-ARC domain	241	480	2.7E-31	T	15-07-2021	IPR002182	NB-ARC
L6_orf8193	788a24089320ad98587cf3f9fc787d66	1294	Gene3D	G3DSA:3.80.10.10	Ribonuclease Inhibitor	1006	1149	4.9E-18	T	15-07-2021	IPR032675	Leucine-rich repeat domain superfamily
L6_orf8193	788a24089320ad98587cf3f9fc787d66	1294	SUPERFAMILY	SSF52047	RNI-like	1050	1268	1.65E-22	T	15-07-2021	-	-
L6_orf8193	788a24089320ad98587cf3f9fc787d66	1294	SUPERFAMILY	SSF52200	Toll/Interleukin receptor TIR domain	53	202	1.57E-37	T	15-07-2021	IPR035897	Toll/interleukin-1 receptor homology (TIR) domain superfamily
L6_orf8193	788a24089320ad98587cf3f9fc787d66	1294	ProSiteProfiles	PS50104	TIR domain profile.	59	199	29.935	T	15-07-2021	IPR000157	Toll/interleukin-1 receptor homology (TIR) domain
L6_orf8193	788a24089320ad98587cf3f9fc787d66	1294	SUPERFAMILY	SSF52058	L domain-like	538	1035	4.65E-27	T	15-07-2021	-	-
L6_orf8193	788a24089320ad98587cf3f9fc787d66	1294	Gene3D	G3DSA:3.40.50.300	-	226	393	8.1E-28	T	15-07-2021	-	-
L6_orf8193	788a24089320ad98587cf3f9fc787d66	1294	PRINTS	PR00364	Disease resistance protein signature	1083	1099	1.5E-20	T	15-07-2021	-	-
L6_orf8193	788a24089320ad98587cf3f9fc787d66	1294	PRINTS	PR00364	Disease resistance protein signature	260	275	1.5E-20	T	15-07-2021	-	-
L6_orf8193	788a24089320ad98587cf3f9fc787d66	1294	PRINTS	PR00364	Disease resistance protein signature	338	352	1.5E-20	T	15-07-2021	-	-
L6_orf8193	788a24089320ad98587cf3f9fc787d66	1294	PRINTS	PR00364	Disease resistance protein signature	433	447	1.5E-20	T	15-07-2021	-	-
L6_orf8193	788a24089320ad98587cf3f9fc787d66	1294	Gene3D	G3DSA:3.80.10.10	Ribonuclease Inhibitor	591	1005	7.3E-28	T	15-07-2021	IPR032675	Leucine-rich repeat domain superfamily
L6_orf8193	788a24089320ad98587cf3f9fc787d66	1294	SUPERFAMILY	SSF52540	P-loop containing nucleoside triphosphate hydrolases	228	493	6.64E-57	T	15-07-2021	IPR027417	P-loop containing nucleoside triphosphate hydrolase
CW9_orf5066	5678775d13470006bdd6c39762517992	895	Gene3D	G3DSA:1.10.10.10	-	414	506	2.3E-15	T	15-07-2021	IPR036388	Winged helix-like DNA-binding domain superfamily
CW9_orf5066	5678775d13470006bdd6c39762517992	895	SUPERFAMILY	SSF52540	P-loop containing nucleoside triphosphate hydrolases	145	428	5.62E-67	T	15-07-2021	IPR027417	P-loop containing nucleoside triphosphate hydrolase
CW9_orf5066	5678775d13470006bdd6c39762517992	895	Pfam	PF00931	NB-ARC domain	167	416	2.7E-68	T	15-07-2021	IPR002182	NB-ARC
CW9_orf5066	5678775d13470006bdd6c39762517992	895	Gene3D	G3DSA:1.10.8.430	-	318	413	1.5E-11	T	15-07-2021	IPR042197	Apoptotic protease-activating factors, helical domain
CW9_orf5066	5678775d13470006bdd6c39762517992	895	PRINTS	PR00364	Disease resistance protein signature	260	274	7.9E-18	T	15-07-2021	-	-
CW9_orf5066	5678775d13470006bdd6c39762517992	895	PRINTS	PR00364	Disease resistance protein signature	358	372	7.9E-18	T	15-07-2021	-	-
CW9_orf5066	5678775d13470006bdd6c39762517992	895	PRINTS	PR00364	Disease resistance protein signature	186	201	7.9E-18	T	15-07-2021	-	-
CW9_orf5066	5678775d13470006bdd6c39762517992	895	CDD	cd14798	RX-CC_like	2	123	2.82579E-25	T	15-07-2021	IPR038005	Virus X resistance protein-like, coiled-coil domain
CW9_orf5066	5678775d13470006bdd6c39762517992	895	Gene3D	G3DSA:3.80.10.10	Ribonuclease Inhibitor	517	885	6.4E-32	T	15-07-2021	IPR032675	Leucine-rich repeat domain superfamily
CW9_orf5066	5678775d13470006bdd6c39762517992	895	Gene3D	G3DSA:1.20.5.4130	-	6	109	4.5E-17	T	15-07-2021	-	-
CW9_orf5066	5678775d13470006bdd6c39762517992	895	Pfam	PF18052	Rx N-terminal domain	6	86	3.5E-18	T	15-07-2021	IPR041118	Rx, N-terminal
CW9_orf5066	5678775d13470006bdd6c39762517992	895	Gene3D	G3DSA:3.40.50.300	-	139	310	8.3E-38	T	15-07-2021	-	-
CW9_orf5066	5678775d13470006bdd6c39762517992	895	SUPERFAMILY	SSF52058	L domain-like	496	872	2.38E-32	T	15-07-2021	-	-
Pi5-3_orf16665	47d8ab8f6a002d88d5ce7556c2bf31c1	141	Coils	Coil	Coil	134	141	-	T	15-07-2021	-	-
YrAS2388R_orf41227	a1c74b3d1140164bb11a49bc02a07348	1068	Gene3D	G3DSA:3.40.50.300	-	154	330	6.1E-29	T	15-07-2021	-	-
YrAS2388R_orf41227	a1c74b3d1140164bb11a49bc02a07348	1068	SUPERFAMILY	SSF52058	L domain-like	500	984	1.05E-34	T	15-07-2021	-	-
YrAS2388R_orf41227	a1c74b3d1140164bb11a49bc02a07348	1068	SUPERFAMILY	SSF52540	P-loop containing nucleoside triphosphate hydrolases	178	436	1.3E-53	T	15-07-2021	IPR027417	P-loop containing nucleoside triphosphate hydrolase
YrAS2388R_orf41227	a1c74b3d1140164bb11a49bc02a07348	1068	Pfam	PF00931	NB-ARC domain	195	424	1.6E-46	T	15-07-2021	IPR002182	NB-ARC
YrAS2388R_orf41227	a1c74b3d1140164bb11a49bc02a07348	1068	Gene3D	G3DSA:1.10.10.10	-	422	510	5.7E-12	T	15-07-2021	IPR036388	Winged helix-like DNA-binding domain superfamily
YrAS2388R_orf41227	a1c74b3d1140164bb11a49bc02a07348	1068	Gene3D	G3DSA:1.20.5.4130	-	9	117	3.4E-14	T	15-07-2021	-	-
YrAS2388R_orf41227	a1c74b3d1140164bb11a49bc02a07348	1068	Gene3D	G3DSA:3.80.10.10	Ribonuclease Inhibitor	550	1013	1.4E-41	T	15-07-2021	IPR032675	Leucine-rich repeat domain superfamily
YrAS2388R_orf41227	a1c74b3d1140164bb11a49bc02a07348	1068	CDD	cd14798	RX-CC_like	16	130	2.2593E-9	T	15-07-2021	IPR038005	Virus X resistance protein-like, coiled-coil domain
YrAS2388R_orf41227	a1c74b3d1140164bb11a49bc02a07348	1068	Coils	Coil	Coil	707	727	-	T	15-07-2021	-	-
YrAS2388R_orf41227	a1c74b3d1140164bb11a49bc02a07348	1068	Pfam	PF18052	Rx N-terminal domain	10	92	4.8E-16	T	15-07-2021	IPR041118	Rx, N-terminal
YrAS2388R_orf41227	a1c74b3d1140164bb11a49bc02a07348	1068	Gene3D	G3DSA:1.10.8.430	-	336	421	2.7E-11	T	15-07-2021	IPR042197	Apoptotic protease-activating factors, helical domain
YrAS2388R_orf41227	a1c74b3d1140164bb11a49bc02a07348	1068	PRINTS	PR00364	Disease resistance protein signature	373	387	3.1E-18	T	15-07-2021	-	-
YrAS2388R_orf41227	a1c74b3d1140164bb11a49bc02a07348	1068	PRINTS	PR00364	Disease resistance protein signature	949	965	3.1E-18	T	15-07-2021	-	-
YrAS2388R_orf41227	a1c74b3d1140164bb11a49bc02a07348	1068	PRINTS	PR00364	Disease resistance protein signature	199	214	3.1E-18	T	15-07-2021	-	-
YrAS2388R_orf41227	a1c74b3d1140164bb11a49bc02a07348	1068	PRINTS	PR00364	Disease resistance protein signature	275	289	3.1E-18	T	15-07-2021	-	-
Rpp1-R3_orf29963	0a5de21f0247367623e302b85d4de0ca	1259	Pfam	PF13855	Leucine rich repeat	855	913	2.8E-11	T	15-07-2021	IPR001611	Leucine-rich repeat
Rpp1-R3_orf29963	0a5de21f0247367623e302b85d4de0ca	1259	Gene3D	G3DSA:1.10.418.20	-	98	340	1.4E-80	T	15-07-2021	-	-
Rpp1-R3_orf29963	0a5de21f0247367623e302b85d4de0ca	1259	Gene3D	G3DSA:3.30.310.130	-	147	280	1.4E-80	T	15-07-2021	-	-
Rpp1-R3_orf29963	0a5de21f0247367623e302b85d4de0ca	1259	Gene3D	G3DSA:3.80.10.10	Ribonuclease Inhibitor	800	1020	7.8E-33	T	15-07-2021	IPR032675	Leucine-rich repeat domain superfamily
Rpp1-R3_orf29963	0a5de21f0247367623e302b85d4de0ca	1259	Gene3D	G3DSA:1.10.8.430	-	641	728	1.4E-13	T	15-07-2021	IPR042197	Apoptotic protease-activating factors, helical domain
Rpp1-R3_orf29963	0a5de21f0247367623e302b85d4de0ca	1259	Gene3D	G3DSA:3.80.10.10	Ribonuclease Inhibitor	1098	1256	2.6E-9	T	15-07-2021	IPR032675	Leucine-rich repeat domain superfamily
Rpp1-R3_orf29963	0a5de21f0247367623e302b85d4de0ca	1259	Pfam	PF00931	NB-ARC domain	633	726	4.5E-10	T	15-07-2021	IPR002182	NB-ARC
Rpp1-R3_orf29963	0a5de21f0247367623e302b85d4de0ca	1259	Pfam	PF00931	NB-ARC domain	471	622	3.1E-27	T	15-07-2021	IPR002182	NB-ARC
Rpp1-R3_orf29963	0a5de21f0247367623e302b85d4de0ca	1259	PRINTS	PR00364	Disease resistance protein signature	488	503	2.2E-18	T	15-07-2021	-	-
Rpp1-R3_orf29963	0a5de21f0247367623e302b85d4de0ca	1259	PRINTS	PR00364	Disease resistance protein signature	923	939	2.2E-18	T	15-07-2021	-	-
Rpp1-R3_orf29963	0a5de21f0247367623e302b85d4de0ca	1259	PRINTS	PR00364	Disease resistance protein signature	677	691	2.2E-18	T	15-07-2021	-	-
Rpp1-R3_orf29963	0a5de21f0247367623e302b85d4de0ca	1259	PRINTS	PR00364	Disease resistance protein signature	560	574	2.2E-18	T	15-07-2021	-	-
Rpp1-R3_orf29963	0a5de21f0247367623e302b85d4de0ca	1259	SUPERFAMILY	SSF52540	P-loop containing nucleoside triphosphate hydrolases	457	737	4.82E-39	T	15-07-2021	IPR027417	P-loop containing nucleoside triphosphate hydrolase
Rpp1-R3_orf29963	0a5de21f0247367623e302b85d4de0ca	1259	Pfam	PF02902	Ulp1 protease family, C-terminal catalytic domain	121	317	7.9E-34	T	15-07-2021	IPR003653	Ulp1 protease family, C-terminal catalytic domain
Rpp1-R3_orf29963	0a5de21f0247367623e302b85d4de0ca	1259	SUPERFAMILY	SSF52058	L domain-like	770	1252	2.31E-33	T	15-07-2021	-	-
Rpp1-R3_orf29963	0a5de21f0247367623e302b85d4de0ca	1259	Gene3D	G3DSA:3.40.50.300	-	461	613	3.4E-27	T	15-07-2021	-	-
Rpp1-R3_orf29963	0a5de21f0247367623e302b85d4de0ca	1259	Coils	Coil	Coil	617	647	-	T	15-07-2021	-	-
Rpp1-R3_orf29963	0a5de21f0247367623e302b85d4de0ca	1259	ProSiteProfiles	PS50600	Ubiquitin-like protease family profile.	106	303	26.233	T	15-07-2021	IPR003653	Ulp1 protease family, C-terminal catalytic domain
Rpp1-R3_orf29963	0a5de21f0247367623e302b85d4de0ca	1259	SUPERFAMILY	SSF54001	Cysteine proteinases	93	340	3.92E-51	T	15-07-2021	IPR038765	Papain-like cysteine peptidase superfamily
Lr10_orf9871	0ba71eab8f5098b599cd263f4ae59c7c	921	Pfam	PF18052	Rx N-terminal domain	12	96	3.1E-12	T	15-07-2021	IPR041118	Rx, N-terminal
Lr10_orf9871	0ba71eab8f5098b599cd263f4ae59c7c	921	Gene3D	G3DSA:1.10.8.430	-	328	412	4.2E-11	T	15-07-2021	IPR042197	Apoptotic protease-activating factors, helical domain
Lr10_orf9871	0ba71eab8f5098b599cd263f4ae59c7c	921	CDD	cd00009	AAA	167	309	1.79569E-4	T	15-07-2021	-	-
Lr10_orf9871	0ba71eab8f5098b599cd263f4ae59c7c	921	Gene3D	G3DSA:3.80.10.10	Ribonuclease Inhibitor	524	874	5.6E-30	T	15-07-2021	IPR032675	Leucine-rich repeat domain superfamily
Lr10_orf9871	0ba71eab8f5098b599cd263f4ae59c7c	921	PRINTS	PR00364	Disease resistance protein signature	266	280	1.1E-17	T	15-07-2021	-	-
Lr10_orf9871	0ba71eab8f5098b599cd263f4ae59c7c	921	PRINTS	PR00364	Disease resistance protein signature	363	377	1.1E-17	T	15-07-2021	-	-
Lr10_orf9871	0ba71eab8f5098b599cd263f4ae59c7c	921	PRINTS	PR00364	Disease resistance protein signature	193	208	1.1E-17	T	15-07-2021	-	-
Lr10_orf9871	0ba71eab8f5098b599cd263f4ae59c7c	921	PRINTS	PR00364	Disease resistance protein signature	561	577	1.1E-17	T	15-07-2021	-	-
Lr10_orf9871	0ba71eab8f5098b599cd263f4ae59c7c	921	CDD	cd14798	RX-CC_like	11	134	3.10978E-18	T	15-07-2021	IPR038005	Virus X resistance protein-like, coiled-coil domain
Lr10_orf9871	0ba71eab8f5098b599cd263f4ae59c7c	921	Gene3D	G3DSA:1.10.10.10	-	413	503	6.0E-15	T	15-07-2021	IPR036388	Winged helix-like DNA-binding domain superfamily
Lr10_orf9871	0ba71eab8f5098b599cd263f4ae59c7c	921	Gene3D	G3DSA:3.40.50.300	-	156	320	1.5E-29	T	15-07-2021	-	-
Lr10_orf9871	0ba71eab8f5098b599cd263f4ae59c7c	921	SUPERFAMILY	SSF52058	L domain-like	492	872	2.21E-27	T	15-07-2021	-	-
Lr10_orf9871	0ba71eab8f5098b599cd263f4ae59c7c	921	Gene3D	G3DSA:1.20.5.4130	-	11	119	2.7E-14	T	15-07-2021	-	-
Lr10_orf9871	0ba71eab8f5098b599cd263f4ae59c7c	921	SUPERFAMILY	SSF52540	P-loop containing nucleoside triphosphate hydrolases	154	427	1.64E-55	T	15-07-2021	IPR027417	P-loop containing nucleoside triphosphate hydrolase
Lr10_orf9871	0ba71eab8f5098b599cd263f4ae59c7c	921	Pfam	PF00931	NB-ARC domain	174	388	3.2E-41	T	15-07-2021	IPR002182	NB-ARC
MLA22_orf11988	b1c01e7978fd46cc3e72451a122e9edb	959	Coils	Coil	Coil	26	46	-	T	15-07-2021	-	-
MLA22_orf11988	b1c01e7978fd46cc3e72451a122e9edb	959	Gene3D	G3DSA:1.10.8.430	-	332	420	1.0E-13	T	15-07-2021	IPR042197	Apoptotic protease-activating factors, helical domain
MLA22_orf11988	b1c01e7978fd46cc3e72451a122e9edb	959	Gene3D	G3DSA:1.20.5.4130	-	6	120	3.0E-32	T	15-07-2021	-	-
MLA22_orf11988	b1c01e7978fd46cc3e72451a122e9edb	959	Gene3D	G3DSA:3.40.50.300	-	160	322	1.5E-32	T	15-07-2021	-	-
MLA22_orf11988	b1c01e7978fd46cc3e72451a122e9edb	959	SUPERFAMILY	SSF52540	P-loop containing nucleoside triphosphate hydrolases	176	435	7.13E-60	T	15-07-2021	IPR027417	P-loop containing nucleoside triphosphate hydrolase
MLA22_orf11988	b1c01e7978fd46cc3e72451a122e9edb	959	Pfam	PF18052	Rx N-terminal domain	7	94	1.2E-19	T	15-07-2021	IPR041118	Rx, N-terminal
MLA22_orf11988	b1c01e7978fd46cc3e72451a122e9edb	959	PRINTS	PR00364	Disease resistance protein signature	196	211	1.4E-17	T	15-07-2021	-	-
MLA22_orf11988	b1c01e7978fd46cc3e72451a122e9edb	959	PRINTS	PR00364	Disease resistance protein signature	269	283	1.4E-17	T	15-07-2021	-	-
MLA22_orf11988	b1c01e7978fd46cc3e72451a122e9edb	959	PRINTS	PR00364	Disease resistance protein signature	367	381	1.4E-17	T	15-07-2021	-	-
MLA22_orf11988	b1c01e7978fd46cc3e72451a122e9edb	959	PRINTS	PR00364	Disease resistance protein signature	629	645	1.4E-17	T	15-07-2021	-	-
MLA22_orf11988	b1c01e7978fd46cc3e72451a122e9edb	959	Pfam	PF00931	NB-ARC domain	196	423	2.5E-44	T	15-07-2021	IPR002182	NB-ARC
MLA22_orf11988	b1c01e7978fd46cc3e72451a122e9edb	959	Gene3D	G3DSA:3.80.10.10	Ribonuclease Inhibitor	513	867	4.8E-28	T	15-07-2021	IPR032675	Leucine-rich repeat domain superfamily
MLA22_orf11988	b1c01e7978fd46cc3e72451a122e9edb	959	CDD	cd14798	RX-CC_like	6	135	1.64162E-20	T	15-07-2021	IPR038005	Virus X resistance protein-like, coiled-coil domain
MLA22_orf11988	b1c01e7978fd46cc3e72451a122e9edb	959	Gene3D	G3DSA:1.10.10.10	-	421	510	2.3E-15	T	15-07-2021	IPR036388	Winged helix-like DNA-binding domain superfamily
MLA22_orf11988	b1c01e7978fd46cc3e72451a122e9edb	959	SUPERFAMILY	SSF52058	L domain-like	499	848	1.14E-31	T	15-07-2021	-	-
Sr13c_orf35430	41d314df9c4ca54db400120c3cb73501	948	SUPERFAMILY	SSF52047	RNI-like	555	860	1.73E-34	T	15-07-2021	-	-
Sr13c_orf35430	41d314df9c4ca54db400120c3cb73501	948	PRINTS	PR00364	Disease resistance protein signature	199	214	6.4E-13	T	15-07-2021	-	-
Sr13c_orf35430	41d314df9c4ca54db400120c3cb73501	948	PRINTS	PR00364	Disease resistance protein signature	370	384	6.4E-13	T	15-07-2021	-	-
Sr13c_orf35430	41d314df9c4ca54db400120c3cb73501	948	PRINTS	PR00364	Disease resistance protein signature	273	287	6.4E-13	T	15-07-2021	-	-
Sr13c_orf35430	41d314df9c4ca54db400120c3cb73501	948	SUPERFAMILY	SSF52540	P-loop containing nucleoside triphosphate hydrolases	164	436	6.43E-60	T	15-07-2021	IPR027417	P-loop containing nucleoside triphosphate hydrolase
Sr13c_orf35430	41d314df9c4ca54db400120c3cb73501	948	Gene3D	G3DSA:1.20.5.4130	-	12	122	3.3E-28	T	15-07-2021	-	-
Sr13c_orf35430	41d314df9c4ca54db400120c3cb73501	948	Gene3D	G3DSA:1.10.10.10	-	422	513	9.9E-19	T	15-07-2021	IPR036388	Winged helix-like DNA-binding domain superfamily
Sr13c_orf35430	41d314df9c4ca54db400120c3cb73501	948	Pfam	PF00931	NB-ARC domain	194	422	2.9E-44	T	15-07-2021	IPR002182	NB-ARC
Sr13c_orf35430	41d314df9c4ca54db400120c3cb73501	948	Gene3D	G3DSA:1.10.8.430	-	334	421	7.0E-13	T	15-07-2021	IPR042197	Apoptotic protease-activating factors, helical domain
Sr13c_orf35430	41d314df9c4ca54db400120c3cb73501	948	CDD	cd14798	RX-CC_like	9	135	2.07957E-22	T	15-07-2021	IPR038005	Virus X resistance protein-like, coiled-coil domain
Sr13c_orf35430	41d314df9c4ca54db400120c3cb73501	948	Pfam	PF18052	Rx N-terminal domain	12	99	5.3E-22	T	15-07-2021	IPR041118	Rx, N-terminal
Sr13c_orf35430	41d314df9c4ca54db400120c3cb73501	948	Gene3D	G3DSA:3.40.50.300	-	159	325	1.3E-33	T	15-07-2021	-	-
Sr13c_orf35430	41d314df9c4ca54db400120c3cb73501	948	Gene3D	G3DSA:3.80.10.10	Ribonuclease Inhibitor	554	898	5.8E-34	T	15-07-2021	IPR032675	Leucine-rich repeat domain superfamily
Xa1_orf40541	79e29e1b37c38e6bdf9db6a10f8de002	1802	CDD	cd00009	AAA	298	445	1.80495E-4	T	15-07-2021	-	-
Xa1_orf40541	79e29e1b37c38e6bdf9db6a10f8de002	1802	Gene3D	G3DSA:3.40.50.300	-	283	461	3.6E-35	T	15-07-2021	-	-
Xa1_orf40541	79e29e1b37c38e6bdf9db6a10f8de002	1802	Coils	Coil	Coil	1705	1725	-	T	15-07-2021	-	-
Xa1_orf40541	79e29e1b37c38e6bdf9db6a10f8de002	1802	PRINTS	PR00364	Disease resistance protein signature	501	515	5.8E-15	T	15-07-2021	-	-
Xa1_orf40541	79e29e1b37c38e6bdf9db6a10f8de002	1802	PRINTS	PR00364	Disease resistance protein signature	1031	1047	5.8E-15	T	15-07-2021	-	-
Xa1_orf40541	79e29e1b37c38e6bdf9db6a10f8de002	1802	PRINTS	PR00364	Disease resistance protein signature	321	336	5.8E-15	T	15-07-2021	-	-
Xa1_orf40541	79e29e1b37c38e6bdf9db6a10f8de002	1802	PRINTS	PR00364	Disease resistance protein signature	395	409	5.8E-15	T	15-07-2021	-	-
Xa1_orf40541	79e29e1b37c38e6bdf9db6a10f8de002	1802	Gene3D	G3DSA:1.10.10.10	-	544	638	4.6E-13	T	15-07-2021	IPR036388	Winged helix-like DNA-binding domain superfamily
Xa1_orf40541	79e29e1b37c38e6bdf9db6a10f8de002	1802	Gene3D	G3DSA:3.80.10.10	Ribonuclease Inhibitor	1196	1375	7.4E-9	T	15-07-2021	IPR032675	Leucine-rich repeat domain superfamily
Xa1_orf40541	79e29e1b37c38e6bdf9db6a10f8de002	1802	ProSiteProfiles	PS50808	Zinc finger BED-type profile.	140	197	14.747	T	15-07-2021	IPR003656	Zinc finger, BED-type
Xa1_orf40541	79e29e1b37c38e6bdf9db6a10f8de002	1802	Gene3D	G3DSA:3.80.10.10	Ribonuclease Inhibitor	1058	1189	1.2E-7	T	15-07-2021	IPR032675	Leucine-rich repeat domain superfamily
Xa1_orf40541	79e29e1b37c38e6bdf9db6a10f8de002	1802	Gene3D	G3DSA:3.80.10.10	Ribonuclease Inhibitor	1385	1561	8.0E-9	T	15-07-2021	IPR032675	Leucine-rich repeat domain superfamily
Xa1_orf40541	79e29e1b37c38e6bdf9db6a10f8de002	1802	Gene3D	G3DSA:3.80.10.10	Ribonuclease Inhibitor	907	1057	9.3E-10	T	15-07-2021	IPR032675	Leucine-rich repeat domain superfamily
Xa1_orf40541	79e29e1b37c38e6bdf9db6a10f8de002	1802	Gene3D	G3DSA:3.80.10.10	Ribonuclease Inhibitor	664	890	2.3E-11	T	15-07-2021	IPR032675	Leucine-rich repeat domain superfamily
Xa1_orf40541	79e29e1b37c38e6bdf9db6a10f8de002	1802	SUPERFAMILY	SSF52058	L domain-like	1067	1371	3.4E-19	T	15-07-2021	-	-
Xa1_orf40541	79e29e1b37c38e6bdf9db6a10f8de002	1802	SUPERFAMILY	SSF57667	beta-beta-alpha zinc fingers	143	195	6.19E-5	T	15-07-2021	IPR036236	Zinc finger C2H2 superfamily
Xa1_orf40541	79e29e1b37c38e6bdf9db6a10f8de002	1802	SUPERFAMILY	SSF52540	P-loop containing nucleoside triphosphate hydrolases	288	564	9.31E-62	T	15-07-2021	IPR027417	P-loop containing nucleoside triphosphate hydrolase
Xa1_orf40541	79e29e1b37c38e6bdf9db6a10f8de002	1802	Coils	Coil	Coil	243	263	-	T	15-07-2021	-	-
Xa1_orf40541	79e29e1b37c38e6bdf9db6a10f8de002	1802	Pfam	PF18052	Rx N-terminal domain	31	100	8.8E-9	T	15-07-2021	IPR041118	Rx, N-terminal
Xa1_orf40541	79e29e1b37c38e6bdf9db6a10f8de002	1802	SUPERFAMILY	SSF52058	L domain-like	626	1086	1.29E-26	T	15-07-2021	-	-
Xa1_orf40541	79e29e1b37c38e6bdf9db6a10f8de002	1802	Pfam	PF00931	NB-ARC domain	302	551	7.6E-42	T	15-07-2021	IPR002182	NB-ARC
Xa1_orf40541	79e29e1b37c38e6bdf9db6a10f8de002	1802	Gene3D	G3DSA:3.80.10.10	Ribonuclease Inhibitor	1565	1797	4.8E-22	T	15-07-2021	IPR032675	Leucine-rich repeat domain superfamily
Xa1_orf40541	79e29e1b37c38e6bdf9db6a10f8de002	1802	SMART	SM00367	LRR_CC_2	1244	1270	42.0	T	15-07-2021	IPR006553	Leucine-rich repeat, cysteine-containing subtype
Xa1_orf40541	79e29e1b37c38e6bdf9db6a10f8de002	1802	SMART	SM00367	LRR_CC_2	1719	1746	620.0	T	15-07-2021	IPR006553	Leucine-rich repeat, cysteine-containing subtype
Xa1_orf40541	79e29e1b37c38e6bdf9db6a10f8de002	1802	SMART	SM00367	LRR_CC_2	1151	1177	42.0	T	15-07-2021	IPR006553	Leucine-rich repeat, cysteine-containing subtype
Xa1_orf40541	79e29e1b37c38e6bdf9db6a10f8de002	1802	SMART	SM00367	LRR_CC_2	1605	1633	610.0	T	15-07-2021	IPR006553	Leucine-rich repeat, cysteine-containing subtype
Xa1_orf40541	79e29e1b37c38e6bdf9db6a10f8de002	1802	SMART	SM00367	LRR_CC_2	1430	1456	42.0	T	15-07-2021	IPR006553	Leucine-rich repeat, cysteine-containing subtype
Xa1_orf40541	79e29e1b37c38e6bdf9db6a10f8de002	1802	SMART	SM00367	LRR_CC_2	1523	1549	51.0	T	15-07-2021	IPR006553	Leucine-rich repeat, cysteine-containing subtype
Xa1_orf40541	79e29e1b37c38e6bdf9db6a10f8de002	1802	SMART	SM00367	LRR_CC_2	1337	1363	42.0	T	15-07-2021	IPR006553	Leucine-rich repeat, cysteine-containing subtype
Xa1_orf40541	79e29e1b37c38e6bdf9db6a10f8de002	1802	SUPERFAMILY	SSF52058	L domain-like	1475	1780	8.26E-29	T	15-07-2021	-	-
Xa1_orf40541	79e29e1b37c38e6bdf9db6a10f8de002	1802	SMART	SM00614	bed5	140	193	7.3E-20	T	15-07-2021	-	-
Xa1_orf40541	79e29e1b37c38e6bdf9db6a10f8de002	1802	Pfam	PF02892	BED zinc finger	143	188	2.7E-6	T	15-07-2021	IPR003656	Zinc finger, BED-type
Pm5e_orf22764	7390b62d1a2f9b99c97b16807ba95d28	1067	Gene3D	G3DSA:1.10.10.10	-	418	515	1.2E-12	T	15-07-2021	IPR036388	Winged helix-like DNA-binding domain superfamily
Pm5e_orf22764	7390b62d1a2f9b99c97b16807ba95d28	1067	PRINTS	PR00364	Disease resistance protein signature	377	391	7.4E-12	T	15-07-2021	-	-
Pm5e_orf22764	7390b62d1a2f9b99c97b16807ba95d28	1067	PRINTS	PR00364	Disease resistance protein signature	278	292	7.4E-12	T	15-07-2021	-	-
Pm5e_orf22764	7390b62d1a2f9b99c97b16807ba95d28	1067	PRINTS	PR00364	Disease resistance protein signature	674	690	7.4E-12	T	15-07-2021	-	-
Pm5e_orf22764	7390b62d1a2f9b99c97b16807ba95d28	1067	PRINTS	PR00364	Disease resistance protein signature	206	221	7.4E-12	T	15-07-2021	-	-
Pm5e_orf22764	7390b62d1a2f9b99c97b16807ba95d28	1067	SUPERFAMILY	SSF52540	P-loop containing nucleoside triphosphate hydrolases	187	438	3.82E-50	T	15-07-2021	IPR027417	P-loop containing nucleoside triphosphate hydrolase
Pm5e_orf22764	7390b62d1a2f9b99c97b16807ba95d28	1067	SUPERFAMILY	SSF52058	L domain-like	503	888	1.16E-18	T	15-07-2021	-	-
Pm5e_orf22764	7390b62d1a2f9b99c97b16807ba95d28	1067	Pfam	PF00931	NB-ARC domain	200	427	1.0E-35	T	15-07-2021	IPR002182	NB-ARC
Pm5e_orf22764	7390b62d1a2f9b99c97b16807ba95d28	1067	Gene3D	G3DSA:3.80.10.10	Ribonuclease Inhibitor	520	908	1.5E-18	T	15-07-2021	IPR032675	Leucine-rich repeat domain superfamily
Pm5e_orf22764	7390b62d1a2f9b99c97b16807ba95d28	1067	Gene3D	G3DSA:3.40.50.300	-	176	332	2.3E-25	T	15-07-2021	-	-
PIH-X_orf18205	ea0c2389c25981b5b02c4d3fa4057efc	1299	Gene3D	G3DSA:1.10.8.430	-	334	422	1.0E-15	T	15-07-2021	IPR042197	Apoptotic protease-activating factors, helical domain
PIH-X_orf18205	ea0c2389c25981b5b02c4d3fa4057efc	1299	PRINTS	PR00364	Disease resistance protein signature	203	218	1.5E-19	T	15-07-2021	-	-
PIH-X_orf18205	ea0c2389c25981b5b02c4d3fa4057efc	1299	PRINTS	PR00364	Disease resistance protein signature	275	289	1.5E-19	T	15-07-2021	-	-
PIH-X_orf18205	ea0c2389c25981b5b02c4d3fa4057efc	1299	PRINTS	PR00364	Disease resistance protein signature	371	385	1.5E-19	T	15-07-2021	-	-
PIH-X_orf18205	ea0c2389c25981b5b02c4d3fa4057efc	1299	PRINTS	PR00364	Disease resistance protein signature	650	666	1.5E-19	T	15-07-2021	-	-
PIH-X_orf18205	ea0c2389c25981b5b02c4d3fa4057efc	1299	Coils	Coil	Coil	43	63	-	T	15-07-2021	-	-
PIH-X_orf18205	ea0c2389c25981b5b02c4d3fa4057efc	1299	Gene3D	G3DSA:3.80.10.10	Ribonuclease Inhibitor	1129	1270	7.4E-7	T	15-07-2021	IPR032675	Leucine-rich repeat domain superfamily
PIH-X_orf18205	ea0c2389c25981b5b02c4d3fa4057efc	1299	Coils	Coil	Coil	711	731	-	T	15-07-2021	-	-
PIH-X_orf18205	ea0c2389c25981b5b02c4d3fa4057efc	1299	Pfam	PF00931	NB-ARC domain	181	399	3.6E-52	T	15-07-2021	IPR002182	NB-ARC
PIH-X_orf18205	ea0c2389c25981b5b02c4d3fa4057efc	1299	SUPERFAMILY	SSF52540	P-loop containing nucleoside triphosphate hydrolases	164	432	4.0E-73	T	15-07-2021	IPR027417	P-loop containing nucleoside triphosphate hydrolase
PIH-X_orf18205	ea0c2389c25981b5b02c4d3fa4057efc	1299	Coils	Coil	Coil	127	147	-	T	15-07-2021	-	-
PIH-X_orf18205	ea0c2389c25981b5b02c4d3fa4057efc	1299	Gene3D	G3DSA:3.80.10.10	Ribonuclease Inhibitor	537	901	4.0E-37	T	15-07-2021	IPR032675	Leucine-rich repeat domain superfamily
PIH-X_orf18205	ea0c2389c25981b5b02c4d3fa4057efc	1299	SUPERFAMILY	SSF52058	L domain-like	1007	1265	1.46E-20	T	15-07-2021	-	-
PIH-X_orf18205	ea0c2389c25981b5b02c4d3fa4057efc	1299	Pfam	PF18052	Rx N-terminal domain	11	103	8.7E-15	T	15-07-2021	IPR041118	Rx, N-terminal
PIH-X_orf18205	ea0c2389c25981b5b02c4d3fa4057efc	1299	Gene3D	G3DSA:3.40.50.300	-	158	332	3.6E-42	T	15-07-2021	-	-
PIH-X_orf18205	ea0c2389c25981b5b02c4d3fa4057efc	1299	CDD	cd00009	AAA	178	288	0.00328955	T	15-07-2021	-	-
PIH-X_orf18205	ea0c2389c25981b5b02c4d3fa4057efc	1299	SUPERFAMILY	SSF52058	L domain-like	492	975	4.42E-36	T	15-07-2021	-	-
PIH-X_orf18205	ea0c2389c25981b5b02c4d3fa4057efc	1299	Gene3D	G3DSA:3.80.10.10	Ribonuclease Inhibitor	908	1125	1.8E-15	T	15-07-2021	IPR032675	Leucine-rich repeat domain superfamily
PIH-X_orf18205	ea0c2389c25981b5b02c4d3fa4057efc	1299	Gene3D	G3DSA:1.20.5.4130	-	14	121	1.1E-8	T	15-07-2021	-	-
PIH-X_orf18205	ea0c2389c25981b5b02c4d3fa4057efc	1299	Coils	Coil	Coil	70	101	-	T	15-07-2021	-	-
Adnr1-RGA4_orf591	17f28ec6d84936b43b8c02f30a3601c7	997	SUPERFAMILY	SSF52540	P-loop containing nucleoside triphosphate hydrolases	172	440	8.75E-39	T	15-07-2021	IPR027417	P-loop containing nucleoside triphosphate hydrolase
Adnr1-RGA4_orf591	17f28ec6d84936b43b8c02f30a3601c7	997	SUPERFAMILY	SSF52058	L domain-like	534	903	3.23E-29	T	15-07-2021	-	-
Adnr1-RGA4_orf591	17f28ec6d84936b43b8c02f30a3601c7	997	Gene3D	G3DSA:3.40.50.300	-	170	333	1.4E-26	T	15-07-2021	-	-
Adnr1-RGA4_orf591	17f28ec6d84936b43b8c02f30a3601c7	997	Gene3D	G3DSA:1.20.5.4130	-	9	141	8.8E-9	T	15-07-2021	-	-
Adnr1-RGA4_orf591	17f28ec6d84936b43b8c02f30a3601c7	997	Pfam	PF00931	NB-ARC domain	180	427	1.1E-29	T	15-07-2021	IPR002182	NB-ARC
Adnr1-RGA4_orf591	17f28ec6d84936b43b8c02f30a3601c7	997	Gene3D	G3DSA:1.10.10.10	-	421	518	1.1E-9	T	15-07-2021	IPR036388	Winged helix-like DNA-binding domain superfamily
Adnr1-RGA4_orf591	17f28ec6d84936b43b8c02f30a3601c7	997	Coils	Coil	Coil	180	200	-	T	15-07-2021	-	-
Adnr1-RGA4_orf591	17f28ec6d84936b43b8c02f30a3601c7	997	Gene3D	G3DSA:3.80.10.10	Ribonuclease Inhibitor	552	914	2.1E-27	T	15-07-2021	IPR032675	Leucine-rich repeat domain superfamily
Adnr1-RGA4_orf591	17f28ec6d84936b43b8c02f30a3601c7	997	Pfam	PF18052	Rx N-terminal domain	8	93	1.6E-6	T	15-07-2021	IPR041118	Rx, N-terminal
Adnr1-RGA4_orf591	17f28ec6d84936b43b8c02f30a3601c7	997	PRINTS	PR00364	Disease resistance protein signature	370	384	1.4E-17	T	15-07-2021	-	-
Adnr1-RGA4_orf591	17f28ec6d84936b43b8c02f30a3601c7	997	PRINTS	PR00364	Disease resistance protein signature	199	214	1.4E-17	T	15-07-2021	-	-
Adnr1-RGA4_orf591	17f28ec6d84936b43b8c02f30a3601c7	997	PRINTS	PR00364	Disease resistance protein signature	580	596	1.4E-17	T	15-07-2021	-	-
Adnr1-RGA4_orf591	17f28ec6d84936b43b8c02f30a3601c7	997	PRINTS	PR00364	Disease resistance protein signature	281	295	1.4E-17	T	15-07-2021	-	-
Rpi-amr1e-2307_orf27894	ed273cd3ca4f8e5ab69039c68aa40755	986	Gene3D	G3DSA:3.40.50.300	-	137	297	1.0E-35	T	15-07-2021	-	-
Rpi-amr1e-2307_orf27894	ed273cd3ca4f8e5ab69039c68aa40755	986	Gene3D	G3DSA:1.20.5.4130	-	1	125	9.7E-31	T	15-07-2021	-	-
Rpi-amr1e-2307_orf27894	ed273cd3ca4f8e5ab69039c68aa40755	986	PRINTS	PR00364	Disease resistance protein signature	173	188	2.3E-16	T	15-07-2021	-	-
Rpi-amr1e-2307_orf27894	ed273cd3ca4f8e5ab69039c68aa40755	986	PRINTS	PR00364	Disease resistance protein signature	246	260	2.3E-16	T	15-07-2021	-	-
Rpi-amr1e-2307_orf27894	ed273cd3ca4f8e5ab69039c68aa40755	986	PRINTS	PR00364	Disease resistance protein signature	341	355	2.3E-16	T	15-07-2021	-	-
Rpi-amr1e-2307_orf27894	ed273cd3ca4f8e5ab69039c68aa40755	986	PRINTS	PR00364	Disease resistance protein signature	703	719	2.3E-16	T	15-07-2021	-	-
Rpi-amr1e-2307_orf27894	ed273cd3ca4f8e5ab69039c68aa40755	986	Gene3D	G3DSA:1.10.8.430	-	307	390	6.1E-13	T	15-07-2021	IPR042197	Apoptotic protease-activating factors, helical domain
Rpi-amr1e-2307_orf27894	ed273cd3ca4f8e5ab69039c68aa40755	986	SUPERFAMILY	SSF52058	L domain-like	580	863	1.26E-12	T	15-07-2021	-	-
Rpi-amr1e-2307_orf27894	ed273cd3ca4f8e5ab69039c68aa40755	986	Gene3D	G3DSA:1.10.10.10	-	391	481	1.5E-20	T	15-07-2021	IPR036388	Winged helix-like DNA-binding domain superfamily
Rpi-amr1e-2307_orf27894	ed273cd3ca4f8e5ab69039c68aa40755	986	SUPERFAMILY	SSF52540	P-loop containing nucleoside triphosphate hydrolases	144	404	2.25E-60	T	15-07-2021	IPR027417	P-loop containing nucleoside triphosphate hydrolase
Rpi-amr1e-2307_orf27894	ed273cd3ca4f8e5ab69039c68aa40755	986	Pfam	PF00931	NB-ARC domain	154	385	7.6E-57	T	15-07-2021	IPR002182	NB-ARC
Rpi-amr1e-2307_orf27894	ed273cd3ca4f8e5ab69039c68aa40755	986	CDD	cd14798	RX-CC_like	2	120	1.21606E-20	T	15-07-2021	IPR038005	Virus X resistance protein-like, coiled-coil domain
Rpi-amr1e-2307_orf27894	ed273cd3ca4f8e5ab69039c68aa40755	986	Gene3D	G3DSA:3.80.10.10	Ribonuclease Inhibitor	573	878	1.6E-12	T	15-07-2021	IPR032675	Leucine-rich repeat domain superfamily
Rpi-amr1e-2307_orf27894	ed273cd3ca4f8e5ab69039c68aa40755	986	Coils	Coil	Coil	96	116	-	T	15-07-2021	-	-
beta-WOLF0_orf2895	7264ad4cc0870e6847037b6e7c8f44c0	1180	SUPERFAMILY	SSF52058	L domain-like	496	929	4.15E-39	T	15-07-2021	-	-
beta-WOLF0_orf2895	7264ad4cc0870e6847037b6e7c8f44c0	1180	Pfam	PF18052	Rx N-terminal domain	10	97	2.1E-13	T	15-07-2021	IPR041118	Rx, N-terminal
beta-WOLF0_orf2895	7264ad4cc0870e6847037b6e7c8f44c0	1180	Pfam	PF00931	NB-ARC domain	173	418	2.7E-41	T	15-07-2021	IPR002182	NB-ARC
beta-WOLF0_orf2895	7264ad4cc0870e6847037b6e7c8f44c0	1180	Pfam	PF13855	Leucine rich repeat	571	626	3.6E-7	T	15-07-2021	IPR001611	Leucine-rich repeat
beta-WOLF0_orf2895	7264ad4cc0870e6847037b6e7c8f44c0	1180	Gene3D	G3DSA:1.10.10.10	-	417	508	2.0E-18	T	15-07-2021	IPR036388	Winged helix-like DNA-binding domain superfamily
beta-WOLF0_orf2895	7264ad4cc0870e6847037b6e7c8f44c0	1180	Gene3D	G3DSA:3.80.10.10	Ribonuclease Inhibitor	720	948	3.2E-16	T	15-07-2021	IPR032675	Leucine-rich repeat domain superfamily
beta-WOLF0_orf2895	7264ad4cc0870e6847037b6e7c8f44c0	1180	Gene3D	G3DSA:3.80.10.10	Ribonuclease Inhibitor	516	695	4.3E-25	T	15-07-2021	IPR032675	Leucine-rich repeat domain superfamily
beta-WOLF0_orf2895	7264ad4cc0870e6847037b6e7c8f44c0	1180	Gene3D	G3DSA:1.10.8.430	-	331	416	7.8E-12	T	15-07-2021	IPR042197	Apoptotic protease-activating factors, helical domain
beta-WOLF0_orf2895	7264ad4cc0870e6847037b6e7c8f44c0	1180	Gene3D	G3DSA:3.40.50.300	-	159	327	7.0E-38	T	15-07-2021	-	-
beta-WOLF0_orf2895	7264ad4cc0870e6847037b6e7c8f44c0	1180	PRINTS	PR00364	Disease resistance protein signature	369	383	1.4E-16	T	15-07-2021	-	-
beta-WOLF0_orf2895	7264ad4cc0870e6847037b6e7c8f44c0	1180	PRINTS	PR00364	Disease resistance protein signature	613	629	1.4E-16	T	15-07-2021	-	-
beta-WOLF0_orf2895	7264ad4cc0870e6847037b6e7c8f44c0	1180	PRINTS	PR00364	Disease resistance protein signature	192	207	1.4E-16	T	15-07-2021	-	-
beta-WOLF0_orf2895	7264ad4cc0870e6847037b6e7c8f44c0	1180	PRINTS	PR00364	Disease resistance protein signature	271	285	1.4E-16	T	15-07-2021	-	-
beta-WOLF0_orf2895	7264ad4cc0870e6847037b6e7c8f44c0	1180	Gene3D	G3DSA:1.20.5.4130	-	7	119	1.9E-12	T	15-07-2021	-	-
beta-WOLF0_orf2895	7264ad4cc0870e6847037b6e7c8f44c0	1180	Gene3D	G3DSA:3.80.10.10	Ribonuclease Inhibitor	962	1174	1.1E-21	T	15-07-2021	IPR032675	Leucine-rich repeat domain superfamily
beta-WOLF0_orf2895	7264ad4cc0870e6847037b6e7c8f44c0	1180	SUPERFAMILY	SSF52047	RNI-like	861	1156	1.96E-27	T	15-07-2021	-	-
beta-WOLF0_orf2895	7264ad4cc0870e6847037b6e7c8f44c0	1180	SUPERFAMILY	SSF52540	P-loop containing nucleoside triphosphate hydrolases	160	431	1.88E-62	T	15-07-2021	IPR027417	P-loop containing nucleoside triphosphate hydrolase
MLA7_orf11226	9e042d5ef154eb7d72cf524287cf510a	961	Coils	Coil	Coil	26	46	-	T	15-07-2021	-	-
MLA7_orf11226	9e042d5ef154eb7d72cf524287cf510a	961	Gene3D	G3DSA:1.10.10.10	-	423	512	1.5E-14	T	15-07-2021	IPR036388	Winged helix-like DNA-binding domain superfamily
MLA7_orf11226	9e042d5ef154eb7d72cf524287cf510a	961	PRINTS	PR00364	Disease resistance protein signature	631	647	8.7E-18	T	15-07-2021	-	-
MLA7_orf11226	9e042d5ef154eb7d72cf524287cf510a	961	PRINTS	PR00364	Disease resistance protein signature	271	285	8.7E-18	T	15-07-2021	-	-
MLA7_orf11226	9e042d5ef154eb7d72cf524287cf510a	961	PRINTS	PR00364	Disease resistance protein signature	369	383	8.7E-18	T	15-07-2021	-	-
MLA7_orf11226	9e042d5ef154eb7d72cf524287cf510a	961	PRINTS	PR00364	Disease resistance protein signature	198	213	8.7E-18	T	15-07-2021	-	-
MLA7_orf11226	9e042d5ef154eb7d72cf524287cf510a	961	CDD	cd14798	RX-CC_like	6	137	8.5059E-21	T	15-07-2021	IPR038005	Virus X resistance protein-like, coiled-coil domain
MLA7_orf11226	9e042d5ef154eb7d72cf524287cf510a	961	Gene3D	G3DSA:3.80.10.10	Ribonuclease Inhibitor	518	847	1.2E-27	T	15-07-2021	IPR032675	Leucine-rich repeat domain superfamily
MLA7_orf11226	9e042d5ef154eb7d72cf524287cf510a	961	SUPERFAMILY	SSF52058	L domain-like	501	827	9.01E-31	T	15-07-2021	-	-
MLA7_orf11226	9e042d5ef154eb7d72cf524287cf510a	961	Gene3D	G3DSA:1.10.8.430	-	334	422	3.8E-14	T	15-07-2021	IPR042197	Apoptotic protease-activating factors, helical domain
MLA7_orf11226	9e042d5ef154eb7d72cf524287cf510a	961	SUPERFAMILY	SSF52540	P-loop containing nucleoside triphosphate hydrolases	189	437	7.64E-59	T	15-07-2021	IPR027417	P-loop containing nucleoside triphosphate hydrolase
MLA7_orf11226	9e042d5ef154eb7d72cf524287cf510a	961	Gene3D	G3DSA:1.20.5.4130	-	6	122	1.5E-30	T	15-07-2021	-	-
MLA7_orf11226	9e042d5ef154eb7d72cf524287cf510a	961	Pfam	PF18052	Rx N-terminal domain	7	93	1.1E-19	T	15-07-2021	IPR041118	Rx, N-terminal
MLA7_orf11226	9e042d5ef154eb7d72cf524287cf510a	961	Pfam	PF00931	NB-ARC domain	198	425	2.5E-44	T	15-07-2021	IPR002182	NB-ARC
MLA7_orf11226	9e042d5ef154eb7d72cf524287cf510a	961	Gene3D	G3DSA:3.40.50.300	-	163	324	4.9E-32	T	15-07-2021	-	-
Rpi-vnt1_1_orf29361	59fef1514aa123a174b1068819714540	891	Pfam	PF18052	Rx N-terminal domain	43	125	4.6E-14	T	15-07-2021	IPR041118	Rx, N-terminal
Rpi-vnt1_1_orf29361	59fef1514aa123a174b1068819714540	891	Gene3D	G3DSA:3.80.10.10	Ribonuclease Inhibitor	541	890	8.5E-18	T	15-07-2021	IPR032675	Leucine-rich repeat domain superfamily
Rpi-vnt1_1_orf29361	59fef1514aa123a174b1068819714540	891	Pfam	PF00931	NB-ARC domain	194	426	6.8E-46	T	15-07-2021	IPR002182	NB-ARC
Rpi-vnt1_1_orf29361	59fef1514aa123a174b1068819714540	891	SMART	SM00382	AAA_5	210	344	0.0061	T	15-07-2021	IPR003593	AAA+ ATPase domain
Rpi-vnt1_1_orf29361	59fef1514aa123a174b1068819714540	891	Gene3D	G3DSA:1.10.10.10	-	430	521	5.2E-18	T	15-07-2021	IPR036388	Winged helix-like DNA-binding domain superfamily
Rpi-vnt1_1_orf29361	59fef1514aa123a174b1068819714540	891	Gene3D	G3DSA:1.10.8.430	-	343	429	1.4E-13	T	15-07-2021	IPR042197	Apoptotic protease-activating factors, helical domain
Rpi-vnt1_1_orf29361	59fef1514aa123a174b1068819714540	891	Gene3D	G3DSA:3.40.50.300	-	179	337	7.0E-32	T	15-07-2021	-	-
Rpi-vnt1_1_orf29361	59fef1514aa123a174b1068819714540	891	SUPERFAMILY	SSF52058	L domain-like	510	875	1.56E-20	T	15-07-2021	-	-
Rpi-vnt1_1_orf29361	59fef1514aa123a174b1068819714540	891	CDD	cd14798	RX-CC_like	51	154	7.51586E-17	T	15-07-2021	IPR038005	Virus X resistance protein-like, coiled-coil domain
Rpi-vnt1_1_orf29361	59fef1514aa123a174b1068819714540	891	SUPERFAMILY	SSF52540	P-loop containing nucleoside triphosphate hydrolases	175	444	3.09E-58	T	15-07-2021	IPR027417	P-loop containing nucleoside triphosphate hydrolase
Rpi-vnt1_1_orf29361	59fef1514aa123a174b1068819714540	891	Gene3D	G3DSA:1.20.5.4130	-	43	152	1.5E-11	T	15-07-2021	-	-
Rpi-vnt1_1_orf29361	59fef1514aa123a174b1068819714540	891	PRINTS	PR00364	Disease resistance protein signature	213	228	1.5E-16	T	15-07-2021	-	-
Rpi-vnt1_1_orf29361	59fef1514aa123a174b1068819714540	891	PRINTS	PR00364	Disease resistance protein signature	282	296	1.5E-16	T	15-07-2021	-	-
Rpi-vnt1_1_orf29361	59fef1514aa123a174b1068819714540	891	PRINTS	PR00364	Disease resistance protein signature	639	655	1.5E-16	T	15-07-2021	-	-
Rpi-vnt1_1_orf29361	59fef1514aa123a174b1068819714540	891	PRINTS	PR00364	Disease resistance protein signature	383	397	1.5E-16	T	15-07-2021	-	-
Rpi-vnt1_1_orf29361	59fef1514aa123a174b1068819714540	891	Coils	Coil	Coil	96	116	-	T	15-07-2021	-	-
Rpi-amr1e-1123_orf27658	c5fed9016d31fc964179621d6c31d5c2	987	Gene3D	G3DSA:3.40.50.300	-	137	297	1.5E-35	T	15-07-2021	-	-
Rpi-amr1e-1123_orf27658	c5fed9016d31fc964179621d6c31d5c2	987	SUPERFAMILY	SSF52540	P-loop containing nucleoside triphosphate hydrolases	144	404	3.19E-60	T	15-07-2021	IPR027417	P-loop containing nucleoside triphosphate hydrolase
Rpi-amr1e-1123_orf27658	c5fed9016d31fc964179621d6c31d5c2	987	Gene3D	G3DSA:1.10.8.430	-	307	390	6.1E-13	T	15-07-2021	IPR042197	Apoptotic protease-activating factors, helical domain
Rpi-amr1e-1123_orf27658	c5fed9016d31fc964179621d6c31d5c2	987	Pfam	PF00931	NB-ARC domain	154	385	1.8E-56	T	15-07-2021	IPR002182	NB-ARC
Rpi-amr1e-1123_orf27658	c5fed9016d31fc964179621d6c31d5c2	987	SUPERFAMILY	SSF52047	RNI-like	627	863	1.02E-13	T	15-07-2021	-	-
Rpi-amr1e-1123_orf27658	c5fed9016d31fc964179621d6c31d5c2	987	Gene3D	G3DSA:1.10.10.10	-	391	481	1.5E-20	T	15-07-2021	IPR036388	Winged helix-like DNA-binding domain superfamily
Rpi-amr1e-1123_orf27658	c5fed9016d31fc964179621d6c31d5c2	987	Gene3D	G3DSA:3.80.10.10	Ribonuclease Inhibitor	575	914	1.7E-11	T	15-07-2021	IPR032675	Leucine-rich repeat domain superfamily
Rpi-amr1e-1123_orf27658	c5fed9016d31fc964179621d6c31d5c2	987	PRINTS	PR00364	Disease resistance protein signature	246	260	2.3E-16	T	15-07-2021	-	-
Rpi-amr1e-1123_orf27658	c5fed9016d31fc964179621d6c31d5c2	987	PRINTS	PR00364	Disease resistance protein signature	341	355	2.3E-16	T	15-07-2021	-	-
Rpi-amr1e-1123_orf27658	c5fed9016d31fc964179621d6c31d5c2	987	PRINTS	PR00364	Disease resistance protein signature	173	188	2.3E-16	T	15-07-2021	-	-
Rpi-amr1e-1123_orf27658	c5fed9016d31fc964179621d6c31d5c2	987	PRINTS	PR00364	Disease resistance protein signature	703	719	2.3E-16	T	15-07-2021	-	-
Rpi-amr1e-1123_orf27658	c5fed9016d31fc964179621d6c31d5c2	987	Gene3D	G3DSA:1.20.5.4130	-	1	125	6.5E-31	T	15-07-2021	-	-
Rpi-amr1e-1123_orf27658	c5fed9016d31fc964179621d6c31d5c2	987	CDD	cd14798	RX-CC_like	2	120	1.14489E-19	T	15-07-2021	IPR038005	Virus X resistance protein-like, coiled-coil domain
Rpi-amr1e-1123_orf27658	c5fed9016d31fc964179621d6c31d5c2	987	Coils	Coil	Coil	96	116	-	T	15-07-2021	-	-
RPP2A_orf30669	605629b65046cbd48778637a562b79ae	1309	SUPERFAMILY	SSF46785	Winged helix DNA-binding domain	959	1062	7.34E-8	T	15-07-2021	IPR036390	Winged helix DNA-binding domain superfamily
RPP2A_orf30669	605629b65046cbd48778637a562b79ae	1309	Gene3D	G3DSA:3.40.50.10140	-	8	172	1.7E-54	T	15-07-2021	IPR035897	Toll/interleukin-1 receptor homology (TIR) domain superfamily
RPP2A_orf30669	605629b65046cbd48778637a562b79ae	1309	Gene3D	G3DSA:3.40.50.10140	-	575	737	1.5E-19	T	15-07-2021	IPR035897	Toll/interleukin-1 receptor homology (TIR) domain superfamily
RPP2A_orf30669	605629b65046cbd48778637a562b79ae	1309	Gene3D	G3DSA:3.80.10.10	Ribonuclease Inhibitor	1256	1305	2.1E-7	T	15-07-2021	IPR032675	Leucine-rich repeat domain superfamily
RPP2A_orf30669	605629b65046cbd48778637a562b79ae	1309	Gene3D	G3DSA:3.80.10.10	Ribonuclease Inhibitor	1056	1255	1.0E-19	T	15-07-2021	IPR032675	Leucine-rich repeat domain superfamily
RPP2A_orf30669	605629b65046cbd48778637a562b79ae	1309	ProSiteProfiles	PS50104	TIR domain profile.	9	147	29.917	T	15-07-2021	IPR000157	Toll/interleukin-1 receptor homology (TIR) domain
RPP2A_orf30669	605629b65046cbd48778637a562b79ae	1309	SMART	SM00255	till_3	10	147	7.6E-49	T	15-07-2021	IPR000157	Toll/interleukin-1 receptor homology (TIR) domain
RPP2A_orf30669	605629b65046cbd48778637a562b79ae	1309	SMART	SM00255	till_3	578	712	0.0025	T	15-07-2021	IPR000157	Toll/interleukin-1 receptor homology (TIR) domain
RPP2A_orf30669	605629b65046cbd48778637a562b79ae	1309	SUPERFAMILY	SSF52200	Toll/Interleukin receptor TIR domain	581	712	8.37E-12	T	15-07-2021	IPR035897	Toll/interleukin-1 receptor homology (TIR) domain superfamily
RPP2A_orf30669	605629b65046cbd48778637a562b79ae	1309	Gene3D	G3DSA:3.40.50.300	-	173	331	9.6E-24	T	15-07-2021	-	-
RPP2A_orf30669	605629b65046cbd48778637a562b79ae	1309	SUPERFAMILY	SSF52200	Toll/Interleukin receptor TIR domain	7	150	5.75E-34	T	15-07-2021	IPR035897	Toll/interleukin-1 receptor homology (TIR) domain superfamily
RPP2A_orf30669	605629b65046cbd48778637a562b79ae	1309	SUPERFAMILY	SSF52058	L domain-like	1080	1300	4.42E-26	T	15-07-2021	-	-
RPP2A_orf30669	605629b65046cbd48778637a562b79ae	1309	Pfam	PF00931	NB-ARC domain	752	958	8.8E-20	T	15-07-2021	IPR002182	NB-ARC
RPP2A_orf30669	605629b65046cbd48778637a562b79ae	1309	Pfam	PF00931	NB-ARC domain	187	412	4.7E-14	T	15-07-2021	IPR002182	NB-ARC
RPP2A_orf30669	605629b65046cbd48778637a562b79ae	1309	SMART	SM00382	AAA_5	759	1031	2.8	T	15-07-2021	IPR003593	AAA+ ATPase domain
RPP2A_orf30669	605629b65046cbd48778637a562b79ae	1309	SMART	SM00382	AAA_5	203	345	0.0029	T	15-07-2021	IPR003593	AAA+ ATPase domain
RPP2A_orf30669	605629b65046cbd48778637a562b79ae	1309	Pfam	PF07725	Leucine Rich Repeat	1146	1165	3.3E-10	T	15-07-2021	IPR011713	Leucine-rich repeat 3
RPP2A_orf30669	605629b65046cbd48778637a562b79ae	1309	ProSiteProfiles	PS51697	ALOG domain profile.	488	585	36.313	T	15-07-2021	IPR006936	ALOG domain
RPP2A_orf30669	605629b65046cbd48778637a562b79ae	1309	SUPERFAMILY	SSF52540	P-loop containing nucleoside triphosphate hydrolases	748	982	5.25E-38	T	15-07-2021	IPR027417	P-loop containing nucleoside triphosphate hydrolase
RPP2A_orf30669	605629b65046cbd48778637a562b79ae	1309	SUPERFAMILY	SSF52540	P-loop containing nucleoside triphosphate hydrolases	178	414	1.8E-42	T	15-07-2021	IPR027417	P-loop containing nucleoside triphosphate hydrolase
RPP2A_orf30669	605629b65046cbd48778637a562b79ae	1309	Gene3D	G3DSA:3.40.50.300	-	738	893	6.9E-19	T	15-07-2021	-	-
RPP2A_orf30669	605629b65046cbd48778637a562b79ae	1309	PRINTS	PR00364	Disease resistance protein signature	837	851	1.7E-18	T	15-07-2021	-	-
RPP2A_orf30669	605629b65046cbd48778637a562b79ae	1309	PRINTS	PR00364	Disease resistance protein signature	762	777	1.7E-18	T	15-07-2021	-	-
RPP2A_orf30669	605629b65046cbd48778637a562b79ae	1309	PRINTS	PR00364	Disease resistance protein signature	1279	1295	1.7E-18	T	15-07-2021	-	-
RPP2A_orf30669	605629b65046cbd48778637a562b79ae	1309	PRINTS	PR00364	Disease resistance protein signature	923	937	1.7E-18	T	15-07-2021	-	-
RPP2A_orf30669	605629b65046cbd48778637a562b79ae	1309	Pfam	PF01582	TIR domain	624	724	1.4E-13	T	15-07-2021	IPR000157	Toll/interleukin-1 receptor homology (TIR) domain
RPP2A_orf30669	605629b65046cbd48778637a562b79ae	1309	Pfam	PF01582	TIR domain	11	182	2.4E-43	T	15-07-2021	IPR000157	Toll/interleukin-1 receptor homology (TIR) domain
FB_MR5_orf6114	f5d8b68d6ccbd2b71553b6025c6a86e8	1388	Pfam	PF00931	NB-ARC domain	173	394	2.5E-47	T	15-07-2021	IPR002182	NB-ARC
FB_MR5_orf6114	f5d8b68d6ccbd2b71553b6025c6a86e8	1388	Pfam	PF18052	Rx N-terminal domain	7	101	1.4E-22	T	15-07-2021	IPR041118	Rx, N-terminal
FB_MR5_orf6114	f5d8b68d6ccbd2b71553b6025c6a86e8	1388	Coils	Coil	Coil	117	144	-	T	15-07-2021	-	-
FB_MR5_orf6114	f5d8b68d6ccbd2b71553b6025c6a86e8	1388	CDD	cd14798	RX-CC_like	9	136	4.92785E-14	T	15-07-2021	IPR038005	Virus X resistance protein-like, coiled-coil domain
FB_MR5_orf6114	f5d8b68d6ccbd2b71553b6025c6a86e8	1388	Coils	Coil	Coil	719	739	-	T	15-07-2021	-	-
FB_MR5_orf6114	f5d8b68d6ccbd2b71553b6025c6a86e8	1388	Gene3D	G3DSA:1.10.10.10	-	414	501	1.7E-13	T	15-07-2021	IPR036388	Winged helix-like DNA-binding domain superfamily
FB_MR5_orf6114	f5d8b68d6ccbd2b71553b6025c6a86e8	1388	Gene3D	G3DSA:3.80.10.10	Ribonuclease Inhibitor	1199	1366	8.8E-19	T	15-07-2021	IPR032675	Leucine-rich repeat domain superfamily
FB_MR5_orf6114	f5d8b68d6ccbd2b71553b6025c6a86e8	1388	SUPERFAMILY	SSF52058	L domain-like	1091	1376	6.57E-25	T	15-07-2021	-	-
FB_MR5_orf6114	f5d8b68d6ccbd2b71553b6025c6a86e8	1388	SUPERFAMILY	SSF52047	RNI-like	934	1190	1.88E-11	T	15-07-2021	-	-
FB_MR5_orf6114	f5d8b68d6ccbd2b71553b6025c6a86e8	1388	SUPERFAMILY	SSF52058	L domain-like	490	920	5.1E-40	T	15-07-2021	-	-
FB_MR5_orf6114	f5d8b68d6ccbd2b71553b6025c6a86e8	1388	Gene3D	G3DSA:1.20.5.4130	-	11	135	3.2E-19	T	15-07-2021	-	-
FB_MR5_orf6114	f5d8b68d6ccbd2b71553b6025c6a86e8	1388	Gene3D	G3DSA:3.80.10.10	Ribonuclease Inhibitor	924	1173	3.0E-10	T	15-07-2021	IPR032675	Leucine-rich repeat domain superfamily
FB_MR5_orf6114	f5d8b68d6ccbd2b71553b6025c6a86e8	1388	PRINTS	PR00364	Disease resistance protein signature	623	639	4.6E-20	T	15-07-2021	-	-
FB_MR5_orf6114	f5d8b68d6ccbd2b71553b6025c6a86e8	1388	PRINTS	PR00364	Disease resistance protein signature	367	381	4.6E-20	T	15-07-2021	-	-
FB_MR5_orf6114	f5d8b68d6ccbd2b71553b6025c6a86e8	1388	PRINTS	PR00364	Disease resistance protein signature	195	210	4.6E-20	T	15-07-2021	-	-
FB_MR5_orf6114	f5d8b68d6ccbd2b71553b6025c6a86e8	1388	PRINTS	PR00364	Disease resistance protein signature	268	282	4.6E-20	T	15-07-2021	-	-
FB_MR5_orf6114	f5d8b68d6ccbd2b71553b6025c6a86e8	1388	Gene3D	G3DSA:3.40.50.300	-	153	325	2.9E-36	T	15-07-2021	-	-
FB_MR5_orf6114	f5d8b68d6ccbd2b71553b6025c6a86e8	1388	Gene3D	G3DSA:1.10.8.430	-	331	413	3.9E-10	T	15-07-2021	IPR042197	Apoptotic protease-activating factors, helical domain
FB_MR5_orf6114	f5d8b68d6ccbd2b71553b6025c6a86e8	1388	Gene3D	G3DSA:3.80.10.10	Ribonuclease Inhibitor	544	923	1.1E-46	T	15-07-2021	IPR032675	Leucine-rich repeat domain superfamily
FB_MR5_orf6114	f5d8b68d6ccbd2b71553b6025c6a86e8	1388	SUPERFAMILY	SSF52540	P-loop containing nucleoside triphosphate hydrolases	160	428	1.48E-62	T	15-07-2021	IPR027417	P-loop containing nucleoside triphosphate hydrolase
Mal-R_orf10632	bce71e11de6de175a1f25c2a3a33ccd9	1232	Coils	Coil	Coil	40	60	-	T	15-07-2021	-	-
Mal-R_orf10632	bce71e11de6de175a1f25c2a3a33ccd9	1232	Gene3D	G3DSA:3.80.10.10	Ribonuclease Inhibitor	560	873	5.4E-43	T	15-07-2021	IPR032675	Leucine-rich repeat domain superfamily
Mal-R_orf10632	bce71e11de6de175a1f25c2a3a33ccd9	1232	SUPERFAMILY	SSF52058	L domain-like	869	1204	1.9E-23	T	15-07-2021	-	-
Mal-R_orf10632	bce71e11de6de175a1f25c2a3a33ccd9	1232	PRINTS	PR00364	Disease resistance protein signature	261	275	4.6E-14	T	15-07-2021	-	-
Mal-R_orf10632	bce71e11de6de175a1f25c2a3a33ccd9	1232	PRINTS	PR00364	Disease resistance protein signature	359	373	4.6E-14	T	15-07-2021	-	-
Mal-R_orf10632	bce71e11de6de175a1f25c2a3a33ccd9	1232	PRINTS	PR00364	Disease resistance protein signature	187	202	4.6E-14	T	15-07-2021	-	-
Mal-R_orf10632	bce71e11de6de175a1f25c2a3a33ccd9	1232	PRINTS	PR00364	Disease resistance protein signature	993	1009	4.6E-14	T	15-07-2021	-	-
Mal-R_orf10632	bce71e11de6de175a1f25c2a3a33ccd9	1232	Pfam	PF00931	NB-ARC domain	168	410	2.3E-43	T	15-07-2021	IPR002182	NB-ARC
Mal-R_orf10632	bce71e11de6de175a1f25c2a3a33ccd9	1232	Gene3D	G3DSA:3.40.50.300	-	149	315	1.1E-35	T	15-07-2021	-	-
Mal-R_orf10632	bce71e11de6de175a1f25c2a3a33ccd9	1232	Gene3D	G3DSA:3.80.10.10	Ribonuclease Inhibitor	874	1083	6.9E-15	T	15-07-2021	IPR032675	Leucine-rich repeat domain superfamily
Mal-R_orf10632	bce71e11de6de175a1f25c2a3a33ccd9	1232	Gene3D	G3DSA:1.20.5.4130	-	15	120	4.0E-13	T	15-07-2021	-	-
Mal-R_orf10632	bce71e11de6de175a1f25c2a3a33ccd9	1232	Pfam	PF18052	Rx N-terminal domain	16	100	5.5E-16	T	15-07-2021	IPR041118	Rx, N-terminal
Mal-R_orf10632	bce71e11de6de175a1f25c2a3a33ccd9	1232	Gene3D	G3DSA:1.10.10.10	-	402	492	5.5E-10	T	15-07-2021	IPR036388	Winged helix-like DNA-binding domain superfamily
Mal-R_orf10632	bce71e11de6de175a1f25c2a3a33ccd9	1232	Gene3D	G3DSA:3.80.10.10	Ribonuclease Inhibitor	1090	1202	1.5E-13	T	15-07-2021	IPR032675	Leucine-rich repeat domain superfamily
Mal-R_orf10632	bce71e11de6de175a1f25c2a3a33ccd9	1232	SUPERFAMILY	SSF52540	P-loop containing nucleoside triphosphate hydrolases	153	422	4.53E-59	T	15-07-2021	IPR027417	P-loop containing nucleoside triphosphate hydrolase
Mal-R_orf10632	bce71e11de6de175a1f25c2a3a33ccd9	1232	SUPERFAMILY	SSF52058	L domain-like	480	908	1.04E-39	T	15-07-2021	-	-
Mal-R_orf10632	bce71e11de6de175a1f25c2a3a33ccd9	1232	Coils	Coil	Coil	693	713	-	T	15-07-2021	-	-
Mal-R_orf10632	bce71e11de6de175a1f25c2a3a33ccd9	1232	CDD	cd14798	RX-CC_like	9	130	3.87281E-9	T	15-07-2021	IPR038005	Virus X resistance protein-like, coiled-coil domain
Ta4ANPR1-RGA4_orf37231	fed562cc2aba9c77c6ce4ef8dc436a2d	1106	Gene3D	G3DSA:3.80.10.10	Ribonuclease Inhibitor	492	871	5.2E-19	T	15-07-2021	IPR032675	Leucine-rich repeat domain superfamily
Ta4ANPR1-RGA4_orf37231	fed562cc2aba9c77c6ce4ef8dc436a2d	1106	SUPERFAMILY	SSF52058	L domain-like	494	860	7.14E-17	T	15-07-2021	-	-
Ta4ANPR1-RGA4_orf37231	fed562cc2aba9c77c6ce4ef8dc436a2d	1106	CDD	cd14798	RX-CC_like	16	133	5.31045E-11	T	15-07-2021	IPR038005	Virus X resistance protein-like, coiled-coil domain
Ta4ANPR1-RGA4_orf37231	fed562cc2aba9c77c6ce4ef8dc436a2d	1106	Gene3D	G3DSA:3.40.50.300	-	170	323	1.4E-25	T	15-07-2021	-	-
Ta4ANPR1-RGA4_orf37231	fed562cc2aba9c77c6ce4ef8dc436a2d	1106	PRINTS	PR00364	Disease resistance protein signature	520	536	3.4E-12	T	15-07-2021	-	-
Ta4ANPR1-RGA4_orf37231	fed562cc2aba9c77c6ce4ef8dc436a2d	1106	PRINTS	PR00364	Disease resistance protein signature	270	284	3.4E-12	T	15-07-2021	-	-
Ta4ANPR1-RGA4_orf37231	fed562cc2aba9c77c6ce4ef8dc436a2d	1106	PRINTS	PR00364	Disease resistance protein signature	365	379	3.4E-12	T	15-07-2021	-	-
Ta4ANPR1-RGA4_orf37231	fed562cc2aba9c77c6ce4ef8dc436a2d	1106	PRINTS	PR00364	Disease resistance protein signature	199	214	3.4E-12	T	15-07-2021	-	-
Ta4ANPR1-RGA4_orf37231	fed562cc2aba9c77c6ce4ef8dc436a2d	1106	Pfam	PF18052	Rx N-terminal domain	14	94	8.8E-12	T	15-07-2021	IPR041118	Rx, N-terminal
Ta4ANPR1-RGA4_orf37231	fed562cc2aba9c77c6ce4ef8dc436a2d	1106	Gene3D	G3DSA:1.20.5.4130	-	12	129	6.8E-14	T	15-07-2021	-	-
Ta4ANPR1-RGA4_orf37231	fed562cc2aba9c77c6ce4ef8dc436a2d	1106	SUPERFAMILY	SSF52540	P-loop containing nucleoside triphosphate hydrolases	176	381	1.33E-36	T	15-07-2021	IPR027417	P-loop containing nucleoside triphosphate hydrolase
Ta4ANPR1-RGA4_orf37231	fed562cc2aba9c77c6ce4ef8dc436a2d	1106	Pfam	PF00931	NB-ARC domain	189	380	1.4E-27	T	15-07-2021	IPR002182	NB-ARC
WRR8_Sf-2_orf40241	7957b233616a7f36c0e149ce9b9a990d	1134	ProSiteProfiles	PS50104	TIR domain profile.	10	145	27.962	T	15-07-2021	IPR000157	Toll/interleukin-1 receptor homology (TIR) domain
WRR8_Sf-2_orf40241	7957b233616a7f36c0e149ce9b9a990d	1134	Gene3D	G3DSA:3.40.50.10140	-	9	175	1.5E-63	T	15-07-2021	IPR035897	Toll/interleukin-1 receptor homology (TIR) domain superfamily
WRR8_Sf-2_orf40241	7957b233616a7f36c0e149ce9b9a990d	1134	Pfam	PF01582	TIR domain	12	183	8.9E-48	T	15-07-2021	IPR000157	Toll/interleukin-1 receptor homology (TIR) domain
WRR8_Sf-2_orf40241	7957b233616a7f36c0e149ce9b9a990d	1134	SMART	SM00255	till_3	11	145	6.3E-49	T	15-07-2021	IPR000157	Toll/interleukin-1 receptor homology (TIR) domain
WRR8_Sf-2_orf40241	7957b233616a7f36c0e149ce9b9a990d	1134	PRINTS	PR00364	Disease resistance protein signature	381	395	2.8E-20	T	15-07-2021	-	-
WRR8_Sf-2_orf40241	7957b233616a7f36c0e149ce9b9a990d	1134	PRINTS	PR00364	Disease resistance protein signature	288	302	2.8E-20	T	15-07-2021	-	-
WRR8_Sf-2_orf40241	7957b233616a7f36c0e149ce9b9a990d	1134	PRINTS	PR00364	Disease resistance protein signature	671	687	2.8E-20	T	15-07-2021	-	-
WRR8_Sf-2_orf40241	7957b233616a7f36c0e149ce9b9a990d	1134	PRINTS	PR00364	Disease resistance protein signature	205	220	2.8E-20	T	15-07-2021	-	-
WRR8_Sf-2_orf40241	7957b233616a7f36c0e149ce9b9a990d	1134	Gene3D	G3DSA:3.80.10.10	Ribonuclease Inhibitor	695	840	2.6E-21	T	15-07-2021	IPR032675	Leucine-rich repeat domain superfamily
WRR8_Sf-2_orf40241	7957b233616a7f36c0e149ce9b9a990d	1134	Gene3D	G3DSA:3.80.10.10	Ribonuclease Inhibitor	528	694	1.6E-19	T	15-07-2021	IPR032675	Leucine-rich repeat domain superfamily
WRR8_Sf-2_orf40241	7957b233616a7f36c0e149ce9b9a990d	1134	SUPERFAMILY	SSF46785	Winged helix DNA-binding domain	416	500	8.43E-9	T	15-07-2021	IPR036390	Winged helix DNA-binding domain superfamily
WRR8_Sf-2_orf40241	7957b233616a7f36c0e149ce9b9a990d	1134	SUPERFAMILY	SSF52200	Toll/Interleukin receptor TIR domain	2	148	1.2E-38	T	15-07-2021	IPR035897	Toll/interleukin-1 receptor homology (TIR) domain superfamily
WRR8_Sf-2_orf40241	7957b233616a7f36c0e149ce9b9a990d	1134	SMART	SM00382	AAA_5	202	348	1.3E-4	T	15-07-2021	IPR003593	AAA+ ATPase domain
WRR8_Sf-2_orf40241	7957b233616a7f36c0e149ce9b9a990d	1134	Pfam	PF00931	NB-ARC domain	195	427	3.1E-15	T	15-07-2021	IPR002182	NB-ARC
WRR8_Sf-2_orf40241	7957b233616a7f36c0e149ce9b9a990d	1134	Gene3D	G3DSA:1.10.8.430	-	348	430	5.7E-10	T	15-07-2021	IPR042197	Apoptotic protease-activating factors, helical domain
WRR8_Sf-2_orf40241	7957b233616a7f36c0e149ce9b9a990d	1134	Gene3D	G3DSA:3.40.50.300	-	176	340	4.9E-21	T	15-07-2021	-	-
WRR8_Sf-2_orf40241	7957b233616a7f36c0e149ce9b9a990d	1134	Pfam	PF07725	Leucine Rich Repeat	605	623	4.8E-8	T	15-07-2021	IPR011713	Leucine-rich repeat 3
WRR8_Sf-2_orf40241	7957b233616a7f36c0e149ce9b9a990d	1134	SUPERFAMILY	SSF52058	L domain-like	543	900	1.56E-38	T	15-07-2021	-	-
WRR8_Sf-2_orf40241	7957b233616a7f36c0e149ce9b9a990d	1134	SUPERFAMILY	SSF52540	P-loop containing nucleoside triphosphate hydrolases	173	440	1.24E-47	T	15-07-2021	IPR027417	P-loop containing nucleoside triphosphate hydrolase
PigmS_orf18113	47b3ea8d0ec0df871a8b03e0d4b68e4a	1032	Gene3D	G3DSA:1.20.5.4130	-	12	109	1.5E-24	T	15-07-2021	-	-
PigmS_orf18113	47b3ea8d0ec0df871a8b03e0d4b68e4a	1032	Gene3D	G3DSA:3.40.50.300	-	141	330	2.9E-32	T	15-07-2021	-	-
PigmS_orf18113	47b3ea8d0ec0df871a8b03e0d4b68e4a	1032	SUPERFAMILY	SSF52058	L domain-like	500	932	3.57E-30	T	15-07-2021	-	-
PigmS_orf18113	47b3ea8d0ec0df871a8b03e0d4b68e4a	1032	Gene3D	G3DSA:1.10.8.430	-	335	421	1.0E-11	T	15-07-2021	IPR042197	Apoptotic protease-activating factors, helical domain
PigmS_orf18113	47b3ea8d0ec0df871a8b03e0d4b68e4a	1032	CDD	cd14798	RX-CC_like	26	124	6.99984E-30	T	15-07-2021	IPR038005	Virus X resistance protein-like, coiled-coil domain
PigmS_orf18113	47b3ea8d0ec0df871a8b03e0d4b68e4a	1032	Pfam	PF00931	NB-ARC domain	182	423	2.4E-43	T	15-07-2021	IPR002182	NB-ARC
PigmS_orf18113	47b3ea8d0ec0df871a8b03e0d4b68e4a	1032	Pfam	PF18052	Rx N-terminal domain	12	100	5.8E-23	T	15-07-2021	IPR041118	Rx, N-terminal
PigmS_orf18113	47b3ea8d0ec0df871a8b03e0d4b68e4a	1032	PRINTS	PR00364	Disease resistance protein signature	372	386	1.3E-15	T	15-07-2021	-	-
PigmS_orf18113	47b3ea8d0ec0df871a8b03e0d4b68e4a	1032	PRINTS	PR00364	Disease resistance protein signature	574	590	1.3E-15	T	15-07-2021	-	-
PigmS_orf18113	47b3ea8d0ec0df871a8b03e0d4b68e4a	1032	PRINTS	PR00364	Disease resistance protein signature	273	287	1.3E-15	T	15-07-2021	-	-
PigmS_orf18113	47b3ea8d0ec0df871a8b03e0d4b68e4a	1032	PRINTS	PR00364	Disease resistance protein signature	188	203	1.3E-15	T	15-07-2021	-	-
PigmS_orf18113	47b3ea8d0ec0df871a8b03e0d4b68e4a	1032	Gene3D	G3DSA:1.10.10.10	-	422	511	7.5E-20	T	15-07-2021	IPR036388	Winged helix-like DNA-binding domain superfamily
PigmS_orf18113	47b3ea8d0ec0df871a8b03e0d4b68e4a	1032	Gene3D	G3DSA:3.80.10.10	Ribonuclease Inhibitor	688	927	1.5E-19	T	15-07-2021	IPR032675	Leucine-rich repeat domain superfamily
PigmS_orf18113	47b3ea8d0ec0df871a8b03e0d4b68e4a	1032	Gene3D	G3DSA:3.80.10.10	Ribonuclease Inhibitor	540	684	3.4E-13	T	15-07-2021	IPR032675	Leucine-rich repeat domain superfamily
PigmS_orf18113	47b3ea8d0ec0df871a8b03e0d4b68e4a	1032	SUPERFAMILY	SSF52540	P-loop containing nucleoside triphosphate hydrolases	145	436	4.69E-58	T	15-07-2021	IPR027417	P-loop containing nucleoside triphosphate hydrolase
L_1a_orf8883	b563e45dba004f250085a2215127add2	1315	Coils	Coil	Coil	36	56	-	T	15-07-2021	-	-
L_1a_orf8883	b563e45dba004f250085a2215127add2	1315	Coils	Coil	Coil	120	147	-	T	15-07-2021	-	-
L_1a_orf8883	b563e45dba004f250085a2215127add2	1315	Gene3D	G3DSA:1.20.5.4130	-	8	116	7.4E-6	T	15-07-2021	-	-
L_1a_orf8883	b563e45dba004f250085a2215127add2	1315	Gene3D	G3DSA:3.80.10.10	Ribonuclease Inhibitor	1086	1296	1.3E-11	T	15-07-2021	IPR032675	Leucine-rich repeat domain superfamily
L_1a_orf8883	b563e45dba004f250085a2215127add2	1315	Gene3D	G3DSA:3.80.10.10	Ribonuclease Inhibitor	971	1085	1.5E-10	T	15-07-2021	IPR032675	Leucine-rich repeat domain superfamily
L_1a_orf8883	b563e45dba004f250085a2215127add2	1315	Pfam	PF13855	Leucine rich repeat	575	631	1.5E-6	T	15-07-2021	IPR001611	Leucine-rich repeat
L_1a_orf8883	b563e45dba004f250085a2215127add2	1315	CDD	cd00009	AAA	176	284	0.00587014	T	15-07-2021	-	-
L_1a_orf8883	b563e45dba004f250085a2215127add2	1315	SUPERFAMILY	SSF52540	P-loop containing nucleoside triphosphate hydrolases	159	430	1.03E-67	T	15-07-2021	IPR027417	P-loop containing nucleoside triphosphate hydrolase
L_1a_orf8883	b563e45dba004f250085a2215127add2	1315	SUPERFAMILY	SSF52058	L domain-like	489	961	9.52E-42	T	15-07-2021	-	-
L_1a_orf8883	b563e45dba004f250085a2215127add2	1315	Coils	Coil	Coil	703	726	-	T	15-07-2021	-	-
L_1a_orf8883	b563e45dba004f250085a2215127add2	1315	PRINTS	PR00364	Disease resistance protein signature	197	212	3.5E-20	T	15-07-2021	-	-
L_1a_orf8883	b563e45dba004f250085a2215127add2	1315	PRINTS	PR00364	Disease resistance protein signature	271	285	3.5E-20	T	15-07-2021	-	-
L_1a_orf8883	b563e45dba004f250085a2215127add2	1315	PRINTS	PR00364	Disease resistance protein signature	642	658	3.5E-20	T	15-07-2021	-	-
L_1a_orf8883	b563e45dba004f250085a2215127add2	1315	PRINTS	PR00364	Disease resistance protein signature	367	381	3.5E-20	T	15-07-2021	-	-
L_1a_orf8883	b563e45dba004f250085a2215127add2	1315	Gene3D	G3DSA:3.40.50.300	-	154	327	9.4E-41	T	15-07-2021	-	-
L_1a_orf8883	b563e45dba004f250085a2215127add2	1315	Gene3D	G3DSA:3.80.10.10	Ribonuclease Inhibitor	537	924	3.0E-41	T	15-07-2021	IPR032675	Leucine-rich repeat domain superfamily
L_1a_orf8883	b563e45dba004f250085a2215127add2	1315	SUPERFAMILY	SSF52058	L domain-like	983	1290	2.52E-24	T	15-07-2021	-	-
L_1a_orf8883	b563e45dba004f250085a2215127add2	1315	Pfam	PF18052	Rx N-terminal domain	4	98	1.6E-12	T	15-07-2021	IPR041118	Rx, N-terminal
L_1a_orf8883	b563e45dba004f250085a2215127add2	1315	Gene3D	G3DSA:1.10.10.10	-	416	499	6.4E-12	T	15-07-2021	IPR036388	Winged helix-like DNA-binding domain superfamily
L_1a_orf8883	b563e45dba004f250085a2215127add2	1315	Pfam	PF00931	NB-ARC domain	178	395	1.8E-52	T	15-07-2021	IPR002182	NB-ARC
L_1a_orf8883	b563e45dba004f250085a2215127add2	1315	Gene3D	G3DSA:1.10.8.430	-	330	415	4.7E-14	T	15-07-2021	IPR042197	Apoptotic protease-activating factors, helical domain
Pm3k_orf22249	52bf0f4826d76d5012e4df08f2fa8719	1413	Gene3D	G3DSA:1.20.5.4130	-	13	121	3.5E-13	T	15-07-2021	-	-
Pm3k_orf22249	52bf0f4826d76d5012e4df08f2fa8719	1413	SUPERFAMILY	SSF52058	L domain-like	498	1387	2.83E-32	T	15-07-2021	-	-
Pm3k_orf22249	52bf0f4826d76d5012e4df08f2fa8719	1413	Pfam	PF18052	Rx N-terminal domain	14	99	1.3E-14	T	15-07-2021	IPR041118	Rx, N-terminal
Pm3k_orf22249	52bf0f4826d76d5012e4df08f2fa8719	1413	Gene3D	G3DSA:3.80.10.10	Ribonuclease Inhibitor	959	1245	5.3E-13	T	15-07-2021	IPR032675	Leucine-rich repeat domain superfamily
Pm3k_orf22249	52bf0f4826d76d5012e4df08f2fa8719	1413	Gene3D	G3DSA:1.10.8.430	-	342	416	2.4E-8	T	15-07-2021	IPR042197	Apoptotic protease-activating factors, helical domain
Pm3k_orf22249	52bf0f4826d76d5012e4df08f2fa8719	1413	Coils	Coil	Coil	743	763	-	T	15-07-2021	-	-
Pm3k_orf22249	52bf0f4826d76d5012e4df08f2fa8719	1413	PRINTS	PR00364	Disease resistance protein signature	370	384	8.6E-17	T	15-07-2021	-	-
Pm3k_orf22249	52bf0f4826d76d5012e4df08f2fa8719	1413	PRINTS	PR00364	Disease resistance protein signature	272	286	8.6E-17	T	15-07-2021	-	-
Pm3k_orf22249	52bf0f4826d76d5012e4df08f2fa8719	1413	PRINTS	PR00364	Disease resistance protein signature	201	216	8.6E-17	T	15-07-2021	-	-
Pm3k_orf22249	52bf0f4826d76d5012e4df08f2fa8719	1413	PRINTS	PR00364	Disease resistance protein signature	619	635	8.6E-17	T	15-07-2021	-	-
Pm3k_orf22249	52bf0f4826d76d5012e4df08f2fa8719	1413	Pfam	PF00931	NB-ARC domain	182	398	2.2E-46	T	15-07-2021	IPR002182	NB-ARC
Pm3k_orf22249	52bf0f4826d76d5012e4df08f2fa8719	1413	Gene3D	G3DSA:1.10.10.10	-	417	509	3.1E-19	T	15-07-2021	IPR036388	Winged helix-like DNA-binding domain superfamily
Pm3k_orf22249	52bf0f4826d76d5012e4df08f2fa8719	1413	Gene3D	G3DSA:3.80.10.10	Ribonuclease Inhibitor	1268	1378	1.6E-8	T	15-07-2021	IPR032675	Leucine-rich repeat domain superfamily
Pm3k_orf22249	52bf0f4826d76d5012e4df08f2fa8719	1413	Gene3D	G3DSA:3.80.10.10	Ribonuclease Inhibitor	707	921	2.4E-8	T	15-07-2021	IPR032675	Leucine-rich repeat domain superfamily
Pm3k_orf22249	52bf0f4826d76d5012e4df08f2fa8719	1413	Gene3D	G3DSA:3.80.10.10	Ribonuclease Inhibitor	522	681	1.5E-19	T	15-07-2021	IPR032675	Leucine-rich repeat domain superfamily
Pm3k_orf22249	52bf0f4826d76d5012e4df08f2fa8719	1413	SUPERFAMILY	SSF52540	P-loop containing nucleoside triphosphate hydrolases	178	431	1.56E-53	T	15-07-2021	IPR027417	P-loop containing nucleoside triphosphate hydrolase
Pm3k_orf22249	52bf0f4826d76d5012e4df08f2fa8719	1413	Gene3D	G3DSA:3.40.50.300	-	163	328	7.9E-35	T	15-07-2021	-	-
Gpa2_orf6662	b04a7ceec28eb47f007541d7e9b984df	912	Gene3D	G3DSA:1.10.10.10	-	379	469	4.2E-20	T	15-07-2021	IPR036388	Winged helix-like DNA-binding domain superfamily
Gpa2_orf6662	b04a7ceec28eb47f007541d7e9b984df	912	Gene3D	G3DSA:3.80.10.10	Ribonuclease Inhibitor	524	899	1.5E-23	T	15-07-2021	IPR032675	Leucine-rich repeat domain superfamily
Gpa2_orf6662	b04a7ceec28eb47f007541d7e9b984df	912	SUPERFAMILY	SSF52540	P-loop containing nucleoside triphosphate hydrolases	133	393	2.39E-62	T	15-07-2021	IPR027417	P-loop containing nucleoside triphosphate hydrolase
Gpa2_orf6662	b04a7ceec28eb47f007541d7e9b984df	912	Gene3D	G3DSA:3.40.50.300	-	124	285	9.5E-34	T	15-07-2021	-	-
Gpa2_orf6662	b04a7ceec28eb47f007541d7e9b984df	912	SUPERFAMILY	SSF52058	L domain-like	496	875	6.91E-25	T	15-07-2021	-	-
Gpa2_orf6662	b04a7ceec28eb47f007541d7e9b984df	912	Pfam	PF00931	NB-ARC domain	146	379	3.4E-56	T	15-07-2021	IPR002182	NB-ARC
Gpa2_orf6662	b04a7ceec28eb47f007541d7e9b984df	912	PRINTS	PR00364	Disease resistance protein signature	328	342	5.3E-19	T	15-07-2021	-	-
Gpa2_orf6662	b04a7ceec28eb47f007541d7e9b984df	912	PRINTS	PR00364	Disease resistance protein signature	165	180	5.3E-19	T	15-07-2021	-	-
Gpa2_orf6662	b04a7ceec28eb47f007541d7e9b984df	912	PRINTS	PR00364	Disease resistance protein signature	233	247	5.3E-19	T	15-07-2021	-	-
Gpa2_orf6662	b04a7ceec28eb47f007541d7e9b984df	912	PRINTS	PR00364	Disease resistance protein signature	788	804	5.3E-19	T	15-07-2021	-	-
Gpa2_orf6662	b04a7ceec28eb47f007541d7e9b984df	912	Gene3D	G3DSA:1.10.8.430	-	293	378	8.0E-14	T	15-07-2021	IPR042197	Apoptotic protease-activating factors, helical domain
Gpa2_orf6662	b04a7ceec28eb47f007541d7e9b984df	912	Gene3D	G3DSA:1.20.5.4130	-	1	122	8.8E-36	T	15-07-2021	-	-
Gpa2_orf6662	b04a7ceec28eb47f007541d7e9b984df	912	CDD	cd14798	RX-CC_like	2	115	4.29286E-22	T	15-07-2021	IPR038005	Virus X resistance protein-like, coiled-coil domain
RPP13-UKID5_orf32052	3ef86ff0bfc677d495e615100ab50f0c	824	Gene3D	G3DSA:1.10.8.430	-	326	409	2.8E-15	T	15-07-2021	IPR042197	Apoptotic protease-activating factors, helical domain
RPP13-UKID5_orf32052	3ef86ff0bfc677d495e615100ab50f0c	824	Coils	Coil	Coil	163	183	-	T	15-07-2021	-	-
RPP13-UKID5_orf32052	3ef86ff0bfc677d495e615100ab50f0c	824	SUPERFAMILY	SSF52058	L domain-like	476	814	4.42E-18	T	15-07-2021	-	-
RPP13-UKID5_orf32052	3ef86ff0bfc677d495e615100ab50f0c	824	Pfam	PF00931	NB-ARC domain	170	394	2.2E-56	T	15-07-2021	IPR002182	NB-ARC
RPP13-UKID5_orf32052	3ef86ff0bfc677d495e615100ab50f0c	824	Gene3D	G3DSA:1.20.5.4130	-	6	112	3.2E-19	T	15-07-2021	-	-
RPP13-UKID5_orf32052	3ef86ff0bfc677d495e615100ab50f0c	824	Gene3D	G3DSA:1.10.10.10	-	410	498	2.3E-18	T	15-07-2021	IPR036388	Winged helix-like DNA-binding domain superfamily
RPP13-UKID5_orf32052	3ef86ff0bfc677d495e615100ab50f0c	824	SUPERFAMILY	SSF52540	P-loop containing nucleoside triphosphate hydrolases	145	424	2.55E-63	T	15-07-2021	IPR027417	P-loop containing nucleoside triphosphate hydrolase
RPP13-UKID5_orf32052	3ef86ff0bfc677d495e615100ab50f0c	824	PRINTS	PR00364	Disease resistance protein signature	266	280	6.8E-16	T	15-07-2021	-	-
RPP13-UKID5_orf32052	3ef86ff0bfc677d495e615100ab50f0c	824	PRINTS	PR00364	Disease resistance protein signature	561	577	6.8E-16	T	15-07-2021	-	-
RPP13-UKID5_orf32052	3ef86ff0bfc677d495e615100ab50f0c	824	PRINTS	PR00364	Disease resistance protein signature	361	375	6.8E-16	T	15-07-2021	-	-
RPP13-UKID5_orf32052	3ef86ff0bfc677d495e615100ab50f0c	824	PRINTS	PR00364	Disease resistance protein signature	187	202	6.8E-16	T	15-07-2021	-	-
RPP13-UKID5_orf32052	3ef86ff0bfc677d495e615100ab50f0c	824	Pfam	PF18052	Rx N-terminal domain	7	89	4.2E-19	T	15-07-2021	IPR041118	Rx, N-terminal
RPP13-UKID5_orf32052	3ef86ff0bfc677d495e615100ab50f0c	824	CDD	cd14798	RX-CC_like	3	124	8.43974E-22	T	15-07-2021	IPR038005	Virus X resistance protein-like, coiled-coil domain
RPP13-UKID5_orf32052	3ef86ff0bfc677d495e615100ab50f0c	824	Gene3D	G3DSA:3.40.50.300	-	146	317	4.9E-36	T	15-07-2021	-	-
RPP13-UKID5_orf32052	3ef86ff0bfc677d495e615100ab50f0c	824	Gene3D	G3DSA:3.80.10.10	Ribonuclease Inhibitor	499	823	1.4E-14	T	15-07-2021	IPR032675	Leucine-rich repeat domain superfamily
NbPtr1_orf14469	eb1eee13618243cec0ce26449ad9ceb8	824	Gene3D	G3DSA:1.10.8.430	-	324	408	6.0E-14	T	15-07-2021	IPR042197	Apoptotic protease-activating factors, helical domain
NbPtr1_orf14469	eb1eee13618243cec0ce26449ad9ceb8	824	SUPERFAMILY	SSF52058	L domain-like	488	809	4.76E-38	T	15-07-2021	-	-
NbPtr1_orf14469	eb1eee13618243cec0ce26449ad9ceb8	824	Gene3D	G3DSA:1.10.10.10	-	409	500	1.4E-10	T	15-07-2021	IPR036388	Winged helix-like DNA-binding domain superfamily
NbPtr1_orf14469	eb1eee13618243cec0ce26449ad9ceb8	824	Pfam	PF00931	NB-ARC domain	170	410	3.0E-47	T	15-07-2021	IPR002182	NB-ARC
NbPtr1_orf14469	eb1eee13618243cec0ce26449ad9ceb8	824	PRINTS	PR00364	Disease resistance protein signature	191	206	7.3E-20	T	15-07-2021	-	-
NbPtr1_orf14469	eb1eee13618243cec0ce26449ad9ceb8	824	PRINTS	PR00364	Disease resistance protein signature	264	278	7.3E-20	T	15-07-2021	-	-
NbPtr1_orf14469	eb1eee13618243cec0ce26449ad9ceb8	824	PRINTS	PR00364	Disease resistance protein signature	613	629	7.3E-20	T	15-07-2021	-	-
NbPtr1_orf14469	eb1eee13618243cec0ce26449ad9ceb8	824	PRINTS	PR00364	Disease resistance protein signature	360	374	7.3E-20	T	15-07-2021	-	-
NbPtr1_orf14469	eb1eee13618243cec0ce26449ad9ceb8	824	Gene3D	G3DSA:3.40.50.300	-	152	316	4.9E-40	T	15-07-2021	-	-
NbPtr1_orf14469	eb1eee13618243cec0ce26449ad9ceb8	824	Gene3D	G3DSA:1.20.5.4130	-	10	122	2.1E-24	T	15-07-2021	-	-
NbPtr1_orf14469	eb1eee13618243cec0ce26449ad9ceb8	824	SUPERFAMILY	SSF52540	P-loop containing nucleoside triphosphate hydrolases	154	423	5.87E-68	T	15-07-2021	IPR027417	P-loop containing nucleoside triphosphate hydrolase
NbPtr1_orf14469	eb1eee13618243cec0ce26449ad9ceb8	824	Gene3D	G3DSA:3.80.10.10	Ribonuclease Inhibitor	504	819	1.3E-42	T	15-07-2021	IPR032675	Leucine-rich repeat domain superfamily
NbPtr1_orf14469	eb1eee13618243cec0ce26449ad9ceb8	824	Pfam	PF18052	Rx N-terminal domain	10	91	2.2E-23	T	15-07-2021	IPR041118	Rx, N-terminal
Pm3g_orf22131	6b944e6364687309a5dd1a2b027a4d51	1413	SUPERFAMILY	SSF52047	RNI-like	1040	1394	1.49E-23	T	15-07-2021	-	-
Pm3g_orf22131	6b944e6364687309a5dd1a2b027a4d51	1413	Gene3D	G3DSA:3.40.50.300	-	163	328	5.3E-35	T	15-07-2021	-	-
Pm3g_orf22131	6b944e6364687309a5dd1a2b027a4d51	1413	SUPERFAMILY	SSF52540	P-loop containing nucleoside triphosphate hydrolases	178	431	1.82E-53	T	15-07-2021	IPR027417	P-loop containing nucleoside triphosphate hydrolase
Pm3g_orf22131	6b944e6364687309a5dd1a2b027a4d51	1413	Pfam	PF00931	NB-ARC domain	182	398	2.1E-46	T	15-07-2021	IPR002182	NB-ARC
Pm3g_orf22131	6b944e6364687309a5dd1a2b027a4d51	1413	Gene3D	G3DSA:1.20.5.4130	-	13	121	3.5E-13	T	15-07-2021	-	-
Pm3g_orf22131	6b944e6364687309a5dd1a2b027a4d51	1413	Pfam	PF18052	Rx N-terminal domain	14	99	1.3E-14	T	15-07-2021	IPR041118	Rx, N-terminal
Pm3g_orf22131	6b944e6364687309a5dd1a2b027a4d51	1413	Gene3D	G3DSA:3.80.10.10	Ribonuclease Inhibitor	957	1245	6.2E-14	T	15-07-2021	IPR032675	Leucine-rich repeat domain superfamily
Pm3g_orf22131	6b944e6364687309a5dd1a2b027a4d51	1413	PRINTS	PR00364	Disease resistance protein signature	370	384	8.6E-17	T	15-07-2021	-	-
Pm3g_orf22131	6b944e6364687309a5dd1a2b027a4d51	1413	PRINTS	PR00364	Disease resistance protein signature	272	286	8.6E-17	T	15-07-2021	-	-
Pm3g_orf22131	6b944e6364687309a5dd1a2b027a4d51	1413	PRINTS	PR00364	Disease resistance protein signature	201	216	8.6E-17	T	15-07-2021	-	-
Pm3g_orf22131	6b944e6364687309a5dd1a2b027a4d51	1413	PRINTS	PR00364	Disease resistance protein signature	619	635	8.6E-17	T	15-07-2021	-	-
Pm3g_orf22131	6b944e6364687309a5dd1a2b027a4d51	1413	Gene3D	G3DSA:1.10.10.10	-	417	509	3.1E-19	T	15-07-2021	IPR036388	Winged helix-like DNA-binding domain superfamily
Pm3g_orf22131	6b944e6364687309a5dd1a2b027a4d51	1413	Gene3D	G3DSA:3.80.10.10	Ribonuclease Inhibitor	709	915	5.9E-10	T	15-07-2021	IPR032675	Leucine-rich repeat domain superfamily
Pm3g_orf22131	6b944e6364687309a5dd1a2b027a4d51	1413	Gene3D	G3DSA:3.80.10.10	Ribonuclease Inhibitor	1268	1378	7.8E-11	T	15-07-2021	IPR032675	Leucine-rich repeat domain superfamily
Pm3g_orf22131	6b944e6364687309a5dd1a2b027a4d51	1413	Gene3D	G3DSA:3.80.10.10	Ribonuclease Inhibitor	522	681	1.5E-19	T	15-07-2021	IPR032675	Leucine-rich repeat domain superfamily
Pm3g_orf22131	6b944e6364687309a5dd1a2b027a4d51	1413	SUPERFAMILY	SSF52058	L domain-like	498	983	6.29E-30	T	15-07-2021	-	-
Pm3g_orf22131	6b944e6364687309a5dd1a2b027a4d51	1413	Gene3D	G3DSA:1.10.8.430	-	342	416	2.4E-8	T	15-07-2021	IPR042197	Apoptotic protease-activating factors, helical domain
R2-like_orf24599	37d25ba15d3b38bc49c9e0d99343aebc	847	Pfam	PF18052	Rx N-terminal domain	5	88	1.4E-18	T	15-07-2021	IPR041118	Rx, N-terminal
R2-like_orf24599	37d25ba15d3b38bc49c9e0d99343aebc	847	Gene3D	G3DSA:1.10.10.10	-	407	496	1.2E-19	T	15-07-2021	IPR036388	Winged helix-like DNA-binding domain superfamily
R2-like_orf24599	37d25ba15d3b38bc49c9e0d99343aebc	847	Gene3D	G3DSA:1.10.8.430	-	322	406	1.9E-16	T	15-07-2021	IPR042197	Apoptotic protease-activating factors, helical domain
R2-like_orf24599	37d25ba15d3b38bc49c9e0d99343aebc	847	Gene3D	G3DSA:3.80.10.10	Ribonuclease Inhibitor	497	667	1.5E-12	T	15-07-2021	IPR032675	Leucine-rich repeat domain superfamily
R2-like_orf24599	37d25ba15d3b38bc49c9e0d99343aebc	847	Pfam	PF00931	NB-ARC domain	168	408	3.1E-60	T	15-07-2021	IPR002182	NB-ARC
R2-like_orf24599	37d25ba15d3b38bc49c9e0d99343aebc	847	Gene3D	G3DSA:3.80.10.10	Ribonuclease Inhibitor	672	845	3.0E-17	T	15-07-2021	IPR032675	Leucine-rich repeat domain superfamily
R2-like_orf24599	37d25ba15d3b38bc49c9e0d99343aebc	847	SUPERFAMILY	SSF52540	P-loop containing nucleoside triphosphate hydrolases	157	421	7.86E-65	T	15-07-2021	IPR027417	P-loop containing nucleoside triphosphate hydrolase
R2-like_orf24599	37d25ba15d3b38bc49c9e0d99343aebc	847	CDD	cd14798	RX-CC_like	2	122	2.39346E-28	T	15-07-2021	IPR038005	Virus X resistance protein-like, coiled-coil domain
R2-like_orf24599	37d25ba15d3b38bc49c9e0d99343aebc	847	SUPERFAMILY	SSF52058	L domain-like	474	836	9.98E-29	T	15-07-2021	-	-
R2-like_orf24599	37d25ba15d3b38bc49c9e0d99343aebc	847	Gene3D	G3DSA:3.40.50.300	-	141	314	1.4E-37	T	15-07-2021	-	-
R2-like_orf24599	37d25ba15d3b38bc49c9e0d99343aebc	847	Gene3D	G3DSA:1.20.5.4130	-	6	121	2.4E-15	T	15-07-2021	-	-
R2-like_orf24599	37d25ba15d3b38bc49c9e0d99343aebc	847	PRINTS	PR00364	Disease resistance protein signature	184	199	3.6E-17	T	15-07-2021	-	-
R2-like_orf24599	37d25ba15d3b38bc49c9e0d99343aebc	847	PRINTS	PR00364	Disease resistance protein signature	357	371	3.6E-17	T	15-07-2021	-	-
R2-like_orf24599	37d25ba15d3b38bc49c9e0d99343aebc	847	PRINTS	PR00364	Disease resistance protein signature	584	600	3.6E-17	T	15-07-2021	-	-
R2-like_orf24599	37d25ba15d3b38bc49c9e0d99343aebc	847	PRINTS	PR00364	Disease resistance protein signature	263	277	3.6E-17	T	15-07-2021	-	-
alpha-WOLF4_orf1245	ff843f36748644b3cd9342492cea174a	1153	PRINTS	PR00364	Disease resistance protein signature	190	205	3.6E-15	T	15-07-2021	-	-
alpha-WOLF4_orf1245	ff843f36748644b3cd9342492cea174a	1153	PRINTS	PR00364	Disease resistance protein signature	367	381	3.6E-15	T	15-07-2021	-	-
alpha-WOLF4_orf1245	ff843f36748644b3cd9342492cea174a	1153	PRINTS	PR00364	Disease resistance protein signature	637	653	3.6E-15	T	15-07-2021	-	-
alpha-WOLF4_orf1245	ff843f36748644b3cd9342492cea174a	1153	PRINTS	PR00364	Disease resistance protein signature	269	283	3.6E-15	T	15-07-2021	-	-
alpha-WOLF4_orf1245	ff843f36748644b3cd9342492cea174a	1153	SUPERFAMILY	SSF52540	P-loop containing nucleoside triphosphate hydrolases	153	429	5.49E-58	T	15-07-2021	IPR027417	P-loop containing nucleoside triphosphate hydrolase
alpha-WOLF4_orf1245	ff843f36748644b3cd9342492cea174a	1153	SUPERFAMILY	SSF52047	RNI-like	839	1129	1.6E-25	T	15-07-2021	-	-
alpha-WOLF4_orf1245	ff843f36748644b3cd9342492cea174a	1153	Pfam	PF00931	NB-ARC domain	169	416	6.1E-43	T	15-07-2021	IPR002182	NB-ARC
alpha-WOLF4_orf1245	ff843f36748644b3cd9342492cea174a	1153	Gene3D	G3DSA:1.10.10.10	-	415	506	2.4E-17	T	15-07-2021	IPR036388	Winged helix-like DNA-binding domain superfamily
alpha-WOLF4_orf1245	ff843f36748644b3cd9342492cea174a	1153	Gene3D	G3DSA:3.40.50.300	-	155	323	1.6E-35	T	15-07-2021	-	-
alpha-WOLF4_orf1245	ff843f36748644b3cd9342492cea174a	1153	Gene3D	G3DSA:3.80.10.10	Ribonuclease Inhibitor	937	1137	8.6E-25	T	15-07-2021	IPR032675	Leucine-rich repeat domain superfamily
alpha-WOLF4_orf1245	ff843f36748644b3cd9342492cea174a	1153	Gene3D	G3DSA:3.80.10.10	Ribonuclease Inhibitor	717	910	3.9E-15	T	15-07-2021	IPR032675	Leucine-rich repeat domain superfamily
alpha-WOLF4_orf1245	ff843f36748644b3cd9342492cea174a	1153	Gene3D	G3DSA:3.80.10.10	Ribonuclease Inhibitor	510	696	5.1E-25	T	15-07-2021	IPR032675	Leucine-rich repeat domain superfamily
alpha-WOLF4_orf1245	ff843f36748644b3cd9342492cea174a	1153	Gene3D	G3DSA:1.20.5.4130	-	7	126	2.8E-8	T	15-07-2021	-	-
alpha-WOLF4_orf1245	ff843f36748644b3cd9342492cea174a	1153	SUPERFAMILY	SSF52058	L domain-like	494	902	5.1E-39	T	15-07-2021	-	-
alpha-WOLF4_orf1245	ff843f36748644b3cd9342492cea174a	1153	Pfam	PF18052	Rx N-terminal domain	11	97	5.0E-10	T	15-07-2021	IPR041118	Rx, N-terminal
alpha-WOLF4_orf1245	ff843f36748644b3cd9342492cea174a	1153	Gene3D	G3DSA:1.10.8.430	-	329	414	2.0E-12	T	15-07-2021	IPR042197	Apoptotic protease-activating factors, helical domain
MLA10_orf11456	6729c8de26752aa47d78798e9b6246d3	951	Coils	Coil	Coil	26	46	-	T	15-07-2021	-	-
MLA10_orf11456	6729c8de26752aa47d78798e9b6246d3	951	Pfam	PF18052	Rx N-terminal domain	7	93	6.3E-19	T	15-07-2021	IPR041118	Rx, N-terminal
MLA10_orf11456	6729c8de26752aa47d78798e9b6246d3	951	Gene3D	G3DSA:3.40.50.300	-	161	322	4.9E-32	T	15-07-2021	-	-
MLA10_orf11456	6729c8de26752aa47d78798e9b6246d3	951	SUPERFAMILY	SSF52540	P-loop containing nucleoside triphosphate hydrolases	187	435	7.38E-59	T	15-07-2021	IPR027417	P-loop containing nucleoside triphosphate hydrolase
MLA10_orf11456	6729c8de26752aa47d78798e9b6246d3	951	PRINTS	PR00364	Disease resistance protein signature	629	645	8.4E-18	T	15-07-2021	-	-
MLA10_orf11456	6729c8de26752aa47d78798e9b6246d3	951	PRINTS	PR00364	Disease resistance protein signature	367	381	8.4E-18	T	15-07-2021	-	-
MLA10_orf11456	6729c8de26752aa47d78798e9b6246d3	951	PRINTS	PR00364	Disease resistance protein signature	269	283	8.4E-18	T	15-07-2021	-	-
MLA10_orf11456	6729c8de26752aa47d78798e9b6246d3	951	PRINTS	PR00364	Disease resistance protein signature	196	211	8.4E-18	T	15-07-2021	-	-
MLA10_orf11456	6729c8de26752aa47d78798e9b6246d3	951	Gene3D	G3DSA:1.10.10.10	-	421	509	1.5E-14	T	15-07-2021	IPR036388	Winged helix-like DNA-binding domain superfamily
MLA10_orf11456	6729c8de26752aa47d78798e9b6246d3	951	Gene3D	G3DSA:1.20.5.4130	-	6	120	8.7E-32	T	15-07-2021	-	-
MLA10_orf11456	6729c8de26752aa47d78798e9b6246d3	951	Gene3D	G3DSA:3.80.10.10	Ribonuclease Inhibitor	510	870	1.0E-29	T	15-07-2021	IPR032675	Leucine-rich repeat domain superfamily
MLA10_orf11456	6729c8de26752aa47d78798e9b6246d3	951	SUPERFAMILY	SSF52058	L domain-like	499	847	1.7E-32	T	15-07-2021	-	-
MLA10_orf11456	6729c8de26752aa47d78798e9b6246d3	951	Pfam	PF00931	NB-ARC domain	196	423	2.5E-44	T	15-07-2021	IPR002182	NB-ARC
MLA10_orf11456	6729c8de26752aa47d78798e9b6246d3	951	Gene3D	G3DSA:1.10.8.430	-	332	420	3.7E-14	T	15-07-2021	IPR042197	Apoptotic protease-activating factors, helical domain
MLA10_orf11456	6729c8de26752aa47d78798e9b6246d3	951	CDD	cd14798	RX-CC_like	6	135	4.50599E-20	T	15-07-2021	IPR038005	Virus X resistance protein-like, coiled-coil domain
Rpi-bt1_orf28460	25337573b374c36db0283da1c86f230d	988	Gene3D	G3DSA:1.10.10.10	-	402	478	9.5E-8	T	15-07-2021	IPR036388	Winged helix-like DNA-binding domain superfamily
Rpi-bt1_orf28460	25337573b374c36db0283da1c86f230d	988	Gene3D	G3DSA:3.80.10.10	Ribonuclease Inhibitor	479	629	7.6E-26	T	15-07-2021	IPR032675	Leucine-rich repeat domain superfamily
Rpi-bt1_orf28460	25337573b374c36db0283da1c86f230d	988	Gene3D	G3DSA:3.80.10.10	Ribonuclease Inhibitor	829	973	8.0E-25	T	15-07-2021	IPR032675	Leucine-rich repeat domain superfamily
Rpi-bt1_orf28460	25337573b374c36db0283da1c86f230d	988	SUPERFAMILY	SSF52540	P-loop containing nucleoside triphosphate hydrolases	141	410	1.5E-68	T	15-07-2021	IPR027417	P-loop containing nucleoside triphosphate hydrolase
Rpi-bt1_orf28460	25337573b374c36db0283da1c86f230d	988	ProSiteProfiles	PS51450	Leucine-rich repeat profile.	574	596	4.909	T	15-07-2021	IPR001611	Leucine-rich repeat
Rpi-bt1_orf28460	25337573b374c36db0283da1c86f230d	988	ProSiteProfiles	PS51450	Leucine-rich repeat profile.	550	573	7.235	T	15-07-2021	IPR001611	Leucine-rich repeat
Rpi-bt1_orf28460	25337573b374c36db0283da1c86f230d	988	Gene3D	G3DSA:1.10.8.430	-	311	400	8.1E-13	T	15-07-2021	IPR042197	Apoptotic protease-activating factors, helical domain
Rpi-bt1_orf28460	25337573b374c36db0283da1c86f230d	988	Pfam	PF13855	Leucine rich repeat	855	912	3.7E-7	T	15-07-2021	IPR001611	Leucine-rich repeat
Rpi-bt1_orf28460	25337573b374c36db0283da1c86f230d	988	Pfam	PF13855	Leucine rich repeat	527	584	1.9E-6	T	15-07-2021	IPR001611	Leucine-rich repeat
Rpi-bt1_orf28460	25337573b374c36db0283da1c86f230d	988	Gene3D	G3DSA:3.40.50.300	-	134	304	1.7E-39	T	15-07-2021	-	-
Rpi-bt1_orf28460	25337573b374c36db0283da1c86f230d	988	PRINTS	PR00364	Disease resistance protein signature	347	361	7.6E-22	T	15-07-2021	-	-
Rpi-bt1_orf28460	25337573b374c36db0283da1c86f230d	988	PRINTS	PR00364	Disease resistance protein signature	178	193	7.6E-22	T	15-07-2021	-	-
Rpi-bt1_orf28460	25337573b374c36db0283da1c86f230d	988	PRINTS	PR00364	Disease resistance protein signature	251	265	7.6E-22	T	15-07-2021	-	-
Rpi-bt1_orf28460	25337573b374c36db0283da1c86f230d	988	PRINTS	PR00364	Disease resistance protein signature	570	586	7.6E-22	T	15-07-2021	-	-
Rpi-bt1_orf28460	25337573b374c36db0283da1c86f230d	988	SUPERFAMILY	SSF52047	RNI-like	781	964	1.41E-23	T	15-07-2021	-	-
Rpi-bt1_orf28460	25337573b374c36db0283da1c86f230d	988	Gene3D	G3DSA:1.20.5.4130	-	6	120	6.4E-22	T	15-07-2021	-	-
Rpi-bt1_orf28460	25337573b374c36db0283da1c86f230d	988	Pfam	PF00931	NB-ARC domain	156	396	3.6E-50	T	15-07-2021	IPR002182	NB-ARC
Rpi-bt1_orf28460	25337573b374c36db0283da1c86f230d	988	Pfam	PF18052	Rx N-terminal domain	5	91	1.0E-22	T	15-07-2021	IPR041118	Rx, N-terminal
Rpi-bt1_orf28460	25337573b374c36db0283da1c86f230d	988	CDD	cd14798	RX-CC_like	2	121	1.20694E-20	T	15-07-2021	IPR038005	Virus X resistance protein-like, coiled-coil domain
Rpi-bt1_orf28460	25337573b374c36db0283da1c86f230d	988	ProSiteProfiles	PS51450	Leucine-rich repeat profile.	527	548	6.064	T	15-07-2021	IPR001611	Leucine-rich repeat
Rpi-bt1_orf28460	25337573b374c36db0283da1c86f230d	988	Gene3D	G3DSA:3.80.10.10	Ribonuclease Inhibitor	630	828	1.3E-14	T	15-07-2021	IPR032675	Leucine-rich repeat domain superfamily
Rpi-bt1_orf28460	25337573b374c36db0283da1c86f230d	988	ProSiteProfiles	PS51450	Leucine-rich repeat profile.	879	902	4.832	T	15-07-2021	IPR001611	Leucine-rich repeat
Rpi-bt1_orf28460	25337573b374c36db0283da1c86f230d	988	SUPERFAMILY	SSF52058	L domain-like	472	834	1.87E-36	T	15-07-2021	-	-
Rpi-bt1_orf28460	25337573b374c36db0283da1c86f230d	988	Coils	Coil	Coil	657	677	-	T	15-07-2021	-	-
Wed_orf39552	72753455285f93fc8df3b88cb81e0a00	1401	Gene3D	G3DSA:1.10.10.10	-	722	818	6.5E-8	T	15-07-2021	IPR036388	Winged helix-like DNA-binding domain superfamily
Wed_orf39552	72753455285f93fc8df3b88cb81e0a00	1401	Gene3D	G3DSA:1.20.5.4130	-	4	127	7.9E-23	T	15-07-2021	-	-
Wed_orf39552	72753455285f93fc8df3b88cb81e0a00	1401	Gene3D	G3DSA:3.40.50.300	-	490	611	1.8E-5	T	15-07-2021	-	-
Wed_orf39552	72753455285f93fc8df3b88cb81e0a00	1401	SUPERFAMILY	SSF52540	P-loop containing nucleoside triphosphate hydrolases	490	734	1.96E-5	T	15-07-2021	IPR027417	P-loop containing nucleoside triphosphate hydrolase
Wed_orf39552	72753455285f93fc8df3b88cb81e0a00	1401	Pfam	PF18052	Rx N-terminal domain	5	89	1.5E-19	T	15-07-2021	IPR041118	Rx, N-terminal
Wed_orf39552	72753455285f93fc8df3b88cb81e0a00	1401	CDD	cd14798	RX-CC_like	4	129	9.20841E-27	T	15-07-2021	IPR038005	Virus X resistance protein-like, coiled-coil domain
Wed_orf39552	72753455285f93fc8df3b88cb81e0a00	1401	SUPERFAMILY	SSF52058	L domain-like	939	1264	7.48E-22	T	15-07-2021	-	-
Wed_orf39552	72753455285f93fc8df3b88cb81e0a00	1401	Coils	Coil	Coil	112	132	-	T	15-07-2021	-	-
Wed_orf39552	72753455285f93fc8df3b88cb81e0a00	1401	Pfam	PF00931	NB-ARC domain	490	609	1.2E-6	T	15-07-2021	IPR002182	NB-ARC
Wed_orf39552	72753455285f93fc8df3b88cb81e0a00	1401	Gene3D	G3DSA:3.80.10.10	Ribonuclease Inhibitor	933	1384	5.0E-23	T	15-07-2021	IPR032675	Leucine-rich repeat domain superfamily
Pid3-I1_orf17947	d66d1ac3f12aa1f4efdc38a5dce340c8	924	Gene3D	G3DSA:1.20.5.4130	-	5	138	3.9E-15	T	15-07-2021	-	-
Pid3-I1_orf17947	d66d1ac3f12aa1f4efdc38a5dce340c8	924	SUPERFAMILY	SSF52540	P-loop containing nucleoside triphosphate hydrolases	160	437	1.73E-62	T	15-07-2021	IPR027417	P-loop containing nucleoside triphosphate hydrolase
Pid3-I1_orf17947	d66d1ac3f12aa1f4efdc38a5dce340c8	924	Gene3D	G3DSA:1.10.8.430	-	333	422	2.5E-13	T	15-07-2021	IPR042197	Apoptotic protease-activating factors, helical domain
Pid3-I1_orf17947	d66d1ac3f12aa1f4efdc38a5dce340c8	924	Pfam	PF00931	NB-ARC domain	183	421	5.2E-49	T	15-07-2021	IPR002182	NB-ARC
Pid3-I1_orf17947	d66d1ac3f12aa1f4efdc38a5dce340c8	924	Gene3D	G3DSA:3.80.10.10	Ribonuclease Inhibitor	539	898	1.1E-34	T	15-07-2021	IPR032675	Leucine-rich repeat domain superfamily
Pid3-I1_orf17947	d66d1ac3f12aa1f4efdc38a5dce340c8	924	Gene3D	G3DSA:3.40.50.300	-	156	331	2.6E-33	T	15-07-2021	-	-
Pid3-I1_orf17947	d66d1ac3f12aa1f4efdc38a5dce340c8	924	SUPERFAMILY	SSF52058	L domain-like	502	885	2.21E-32	T	15-07-2021	-	-
Pid3-I1_orf17947	d66d1ac3f12aa1f4efdc38a5dce340c8	924	PRINTS	PR00364	Disease resistance protein signature	575	591	2.1E-17	T	15-07-2021	-	-
Pid3-I1_orf17947	d66d1ac3f12aa1f4efdc38a5dce340c8	924	PRINTS	PR00364	Disease resistance protein signature	276	290	2.1E-17	T	15-07-2021	-	-
Pid3-I1_orf17947	d66d1ac3f12aa1f4efdc38a5dce340c8	924	PRINTS	PR00364	Disease resistance protein signature	371	385	2.1E-17	T	15-07-2021	-	-
Pid3-I1_orf17947	d66d1ac3f12aa1f4efdc38a5dce340c8	924	PRINTS	PR00364	Disease resistance protein signature	197	212	2.1E-17	T	15-07-2021	-	-
Pid3-I1_orf17947	d66d1ac3f12aa1f4efdc38a5dce340c8	924	CDD	cd14798	RX-CC_like	2	136	1.85345E-16	T	15-07-2021	IPR038005	Virus X resistance protein-like, coiled-coil domain
Pid3-I1_orf17947	d66d1ac3f12aa1f4efdc38a5dce340c8	924	Pfam	PF18052	Rx N-terminal domain	5	97	4.7E-17	T	15-07-2021	IPR041118	Rx, N-terminal
Pid3-I1_orf17947	d66d1ac3f12aa1f4efdc38a5dce340c8	924	Gene3D	G3DSA:1.10.10.10	-	423	513	1.2E-16	T	15-07-2021	IPR036388	Winged helix-like DNA-binding domain superfamily
Y-1_orf40804	eee4fe93bcbf6a03c49d8053ed3c291b	1126	Gene3D	G3DSA:3.40.50.10140	-	16	188	3.9E-69	T	15-07-2021	IPR035897	Toll/interleukin-1 receptor homology (TIR) domain superfamily
Y-1_orf40804	eee4fe93bcbf6a03c49d8053ed3c291b	1126	SUPERFAMILY	SSF52200	Toll/Interleukin receptor TIR domain	15	168	5.75E-44	T	15-07-2021	IPR035897	Toll/interleukin-1 receptor homology (TIR) domain superfamily
Y-1_orf40804	eee4fe93bcbf6a03c49d8053ed3c291b	1126	SMART	SM00255	till_3	22	165	6.6E-51	T	15-07-2021	IPR000157	Toll/interleukin-1 receptor homology (TIR) domain
Y-1_orf40804	eee4fe93bcbf6a03c49d8053ed3c291b	1126	CDD	cd00009	AAA	232	339	0.00158668	T	15-07-2021	-	-
Y-1_orf40804	eee4fe93bcbf6a03c49d8053ed3c291b	1126	ProSiteProfiles	PS51450	Leucine-rich repeat profile.	874	896	7.227	T	15-07-2021	IPR001611	Leucine-rich repeat
Y-1_orf40804	eee4fe93bcbf6a03c49d8053ed3c291b	1126	Gene3D	G3DSA:3.80.10.10	Ribonuclease Inhibitor	515	719	9.6E-18	T	15-07-2021	IPR032675	Leucine-rich repeat domain superfamily
Y-1_orf40804	eee4fe93bcbf6a03c49d8053ed3c291b	1126	Pfam	PF00931	NB-ARC domain	207	428	8.8E-27	T	15-07-2021	IPR002182	NB-ARC
Y-1_orf40804	eee4fe93bcbf6a03c49d8053ed3c291b	1126	PRINTS	PR00364	Disease resistance protein signature	298	312	2.2E-22	T	15-07-2021	-	-
Y-1_orf40804	eee4fe93bcbf6a03c49d8053ed3c291b	1126	PRINTS	PR00364	Disease resistance protein signature	224	239	2.2E-22	T	15-07-2021	-	-
Y-1_orf40804	eee4fe93bcbf6a03c49d8053ed3c291b	1126	PRINTS	PR00364	Disease resistance protein signature	389	403	2.2E-22	T	15-07-2021	-	-
Y-1_orf40804	eee4fe93bcbf6a03c49d8053ed3c291b	1126	PRINTS	PR00364	Disease resistance protein signature	893	909	2.2E-22	T	15-07-2021	-	-
Y-1_orf40804	eee4fe93bcbf6a03c49d8053ed3c291b	1126	Gene3D	G3DSA:1.10.8.430	-	354	438	3.5E-15	T	15-07-2021	IPR042197	Apoptotic protease-activating factors, helical domain
Y-1_orf40804	eee4fe93bcbf6a03c49d8053ed3c291b	1126	ProSiteProfiles	PS51450	Leucine-rich repeat profile.	849	869	5.479	T	15-07-2021	IPR001611	Leucine-rich repeat
Y-1_orf40804	eee4fe93bcbf6a03c49d8053ed3c291b	1126	Gene3D	G3DSA:3.80.10.10	Ribonuclease Inhibitor	720	943	1.8E-38	T	15-07-2021	IPR032675	Leucine-rich repeat domain superfamily
Y-1_orf40804	eee4fe93bcbf6a03c49d8053ed3c291b	1126	ProSiteProfiles	PS51450	Leucine-rich repeat profile.	897	919	5.186	T	15-07-2021	IPR001611	Leucine-rich repeat
Y-1_orf40804	eee4fe93bcbf6a03c49d8053ed3c291b	1126	ProSiteProfiles	PS50104	TIR domain profile.	21	165	32.85	T	15-07-2021	IPR000157	Toll/interleukin-1 receptor homology (TIR) domain
Y-1_orf40804	eee4fe93bcbf6a03c49d8053ed3c291b	1126	Gene3D	G3DSA:3.40.50.300	-	189	349	8.3E-33	T	15-07-2021	-	-
Y-1_orf40804	eee4fe93bcbf6a03c49d8053ed3c291b	1126	Pfam	PF01582	TIR domain	22	194	2.0E-47	T	15-07-2021	IPR000157	Toll/interleukin-1 receptor homology (TIR) domain
Y-1_orf40804	eee4fe93bcbf6a03c49d8053ed3c291b	1126	SUPERFAMILY	SSF52047	RNI-like	845	942	3.06E-14	T	15-07-2021	-	-
Y-1_orf40804	eee4fe93bcbf6a03c49d8053ed3c291b	1126	SUPERFAMILY	SSF52058	L domain-like	494	824	9.52E-35	T	15-07-2021	-	-
Y-1_orf40804	eee4fe93bcbf6a03c49d8053ed3c291b	1126	SUPERFAMILY	SSF52540	P-loop containing nucleoside triphosphate hydrolases	190	448	2.18E-55	T	15-07-2021	IPR027417	P-loop containing nucleoside triphosphate hydrolase
RRS1B_orf33388	bd6b95f32f55eabe1322be46f9d4a31b	1372	PRINTS	PR00364	Disease resistance protein signature	744	760	7.2E-23	T	15-07-2021	-	-
RRS1B_orf33388	bd6b95f32f55eabe1322be46f9d4a31b	1372	PRINTS	PR00364	Disease resistance protein signature	330	344	7.2E-23	T	15-07-2021	-	-
RRS1B_orf33388	bd6b95f32f55eabe1322be46f9d4a31b	1372	PRINTS	PR00364	Disease resistance protein signature	237	251	7.2E-23	T	15-07-2021	-	-
RRS1B_orf33388	bd6b95f32f55eabe1322be46f9d4a31b	1372	PRINTS	PR00364	Disease resistance protein signature	165	180	7.2E-23	T	15-07-2021	-	-
RRS1B_orf33388	bd6b95f32f55eabe1322be46f9d4a31b	1372	SUPERFAMILY	SSF118290	WRKY DNA-binding domain	1177	1240	1.44E-24	T	15-07-2021	IPR036576	WRKY domain superfamily
RRS1B_orf33388	bd6b95f32f55eabe1322be46f9d4a31b	1372	Pfam	PF03106	WRKY DNA -binding domain	1181	1238	5.3E-23	T	15-07-2021	IPR003657	WRKY domain
RRS1B_orf33388	bd6b95f32f55eabe1322be46f9d4a31b	1372	SUPERFAMILY	SSF52200	Toll/Interleukin receptor TIR domain	8	98	5.49E-6	T	15-07-2021	IPR035897	Toll/interleukin-1 receptor homology (TIR) domain superfamily
RRS1B_orf33388	bd6b95f32f55eabe1322be46f9d4a31b	1372	Gene3D	G3DSA:1.10.8.430	-	295	380	1.8E-10	T	15-07-2021	IPR042197	Apoptotic protease-activating factors, helical domain
RRS1B_orf33388	bd6b95f32f55eabe1322be46f9d4a31b	1372	Gene3D	G3DSA:3.80.10.10	Ribonuclease Inhibitor	662	827	9.9E-12	T	15-07-2021	IPR032675	Leucine-rich repeat domain superfamily
RRS1B_orf33388	bd6b95f32f55eabe1322be46f9d4a31b	1372	Gene3D	G3DSA:3.80.10.10	Ribonuclease Inhibitor	449	661	1.1E-14	T	15-07-2021	IPR032675	Leucine-rich repeat domain superfamily
RRS1B_orf33388	bd6b95f32f55eabe1322be46f9d4a31b	1372	SUPERFAMILY	SSF52540	P-loop containing nucleoside triphosphate hydrolases	130	390	3.43E-49	T	15-07-2021	IPR027417	P-loop containing nucleoside triphosphate hydrolase
RRS1B_orf33388	bd6b95f32f55eabe1322be46f9d4a31b	1372	SUPERFAMILY	SSF46785	Winged helix DNA-binding domain	370	467	1.85E-12	T	15-07-2021	IPR036390	Winged helix DNA-binding domain superfamily
RRS1B_orf33388	bd6b95f32f55eabe1322be46f9d4a31b	1372	ProSiteProfiles	PS50811	WRKY domain profile.	1180	1240	30.745	T	15-07-2021	IPR003657	WRKY domain
RRS1B_orf33388	bd6b95f32f55eabe1322be46f9d4a31b	1372	Pfam	PF00931	NB-ARC domain	153	362	3.6E-23	T	15-07-2021	IPR002182	NB-ARC
RRS1B_orf33388	bd6b95f32f55eabe1322be46f9d4a31b	1372	Gene3D	G3DSA:2.20.25.80	WRKY domain	1162	1233	1.5E-26	T	15-07-2021	IPR036576	WRKY domain superfamily
RRS1B_orf33388	bd6b95f32f55eabe1322be46f9d4a31b	1372	SMART	SM00774	WRKY_cls	1179	1239	3.5E-34	T	15-07-2021	IPR003657	WRKY domain
RRS1B_orf33388	bd6b95f32f55eabe1322be46f9d4a31b	1372	Gene3D	G3DSA:3.40.50.10140	-	2	142	5.0E-28	T	15-07-2021	IPR035897	Toll/interleukin-1 receptor homology (TIR) domain superfamily
RRS1B_orf33388	bd6b95f32f55eabe1322be46f9d4a31b	1372	Pfam	PF07725	Leucine Rich Repeat	570	589	1.3E-8	T	15-07-2021	IPR011713	Leucine-rich repeat 3
RRS1B_orf33388	bd6b95f32f55eabe1322be46f9d4a31b	1372	Gene3D	G3DSA:3.40.50.300	-	143	291	1.1E-22	T	15-07-2021	-	-
RRS1B_orf33388	bd6b95f32f55eabe1322be46f9d4a31b	1372	SUPERFAMILY	SSF52058	L domain-like	522	821	1.81E-30	T	15-07-2021	-	-
TmPm3_orf38487	0406b6c7e50c3575fec85fa5ad508bb9	1428	Gene3D	G3DSA:1.20.5.4130	-	13	120	8.9E-11	T	15-07-2021	-	-
TmPm3_orf38487	0406b6c7e50c3575fec85fa5ad508bb9	1428	Gene3D	G3DSA:1.10.8.430	-	349	420	1.0E-8	T	15-07-2021	IPR042197	Apoptotic protease-activating factors, helical domain
TmPm3_orf38487	0406b6c7e50c3575fec85fa5ad508bb9	1428	Gene3D	G3DSA:3.40.50.300	-	173	333	3.6E-33	T	15-07-2021	-	-
TmPm3_orf38487	0406b6c7e50c3575fec85fa5ad508bb9	1428	Gene3D	G3DSA:3.80.10.10	Ribonuclease Inhibitor	548	862	1.0E-25	T	15-07-2021	IPR032675	Leucine-rich repeat domain superfamily
TmPm3_orf38487	0406b6c7e50c3575fec85fa5ad508bb9	1428	SUPERFAMILY	SSF52058	L domain-like	557	1386	1.28E-33	T	15-07-2021	-	-
TmPm3_orf38487	0406b6c7e50c3575fec85fa5ad508bb9	1428	SUPERFAMILY	SSF52540	P-loop containing nucleoside triphosphate hydrolases	185	435	9.39E-57	T	15-07-2021	IPR027417	P-loop containing nucleoside triphosphate hydrolase
TmPm3_orf38487	0406b6c7e50c3575fec85fa5ad508bb9	1428	Gene3D	G3DSA:3.80.10.10	Ribonuclease Inhibitor	1011	1391	1.3E-18	T	15-07-2021	IPR032675	Leucine-rich repeat domain superfamily
TmPm3_orf38487	0406b6c7e50c3575fec85fa5ad508bb9	1428	SUPERFAMILY	SSF52058	L domain-like	961	1168	1.16E-6	T	15-07-2021	-	-
TmPm3_orf38487	0406b6c7e50c3575fec85fa5ad508bb9	1428	PRINTS	PR00364	Disease resistance protein signature	207	222	3.2E-16	T	15-07-2021	-	-
TmPm3_orf38487	0406b6c7e50c3575fec85fa5ad508bb9	1428	PRINTS	PR00364	Disease resistance protein signature	278	292	3.2E-16	T	15-07-2021	-	-
TmPm3_orf38487	0406b6c7e50c3575fec85fa5ad508bb9	1428	PRINTS	PR00364	Disease resistance protein signature	374	388	3.2E-16	T	15-07-2021	-	-
TmPm3_orf38487	0406b6c7e50c3575fec85fa5ad508bb9	1428	PRINTS	PR00364	Disease resistance protein signature	633	649	3.2E-16	T	15-07-2021	-	-
TmPm3_orf38487	0406b6c7e50c3575fec85fa5ad508bb9	1428	Pfam	PF00931	NB-ARC domain	196	403	5.8E-44	T	15-07-2021	IPR002182	NB-ARC
TmPm3_orf38487	0406b6c7e50c3575fec85fa5ad508bb9	1428	Pfam	PF18052	Rx N-terminal domain	14	98	7.6E-13	T	15-07-2021	IPR041118	Rx, N-terminal
TmPm3_orf38487	0406b6c7e50c3575fec85fa5ad508bb9	1428	Gene3D	G3DSA:1.10.10.10	-	421	513	8.8E-16	T	15-07-2021	IPR036388	Winged helix-like DNA-binding domain superfamily
TmPm3_orf38487	0406b6c7e50c3575fec85fa5ad508bb9	1428	Gene3D	G3DSA:3.80.10.10	Ribonuclease Inhibitor	874	1007	9.3E-7	T	15-07-2021	IPR032675	Leucine-rich repeat domain superfamily
Pm41_orf23278	1f9b88c602cf3c98462bc7a75b6a999c	984	Pfam	PF00931	NB-ARC domain	177	419	1.4E-52	T	15-07-2021	IPR002182	NB-ARC
Pm41_orf23278	1f9b88c602cf3c98462bc7a75b6a999c	984	SUPERFAMILY	SSF52540	P-loop containing nucleoside triphosphate hydrolases	159	433	1.33E-62	T	15-07-2021	IPR027417	P-loop containing nucleoside triphosphate hydrolase
Pm41_orf23278	1f9b88c602cf3c98462bc7a75b6a999c	984	Pfam	PF18052	Rx N-terminal domain	12	95	3.6E-25	T	15-07-2021	IPR041118	Rx, N-terminal
Pm41_orf23278	1f9b88c602cf3c98462bc7a75b6a999c	984	PRINTS	PR00364	Disease resistance protein signature	367	381	2.2E-16	T	15-07-2021	-	-
Pm41_orf23278	1f9b88c602cf3c98462bc7a75b6a999c	984	PRINTS	PR00364	Disease resistance protein signature	194	209	2.2E-16	T	15-07-2021	-	-
Pm41_orf23278	1f9b88c602cf3c98462bc7a75b6a999c	984	PRINTS	PR00364	Disease resistance protein signature	270	284	2.2E-16	T	15-07-2021	-	-
Pm41_orf23278	1f9b88c602cf3c98462bc7a75b6a999c	984	PRINTS	PR00364	Disease resistance protein signature	616	632	2.2E-16	T	15-07-2021	-	-
Pm41_orf23278	1f9b88c602cf3c98462bc7a75b6a999c	984	Gene3D	G3DSA:1.10.10.10	-	419	510	5.6E-18	T	15-07-2021	IPR036388	Winged helix-like DNA-binding domain superfamily
Pm41_orf23278	1f9b88c602cf3c98462bc7a75b6a999c	984	Gene3D	G3DSA:3.40.50.300	-	159	323	1.9E-31	T	15-07-2021	-	-
Pm41_orf23278	1f9b88c602cf3c98462bc7a75b6a999c	984	Gene3D	G3DSA:1.20.5.4130	-	12	121	3.5E-30	T	15-07-2021	-	-
Pm41_orf23278	1f9b88c602cf3c98462bc7a75b6a999c	984	CDD	cd14798	RX-CC_like	9	136	2.56201E-29	T	15-07-2021	IPR038005	Virus X resistance protein-like, coiled-coil domain
Pm41_orf23278	1f9b88c602cf3c98462bc7a75b6a999c	984	SUPERFAMILY	SSF52058	L domain-like	497	888	7.48E-32	T	15-07-2021	-	-
Pm41_orf23278	1f9b88c602cf3c98462bc7a75b6a999c	984	Gene3D	G3DSA:3.80.10.10	Ribonuclease Inhibitor	513	894	3.6E-29	T	15-07-2021	IPR032675	Leucine-rich repeat domain superfamily
Pm41_orf23278	1f9b88c602cf3c98462bc7a75b6a999c	984	Gene3D	G3DSA:1.10.8.430	-	331	418	8.9E-14	T	15-07-2021	IPR042197	Apoptotic protease-activating factors, helical domain
AhRRS5_replacement_orf148	2b426eda48bf18b2fc3ae7d62360b84d	943	Pfam	PF18052	Rx N-terminal domain	5	82	2.6E-18	T	15-07-2021	IPR041118	Rx, N-terminal
AhRRS5_replacement_orf148	2b426eda48bf18b2fc3ae7d62360b84d	943	SUPERFAMILY	SSF52058	L domain-like	491	879	1.05E-41	T	15-07-2021	-	-
AhRRS5_replacement_orf148	2b426eda48bf18b2fc3ae7d62360b84d	943	Gene3D	G3DSA:1.20.5.4130	-	4	112	9.2E-21	T	15-07-2021	-	-
AhRRS5_replacement_orf148	2b426eda48bf18b2fc3ae7d62360b84d	943	CDD	cd14798	RX-CC_like	2	125	8.47273E-29	T	15-07-2021	IPR038005	Virus X resistance protein-like, coiled-coil domain
AhRRS5_replacement_orf148	2b426eda48bf18b2fc3ae7d62360b84d	943	Gene3D	G3DSA:3.80.10.10	Ribonuclease Inhibitor	528	887	3.9E-39	T	15-07-2021	IPR032675	Leucine-rich repeat domain superfamily
AhRRS5_replacement_orf148	2b426eda48bf18b2fc3ae7d62360b84d	943	Coils	Coil	Coil	62	82	-	T	15-07-2021	-	-
AhRRS5_replacement_orf148	2b426eda48bf18b2fc3ae7d62360b84d	943	Pfam	PF13855	Leucine rich repeat	593	644	1.1E-6	T	15-07-2021	IPR001611	Leucine-rich repeat
AhRRS5_replacement_orf148	2b426eda48bf18b2fc3ae7d62360b84d	943	Gene3D	G3DSA:1.10.8.430	-	325	411	4.3E-11	T	15-07-2021	IPR042197	Apoptotic protease-activating factors, helical domain
AhRRS5_replacement_orf148	2b426eda48bf18b2fc3ae7d62360b84d	943	Gene3D	G3DSA:1.10.10.10	-	412	503	1.6E-19	T	15-07-2021	IPR036388	Winged helix-like DNA-binding domain superfamily
AhRRS5_replacement_orf148	2b426eda48bf18b2fc3ae7d62360b84d	943	Gene3D	G3DSA:3.40.50.300	-	152	317	2.3E-37	T	15-07-2021	-	-
AhRRS5_replacement_orf148	2b426eda48bf18b2fc3ae7d62360b84d	943	PRINTS	PR00364	Disease resistance protein signature	360	374	2.1E-17	T	15-07-2021	-	-
AhRRS5_replacement_orf148	2b426eda48bf18b2fc3ae7d62360b84d	943	PRINTS	PR00364	Disease resistance protein signature	612	628	2.1E-17	T	15-07-2021	-	-
AhRRS5_replacement_orf148	2b426eda48bf18b2fc3ae7d62360b84d	943	PRINTS	PR00364	Disease resistance protein signature	184	199	2.1E-17	T	15-07-2021	-	-
AhRRS5_replacement_orf148	2b426eda48bf18b2fc3ae7d62360b84d	943	PRINTS	PR00364	Disease resistance protein signature	264	278	2.1E-17	T	15-07-2021	-	-
AhRRS5_replacement_orf148	2b426eda48bf18b2fc3ae7d62360b84d	943	SUPERFAMILY	SSF52540	P-loop containing nucleoside triphosphate hydrolases	154	427	4.1E-65	T	15-07-2021	IPR027417	P-loop containing nucleoside triphosphate hydrolase
AhRRS5_replacement_orf148	2b426eda48bf18b2fc3ae7d62360b84d	943	Pfam	PF00931	NB-ARC domain	165	414	1.2E-53	T	15-07-2021	IPR002182	NB-ARC
NiattPtr1_orf14722	094628c3a0dd74c438ffb504e952d1cd	64	Coils	Coil	Coil	62	64	-	T	15-07-2021	-	-
Pid3_orf17788	e73a814907ae16d0ddff0f1c8b761222	924	Pfam	PF18052	Rx N-terminal domain	5	97	1.6E-16	T	15-07-2021	IPR041118	Rx, N-terminal
Pid3_orf17788	e73a814907ae16d0ddff0f1c8b761222	924	Gene3D	G3DSA:1.20.5.4130	-	5	138	1.1E-14	T	15-07-2021	-	-
Pid3_orf17788	e73a814907ae16d0ddff0f1c8b761222	924	Pfam	PF00931	NB-ARC domain	183	421	4.1E-49	T	15-07-2021	IPR002182	NB-ARC
Pid3_orf17788	e73a814907ae16d0ddff0f1c8b761222	924	Gene3D	G3DSA:3.80.10.10	Ribonuclease Inhibitor	539	893	1.0E-34	T	15-07-2021	IPR032675	Leucine-rich repeat domain superfamily
Pid3_orf17788	e73a814907ae16d0ddff0f1c8b761222	924	Gene3D	G3DSA:1.10.10.10	-	423	513	1.2E-16	T	15-07-2021	IPR036388	Winged helix-like DNA-binding domain superfamily
Pid3_orf17788	e73a814907ae16d0ddff0f1c8b761222	924	SUPERFAMILY	SSF52058	L domain-like	502	885	1.0E-32	T	15-07-2021	-	-
Pid3_orf17788	e73a814907ae16d0ddff0f1c8b761222	924	Gene3D	G3DSA:1.10.8.430	-	333	422	2.5E-13	T	15-07-2021	IPR042197	Apoptotic protease-activating factors, helical domain
Pid3_orf17788	e73a814907ae16d0ddff0f1c8b761222	924	SUPERFAMILY	SSF52540	P-loop containing nucleoside triphosphate hydrolases	160	437	2.19E-62	T	15-07-2021	IPR027417	P-loop containing nucleoside triphosphate hydrolase
Pid3_orf17788	e73a814907ae16d0ddff0f1c8b761222	924	PRINTS	PR00364	Disease resistance protein signature	575	591	2.1E-17	T	15-07-2021	-	-
Pid3_orf17788	e73a814907ae16d0ddff0f1c8b761222	924	PRINTS	PR00364	Disease resistance protein signature	276	290	2.1E-17	T	15-07-2021	-	-
Pid3_orf17788	e73a814907ae16d0ddff0f1c8b761222	924	PRINTS	PR00364	Disease resistance protein signature	371	385	2.1E-17	T	15-07-2021	-	-
Pid3_orf17788	e73a814907ae16d0ddff0f1c8b761222	924	PRINTS	PR00364	Disease resistance protein signature	197	212	2.1E-17	T	15-07-2021	-	-
Pid3_orf17788	e73a814907ae16d0ddff0f1c8b761222	924	CDD	cd14798	RX-CC_like	2	136	1.16348E-16	T	15-07-2021	IPR038005	Virus X resistance protein-like, coiled-coil domain
Pid3_orf17788	e73a814907ae16d0ddff0f1c8b761222	924	Gene3D	G3DSA:3.40.50.300	-	156	331	2.7E-33	T	15-07-2021	-	-
RPS5_orf33205	db13d0b4a4c3169b5a0f317bc22e832a	889	Gene3D	G3DSA:3.80.10.10	Ribonuclease Inhibitor	503	622	3.2E-18	T	15-07-2021	IPR032675	Leucine-rich repeat domain superfamily
RPS5_orf33205	db13d0b4a4c3169b5a0f317bc22e832a	889	Gene3D	G3DSA:1.10.10.10	-	400	486	3.7E-11	T	15-07-2021	IPR036388	Winged helix-like DNA-binding domain superfamily
RPS5_orf33205	db13d0b4a4c3169b5a0f317bc22e832a	889	SUPERFAMILY	SSF52058	L domain-like	467	848	3.67E-35	T	15-07-2021	-	-
RPS5_orf33205	db13d0b4a4c3169b5a0f317bc22e832a	889	Coils	Coil	Coil	29	49	-	T	15-07-2021	-	-
RPS5_orf33205	db13d0b4a4c3169b5a0f317bc22e832a	889	Pfam	PF13855	Leucine rich repeat	541	597	1.3E-10	T	15-07-2021	IPR001611	Leucine-rich repeat
RPS5_orf33205	db13d0b4a4c3169b5a0f317bc22e832a	889	Gene3D	G3DSA:3.80.10.10	Ribonuclease Inhibitor	628	849	4.7E-12	T	15-07-2021	IPR032675	Leucine-rich repeat domain superfamily
RPS5_orf33205	db13d0b4a4c3169b5a0f317bc22e832a	889	PRINTS	PR00364	Disease resistance protein signature	178	193	1.5E-24	T	15-07-2021	-	-
RPS5_orf33205	db13d0b4a4c3169b5a0f317bc22e832a	889	PRINTS	PR00364	Disease resistance protein signature	560	576	1.5E-24	T	15-07-2021	-	-
RPS5_orf33205	db13d0b4a4c3169b5a0f317bc22e832a	889	PRINTS	PR00364	Disease resistance protein signature	254	268	1.5E-24	T	15-07-2021	-	-
RPS5_orf33205	db13d0b4a4c3169b5a0f317bc22e832a	889	PRINTS	PR00364	Disease resistance protein signature	348	362	1.5E-24	T	15-07-2021	-	-
RPS5_orf33205	db13d0b4a4c3169b5a0f317bc22e832a	889	Pfam	PF00931	NB-ARC domain	161	402	4.2E-83	T	15-07-2021	IPR002182	NB-ARC
RPS5_orf33205	db13d0b4a4c3169b5a0f317bc22e832a	889	Gene3D	G3DSA:1.10.8.430	-	312	399	1.6E-19	T	15-07-2021	IPR042197	Apoptotic protease-activating factors, helical domain
RPS5_orf33205	db13d0b4a4c3169b5a0f317bc22e832a	889	Gene3D	G3DSA:3.40.50.300	-	143	305	2.2E-29	T	15-07-2021	-	-
RPS5_orf33205	db13d0b4a4c3169b5a0f317bc22e832a	889	SUPERFAMILY	SSF52540	P-loop containing nucleoside triphosphate hydrolases	152	415	1.7E-54	T	15-07-2021	IPR027417	P-loop containing nucleoside triphosphate hydrolase
MLA13_orf11609	877562115ee617b91a52cc600778b0d6	959	Coils	Coil	Coil	26	46	-	T	15-07-2021	-	-
MLA13_orf11609	877562115ee617b91a52cc600778b0d6	959	SUPERFAMILY	SSF52058	L domain-like	499	831	3.91E-32	T	15-07-2021	-	-
MLA13_orf11609	877562115ee617b91a52cc600778b0d6	959	SUPERFAMILY	SSF52540	P-loop containing nucleoside triphosphate hydrolases	187	435	7.38E-59	T	15-07-2021	IPR027417	P-loop containing nucleoside triphosphate hydrolase
MLA13_orf11609	877562115ee617b91a52cc600778b0d6	959	Gene3D	G3DSA:1.10.8.430	-	332	420	3.8E-14	T	15-07-2021	IPR042197	Apoptotic protease-activating factors, helical domain
MLA13_orf11609	877562115ee617b91a52cc600778b0d6	959	Gene3D	G3DSA:3.80.10.10	Ribonuclease Inhibitor	541	869	8.3E-29	T	15-07-2021	IPR032675	Leucine-rich repeat domain superfamily
MLA13_orf11609	877562115ee617b91a52cc600778b0d6	959	PRINTS	PR00364	Disease resistance protein signature	196	211	8.6E-18	T	15-07-2021	-	-
MLA13_orf11609	877562115ee617b91a52cc600778b0d6	959	PRINTS	PR00364	Disease resistance protein signature	269	283	8.6E-18	T	15-07-2021	-	-
MLA13_orf11609	877562115ee617b91a52cc600778b0d6	959	PRINTS	PR00364	Disease resistance protein signature	629	645	8.6E-18	T	15-07-2021	-	-
MLA13_orf11609	877562115ee617b91a52cc600778b0d6	959	PRINTS	PR00364	Disease resistance protein signature	367	381	8.6E-18	T	15-07-2021	-	-
MLA13_orf11609	877562115ee617b91a52cc600778b0d6	959	Pfam	PF18052	Rx N-terminal domain	7	93	1.4E-19	T	15-07-2021	IPR041118	Rx, N-terminal
MLA13_orf11609	877562115ee617b91a52cc600778b0d6	959	Gene3D	G3DSA:3.40.50.300	-	161	322	4.9E-32	T	15-07-2021	-	-
MLA13_orf11609	877562115ee617b91a52cc600778b0d6	959	CDD	cd14798	RX-CC_like	6	135	3.61368E-21	T	15-07-2021	IPR038005	Virus X resistance protein-like, coiled-coil domain
MLA13_orf11609	877562115ee617b91a52cc600778b0d6	959	Pfam	PF00931	NB-ARC domain	196	423	2.5E-44	T	15-07-2021	IPR002182	NB-ARC
MLA13_orf11609	877562115ee617b91a52cc600778b0d6	959	Gene3D	G3DSA:1.10.10.10	-	421	510	1.5E-14	T	15-07-2021	IPR036388	Winged helix-like DNA-binding domain superfamily
MLA13_orf11609	877562115ee617b91a52cc600778b0d6	959	Gene3D	G3DSA:1.20.5.4130	-	6	120	2.2E-32	T	15-07-2021	-	-
ADR1-L2_orf807	26eef9d76e6ad286808ec1874fc3f73b	811	ProSiteProfiles	PS51153	RPW8 domain profile.	1	147	20.156	T	15-07-2021	IPR008808	Powdery mildew resistance protein, RPW8 domain
ADR1-L2_orf807	26eef9d76e6ad286808ec1874fc3f73b	811	Gene3D	G3DSA:1.20.930.20	-	7	117	1.7E-5	T	15-07-2021	IPR036537	Adaptor protein Cbl, N-terminal domain superfamily
ADR1-L2_orf807	26eef9d76e6ad286808ec1874fc3f73b	811	Gene3D	G3DSA:3.80.10.10	Ribonuclease Inhibitor	538	715	2.6E-22	T	15-07-2021	IPR032675	Leucine-rich repeat domain superfamily
ADR1-L2_orf807	26eef9d76e6ad286808ec1874fc3f73b	811	Gene3D	G3DSA:3.80.10.10	Ribonuclease Inhibitor	716	785	6.6E-11	T	15-07-2021	IPR032675	Leucine-rich repeat domain superfamily
ADR1-L2_orf807	26eef9d76e6ad286808ec1874fc3f73b	811	Pfam	PF00931	NB-ARC domain	186	384	8.1E-27	T	15-07-2021	IPR002182	NB-ARC
ADR1-L2_orf807	26eef9d76e6ad286808ec1874fc3f73b	811	Pfam	PF05659	Arabidopsis broad-spectrum mildew resistance protein RPW8	7	125	3.6E-9	T	15-07-2021	IPR008808	Powdery mildew resistance protein, RPW8 domain
ADR1-L2_orf807	26eef9d76e6ad286808ec1874fc3f73b	811	SUPERFAMILY	SSF52058	L domain-like	548	777	1.47E-28	T	15-07-2021	-	-
ADR1-L2_orf807	26eef9d76e6ad286808ec1874fc3f73b	811	Gene3D	G3DSA:1.10.8.430	-	318	403	1.1E-11	T	15-07-2021	IPR042197	Apoptotic protease-activating factors, helical domain
ADR1-L2_orf807	26eef9d76e6ad286808ec1874fc3f73b	811	SUPERFAMILY	SSF52540	P-loop containing nucleoside triphosphate hydrolases	180	418	3.69E-39	T	15-07-2021	IPR027417	P-loop containing nucleoside triphosphate hydrolase
ADR1-L2_orf807	26eef9d76e6ad286808ec1874fc3f73b	811	Gene3D	G3DSA:1.10.10.10	-	404	489	3.0E-11	T	15-07-2021	IPR036388	Winged helix-like DNA-binding domain superfamily
ADR1-L2_orf807	26eef9d76e6ad286808ec1874fc3f73b	811	PRINTS	PR00364	Disease resistance protein signature	720	736	3.7E-20	T	15-07-2021	-	-
ADR1-L2_orf807	26eef9d76e6ad286808ec1874fc3f73b	811	PRINTS	PR00364	Disease resistance protein signature	202	217	3.7E-20	T	15-07-2021	-	-
ADR1-L2_orf807	26eef9d76e6ad286808ec1874fc3f73b	811	PRINTS	PR00364	Disease resistance protein signature	353	367	3.7E-20	T	15-07-2021	-	-
ADR1-L2_orf807	26eef9d76e6ad286808ec1874fc3f73b	811	PRINTS	PR00364	Disease resistance protein signature	266	280	3.7E-20	T	15-07-2021	-	-
ADR1-L2_orf807	26eef9d76e6ad286808ec1874fc3f73b	811	Gene3D	G3DSA:3.40.50.300	-	163	314	6.1E-20	T	15-07-2021	-	-
ADR1-L2_orf807	26eef9d76e6ad286808ec1874fc3f73b	811	SMART	SM00382	AAA_5	199	321	0.0072	T	15-07-2021	IPR003593	AAA+ ATPase domain
ADR1-L2_orf807	26eef9d76e6ad286808ec1874fc3f73b	811	CDD	cd00267	ABC_ATPase	196	302	1.40108E-4	T	15-07-2021	-	-
Pit_orf19826	ffd520c27701e02849fa5a397849d477	989	SUPERFAMILY	SSF52058	L domain-like	537	874	7.82E-31	T	15-07-2021	-	-
Pit_orf19826	ffd520c27701e02849fa5a397849d477	989	Gene3D	G3DSA:3.40.50.300	-	153	319	6.5E-32	T	15-07-2021	-	-
Pit_orf19826	ffd520c27701e02849fa5a397849d477	989	SUPERFAMILY	SSF52058	L domain-like	824	951	4.42E-5	T	15-07-2021	-	-
Pit_orf19826	ffd520c27701e02849fa5a397849d477	989	Gene3D	G3DSA:1.20.5.4130	-	10	134	1.7E-16	T	15-07-2021	-	-
Pit_orf19826	ffd520c27701e02849fa5a397849d477	989	Pfam	PF00931	NB-ARC domain	185	386	5.5E-41	T	15-07-2021	IPR002182	NB-ARC
Pit_orf19826	ffd520c27701e02849fa5a397849d477	989	Pfam	PF18052	Rx N-terminal domain	12	88	8.2E-17	T	15-07-2021	IPR041118	Rx, N-terminal
Pit_orf19826	ffd520c27701e02849fa5a397849d477	989	Coils	Coil	Coil	34	54	-	T	15-07-2021	-	-
Pit_orf19826	ffd520c27701e02849fa5a397849d477	989	Gene3D	G3DSA:1.10.10.10	-	406	493	2.8E-12	T	15-07-2021	IPR036388	Winged helix-like DNA-binding domain superfamily
Pit_orf19826	ffd520c27701e02849fa5a397849d477	989	Gene3D	G3DSA:3.80.10.10	Ribonuclease Inhibitor	852	970	2.6E-8	T	15-07-2021	IPR032675	Leucine-rich repeat domain superfamily
Pit_orf19826	ffd520c27701e02849fa5a397849d477	989	Gene3D	G3DSA:3.80.10.10	Ribonuclease Inhibitor	494	829	1.0E-34	T	15-07-2021	IPR032675	Leucine-rich repeat domain superfamily
Pit_orf19826	ffd520c27701e02849fa5a397849d477	989	PRINTS	PR00364	Disease resistance protein signature	600	616	5.2E-19	T	15-07-2021	-	-
Pit_orf19826	ffd520c27701e02849fa5a397849d477	989	PRINTS	PR00364	Disease resistance protein signature	265	279	5.2E-19	T	15-07-2021	-	-
Pit_orf19826	ffd520c27701e02849fa5a397849d477	989	PRINTS	PR00364	Disease resistance protein signature	358	372	5.2E-19	T	15-07-2021	-	-
Pit_orf19826	ffd520c27701e02849fa5a397849d477	989	PRINTS	PR00364	Disease resistance protein signature	192	207	5.2E-19	T	15-07-2021	-	-
Pit_orf19826	ffd520c27701e02849fa5a397849d477	989	Gene3D	G3DSA:1.10.8.430	-	324	405	2.7E-10	T	15-07-2021	IPR042197	Apoptotic protease-activating factors, helical domain
Pit_orf19826	ffd520c27701e02849fa5a397849d477	989	CDD	cd14798	RX-CC_like	12	130	5.19507E-18	T	15-07-2021	IPR038005	Virus X resistance protein-like, coiled-coil domain
Pit_orf19826	ffd520c27701e02849fa5a397849d477	989	SUPERFAMILY	SSF52540	P-loop containing nucleoside triphosphate hydrolases	171	420	5.03E-54	T	15-07-2021	IPR027417	P-loop containing nucleoside triphosphate hydrolase
Pm5a_orf22421	9caffcf0abcd27547e092246959a8659	114	Coils	Coil	Coil	112	114	-	T	15-07-2021	-	-
Pm5-ND_orf22927	9caffcf0abcd27547e092246959a8659	114	Coils	Coil	Coil	112	114	-	T	15-07-2021	-	-
TaRCR1_orf37956	47325fedd8c8be03175a153834eea3d5	945	Pfam	PF00931	NB-ARC domain	197	435	1.1E-43	T	15-07-2021	IPR002182	NB-ARC
TaRCR1_orf37956	47325fedd8c8be03175a153834eea3d5	945	Gene3D	G3DSA:1.10.8.430	-	345	433	3.8E-10	T	15-07-2021	IPR042197	Apoptotic protease-activating factors, helical domain
TaRCR1_orf37956	47325fedd8c8be03175a153834eea3d5	945	Gene3D	G3DSA:3.80.10.10	Ribonuclease Inhibitor	544	934	9.9E-22	T	15-07-2021	IPR032675	Leucine-rich repeat domain superfamily
TaRCR1_orf37956	47325fedd8c8be03175a153834eea3d5	945	Gene3D	G3DSA:1.20.5.4130	-	11	120	1.1E-27	T	15-07-2021	-	-
TaRCR1_orf37956	47325fedd8c8be03175a153834eea3d5	945	Pfam	PF18052	Rx N-terminal domain	12	96	2.9E-22	T	15-07-2021	IPR041118	Rx, N-terminal
TaRCR1_orf37956	47325fedd8c8be03175a153834eea3d5	945	Gene3D	G3DSA:1.10.10.10	-	434	525	3.7E-13	T	15-07-2021	IPR036388	Winged helix-like DNA-binding domain superfamily
TaRCR1_orf37956	47325fedd8c8be03175a153834eea3d5	945	SUPERFAMILY	SSF52058	L domain-like	512	917	1.28E-26	T	15-07-2021	-	-
TaRCR1_orf37956	47325fedd8c8be03175a153834eea3d5	945	CDD	cd14798	RX-CC_like	24	133	5.99535E-32	T	15-07-2021	IPR038005	Virus X resistance protein-like, coiled-coil domain
TaRCR1_orf37956	47325fedd8c8be03175a153834eea3d5	945	Gene3D	G3DSA:3.40.50.300	-	161	338	5.2E-30	T	15-07-2021	-	-
TaRCR1_orf37956	47325fedd8c8be03175a153834eea3d5	945	PRINTS	PR00364	Disease resistance protein signature	281	295	1.3E-15	T	15-07-2021	-	-
TaRCR1_orf37956	47325fedd8c8be03175a153834eea3d5	945	PRINTS	PR00364	Disease resistance protein signature	381	395	1.3E-15	T	15-07-2021	-	-
TaRCR1_orf37956	47325fedd8c8be03175a153834eea3d5	945	PRINTS	PR00364	Disease resistance protein signature	206	221	1.3E-15	T	15-07-2021	-	-
TaRCR1_orf37956	47325fedd8c8be03175a153834eea3d5	945	PRINTS	PR00364	Disease resistance protein signature	636	652	1.3E-15	T	15-07-2021	-	-
TaRCR1_orf37956	47325fedd8c8be03175a153834eea3d5	945	SUPERFAMILY	SSF52540	P-loop containing nucleoside triphosphate hydrolases	169	448	2.65E-51	T	15-07-2021	IPR027417	P-loop containing nucleoside triphosphate hydrolase
Piz-t_orf20075	05875a260a1b2aa52cd075abdd84a469	1033	SUPERFAMILY	SSF52058	L domain-like	500	934	1.24E-33	T	15-07-2021	-	-
Piz-t_orf20075	05875a260a1b2aa52cd075abdd84a469	1033	Gene3D	G3DSA:1.20.5.4130	-	12	109	2.6E-24	T	15-07-2021	-	-
Piz-t_orf20075	05875a260a1b2aa52cd075abdd84a469	1033	SUPERFAMILY	SSF52540	P-loop containing nucleoside triphosphate hydrolases	145	436	4.73E-58	T	15-07-2021	IPR027417	P-loop containing nucleoside triphosphate hydrolase
Piz-t_orf20075	05875a260a1b2aa52cd075abdd84a469	1033	Gene3D	G3DSA:3.40.50.300	-	142	330	3.0E-32	T	15-07-2021	-	-
Piz-t_orf20075	05875a260a1b2aa52cd075abdd84a469	1033	Gene3D	G3DSA:1.10.10.10	-	422	511	7.6E-20	T	15-07-2021	IPR036388	Winged helix-like DNA-binding domain superfamily
Piz-t_orf20075	05875a260a1b2aa52cd075abdd84a469	1033	Pfam	PF18052	Rx N-terminal domain	12	94	8.5E-23	T	15-07-2021	IPR041118	Rx, N-terminal
Piz-t_orf20075	05875a260a1b2aa52cd075abdd84a469	1033	CDD	cd14798	RX-CC_like	26	124	1.13811E-29	T	15-07-2021	IPR038005	Virus X resistance protein-like, coiled-coil domain
Piz-t_orf20075	05875a260a1b2aa52cd075abdd84a469	1033	Pfam	PF00931	NB-ARC domain	182	423	2.4E-43	T	15-07-2021	IPR002182	NB-ARC
Piz-t_orf20075	05875a260a1b2aa52cd075abdd84a469	1033	PRINTS	PR00364	Disease resistance protein signature	273	287	1.3E-15	T	15-07-2021	-	-
Piz-t_orf20075	05875a260a1b2aa52cd075abdd84a469	1033	PRINTS	PR00364	Disease resistance protein signature	574	590	1.3E-15	T	15-07-2021	-	-
Piz-t_orf20075	05875a260a1b2aa52cd075abdd84a469	1033	PRINTS	PR00364	Disease resistance protein signature	372	386	1.3E-15	T	15-07-2021	-	-
Piz-t_orf20075	05875a260a1b2aa52cd075abdd84a469	1033	PRINTS	PR00364	Disease resistance protein signature	188	203	1.3E-15	T	15-07-2021	-	-
Piz-t_orf20075	05875a260a1b2aa52cd075abdd84a469	1033	Gene3D	G3DSA:3.80.10.10	Ribonuclease Inhibitor	690	935	2.4E-21	T	15-07-2021	IPR032675	Leucine-rich repeat domain superfamily
Piz-t_orf20075	05875a260a1b2aa52cd075abdd84a469	1033	Gene3D	G3DSA:1.10.8.430	-	335	421	1.0E-11	T	15-07-2021	IPR042197	Apoptotic protease-activating factors, helical domain
Piz-t_orf20075	05875a260a1b2aa52cd075abdd84a469	1033	Gene3D	G3DSA:3.80.10.10	Ribonuclease Inhibitor	540	689	3.3E-13	T	15-07-2021	IPR032675	Leucine-rich repeat domain superfamily
Pm3d_orf21777	b195e7fa18b985438f74c649352094c6	1413	Gene3D	G3DSA:1.10.8.430	-	342	416	2.4E-8	T	15-07-2021	IPR042197	Apoptotic protease-activating factors, helical domain
Pm3d_orf21777	b195e7fa18b985438f74c649352094c6	1413	Gene3D	G3DSA:1.10.10.10	-	417	509	3.1E-19	T	15-07-2021	IPR036388	Winged helix-like DNA-binding domain superfamily
Pm3d_orf21777	b195e7fa18b985438f74c649352094c6	1413	Gene3D	G3DSA:3.40.50.300	-	163	328	5.3E-35	T	15-07-2021	-	-
Pm3d_orf21777	b195e7fa18b985438f74c649352094c6	1413	Gene3D	G3DSA:3.80.10.10	Ribonuclease Inhibitor	928	1245	6.9E-14	T	15-07-2021	IPR032675	Leucine-rich repeat domain superfamily
Pm3d_orf21777	b195e7fa18b985438f74c649352094c6	1413	SUPERFAMILY	SSF52540	P-loop containing nucleoside triphosphate hydrolases	178	431	1.82E-53	T	15-07-2021	IPR027417	P-loop containing nucleoside triphosphate hydrolase
Pm3d_orf21777	b195e7fa18b985438f74c649352094c6	1413	Pfam	PF00931	NB-ARC domain	182	398	2.1E-46	T	15-07-2021	IPR002182	NB-ARC
Pm3d_orf21777	b195e7fa18b985438f74c649352094c6	1413	Gene3D	G3DSA:1.20.5.4130	-	13	121	3.5E-13	T	15-07-2021	-	-
Pm3d_orf21777	b195e7fa18b985438f74c649352094c6	1413	Pfam	PF18052	Rx N-terminal domain	14	99	1.3E-14	T	15-07-2021	IPR041118	Rx, N-terminal
Pm3d_orf21777	b195e7fa18b985438f74c649352094c6	1413	SUPERFAMILY	SSF52058	L domain-like	498	983	6.8E-30	T	15-07-2021	-	-
Pm3d_orf21777	b195e7fa18b985438f74c649352094c6	1413	PRINTS	PR00364	Disease resistance protein signature	370	384	8.6E-17	T	15-07-2021	-	-
Pm3d_orf21777	b195e7fa18b985438f74c649352094c6	1413	PRINTS	PR00364	Disease resistance protein signature	272	286	8.6E-17	T	15-07-2021	-	-
Pm3d_orf21777	b195e7fa18b985438f74c649352094c6	1413	PRINTS	PR00364	Disease resistance protein signature	201	216	8.6E-17	T	15-07-2021	-	-
Pm3d_orf21777	b195e7fa18b985438f74c649352094c6	1413	PRINTS	PR00364	Disease resistance protein signature	619	635	8.6E-17	T	15-07-2021	-	-
Pm3d_orf21777	b195e7fa18b985438f74c649352094c6	1413	SUPERFAMILY	SSF52047	RNI-like	1040	1394	5.1E-23	T	15-07-2021	-	-
Pm3d_orf21777	b195e7fa18b985438f74c649352094c6	1413	Gene3D	G3DSA:3.80.10.10	Ribonuclease Inhibitor	522	681	3.8E-19	T	15-07-2021	IPR032675	Leucine-rich repeat domain superfamily
Pm3d_orf21777	b195e7fa18b985438f74c649352094c6	1413	Gene3D	G3DSA:3.80.10.10	Ribonuclease Inhibitor	716	915	6.4E-10	T	15-07-2021	IPR032675	Leucine-rich repeat domain superfamily
Pm3d_orf21777	b195e7fa18b985438f74c649352094c6	1413	Gene3D	G3DSA:3.80.10.10	Ribonuclease Inhibitor	1268	1378	2.9E-9	T	15-07-2021	IPR032675	Leucine-rich repeat domain superfamily
beta-WOLF5b_orf3190	914b494146cd7952fd20edda2a415cd4	1142	SUPERFAMILY	SSF52540	P-loop containing nucleoside triphosphate hydrolases	159	430	1.77E-62	T	15-07-2021	IPR027417	P-loop containing nucleoside triphosphate hydrolase
beta-WOLF5b_orf3190	914b494146cd7952fd20edda2a415cd4	1142	Gene3D	G3DSA:1.10.8.430	-	330	415	7.5E-12	T	15-07-2021	IPR042197	Apoptotic protease-activating factors, helical domain
beta-WOLF5b_orf3190	914b494146cd7952fd20edda2a415cd4	1142	SUPERFAMILY	SSF52047	RNI-like	830	1117	1.45E-24	T	15-07-2021	-	-
beta-WOLF5b_orf3190	914b494146cd7952fd20edda2a415cd4	1142	Gene3D	G3DSA:3.80.10.10	Ribonuclease Inhibitor	929	1127	1.1E-24	T	15-07-2021	IPR032675	Leucine-rich repeat domain superfamily
beta-WOLF5b_orf3190	914b494146cd7952fd20edda2a415cd4	1142	Gene3D	G3DSA:3.80.10.10	Ribonuclease Inhibitor	716	914	2.2E-18	T	15-07-2021	IPR032675	Leucine-rich repeat domain superfamily
beta-WOLF5b_orf3190	914b494146cd7952fd20edda2a415cd4	1142	Gene3D	G3DSA:3.80.10.10	Ribonuclease Inhibitor	513	673	3.4E-26	T	15-07-2021	IPR032675	Leucine-rich repeat domain superfamily
beta-WOLF5b_orf3190	914b494146cd7952fd20edda2a415cd4	1142	PRINTS	PR00364	Disease resistance protein signature	191	206	1.2E-16	T	15-07-2021	-	-
beta-WOLF5b_orf3190	914b494146cd7952fd20edda2a415cd4	1142	PRINTS	PR00364	Disease resistance protein signature	270	284	1.2E-16	T	15-07-2021	-	-
beta-WOLF5b_orf3190	914b494146cd7952fd20edda2a415cd4	1142	PRINTS	PR00364	Disease resistance protein signature	368	382	1.2E-16	T	15-07-2021	-	-
beta-WOLF5b_orf3190	914b494146cd7952fd20edda2a415cd4	1142	PRINTS	PR00364	Disease resistance protein signature	612	628	1.2E-16	T	15-07-2021	-	-
beta-WOLF5b_orf3190	914b494146cd7952fd20edda2a415cd4	1142	Gene3D	G3DSA:3.40.50.300	-	158	326	6.7E-38	T	15-07-2021	-	-
beta-WOLF5b_orf3190	914b494146cd7952fd20edda2a415cd4	1142	Gene3D	G3DSA:1.20.5.4130	-	7	129	5.8E-12	T	15-07-2021	-	-
beta-WOLF5b_orf3190	914b494146cd7952fd20edda2a415cd4	1142	Pfam	PF00931	NB-ARC domain	172	417	2.6E-41	T	15-07-2021	IPR002182	NB-ARC
beta-WOLF5b_orf3190	914b494146cd7952fd20edda2a415cd4	1142	Pfam	PF18052	Rx N-terminal domain	10	99	1.2E-12	T	15-07-2021	IPR041118	Rx, N-terminal
beta-WOLF5b_orf3190	914b494146cd7952fd20edda2a415cd4	1142	SUPERFAMILY	SSF52058	L domain-like	495	891	2.21E-41	T	15-07-2021	-	-
beta-WOLF5b_orf3190	914b494146cd7952fd20edda2a415cd4	1142	Pfam	PF13855	Leucine rich repeat	569	625	1.6E-7	T	15-07-2021	IPR001611	Leucine-rich repeat
beta-WOLF5b_orf3190	914b494146cd7952fd20edda2a415cd4	1142	Gene3D	G3DSA:1.10.10.10	-	416	507	6.3E-18	T	15-07-2021	IPR036388	Winged helix-like DNA-binding domain superfamily
NbPRFb_orf14352	90031079cf21533f8df41883972d0abe	1688	SUPERFAMILY	SSF52540	P-loop containing nucleoside triphosphate hydrolases	1097	1356	9.65E-57	T	15-07-2021	IPR027417	P-loop containing nucleoside triphosphate hydrolase
NbPRFb_orf14352	90031079cf21533f8df41883972d0abe	1688	Coils	Coil	Coil	1094	1114	-	T	15-07-2021	-	-
NbPRFb_orf14352	90031079cf21533f8df41883972d0abe	1688	Pfam	PF00931	NB-ARC domain	1105	1344	1.1E-72	T	15-07-2021	IPR002182	NB-ARC
NbPRFb_orf14352	90031079cf21533f8df41883972d0abe	1688	Gene3D	G3DSA:1.10.10.10	-	1342	1433	1.4E-18	T	15-07-2021	IPR036388	Winged helix-like DNA-binding domain superfamily
NbPRFb_orf14352	90031079cf21533f8df41883972d0abe	1688	CDD	cd14798	RX-CC_like	958	1081	5.16722E-16	T	15-07-2021	IPR038005	Virus X resistance protein-like, coiled-coil domain
NbPRFb_orf14352	90031079cf21533f8df41883972d0abe	1688	Gene3D	G3DSA:1.10.8.430	-	1258	1341	1.6E-11	T	15-07-2021	IPR042197	Apoptotic protease-activating factors, helical domain
NbPRFb_orf14352	90031079cf21533f8df41883972d0abe	1688	SUPERFAMILY	SSF52058	L domain-like	1483	1686	1.87E-12	T	15-07-2021	-	-
NbPRFb_orf14352	90031079cf21533f8df41883972d0abe	1688	Gene3D	G3DSA:3.40.50.300	-	1087	1252	5.7E-33	T	15-07-2021	-	-
NbPRFb_orf14352	90031079cf21533f8df41883972d0abe	1688	CDD	cd14798	RX-CC_like	837	950	3.23682E-13	T	15-07-2021	IPR038005	Virus X resistance protein-like, coiled-coil domain
NbPRFb_orf14352	90031079cf21533f8df41883972d0abe	1688	Gene3D	G3DSA:3.80.10.10	Ribonuclease Inhibitor	1494	1688	1.0E-10	T	15-07-2021	IPR032675	Leucine-rich repeat domain superfamily
NbPRFb_orf14352	90031079cf21533f8df41883972d0abe	1688	CDD	cd00009	AAA	1127	1237	0.00863474	T	15-07-2021	-	-
NbPRFb_orf14352	90031079cf21533f8df41883972d0abe	1688	Pfam	PF12061	Late blight resistance protein R1	164	346	5.0E-11	T	15-07-2021	IPR021929	Late blight resistance protein R1
NbPRFb_orf14352	90031079cf21533f8df41883972d0abe	1688	PRINTS	PR00364	Disease resistance protein signature	1124	1139	2.2E-12	T	15-07-2021	-	-
NbPRFb_orf14352	90031079cf21533f8df41883972d0abe	1688	PRINTS	PR00364	Disease resistance protein signature	1198	1212	2.2E-12	T	15-07-2021	-	-
NbPRFb_orf14352	90031079cf21533f8df41883972d0abe	1688	PRINTS	PR00364	Disease resistance protein signature	1292	1306	2.2E-12	T	15-07-2021	-	-
Ty-2_orf39142	fe98c747f8a588b6ac3eca4a96d9727b	1332	Pfam	PF00931	NB-ARC domain	181	400	5.2E-53	T	15-07-2021	IPR002182	NB-ARC
Ty-2_orf39142	fe98c747f8a588b6ac3eca4a96d9727b	1332	Gene3D	G3DSA:1.10.8.430	-	338	420	4.5E-17	T	15-07-2021	IPR042197	Apoptotic protease-activating factors, helical domain
Ty-2_orf39142	fe98c747f8a588b6ac3eca4a96d9727b	1332	Coils	Coil	Coil	43	63	-	T	15-07-2021	-	-
Ty-2_orf39142	fe98c747f8a588b6ac3eca4a96d9727b	1332	Gene3D	G3DSA:3.80.10.10	Ribonuclease Inhibitor	1218	1312	1.1E-5	T	15-07-2021	IPR032675	Leucine-rich repeat domain superfamily
Ty-2_orf39142	fe98c747f8a588b6ac3eca4a96d9727b	1332	Gene3D	G3DSA:3.80.10.10	Ribonuclease Inhibitor	883	1073	7.9E-11	T	15-07-2021	IPR032675	Leucine-rich repeat domain superfamily
Ty-2_orf39142	fe98c747f8a588b6ac3eca4a96d9727b	1332	Gene3D	G3DSA:3.80.10.10	Ribonuclease Inhibitor	692	882	2.2E-18	T	15-07-2021	IPR032675	Leucine-rich repeat domain superfamily
Ty-2_orf39142	fe98c747f8a588b6ac3eca4a96d9727b	1332	Gene3D	G3DSA:3.80.10.10	Ribonuclease Inhibitor	529	681	1.3E-19	T	15-07-2021	IPR032675	Leucine-rich repeat domain superfamily
Ty-2_orf39142	fe98c747f8a588b6ac3eca4a96d9727b	1332	SUPERFAMILY	SSF52540	P-loop containing nucleoside triphosphate hydrolases	165	435	6.36E-72	T	15-07-2021	IPR027417	P-loop containing nucleoside triphosphate hydrolase
Ty-2_orf39142	fe98c747f8a588b6ac3eca4a96d9727b	1332	Gene3D	G3DSA:1.10.10.10	-	421	504	9.9E-14	T	15-07-2021	IPR036388	Winged helix-like DNA-binding domain superfamily
Ty-2_orf39142	fe98c747f8a588b6ac3eca4a96d9727b	1332	SUPERFAMILY	SSF52058	L domain-like	479	971	2.61E-46	T	15-07-2021	-	-
Ty-2_orf39142	fe98c747f8a588b6ac3eca4a96d9727b	1332	Pfam	PF18052	Rx N-terminal domain	11	105	2.3E-14	T	15-07-2021	IPR041118	Rx, N-terminal
Ty-2_orf39142	fe98c747f8a588b6ac3eca4a96d9727b	1332	Gene3D	G3DSA:3.40.50.300	-	159	334	7.9E-42	T	15-07-2021	-	-
Ty-2_orf39142	fe98c747f8a588b6ac3eca4a96d9727b	1332	Coils	Coil	Coil	74	101	-	T	15-07-2021	-	-
Ty-2_orf39142	fe98c747f8a588b6ac3eca4a96d9727b	1332	Coils	Coil	Coil	127	147	-	T	15-07-2021	-	-
Ty-2_orf39142	fe98c747f8a588b6ac3eca4a96d9727b	1332	SUPERFAMILY	SSF52058	L domain-like	976	1307	3.74E-27	T	15-07-2021	-	-
Ty-2_orf39142	fe98c747f8a588b6ac3eca4a96d9727b	1332	PRINTS	PR00364	Disease resistance protein signature	277	291	5.7E-21	T	15-07-2021	-	-
Ty-2_orf39142	fe98c747f8a588b6ac3eca4a96d9727b	1332	PRINTS	PR00364	Disease resistance protein signature	372	386	5.7E-21	T	15-07-2021	-	-
Ty-2_orf39142	fe98c747f8a588b6ac3eca4a96d9727b	1332	PRINTS	PR00364	Disease resistance protein signature	645	661	5.7E-21	T	15-07-2021	-	-
Ty-2_orf39142	fe98c747f8a588b6ac3eca4a96d9727b	1332	PRINTS	PR00364	Disease resistance protein signature	203	218	5.7E-21	T	15-07-2021	-	-
Ty-2_orf39142	fe98c747f8a588b6ac3eca4a96d9727b	1332	Coils	Coil	Coil	709	729	-	T	15-07-2021	-	-
Ty-2_orf39142	fe98c747f8a588b6ac3eca4a96d9727b	1332	Pfam	PF13855	Leucine rich repeat	578	634	3.4E-7	T	15-07-2021	IPR001611	Leucine-rich repeat
Ty-2_orf39142	fe98c747f8a588b6ac3eca4a96d9727b	1332	Gene3D	G3DSA:3.80.10.10	Ribonuclease Inhibitor	1074	1196	1.9E-5	T	15-07-2021	IPR032675	Leucine-rich repeat domain superfamily
Ty-2_orf39142	fe98c747f8a588b6ac3eca4a96d9727b	1332	Gene3D	G3DSA:1.20.5.4130	-	12	126	1.4E-8	T	15-07-2021	-	-
NRG1_orf15390	9550c9729222d1ee4a8bce1419496d60	850	CDD	cd00009	AAA	196	337	7.6343E-4	T	15-07-2021	-	-
NRG1_orf15390	9550c9729222d1ee4a8bce1419496d60	850	SMART	SM00382	AAA_5	213	368	1.5E-4	T	15-07-2021	IPR003593	AAA+ ATPase domain
NRG1_orf15390	9550c9729222d1ee4a8bce1419496d60	850	SUPERFAMILY	SSF52047	RNI-like	562	797	5.1E-23	T	15-07-2021	-	-
NRG1_orf15390	9550c9729222d1ee4a8bce1419496d60	850	Pfam	PF05659	Arabidopsis broad-spectrum mildew resistance protein RPW8	4	140	4.8E-37	T	15-07-2021	IPR008808	Powdery mildew resistance protein, RPW8 domain
NRG1_orf15390	9550c9729222d1ee4a8bce1419496d60	850	Gene3D	G3DSA:1.10.8.430	-	343	426	3.9E-5	T	15-07-2021	IPR042197	Apoptotic protease-activating factors, helical domain
NRG1_orf15390	9550c9729222d1ee4a8bce1419496d60	850	Gene3D	G3DSA:3.80.10.10	Ribonuclease Inhibitor	541	833	3.9E-25	T	15-07-2021	IPR032675	Leucine-rich repeat domain superfamily
NRG1_orf15390	9550c9729222d1ee4a8bce1419496d60	850	ProSiteProfiles	PS51153	RPW8 domain profile.	1	151	14.58	T	15-07-2021	IPR008808	Powdery mildew resistance protein, RPW8 domain
NRG1_orf15390	9550c9729222d1ee4a8bce1419496d60	850	Gene3D	G3DSA:1.10.10.10	-	427	527	6.7E-8	T	15-07-2021	IPR036388	Winged helix-like DNA-binding domain superfamily
NRG1_orf15390	9550c9729222d1ee4a8bce1419496d60	850	SUPERFAMILY	SSF52540	P-loop containing nucleoside triphosphate hydrolases	187	432	1.28E-39	T	15-07-2021	IPR027417	P-loop containing nucleoside triphosphate hydrolase
NRG1_orf15390	9550c9729222d1ee4a8bce1419496d60	850	Gene3D	G3DSA:3.40.50.300	-	184	338	8.9E-25	T	15-07-2021	-	-
NRG1_orf15390	9550c9729222d1ee4a8bce1419496d60	850	PRINTS	PR00364	Disease resistance protein signature	216	231	9.3E-15	T	15-07-2021	-	-
NRG1_orf15390	9550c9729222d1ee4a8bce1419496d60	850	PRINTS	PR00364	Disease resistance protein signature	292	306	9.3E-15	T	15-07-2021	-	-
NRG1_orf15390	9550c9729222d1ee4a8bce1419496d60	850	PRINTS	PR00364	Disease resistance protein signature	730	746	9.3E-15	T	15-07-2021	-	-
NRG1_orf15390	9550c9729222d1ee4a8bce1419496d60	850	PRINTS	PR00364	Disease resistance protein signature	377	391	9.3E-15	T	15-07-2021	-	-
NRG1_orf15390	9550c9729222d1ee4a8bce1419496d60	850	Pfam	PF00931	NB-ARC domain	202	391	8.4E-23	T	15-07-2021	IPR002182	NB-ARC
Ry_sto_orf34420	56029996ccfd35a2d4283e5382653b70	1105	SUPERFAMILY	SSF52047	RNI-like	826	1099	1.02E-35	T	15-07-2021	-	-
Ry_sto_orf34420	56029996ccfd35a2d4283e5382653b70	1105	ProSiteProfiles	PS50104	TIR domain profile.	10	151	30.17	T	15-07-2021	IPR000157	Toll/interleukin-1 receptor homology (TIR) domain
Ry_sto_orf34420	56029996ccfd35a2d4283e5382653b70	1105	Pfam	PF00931	NB-ARC domain	193	410	3.8E-28	T	15-07-2021	IPR002182	NB-ARC
Ry_sto_orf34420	56029996ccfd35a2d4283e5382653b70	1105	Pfam	PF01582	TIR domain	11	178	4.3E-47	T	15-07-2021	IPR000157	Toll/interleukin-1 receptor homology (TIR) domain
Ry_sto_orf34420	56029996ccfd35a2d4283e5382653b70	1105	SMART	SM00255	till_3	11	151	1.1E-43	T	15-07-2021	IPR000157	Toll/interleukin-1 receptor homology (TIR) domain
Ry_sto_orf34420	56029996ccfd35a2d4283e5382653b70	1105	Gene3D	G3DSA:3.40.50.300	-	180	341	6.9E-27	T	15-07-2021	-	-
Ry_sto_orf34420	56029996ccfd35a2d4283e5382653b70	1105	SMART	SM00369	LRR_typ_2	996	1018	6.7	T	15-07-2021	IPR003591	Leucine-rich repeat, typical subtype
Ry_sto_orf34420	56029996ccfd35a2d4283e5382653b70	1105	SMART	SM00369	LRR_typ_2	755	779	68.0	T	15-07-2021	IPR003591	Leucine-rich repeat, typical subtype
Ry_sto_orf34420	56029996ccfd35a2d4283e5382653b70	1105	SMART	SM00369	LRR_typ_2	897	921	260.0	T	15-07-2021	IPR003591	Leucine-rich repeat, typical subtype
Ry_sto_orf34420	56029996ccfd35a2d4283e5382653b70	1105	SMART	SM00369	LRR_typ_2	714	737	23.0	T	15-07-2021	IPR003591	Leucine-rich repeat, typical subtype
Ry_sto_orf34420	56029996ccfd35a2d4283e5382653b70	1105	SMART	SM00369	LRR_typ_2	643	667	76.0	T	15-07-2021	IPR003591	Leucine-rich repeat, typical subtype
Ry_sto_orf34420	56029996ccfd35a2d4283e5382653b70	1105	SMART	SM00369	LRR_typ_2	850	873	280.0	T	15-07-2021	IPR003591	Leucine-rich repeat, typical subtype
Ry_sto_orf34420	56029996ccfd35a2d4283e5382653b70	1105	Gene3D	G3DSA:3.80.10.10	Ribonuclease Inhibitor	537	765	4.2E-32	T	15-07-2021	IPR032675	Leucine-rich repeat domain superfamily
Ry_sto_orf34420	56029996ccfd35a2d4283e5382653b70	1105	Gene3D	G3DSA:3.40.50.10140	-	9	179	4.3E-68	T	15-07-2021	IPR035897	Toll/interleukin-1 receptor homology (TIR) domain superfamily
Ry_sto_orf34420	56029996ccfd35a2d4283e5382653b70	1105	PRINTS	PR00364	Disease resistance protein signature	211	226	6.3E-20	T	15-07-2021	-	-
Ry_sto_orf34420	56029996ccfd35a2d4283e5382653b70	1105	PRINTS	PR00364	Disease resistance protein signature	379	393	6.3E-20	T	15-07-2021	-	-
Ry_sto_orf34420	56029996ccfd35a2d4283e5382653b70	1105	PRINTS	PR00364	Disease resistance protein signature	618	634	6.3E-20	T	15-07-2021	-	-
Ry_sto_orf34420	56029996ccfd35a2d4283e5382653b70	1105	PRINTS	PR00364	Disease resistance protein signature	286	300	6.3E-20	T	15-07-2021	-	-
Ry_sto_orf34420	56029996ccfd35a2d4283e5382653b70	1105	SUPERFAMILY	SSF52200	Toll/Interleukin receptor TIR domain	4	154	9.94E-42	T	15-07-2021	IPR035897	Toll/interleukin-1 receptor homology (TIR) domain superfamily
Ry_sto_orf34420	56029996ccfd35a2d4283e5382653b70	1105	Gene3D	G3DSA:3.80.10.10	Ribonuclease Inhibitor	912	1086	1.1E-27	T	15-07-2021	IPR032675	Leucine-rich repeat domain superfamily
Ry_sto_orf34420	56029996ccfd35a2d4283e5382653b70	1105	SUPERFAMILY	SSF52540	P-loop containing nucleoside triphosphate hydrolases	181	438	1.03E-58	T	15-07-2021	IPR027417	P-loop containing nucleoside triphosphate hydrolase
Ry_sto_orf34420	56029996ccfd35a2d4283e5382653b70	1105	Pfam	PF13855	Leucine rich repeat	974	1030	1.3E-6	T	15-07-2021	IPR001611	Leucine-rich repeat
Ry_sto_orf34420	56029996ccfd35a2d4283e5382653b70	1105	Gene3D	G3DSA:3.80.10.10	Ribonuclease Inhibitor	766	911	4.7E-23	T	15-07-2021	IPR032675	Leucine-rich repeat domain superfamily
Ry_sto_orf34420	56029996ccfd35a2d4283e5382653b70	1105	SUPERFAMILY	SSF52058	L domain-like	487	858	3.5E-42	T	15-07-2021	-	-
Ry_sto_orf34420	56029996ccfd35a2d4283e5382653b70	1105	Gene3D	G3DSA:1.10.8.430	-	344	428	3.2E-19	T	15-07-2021	IPR042197	Apoptotic protease-activating factors, helical domain
RPS4_No-0_orf33006	2df0b491875dc1d653373c99780b0475	1217	PRINTS	PR00364	Disease resistance protein signature	859	875	1.1E-21	T	15-07-2021	-	-
RPS4_No-0_orf33006	2df0b491875dc1d653373c99780b0475	1217	PRINTS	PR00364	Disease resistance protein signature	303	317	1.1E-21	T	15-07-2021	-	-
RPS4_No-0_orf33006	2df0b491875dc1d653373c99780b0475	1217	PRINTS	PR00364	Disease resistance protein signature	231	246	1.1E-21	T	15-07-2021	-	-
RPS4_No-0_orf33006	2df0b491875dc1d653373c99780b0475	1217	PRINTS	PR00364	Disease resistance protein signature	401	415	1.1E-21	T	15-07-2021	-	-
RPS4_No-0_orf33006	2df0b491875dc1d653373c99780b0475	1217	Pfam	PF01582	TIR domain	16	184	7.0E-41	T	15-07-2021	IPR000157	Toll/interleukin-1 receptor homology (TIR) domain
RPS4_No-0_orf33006	2df0b491875dc1d653373c99780b0475	1217	Gene3D	G3DSA:1.10.8.430	-	364	450	5.6E-12	T	15-07-2021	IPR042197	Apoptotic protease-activating factors, helical domain
RPS4_No-0_orf33006	2df0b491875dc1d653373c99780b0475	1217	Pfam	PF00931	NB-ARC domain	211	449	8.7E-26	T	15-07-2021	IPR002182	NB-ARC
RPS4_No-0_orf33006	2df0b491875dc1d653373c99780b0475	1217	SUPERFAMILY	SSF52058	L domain-like	571	921	1.41E-40	T	15-07-2021	-	-
RPS4_No-0_orf33006	2df0b491875dc1d653373c99780b0475	1217	SUPERFAMILY	SSF52200	Toll/Interleukin receptor TIR domain	6	151	6.93E-29	T	15-07-2021	IPR035897	Toll/interleukin-1 receptor homology (TIR) domain superfamily
RPS4_No-0_orf33006	2df0b491875dc1d653373c99780b0475	1217	Gene3D	G3DSA:3.40.50.300	-	194	363	3.5E-23	T	15-07-2021	-	-
RPS4_No-0_orf33006	2df0b491875dc1d653373c99780b0475	1217	SUPERFAMILY	SSF52540	P-loop containing nucleoside triphosphate hydrolases	206	460	1.52E-44	T	15-07-2021	IPR027417	P-loop containing nucleoside triphosphate hydrolase
RPS4_No-0_orf33006	2df0b491875dc1d653373c99780b0475	1217	ProSiteProfiles	PS50104	TIR domain profile.	14	149	17.822	T	15-07-2021	IPR000157	Toll/interleukin-1 receptor homology (TIR) domain
RPS4_No-0_orf33006	2df0b491875dc1d653373c99780b0475	1217	CDD	cd00267	ABC_ATPase	205	363	2.54074E-4	T	15-07-2021	-	-
RPS4_No-0_orf33006	2df0b491875dc1d653373c99780b0475	1217	Gene3D	G3DSA:3.40.50.10140	-	9	178	1.4E-52	T	15-07-2021	IPR035897	Toll/interleukin-1 receptor homology (TIR) domain superfamily
RPS4_No-0_orf33006	2df0b491875dc1d653373c99780b0475	1217	Pfam	PF07725	Leucine Rich Repeat	638	657	4.6E-8	T	15-07-2021	IPR011713	Leucine-rich repeat 3
RPS4_No-0_orf33006	2df0b491875dc1d653373c99780b0475	1217	SMART	SM00255	till_3	15	149	7.0E-41	T	15-07-2021	IPR000157	Toll/interleukin-1 receptor homology (TIR) domain
RPS4_No-0_orf33006	2df0b491875dc1d653373c99780b0475	1217	Gene3D	G3DSA:3.80.10.10	Ribonuclease Inhibitor	553	751	2.5E-18	T	15-07-2021	IPR032675	Leucine-rich repeat domain superfamily
RPS4_No-0_orf33006	2df0b491875dc1d653373c99780b0475	1217	Gene3D	G3DSA:3.80.10.10	Ribonuclease Inhibitor	752	942	8.1E-29	T	15-07-2021	IPR032675	Leucine-rich repeat domain superfamily
Rcg1_orf25155	24f115033722dbf036ad7bfeaae4ffde	980	Gene3D	G3DSA:1.10.10.10	-	411	495	4.1E-6	T	15-07-2021	IPR036388	Winged helix-like DNA-binding domain superfamily
Rcg1_orf25155	24f115033722dbf036ad7bfeaae4ffde	980	Gene3D	G3DSA:3.40.50.300	-	148	321	4.0E-25	T	15-07-2021	-	-
Rcg1_orf25155	24f115033722dbf036ad7bfeaae4ffde	980	CDD	cd14798	RX-CC_like	8	123	1.52899E-8	T	15-07-2021	IPR038005	Virus X resistance protein-like, coiled-coil domain
Rcg1_orf25155	24f115033722dbf036ad7bfeaae4ffde	980	SUPERFAMILY	SSF52540	P-loop containing nucleoside triphosphate hydrolases	157	425	7.96E-40	T	15-07-2021	IPR027417	P-loop containing nucleoside triphosphate hydrolase
Rcg1_orf25155	24f115033722dbf036ad7bfeaae4ffde	980	Gene3D	G3DSA:3.80.10.10	Ribonuclease Inhibitor	532	879	6.9E-19	T	15-07-2021	IPR032675	Leucine-rich repeat domain superfamily
Rcg1_orf25155	24f115033722dbf036ad7bfeaae4ffde	980	Pfam	PF00931	NB-ARC domain	174	407	2.8E-31	T	15-07-2021	IPR002182	NB-ARC
Rcg1_orf25155	24f115033722dbf036ad7bfeaae4ffde	980	Pfam	PF18052	Rx N-terminal domain	9	96	5.5E-14	T	15-07-2021	IPR041118	Rx, N-terminal
Rcg1_orf25155	24f115033722dbf036ad7bfeaae4ffde	980	PRINTS	PR00364	Disease resistance protein signature	358	372	3.3E-12	T	15-07-2021	-	-
Rcg1_orf25155	24f115033722dbf036ad7bfeaae4ffde	980	PRINTS	PR00364	Disease resistance protein signature	264	278	3.3E-12	T	15-07-2021	-	-
Rcg1_orf25155	24f115033722dbf036ad7bfeaae4ffde	980	PRINTS	PR00364	Disease resistance protein signature	193	208	3.3E-12	T	15-07-2021	-	-
Rcg1_orf25155	24f115033722dbf036ad7bfeaae4ffde	980	PRINTS	PR00364	Disease resistance protein signature	556	572	3.3E-12	T	15-07-2021	-	-
Rcg1_orf25155	24f115033722dbf036ad7bfeaae4ffde	980	SUPERFAMILY	SSF52058	L domain-like	510	867	7.82E-20	T	15-07-2021	-	-
Rcg1_orf25155	24f115033722dbf036ad7bfeaae4ffde	980	Gene3D	G3DSA:1.20.5.4130	-	10	115	6.0E-16	T	15-07-2021	-	-
Rcg1_orf25155	24f115033722dbf036ad7bfeaae4ffde	980	Gene3D	G3DSA:1.10.8.430	-	324	410	2.2E-8	T	15-07-2021	IPR042197	Apoptotic protease-activating factors, helical domain
L_4_orf9408	b9d2c43d165727fcae9b99a0d82856c3	1315	Coils	Coil	Coil	36	56	-	T	15-07-2021	-	-
L_4_orf9408	b9d2c43d165727fcae9b99a0d82856c3	1315	Gene3D	G3DSA:1.20.5.4130	-	8	116	1.3E-6	T	15-07-2021	-	-
L_4_orf9408	b9d2c43d165727fcae9b99a0d82856c3	1315	Coils	Coil	Coil	120	147	-	T	15-07-2021	-	-
L_4_orf9408	b9d2c43d165727fcae9b99a0d82856c3	1315	Gene3D	G3DSA:3.80.10.10	Ribonuclease Inhibitor	925	1123	2.4E-11	T	15-07-2021	IPR032675	Leucine-rich repeat domain superfamily
L_4_orf9408	b9d2c43d165727fcae9b99a0d82856c3	1315	Pfam	PF13855	Leucine rich repeat	575	631	1.5E-6	T	15-07-2021	IPR001611	Leucine-rich repeat
L_4_orf9408	b9d2c43d165727fcae9b99a0d82856c3	1315	Gene3D	G3DSA:1.10.10.10	-	416	499	9.8E-13	T	15-07-2021	IPR036388	Winged helix-like DNA-binding domain superfamily
L_4_orf9408	b9d2c43d165727fcae9b99a0d82856c3	1315	Gene3D	G3DSA:3.80.10.10	Ribonuclease Inhibitor	1135	1296	2.9E-12	T	15-07-2021	IPR032675	Leucine-rich repeat domain superfamily
L_4_orf9408	b9d2c43d165727fcae9b99a0d82856c3	1315	Gene3D	G3DSA:3.40.50.300	-	154	327	5.7E-40	T	15-07-2021	-	-
L_4_orf9408	b9d2c43d165727fcae9b99a0d82856c3	1315	SUPERFAMILY	SSF52540	P-loop containing nucleoside triphosphate hydrolases	159	430	6.29E-68	T	15-07-2021	IPR027417	P-loop containing nucleoside triphosphate hydrolase
L_4_orf9408	b9d2c43d165727fcae9b99a0d82856c3	1315	Pfam	PF18052	Rx N-terminal domain	4	98	1.6E-13	T	15-07-2021	IPR041118	Rx, N-terminal
L_4_orf9408	b9d2c43d165727fcae9b99a0d82856c3	1315	CDD	cd00009	AAA	176	284	0.00544359	T	15-07-2021	-	-
L_4_orf9408	b9d2c43d165727fcae9b99a0d82856c3	1315	Gene3D	G3DSA:1.10.8.430	-	330	415	4.8E-15	T	15-07-2021	IPR042197	Apoptotic protease-activating factors, helical domain
L_4_orf9408	b9d2c43d165727fcae9b99a0d82856c3	1315	Coils	Coil	Coil	703	726	-	T	15-07-2021	-	-
L_4_orf9408	b9d2c43d165727fcae9b99a0d82856c3	1315	PRINTS	PR00364	Disease resistance protein signature	197	212	3.5E-20	T	15-07-2021	-	-
L_4_orf9408	b9d2c43d165727fcae9b99a0d82856c3	1315	PRINTS	PR00364	Disease resistance protein signature	271	285	3.5E-20	T	15-07-2021	-	-
L_4_orf9408	b9d2c43d165727fcae9b99a0d82856c3	1315	PRINTS	PR00364	Disease resistance protein signature	642	658	3.5E-20	T	15-07-2021	-	-
L_4_orf9408	b9d2c43d165727fcae9b99a0d82856c3	1315	PRINTS	PR00364	Disease resistance protein signature	367	381	3.5E-20	T	15-07-2021	-	-
L_4_orf9408	b9d2c43d165727fcae9b99a0d82856c3	1315	SUPERFAMILY	SSF52058	L domain-like	1000	1290	4.42E-24	T	15-07-2021	-	-
L_4_orf9408	b9d2c43d165727fcae9b99a0d82856c3	1315	Coils	Coil	Coil	67	87	-	T	15-07-2021	-	-
L_4_orf9408	b9d2c43d165727fcae9b99a0d82856c3	1315	Pfam	PF00931	NB-ARC domain	178	395	3.4E-51	T	15-07-2021	IPR002182	NB-ARC
L_4_orf9408	b9d2c43d165727fcae9b99a0d82856c3	1315	SUPERFAMILY	SSF52058	L domain-like	489	962	5.1E-41	T	15-07-2021	-	-
L_4_orf9408	b9d2c43d165727fcae9b99a0d82856c3	1315	Gene3D	G3DSA:3.80.10.10	Ribonuclease Inhibitor	537	919	7.4E-41	T	15-07-2021	IPR032675	Leucine-rich repeat domain superfamily
YrSP_orf41307	c9a1513c358cca81e2b732cdb7f62e7d	876	Gene3D	G3DSA:3.40.50.300	-	289	469	1.3E-33	T	15-07-2021	-	-
YrSP_orf41307	c9a1513c358cca81e2b732cdb7f62e7d	876	ProSiteProfiles	PS50808	Zinc finger BED-type profile.	133	185	12.133	T	15-07-2021	IPR003656	Zinc finger, BED-type
YrSP_orf41307	c9a1513c358cca81e2b732cdb7f62e7d	876	Gene3D	G3DSA:3.80.10.10	Ribonuclease Inhibitor	650	870	1.9E-6	T	15-07-2021	IPR032675	Leucine-rich repeat domain superfamily
YrSP_orf41307	c9a1513c358cca81e2b732cdb7f62e7d	876	SUPERFAMILY	SSF52540	P-loop containing nucleoside triphosphate hydrolases	297	574	3.76E-58	T	15-07-2021	IPR027417	P-loop containing nucleoside triphosphate hydrolase
YrSP_orf41307	c9a1513c358cca81e2b732cdb7f62e7d	876	Pfam	PF02892	BED zinc finger	136	186	3.2E-10	T	15-07-2021	IPR003656	Zinc finger, BED-type
YrSP_orf41307	c9a1513c358cca81e2b732cdb7f62e7d	876	Gene3D	G3DSA:1.10.10.10	-	554	649	3.9E-9	T	15-07-2021	IPR036388	Winged helix-like DNA-binding domain superfamily
YrSP_orf41307	c9a1513c358cca81e2b732cdb7f62e7d	876	Pfam	PF00931	NB-ARC domain	312	561	1.3E-38	T	15-07-2021	IPR002182	NB-ARC
YrSP_orf41307	c9a1513c358cca81e2b732cdb7f62e7d	876	SMART	SM00614	bed5	133	188	4.7E-12	T	15-07-2021	-	-
YrSP_orf41307	c9a1513c358cca81e2b732cdb7f62e7d	876	SUPERFAMILY	SSF52058	L domain-like	645	817	8.33E-5	T	15-07-2021	-	-
YrSP_orf41307	c9a1513c358cca81e2b732cdb7f62e7d	876	Gene3D	G3DSA:1.20.5.4130	-	13	120	1.8E-7	T	15-07-2021	-	-
YrSP_orf41307	c9a1513c358cca81e2b732cdb7f62e7d	876	SUPERFAMILY	SSF57667	beta-beta-alpha zinc fingers	136	188	3.45E-6	T	15-07-2021	IPR036236	Zinc finger C2H2 superfamily
YrSP_orf41307	c9a1513c358cca81e2b732cdb7f62e7d	876	Pfam	PF18052	Rx N-terminal domain	13	101	2.8E-13	T	15-07-2021	IPR041118	Rx, N-terminal
YrSP_orf41307	c9a1513c358cca81e2b732cdb7f62e7d	876	PRINTS	PR00364	Disease resistance protein signature	329	344	1.2E-10	T	15-07-2021	-	-
YrSP_orf41307	c9a1513c358cca81e2b732cdb7f62e7d	876	PRINTS	PR00364	Disease resistance protein signature	412	426	1.2E-10	T	15-07-2021	-	-
YrSP_orf41307	c9a1513c358cca81e2b732cdb7f62e7d	876	PRINTS	PR00364	Disease resistance protein signature	511	525	1.2E-10	T	15-07-2021	-	-
SSI4_orf36687	fff4cc5dbcc4615a1ff3bb0525d1f24d	1055	Gene3D	G3DSA:3.40.50.10140	-	9	177	1.1E-58	T	15-07-2021	IPR035897	Toll/interleukin-1 receptor homology (TIR) domain superfamily
SSI4_orf36687	fff4cc5dbcc4615a1ff3bb0525d1f24d	1055	Gene3D	G3DSA:3.80.10.10	Ribonuclease Inhibitor	530	715	1.8E-28	T	15-07-2021	IPR032675	Leucine-rich repeat domain superfamily
SSI4_orf36687	fff4cc5dbcc4615a1ff3bb0525d1f24d	1055	SUPERFAMILY	SSF52540	P-loop containing nucleoside triphosphate hydrolases	173	437	4.43E-59	T	15-07-2021	IPR027417	P-loop containing nucleoside triphosphate hydrolase
SSI4_orf36687	fff4cc5dbcc4615a1ff3bb0525d1f24d	1055	SMART	SM00255	till_3	12	149	8.2E-53	T	15-07-2021	IPR000157	Toll/interleukin-1 receptor homology (TIR) domain
SSI4_orf36687	fff4cc5dbcc4615a1ff3bb0525d1f24d	1055	SUPERFAMILY	SSF46785	Winged helix DNA-binding domain	414	500	2.34E-7	T	15-07-2021	IPR036390	Winged helix DNA-binding domain superfamily
SSI4_orf36687	fff4cc5dbcc4615a1ff3bb0525d1f24d	1055	Gene3D	G3DSA:3.40.50.300	-	178	338	2.7E-30	T	15-07-2021	-	-
SSI4_orf36687	fff4cc5dbcc4615a1ff3bb0525d1f24d	1055	Pfam	PF07725	Leucine Rich Repeat	602	621	3.5E-6	T	15-07-2021	IPR011713	Leucine-rich repeat 3
SSI4_orf36687	fff4cc5dbcc4615a1ff3bb0525d1f24d	1055	Gene3D	G3DSA:1.10.8.430	-	345	427	9.4E-12	T	15-07-2021	IPR042197	Apoptotic protease-activating factors, helical domain
SSI4_orf36687	fff4cc5dbcc4615a1ff3bb0525d1f24d	1055	SUPERFAMILY	SSF52058	L domain-like	531	838	1.87E-43	T	15-07-2021	-	-
SSI4_orf36687	fff4cc5dbcc4615a1ff3bb0525d1f24d	1055	PRINTS	PR00364	Disease resistance protein signature	285	299	4.2E-24	T	15-07-2021	-	-
SSI4_orf36687	fff4cc5dbcc4615a1ff3bb0525d1f24d	1055	PRINTS	PR00364	Disease resistance protein signature	691	707	4.2E-24	T	15-07-2021	-	-
SSI4_orf36687	fff4cc5dbcc4615a1ff3bb0525d1f24d	1055	PRINTS	PR00364	Disease resistance protein signature	378	392	4.2E-24	T	15-07-2021	-	-
SSI4_orf36687	fff4cc5dbcc4615a1ff3bb0525d1f24d	1055	PRINTS	PR00364	Disease resistance protein signature	209	224	4.2E-24	T	15-07-2021	-	-
SSI4_orf36687	fff4cc5dbcc4615a1ff3bb0525d1f24d	1055	Gene3D	G3DSA:3.80.10.10	Ribonuclease Inhibitor	716	848	2.0E-8	T	15-07-2021	IPR032675	Leucine-rich repeat domain superfamily
SSI4_orf36687	fff4cc5dbcc4615a1ff3bb0525d1f24d	1055	SUPERFAMILY	SSF52200	Toll/Interleukin receptor TIR domain	3	148	3.79E-36	T	15-07-2021	IPR035897	Toll/interleukin-1 receptor homology (TIR) domain superfamily
SSI4_orf36687	fff4cc5dbcc4615a1ff3bb0525d1f24d	1055	Pfam	PF00931	NB-ARC domain	190	425	1.4E-26	T	15-07-2021	IPR002182	NB-ARC
SSI4_orf36687	fff4cc5dbcc4615a1ff3bb0525d1f24d	1055	SMART	SM00382	AAA_5	206	344	1.4E-5	T	15-07-2021	IPR003593	AAA+ ATPase domain
SSI4_orf36687	fff4cc5dbcc4615a1ff3bb0525d1f24d	1055	Pfam	PF01582	TIR domain	13	188	8.9E-49	T	15-07-2021	IPR000157	Toll/interleukin-1 receptor homology (TIR) domain
SSI4_orf36687	fff4cc5dbcc4615a1ff3bb0525d1f24d	1055	ProSiteProfiles	PS50104	TIR domain profile.	11	149	27.708	T	15-07-2021	IPR000157	Toll/interleukin-1 receptor homology (TIR) domain
rpp8_sus_orf31816	7aebc79f27856e98a10a8c55c038a87f	908	Gene3D	G3DSA:1.20.5.4130	-	5	109	4.4E-17	T	15-07-2021	-	-
rpp8_sus_orf31816	7aebc79f27856e98a10a8c55c038a87f	908	Pfam	PF00931	NB-ARC domain	169	418	3.8E-81	T	15-07-2021	IPR002182	NB-ARC
rpp8_sus_orf31816	7aebc79f27856e98a10a8c55c038a87f	908	PRINTS	PR00364	Disease resistance protein signature	360	374	2.1E-19	T	15-07-2021	-	-
rpp8_sus_orf31816	7aebc79f27856e98a10a8c55c038a87f	908	PRINTS	PR00364	Disease resistance protein signature	187	202	2.1E-19	T	15-07-2021	-	-
rpp8_sus_orf31816	7aebc79f27856e98a10a8c55c038a87f	908	PRINTS	PR00364	Disease resistance protein signature	262	276	2.1E-19	T	15-07-2021	-	-
rpp8_sus_orf31816	7aebc79f27856e98a10a8c55c038a87f	908	PRINTS	PR00364	Disease resistance protein signature	840	856	2.1E-19	T	15-07-2021	-	-
rpp8_sus_orf31816	7aebc79f27856e98a10a8c55c038a87f	908	CDD	cd14798	RX-CC_like	2	123	7.09092E-34	T	15-07-2021	IPR038005	Virus X resistance protein-like, coiled-coil domain
rpp8_sus_orf31816	7aebc79f27856e98a10a8c55c038a87f	908	Gene3D	G3DSA:1.10.10.10	-	416	504	7.6E-19	T	15-07-2021	IPR036388	Winged helix-like DNA-binding domain superfamily
rpp8_sus_orf31816	7aebc79f27856e98a10a8c55c038a87f	908	SUPERFAMILY	SSF52540	P-loop containing nucleoside triphosphate hydrolases	147	430	4.67E-66	T	15-07-2021	IPR027417	P-loop containing nucleoside triphosphate hydrolase
rpp8_sus_orf31816	7aebc79f27856e98a10a8c55c038a87f	908	Gene3D	G3DSA:3.40.50.300	-	144	310	1.4E-36	T	15-07-2021	-	-
rpp8_sus_orf31816	7aebc79f27856e98a10a8c55c038a87f	908	Pfam	PF18052	Rx N-terminal domain	5	90	1.9E-19	T	15-07-2021	IPR041118	Rx, N-terminal
rpp8_sus_orf31816	7aebc79f27856e98a10a8c55c038a87f	908	Gene3D	G3DSA:3.80.10.10	Ribonuclease Inhibitor	565	661	9.8E-11	T	15-07-2021	IPR032675	Leucine-rich repeat domain superfamily
rpp8_sus_orf31816	7aebc79f27856e98a10a8c55c038a87f	908	SUPERFAMILY	SSF52058	L domain-like	491	878	2.27E-38	T	15-07-2021	-	-
rpp8_sus_orf31816	7aebc79f27856e98a10a8c55c038a87f	908	Gene3D	G3DSA:3.80.10.10	Ribonuclease Inhibitor	663	885	1.4E-22	T	15-07-2021	IPR032675	Leucine-rich repeat domain superfamily
rpp8_sus_orf31816	7aebc79f27856e98a10a8c55c038a87f	908	Coils	Coil	Coil	24	51	-	T	15-07-2021	-	-
rpp8_sus_orf31816	7aebc79f27856e98a10a8c55c038a87f	908	Gene3D	G3DSA:1.10.8.430	-	320	415	8.7E-12	T	15-07-2021	IPR042197	Apoptotic protease-activating factors, helical domain
L2_orf7763	6c142edb0f773b7f86efb8a0234901cc	1581	Gene3D	G3DSA:3.80.10.10	Ribonuclease Inhibitor	1295	1565	1.5E-29	T	15-07-2021	IPR032675	Leucine-rich repeat domain superfamily
L2_orf7763	6c142edb0f773b7f86efb8a0234901cc	1581	SUPERFAMILY	SSF52058	L domain-like	1096	1553	1.36E-27	T	15-07-2021	-	-
L2_orf7763	6c142edb0f773b7f86efb8a0234901cc	1581	ProSiteProfiles	PS50104	TIR domain profile.	59	199	29.41	T	15-07-2021	IPR000157	Toll/interleukin-1 receptor homology (TIR) domain
L2_orf7763	6c142edb0f773b7f86efb8a0234901cc	1581	PRINTS	PR00364	Disease resistance protein signature	260	275	6.2E-20	T	15-07-2021	-	-
L2_orf7763	6c142edb0f773b7f86efb8a0234901cc	1581	PRINTS	PR00364	Disease resistance protein signature	339	353	6.2E-20	T	15-07-2021	-	-
L2_orf7763	6c142edb0f773b7f86efb8a0234901cc	1581	PRINTS	PR00364	Disease resistance protein signature	1084	1100	6.2E-20	T	15-07-2021	-	-
L2_orf7763	6c142edb0f773b7f86efb8a0234901cc	1581	PRINTS	PR00364	Disease resistance protein signature	434	448	6.2E-20	T	15-07-2021	-	-
L2_orf7763	6c142edb0f773b7f86efb8a0234901cc	1581	Gene3D	G3DSA:3.80.10.10	Ribonuclease Inhibitor	1005	1150	1.1E-17	T	15-07-2021	IPR032675	Leucine-rich repeat domain superfamily
L2_orf7763	6c142edb0f773b7f86efb8a0234901cc	1581	Gene3D	G3DSA:3.80.10.10	Ribonuclease Inhibitor	1151	1294	2.9E-16	T	15-07-2021	IPR032675	Leucine-rich repeat domain superfamily
L2_orf7763	6c142edb0f773b7f86efb8a0234901cc	1581	SUPERFAMILY	SSF52540	P-loop containing nucleoside triphosphate hydrolases	228	494	5.1E-55	T	15-07-2021	IPR027417	P-loop containing nucleoside triphosphate hydrolase
L2_orf7763	6c142edb0f773b7f86efb8a0234901cc	1581	Gene3D	G3DSA:3.80.10.10	Ribonuclease Inhibitor	595	1004	1.5E-25	T	15-07-2021	IPR032675	Leucine-rich repeat domain superfamily
L2_orf7763	6c142edb0f773b7f86efb8a0234901cc	1581	Gene3D	G3DSA:3.40.50.300	-	226	394	1.9E-27	T	15-07-2021	-	-
L2_orf7763	6c142edb0f773b7f86efb8a0234901cc	1581	SUPERFAMILY	SSF52200	Toll/Interleukin receptor TIR domain	53	202	2.09E-37	T	15-07-2021	IPR035897	Toll/interleukin-1 receptor homology (TIR) domain superfamily
L2_orf7763	6c142edb0f773b7f86efb8a0234901cc	1581	Pfam	PF01582	TIR domain	61	225	3.7E-37	T	15-07-2021	IPR000157	Toll/interleukin-1 receptor homology (TIR) domain
L2_orf7763	6c142edb0f773b7f86efb8a0234901cc	1581	Gene3D	G3DSA:3.40.50.10140	-	59	225	6.1E-62	T	15-07-2021	IPR035897	Toll/interleukin-1 receptor homology (TIR) domain superfamily
L2_orf7763	6c142edb0f773b7f86efb8a0234901cc	1581	Pfam	PF00931	NB-ARC domain	241	481	8.3E-31	T	15-07-2021	IPR002182	NB-ARC
L2_orf7763	6c142edb0f773b7f86efb8a0234901cc	1581	Gene3D	G3DSA:1.10.8.430	-	399	484	8.2E-16	T	15-07-2021	IPR042197	Apoptotic protease-activating factors, helical domain
L2_orf7763	6c142edb0f773b7f86efb8a0234901cc	1581	SUPERFAMILY	SSF52058	L domain-like	539	1036	1.36E-25	T	15-07-2021	-	-
L2_orf7763	6c142edb0f773b7f86efb8a0234901cc	1581	SMART	SM00255	till_3	60	199	1.1E-51	T	15-07-2021	IPR000157	Toll/interleukin-1 receptor homology (TIR) domain
Sr22_orf35725	20cc1cc17e1d230422332613a395bd85	941	CDD	cd14798	RX-CC_like	11	141	7.09604E-23	T	15-07-2021	IPR038005	Virus X resistance protein-like, coiled-coil domain
Sr22_orf35725	20cc1cc17e1d230422332613a395bd85	941	Gene3D	G3DSA:1.10.8.430	-	334	421	3.4E-13	T	15-07-2021	IPR042197	Apoptotic protease-activating factors, helical domain
Sr22_orf35725	20cc1cc17e1d230422332613a395bd85	941	SUPERFAMILY	SSF52540	P-loop containing nucleoside triphosphate hydrolases	165	436	7.18E-60	T	15-07-2021	IPR027417	P-loop containing nucleoside triphosphate hydrolase
Sr22_orf35725	20cc1cc17e1d230422332613a395bd85	941	Gene3D	G3DSA:1.20.5.4130	-	11	126	4.0E-28	T	15-07-2021	-	-
Sr22_orf35725	20cc1cc17e1d230422332613a395bd85	941	PRINTS	PR00364	Disease resistance protein signature	570	586	3.5E-16	T	15-07-2021	-	-
Sr22_orf35725	20cc1cc17e1d230422332613a395bd85	941	PRINTS	PR00364	Disease resistance protein signature	273	287	3.5E-16	T	15-07-2021	-	-
Sr22_orf35725	20cc1cc17e1d230422332613a395bd85	941	PRINTS	PR00364	Disease resistance protein signature	370	384	3.5E-16	T	15-07-2021	-	-
Sr22_orf35725	20cc1cc17e1d230422332613a395bd85	941	PRINTS	PR00364	Disease resistance protein signature	199	214	3.5E-16	T	15-07-2021	-	-
Sr22_orf35725	20cc1cc17e1d230422332613a395bd85	941	Pfam	PF00931	NB-ARC domain	181	422	2.6E-47	T	15-07-2021	IPR002182	NB-ARC
Sr22_orf35725	20cc1cc17e1d230422332613a395bd85	941	Gene3D	G3DSA:3.80.10.10	Ribonuclease Inhibitor	514	890	6.5E-30	T	15-07-2021	IPR032675	Leucine-rich repeat domain superfamily
Sr22_orf35725	20cc1cc17e1d230422332613a395bd85	941	SUPERFAMILY	SSF52058	L domain-like	500	879	1.33E-30	T	15-07-2021	-	-
Sr22_orf35725	20cc1cc17e1d230422332613a395bd85	941	Gene3D	G3DSA:3.40.50.300	-	165	328	1.1E-30	T	15-07-2021	-	-
Sr22_orf35725	20cc1cc17e1d230422332613a395bd85	941	Gene3D	G3DSA:1.10.10.10	-	422	513	3.4E-17	T	15-07-2021	IPR036388	Winged helix-like DNA-binding domain superfamily
Sr22_orf35725	20cc1cc17e1d230422332613a395bd85	941	Coils	Coil	Coil	122	142	-	T	15-07-2021	-	-
Sr22_orf35725	20cc1cc17e1d230422332613a395bd85	941	Pfam	PF18052	Rx N-terminal domain	12	98	3.9E-20	T	15-07-2021	IPR041118	Rx, N-terminal
P2_orf15697	3bd633677b0d73b1f7cbf6cbf743be9a	1211	ProSiteProfiles	PS50104	TIR domain profile.	19	157	19.633	T	15-07-2021	IPR000157	Toll/interleukin-1 receptor homology (TIR) domain
P2_orf15697	3bd633677b0d73b1f7cbf6cbf743be9a	1211	Pfam	PF00931	NB-ARC domain	206	441	7.1E-27	T	15-07-2021	IPR002182	NB-ARC
P2_orf15697	3bd633677b0d73b1f7cbf6cbf743be9a	1211	Gene3D	G3DSA:3.40.50.300	-	182	357	1.4E-27	T	15-07-2021	-	-
P2_orf15697	3bd633677b0d73b1f7cbf6cbf743be9a	1211	PRINTS	PR00364	Disease resistance protein signature	219	234	1.1E-22	T	15-07-2021	-	-
P2_orf15697	3bd633677b0d73b1f7cbf6cbf743be9a	1211	PRINTS	PR00364	Disease resistance protein signature	736	752	1.1E-22	T	15-07-2021	-	-
P2_orf15697	3bd633677b0d73b1f7cbf6cbf743be9a	1211	PRINTS	PR00364	Disease resistance protein signature	393	407	1.1E-22	T	15-07-2021	-	-
P2_orf15697	3bd633677b0d73b1f7cbf6cbf743be9a	1211	PRINTS	PR00364	Disease resistance protein signature	296	310	1.1E-22	T	15-07-2021	-	-
P2_orf15697	3bd633677b0d73b1f7cbf6cbf743be9a	1211	SUPERFAMILY	SSF52058	L domain-like	576	876	3.06E-28	T	15-07-2021	-	-
P2_orf15697	3bd633677b0d73b1f7cbf6cbf743be9a	1211	Pfam	PF01582	TIR domain	21	195	1.0E-27	T	15-07-2021	IPR000157	Toll/interleukin-1 receptor homology (TIR) domain
P2_orf15697	3bd633677b0d73b1f7cbf6cbf743be9a	1211	SUPERFAMILY	SSF52540	P-loop containing nucleoside triphosphate hydrolases	177	451	4.46E-52	T	15-07-2021	IPR027417	P-loop containing nucleoside triphosphate hydrolase
P2_orf15697	3bd633677b0d73b1f7cbf6cbf743be9a	1211	Gene3D	G3DSA:1.10.8.430	-	358	442	3.8E-12	T	15-07-2021	IPR042197	Apoptotic protease-activating factors, helical domain
P2_orf15697	3bd633677b0d73b1f7cbf6cbf743be9a	1211	SUPERFAMILY	SSF52200	Toll/Interleukin receptor TIR domain	13	159	9.68E-30	T	15-07-2021	IPR035897	Toll/interleukin-1 receptor homology (TIR) domain superfamily
P2_orf15697	3bd633677b0d73b1f7cbf6cbf743be9a	1211	SMART	SM00255	till_3	20	157	2.6E-30	T	15-07-2021	IPR000157	Toll/interleukin-1 receptor homology (TIR) domain
P2_orf15697	3bd633677b0d73b1f7cbf6cbf743be9a	1211	SUPERFAMILY	SSF52047	RNI-like	828	1046	1.96E-23	T	15-07-2021	-	-
P2_orf15697	3bd633677b0d73b1f7cbf6cbf743be9a	1211	Gene3D	G3DSA:3.80.10.10	Ribonuclease Inhibitor	766	889	1.1E-5	T	15-07-2021	IPR032675	Leucine-rich repeat domain superfamily
P2_orf15697	3bd633677b0d73b1f7cbf6cbf743be9a	1211	Gene3D	G3DSA:3.40.50.10140	-	15	181	1.3E-45	T	15-07-2021	IPR035897	Toll/interleukin-1 receptor homology (TIR) domain superfamily
P2_orf15697	3bd633677b0d73b1f7cbf6cbf743be9a	1211	Gene3D	G3DSA:3.80.10.10	Ribonuclease Inhibitor	586	765	3.0E-20	T	15-07-2021	IPR032675	Leucine-rich repeat domain superfamily
P2_orf15697	3bd633677b0d73b1f7cbf6cbf743be9a	1211	Gene3D	G3DSA:3.80.10.10	Ribonuclease Inhibitor	890	1049	3.7E-27	T	15-07-2021	IPR032675	Leucine-rich repeat domain superfamily
P2_orf15697	3bd633677b0d73b1f7cbf6cbf743be9a	1211	SUPERFAMILY	SSF46785	Winged helix DNA-binding domain	430	519	2.29E-5	T	15-07-2021	IPR036390	Winged helix DNA-binding domain superfamily
RPP4_orf30866	74e0775c68c9a6431191ed4f6ba18bf8	1147	Pfam	PF01582	TIR domain	13	175	1.1E-45	T	15-07-2021	IPR000157	Toll/interleukin-1 receptor homology (TIR) domain
RPP4_orf30866	74e0775c68c9a6431191ed4f6ba18bf8	1147	Pfam	PF00560	Leucine Rich Repeat	654	675	1.8	T	15-07-2021	IPR001611	Leucine-rich repeat
RPP4_orf30866	74e0775c68c9a6431191ed4f6ba18bf8	1147	Pfam	PF00931	NB-ARC domain	189	418	9.0E-17	T	15-07-2021	IPR002182	NB-ARC
RPP4_orf30866	74e0775c68c9a6431191ed4f6ba18bf8	1147	PRINTS	PR00364	Disease resistance protein signature	994	1010	1.3E-25	T	15-07-2021	-	-
RPP4_orf30866	74e0775c68c9a6431191ed4f6ba18bf8	1147	PRINTS	PR00364	Disease resistance protein signature	283	297	1.3E-25	T	15-07-2021	-	-
RPP4_orf30866	74e0775c68c9a6431191ed4f6ba18bf8	1147	PRINTS	PR00364	Disease resistance protein signature	209	224	1.3E-25	T	15-07-2021	-	-
RPP4_orf30866	74e0775c68c9a6431191ed4f6ba18bf8	1147	PRINTS	PR00364	Disease resistance protein signature	376	390	1.3E-25	T	15-07-2021	-	-
RPP4_orf30866	74e0775c68c9a6431191ed4f6ba18bf8	1147	SMART	SM00255	till_3	12	149	1.1E-50	T	15-07-2021	IPR000157	Toll/interleukin-1 receptor homology (TIR) domain
RPP4_orf30866	74e0775c68c9a6431191ed4f6ba18bf8	1147	Pfam	PF07725	Leucine Rich Repeat	745	764	8.4E-7	T	15-07-2021	IPR011713	Leucine-rich repeat 3
RPP4_orf30866	74e0775c68c9a6431191ed4f6ba18bf8	1147	Pfam	PF07725	Leucine Rich Repeat	608	626	6.2E-8	T	15-07-2021	IPR011713	Leucine-rich repeat 3
RPP4_orf30866	74e0775c68c9a6431191ed4f6ba18bf8	1147	SUPERFAMILY	SSF52200	Toll/Interleukin receptor TIR domain	2	151	1.83E-41	T	15-07-2021	IPR035897	Toll/interleukin-1 receptor homology (TIR) domain superfamily
RPP4_orf30866	74e0775c68c9a6431191ed4f6ba18bf8	1147	Gene3D	G3DSA:3.40.50.10140	-	9	176	6.5E-62	T	15-07-2021	IPR035897	Toll/interleukin-1 receptor homology (TIR) domain superfamily
RPP4_orf30866	74e0775c68c9a6431191ed4f6ba18bf8	1147	Gene3D	G3DSA:3.80.10.10	Ribonuclease Inhibitor	533	689	2.2E-14	T	15-07-2021	IPR032675	Leucine-rich repeat domain superfamily
RPP4_orf30866	74e0775c68c9a6431191ed4f6ba18bf8	1147	Gene3D	G3DSA:3.80.10.10	Ribonuclease Inhibitor	690	860	1.3E-25	T	15-07-2021	IPR032675	Leucine-rich repeat domain superfamily
RPP4_orf30866	74e0775c68c9a6431191ed4f6ba18bf8	1147	Gene3D	G3DSA:3.40.50.300	-	177	336	1.9E-21	T	15-07-2021	-	-
RPP4_orf30866	74e0775c68c9a6431191ed4f6ba18bf8	1147	SUPERFAMILY	SSF46785	Winged helix DNA-binding domain	411	492	3.81E-6	T	15-07-2021	IPR036390	Winged helix DNA-binding domain superfamily
RPP4_orf30866	74e0775c68c9a6431191ed4f6ba18bf8	1147	SUPERFAMILY	SSF52540	P-loop containing nucleoside triphosphate hydrolases	178	434	4.32E-48	T	15-07-2021	IPR027417	P-loop containing nucleoside triphosphate hydrolase
RPP4_orf30866	74e0775c68c9a6431191ed4f6ba18bf8	1147	Gene3D	G3DSA:3.80.10.10	Ribonuclease Inhibitor	861	1092	5.9E-27	T	15-07-2021	IPR032675	Leucine-rich repeat domain superfamily
RPP4_orf30866	74e0775c68c9a6431191ed4f6ba18bf8	1147	Gene3D	G3DSA:1.10.8.430	-	343	425	4.5E-10	T	15-07-2021	IPR042197	Apoptotic protease-activating factors, helical domain
RPP4_orf30866	74e0775c68c9a6431191ed4f6ba18bf8	1147	ProSiteProfiles	PS50104	TIR domain profile.	11	149	33.936	T	15-07-2021	IPR000157	Toll/interleukin-1 receptor homology (TIR) domain
RPP4_orf30866	74e0775c68c9a6431191ed4f6ba18bf8	1147	SUPERFAMILY	SSF52058	L domain-like	537	866	1.47E-37	T	15-07-2021	-	-
RPP4_orf30866	74e0775c68c9a6431191ed4f6ba18bf8	1147	SUPERFAMILY	SSF52058	L domain-like	886	1075	6.8E-27	T	15-07-2021	-	-
Pm60b_orf23590	dcb5f27620fdd3dee57b4d071b924f3a	1534	Gene3D	G3DSA:3.80.10.10	Ribonuclease Inhibitor	1002	1136	8.4E-13	T	15-07-2021	IPR032675	Leucine-rich repeat domain superfamily
Pm60b_orf23590	dcb5f27620fdd3dee57b4d071b924f3a	1534	Gene3D	G3DSA:3.40.50.300	-	216	389	4.6E-30	T	15-07-2021	-	-
Pm60b_orf23590	dcb5f27620fdd3dee57b4d071b924f3a	1534	SUPERFAMILY	SSF52058	L domain-like	548	973	7.14E-24	T	15-07-2021	-	-
Pm60b_orf23590	dcb5f27620fdd3dee57b4d071b924f3a	1534	Pfam	PF00931	NB-ARC domain	256	480	6.6E-37	T	15-07-2021	IPR002182	NB-ARC
Pm60b_orf23590	dcb5f27620fdd3dee57b4d071b924f3a	1534	SUPERFAMILY	SSF52540	P-loop containing nucleoside triphosphate hydrolases	221	492	3.22E-53	T	15-07-2021	IPR027417	P-loop containing nucleoside triphosphate hydrolase
Pm60b_orf23590	dcb5f27620fdd3dee57b4d071b924f3a	1534	Gene3D	G3DSA:3.80.10.10	Ribonuclease Inhibitor	599	982	1.4E-25	T	15-07-2021	IPR032675	Leucine-rich repeat domain superfamily
Pm60b_orf23590	dcb5f27620fdd3dee57b4d071b924f3a	1534	Coils	Coil	Coil	62	82	-	T	15-07-2021	-	-
Pm60b_orf23590	dcb5f27620fdd3dee57b4d071b924f3a	1534	Gene3D	G3DSA:3.80.10.10	Ribonuclease Inhibitor	1146	1405	3.5E-12	T	15-07-2021	IPR032675	Leucine-rich repeat domain superfamily
Pm60b_orf23590	dcb5f27620fdd3dee57b4d071b924f3a	1534	SMART	SM00368	LRR_RI_2	1261	1287	9.3	T	15-07-2021	-	-
Pm60b_orf23590	dcb5f27620fdd3dee57b4d071b924f3a	1534	SMART	SM00368	LRR_RI_2	1101	1127	9.3	T	15-07-2021	-	-
Pm60b_orf23590	dcb5f27620fdd3dee57b4d071b924f3a	1534	SMART	SM00368	LRR_RI_2	1028	1054	50.0	T	15-07-2021	-	-
Pm60b_orf23590	dcb5f27620fdd3dee57b4d071b924f3a	1534	SMART	SM00368	LRR_RI_2	1181	1207	9.3	T	15-07-2021	-	-
Pm60b_orf23590	dcb5f27620fdd3dee57b4d071b924f3a	1534	Gene3D	G3DSA:1.10.10.10	-	479	558	5.4E-14	T	15-07-2021	IPR036388	Winged helix-like DNA-binding domain superfamily
Pm60b_orf23590	dcb5f27620fdd3dee57b4d071b924f3a	1534	PRINTS	PR00364	Disease resistance protein signature	257	272	1.3E-13	T	15-07-2021	-	-
Pm60b_orf23590	dcb5f27620fdd3dee57b4d071b924f3a	1534	PRINTS	PR00364	Disease resistance protein signature	332	346	1.3E-13	T	15-07-2021	-	-
Pm60b_orf23590	dcb5f27620fdd3dee57b4d071b924f3a	1534	PRINTS	PR00364	Disease resistance protein signature	430	444	1.3E-13	T	15-07-2021	-	-
Pm60b_orf23590	dcb5f27620fdd3dee57b4d071b924f3a	1534	PRINTS	PR00364	Disease resistance protein signature	1026	1042	1.3E-13	T	15-07-2021	-	-
Pm60b_orf23590	dcb5f27620fdd3dee57b4d071b924f3a	1534	SUPERFAMILY	SSF52047	RNI-like	1022	1510	2.04E-20	T	15-07-2021	-	-
Pm60b_orf23590	dcb5f27620fdd3dee57b4d071b924f3a	1534	Gene3D	G3DSA:3.80.10.10	Ribonuclease Inhibitor	1421	1515	1.5E-6	T	15-07-2021	IPR032675	Leucine-rich repeat domain superfamily
Pm60b_orf23590	dcb5f27620fdd3dee57b4d071b924f3a	1534	Gene3D	G3DSA:1.10.8.430	-	394	478	2.5E-8	T	15-07-2021	IPR042197	Apoptotic protease-activating factors, helical domain
Pm60b_orf23590	dcb5f27620fdd3dee57b4d071b924f3a	1534	SMART	SM00367	LRR_CC_2	1101	1125	0.87	T	15-07-2021	IPR006553	Leucine-rich repeat, cysteine-containing subtype
Pm60b_orf23590	dcb5f27620fdd3dee57b4d071b924f3a	1534	SMART	SM00367	LRR_CC_2	1028	1052	11.0	T	15-07-2021	IPR006553	Leucine-rich repeat, cysteine-containing subtype
Pm60b_orf23590	dcb5f27620fdd3dee57b4d071b924f3a	1534	SMART	SM00367	LRR_CC_2	1181	1205	0.87	T	15-07-2021	IPR006553	Leucine-rich repeat, cysteine-containing subtype
Pm60b_orf23590	dcb5f27620fdd3dee57b4d071b924f3a	1534	SMART	SM00367	LRR_CC_2	1261	1285	0.87	T	15-07-2021	IPR006553	Leucine-rich repeat, cysteine-containing subtype
WRKY19_orf39667	f67f853de391991fb03df830eae0cdc8	1895	Gene3D	G3DSA:2.20.25.80	WRKY domain	454	527	1.8E-21	T	15-07-2021	IPR036576	WRKY domain superfamily
WRKY19_orf39667	f67f853de391991fb03df830eae0cdc8	1895	ProSiteProfiles	PS50811	WRKY domain profile.	635	661	14.952	T	15-07-2021	IPR003657	WRKY domain
WRKY19_orf39667	f67f853de391991fb03df830eae0cdc8	1895	SUPERFAMILY	SSF52200	Toll/Interleukin receptor TIR domain	661	785	1.15E-9	T	15-07-2021	IPR035897	Toll/interleukin-1 receptor homology (TIR) domain superfamily
WRKY19_orf39667	f67f853de391991fb03df830eae0cdc8	1895	ProSiteProfiles	PS51477	PAH domain profile.	291	371	14.353	T	15-07-2021	IPR003822	Paired amphipathic helix
WRKY19_orf39667	f67f853de391991fb03df830eae0cdc8	1895	Pfam	PF07725	Leucine Rich Repeat	1228	1247	2.4E-5	T	15-07-2021	IPR011713	Leucine-rich repeat 3
WRKY19_orf39667	f67f853de391991fb03df830eae0cdc8	1895	Gene3D	G3DSA:1.10.510.10	Transferase(Phosphotransferase) domain 1	1625	1889	9.5E-71	T	15-07-2021	-	-
WRKY19_orf39667	f67f853de391991fb03df830eae0cdc8	1895	Pfam	PF02671	Paired amphipathic helix repeat	324	368	8.8E-12	T	15-07-2021	IPR003822	Paired amphipathic helix
WRKY19_orf39667	f67f853de391991fb03df830eae0cdc8	1895	SUPERFAMILY	SSF118290	WRKY DNA-binding domain	632	662	7.72E-9	T	15-07-2021	IPR036576	WRKY domain superfamily
WRKY19_orf39667	f67f853de391991fb03df830eae0cdc8	1895	Pfam	PF00069	Protein kinase domain	1627	1877	3.4E-58	T	15-07-2021	IPR000719	Protein kinase domain
WRKY19_orf39667	f67f853de391991fb03df830eae0cdc8	1895	PRINTS	PR00364	Disease resistance protein signature	1325	1341	1.4E-15	T	15-07-2021	-	-
WRKY19_orf39667	f67f853de391991fb03df830eae0cdc8	1895	PRINTS	PR00364	Disease resistance protein signature	839	854	1.4E-15	T	15-07-2021	-	-
WRKY19_orf39667	f67f853de391991fb03df830eae0cdc8	1895	PRINTS	PR00364	Disease resistance protein signature	915	929	1.4E-15	T	15-07-2021	-	-
WRKY19_orf39667	f67f853de391991fb03df830eae0cdc8	1895	SUPERFAMILY	SSF46785	Winged helix DNA-binding domain	1041	1142	8.16E-7	T	15-07-2021	IPR036390	Winged helix DNA-binding domain superfamily
WRKY19_orf39667	f67f853de391991fb03df830eae0cdc8	1895	SUPERFAMILY	SSF56112	Protein kinase-like (PK-like)	1611	1878	2.46E-72	T	15-07-2021	IPR011009	Protein kinase-like domain superfamily
WRKY19_orf39667	f67f853de391991fb03df830eae0cdc8	1895	SUPERFAMILY	SSF118290	WRKY DNA-binding domain	466	526	3.79E-21	T	15-07-2021	IPR036576	WRKY domain superfamily
WRKY19_orf39667	f67f853de391991fb03df830eae0cdc8	1895	Gene3D	G3DSA:1.20.1160.11	Paired amphipathic helix	308	368	4.0E-17	T	15-07-2021	IPR036600	Paired amphipathic helix superfamily
WRKY19_orf39667	f67f853de391991fb03df830eae0cdc8	1895	SUPERFAMILY	SSF52058	L domain-like	1160	1448	3.23E-41	T	15-07-2021	-	-
WRKY19_orf39667	f67f853de391991fb03df830eae0cdc8	1895	Gene3D	G3DSA:3.40.50.10140	-	667	809	1.3E-18	T	15-07-2021	IPR035897	Toll/interleukin-1 receptor homology (TIR) domain superfamily
WRKY19_orf39667	f67f853de391991fb03df830eae0cdc8	1895	Gene3D	G3DSA:3.80.10.10	Ribonuclease Inhibitor	1351	1464	1.8E-22	T	15-07-2021	IPR032675	Leucine-rich repeat domain superfamily
WRKY19_orf39667	f67f853de391991fb03df830eae0cdc8	1895	Gene3D	G3DSA:3.80.10.10	Ribonuclease Inhibitor	1133	1350	7.3E-24	T	15-07-2021	IPR032675	Leucine-rich repeat domain superfamily
WRKY19_orf39667	f67f853de391991fb03df830eae0cdc8	1895	SMART	SM00774	WRKY_cls	467	525	1.9E-30	T	15-07-2021	IPR003657	WRKY domain
WRKY19_orf39667	f67f853de391991fb03df830eae0cdc8	1895	SMART	SM00774	WRKY_cls	640	689	6.8E-6	T	15-07-2021	IPR003657	WRKY domain
WRKY19_orf39667	f67f853de391991fb03df830eae0cdc8	1895	Pfam	PF00931	NB-ARC domain	822	1031	7.7E-18	T	15-07-2021	IPR002182	NB-ARC
WRKY19_orf39667	f67f853de391991fb03df830eae0cdc8	1895	Pfam	PF03106	WRKY DNA -binding domain	468	524	6.0E-21	T	15-07-2021	IPR003657	WRKY domain
WRKY19_orf39667	f67f853de391991fb03df830eae0cdc8	1895	Pfam	PF03106	WRKY DNA -binding domain	641	661	2.8E-6	T	15-07-2021	IPR003657	WRKY domain
WRKY19_orf39667	f67f853de391991fb03df830eae0cdc8	1895	SUPERFAMILY	SSF52540	P-loop containing nucleoside triphosphate hydrolases	801	1062	3.06E-37	T	15-07-2021	IPR027417	P-loop containing nucleoside triphosphate hydrolase
WRKY19_orf39667	f67f853de391991fb03df830eae0cdc8	1895	Gene3D	G3DSA:2.20.25.80	WRKY domain	627	666	2.8E-14	T	15-07-2021	IPR036576	WRKY domain superfamily
WRKY19_orf39667	f67f853de391991fb03df830eae0cdc8	1895	ProSiteProfiles	PS50811	WRKY domain profile.	462	526	21.207	T	15-07-2021	IPR003657	WRKY domain
WRKY19_orf39667	f67f853de391991fb03df830eae0cdc8	1895	SUPERFAMILY	SSF47762	PAH2 domain	302	370	3.79E-17	T	15-07-2021	IPR036600	Paired amphipathic helix superfamily
WRKY19_orf39667	f67f853de391991fb03df830eae0cdc8	1895	ProSiteProfiles	PS50011	Protein kinase domain profile.	1626	1877	44.386	T	15-07-2021	IPR000719	Protein kinase domain
WRKY19_orf39667	f67f853de391991fb03df830eae0cdc8	1895	Gene3D	G3DSA:3.40.50.300	-	810	968	6.9E-23	T	15-07-2021	-	-
DAR5_orf5134	213f8984c6818a7c8de1d9ab9447bf1f	702	CDD	cd09396	LIM_DA1	347	402	1.10379E-19	T	15-07-2021	-	-
DAR5_orf5134	213f8984c6818a7c8de1d9ab9447bf1f	702	Pfam	PF05659	Arabidopsis broad-spectrum mildew resistance protein RPW8	7	146	3.4E-49	T	15-07-2021	IPR008808	Powdery mildew resistance protein, RPW8 domain
DAR5_orf5134	213f8984c6818a7c8de1d9ab9447bf1f	702	Gene3D	G3DSA:3.40.50.300	-	165	310	3.5E-19	T	15-07-2021	-	-
DAR5_orf5134	213f8984c6818a7c8de1d9ab9447bf1f	702	Gene3D	G3DSA:2.10.110.10	Cysteine Rich Protein	327	404	1.1E-8	T	15-07-2021	-	-
DAR5_orf5134	213f8984c6818a7c8de1d9ab9447bf1f	702	Pfam	PF00931	NB-ARC domain	178	305	5.3E-12	T	15-07-2021	IPR002182	NB-ARC
DAR5_orf5134	213f8984c6818a7c8de1d9ab9447bf1f	702	Pfam	PF00412	LIM domain	347	383	7.8E-8	T	15-07-2021	IPR001781	Zinc finger, LIM-type
DAR5_orf5134	213f8984c6818a7c8de1d9ab9447bf1f	702	ProSiteProfiles	PS50023	LIM domain profile.	345	416	10.94	T	15-07-2021	IPR001781	Zinc finger, LIM-type
DAR5_orf5134	213f8984c6818a7c8de1d9ab9447bf1f	702	ProSiteProfiles	PS51153	RPW8 domain profile.	1	155	32.049	T	15-07-2021	IPR008808	Powdery mildew resistance protein, RPW8 domain
DAR5_orf5134	213f8984c6818a7c8de1d9ab9447bf1f	702	Pfam	PF12315	Protein DA1	489	699	9.9E-84	T	15-07-2021	IPR022087	Protein DA1-like
DAR5_orf5134	213f8984c6818a7c8de1d9ab9447bf1f	702	SUPERFAMILY	SSF52540	P-loop containing nucleoside triphosphate hydrolases	172	319	3.46E-17	T	15-07-2021	IPR027417	P-loop containing nucleoside triphosphate hydrolase
DAR5_orf5134	213f8984c6818a7c8de1d9ab9447bf1f	702	ProSitePatterns	PS00478	LIM zinc-binding domain signature.	347	381	-	T	15-07-2021	IPR001781	Zinc finger, LIM-type
DAR5_orf5134	213f8984c6818a7c8de1d9ab9447bf1f	702	SMART	SM00132	lim_4	346	401	0.0025	T	15-07-2021	IPR001781	Zinc finger, LIM-type
Pi5-2_orf16571	5fa56b87895e9c58bf3743b9bf77bb83	1063	Gene3D	G3DSA:1.10.8.430	-	323	388	1.5E-6	T	15-07-2021	IPR042197	Apoptotic protease-activating factors, helical domain
Pi5-2_orf16571	5fa56b87895e9c58bf3743b9bf77bb83	1063	SUPERFAMILY	SSF52540	P-loop containing nucleoside triphosphate hydrolases	155	422	3.83E-49	T	15-07-2021	IPR027417	P-loop containing nucleoside triphosphate hydrolase
Pi5-2_orf16571	5fa56b87895e9c58bf3743b9bf77bb83	1063	Gene3D	G3DSA:3.80.10.10	Ribonuclease Inhibitor	535	790	7.5E-54	T	15-07-2021	IPR032675	Leucine-rich repeat domain superfamily
Pi5-2_orf16571	5fa56b87895e9c58bf3743b9bf77bb83	1063	Pfam	PF18052	Rx N-terminal domain	5	89	5.8E-11	T	15-07-2021	IPR041118	Rx, N-terminal
Pi5-2_orf16571	5fa56b87895e9c58bf3743b9bf77bb83	1063	ProSiteProfiles	PS51450	Leucine-rich repeat profile.	690	712	4.547	T	15-07-2021	IPR001611	Leucine-rich repeat
Pi5-2_orf16571	5fa56b87895e9c58bf3743b9bf77bb83	1063	Gene3D	G3DSA:1.20.5.4130	-	6	118	7.2E-9	T	15-07-2021	-	-
Pi5-2_orf16571	5fa56b87895e9c58bf3743b9bf77bb83	1063	Pfam	PF13855	Leucine rich repeat	595	652	2.3E-8	T	15-07-2021	IPR001611	Leucine-rich repeat
Pi5-2_orf16571	5fa56b87895e9c58bf3743b9bf77bb83	1063	Gene3D	G3DSA:1.10.10.10	-	404	504	5.3E-6	T	15-07-2021	IPR036388	Winged helix-like DNA-binding domain superfamily
Pi5-2_orf16571	5fa56b87895e9c58bf3743b9bf77bb83	1063	Pfam	PF00560	Leucine Rich Repeat	573	590	1.5	T	15-07-2021	IPR001611	Leucine-rich repeat
Pi5-2_orf16571	5fa56b87895e9c58bf3743b9bf77bb83	1063	Pfam	PF00931	NB-ARC domain	164	379	3.4E-31	T	15-07-2021	IPR002182	NB-ARC
Pi5-2_orf16571	5fa56b87895e9c58bf3743b9bf77bb83	1063	SUPERFAMILY	SSF52047	RNI-like	546	789	2.35E-45	T	15-07-2021	-	-
Pi5-2_orf16571	5fa56b87895e9c58bf3743b9bf77bb83	1063	ProSiteProfiles	PS51450	Leucine-rich repeat profile.	573	594	7.142	T	15-07-2021	IPR001611	Leucine-rich repeat
Pi5-2_orf16571	5fa56b87895e9c58bf3743b9bf77bb83	1063	SMART	SM00369	LRR_typ_2	571	594	11.0	T	15-07-2021	IPR003591	Leucine-rich repeat, typical subtype
Pi5-2_orf16571	5fa56b87895e9c58bf3743b9bf77bb83	1063	SMART	SM00369	LRR_typ_2	617	640	5.3	T	15-07-2021	IPR003591	Leucine-rich repeat, typical subtype
Pi5-2_orf16571	5fa56b87895e9c58bf3743b9bf77bb83	1063	SMART	SM00369	LRR_typ_2	712	736	370.0	T	15-07-2021	IPR003591	Leucine-rich repeat, typical subtype
Pi5-2_orf16571	5fa56b87895e9c58bf3743b9bf77bb83	1063	SMART	SM00369	LRR_typ_2	664	688	130.0	T	15-07-2021	IPR003591	Leucine-rich repeat, typical subtype
Pi5-2_orf16571	5fa56b87895e9c58bf3743b9bf77bb83	1063	ProSiteProfiles	PS51450	Leucine-rich repeat profile.	619	640	5.463	T	15-07-2021	IPR001611	Leucine-rich repeat
Pi5-2_orf16571	5fa56b87895e9c58bf3743b9bf77bb83	1063	ProSiteProfiles	PS51450	Leucine-rich repeat profile.	666	689	4.662	T	15-07-2021	IPR001611	Leucine-rich repeat
Pi5-2_orf16571	5fa56b87895e9c58bf3743b9bf77bb83	1063	ProSiteProfiles	PS51450	Leucine-rich repeat profile.	642	664	4.732	T	15-07-2021	IPR001611	Leucine-rich repeat
Pi5-2_orf16571	5fa56b87895e9c58bf3743b9bf77bb83	1063	Gene3D	G3DSA:3.40.50.300	-	121	314	5.8E-25	T	15-07-2021	-	-
Pi5-2_orf16571	5fa56b87895e9c58bf3743b9bf77bb83	1063	PRINTS	PR00364	Disease resistance protein signature	262	276	7.6E-12	T	15-07-2021	-	-
Pi5-2_orf16571	5fa56b87895e9c58bf3743b9bf77bb83	1063	PRINTS	PR00364	Disease resistance protein signature	184	199	7.6E-12	T	15-07-2021	-	-
Pi5-2_orf16571	5fa56b87895e9c58bf3743b9bf77bb83	1063	PRINTS	PR00364	Disease resistance protein signature	357	371	7.6E-12	T	15-07-2021	-	-
Pi5-2_orf16571	5fa56b87895e9c58bf3743b9bf77bb83	1063	PRINTS	PR00364	Disease resistance protein signature	686	702	7.6E-12	T	15-07-2021	-	-
Pi5-2_orf16571	5fa56b87895e9c58bf3743b9bf77bb83	1063	ProSiteProfiles	PS51450	Leucine-rich repeat profile.	596	618	5.756	T	15-07-2021	IPR001611	Leucine-rich repeat
Rpi-amr1e_orf27417	0ed1b130c17e6d4c9d1883add3d62d52	1013	PRINTS	PR00364	Disease resistance protein signature	198	213	3.4E-16	T	15-07-2021	-	-
Rpi-amr1e_orf27417	0ed1b130c17e6d4c9d1883add3d62d52	1013	PRINTS	PR00364	Disease resistance protein signature	271	285	3.4E-16	T	15-07-2021	-	-
Rpi-amr1e_orf27417	0ed1b130c17e6d4c9d1883add3d62d52	1013	PRINTS	PR00364	Disease resistance protein signature	366	380	3.4E-16	T	15-07-2021	-	-
Rpi-amr1e_orf27417	0ed1b130c17e6d4c9d1883add3d62d52	1013	PRINTS	PR00364	Disease resistance protein signature	728	744	3.4E-16	T	15-07-2021	-	-
Rpi-amr1e_orf27417	0ed1b130c17e6d4c9d1883add3d62d52	1013	Gene3D	G3DSA:3.40.50.300	-	162	322	3.7E-36	T	15-07-2021	-	-
Rpi-amr1e_orf27417	0ed1b130c17e6d4c9d1883add3d62d52	1013	SUPERFAMILY	SSF52047	RNI-like	651	888	9.42E-13	T	15-07-2021	-	-
Rpi-amr1e_orf27417	0ed1b130c17e6d4c9d1883add3d62d52	1013	CDD	cd14798	RX-CC_like	2	146	6.01604E-14	T	15-07-2021	IPR038005	Virus X resistance protein-like, coiled-coil domain
Rpi-amr1e_orf27417	0ed1b130c17e6d4c9d1883add3d62d52	1013	Gene3D	G3DSA:3.80.10.10	Ribonuclease Inhibitor	599	899	3.0E-11	T	15-07-2021	IPR032675	Leucine-rich repeat domain superfamily
Rpi-amr1e_orf27417	0ed1b130c17e6d4c9d1883add3d62d52	1013	Gene3D	G3DSA:1.10.10.10	-	416	506	2.5E-21	T	15-07-2021	IPR036388	Winged helix-like DNA-binding domain superfamily
Rpi-amr1e_orf27417	0ed1b130c17e6d4c9d1883add3d62d52	1013	Gene3D	G3DSA:1.10.8.430	-	332	415	4.5E-13	T	15-07-2021	IPR042197	Apoptotic protease-activating factors, helical domain
Rpi-amr1e_orf27417	0ed1b130c17e6d4c9d1883add3d62d52	1013	Gene3D	G3DSA:1.20.5.4130	-	1	151	4.1E-21	T	15-07-2021	-	-
Rpi-amr1e_orf27417	0ed1b130c17e6d4c9d1883add3d62d52	1013	Coils	Coil	Coil	122	142	-	T	15-07-2021	-	-
Rpi-amr1e_orf27417	0ed1b130c17e6d4c9d1883add3d62d52	1013	Pfam	PF00931	NB-ARC domain	179	417	1.2E-57	T	15-07-2021	IPR002182	NB-ARC
Rpi-amr1e_orf27417	0ed1b130c17e6d4c9d1883add3d62d52	1013	SUPERFAMILY	SSF52540	P-loop containing nucleoside triphosphate hydrolases	171	429	1.5E-60	T	15-07-2021	IPR027417	P-loop containing nucleoside triphosphate hydrolase
Sr35_orf36124	13b1e9c405aff028d4f7c9eb85ad3520	919	Pfam	PF18052	Rx N-terminal domain	7	91	2.2E-19	T	15-07-2021	IPR041118	Rx, N-terminal
Sr35_orf36124	13b1e9c405aff028d4f7c9eb85ad3520	919	PRINTS	PR00364	Disease resistance protein signature	271	285	2.9E-16	T	15-07-2021	-	-
Sr35_orf36124	13b1e9c405aff028d4f7c9eb85ad3520	919	PRINTS	PR00364	Disease resistance protein signature	574	590	2.9E-16	T	15-07-2021	-	-
Sr35_orf36124	13b1e9c405aff028d4f7c9eb85ad3520	919	PRINTS	PR00364	Disease resistance protein signature	367	381	2.9E-16	T	15-07-2021	-	-
Sr35_orf36124	13b1e9c405aff028d4f7c9eb85ad3520	919	PRINTS	PR00364	Disease resistance protein signature	195	210	2.9E-16	T	15-07-2021	-	-
Sr35_orf36124	13b1e9c405aff028d4f7c9eb85ad3520	919	SUPERFAMILY	SSF52540	P-loop containing nucleoside triphosphate hydrolases	156	435	1.42E-62	T	15-07-2021	IPR027417	P-loop containing nucleoside triphosphate hydrolase
Sr35_orf36124	13b1e9c405aff028d4f7c9eb85ad3520	919	Gene3D	G3DSA:3.40.50.300	-	157	326	3.9E-34	T	15-07-2021	-	-
Sr35_orf36124	13b1e9c405aff028d4f7c9eb85ad3520	919	Gene3D	G3DSA:1.10.10.10	-	421	511	2.2E-16	T	15-07-2021	IPR036388	Winged helix-like DNA-binding domain superfamily
Sr35_orf36124	13b1e9c405aff028d4f7c9eb85ad3520	919	Gene3D	G3DSA:1.10.8.430	-	332	420	1.8E-14	T	15-07-2021	IPR042197	Apoptotic protease-activating factors, helical domain
Sr35_orf36124	13b1e9c405aff028d4f7c9eb85ad3520	919	SUPERFAMILY	SSF52058	L domain-like	485	881	1.84E-35	T	15-07-2021	-	-
Sr35_orf36124	13b1e9c405aff028d4f7c9eb85ad3520	919	Gene3D	G3DSA:3.80.10.10	Ribonuclease Inhibitor	524	888	2.4E-30	T	15-07-2021	IPR032675	Leucine-rich repeat domain superfamily
Sr35_orf36124	13b1e9c405aff028d4f7c9eb85ad3520	919	CDD	cd14798	RX-CC_like	6	136	9.97117E-19	T	15-07-2021	IPR038005	Virus X resistance protein-like, coiled-coil domain
Sr35_orf36124	13b1e9c405aff028d4f7c9eb85ad3520	919	Gene3D	G3DSA:1.20.5.4130	-	6	121	2.5E-29	T	15-07-2021	-	-
Sr35_orf36124	13b1e9c405aff028d4f7c9eb85ad3520	919	Coils	Coil	Coil	120	151	-	T	15-07-2021	-	-
Sr35_orf36124	13b1e9c405aff028d4f7c9eb85ad3520	919	Pfam	PF00931	NB-ARC domain	172	421	1.1E-47	T	15-07-2021	IPR002182	NB-ARC
Pii-2_orf18388	9da092430737bdd1b0f0c712e96ba2e8	1082	ProSiteProfiles	PS51450	Leucine-rich repeat profile.	690	712	4.547	T	15-07-2021	IPR001611	Leucine-rich repeat
Pii-2_orf18388	9da092430737bdd1b0f0c712e96ba2e8	1082	Pfam	PF00560	Leucine Rich Repeat	573	590	1.5	T	15-07-2021	IPR001611	Leucine-rich repeat
Pii-2_orf18388	9da092430737bdd1b0f0c712e96ba2e8	1082	Gene3D	G3DSA:3.40.50.300	-	139	314	2.7E-25	T	15-07-2021	-	-
Pii-2_orf18388	9da092430737bdd1b0f0c712e96ba2e8	1082	SUPERFAMILY	SSF52540	P-loop containing nucleoside triphosphate hydrolases	155	422	5.83E-49	T	15-07-2021	IPR027417	P-loop containing nucleoside triphosphate hydrolase
Pii-2_orf18388	9da092430737bdd1b0f0c712e96ba2e8	1082	Pfam	PF13855	Leucine rich repeat	595	652	2.4E-8	T	15-07-2021	IPR001611	Leucine-rich repeat
Pii-2_orf18388	9da092430737bdd1b0f0c712e96ba2e8	1082	Gene3D	G3DSA:1.20.5.4130	-	6	118	7.7E-9	T	15-07-2021	-	-
Pii-2_orf18388	9da092430737bdd1b0f0c712e96ba2e8	1082	PRINTS	PR00364	Disease resistance protein signature	686	702	8.1E-12	T	15-07-2021	-	-
Pii-2_orf18388	9da092430737bdd1b0f0c712e96ba2e8	1082	PRINTS	PR00364	Disease resistance protein signature	184	199	8.1E-12	T	15-07-2021	-	-
Pii-2_orf18388	9da092430737bdd1b0f0c712e96ba2e8	1082	PRINTS	PR00364	Disease resistance protein signature	262	276	8.1E-12	T	15-07-2021	-	-
Pii-2_orf18388	9da092430737bdd1b0f0c712e96ba2e8	1082	PRINTS	PR00364	Disease resistance protein signature	357	371	8.1E-12	T	15-07-2021	-	-
Pii-2_orf18388	9da092430737bdd1b0f0c712e96ba2e8	1082	Pfam	PF00931	NB-ARC domain	164	379	3.5E-31	T	15-07-2021	IPR002182	NB-ARC
Pii-2_orf18388	9da092430737bdd1b0f0c712e96ba2e8	1082	ProSiteProfiles	PS51450	Leucine-rich repeat profile.	573	594	7.142	T	15-07-2021	IPR001611	Leucine-rich repeat
Pii-2_orf18388	9da092430737bdd1b0f0c712e96ba2e8	1082	SUPERFAMILY	SSF52047	RNI-like	546	789	1.8E-45	T	15-07-2021	-	-
Pii-2_orf18388	9da092430737bdd1b0f0c712e96ba2e8	1082	SMART	SM00369	LRR_typ_2	571	594	11.0	T	15-07-2021	IPR003591	Leucine-rich repeat, typical subtype
Pii-2_orf18388	9da092430737bdd1b0f0c712e96ba2e8	1082	SMART	SM00369	LRR_typ_2	617	640	5.3	T	15-07-2021	IPR003591	Leucine-rich repeat, typical subtype
Pii-2_orf18388	9da092430737bdd1b0f0c712e96ba2e8	1082	SMART	SM00369	LRR_typ_2	712	736	370.0	T	15-07-2021	IPR003591	Leucine-rich repeat, typical subtype
Pii-2_orf18388	9da092430737bdd1b0f0c712e96ba2e8	1082	SMART	SM00369	LRR_typ_2	664	688	130.0	T	15-07-2021	IPR003591	Leucine-rich repeat, typical subtype
Pii-2_orf18388	9da092430737bdd1b0f0c712e96ba2e8	1082	Gene3D	G3DSA:3.80.10.10	Ribonuclease Inhibitor	535	790	7.8E-54	T	15-07-2021	IPR032675	Leucine-rich repeat domain superfamily
Pii-2_orf18388	9da092430737bdd1b0f0c712e96ba2e8	1082	ProSiteProfiles	PS51450	Leucine-rich repeat profile.	619	640	5.463	T	15-07-2021	IPR001611	Leucine-rich repeat
Pii-2_orf18388	9da092430737bdd1b0f0c712e96ba2e8	1082	Gene3D	G3DSA:1.10.8.430	-	323	388	1.5E-6	T	15-07-2021	IPR042197	Apoptotic protease-activating factors, helical domain
Pii-2_orf18388	9da092430737bdd1b0f0c712e96ba2e8	1082	ProSiteProfiles	PS51450	Leucine-rich repeat profile.	666	689	4.662	T	15-07-2021	IPR001611	Leucine-rich repeat
Pii-2_orf18388	9da092430737bdd1b0f0c712e96ba2e8	1082	ProSiteProfiles	PS51450	Leucine-rich repeat profile.	642	664	4.732	T	15-07-2021	IPR001611	Leucine-rich repeat
Pii-2_orf18388	9da092430737bdd1b0f0c712e96ba2e8	1082	ProSiteProfiles	PS51450	Leucine-rich repeat profile.	596	618	5.756	T	15-07-2021	IPR001611	Leucine-rich repeat
Pii-2_orf18388	9da092430737bdd1b0f0c712e96ba2e8	1082	Pfam	PF18052	Rx N-terminal domain	5	89	6.0E-11	T	15-07-2021	IPR041118	Rx, N-terminal
Pii-2_orf18388	9da092430737bdd1b0f0c712e96ba2e8	1082	Gene3D	G3DSA:1.10.10.10	-	404	504	5.5E-6	T	15-07-2021	IPR036388	Winged helix-like DNA-binding domain superfamily
NRC2_orf15046	a5940a817bc909c5a7014cb47bcf5a73	885	Pfam	PF00931	NB-ARC domain	162	399	7.4E-60	T	15-07-2021	IPR002182	NB-ARC
NRC2_orf15046	a5940a817bc909c5a7014cb47bcf5a73	885	Gene3D	G3DSA:3.40.50.300	-	140	308	6.9E-35	T	15-07-2021	-	-
NRC2_orf15046	a5940a817bc909c5a7014cb47bcf5a73	885	Gene3D	G3DSA:1.10.10.10	-	399	489	1.0E-19	T	15-07-2021	IPR036388	Winged helix-like DNA-binding domain superfamily
NRC2_orf15046	a5940a817bc909c5a7014cb47bcf5a73	885	Pfam	PF18052	Rx N-terminal domain	5	90	8.5E-14	T	15-07-2021	IPR041118	Rx, N-terminal
NRC2_orf15046	a5940a817bc909c5a7014cb47bcf5a73	885	SUPERFAMILY	SSF52058	L domain-like	477	848	1.11E-27	T	15-07-2021	-	-
NRC2_orf15046	a5940a817bc909c5a7014cb47bcf5a73	885	Gene3D	G3DSA:1.20.5.4130	-	1	126	2.5E-14	T	15-07-2021	-	-
NRC2_orf15046	a5940a817bc909c5a7014cb47bcf5a73	885	CDD	cd14798	RX-CC_like	2	122	4.55178E-29	T	15-07-2021	IPR038005	Virus X resistance protein-like, coiled-coil domain
NRC2_orf15046	a5940a817bc909c5a7014cb47bcf5a73	885	SUPERFAMILY	SSF52540	P-loop containing nucleoside triphosphate hydrolases	146	412	2.73E-62	T	15-07-2021	IPR027417	P-loop containing nucleoside triphosphate hydrolase
NRC2_orf15046	a5940a817bc909c5a7014cb47bcf5a73	885	PRINTS	PR00364	Disease resistance protein signature	346	360	5.2E-14	T	15-07-2021	-	-
NRC2_orf15046	a5940a817bc909c5a7014cb47bcf5a73	885	PRINTS	PR00364	Disease resistance protein signature	254	268	5.2E-14	T	15-07-2021	-	-
NRC2_orf15046	a5940a817bc909c5a7014cb47bcf5a73	885	PRINTS	PR00364	Disease resistance protein signature	178	193	5.2E-14	T	15-07-2021	-	-
NRC2_orf15046	a5940a817bc909c5a7014cb47bcf5a73	885	PRINTS	PR00364	Disease resistance protein signature	712	728	5.2E-14	T	15-07-2021	-	-
NRC2_orf15046	a5940a817bc909c5a7014cb47bcf5a73	885	Gene3D	G3DSA:1.10.8.430	-	311	398	1.5E-15	T	15-07-2021	IPR042197	Apoptotic protease-activating factors, helical domain
NRC2_orf15046	a5940a817bc909c5a7014cb47bcf5a73	885	Coils	Coil	Coil	104	124	-	T	15-07-2021	-	-
NRC2_orf15046	a5940a817bc909c5a7014cb47bcf5a73	885	Gene3D	G3DSA:3.80.10.10	Ribonuclease Inhibitor	561	865	9.6E-29	T	15-07-2021	IPR032675	Leucine-rich repeat domain superfamily
NbNRC4b_orf14025	7ed137a301d51d8ea42d7add72d3a68e	104	Coils	Coil	Coil	104	104	-	T	15-07-2021	-	-
Dm1_Uk-3_orf5283	26c8edcfa36cc1e62a0409b8879888b2	1067	CDD	cd00009	AAA	216	330	0.00759172	T	15-07-2021	-	-
Dm1_Uk-3_orf5283	26c8edcfa36cc1e62a0409b8879888b2	1067	PRINTS	PR00364	Disease resistance protein signature	382	396	1.1E-21	T	15-07-2021	-	-
Dm1_Uk-3_orf5283	26c8edcfa36cc1e62a0409b8879888b2	1067	PRINTS	PR00364	Disease resistance protein signature	213	228	1.1E-21	T	15-07-2021	-	-
Dm1_Uk-3_orf5283	26c8edcfa36cc1e62a0409b8879888b2	1067	PRINTS	PR00364	Disease resistance protein signature	289	303	1.1E-21	T	15-07-2021	-	-
Dm1_Uk-3_orf5283	26c8edcfa36cc1e62a0409b8879888b2	1067	PRINTS	PR00364	Disease resistance protein signature	633	649	1.1E-21	T	15-07-2021	-	-
Dm1_Uk-3_orf5283	26c8edcfa36cc1e62a0409b8879888b2	1067	Gene3D	G3DSA:3.40.50.10140	-	11	181	1.2E-58	T	15-07-2021	IPR035897	Toll/interleukin-1 receptor homology (TIR) domain superfamily
Dm1_Uk-3_orf5283	26c8edcfa36cc1e62a0409b8879888b2	1067	SUPERFAMILY	SSF52058	L domain-like	538	849	6.35E-41	T	15-07-2021	-	-
Dm1_Uk-3_orf5283	26c8edcfa36cc1e62a0409b8879888b2	1067	Gene3D	G3DSA:1.10.8.430	-	349	431	2.7E-14	T	15-07-2021	IPR042197	Apoptotic protease-activating factors, helical domain
Dm1_Uk-3_orf5283	26c8edcfa36cc1e62a0409b8879888b2	1067	Pfam	PF00931	NB-ARC domain	196	417	4.5E-28	T	15-07-2021	IPR002182	NB-ARC
Dm1_Uk-3_orf5283	26c8edcfa36cc1e62a0409b8879888b2	1067	Pfam	PF01582	TIR domain	17	192	1.9E-49	T	15-07-2021	IPR000157	Toll/interleukin-1 receptor homology (TIR) domain
Dm1_Uk-3_orf5283	26c8edcfa36cc1e62a0409b8879888b2	1067	SMART	SM00382	AAA_5	210	348	6.6E-4	T	15-07-2021	IPR003593	AAA+ ATPase domain
Dm1_Uk-3_orf5283	26c8edcfa36cc1e62a0409b8879888b2	1067	Pfam	PF07725	Leucine Rich Repeat	615	633	1.8E-7	T	15-07-2021	IPR011713	Leucine-rich repeat 3
Dm1_Uk-3_orf5283	26c8edcfa36cc1e62a0409b8879888b2	1067	SMART	SM00255	till_3	16	153	8.1E-51	T	15-07-2021	IPR000157	Toll/interleukin-1 receptor homology (TIR) domain
Dm1_Uk-3_orf5283	26c8edcfa36cc1e62a0409b8879888b2	1067	Gene3D	G3DSA:3.40.50.300	-	182	343	2.5E-30	T	15-07-2021	-	-
Dm1_Uk-3_orf5283	26c8edcfa36cc1e62a0409b8879888b2	1067	SUPERFAMILY	SSF52200	Toll/Interleukin receptor TIR domain	6	155	1.27E-35	T	15-07-2021	IPR035897	Toll/interleukin-1 receptor homology (TIR) domain superfamily
Dm1_Uk-3_orf5283	26c8edcfa36cc1e62a0409b8879888b2	1067	SUPERFAMILY	SSF52540	P-loop containing nucleoside triphosphate hydrolases	177	441	1.7E-60	T	15-07-2021	IPR027417	P-loop containing nucleoside triphosphate hydrolase
Dm1_Uk-3_orf5283	26c8edcfa36cc1e62a0409b8879888b2	1067	Gene3D	G3DSA:3.80.10.10	Ribonuclease Inhibitor	536	704	6.7E-24	T	15-07-2021	IPR032675	Leucine-rich repeat domain superfamily
Dm1_Uk-3_orf5283	26c8edcfa36cc1e62a0409b8879888b2	1067	Gene3D	G3DSA:3.80.10.10	Ribonuclease Inhibitor	705	841	4.2E-20	T	15-07-2021	IPR032675	Leucine-rich repeat domain superfamily
Dm1_Uk-3_orf5283	26c8edcfa36cc1e62a0409b8879888b2	1067	SUPERFAMILY	SSF46785	Winged helix DNA-binding domain	418	505	2.99E-8	T	15-07-2021	IPR036390	Winged helix DNA-binding domain superfamily
Dm1_Uk-3_orf5283	26c8edcfa36cc1e62a0409b8879888b2	1067	ProSiteProfiles	PS50104	TIR domain profile.	15	153	26.223	T	15-07-2021	IPR000157	Toll/interleukin-1 receptor homology (TIR) domain
RPP1-NdA_orf29777	958cf183c3193ac79cf8f5642c979f01	1154	Pfam	PF00931	NB-ARC domain	276	494	2.2E-15	T	15-07-2021	IPR002182	NB-ARC
RPP1-NdA_orf29777	958cf183c3193ac79cf8f5642c979f01	1154	SMART	SM00382	AAA_5	285	425	0.0041	T	15-07-2021	IPR003593	AAA+ ATPase domain
RPP1-NdA_orf29777	958cf183c3193ac79cf8f5642c979f01	1154	PRINTS	PR00364	Disease resistance protein signature	459	473	2.9E-22	T	15-07-2021	-	-
RPP1-NdA_orf29777	958cf183c3193ac79cf8f5642c979f01	1154	PRINTS	PR00364	Disease resistance protein signature	288	303	2.9E-22	T	15-07-2021	-	-
RPP1-NdA_orf29777	958cf183c3193ac79cf8f5642c979f01	1154	PRINTS	PR00364	Disease resistance protein signature	366	380	2.9E-22	T	15-07-2021	-	-
RPP1-NdA_orf29777	958cf183c3193ac79cf8f5642c979f01	1154	PRINTS	PR00364	Disease resistance protein signature	869	885	2.9E-22	T	15-07-2021	-	-
RPP1-NdA_orf29777	958cf183c3193ac79cf8f5642c979f01	1154	SMART	SM00255	till_3	90	227	8.2E-57	T	15-07-2021	IPR000157	Toll/interleukin-1 receptor homology (TIR) domain
RPP1-NdA_orf29777	958cf183c3193ac79cf8f5642c979f01	1154	Pfam	PF01582	TIR domain	90	267	7.0E-54	T	15-07-2021	IPR000157	Toll/interleukin-1 receptor homology (TIR) domain
RPP1-NdA_orf29777	958cf183c3193ac79cf8f5642c979f01	1154	Gene3D	G3DSA:3.40.50.10140	-	87	252	8.2E-61	T	15-07-2021	IPR035897	Toll/interleukin-1 receptor homology (TIR) domain superfamily
RPP1-NdA_orf29777	958cf183c3193ac79cf8f5642c979f01	1154	Gene3D	G3DSA:1.10.8.430	-	426	508	4.4E-9	T	15-07-2021	IPR042197	Apoptotic protease-activating factors, helical domain
RPP1-NdA_orf29777	958cf183c3193ac79cf8f5642c979f01	1154	SUPERFAMILY	SSF52200	Toll/Interleukin receptor TIR domain	83	230	3.92E-38	T	15-07-2021	IPR035897	Toll/interleukin-1 receptor homology (TIR) domain superfamily
RPP1-NdA_orf29777	958cf183c3193ac79cf8f5642c979f01	1154	SUPERFAMILY	SSF52047	RNI-like	665	891	3.06E-34	T	15-07-2021	-	-
RPP1-NdA_orf29777	958cf183c3193ac79cf8f5642c979f01	1154	ProSiteProfiles	PS50104	TIR domain profile.	89	227	27.4	T	15-07-2021	IPR000157	Toll/interleukin-1 receptor homology (TIR) domain
RPP1-NdA_orf29777	958cf183c3193ac79cf8f5642c979f01	1154	Gene3D	G3DSA:3.40.50.300	-	253	420	1.7E-23	T	15-07-2021	-	-
RPP1-NdA_orf29777	958cf183c3193ac79cf8f5642c979f01	1154	SUPERFAMILY	SSF52540	P-loop containing nucleoside triphosphate hydrolases	248	518	7.02E-52	T	15-07-2021	IPR027417	P-loop containing nucleoside triphosphate hydrolase
RPP1-NdA_orf29777	958cf183c3193ac79cf8f5642c979f01	1154	SUPERFAMILY	SSF46785	Winged helix DNA-binding domain	495	578	2.04E-7	T	15-07-2021	IPR036390	Winged helix DNA-binding domain superfamily
RPP1-NdA_orf29777	958cf183c3193ac79cf8f5642c979f01	1154	Gene3D	G3DSA:3.80.10.10	Ribonuclease Inhibitor	894	1028	5.4E-7	T	15-07-2021	IPR032675	Leucine-rich repeat domain superfamily
RPP1-NdA_orf29777	958cf183c3193ac79cf8f5642c979f01	1154	SUPERFAMILY	SSF52058	L domain-like	893	1013	1.48E-6	T	15-07-2021	-	-
RPP1-NdA_orf29777	958cf183c3193ac79cf8f5642c979f01	1154	Gene3D	G3DSA:3.80.10.10	Ribonuclease Inhibitor	789	893	1.2E-23	T	15-07-2021	IPR032675	Leucine-rich repeat domain superfamily
RPP1-NdA_orf29777	958cf183c3193ac79cf8f5642c979f01	1154	Gene3D	G3DSA:3.80.10.10	Ribonuclease Inhibitor	588	788	1.2E-18	T	15-07-2021	IPR032675	Leucine-rich repeat domain superfamily
Xo1_orf40684	18d4dec72e7a66d4cb701421b4105ba0	1709	CDD	cd00009	AAA	298	445	1.91347E-4	T	15-07-2021	-	-
Xo1_orf40684	18d4dec72e7a66d4cb701421b4105ba0	1709	SUPERFAMILY	SSF52540	P-loop containing nucleoside triphosphate hydrolases	288	564	8.79E-62	T	15-07-2021	IPR027417	P-loop containing nucleoside triphosphate hydrolase
Xo1_orf40684	18d4dec72e7a66d4cb701421b4105ba0	1709	Gene3D	G3DSA:3.40.50.300	-	283	461	3.9E-35	T	15-07-2021	-	-
Xo1_orf40684	18d4dec72e7a66d4cb701421b4105ba0	1709	SUPERFAMILY	SSF57667	beta-beta-alpha zinc fingers	143	195	5.83E-5	T	15-07-2021	IPR036236	Zinc finger C2H2 superfamily
Xo1_orf40684	18d4dec72e7a66d4cb701421b4105ba0	1709	SMART	SM00367	LRR_CC_2	1151	1177	42.0	T	15-07-2021	IPR006553	Leucine-rich repeat, cysteine-containing subtype
Xo1_orf40684	18d4dec72e7a66d4cb701421b4105ba0	1709	SMART	SM00367	LRR_CC_2	1430	1456	42.0	T	15-07-2021	IPR006553	Leucine-rich repeat, cysteine-containing subtype
Xo1_orf40684	18d4dec72e7a66d4cb701421b4105ba0	1709	SMART	SM00367	LRR_CC_2	1244	1270	230.0	T	15-07-2021	IPR006553	Leucine-rich repeat, cysteine-containing subtype
Xo1_orf40684	18d4dec72e7a66d4cb701421b4105ba0	1709	SMART	SM00367	LRR_CC_2	1626	1653	620.0	T	15-07-2021	IPR006553	Leucine-rich repeat, cysteine-containing subtype
Xo1_orf40684	18d4dec72e7a66d4cb701421b4105ba0	1709	SMART	SM00367	LRR_CC_2	1337	1363	42.0	T	15-07-2021	IPR006553	Leucine-rich repeat, cysteine-containing subtype
Xo1_orf40684	18d4dec72e7a66d4cb701421b4105ba0	1709	Gene3D	G3DSA:3.80.10.10	Ribonuclease Inhibitor	1474	1705	5.2E-22	T	15-07-2021	IPR032675	Leucine-rich repeat domain superfamily
Xo1_orf40684	18d4dec72e7a66d4cb701421b4105ba0	1709	ProSiteProfiles	PS50808	Zinc finger BED-type profile.	140	197	14.747	T	15-07-2021	IPR003656	Zinc finger, BED-type
Xo1_orf40684	18d4dec72e7a66d4cb701421b4105ba0	1709	SUPERFAMILY	SSF52058	L domain-like	626	1086	5.37E-27	T	15-07-2021	-	-
Xo1_orf40684	18d4dec72e7a66d4cb701421b4105ba0	1709	Pfam	PF02892	BED zinc finger	143	188	2.6E-6	T	15-07-2021	IPR003656	Zinc finger, BED-type
Xo1_orf40684	18d4dec72e7a66d4cb701421b4105ba0	1709	Coils	Coil	Coil	243	263	-	T	15-07-2021	-	-
Xo1_orf40684	18d4dec72e7a66d4cb701421b4105ba0	1709	PRINTS	PR00364	Disease resistance protein signature	321	336	4.7E-15	T	15-07-2021	-	-
Xo1_orf40684	18d4dec72e7a66d4cb701421b4105ba0	1709	PRINTS	PR00364	Disease resistance protein signature	1031	1047	4.7E-15	T	15-07-2021	-	-
Xo1_orf40684	18d4dec72e7a66d4cb701421b4105ba0	1709	PRINTS	PR00364	Disease resistance protein signature	501	515	4.7E-15	T	15-07-2021	-	-
Xo1_orf40684	18d4dec72e7a66d4cb701421b4105ba0	1709	PRINTS	PR00364	Disease resistance protein signature	395	409	4.7E-15	T	15-07-2021	-	-
Xo1_orf40684	18d4dec72e7a66d4cb701421b4105ba0	1709	Gene3D	G3DSA:3.80.10.10	Ribonuclease Inhibitor	1292	1467	3.6E-9	T	15-07-2021	IPR032675	Leucine-rich repeat domain superfamily
Xo1_orf40684	18d4dec72e7a66d4cb701421b4105ba0	1709	Gene3D	G3DSA:3.80.10.10	Ribonuclease Inhibitor	663	890	2.1E-11	T	15-07-2021	IPR032675	Leucine-rich repeat domain superfamily
Xo1_orf40684	18d4dec72e7a66d4cb701421b4105ba0	1709	Gene3D	G3DSA:3.80.10.10	Ribonuclease Inhibitor	907	1060	6.5E-10	T	15-07-2021	IPR032675	Leucine-rich repeat domain superfamily
Xo1_orf40684	18d4dec72e7a66d4cb701421b4105ba0	1709	Pfam	PF18052	Rx N-terminal domain	31	100	8.2E-9	T	15-07-2021	IPR041118	Rx, N-terminal
Xo1_orf40684	18d4dec72e7a66d4cb701421b4105ba0	1709	SUPERFAMILY	SSF52058	L domain-like	1067	1371	2.77E-19	T	15-07-2021	-	-
Xo1_orf40684	18d4dec72e7a66d4cb701421b4105ba0	1709	SMART	SM00614	bed5	140	193	7.3E-20	T	15-07-2021	-	-
Xo1_orf40684	18d4dec72e7a66d4cb701421b4105ba0	1709	Gene3D	G3DSA:1.10.10.10	-	544	638	4.3E-13	T	15-07-2021	IPR036388	Winged helix-like DNA-binding domain superfamily
Xo1_orf40684	18d4dec72e7a66d4cb701421b4105ba0	1709	SUPERFAMILY	SSF52058	L domain-like	1376	1687	1.36E-28	T	15-07-2021	-	-
Xo1_orf40684	18d4dec72e7a66d4cb701421b4105ba0	1709	Coils	Coil	Coil	1612	1632	-	T	15-07-2021	-	-
Xo1_orf40684	18d4dec72e7a66d4cb701421b4105ba0	1709	Gene3D	G3DSA:3.80.10.10	Ribonuclease Inhibitor	1061	1281	7.9E-9	T	15-07-2021	IPR032675	Leucine-rich repeat domain superfamily
Xo1_orf40684	18d4dec72e7a66d4cb701421b4105ba0	1709	Pfam	PF00931	NB-ARC domain	302	551	7.2E-42	T	15-07-2021	IPR002182	NB-ARC
MLA3_orf11072	ca0537ee4b316c9f33d767159712bd12	958	Coils	Coil	Coil	26	46	-	T	15-07-2021	-	-
MLA3_orf11072	ca0537ee4b316c9f33d767159712bd12	958	SUPERFAMILY	SSF52058	L domain-like	499	821	1.07E-31	T	15-07-2021	-	-
MLA3_orf11072	ca0537ee4b316c9f33d767159712bd12	958	PRINTS	PR00364	Disease resistance protein signature	269	283	8.6E-18	T	15-07-2021	-	-
MLA3_orf11072	ca0537ee4b316c9f33d767159712bd12	958	PRINTS	PR00364	Disease resistance protein signature	629	645	8.6E-18	T	15-07-2021	-	-
MLA3_orf11072	ca0537ee4b316c9f33d767159712bd12	958	PRINTS	PR00364	Disease resistance protein signature	196	211	8.6E-18	T	15-07-2021	-	-
MLA3_orf11072	ca0537ee4b316c9f33d767159712bd12	958	PRINTS	PR00364	Disease resistance protein signature	367	381	8.6E-18	T	15-07-2021	-	-
MLA3_orf11072	ca0537ee4b316c9f33d767159712bd12	958	Gene3D	G3DSA:3.80.10.10	Ribonuclease Inhibitor	510	835	9.9E-28	T	15-07-2021	IPR032675	Leucine-rich repeat domain superfamily
MLA3_orf11072	ca0537ee4b316c9f33d767159712bd12	958	Gene3D	G3DSA:1.10.8.430	-	332	420	3.8E-14	T	15-07-2021	IPR042197	Apoptotic protease-activating factors, helical domain
MLA3_orf11072	ca0537ee4b316c9f33d767159712bd12	958	Gene3D	G3DSA:1.20.5.4130	-	6	120	2.2E-32	T	15-07-2021	-	-
MLA3_orf11072	ca0537ee4b316c9f33d767159712bd12	958	SUPERFAMILY	SSF52540	P-loop containing nucleoside triphosphate hydrolases	176	435	4.35E-59	T	15-07-2021	IPR027417	P-loop containing nucleoside triphosphate hydrolase
MLA3_orf11072	ca0537ee4b316c9f33d767159712bd12	958	Pfam	PF18052	Rx N-terminal domain	7	93	1.4E-19	T	15-07-2021	IPR041118	Rx, N-terminal
MLA3_orf11072	ca0537ee4b316c9f33d767159712bd12	958	Pfam	PF00931	NB-ARC domain	196	423	2.4E-44	T	15-07-2021	IPR002182	NB-ARC
MLA3_orf11072	ca0537ee4b316c9f33d767159712bd12	958	Gene3D	G3DSA:1.10.10.10	-	421	509	1.5E-14	T	15-07-2021	IPR036388	Winged helix-like DNA-binding domain superfamily
MLA3_orf11072	ca0537ee4b316c9f33d767159712bd12	958	CDD	cd14798	RX-CC_like	6	135	3.47223E-21	T	15-07-2021	IPR038005	Virus X resistance protein-like, coiled-coil domain
MLA3_orf11072	ca0537ee4b316c9f33d767159712bd12	958	Gene3D	G3DSA:3.40.50.300	-	160	322	1.5E-32	T	15-07-2021	-	-
Sr26_orf35969	9cdbd2ef59dbfbd2d5d95090bebaa8ae	935	Pfam	PF18052	Rx N-terminal domain	12	97	3.2E-21	T	15-07-2021	IPR041118	Rx, N-terminal
Sr26_orf35969	9cdbd2ef59dbfbd2d5d95090bebaa8ae	935	SUPERFAMILY	SSF52058	L domain-like	495	885	1.26E-32	T	15-07-2021	-	-
Sr26_orf35969	9cdbd2ef59dbfbd2d5d95090bebaa8ae	935	Gene3D	G3DSA:1.10.10.10	-	416	508	1.8E-17	T	15-07-2021	IPR036388	Winged helix-like DNA-binding domain superfamily
Sr26_orf35969	9cdbd2ef59dbfbd2d5d95090bebaa8ae	935	Coils	Coil	Coil	121	141	-	T	15-07-2021	-	-
Sr26_orf35969	9cdbd2ef59dbfbd2d5d95090bebaa8ae	935	Gene3D	G3DSA:3.80.10.10	Ribonuclease Inhibitor	531	889	2.8E-31	T	15-07-2021	IPR032675	Leucine-rich repeat domain superfamily
Sr26_orf35969	9cdbd2ef59dbfbd2d5d95090bebaa8ae	935	CDD	cd14798	RX-CC_like	9	132	7.25693E-20	T	15-07-2021	IPR038005	Virus X resistance protein-like, coiled-coil domain
Sr26_orf35969	9cdbd2ef59dbfbd2d5d95090bebaa8ae	935	Pfam	PF00931	NB-ARC domain	175	416	7.8E-44	T	15-07-2021	IPR002182	NB-ARC
Sr26_orf35969	9cdbd2ef59dbfbd2d5d95090bebaa8ae	935	Gene3D	G3DSA:3.40.50.300	-	154	317	2.0E-32	T	15-07-2021	-	-
Sr26_orf35969	9cdbd2ef59dbfbd2d5d95090bebaa8ae	935	Gene3D	G3DSA:1.20.5.4130	-	11	118	9.8E-29	T	15-07-2021	-	-
Sr26_orf35969	9cdbd2ef59dbfbd2d5d95090bebaa8ae	935	PRINTS	PR00364	Disease resistance protein signature	266	280	6.1E-15	T	15-07-2021	-	-
Sr26_orf35969	9cdbd2ef59dbfbd2d5d95090bebaa8ae	935	PRINTS	PR00364	Disease resistance protein signature	570	586	6.1E-15	T	15-07-2021	-	-
Sr26_orf35969	9cdbd2ef59dbfbd2d5d95090bebaa8ae	935	PRINTS	PR00364	Disease resistance protein signature	192	207	6.1E-15	T	15-07-2021	-	-
Sr26_orf35969	9cdbd2ef59dbfbd2d5d95090bebaa8ae	935	PRINTS	PR00364	Disease resistance protein signature	364	378	6.1E-15	T	15-07-2021	-	-
Sr26_orf35969	9cdbd2ef59dbfbd2d5d95090bebaa8ae	935	Gene3D	G3DSA:1.10.8.430	-	329	415	4.5E-12	T	15-07-2021	IPR042197	Apoptotic protease-activating factors, helical domain
Sr26_orf35969	9cdbd2ef59dbfbd2d5d95090bebaa8ae	935	SUPERFAMILY	SSF52540	P-loop containing nucleoside triphosphate hydrolases	157	430	2.4E-56	T	15-07-2021	IPR027417	P-loop containing nucleoside triphosphate hydrolase
WRR4B_Ws-2_orf40148	4ceb4c244504a3e5c1dd07b71fd61730	1097	Gene3D	G3DSA:3.80.10.10	Ribonuclease Inhibitor	738	842	3.4E-9	T	15-07-2021	IPR032675	Leucine-rich repeat domain superfamily
WRR4B_Ws-2_orf40148	4ceb4c244504a3e5c1dd07b71fd61730	1097	Gene3D	G3DSA:3.40.50.10140	-	9	180	2.1E-58	T	15-07-2021	IPR035897	Toll/interleukin-1 receptor homology (TIR) domain superfamily
WRR4B_Ws-2_orf40148	4ceb4c244504a3e5c1dd07b71fd61730	1097	SMART	SM00382	AAA_5	209	368	7.0E-6	T	15-07-2021	IPR003593	AAA+ ATPase domain
WRR4B_Ws-2_orf40148	4ceb4c244504a3e5c1dd07b71fd61730	1097	Gene3D	G3DSA:3.80.10.10	Ribonuclease Inhibitor	536	729	2.5E-22	T	15-07-2021	IPR032675	Leucine-rich repeat domain superfamily
WRR4B_Ws-2_orf40148	4ceb4c244504a3e5c1dd07b71fd61730	1097	SUPERFAMILY	SSF52540	P-loop containing nucleoside triphosphate hydrolases	175	440	1.02E-53	T	15-07-2021	IPR027417	P-loop containing nucleoside triphosphate hydrolase
WRR4B_Ws-2_orf40148	4ceb4c244504a3e5c1dd07b71fd61730	1097	Gene3D	G3DSA:3.40.50.300	-	181	340	6.8E-25	T	15-07-2021	-	-
WRR4B_Ws-2_orf40148	4ceb4c244504a3e5c1dd07b71fd61730	1097	Gene3D	G3DSA:1.10.8.430	-	348	430	1.9E-10	T	15-07-2021	IPR042197	Apoptotic protease-activating factors, helical domain
WRR4B_Ws-2_orf40148	4ceb4c244504a3e5c1dd07b71fd61730	1097	SMART	SM00255	till_3	15	152	2.6E-50	T	15-07-2021	IPR000157	Toll/interleukin-1 receptor homology (TIR) domain
WRR4B_Ws-2_orf40148	4ceb4c244504a3e5c1dd07b71fd61730	1097	SUPERFAMILY	SSF52058	L domain-like	536	842	4.31E-40	T	15-07-2021	-	-
WRR4B_Ws-2_orf40148	4ceb4c244504a3e5c1dd07b71fd61730	1097	Pfam	PF00931	NB-ARC domain	193	429	5.5E-20	T	15-07-2021	IPR002182	NB-ARC
WRR4B_Ws-2_orf40148	4ceb4c244504a3e5c1dd07b71fd61730	1097	SUPERFAMILY	SSF52200	Toll/Interleukin receptor TIR domain	5	154	2.75E-37	T	15-07-2021	IPR035897	Toll/interleukin-1 receptor homology (TIR) domain superfamily
WRR4B_Ws-2_orf40148	4ceb4c244504a3e5c1dd07b71fd61730	1097	Pfam	PF01582	TIR domain	16	189	3.5E-50	T	15-07-2021	IPR000157	Toll/interleukin-1 receptor homology (TIR) domain
WRR4B_Ws-2_orf40148	4ceb4c244504a3e5c1dd07b71fd61730	1097	Pfam	PF07725	Leucine Rich Repeat	605	624	1.3E-10	T	15-07-2021	IPR011713	Leucine-rich repeat 3
WRR4B_Ws-2_orf40148	4ceb4c244504a3e5c1dd07b71fd61730	1097	SUPERFAMILY	SSF46785	Winged helix DNA-binding domain	417	503	7.89E-6	T	15-07-2021	IPR036390	Winged helix DNA-binding domain superfamily
WRR4B_Ws-2_orf40148	4ceb4c244504a3e5c1dd07b71fd61730	1097	ProSiteProfiles	PS50104	TIR domain profile.	14	152	26.821	T	15-07-2021	IPR000157	Toll/interleukin-1 receptor homology (TIR) domain
WRR4B_Ws-2_orf40148	4ceb4c244504a3e5c1dd07b71fd61730	1097	PRINTS	PR00364	Disease resistance protein signature	289	303	4.9E-21	T	15-07-2021	-	-
WRR4B_Ws-2_orf40148	4ceb4c244504a3e5c1dd07b71fd61730	1097	PRINTS	PR00364	Disease resistance protein signature	783	799	4.9E-21	T	15-07-2021	-	-
WRR4B_Ws-2_orf40148	4ceb4c244504a3e5c1dd07b71fd61730	1097	PRINTS	PR00364	Disease resistance protein signature	381	395	4.9E-21	T	15-07-2021	-	-
WRR4B_Ws-2_orf40148	4ceb4c244504a3e5c1dd07b71fd61730	1097	PRINTS	PR00364	Disease resistance protein signature	212	227	4.9E-21	T	15-07-2021	-	-
Rx4_replacement_orf301	f605008ebb61dfb4e8aff8726db068b6	888	Gene3D	G3DSA:3.80.10.10	Ribonuclease Inhibitor	558	870	3.7E-26	T	15-07-2021	IPR032675	Leucine-rich repeat domain superfamily
Rx4_replacement_orf301	f605008ebb61dfb4e8aff8726db068b6	888	Gene3D	G3DSA:1.10.8.430	-	315	410	4.6E-14	T	15-07-2021	IPR042197	Apoptotic protease-activating factors, helical domain
Rx4_replacement_orf301	f605008ebb61dfb4e8aff8726db068b6	888	Gene3D	G3DSA:3.40.50.300	-	140	306	7.7E-34	T	15-07-2021	-	-
Rx4_replacement_orf301	f605008ebb61dfb4e8aff8726db068b6	888	PRINTS	PR00364	Disease resistance protein signature	355	369	1.3E-17	T	15-07-2021	-	-
Rx4_replacement_orf301	f605008ebb61dfb4e8aff8726db068b6	888	PRINTS	PR00364	Disease resistance protein signature	256	270	1.3E-17	T	15-07-2021	-	-
Rx4_replacement_orf301	f605008ebb61dfb4e8aff8726db068b6	888	PRINTS	PR00364	Disease resistance protein signature	844	860	1.3E-17	T	15-07-2021	-	-
Rx4_replacement_orf301	f605008ebb61dfb4e8aff8726db068b6	888	PRINTS	PR00364	Disease resistance protein signature	181	196	1.3E-17	T	15-07-2021	-	-
Rx4_replacement_orf301	f605008ebb61dfb4e8aff8726db068b6	888	SUPERFAMILY	SSF52540	P-loop containing nucleoside triphosphate hydrolases	143	419	1.77E-56	T	15-07-2021	IPR027417	P-loop containing nucleoside triphosphate hydrolase
Rx4_replacement_orf301	f605008ebb61dfb4e8aff8726db068b6	888	Gene3D	G3DSA:1.10.10.10	-	411	496	5.9E-12	T	15-07-2021	IPR036388	Winged helix-like DNA-binding domain superfamily
Rx4_replacement_orf301	f605008ebb61dfb4e8aff8726db068b6	888	Gene3D	G3DSA:1.20.5.4130	-	17	133	1.8E-19	T	15-07-2021	-	-
Rx4_replacement_orf301	f605008ebb61dfb4e8aff8726db068b6	888	Pfam	PF00931	NB-ARC domain	167	393	1.4E-54	T	15-07-2021	IPR002182	NB-ARC
Rx4_replacement_orf301	f605008ebb61dfb4e8aff8726db068b6	888	SUPERFAMILY	SSF52058	L domain-like	486	857	2.21E-23	T	15-07-2021	-	-
Pi1-6_orf16304	f1f80f2b54881d171b7ad98598a0407d	1021	Pfam	PF00931	NB-ARC domain	186	286	3.5E-12	T	15-07-2021	IPR002182	NB-ARC
Pi1-6_orf16304	f1f80f2b54881d171b7ad98598a0407d	1021	Pfam	PF00931	NB-ARC domain	312	479	1.8E-26	T	15-07-2021	IPR002182	NB-ARC
Pi1-6_orf16304	f1f80f2b54881d171b7ad98598a0407d	1021	PRINTS	PR00364	Disease resistance protein signature	206	221	3.2E-8	T	15-07-2021	-	-
Pi1-6_orf16304	f1f80f2b54881d171b7ad98598a0407d	1021	PRINTS	PR00364	Disease resistance protein signature	425	439	3.2E-8	T	15-07-2021	-	-
Pi1-6_orf16304	f1f80f2b54881d171b7ad98598a0407d	1021	PRINTS	PR00364	Disease resistance protein signature	680	696	3.2E-8	T	15-07-2021	-	-
Pi1-6_orf16304	f1f80f2b54881d171b7ad98598a0407d	1021	SUPERFAMILY	SSF52540	P-loop containing nucleoside triphosphate hydrolases	178	492	3.91E-45	T	15-07-2021	IPR027417	P-loop containing nucleoside triphosphate hydrolase
Pi1-6_orf16304	f1f80f2b54881d171b7ad98598a0407d	1021	SUPERFAMILY	SSF52058	L domain-like	556	987	3.37E-22	T	15-07-2021	-	-
Pi1-6_orf16304	f1f80f2b54881d171b7ad98598a0407d	1021	Gene3D	G3DSA:3.80.10.10	Ribonuclease Inhibitor	589	726	6.1E-9	T	15-07-2021	IPR032675	Leucine-rich repeat domain superfamily
Pi1-6_orf16304	f1f80f2b54881d171b7ad98598a0407d	1021	Gene3D	G3DSA:1.10.8.430	-	387	477	3.9E-7	T	15-07-2021	IPR042197	Apoptotic protease-activating factors, helical domain
Pi1-6_orf16304	f1f80f2b54881d171b7ad98598a0407d	1021	Gene3D	G3DSA:1.20.5.4130	-	10	122	1.4E-27	T	15-07-2021	-	-
Pi1-6_orf16304	f1f80f2b54881d171b7ad98598a0407d	1021	Gene3D	G3DSA:3.40.50.300	-	177	378	3.7E-28	T	15-07-2021	-	-
Pi1-6_orf16304	f1f80f2b54881d171b7ad98598a0407d	1021	Gene3D	G3DSA:3.80.10.10	Ribonuclease Inhibitor	727	1005	2.9E-7	T	15-07-2021	IPR032675	Leucine-rich repeat domain superfamily
Pi1-6_orf16304	f1f80f2b54881d171b7ad98598a0407d	1021	Pfam	PF18052	Rx N-terminal domain	12	96	1.1E-23	T	15-07-2021	IPR041118	Rx, N-terminal
Pi1-6_orf16304	f1f80f2b54881d171b7ad98598a0407d	1021	Gene3D	G3DSA:1.10.10.10	-	478	570	7.1E-18	T	15-07-2021	IPR036388	Winged helix-like DNA-binding domain superfamily
Pi1-6_orf16304	f1f80f2b54881d171b7ad98598a0407d	1021	CDD	cd14798	RX-CC_like	8	137	7.41923E-38	T	15-07-2021	IPR038005	Virus X resistance protein-like, coiled-coil domain
Rps1-k-2_orf32717	827dec137fb97fb16db3a9ba57e1c297	1249	SUPERFAMILY	SSF52540	P-loop containing nucleoside triphosphate hydrolases	149	420	5.26E-71	T	15-07-2021	IPR027417	P-loop containing nucleoside triphosphate hydrolase
Rps1-k-2_orf32717	827dec137fb97fb16db3a9ba57e1c297	1249	Gene3D	G3DSA:1.10.10.10	-	405	496	3.4E-17	T	15-07-2021	IPR036388	Winged helix-like DNA-binding domain superfamily
Rps1-k-2_orf32717	827dec137fb97fb16db3a9ba57e1c297	1249	Gene3D	G3DSA:1.10.8.430	-	319	404	2.0E-13	T	15-07-2021	IPR042197	Apoptotic protease-activating factors, helical domain
Rps1-k-2_orf32717	827dec137fb97fb16db3a9ba57e1c297	1249	Pfam	PF00931	NB-ARC domain	160	386	4.9E-50	T	15-07-2021	IPR002182	NB-ARC
Rps1-k-2_orf32717	827dec137fb97fb16db3a9ba57e1c297	1249	Pfam	PF18052	Rx N-terminal domain	10	98	1.6E-17	T	15-07-2021	IPR041118	Rx, N-terminal
Rps1-k-2_orf32717	827dec137fb97fb16db3a9ba57e1c297	1249	PRINTS	PR00364	Disease resistance protein signature	258	272	9.1E-20	T	15-07-2021	-	-
Rps1-k-2_orf32717	827dec137fb97fb16db3a9ba57e1c297	1249	PRINTS	PR00364	Disease resistance protein signature	357	371	9.1E-20	T	15-07-2021	-	-
Rps1-k-2_orf32717	827dec137fb97fb16db3a9ba57e1c297	1249	PRINTS	PR00364	Disease resistance protein signature	615	631	9.1E-20	T	15-07-2021	-	-
Rps1-k-2_orf32717	827dec137fb97fb16db3a9ba57e1c297	1249	PRINTS	PR00364	Disease resistance protein signature	183	198	9.1E-20	T	15-07-2021	-	-
Rps1-k-2_orf32717	827dec137fb97fb16db3a9ba57e1c297	1249	SUPERFAMILY	SSF52058	L domain-like	485	906	1.25E-37	T	15-07-2021	-	-
Rps1-k-2_orf32717	827dec137fb97fb16db3a9ba57e1c297	1249	Gene3D	G3DSA:1.20.5.4130	-	20	119	7.1E-12	T	15-07-2021	-	-
Rps1-k-2_orf32717	827dec137fb97fb16db3a9ba57e1c297	1249	SUPERFAMILY	SSF52058	L domain-like	939	1235	2.38E-23	T	15-07-2021	-	-
Rps1-k-2_orf32717	827dec137fb97fb16db3a9ba57e1c297	1249	Gene3D	G3DSA:3.40.50.300	-	139	315	5.6E-41	T	15-07-2021	-	-
Rps1-k-2_orf32717	827dec137fb97fb16db3a9ba57e1c297	1249	SMART	SM00369	LRR_typ_2	594	617	0.84	T	15-07-2021	IPR003591	Leucine-rich repeat, typical subtype
Rps1-k-2_orf32717	827dec137fb97fb16db3a9ba57e1c297	1249	SMART	SM00369	LRR_typ_2	641	664	55.0	T	15-07-2021	IPR003591	Leucine-rich repeat, typical subtype
Rps1-k-2_orf32717	827dec137fb97fb16db3a9ba57e1c297	1249	Coils	Coil	Coil	41	61	-	T	15-07-2021	-	-
Rps1-k-2_orf32717	827dec137fb97fb16db3a9ba57e1c297	1249	Gene3D	G3DSA:3.80.10.10	Ribonuclease Inhibitor	989	1108	2.8E-14	T	15-07-2021	IPR032675	Leucine-rich repeat domain superfamily
Rps1-k-2_orf32717	827dec137fb97fb16db3a9ba57e1c297	1249	Gene3D	G3DSA:3.80.10.10	Ribonuclease Inhibitor	717	877	3.1E-19	T	15-07-2021	IPR032675	Leucine-rich repeat domain superfamily
Rps1-k-2_orf32717	827dec137fb97fb16db3a9ba57e1c297	1249	Gene3D	G3DSA:3.80.10.10	Ribonuclease Inhibitor	1109	1229	4.6E-10	T	15-07-2021	IPR032675	Leucine-rich repeat domain superfamily
Rps1-k-2_orf32717	827dec137fb97fb16db3a9ba57e1c297	1249	Gene3D	G3DSA:3.80.10.10	Ribonuclease Inhibitor	878	988	6.4E-6	T	15-07-2021	IPR032675	Leucine-rich repeat domain superfamily
Rps1-k-2_orf32717	827dec137fb97fb16db3a9ba57e1c297	1249	Gene3D	G3DSA:3.80.10.10	Ribonuclease Inhibitor	561	713	2.6E-27	T	15-07-2021	IPR032675	Leucine-rich repeat domain superfamily
Sr50_orf36385	08b6f55c04d5b92ddca29e5dc520d469	956	Coils	Coil	Coil	26	46	-	T	15-07-2021	-	-
Sr50_orf36385	08b6f55c04d5b92ddca29e5dc520d469	956	PRINTS	PR00364	Disease resistance protein signature	632	648	2.9E-17	T	15-07-2021	-	-
Sr50_orf36385	08b6f55c04d5b92ddca29e5dc520d469	956	PRINTS	PR00364	Disease resistance protein signature	272	286	2.9E-17	T	15-07-2021	-	-
Sr50_orf36385	08b6f55c04d5b92ddca29e5dc520d469	956	PRINTS	PR00364	Disease resistance protein signature	199	214	2.9E-17	T	15-07-2021	-	-
Sr50_orf36385	08b6f55c04d5b92ddca29e5dc520d469	956	PRINTS	PR00364	Disease resistance protein signature	370	384	2.9E-17	T	15-07-2021	-	-
Sr50_orf36385	08b6f55c04d5b92ddca29e5dc520d469	956	Gene3D	G3DSA:3.80.10.10	Ribonuclease Inhibitor	553	872	1.5E-28	T	15-07-2021	IPR032675	Leucine-rich repeat domain superfamily
Sr50_orf36385	08b6f55c04d5b92ddca29e5dc520d469	956	SUPERFAMILY	SSF52058	L domain-like	502	829	4.42E-33	T	15-07-2021	-	-
Sr50_orf36385	08b6f55c04d5b92ddca29e5dc520d469	956	SUPERFAMILY	SSF52540	P-loop containing nucleoside triphosphate hydrolases	177	438	9.06E-60	T	15-07-2021	IPR027417	P-loop containing nucleoside triphosphate hydrolase
Sr50_orf36385	08b6f55c04d5b92ddca29e5dc520d469	956	Pfam	PF00931	NB-ARC domain	198	425	1.7E-43	T	15-07-2021	IPR002182	NB-ARC
Sr50_orf36385	08b6f55c04d5b92ddca29e5dc520d469	956	CDD	cd14798	RX-CC_like	6	137	3.68328E-25	T	15-07-2021	IPR038005	Virus X resistance protein-like, coiled-coil domain
Sr50_orf36385	08b6f55c04d5b92ddca29e5dc520d469	956	Gene3D	G3DSA:3.40.50.300	-	163	324	8.1E-33	T	15-07-2021	-	-
Sr50_orf36385	08b6f55c04d5b92ddca29e5dc520d469	956	Gene3D	G3DSA:1.10.8.430	-	334	423	6.4E-15	T	15-07-2021	IPR042197	Apoptotic protease-activating factors, helical domain
Sr50_orf36385	08b6f55c04d5b92ddca29e5dc520d469	956	Pfam	PF18052	Rx N-terminal domain	7	88	4.4E-22	T	15-07-2021	IPR041118	Rx, N-terminal
Sr50_orf36385	08b6f55c04d5b92ddca29e5dc520d469	956	Gene3D	G3DSA:1.20.5.4130	-	6	123	2.0E-33	T	15-07-2021	-	-
Sr50_orf36385	08b6f55c04d5b92ddca29e5dc520d469	956	Gene3D	G3DSA:1.10.10.10	-	424	513	4.5E-14	T	15-07-2021	IPR036388	Winged helix-like DNA-binding domain superfamily
Sr33_orf36046	85e7ac5814a0bfaf17db19168911e537	961	Coils	Coil	Coil	26	46	-	T	15-07-2021	-	-
Sr33_orf36046	85e7ac5814a0bfaf17db19168911e537	961	Gene3D	G3DSA:3.40.50.300	-	161	322	1.3E-32	T	15-07-2021	-	-
Sr33_orf36046	85e7ac5814a0bfaf17db19168911e537	961	Pfam	PF00931	NB-ARC domain	196	421	4.5E-46	T	15-07-2021	IPR002182	NB-ARC
Sr33_orf36046	85e7ac5814a0bfaf17db19168911e537	961	CDD	cd14798	RX-CC_like	6	134	2.05009E-19	T	15-07-2021	IPR038005	Virus X resistance protein-like, coiled-coil domain
Sr33_orf36046	85e7ac5814a0bfaf17db19168911e537	961	SUPERFAMILY	SSF52058	L domain-like	498	853	1.17E-32	T	15-07-2021	-	-
Sr33_orf36046	85e7ac5814a0bfaf17db19168911e537	961	Gene3D	G3DSA:1.10.8.430	-	332	419	1.2E-14	T	15-07-2021	IPR042197	Apoptotic protease-activating factors, helical domain
Sr33_orf36046	85e7ac5814a0bfaf17db19168911e537	961	Gene3D	G3DSA:1.20.5.4130	-	6	120	4.6E-29	T	15-07-2021	-	-
Sr33_orf36046	85e7ac5814a0bfaf17db19168911e537	961	Gene3D	G3DSA:1.10.10.10	-	420	509	2.7E-14	T	15-07-2021	IPR036388	Winged helix-like DNA-binding domain superfamily
Sr33_orf36046	85e7ac5814a0bfaf17db19168911e537	961	PRINTS	PR00364	Disease resistance protein signature	628	644	1.2E-16	T	15-07-2021	-	-
Sr33_orf36046	85e7ac5814a0bfaf17db19168911e537	961	PRINTS	PR00364	Disease resistance protein signature	269	283	1.2E-16	T	15-07-2021	-	-
Sr33_orf36046	85e7ac5814a0bfaf17db19168911e537	961	PRINTS	PR00364	Disease resistance protein signature	196	211	1.2E-16	T	15-07-2021	-	-
Sr33_orf36046	85e7ac5814a0bfaf17db19168911e537	961	PRINTS	PR00364	Disease resistance protein signature	366	380	1.2E-16	T	15-07-2021	-	-
Sr33_orf36046	85e7ac5814a0bfaf17db19168911e537	961	Gene3D	G3DSA:3.80.10.10	Ribonuclease Inhibitor	518	868	2.8E-28	T	15-07-2021	IPR032675	Leucine-rich repeat domain superfamily
Sr33_orf36046	85e7ac5814a0bfaf17db19168911e537	961	Pfam	PF18052	Rx N-terminal domain	8	89	3.2E-16	T	15-07-2021	IPR041118	Rx, N-terminal
Sr33_orf36046	85e7ac5814a0bfaf17db19168911e537	961	SUPERFAMILY	SSF52540	P-loop containing nucleoside triphosphate hydrolases	172	434	4.04E-61	T	15-07-2021	IPR027417	P-loop containing nucleoside triphosphate hydrolase
beta-WOLF6b_orf3283	4719f9f5b8cefa68cc95e17239dea213	1142	SUPERFAMILY	SSF52540	P-loop containing nucleoside triphosphate hydrolases	159	430	9.59E-63	T	15-07-2021	IPR027417	P-loop containing nucleoside triphosphate hydrolase
beta-WOLF6b_orf3283	4719f9f5b8cefa68cc95e17239dea213	1142	Gene3D	G3DSA:1.10.8.430	-	330	415	5.8E-12	T	15-07-2021	IPR042197	Apoptotic protease-activating factors, helical domain
beta-WOLF6b_orf3283	4719f9f5b8cefa68cc95e17239dea213	1142	SUPERFAMILY	SSF52047	RNI-like	830	1117	1.45E-24	T	15-07-2021	-	-
beta-WOLF6b_orf3283	4719f9f5b8cefa68cc95e17239dea213	1142	PRINTS	PR00364	Disease resistance protein signature	191	206	1.2E-16	T	15-07-2021	-	-
beta-WOLF6b_orf3283	4719f9f5b8cefa68cc95e17239dea213	1142	PRINTS	PR00364	Disease resistance protein signature	270	284	1.2E-16	T	15-07-2021	-	-
beta-WOLF6b_orf3283	4719f9f5b8cefa68cc95e17239dea213	1142	PRINTS	PR00364	Disease resistance protein signature	368	382	1.2E-16	T	15-07-2021	-	-
beta-WOLF6b_orf3283	4719f9f5b8cefa68cc95e17239dea213	1142	PRINTS	PR00364	Disease resistance protein signature	612	628	1.2E-16	T	15-07-2021	-	-
beta-WOLF6b_orf3283	4719f9f5b8cefa68cc95e17239dea213	1142	Pfam	PF00931	NB-ARC domain	172	417	1.3E-41	T	15-07-2021	IPR002182	NB-ARC
beta-WOLF6b_orf3283	4719f9f5b8cefa68cc95e17239dea213	1142	Gene3D	G3DSA:1.20.5.4130	-	7	129	5.8E-12	T	15-07-2021	-	-
beta-WOLF6b_orf3283	4719f9f5b8cefa68cc95e17239dea213	1142	Gene3D	G3DSA:3.80.10.10	Ribonuclease Inhibitor	929	1127	1.1E-24	T	15-07-2021	IPR032675	Leucine-rich repeat domain superfamily
beta-WOLF6b_orf3283	4719f9f5b8cefa68cc95e17239dea213	1142	Gene3D	G3DSA:3.80.10.10	Ribonuclease Inhibitor	716	914	2.2E-18	T	15-07-2021	IPR032675	Leucine-rich repeat domain superfamily
beta-WOLF6b_orf3283	4719f9f5b8cefa68cc95e17239dea213	1142	Gene3D	G3DSA:3.80.10.10	Ribonuclease Inhibitor	512	673	3.3E-26	T	15-07-2021	IPR032675	Leucine-rich repeat domain superfamily
beta-WOLF6b_orf3283	4719f9f5b8cefa68cc95e17239dea213	1142	Pfam	PF18052	Rx N-terminal domain	10	99	1.2E-12	T	15-07-2021	IPR041118	Rx, N-terminal
beta-WOLF6b_orf3283	4719f9f5b8cefa68cc95e17239dea213	1142	Gene3D	G3DSA:3.40.50.300	-	158	326	1.4E-37	T	15-07-2021	-	-
beta-WOLF6b_orf3283	4719f9f5b8cefa68cc95e17239dea213	1142	SUPERFAMILY	SSF52058	L domain-like	495	891	2.21E-41	T	15-07-2021	-	-
beta-WOLF6b_orf3283	4719f9f5b8cefa68cc95e17239dea213	1142	Pfam	PF13855	Leucine rich repeat	569	625	1.6E-7	T	15-07-2021	IPR001611	Leucine-rich repeat
beta-WOLF6b_orf3283	4719f9f5b8cefa68cc95e17239dea213	1142	Gene3D	G3DSA:1.10.10.10	-	416	507	6.3E-18	T	15-07-2021	IPR036388	Winged helix-like DNA-binding domain superfamily
CaMi_orf4334	7e0c296f535cbb9e36a963402fd1d92c	1257	Gene3D	G3DSA:3.80.10.10	Ribonuclease Inhibitor	1073	1236	9.9E-12	T	15-07-2021	IPR032675	Leucine-rich repeat domain superfamily
CaMi_orf4334	7e0c296f535cbb9e36a963402fd1d92c	1257	Gene3D	G3DSA:3.80.10.10	Ribonuclease Inhibitor	890	1066	4.9E-7	T	15-07-2021	IPR032675	Leucine-rich repeat domain superfamily
CaMi_orf4334	7e0c296f535cbb9e36a963402fd1d92c	1257	Pfam	PF00931	NB-ARC domain	528	763	9.1E-58	T	15-07-2021	IPR002182	NB-ARC
CaMi_orf4334	7e0c296f535cbb9e36a963402fd1d92c	1257	PRINTS	PR00364	Disease resistance protein signature	545	560	5.9E-16	T	15-07-2021	-	-
CaMi_orf4334	7e0c296f535cbb9e36a963402fd1d92c	1257	PRINTS	PR00364	Disease resistance protein signature	618	632	5.9E-16	T	15-07-2021	-	-
CaMi_orf4334	7e0c296f535cbb9e36a963402fd1d92c	1257	PRINTS	PR00364	Disease resistance protein signature	1185	1201	5.9E-16	T	15-07-2021	-	-
CaMi_orf4334	7e0c296f535cbb9e36a963402fd1d92c	1257	PRINTS	PR00364	Disease resistance protein signature	712	726	5.9E-16	T	15-07-2021	-	-
CaMi_orf4334	7e0c296f535cbb9e36a963402fd1d92c	1257	SUPERFAMILY	SSF52058	L domain-like	839	1221	8.96E-25	T	15-07-2021	-	-
CaMi_orf4334	7e0c296f535cbb9e36a963402fd1d92c	1257	Coils	Coil	Coil	31	51	-	T	15-07-2021	-	-
CaMi_orf4334	7e0c296f535cbb9e36a963402fd1d92c	1257	CDD	cd14798	RX-CC_like	390	477	5.72143E-17	T	15-07-2021	IPR038005	Virus X resistance protein-like, coiled-coil domain
CaMi_orf4334	7e0c296f535cbb9e36a963402fd1d92c	1257	Gene3D	G3DSA:1.10.8.430	-	678	761	2.9E-11	T	15-07-2021	IPR042197	Apoptotic protease-activating factors, helical domain
CaMi_orf4334	7e0c296f535cbb9e36a963402fd1d92c	1257	Gene3D	G3DSA:3.40.50.300	-	506	670	4.1E-36	T	15-07-2021	-	-
CaMi_orf4334	7e0c296f535cbb9e36a963402fd1d92c	1257	Gene3D	G3DSA:1.10.10.10	-	762	850	3.0E-15	T	15-07-2021	IPR036388	Winged helix-like DNA-binding domain superfamily
CaMi_orf4334	7e0c296f535cbb9e36a963402fd1d92c	1257	SUPERFAMILY	SSF52540	P-loop containing nucleoside triphosphate hydrolases	510	775	2.01E-62	T	15-07-2021	IPR027417	P-loop containing nucleoside triphosphate hydrolase
MLA37-1_orf12894	078e0f8b5a6acf760f8beabe08316ded	950	Coils	Coil	Coil	26	46	-	T	15-07-2021	-	-
MLA37-1_orf12894	078e0f8b5a6acf760f8beabe08316ded	950	Gene3D	G3DSA:3.40.50.300	-	161	322	4.9E-32	T	15-07-2021	-	-
MLA37-1_orf12894	078e0f8b5a6acf760f8beabe08316ded	950	Gene3D	G3DSA:1.20.5.4130	-	6	120	2.1E-32	T	15-07-2021	-	-
MLA37-1_orf12894	078e0f8b5a6acf760f8beabe08316ded	950	Pfam	PF18052	Rx N-terminal domain	7	93	1.4E-19	T	15-07-2021	IPR041118	Rx, N-terminal
MLA37-1_orf12894	078e0f8b5a6acf760f8beabe08316ded	950	Gene3D	G3DSA:3.80.10.10	Ribonuclease Inhibitor	546	871	1.2E-28	T	15-07-2021	IPR032675	Leucine-rich repeat domain superfamily
MLA37-1_orf12894	078e0f8b5a6acf760f8beabe08316ded	950	PRINTS	PR00364	Disease resistance protein signature	629	645	8.3E-18	T	15-07-2021	-	-
MLA37-1_orf12894	078e0f8b5a6acf760f8beabe08316ded	950	PRINTS	PR00364	Disease resistance protein signature	367	381	8.3E-18	T	15-07-2021	-	-
MLA37-1_orf12894	078e0f8b5a6acf760f8beabe08316ded	950	PRINTS	PR00364	Disease resistance protein signature	269	283	8.3E-18	T	15-07-2021	-	-
MLA37-1_orf12894	078e0f8b5a6acf760f8beabe08316ded	950	PRINTS	PR00364	Disease resistance protein signature	196	211	8.3E-18	T	15-07-2021	-	-
MLA37-1_orf12894	078e0f8b5a6acf760f8beabe08316ded	950	SUPERFAMILY	SSF52540	P-loop containing nucleoside triphosphate hydrolases	187	435	6.98E-59	T	15-07-2021	IPR027417	P-loop containing nucleoside triphosphate hydrolase
MLA37-1_orf12894	078e0f8b5a6acf760f8beabe08316ded	950	SUPERFAMILY	SSF52058	L domain-like	499	849	4.25E-32	T	15-07-2021	-	-
MLA37-1_orf12894	078e0f8b5a6acf760f8beabe08316ded	950	Pfam	PF00931	NB-ARC domain	196	423	2.5E-44	T	15-07-2021	IPR002182	NB-ARC
MLA37-1_orf12894	078e0f8b5a6acf760f8beabe08316ded	950	Gene3D	G3DSA:1.10.8.430	-	332	420	3.7E-14	T	15-07-2021	IPR042197	Apoptotic protease-activating factors, helical domain
MLA37-1_orf12894	078e0f8b5a6acf760f8beabe08316ded	950	Gene3D	G3DSA:1.10.10.10	-	421	510	1.5E-14	T	15-07-2021	IPR036388	Winged helix-like DNA-binding domain superfamily
MLA37-1_orf12894	078e0f8b5a6acf760f8beabe08316ded	950	CDD	cd14798	RX-CC_like	6	135	4.25985E-21	T	15-07-2021	IPR038005	Virus X resistance protein-like, coiled-coil domain
Ta7ANPR1-RGA4_orf37507	dba7cca86f6ad85bdbc7ee00824654c3	169	ProSiteProfiles	PS51257	Prokaryotic membrane lipoprotein lipid attachment site profile.	1	20	5.0	T	15-07-2021	-	-
Rx_orf34118	8471e4ede48167c47dc91a8595e735cb	937	SUPERFAMILY	SSF52540	P-loop containing nucleoside triphosphate hydrolases	133	393	1.33E-61	T	15-07-2021	IPR027417	P-loop containing nucleoside triphosphate hydrolase
Rx_orf34118	8471e4ede48167c47dc91a8595e735cb	937	Gene3D	G3DSA:1.20.5.4130	-	1	122	7.9E-37	T	15-07-2021	-	-
Rx_orf34118	8471e4ede48167c47dc91a8595e735cb	937	Pfam	PF00931	NB-ARC domain	146	379	1.7E-54	T	15-07-2021	IPR002182	NB-ARC
Rx_orf34118	8471e4ede48167c47dc91a8595e735cb	937	Gene3D	G3DSA:3.40.50.300	-	124	285	3.1E-34	T	15-07-2021	-	-
Rx_orf34118	8471e4ede48167c47dc91a8595e735cb	937	Gene3D	G3DSA:3.80.10.10	Ribonuclease Inhibitor	493	711	4.0E-10	T	15-07-2021	IPR032675	Leucine-rich repeat domain superfamily
Rx_orf34118	8471e4ede48167c47dc91a8595e735cb	937	Gene3D	G3DSA:3.80.10.10	Ribonuclease Inhibitor	739	885	2.2E-12	T	15-07-2021	IPR032675	Leucine-rich repeat domain superfamily
Rx_orf34118	8471e4ede48167c47dc91a8595e735cb	937	SUPERFAMILY	SSF52058	L domain-like	533	874	1.19E-24	T	15-07-2021	-	-
Rx_orf34118	8471e4ede48167c47dc91a8595e735cb	937	Gene3D	G3DSA:1.10.10.10	-	379	469	7.1E-19	T	15-07-2021	IPR036388	Winged helix-like DNA-binding domain superfamily
Rx_orf34118	8471e4ede48167c47dc91a8595e735cb	937	Gene3D	G3DSA:1.10.8.430	-	293	378	9.4E-14	T	15-07-2021	IPR042197	Apoptotic protease-activating factors, helical domain
Rx_orf34118	8471e4ede48167c47dc91a8595e735cb	937	CDD	cd14798	RX-CC_like	2	115	1.28498E-21	T	15-07-2021	IPR038005	Virus X resistance protein-like, coiled-coil domain
Rx_orf34118	8471e4ede48167c47dc91a8595e735cb	937	PRINTS	PR00364	Disease resistance protein signature	783	799	7.5E-19	T	15-07-2021	-	-
Rx_orf34118	8471e4ede48167c47dc91a8595e735cb	937	PRINTS	PR00364	Disease resistance protein signature	165	180	7.5E-19	T	15-07-2021	-	-
Rx_orf34118	8471e4ede48167c47dc91a8595e735cb	937	PRINTS	PR00364	Disease resistance protein signature	233	247	7.5E-19	T	15-07-2021	-	-
Rx_orf34118	8471e4ede48167c47dc91a8595e735cb	937	PRINTS	PR00364	Disease resistance protein signature	328	342	7.5E-19	T	15-07-2021	-	-
RPM1_orf29575	e9bd4906603d403b8ecb71c018640b6d	926	Pfam	PF18052	Rx N-terminal domain	8	94	4.5E-14	T	15-07-2021	IPR041118	Rx, N-terminal
RPM1_orf29575	e9bd4906603d403b8ecb71c018640b6d	926	Gene3D	G3DSA:1.20.5.4130	-	5	115	2.4E-17	T	15-07-2021	-	-
RPM1_orf29575	e9bd4906603d403b8ecb71c018640b6d	926	CDD	cd14798	RX-CC_like	2	130	2.65178E-24	T	15-07-2021	IPR038005	Virus X resistance protein-like, coiled-coil domain
RPM1_orf29575	e9bd4906603d403b8ecb71c018640b6d	926	Gene3D	G3DSA:1.10.8.430	-	335	423	1.2E-15	T	15-07-2021	IPR042197	Apoptotic protease-activating factors, helical domain
RPM1_orf29575	e9bd4906603d403b8ecb71c018640b6d	926	PRINTS	PR00364	Disease resistance protein signature	578	594	1.7E-17	T	15-07-2021	-	-
RPM1_orf29575	e9bd4906603d403b8ecb71c018640b6d	926	PRINTS	PR00364	Disease resistance protein signature	373	387	1.7E-17	T	15-07-2021	-	-
RPM1_orf29575	e9bd4906603d403b8ecb71c018640b6d	926	PRINTS	PR00364	Disease resistance protein signature	195	210	1.7E-17	T	15-07-2021	-	-
RPM1_orf29575	e9bd4906603d403b8ecb71c018640b6d	926	PRINTS	PR00364	Disease resistance protein signature	275	289	1.7E-17	T	15-07-2021	-	-
RPM1_orf29575	e9bd4906603d403b8ecb71c018640b6d	926	Pfam	PF00931	NB-ARC domain	177	425	4.3E-83	T	15-07-2021	IPR002182	NB-ARC
RPM1_orf29575	e9bd4906603d403b8ecb71c018640b6d	926	Gene3D	G3DSA:1.10.10.10	-	424	514	1.2E-13	T	15-07-2021	IPR036388	Winged helix-like DNA-binding domain superfamily
RPM1_orf29575	e9bd4906603d403b8ecb71c018640b6d	926	SUPERFAMILY	SSF52540	P-loop containing nucleoside triphosphate hydrolases	157	438	4.6E-63	T	15-07-2021	IPR027417	P-loop containing nucleoside triphosphate hydrolase
RPM1_orf29575	e9bd4906603d403b8ecb71c018640b6d	926	Gene3D	G3DSA:3.80.10.10	Ribonuclease Inhibitor	550	901	1.0E-38	T	15-07-2021	IPR032675	Leucine-rich repeat domain superfamily
RPM1_orf29575	e9bd4906603d403b8ecb71c018640b6d	926	SUPERFAMILY	SSF52058	L domain-like	503	886	4.53E-40	T	15-07-2021	-	-
RPM1_orf29575	e9bd4906603d403b8ecb71c018640b6d	926	Gene3D	G3DSA:3.40.50.300	-	154	323	1.1E-29	T	15-07-2021	-	-
Pm5b_orf22460	46f05d6d6a3016157b9860c3fb708f0a	1062	PRINTS	PR00364	Disease resistance protein signature	863	879	1.3E-11	T	15-07-2021	-	-
Pm5b_orf22460	46f05d6d6a3016157b9860c3fb708f0a	1062	PRINTS	PR00364	Disease resistance protein signature	206	221	1.3E-11	T	15-07-2021	-	-
Pm5b_orf22460	46f05d6d6a3016157b9860c3fb708f0a	1062	PRINTS	PR00364	Disease resistance protein signature	383	397	1.3E-11	T	15-07-2021	-	-
Pm5b_orf22460	46f05d6d6a3016157b9860c3fb708f0a	1062	PRINTS	PR00364	Disease resistance protein signature	278	292	1.3E-11	T	15-07-2021	-	-
Pm5b_orf22460	46f05d6d6a3016157b9860c3fb708f0a	1062	Pfam	PF00931	NB-ARC domain	200	433	2.2E-33	T	15-07-2021	IPR002182	NB-ARC
Pm5b_orf22460	46f05d6d6a3016157b9860c3fb708f0a	1062	SUPERFAMILY	SSF52058	L domain-like	509	883	1.21E-15	T	15-07-2021	-	-
Pm5b_orf22460	46f05d6d6a3016157b9860c3fb708f0a	1062	Gene3D	G3DSA:1.10.10.10	-	424	521	1.2E-12	T	15-07-2021	IPR036388	Winged helix-like DNA-binding domain superfamily
Pm5b_orf22460	46f05d6d6a3016157b9860c3fb708f0a	1062	Gene3D	G3DSA:3.40.50.300	-	176	332	2.3E-25	T	15-07-2021	-	-
Pm5b_orf22460	46f05d6d6a3016157b9860c3fb708f0a	1062	Gene3D	G3DSA:3.80.10.10	Ribonuclease Inhibitor	526	902	1.8E-14	T	15-07-2021	IPR032675	Leucine-rich repeat domain superfamily
Pm5b_orf22460	46f05d6d6a3016157b9860c3fb708f0a	1062	SUPERFAMILY	SSF52540	P-loop containing nucleoside triphosphate hydrolases	187	444	1.83E-47	T	15-07-2021	IPR027417	P-loop containing nucleoside triphosphate hydrolase
Dm2d_Uk-1_orf5378	d119cf8654529ad42100991659d3c4ed	1216	ProSiteProfiles	PS50104	TIR domain profile.	50	188	26.966	T	15-07-2021	IPR000157	Toll/interleukin-1 receptor homology (TIR) domain
Dm2d_Uk-1_orf5378	d119cf8654529ad42100991659d3c4ed	1216	Gene3D	G3DSA:1.10.8.430	-	387	469	4.9E-12	T	15-07-2021	IPR042197	Apoptotic protease-activating factors, helical domain
Dm2d_Uk-1_orf5378	d119cf8654529ad42100991659d3c4ed	1216	CDD	cd00009	AAA	252	369	0.00599091	T	15-07-2021	-	-
Dm2d_Uk-1_orf5378	d119cf8654529ad42100991659d3c4ed	1216	Pfam	PF01582	TIR domain	51	228	2.5E-52	T	15-07-2021	IPR000157	Toll/interleukin-1 receptor homology (TIR) domain
Dm2d_Uk-1_orf5378	d119cf8654529ad42100991659d3c4ed	1216	Gene3D	G3DSA:3.80.10.10	Ribonuclease Inhibitor	779	942	1.8E-36	T	15-07-2021	IPR032675	Leucine-rich repeat domain superfamily
Dm2d_Uk-1_orf5378	d119cf8654529ad42100991659d3c4ed	1216	Gene3D	G3DSA:3.80.10.10	Ribonuclease Inhibitor	589	778	5.5E-28	T	15-07-2021	IPR032675	Leucine-rich repeat domain superfamily
Dm2d_Uk-1_orf5378	d119cf8654529ad42100991659d3c4ed	1216	Gene3D	G3DSA:3.40.50.300	-	214	380	9.4E-24	T	15-07-2021	-	-
Dm2d_Uk-1_orf5378	d119cf8654529ad42100991659d3c4ed	1216	SUPERFAMILY	SSF52200	Toll/Interleukin receptor TIR domain	44	191	1.57E-37	T	15-07-2021	IPR035897	Toll/interleukin-1 receptor homology (TIR) domain superfamily
Dm2d_Uk-1_orf5378	d119cf8654529ad42100991659d3c4ed	1216	SUPERFAMILY	SSF52058	L domain-like	816	1055	8.75E-29	T	15-07-2021	-	-
Dm2d_Uk-1_orf5378	d119cf8654529ad42100991659d3c4ed	1216	PRINTS	PR00364	Disease resistance protein signature	249	264	3.9E-23	T	15-07-2021	-	-
Dm2d_Uk-1_orf5378	d119cf8654529ad42100991659d3c4ed	1216	PRINTS	PR00364	Disease resistance protein signature	327	341	3.9E-23	T	15-07-2021	-	-
Dm2d_Uk-1_orf5378	d119cf8654529ad42100991659d3c4ed	1216	PRINTS	PR00364	Disease resistance protein signature	683	699	3.9E-23	T	15-07-2021	-	-
Dm2d_Uk-1_orf5378	d119cf8654529ad42100991659d3c4ed	1216	PRINTS	PR00364	Disease resistance protein signature	420	434	3.9E-23	T	15-07-2021	-	-
Dm2d_Uk-1_orf5378	d119cf8654529ad42100991659d3c4ed	1216	SUPERFAMILY	SSF52540	P-loop containing nucleoside triphosphate hydrolases	209	479	3.84E-53	T	15-07-2021	IPR027417	P-loop containing nucleoside triphosphate hydrolase
Dm2d_Uk-1_orf5378	d119cf8654529ad42100991659d3c4ed	1216	Pfam	PF07725	Leucine Rich Repeat	664	683	2.6E-6	T	15-07-2021	IPR011713	Leucine-rich repeat 3
Dm2d_Uk-1_orf5378	d119cf8654529ad42100991659d3c4ed	1216	Pfam	PF00931	NB-ARC domain	244	455	1.3E-17	T	15-07-2021	IPR002182	NB-ARC
Dm2d_Uk-1_orf5378	d119cf8654529ad42100991659d3c4ed	1216	Gene3D	G3DSA:3.80.10.10	Ribonuclease Inhibitor	943	1068	2.3E-8	T	15-07-2021	IPR032675	Leucine-rich repeat domain superfamily
Dm2d_Uk-1_orf5378	d119cf8654529ad42100991659d3c4ed	1216	Gene3D	G3DSA:3.40.50.10140	-	48	213	1.0E-60	T	15-07-2021	IPR035897	Toll/interleukin-1 receptor homology (TIR) domain superfamily
Dm2d_Uk-1_orf5378	d119cf8654529ad42100991659d3c4ed	1216	SUPERFAMILY	SSF52047	RNI-like	643	885	4.87E-43	T	15-07-2021	-	-
Dm2d_Uk-1_orf5378	d119cf8654529ad42100991659d3c4ed	1216	SMART	SM00255	till_3	51	188	1.7E-55	T	15-07-2021	IPR000157	Toll/interleukin-1 receptor homology (TIR) domain
MLA18-1_orf11759	4da5347318fc5ff3eb3b9a729c8c7bfd	959	Coils	Coil	Coil	26	46	-	T	15-07-2021	-	-
MLA18-1_orf11759	4da5347318fc5ff3eb3b9a729c8c7bfd	959	Pfam	PF00931	NB-ARC domain	197	424	1.4E-45	T	15-07-2021	IPR002182	NB-ARC
MLA18-1_orf11759	4da5347318fc5ff3eb3b9a729c8c7bfd	959	Gene3D	G3DSA:3.40.50.300	-	161	323	9.5E-32	T	15-07-2021	-	-
MLA18-1_orf11759	4da5347318fc5ff3eb3b9a729c8c7bfd	959	Gene3D	G3DSA:1.10.10.10	-	422	512	3.4E-15	T	15-07-2021	IPR036388	Winged helix-like DNA-binding domain superfamily
MLA18-1_orf11759	4da5347318fc5ff3eb3b9a729c8c7bfd	959	PRINTS	PR00364	Disease resistance protein signature	270	284	1.6E-16	T	15-07-2021	-	-
MLA18-1_orf11759	4da5347318fc5ff3eb3b9a729c8c7bfd	959	PRINTS	PR00364	Disease resistance protein signature	630	646	1.6E-16	T	15-07-2021	-	-
MLA18-1_orf11759	4da5347318fc5ff3eb3b9a729c8c7bfd	959	PRINTS	PR00364	Disease resistance protein signature	368	382	1.6E-16	T	15-07-2021	-	-
MLA18-1_orf11759	4da5347318fc5ff3eb3b9a729c8c7bfd	959	PRINTS	PR00364	Disease resistance protein signature	197	212	1.6E-16	T	15-07-2021	-	-
MLA18-1_orf11759	4da5347318fc5ff3eb3b9a729c8c7bfd	959	SUPERFAMILY	SSF52058	L domain-like	500	822	1.87E-28	T	15-07-2021	-	-
MLA18-1_orf11759	4da5347318fc5ff3eb3b9a729c8c7bfd	959	Gene3D	G3DSA:3.80.10.10	Ribonuclease Inhibitor	524	832	6.0E-23	T	15-07-2021	IPR032675	Leucine-rich repeat domain superfamily
MLA18-1_orf11759	4da5347318fc5ff3eb3b9a729c8c7bfd	959	Pfam	PF18052	Rx N-terminal domain	7	91	3.3E-23	T	15-07-2021	IPR041118	Rx, N-terminal
MLA18-1_orf11759	4da5347318fc5ff3eb3b9a729c8c7bfd	959	Gene3D	G3DSA:1.20.5.4130	-	6	121	4.3E-35	T	15-07-2021	-	-
MLA18-1_orf11759	4da5347318fc5ff3eb3b9a729c8c7bfd	959	SUPERFAMILY	SSF52540	P-loop containing nucleoside triphosphate hydrolases	176	436	3.06E-61	T	15-07-2021	IPR027417	P-loop containing nucleoside triphosphate hydrolase
MLA18-1_orf11759	4da5347318fc5ff3eb3b9a729c8c7bfd	959	CDD	cd14798	RX-CC_like	6	135	4.78752E-27	T	15-07-2021	IPR038005	Virus X resistance protein-like, coiled-coil domain
MLA18-1_orf11759	4da5347318fc5ff3eb3b9a729c8c7bfd	959	Gene3D	G3DSA:1.10.8.430	-	333	421	2.5E-15	T	15-07-2021	IPR042197	Apoptotic protease-activating factors, helical domain
Pm21_orf23202	7bd346d994328d857ca0b93491449593	909	Coils	Coil	Coil	38	58	-	T	15-07-2021	-	-
Pm21_orf23202	7bd346d994328d857ca0b93491449593	909	PRINTS	PR00364	Disease resistance protein signature	758	774	4.0E-15	T	15-07-2021	-	-
Pm21_orf23202	7bd346d994328d857ca0b93491449593	909	PRINTS	PR00364	Disease resistance protein signature	262	276	4.0E-15	T	15-07-2021	-	-
Pm21_orf23202	7bd346d994328d857ca0b93491449593	909	PRINTS	PR00364	Disease resistance protein signature	189	204	4.0E-15	T	15-07-2021	-	-
Pm21_orf23202	7bd346d994328d857ca0b93491449593	909	PRINTS	PR00364	Disease resistance protein signature	359	373	4.0E-15	T	15-07-2021	-	-
Pm21_orf23202	7bd346d994328d857ca0b93491449593	909	Pfam	PF18052	Rx N-terminal domain	12	94	1.1E-19	T	15-07-2021	IPR041118	Rx, N-terminal
Pm21_orf23202	7bd346d994328d857ca0b93491449593	909	CDD	cd14798	RX-CC_like	11	124	1.03083E-23	T	15-07-2021	IPR038005	Virus X resistance protein-like, coiled-coil domain
Pm21_orf23202	7bd346d994328d857ca0b93491449593	909	SUPERFAMILY	SSF52540	P-loop containing nucleoside triphosphate hydrolases	156	425	1.93E-62	T	15-07-2021	IPR027417	P-loop containing nucleoside triphosphate hydrolase
Pm21_orf23202	7bd346d994328d857ca0b93491449593	909	Gene3D	G3DSA:1.10.10.10	-	411	501	3.7E-16	T	15-07-2021	IPR036388	Winged helix-like DNA-binding domain superfamily
Pm21_orf23202	7bd346d994328d857ca0b93491449593	909	Pfam	PF00931	NB-ARC domain	173	411	1.7E-46	T	15-07-2021	IPR002182	NB-ARC
Pm21_orf23202	7bd346d994328d857ca0b93491449593	909	Gene3D	G3DSA:1.10.8.430	-	323	410	5.3E-15	T	15-07-2021	IPR042197	Apoptotic protease-activating factors, helical domain
Pm21_orf23202	7bd346d994328d857ca0b93491449593	909	SUPERFAMILY	SSF52058	L domain-like	488	861	2.89E-31	T	15-07-2021	-	-
Pm21_orf23202	7bd346d994328d857ca0b93491449593	909	Gene3D	G3DSA:3.40.50.300	-	154	311	1.2E-34	T	15-07-2021	-	-
Pm21_orf23202	7bd346d994328d857ca0b93491449593	909	Gene3D	G3DSA:3.80.10.10	Ribonuclease Inhibitor	537	868	7.9E-29	T	15-07-2021	IPR032675	Leucine-rich repeat domain superfamily
Pm21_orf23202	7bd346d994328d857ca0b93491449593	909	Gene3D	G3DSA:1.20.5.4130	-	11	117	1.4E-27	T	15-07-2021	-	-
Rp3-1_orf26650	380f01d76606f4478a439d8322b7dea4	1258	Pfam	PF18052	Rx N-terminal domain	6	89	3.2E-13	T	15-07-2021	IPR041118	Rx, N-terminal
Rp3-1_orf26650	380f01d76606f4478a439d8322b7dea4	1258	Gene3D	G3DSA:3.80.10.10	Ribonuclease Inhibitor	537	692	1.0E-22	T	15-07-2021	IPR032675	Leucine-rich repeat domain superfamily
Rp3-1_orf26650	380f01d76606f4478a439d8322b7dea4	1258	Pfam	PF00931	NB-ARC domain	173	391	3.2E-47	T	15-07-2021	IPR002182	NB-ARC
Rp3-1_orf26650	380f01d76606f4478a439d8322b7dea4	1258	Gene3D	G3DSA:3.80.10.10	Ribonuclease Inhibitor	1032	1132	2.2E-5	T	15-07-2021	IPR032675	Leucine-rich repeat domain superfamily
Rp3-1_orf26650	380f01d76606f4478a439d8322b7dea4	1258	Gene3D	G3DSA:3.80.10.10	Ribonuclease Inhibitor	796	1014	1.7E-9	T	15-07-2021	IPR032675	Leucine-rich repeat domain superfamily
Rp3-1_orf26650	380f01d76606f4478a439d8322b7dea4	1258	Gene3D	G3DSA:3.80.10.10	Ribonuclease Inhibitor	1133	1238	6.7E-24	T	15-07-2021	IPR032675	Leucine-rich repeat domain superfamily
Rp3-1_orf26650	380f01d76606f4478a439d8322b7dea4	1258	SUPERFAMILY	SSF52058	L domain-like	493	1227	2.83E-51	T	15-07-2021	-	-
Rp3-1_orf26650	380f01d76606f4478a439d8322b7dea4	1258	SUPERFAMILY	SSF52540	P-loop containing nucleoside triphosphate hydrolases	161	426	7.09E-61	T	15-07-2021	IPR027417	P-loop containing nucleoside triphosphate hydrolase
Rp3-1_orf26650	380f01d76606f4478a439d8322b7dea4	1258	Gene3D	G3DSA:1.10.10.10	-	410	505	3.4E-11	T	15-07-2021	IPR036388	Winged helix-like DNA-binding domain superfamily
Rp3-1_orf26650	380f01d76606f4478a439d8322b7dea4	1258	PRINTS	PR00364	Disease resistance protein signature	363	377	5.9E-20	T	15-07-2021	-	-
Rp3-1_orf26650	380f01d76606f4478a439d8322b7dea4	1258	PRINTS	PR00364	Disease resistance protein signature	194	209	5.9E-20	T	15-07-2021	-	-
Rp3-1_orf26650	380f01d76606f4478a439d8322b7dea4	1258	PRINTS	PR00364	Disease resistance protein signature	752	768	5.9E-20	T	15-07-2021	-	-
Rp3-1_orf26650	380f01d76606f4478a439d8322b7dea4	1258	PRINTS	PR00364	Disease resistance protein signature	267	281	5.9E-20	T	15-07-2021	-	-
Rp3-1_orf26650	380f01d76606f4478a439d8322b7dea4	1258	SMART	SM00369	LRR_typ_2	1164	1188	18.0	T	15-07-2021	IPR003591	Leucine-rich repeat, typical subtype
Rp3-1_orf26650	380f01d76606f4478a439d8322b7dea4	1258	SMART	SM00369	LRR_typ_2	632	656	230.0	T	15-07-2021	IPR003591	Leucine-rich repeat, typical subtype
Rp3-1_orf26650	380f01d76606f4478a439d8322b7dea4	1258	SMART	SM00369	LRR_typ_2	997	1019	73.0	T	15-07-2021	IPR003591	Leucine-rich repeat, typical subtype
Rp3-1_orf26650	380f01d76606f4478a439d8322b7dea4	1258	SMART	SM00369	LRR_typ_2	1116	1140	140.0	T	15-07-2021	IPR003591	Leucine-rich repeat, typical subtype
Rp3-1_orf26650	380f01d76606f4478a439d8322b7dea4	1258	SMART	SM00369	LRR_typ_2	754	778	99.0	T	15-07-2021	IPR003591	Leucine-rich repeat, typical subtype
Rp3-1_orf26650	380f01d76606f4478a439d8322b7dea4	1258	SUPERFAMILY	SSF52058	L domain-like	719	1013	1.94E-19	T	15-07-2021	-	-
Rp3-1_orf26650	380f01d76606f4478a439d8322b7dea4	1258	Gene3D	G3DSA:3.80.10.10	Ribonuclease Inhibitor	693	792	2.3E-13	T	15-07-2021	IPR032675	Leucine-rich repeat domain superfamily
Rp3-1_orf26650	380f01d76606f4478a439d8322b7dea4	1258	Gene3D	G3DSA:3.40.50.300	-	154	322	6.5E-36	T	15-07-2021	-	-
Rp3-1_orf26650	380f01d76606f4478a439d8322b7dea4	1258	Gene3D	G3DSA:1.20.5.4130	-	9	119	3.1E-14	T	15-07-2021	-	-
Rp3-1_orf26650	380f01d76606f4478a439d8322b7dea4	1258	Gene3D	G3DSA:1.10.8.430	-	327	409	1.2E-11	T	15-07-2021	IPR042197	Apoptotic protease-activating factors, helical domain
Rpi-edn1_1_orf28652	4ac1caf9ebbb001239e3869c7994456e	847	Pfam	PF18052	Rx N-terminal domain	5	88	1.4E-18	T	15-07-2021	IPR041118	Rx, N-terminal
Rpi-edn1_1_orf28652	4ac1caf9ebbb001239e3869c7994456e	847	Gene3D	G3DSA:1.10.10.10	-	407	496	1.2E-19	T	15-07-2021	IPR036388	Winged helix-like DNA-binding domain superfamily
Rpi-edn1_1_orf28652	4ac1caf9ebbb001239e3869c7994456e	847	Gene3D	G3DSA:1.10.8.430	-	322	406	1.9E-16	T	15-07-2021	IPR042197	Apoptotic protease-activating factors, helical domain
Rpi-edn1_1_orf28652	4ac1caf9ebbb001239e3869c7994456e	847	Gene3D	G3DSA:3.80.10.10	Ribonuclease Inhibitor	497	667	1.5E-12	T	15-07-2021	IPR032675	Leucine-rich repeat domain superfamily
Rpi-edn1_1_orf28652	4ac1caf9ebbb001239e3869c7994456e	847	Gene3D	G3DSA:3.80.10.10	Ribonuclease Inhibitor	672	845	3.0E-17	T	15-07-2021	IPR032675	Leucine-rich repeat domain superfamily
Rpi-edn1_1_orf28652	4ac1caf9ebbb001239e3869c7994456e	847	CDD	cd14798	RX-CC_like	2	122	2.23632E-28	T	15-07-2021	IPR038005	Virus X resistance protein-like, coiled-coil domain
Rpi-edn1_1_orf28652	4ac1caf9ebbb001239e3869c7994456e	847	SUPERFAMILY	SSF52540	P-loop containing nucleoside triphosphate hydrolases	157	421	1.12E-64	T	15-07-2021	IPR027417	P-loop containing nucleoside triphosphate hydrolase
Rpi-edn1_1_orf28652	4ac1caf9ebbb001239e3869c7994456e	847	SUPERFAMILY	SSF52058	L domain-like	474	836	9.98E-29	T	15-07-2021	-	-
Rpi-edn1_1_orf28652	4ac1caf9ebbb001239e3869c7994456e	847	Pfam	PF00931	NB-ARC domain	168	408	2.4E-60	T	15-07-2021	IPR002182	NB-ARC
Rpi-edn1_1_orf28652	4ac1caf9ebbb001239e3869c7994456e	847	Gene3D	G3DSA:3.40.50.300	-	141	314	2.3E-37	T	15-07-2021	-	-
Rpi-edn1_1_orf28652	4ac1caf9ebbb001239e3869c7994456e	847	Gene3D	G3DSA:1.20.5.4130	-	6	121	2.4E-15	T	15-07-2021	-	-
Rpi-edn1_1_orf28652	4ac1caf9ebbb001239e3869c7994456e	847	PRINTS	PR00364	Disease resistance protein signature	184	199	3.6E-17	T	15-07-2021	-	-
Rpi-edn1_1_orf28652	4ac1caf9ebbb001239e3869c7994456e	847	PRINTS	PR00364	Disease resistance protein signature	357	371	3.6E-17	T	15-07-2021	-	-
Rpi-edn1_1_orf28652	4ac1caf9ebbb001239e3869c7994456e	847	PRINTS	PR00364	Disease resistance protein signature	584	600	3.6E-17	T	15-07-2021	-	-
Rpi-edn1_1_orf28652	4ac1caf9ebbb001239e3869c7994456e	847	PRINTS	PR00364	Disease resistance protein signature	263	277	3.6E-17	T	15-07-2021	-	-
Dm2h_Bla-1_orf5481	8eef29e579f999d2e13202875929d15e	1169	SUPERFAMILY	SSF52200	Toll/Interleukin receptor TIR domain	85	232	5.75E-37	T	15-07-2021	IPR035897	Toll/interleukin-1 receptor homology (TIR) domain superfamily
Dm2h_Bla-1_orf5481	8eef29e579f999d2e13202875929d15e	1169	SMART	SM00255	till_3	93	230	3.8E-56	T	15-07-2021	IPR000157	Toll/interleukin-1 receptor homology (TIR) domain
Dm2h_Bla-1_orf5481	8eef29e579f999d2e13202875929d15e	1169	CDD	cd00009	AAA	294	411	0.00178157	T	15-07-2021	-	-
Dm2h_Bla-1_orf5481	8eef29e579f999d2e13202875929d15e	1169	SMART	SM00382	AAA_5	288	428	0.0043	T	15-07-2021	IPR003593	AAA+ ATPase domain
Dm2h_Bla-1_orf5481	8eef29e579f999d2e13202875929d15e	1169	ProSiteProfiles	PS50104	TIR domain profile.	92	230	25.119	T	15-07-2021	IPR000157	Toll/interleukin-1 receptor homology (TIR) domain
Dm2h_Bla-1_orf5481	8eef29e579f999d2e13202875929d15e	1169	Gene3D	G3DSA:1.10.8.430	-	429	511	5.4E-12	T	15-07-2021	IPR042197	Apoptotic protease-activating factors, helical domain
Dm2h_Bla-1_orf5481	8eef29e579f999d2e13202875929d15e	1169	Pfam	PF00931	NB-ARC domain	280	497	1.4E-19	T	15-07-2021	IPR002182	NB-ARC
Dm2h_Bla-1_orf5481	8eef29e579f999d2e13202875929d15e	1169	Gene3D	G3DSA:3.40.50.10140	-	90	255	3.5E-60	T	15-07-2021	IPR035897	Toll/interleukin-1 receptor homology (TIR) domain superfamily
Dm2h_Bla-1_orf5481	8eef29e579f999d2e13202875929d15e	1169	SUPERFAMILY	SSF52540	P-loop containing nucleoside triphosphate hydrolases	253	521	6.32E-56	T	15-07-2021	IPR027417	P-loop containing nucleoside triphosphate hydrolase
Dm2h_Bla-1_orf5481	8eef29e579f999d2e13202875929d15e	1169	Gene3D	G3DSA:3.40.50.300	-	256	423	8.2E-26	T	15-07-2021	-	-
Dm2h_Bla-1_orf5481	8eef29e579f999d2e13202875929d15e	1169	Gene3D	G3DSA:3.80.10.10	Ribonuclease Inhibitor	631	808	1.9E-26	T	15-07-2021	IPR032675	Leucine-rich repeat domain superfamily
Dm2h_Bla-1_orf5481	8eef29e579f999d2e13202875929d15e	1169	Pfam	PF01582	TIR domain	93	270	1.6E-55	T	15-07-2021	IPR000157	Toll/interleukin-1 receptor homology (TIR) domain
Dm2h_Bla-1_orf5481	8eef29e579f999d2e13202875929d15e	1169	Gene3D	G3DSA:3.80.10.10	Ribonuclease Inhibitor	809	1020	1.8E-23	T	15-07-2021	IPR032675	Leucine-rich repeat domain superfamily
Dm2h_Bla-1_orf5481	8eef29e579f999d2e13202875929d15e	1169	SUPERFAMILY	SSF52058	L domain-like	662	972	1.02E-50	T	15-07-2021	-	-
Dm2h_Bla-1_orf5481	8eef29e579f999d2e13202875929d15e	1169	Pfam	PF07725	Leucine Rich Repeat	694	713	1.6E-7	T	15-07-2021	IPR011713	Leucine-rich repeat 3
Dm2h_Bla-1_orf5481	8eef29e579f999d2e13202875929d15e	1169	SUPERFAMILY	SSF46785	Winged helix DNA-binding domain	498	586	1.25E-5	T	15-07-2021	IPR036390	Winged helix DNA-binding domain superfamily
Dm2h_Bla-1_orf5481	8eef29e579f999d2e13202875929d15e	1169	PRINTS	PR00364	Disease resistance protein signature	760	776	4.2E-23	T	15-07-2021	-	-
Dm2h_Bla-1_orf5481	8eef29e579f999d2e13202875929d15e	1169	PRINTS	PR00364	Disease resistance protein signature	369	383	4.2E-23	T	15-07-2021	-	-
Dm2h_Bla-1_orf5481	8eef29e579f999d2e13202875929d15e	1169	PRINTS	PR00364	Disease resistance protein signature	291	306	4.2E-23	T	15-07-2021	-	-
Dm2h_Bla-1_orf5481	8eef29e579f999d2e13202875929d15e	1169	PRINTS	PR00364	Disease resistance protein signature	462	476	4.2E-23	T	15-07-2021	-	-
RFL1_orf25591	ee87775b71d4cd5fe217ef32e40f114b	885	Gene3D	G3DSA:1.10.8.430	-	312	398	1.2E-17	T	15-07-2021	IPR042197	Apoptotic protease-activating factors, helical domain
RFL1_orf25591	ee87775b71d4cd5fe217ef32e40f114b	885	Gene3D	G3DSA:3.80.10.10	Ribonuclease Inhibitor	707	876	7.1E-6	T	15-07-2021	IPR032675	Leucine-rich repeat domain superfamily
RFL1_orf25591	ee87775b71d4cd5fe217ef32e40f114b	885	Gene3D	G3DSA:1.10.10.10	-	399	485	2.1E-13	T	15-07-2021	IPR036388	Winged helix-like DNA-binding domain superfamily
RFL1_orf25591	ee87775b71d4cd5fe217ef32e40f114b	885	Pfam	PF00931	NB-ARC domain	161	400	2.7E-78	T	15-07-2021	IPR002182	NB-ARC
RFL1_orf25591	ee87775b71d4cd5fe217ef32e40f114b	885	Coils	Coil	Coil	29	49	-	T	15-07-2021	-	-
RFL1_orf25591	ee87775b71d4cd5fe217ef32e40f114b	885	SUPERFAMILY	SSF52540	P-loop containing nucleoside triphosphate hydrolases	151	414	8.37E-53	T	15-07-2021	IPR027417	P-loop containing nucleoside triphosphate hydrolase
RFL1_orf25591	ee87775b71d4cd5fe217ef32e40f114b	885	SUPERFAMILY	SSF52058	L domain-like	474	849	1.59E-36	T	15-07-2021	-	-
RFL1_orf25591	ee87775b71d4cd5fe217ef32e40f114b	885	Gene3D	G3DSA:3.80.10.10	Ribonuclease Inhibitor	489	672	8.5E-26	T	15-07-2021	IPR032675	Leucine-rich repeat domain superfamily
RFL1_orf25591	ee87775b71d4cd5fe217ef32e40f114b	885	Pfam	PF13855	Leucine rich repeat	540	599	1.1E-11	T	15-07-2021	IPR001611	Leucine-rich repeat
RFL1_orf25591	ee87775b71d4cd5fe217ef32e40f114b	885	PRINTS	PR00364	Disease resistance protein signature	348	362	1.7E-25	T	15-07-2021	-	-
RFL1_orf25591	ee87775b71d4cd5fe217ef32e40f114b	885	PRINTS	PR00364	Disease resistance protein signature	254	268	1.7E-25	T	15-07-2021	-	-
RFL1_orf25591	ee87775b71d4cd5fe217ef32e40f114b	885	PRINTS	PR00364	Disease resistance protein signature	178	193	1.7E-25	T	15-07-2021	-	-
RFL1_orf25591	ee87775b71d4cd5fe217ef32e40f114b	885	PRINTS	PR00364	Disease resistance protein signature	560	576	1.7E-25	T	15-07-2021	-	-
RFL1_orf25591	ee87775b71d4cd5fe217ef32e40f114b	885	Gene3D	G3DSA:3.40.50.300	-	138	308	4.9E-28	T	15-07-2021	-	-
Fom-2_orf6271	a6c216bbc7f048a5eb7b3291b7842478	1073	Gene3D	G3DSA:1.10.8.430	-	329	413	1.3E-6	T	15-07-2021	IPR042197	Apoptotic protease-activating factors, helical domain
Fom-2_orf6271	a6c216bbc7f048a5eb7b3291b7842478	1073	PRINTS	PR00364	Disease resistance protein signature	365	379	9.5E-15	T	15-07-2021	-	-
Fom-2_orf6271	a6c216bbc7f048a5eb7b3291b7842478	1073	PRINTS	PR00364	Disease resistance protein signature	267	281	9.5E-15	T	15-07-2021	-	-
Fom-2_orf6271	a6c216bbc7f048a5eb7b3291b7842478	1073	PRINTS	PR00364	Disease resistance protein signature	193	208	9.5E-15	T	15-07-2021	-	-
Fom-2_orf6271	a6c216bbc7f048a5eb7b3291b7842478	1073	PRINTS	PR00364	Disease resistance protein signature	859	875	9.5E-15	T	15-07-2021	-	-
Fom-2_orf6271	a6c216bbc7f048a5eb7b3291b7842478	1073	Gene3D	G3DSA:1.10.10.10	-	414	503	2.3E-13	T	15-07-2021	IPR036388	Winged helix-like DNA-binding domain superfamily
Fom-2_orf6271	a6c216bbc7f048a5eb7b3291b7842478	1073	SUPERFAMILY	SSF52540	P-loop containing nucleoside triphosphate hydrolases	155	429	4.41E-52	T	15-07-2021	IPR027417	P-loop containing nucleoside triphosphate hydrolase
Fom-2_orf6271	a6c216bbc7f048a5eb7b3291b7842478	1073	CDD	cd14798	RX-CC_like	9	121	5.10938E-10	T	15-07-2021	IPR038005	Virus X resistance protein-like, coiled-coil domain
Fom-2_orf6271	a6c216bbc7f048a5eb7b3291b7842478	1073	Gene3D	G3DSA:3.80.10.10	Ribonuclease Inhibitor	898	1063	4.2E-17	T	15-07-2021	IPR032675	Leucine-rich repeat domain superfamily
Fom-2_orf6271	a6c216bbc7f048a5eb7b3291b7842478	1073	Pfam	PF00931	NB-ARC domain	175	415	1.1E-42	T	15-07-2021	IPR002182	NB-ARC
Fom-2_orf6271	a6c216bbc7f048a5eb7b3291b7842478	1073	SUPERFAMILY	SSF52058	L domain-like	506	901	2.72E-32	T	15-07-2021	-	-
Fom-2_orf6271	a6c216bbc7f048a5eb7b3291b7842478	1073	Gene3D	G3DSA:3.80.10.10	Ribonuclease Inhibitor	516	897	2.0E-31	T	15-07-2021	IPR032675	Leucine-rich repeat domain superfamily
Fom-2_orf6271	a6c216bbc7f048a5eb7b3291b7842478	1073	Gene3D	G3DSA:1.20.5.4130	-	8	121	4.7E-15	T	15-07-2021	-	-
Fom-2_orf6271	a6c216bbc7f048a5eb7b3291b7842478	1073	SUPERFAMILY	SSF52047	RNI-like	816	1041	1.8E-18	T	15-07-2021	-	-
Fom-2_orf6271	a6c216bbc7f048a5eb7b3291b7842478	1073	Pfam	PF18052	Rx N-terminal domain	9	99	9.4E-18	T	15-07-2021	IPR041118	Rx, N-terminal
Fom-2_orf6271	a6c216bbc7f048a5eb7b3291b7842478	1073	Gene3D	G3DSA:3.40.50.300	-	156	322	4.3E-35	T	15-07-2021	-	-
PiPR1_orf19627	4744d038797d90433ddd7c80e1fda35e	1042	SUPERFAMILY	SSF52058	L domain-like	615	1025	4.42E-26	T	15-07-2021	-	-
PiPR1_orf19627	4744d038797d90433ddd7c80e1fda35e	1042	Coils	Coil	Coil	240	267	-	T	15-07-2021	-	-
PiPR1_orf19627	4744d038797d90433ddd7c80e1fda35e	1042	Gene3D	G3DSA:1.10.10.10	-	542	622	1.4E-13	T	15-07-2021	IPR036388	Winged helix-like DNA-binding domain superfamily
PiPR1_orf19627	4744d038797d90433ddd7c80e1fda35e	1042	Gene3D	G3DSA:3.40.50.300	-	276	451	1.2E-32	T	15-07-2021	-	-
PiPR1_orf19627	4744d038797d90433ddd7c80e1fda35e	1042	Pfam	PF00931	NB-ARC domain	301	523	2.3E-40	T	15-07-2021	IPR002182	NB-ARC
PiPR1_orf19627	4744d038797d90433ddd7c80e1fda35e	1042	Gene3D	G3DSA:3.80.10.10	Ribonuclease Inhibitor	884	1036	4.9E-9	T	15-07-2021	IPR032675	Leucine-rich repeat domain superfamily
PiPR1_orf19627	4744d038797d90433ddd7c80e1fda35e	1042	ProSiteProfiles	PS50808	Zinc finger BED-type profile.	138	192	10.65	T	15-07-2021	IPR003656	Zinc finger, BED-type
PiPR1_orf19627	4744d038797d90433ddd7c80e1fda35e	1042	SMART	SM00614	bed5	138	188	2.6E-5	T	15-07-2021	-	-
PiPR1_orf19627	4744d038797d90433ddd7c80e1fda35e	1042	Gene3D	G3DSA:3.80.10.10	Ribonuclease Inhibitor	623	874	7.7E-16	T	15-07-2021	IPR032675	Leucine-rich repeat domain superfamily
PiPR1_orf19627	4744d038797d90433ddd7c80e1fda35e	1042	Gene3D	G3DSA:1.20.5.4130	-	18	108	2.6E-6	T	15-07-2021	-	-
PiPR1_orf19627	4744d038797d90433ddd7c80e1fda35e	1042	Gene3D	G3DSA:1.10.8.430	-	456	541	1.7E-6	T	15-07-2021	IPR042197	Apoptotic protease-activating factors, helical domain
PiPR1_orf19627	4744d038797d90433ddd7c80e1fda35e	1042	Pfam	PF18052	Rx N-terminal domain	33	100	2.5E-12	T	15-07-2021	IPR041118	Rx, N-terminal
PiPR1_orf19627	4744d038797d90433ddd7c80e1fda35e	1042	SUPERFAMILY	SSF52540	P-loop containing nucleoside triphosphate hydrolases	280	556	1.31E-56	T	15-07-2021	IPR027417	P-loop containing nucleoside triphosphate hydrolase
PiPR1_orf19627	4744d038797d90433ddd7c80e1fda35e	1042	PRINTS	PR00364	Disease resistance protein signature	319	334	2.3E-11	T	15-07-2021	-	-
PiPR1_orf19627	4744d038797d90433ddd7c80e1fda35e	1042	PRINTS	PR00364	Disease resistance protein signature	493	507	2.3E-11	T	15-07-2021	-	-
PiPR1_orf19627	4744d038797d90433ddd7c80e1fda35e	1042	PRINTS	PR00364	Disease resistance protein signature	967	983	2.3E-11	T	15-07-2021	-	-
PiPR1_orf19627	4744d038797d90433ddd7c80e1fda35e	1042	PRINTS	PR00364	Disease resistance protein signature	394	408	2.3E-11	T	15-07-2021	-	-
R3a_orf24680	f3a0789252648db102de9cf856719a70	1282	SUPERFAMILY	SSF52058	L domain-like	983	1268	4.56E-23	T	15-07-2021	-	-
R3a_orf24680	f3a0789252648db102de9cf856719a70	1282	Gene3D	G3DSA:3.80.10.10	Ribonuclease Inhibitor	905	1075	1.2E-10	T	15-07-2021	IPR032675	Leucine-rich repeat domain superfamily
R3a_orf24680	f3a0789252648db102de9cf856719a70	1282	Gene3D	G3DSA:3.40.50.300	-	158	334	2.7E-42	T	15-07-2021	-	-
R3a_orf24680	f3a0789252648db102de9cf856719a70	1282	SUPERFAMILY	SSF52058	L domain-like	564	975	1.02E-38	T	15-07-2021	-	-
R3a_orf24680	f3a0789252648db102de9cf856719a70	1282	PRINTS	PR00364	Disease resistance protein signature	373	387	1.1E-20	T	15-07-2021	-	-
R3a_orf24680	f3a0789252648db102de9cf856719a70	1282	PRINTS	PR00364	Disease resistance protein signature	203	218	1.1E-20	T	15-07-2021	-	-
R3a_orf24680	f3a0789252648db102de9cf856719a70	1282	PRINTS	PR00364	Disease resistance protein signature	277	291	1.1E-20	T	15-07-2021	-	-
R3a_orf24680	f3a0789252648db102de9cf856719a70	1282	PRINTS	PR00364	Disease resistance protein signature	653	669	1.1E-20	T	15-07-2021	-	-
R3a_orf24680	f3a0789252648db102de9cf856719a70	1282	Coils	Coil	Coil	43	63	-	T	15-07-2021	-	-
R3a_orf24680	f3a0789252648db102de9cf856719a70	1282	Pfam	PF00931	NB-ARC domain	181	401	1.2E-52	T	15-07-2021	IPR002182	NB-ARC
R3a_orf24680	f3a0789252648db102de9cf856719a70	1282	Pfam	PF18052	Rx N-terminal domain	11	105	4.0E-12	T	15-07-2021	IPR041118	Rx, N-terminal
R3a_orf24680	f3a0789252648db102de9cf856719a70	1282	Gene3D	G3DSA:3.80.10.10	Ribonuclease Inhibitor	504	718	2.1E-22	T	15-07-2021	IPR032675	Leucine-rich repeat domain superfamily
R3a_orf24680	f3a0789252648db102de9cf856719a70	1282	Gene3D	G3DSA:3.80.10.10	Ribonuclease Inhibitor	727	894	3.8E-17	T	15-07-2021	IPR032675	Leucine-rich repeat domain superfamily
R3a_orf24680	f3a0789252648db102de9cf856719a70	1282	Gene3D	G3DSA:3.80.10.10	Ribonuclease Inhibitor	1094	1262	8.4E-15	T	15-07-2021	IPR032675	Leucine-rich repeat domain superfamily
R3a_orf24680	f3a0789252648db102de9cf856719a70	1282	Gene3D	G3DSA:1.10.10.10	-	425	503	3.4E-5	T	15-07-2021	IPR036388	Winged helix-like DNA-binding domain superfamily
R3a_orf24680	f3a0789252648db102de9cf856719a70	1282	Coils	Coil	Coil	74	113	-	T	15-07-2021	-	-
R3a_orf24680	f3a0789252648db102de9cf856719a70	1282	Gene3D	G3DSA:1.10.8.430	-	336	424	1.7E-17	T	15-07-2021	IPR042197	Apoptotic protease-activating factors, helical domain
R3a_orf24680	f3a0789252648db102de9cf856719a70	1282	SUPERFAMILY	SSF52540	P-loop containing nucleoside triphosphate hydrolases	162	434	5.72E-73	T	15-07-2021	IPR027417	P-loop containing nucleoside triphosphate hydrolase
R3a_orf24680	f3a0789252648db102de9cf856719a70	1282	Coils	Coil	Coil	127	154	-	T	15-07-2021	-	-
R3a_orf24680	f3a0789252648db102de9cf856719a70	1282	SMART	SM00369	LRR_typ_2	608	631	16.0	T	15-07-2021	IPR003591	Leucine-rich repeat, typical subtype
R3a_orf24680	f3a0789252648db102de9cf856719a70	1282	SMART	SM00369	LRR_typ_2	655	678	110.0	T	15-07-2021	IPR003591	Leucine-rich repeat, typical subtype
R3a_orf24680	f3a0789252648db102de9cf856719a70	1282	SMART	SM00369	LRR_typ_2	1027	1051	150.0	T	15-07-2021	IPR003591	Leucine-rich repeat, typical subtype
R3a_orf24680	f3a0789252648db102de9cf856719a70	1282	SMART	SM00369	LRR_typ_2	1151	1172	290.0	T	15-07-2021	IPR003591	Leucine-rich repeat, typical subtype
R3a_orf24680	f3a0789252648db102de9cf856719a70	1282	SMART	SM00369	LRR_typ_2	584	607	38.0	T	15-07-2021	IPR003591	Leucine-rich repeat, typical subtype
R3a_orf24680	f3a0789252648db102de9cf856719a70	1282	Gene3D	G3DSA:1.20.5.4130	-	15	121	6.5E-6	T	15-07-2021	-	-
DM10_Col-0_orf5745	ff906e3365249fab46d5150909b7c3f1	1046	SMART	SM00382	AAA_5	209	351	6.1E-4	T	15-07-2021	IPR003593	AAA+ ATPase domain
DM10_Col-0_orf5745	ff906e3365249fab46d5150909b7c3f1	1046	Pfam	PF07725	Leucine Rich Repeat	604	623	3.2E-7	T	15-07-2021	IPR011713	Leucine-rich repeat 3
DM10_Col-0_orf5745	ff906e3365249fab46d5150909b7c3f1	1046	Gene3D	G3DSA:3.40.50.10140	-	11	179	2.3E-63	T	15-07-2021	IPR035897	Toll/interleukin-1 receptor homology (TIR) domain superfamily
DM10_Col-0_orf5745	ff906e3365249fab46d5150909b7c3f1	1046	PRINTS	PR00364	Disease resistance protein signature	289	303	1.5E-21	T	15-07-2021	-	-
DM10_Col-0_orf5745	ff906e3365249fab46d5150909b7c3f1	1046	PRINTS	PR00364	Disease resistance protein signature	382	396	1.5E-21	T	15-07-2021	-	-
DM10_Col-0_orf5745	ff906e3365249fab46d5150909b7c3f1	1046	PRINTS	PR00364	Disease resistance protein signature	782	798	1.5E-21	T	15-07-2021	-	-
DM10_Col-0_orf5745	ff906e3365249fab46d5150909b7c3f1	1046	PRINTS	PR00364	Disease resistance protein signature	212	227	1.5E-21	T	15-07-2021	-	-
DM10_Col-0_orf5745	ff906e3365249fab46d5150909b7c3f1	1046	Gene3D	G3DSA:3.80.10.10	Ribonuclease Inhibitor	525	718	2.1E-24	T	15-07-2021	IPR032675	Leucine-rich repeat domain superfamily
DM10_Col-0_orf5745	ff906e3365249fab46d5150909b7c3f1	1046	Gene3D	G3DSA:3.80.10.10	Ribonuclease Inhibitor	719	846	3.9E-12	T	15-07-2021	IPR032675	Leucine-rich repeat domain superfamily
DM10_Col-0_orf5745	ff906e3365249fab46d5150909b7c3f1	1046	Gene3D	G3DSA:1.10.8.430	-	349	431	7.5E-12	T	15-07-2021	IPR042197	Apoptotic protease-activating factors, helical domain
DM10_Col-0_orf5745	ff906e3365249fab46d5150909b7c3f1	1046	SUPERFAMILY	SSF52200	Toll/Interleukin receptor TIR domain	4	153	1.44E-37	T	15-07-2021	IPR035897	Toll/interleukin-1 receptor homology (TIR) domain superfamily
DM10_Col-0_orf5745	ff906e3365249fab46d5150909b7c3f1	1046	ProSiteProfiles	PS50104	TIR domain profile.	13	151	27.074	T	15-07-2021	IPR000157	Toll/interleukin-1 receptor homology (TIR) domain
DM10_Col-0_orf5745	ff906e3365249fab46d5150909b7c3f1	1046	SUPERFAMILY	SSF52540	P-loop containing nucleoside triphosphate hydrolases	175	440	9.67E-54	T	15-07-2021	IPR027417	P-loop containing nucleoside triphosphate hydrolase
DM10_Col-0_orf5745	ff906e3365249fab46d5150909b7c3f1	1046	SMART	SM00255	till_3	14	151	1.8E-49	T	15-07-2021	IPR000157	Toll/interleukin-1 receptor homology (TIR) domain
DM10_Col-0_orf5745	ff906e3365249fab46d5150909b7c3f1	1046	Pfam	PF01582	TIR domain	15	189	8.1E-52	T	15-07-2021	IPR000157	Toll/interleukin-1 receptor homology (TIR) domain
DM10_Col-0_orf5745	ff906e3365249fab46d5150909b7c3f1	1046	CDD	cd00009	AAA	215	335	2.94016E-5	T	15-07-2021	-	-
DM10_Col-0_orf5745	ff906e3365249fab46d5150909b7c3f1	1046	Pfam	PF00931	NB-ARC domain	192	415	1.2E-22	T	15-07-2021	IPR002182	NB-ARC
DM10_Col-0_orf5745	ff906e3365249fab46d5150909b7c3f1	1046	SUPERFAMILY	SSF52058	L domain-like	534	838	5.67E-39	T	15-07-2021	-	-
DM10_Col-0_orf5745	ff906e3365249fab46d5150909b7c3f1	1046	Gene3D	G3DSA:3.40.50.300	-	180	345	5.7E-26	T	15-07-2021	-	-
Ta4ANPR1_orf37109	b95fa0ffce7b9361675c63f02e8f33d0	1845	Gene3D	G3DSA:1.10.10.60	-	71	118	1.4E-15	T	15-07-2021	-	-
Ta4ANPR1_orf37109	b95fa0ffce7b9361675c63f02e8f33d0	1845	SMART	SM00717	sant	68	116	7.7E-11	T	15-07-2021	IPR001005	SANT/Myb domain
Ta4ANPR1_orf37109	b95fa0ffce7b9361675c63f02e8f33d0	1845	SMART	SM00717	sant	14	65	6.5E-17	T	15-07-2021	IPR001005	SANT/Myb domain
Ta4ANPR1_orf37109	b95fa0ffce7b9361675c63f02e8f33d0	1845	CDD	cd00167	SANT	17	63	1.0664E-12	T	15-07-2021	IPR001005	SANT/Myb domain
Ta4ANPR1_orf37109	b95fa0ffce7b9361675c63f02e8f33d0	1845	SUPERFAMILY	SSF46689	Homeodomain-like	12	110	2.26E-28	T	15-07-2021	IPR009057	Homeobox-like domain superfamily
Ta4ANPR1_orf37109	b95fa0ffce7b9361675c63f02e8f33d0	1845	ProSiteProfiles	PS50297	Ankyrin repeat region circular profile.	1575	1650	14.398	T	15-07-2021	IPR020683	Ankyrin repeat-containing domain
Ta4ANPR1_orf37109	b95fa0ffce7b9361675c63f02e8f33d0	1845	Gene3D	G3DSA:3.80.10.10	Ribonuclease Inhibitor	896	1253	2.6E-19	T	15-07-2021	IPR032675	Leucine-rich repeat domain superfamily
Ta4ANPR1_orf37109	b95fa0ffce7b9361675c63f02e8f33d0	1845	Gene3D	G3DSA:1.20.5.4130	-	328	445	3.1E-13	T	15-07-2021	-	-
Ta4ANPR1_orf37109	b95fa0ffce7b9361675c63f02e8f33d0	1845	SUPERFAMILY	SSF52058	L domain-like	880	1239	3.37E-19	T	15-07-2021	-	-
Ta4ANPR1_orf37109	b95fa0ffce7b9361675c63f02e8f33d0	1845	SUPERFAMILY	SSF52540	P-loop containing nucleoside triphosphate hydrolases	515	788	6.82E-51	T	15-07-2021	IPR027417	P-loop containing nucleoside triphosphate hydrolase
Ta4ANPR1_orf37109	b95fa0ffce7b9361675c63f02e8f33d0	1845	Pfam	PF00931	NB-ARC domain	536	775	1.2E-33	T	15-07-2021	IPR002182	NB-ARC
Ta4ANPR1_orf37109	b95fa0ffce7b9361675c63f02e8f33d0	1845	Gene3D	G3DSA:1.10.10.10	-	768	871	6.1E-11	T	15-07-2021	IPR036388	Winged helix-like DNA-binding domain superfamily
Ta4ANPR1_orf37109	b95fa0ffce7b9361675c63f02e8f33d0	1845	ProSiteProfiles	PS51294	Myb-type HTH DNA-binding domain profile.	68	118	17.15	T	15-07-2021	IPR017930	Myb domain
Ta4ANPR1_orf37109	b95fa0ffce7b9361675c63f02e8f33d0	1845	Pfam	PF12796	Ankyrin repeats (3 copies)	1556	1636	3.8E-7	T	15-07-2021	IPR020683	Ankyrin repeat-containing domain
Ta4ANPR1_orf37109	b95fa0ffce7b9361675c63f02e8f33d0	1845	Pfam	PF11900	Domain of unknown function (DUF3420)	1508	1551	1.3E-12	T	15-07-2021	IPR024228	Regulatory protein NPR, central domain
Ta4ANPR1_orf37109	b95fa0ffce7b9361675c63f02e8f33d0	1845	ProSiteProfiles	PS50097	BTB domain profile.	1357	1416	11.357	T	15-07-2021	IPR000210	BTB/POZ domain
Ta4ANPR1_orf37109	b95fa0ffce7b9361675c63f02e8f33d0	1845	Pfam	PF12313	NPR1/NIM1 like defence protein C terminal	1651	1838	6.2E-68	T	15-07-2021	IPR021094	NPR1/NIM1-like, C-terminal
Ta4ANPR1_orf37109	b95fa0ffce7b9361675c63f02e8f33d0	1845	PRINTS	PR00364	Disease resistance protein signature	720	734	1.3E-10	T	15-07-2021	-	-
Ta4ANPR1_orf37109	b95fa0ffce7b9361675c63f02e8f33d0	1845	PRINTS	PR00364	Disease resistance protein signature	623	637	1.3E-10	T	15-07-2021	-	-
Ta4ANPR1_orf37109	b95fa0ffce7b9361675c63f02e8f33d0	1845	PRINTS	PR00364	Disease resistance protein signature	977	993	1.3E-10	T	15-07-2021	-	-
Ta4ANPR1_orf37109	b95fa0ffce7b9361675c63f02e8f33d0	1845	PRINTS	PR00364	Disease resistance protein signature	548	563	1.3E-10	T	15-07-2021	-	-
Ta4ANPR1_orf37109	b95fa0ffce7b9361675c63f02e8f33d0	1845	SUPERFAMILY	SSF48403	Ankyrin repeat	1554	1652	2.64E-13	T	15-07-2021	IPR036770	Ankyrin repeat-containing domain superfamily
Ta4ANPR1_orf37109	b95fa0ffce7b9361675c63f02e8f33d0	1845	Gene3D	G3DSA:3.30.710.10	Potassium Channel Kv1.1; Chain A	1329	1505	5.1E-12	T	15-07-2021	IPR011333	SKP1/BTB/POZ domain superfamily
Ta4ANPR1_orf37109	b95fa0ffce7b9361675c63f02e8f33d0	1845	Gene3D	G3DSA:1.10.10.60	-	9	69	1.7E-18	T	15-07-2021	-	-
Ta4ANPR1_orf37109	b95fa0ffce7b9361675c63f02e8f33d0	1845	SMART	SM00248	ANK_2a	1575	1605	320.0	T	15-07-2021	IPR002110	Ankyrin repeat
Ta4ANPR1_orf37109	b95fa0ffce7b9361675c63f02e8f33d0	1845	SMART	SM00248	ANK_2a	1609	1638	0.4	T	15-07-2021	IPR002110	Ankyrin repeat
Ta4ANPR1_orf37109	b95fa0ffce7b9361675c63f02e8f33d0	1845	Coils	Coil	Coil	359	379	-	T	15-07-2021	-	-
Ta4ANPR1_orf37109	b95fa0ffce7b9361675c63f02e8f33d0	1845	CDD	cd00167	SANT	71	114	3.17667E-8	T	15-07-2021	IPR001005	SANT/Myb domain
Ta4ANPR1_orf37109	b95fa0ffce7b9361675c63f02e8f33d0	1845	Pfam	PF18052	Rx N-terminal domain	329	407	1.4E-7	T	15-07-2021	IPR041118	Rx, N-terminal
Ta4ANPR1_orf37109	b95fa0ffce7b9361675c63f02e8f33d0	1845	Pfam	PF00249	Myb-like DNA-binding domain	15	63	1.7E-16	T	15-07-2021	IPR001005	SANT/Myb domain
Ta4ANPR1_orf37109	b95fa0ffce7b9361675c63f02e8f33d0	1845	Pfam	PF00249	Myb-like DNA-binding domain	69	113	1.0E-10	T	15-07-2021	IPR001005	SANT/Myb domain
Ta4ANPR1_orf37109	b95fa0ffce7b9361675c63f02e8f33d0	1845	ProSiteProfiles	PS51294	Myb-type HTH DNA-binding domain profile.	10	67	24.936	T	15-07-2021	IPR017930	Myb domain
Ta4ANPR1_orf37109	b95fa0ffce7b9361675c63f02e8f33d0	1845	Gene3D	G3DSA:3.40.50.300	-	507	676	4.3E-26	T	15-07-2021	-	-
Ta4ANPR1_orf37109	b95fa0ffce7b9361675c63f02e8f33d0	1845	Gene3D	G3DSA:1.25.40.20	-	1545	1658	3.8E-14	T	15-07-2021	IPR036770	Ankyrin repeat-containing domain superfamily
muRdr1A_orf13268	6d1607f2a6d6891e4a4b5c2e72a3aab6	1119	ProSiteProfiles	PS51450	Leucine-rich repeat profile.	823	844	7.281	T	15-07-2021	IPR001611	Leucine-rich repeat
muRdr1A_orf13268	6d1607f2a6d6891e4a4b5c2e72a3aab6	1119	SUPERFAMILY	SSF46785	Winged helix DNA-binding domain	424	528	1.2E-14	T	15-07-2021	IPR036390	Winged helix DNA-binding domain superfamily
muRdr1A_orf13268	6d1607f2a6d6891e4a4b5c2e72a3aab6	1119	SUPERFAMILY	SSF52200	Toll/Interleukin receptor TIR domain	10	160	5.75E-43	T	15-07-2021	IPR035897	Toll/interleukin-1 receptor homology (TIR) domain superfamily
muRdr1A_orf13268	6d1607f2a6d6891e4a4b5c2e72a3aab6	1119	Gene3D	G3DSA:3.40.50.10140	-	14	186	2.7E-70	T	15-07-2021	IPR035897	Toll/interleukin-1 receptor homology (TIR) domain superfamily
muRdr1A_orf13268	6d1607f2a6d6891e4a4b5c2e72a3aab6	1119	SMART	SM00255	till_3	18	157	1.1E-45	T	15-07-2021	IPR000157	Toll/interleukin-1 receptor homology (TIR) domain
muRdr1A_orf13268	6d1607f2a6d6891e4a4b5c2e72a3aab6	1119	SUPERFAMILY	SSF52058	L domain-like	542	895	2.38E-37	T	15-07-2021	-	-
muRdr1A_orf13268	6d1607f2a6d6891e4a4b5c2e72a3aab6	1119	Gene3D	G3DSA:3.80.10.10	Ribonuclease Inhibitor	526	722	2.9E-26	T	15-07-2021	IPR032675	Leucine-rich repeat domain superfamily
muRdr1A_orf13268	6d1607f2a6d6891e4a4b5c2e72a3aab6	1119	Pfam	PF01582	TIR domain	18	188	5.1E-49	T	15-07-2021	IPR000157	Toll/interleukin-1 receptor homology (TIR) domain
muRdr1A_orf13268	6d1607f2a6d6891e4a4b5c2e72a3aab6	1119	PRINTS	PR00364	Disease resistance protein signature	219	234	5.2E-21	T	15-07-2021	-	-
muRdr1A_orf13268	6d1607f2a6d6891e4a4b5c2e72a3aab6	1119	PRINTS	PR00364	Disease resistance protein signature	295	309	5.2E-21	T	15-07-2021	-	-
muRdr1A_orf13268	6d1607f2a6d6891e4a4b5c2e72a3aab6	1119	PRINTS	PR00364	Disease resistance protein signature	694	710	5.2E-21	T	15-07-2021	-	-
muRdr1A_orf13268	6d1607f2a6d6891e4a4b5c2e72a3aab6	1119	PRINTS	PR00364	Disease resistance protein signature	388	402	5.2E-21	T	15-07-2021	-	-
muRdr1A_orf13268	6d1607f2a6d6891e4a4b5c2e72a3aab6	1119	Gene3D	G3DSA:1.10.8.430	-	353	437	1.0E-16	T	15-07-2021	IPR042197	Apoptotic protease-activating factors, helical domain
muRdr1A_orf13268	6d1607f2a6d6891e4a4b5c2e72a3aab6	1119	ProSiteProfiles	PS51450	Leucine-rich repeat profile.	651	673	4.616	T	15-07-2021	IPR001611	Leucine-rich repeat
muRdr1A_orf13268	6d1607f2a6d6891e4a4b5c2e72a3aab6	1119	ProSiteProfiles	PS51450	Leucine-rich repeat profile.	746	767	5.425	T	15-07-2021	IPR001611	Leucine-rich repeat
muRdr1A_orf13268	6d1607f2a6d6891e4a4b5c2e72a3aab6	1119	Gene3D	G3DSA:3.80.10.10	Ribonuclease Inhibitor	723	938	4.6E-14	T	15-07-2021	IPR032675	Leucine-rich repeat domain superfamily
muRdr1A_orf13268	6d1607f2a6d6891e4a4b5c2e72a3aab6	1119	ProSiteProfiles	PS50104	TIR domain profile.	17	157	28.414	T	15-07-2021	IPR000157	Toll/interleukin-1 receptor homology (TIR) domain
muRdr1A_orf13268	6d1607f2a6d6891e4a4b5c2e72a3aab6	1119	Gene3D	G3DSA:3.40.50.300	-	187	346	2.3E-34	T	15-07-2021	-	-
muRdr1A_orf13268	6d1607f2a6d6891e4a4b5c2e72a3aab6	1119	SUPERFAMILY	SSF52540	P-loop containing nucleoside triphosphate hydrolases	187	447	1.02E-65	T	15-07-2021	IPR027417	P-loop containing nucleoside triphosphate hydrolase
muRdr1A_orf13268	6d1607f2a6d6891e4a4b5c2e72a3aab6	1119	Pfam	PF00931	NB-ARC domain	203	421	1.7E-34	T	15-07-2021	IPR002182	NB-ARC
NbNRC4b_orf14019	53806b36e5cc4f767c1d43fb0e435ca6	881	Pfam	PF00931	NB-ARC domain	162	393	8.6E-51	T	15-07-2021	IPR002182	NB-ARC
NbNRC4b_orf14019	53806b36e5cc4f767c1d43fb0e435ca6	881	Coils	Coil	Coil	104	131	-	T	15-07-2021	-	-
NbNRC4b_orf14019	53806b36e5cc4f767c1d43fb0e435ca6	881	PRINTS	PR00364	Disease resistance protein signature	255	269	1.6E-12	T	15-07-2021	-	-
NbNRC4b_orf14019	53806b36e5cc4f767c1d43fb0e435ca6	881	PRINTS	PR00364	Disease resistance protein signature	808	824	1.6E-12	T	15-07-2021	-	-
NbNRC4b_orf14019	53806b36e5cc4f767c1d43fb0e435ca6	881	PRINTS	PR00364	Disease resistance protein signature	347	361	1.6E-12	T	15-07-2021	-	-
NbNRC4b_orf14019	53806b36e5cc4f767c1d43fb0e435ca6	881	PRINTS	PR00364	Disease resistance protein signature	179	194	1.6E-12	T	15-07-2021	-	-
NbNRC4b_orf14019	53806b36e5cc4f767c1d43fb0e435ca6	881	SUPERFAMILY	SSF52058	L domain-like	477	847	4.25E-21	T	15-07-2021	-	-
NbNRC4b_orf14019	53806b36e5cc4f767c1d43fb0e435ca6	881	SUPERFAMILY	SSF52540	P-loop containing nucleoside triphosphate hydrolases	148	411	1.02E-55	T	15-07-2021	IPR027417	P-loop containing nucleoside triphosphate hydrolase
NbNRC4b_orf14019	53806b36e5cc4f767c1d43fb0e435ca6	881	Pfam	PF18052	Rx N-terminal domain	6	90	2.3E-12	T	15-07-2021	IPR041118	Rx, N-terminal
NbNRC4b_orf14019	53806b36e5cc4f767c1d43fb0e435ca6	881	Gene3D	G3DSA:3.40.50.300	-	139	311	2.8E-32	T	15-07-2021	-	-
NbNRC4b_orf14019	53806b36e5cc4f767c1d43fb0e435ca6	881	CDD	cd14798	RX-CC_like	2	122	2.81475E-20	T	15-07-2021	IPR038005	Virus X resistance protein-like, coiled-coil domain
NbNRC4b_orf14019	53806b36e5cc4f767c1d43fb0e435ca6	881	Gene3D	G3DSA:1.20.5.4130	-	6	117	2.4E-12	T	15-07-2021	-	-
NbNRC4b_orf14019	53806b36e5cc4f767c1d43fb0e435ca6	881	Gene3D	G3DSA:1.10.10.10	-	398	488	5.1E-22	T	15-07-2021	IPR036388	Winged helix-like DNA-binding domain superfamily
NbNRC4b_orf14019	53806b36e5cc4f767c1d43fb0e435ca6	881	Gene3D	G3DSA:1.10.8.430	-	313	397	1.4E-10	T	15-07-2021	IPR042197	Apoptotic protease-activating factors, helical domain
NbNRC4b_orf14019	53806b36e5cc4f767c1d43fb0e435ca6	881	Gene3D	G3DSA:3.80.10.10	Ribonuclease Inhibitor	568	860	1.1E-19	T	15-07-2021	IPR032675	Leucine-rich repeat domain superfamily
NtomPtr1_orf15457	610349a36a51145a0536888a16f9c468	824	Pfam	PF00931	NB-ARC domain	170	410	1.4E-47	T	15-07-2021	IPR002182	NB-ARC
NtomPtr1_orf15457	610349a36a51145a0536888a16f9c468	824	Gene3D	G3DSA:1.10.8.430	-	324	408	1.2E-14	T	15-07-2021	IPR042197	Apoptotic protease-activating factors, helical domain
NtomPtr1_orf15457	610349a36a51145a0536888a16f9c468	824	SUPERFAMILY	SSF52540	P-loop containing nucleoside triphosphate hydrolases	154	423	2.21E-68	T	15-07-2021	IPR027417	P-loop containing nucleoside triphosphate hydrolase
NtomPtr1_orf15457	610349a36a51145a0536888a16f9c468	824	Gene3D	G3DSA:3.40.50.300	-	152	316	2.5E-40	T	15-07-2021	-	-
NtomPtr1_orf15457	610349a36a51145a0536888a16f9c468	824	Gene3D	G3DSA:3.80.10.10	Ribonuclease Inhibitor	504	819	1.2E-41	T	15-07-2021	IPR032675	Leucine-rich repeat domain superfamily
NtomPtr1_orf15457	610349a36a51145a0536888a16f9c468	824	PRINTS	PR00364	Disease resistance protein signature	191	206	7.3E-20	T	15-07-2021	-	-
NtomPtr1_orf15457	610349a36a51145a0536888a16f9c468	824	PRINTS	PR00364	Disease resistance protein signature	264	278	7.3E-20	T	15-07-2021	-	-
NtomPtr1_orf15457	610349a36a51145a0536888a16f9c468	824	PRINTS	PR00364	Disease resistance protein signature	613	629	7.3E-20	T	15-07-2021	-	-
NtomPtr1_orf15457	610349a36a51145a0536888a16f9c468	824	PRINTS	PR00364	Disease resistance protein signature	360	374	7.3E-20	T	15-07-2021	-	-
NtomPtr1_orf15457	610349a36a51145a0536888a16f9c468	824	Gene3D	G3DSA:1.20.5.4130	-	10	122	3.9E-23	T	15-07-2021	-	-
NtomPtr1_orf15457	610349a36a51145a0536888a16f9c468	824	Pfam	PF18052	Rx N-terminal domain	10	97	1.2E-21	T	15-07-2021	IPR041118	Rx, N-terminal
NtomPtr1_orf15457	610349a36a51145a0536888a16f9c468	824	Gene3D	G3DSA:1.10.10.10	-	409	500	1.4E-10	T	15-07-2021	IPR036388	Winged helix-like DNA-binding domain superfamily
NtomPtr1_orf15457	610349a36a51145a0536888a16f9c468	824	SUPERFAMILY	SSF52058	L domain-like	488	807	5.21E-38	T	15-07-2021	-	-
Rpi-edn2_orf28717	52278fc4a3d742889c6183794e1496d0	863	Gene3D	G3DSA:3.80.10.10	Ribonuclease Inhibitor	505	862	3.1E-21	T	15-07-2021	IPR032675	Leucine-rich repeat domain superfamily
Rpi-edn2_orf28717	52278fc4a3d742889c6183794e1496d0	863	PRINTS	PR00364	Disease resistance protein signature	183	198	1.2E-17	T	15-07-2021	-	-
Rpi-edn2_orf28717	52278fc4a3d742889c6183794e1496d0	863	PRINTS	PR00364	Disease resistance protein signature	252	266	1.2E-17	T	15-07-2021	-	-
Rpi-edn2_orf28717	52278fc4a3d742889c6183794e1496d0	863	PRINTS	PR00364	Disease resistance protein signature	612	628	1.2E-17	T	15-07-2021	-	-
Rpi-edn2_orf28717	52278fc4a3d742889c6183794e1496d0	863	PRINTS	PR00364	Disease resistance protein signature	355	369	1.2E-17	T	15-07-2021	-	-
Rpi-edn2_orf28717	52278fc4a3d742889c6183794e1496d0	863	SUPERFAMILY	SSF52058	L domain-like	482	844	1.22E-22	T	15-07-2021	-	-
Rpi-edn2_orf28717	52278fc4a3d742889c6183794e1496d0	863	Gene3D	G3DSA:1.20.5.4130	-	10	122	1.1E-11	T	15-07-2021	-	-
Rpi-edn2_orf28717	52278fc4a3d742889c6183794e1496d0	863	Coils	Coil	Coil	63	83	-	T	15-07-2021	-	-
Rpi-edn2_orf28717	52278fc4a3d742889c6183794e1496d0	863	SUPERFAMILY	SSF52540	P-loop containing nucleoside triphosphate hydrolases	147	416	1.72E-59	T	15-07-2021	IPR027417	P-loop containing nucleoside triphosphate hydrolase
Rpi-edn2_orf28717	52278fc4a3d742889c6183794e1496d0	863	Gene3D	G3DSA:3.40.50.300	-	143	307	1.7E-33	T	15-07-2021	-	-
Rpi-edn2_orf28717	52278fc4a3d742889c6183794e1496d0	863	Pfam	PF18052	Rx N-terminal domain	10	92	7.4E-14	T	15-07-2021	IPR041118	Rx, N-terminal
Rpi-edn2_orf28717	52278fc4a3d742889c6183794e1496d0	863	Gene3D	G3DSA:1.10.10.10	-	408	492	3.4E-7	T	15-07-2021	IPR036388	Winged helix-like DNA-binding domain superfamily
Rpi-edn2_orf28717	52278fc4a3d742889c6183794e1496d0	863	Pfam	PF00931	NB-ARC domain	165	404	1.1E-46	T	15-07-2021	IPR002182	NB-ARC
Rpi-edn2_orf28717	52278fc4a3d742889c6183794e1496d0	863	CDD	cd14798	RX-CC_like	23	124	4.6628E-18	T	15-07-2021	IPR038005	Virus X resistance protein-like, coiled-coil domain
Rpi-edn2_orf28717	52278fc4a3d742889c6183794e1496d0	863	Gene3D	G3DSA:1.10.8.430	-	314	406	4.6E-13	T	15-07-2021	IPR042197	Apoptotic protease-activating factors, helical domain
Pm3c_orf21541	ad2319f1c6561a080bbfd23d76b941a3	1413	Gene3D	G3DSA:3.80.10.10	Ribonuclease Inhibitor	958	1245	7.4E-14	T	15-07-2021	IPR032675	Leucine-rich repeat domain superfamily
Pm3c_orf21541	ad2319f1c6561a080bbfd23d76b941a3	1413	PRINTS	PR00364	Disease resistance protein signature	370	384	8.6E-17	T	15-07-2021	-	-
Pm3c_orf21541	ad2319f1c6561a080bbfd23d76b941a3	1413	PRINTS	PR00364	Disease resistance protein signature	272	286	8.6E-17	T	15-07-2021	-	-
Pm3c_orf21541	ad2319f1c6561a080bbfd23d76b941a3	1413	PRINTS	PR00364	Disease resistance protein signature	201	216	8.6E-17	T	15-07-2021	-	-
Pm3c_orf21541	ad2319f1c6561a080bbfd23d76b941a3	1413	PRINTS	PR00364	Disease resistance protein signature	619	635	8.6E-17	T	15-07-2021	-	-
Pm3c_orf21541	ad2319f1c6561a080bbfd23d76b941a3	1413	Gene3D	G3DSA:1.20.5.4130	-	13	121	3.5E-13	T	15-07-2021	-	-
Pm3c_orf21541	ad2319f1c6561a080bbfd23d76b941a3	1413	Gene3D	G3DSA:3.80.10.10	Ribonuclease Inhibitor	709	915	5.9E-10	T	15-07-2021	IPR032675	Leucine-rich repeat domain superfamily
Pm3c_orf21541	ad2319f1c6561a080bbfd23d76b941a3	1413	Gene3D	G3DSA:3.80.10.10	Ribonuclease Inhibitor	1268	1378	8.8E-9	T	15-07-2021	IPR032675	Leucine-rich repeat domain superfamily
Pm3c_orf21541	ad2319f1c6561a080bbfd23d76b941a3	1413	Gene3D	G3DSA:3.80.10.10	Ribonuclease Inhibitor	522	681	2.5E-19	T	15-07-2021	IPR032675	Leucine-rich repeat domain superfamily
Pm3c_orf21541	ad2319f1c6561a080bbfd23d76b941a3	1413	Gene3D	G3DSA:1.10.8.430	-	342	416	2.4E-8	T	15-07-2021	IPR042197	Apoptotic protease-activating factors, helical domain
Pm3c_orf21541	ad2319f1c6561a080bbfd23d76b941a3	1413	SUPERFAMILY	SSF52058	L domain-like	498	1379	7.65E-33	T	15-07-2021	-	-
Pm3c_orf21541	ad2319f1c6561a080bbfd23d76b941a3	1413	SUPERFAMILY	SSF52540	P-loop containing nucleoside triphosphate hydrolases	178	431	1.82E-53	T	15-07-2021	IPR027417	P-loop containing nucleoside triphosphate hydrolase
Pm3c_orf21541	ad2319f1c6561a080bbfd23d76b941a3	1413	Pfam	PF00931	NB-ARC domain	182	398	2.1E-46	T	15-07-2021	IPR002182	NB-ARC
Pm3c_orf21541	ad2319f1c6561a080bbfd23d76b941a3	1413	Pfam	PF18052	Rx N-terminal domain	14	99	1.3E-14	T	15-07-2021	IPR041118	Rx, N-terminal
Pm3c_orf21541	ad2319f1c6561a080bbfd23d76b941a3	1413	Gene3D	G3DSA:3.40.50.300	-	163	328	5.3E-35	T	15-07-2021	-	-
Pm3c_orf21541	ad2319f1c6561a080bbfd23d76b941a3	1413	Gene3D	G3DSA:1.10.10.10	-	417	509	3.1E-19	T	15-07-2021	IPR036388	Winged helix-like DNA-binding domain superfamily
PvLOV_orf24195	de3bbfe8116efc4ecd351d20e62b18ac	1168	SUPERFAMILY	SSF52058	L domain-like	943	1160	2.18E-15	T	15-07-2021	-	-
PvLOV_orf24195	de3bbfe8116efc4ecd351d20e62b18ac	1168	SMART	SM00369	LRR_typ_2	606	629	0.45	T	15-07-2021	IPR003591	Leucine-rich repeat, typical subtype
PvLOV_orf24195	de3bbfe8116efc4ecd351d20e62b18ac	1168	SMART	SM00369	LRR_typ_2	653	676	38.0	T	15-07-2021	IPR003591	Leucine-rich repeat, typical subtype
PvLOV_orf24195	de3bbfe8116efc4ecd351d20e62b18ac	1168	Gene3D	G3DSA:1.10.10.10	-	429	509	2.6E-6	T	15-07-2021	IPR036388	Winged helix-like DNA-binding domain superfamily
PvLOV_orf24195	de3bbfe8116efc4ecd351d20e62b18ac	1168	Gene3D	G3DSA:1.20.5.4130	-	14	129	2.3E-10	T	15-07-2021	-	-
PvLOV_orf24195	de3bbfe8116efc4ecd351d20e62b18ac	1168	Gene3D	G3DSA:3.80.10.10	Ribonuclease Inhibitor	974	1152	2.6E-10	T	15-07-2021	IPR032675	Leucine-rich repeat domain superfamily
PvLOV_orf24195	de3bbfe8116efc4ecd351d20e62b18ac	1168	PRINTS	PR00364	Disease resistance protein signature	892	908	6.8E-22	T	15-07-2021	-	-
PvLOV_orf24195	de3bbfe8116efc4ecd351d20e62b18ac	1168	PRINTS	PR00364	Disease resistance protein signature	277	291	6.8E-22	T	15-07-2021	-	-
PvLOV_orf24195	de3bbfe8116efc4ecd351d20e62b18ac	1168	PRINTS	PR00364	Disease resistance protein signature	204	219	6.8E-22	T	15-07-2021	-	-
PvLOV_orf24195	de3bbfe8116efc4ecd351d20e62b18ac	1168	PRINTS	PR00364	Disease resistance protein signature	374	388	6.8E-22	T	15-07-2021	-	-
PvLOV_orf24195	de3bbfe8116efc4ecd351d20e62b18ac	1168	Pfam	PF00931	NB-ARC domain	181	403	2.6E-54	T	15-07-2021	IPR002182	NB-ARC
PvLOV_orf24195	de3bbfe8116efc4ecd351d20e62b18ac	1168	Gene3D	G3DSA:3.40.50.300	-	161	333	6.4E-41	T	15-07-2021	-	-
PvLOV_orf24195	de3bbfe8116efc4ecd351d20e62b18ac	1168	Gene3D	G3DSA:1.10.8.430	-	337	427	1.0E-14	T	15-07-2021	IPR042197	Apoptotic protease-activating factors, helical domain
PvLOV_orf24195	de3bbfe8116efc4ecd351d20e62b18ac	1168	Gene3D	G3DSA:3.80.10.10	Ribonuclease Inhibitor	568	945	3.2E-49	T	15-07-2021	IPR032675	Leucine-rich repeat domain superfamily
PvLOV_orf24195	de3bbfe8116efc4ecd351d20e62b18ac	1168	SUPERFAMILY	SSF52540	P-loop containing nucleoside triphosphate hydrolases	163	437	7.54E-74	T	15-07-2021	IPR027417	P-loop containing nucleoside triphosphate hydrolase
PvLOV_orf24195	de3bbfe8116efc4ecd351d20e62b18ac	1168	SUPERFAMILY	SSF52058	L domain-like	498	913	2.72E-39	T	15-07-2021	-	-
PvLOV_orf24195	de3bbfe8116efc4ecd351d20e62b18ac	1168	Coils	Coil	Coil	72	92	-	T	15-07-2021	-	-
PvLOV_orf24195	de3bbfe8116efc4ecd351d20e62b18ac	1168	Pfam	PF18052	Rx N-terminal domain	10	102	6.2E-15	T	15-07-2021	IPR041118	Rx, N-terminal
RPP13-UKID80_orf32278	f59488bc2abf34430c68e83a9a264f41	824	Gene3D	G3DSA:1.10.8.430	-	326	409	2.8E-15	T	15-07-2021	IPR042197	Apoptotic protease-activating factors, helical domain
RPP13-UKID80_orf32278	f59488bc2abf34430c68e83a9a264f41	824	Coils	Coil	Coil	163	183	-	T	15-07-2021	-	-
RPP13-UKID80_orf32278	f59488bc2abf34430c68e83a9a264f41	824	SUPERFAMILY	SSF52058	L domain-like	476	814	4.76E-18	T	15-07-2021	-	-
RPP13-UKID80_orf32278	f59488bc2abf34430c68e83a9a264f41	824	Pfam	PF00931	NB-ARC domain	170	394	2.2E-56	T	15-07-2021	IPR002182	NB-ARC
RPP13-UKID80_orf32278	f59488bc2abf34430c68e83a9a264f41	824	Gene3D	G3DSA:1.20.5.4130	-	6	112	3.2E-19	T	15-07-2021	-	-
RPP13-UKID80_orf32278	f59488bc2abf34430c68e83a9a264f41	824	SUPERFAMILY	SSF52540	P-loop containing nucleoside triphosphate hydrolases	145	424	2.55E-63	T	15-07-2021	IPR027417	P-loop containing nucleoside triphosphate hydrolase
RPP13-UKID80_orf32278	f59488bc2abf34430c68e83a9a264f41	824	PRINTS	PR00364	Disease resistance protein signature	266	280	6.8E-16	T	15-07-2021	-	-
RPP13-UKID80_orf32278	f59488bc2abf34430c68e83a9a264f41	824	PRINTS	PR00364	Disease resistance protein signature	561	577	6.8E-16	T	15-07-2021	-	-
RPP13-UKID80_orf32278	f59488bc2abf34430c68e83a9a264f41	824	PRINTS	PR00364	Disease resistance protein signature	361	375	6.8E-16	T	15-07-2021	-	-
RPP13-UKID80_orf32278	f59488bc2abf34430c68e83a9a264f41	824	PRINTS	PR00364	Disease resistance protein signature	187	202	6.8E-16	T	15-07-2021	-	-
RPP13-UKID80_orf32278	f59488bc2abf34430c68e83a9a264f41	824	Pfam	PF18052	Rx N-terminal domain	7	89	4.2E-19	T	15-07-2021	IPR041118	Rx, N-terminal
RPP13-UKID80_orf32278	f59488bc2abf34430c68e83a9a264f41	824	Gene3D	G3DSA:3.40.50.300	-	146	317	4.9E-36	T	15-07-2021	-	-
RPP13-UKID80_orf32278	f59488bc2abf34430c68e83a9a264f41	824	Gene3D	G3DSA:1.10.10.10	-	410	498	2.3E-18	T	15-07-2021	IPR036388	Winged helix-like DNA-binding domain superfamily
RPP13-UKID80_orf32278	f59488bc2abf34430c68e83a9a264f41	824	CDD	cd14798	RX-CC_like	3	124	9.29961E-22	T	15-07-2021	IPR038005	Virus X resistance protein-like, coiled-coil domain
RPP13-UKID80_orf32278	f59488bc2abf34430c68e83a9a264f41	824	Gene3D	G3DSA:3.80.10.10	Ribonuclease Inhibitor	499	823	1.9E-14	T	15-07-2021	IPR032675	Leucine-rich repeat domain superfamily
RPP13-UKID36_orf32202	f59488bc2abf34430c68e83a9a264f41	824	Gene3D	G3DSA:1.10.8.430	-	326	409	2.8E-15	T	15-07-2021	IPR042197	Apoptotic protease-activating factors, helical domain
RPP13-UKID36_orf32202	f59488bc2abf34430c68e83a9a264f41	824	Coils	Coil	Coil	163	183	-	T	15-07-2021	-	-
RPP13-UKID36_orf32202	f59488bc2abf34430c68e83a9a264f41	824	SUPERFAMILY	SSF52058	L domain-like	476	814	4.76E-18	T	15-07-2021	-	-
RPP13-UKID36_orf32202	f59488bc2abf34430c68e83a9a264f41	824	Pfam	PF00931	NB-ARC domain	170	394	2.2E-56	T	15-07-2021	IPR002182	NB-ARC
RPP13-UKID36_orf32202	f59488bc2abf34430c68e83a9a264f41	824	Gene3D	G3DSA:1.20.5.4130	-	6	112	3.2E-19	T	15-07-2021	-	-
RPP13-UKID36_orf32202	f59488bc2abf34430c68e83a9a264f41	824	SUPERFAMILY	SSF52540	P-loop containing nucleoside triphosphate hydrolases	145	424	2.55E-63	T	15-07-2021	IPR027417	P-loop containing nucleoside triphosphate hydrolase
RPP13-UKID36_orf32202	f59488bc2abf34430c68e83a9a264f41	824	PRINTS	PR00364	Disease resistance protein signature	266	280	6.8E-16	T	15-07-2021	-	-
RPP13-UKID36_orf32202	f59488bc2abf34430c68e83a9a264f41	824	PRINTS	PR00364	Disease resistance protein signature	561	577	6.8E-16	T	15-07-2021	-	-
RPP13-UKID36_orf32202	f59488bc2abf34430c68e83a9a264f41	824	PRINTS	PR00364	Disease resistance protein signature	361	375	6.8E-16	T	15-07-2021	-	-
RPP13-UKID36_orf32202	f59488bc2abf34430c68e83a9a264f41	824	PRINTS	PR00364	Disease resistance protein signature	187	202	6.8E-16	T	15-07-2021	-	-
RPP13-UKID36_orf32202	f59488bc2abf34430c68e83a9a264f41	824	Pfam	PF18052	Rx N-terminal domain	7	89	4.2E-19	T	15-07-2021	IPR041118	Rx, N-terminal
RPP13-UKID36_orf32202	f59488bc2abf34430c68e83a9a264f41	824	Gene3D	G3DSA:3.40.50.300	-	146	317	4.9E-36	T	15-07-2021	-	-
RPP13-UKID36_orf32202	f59488bc2abf34430c68e83a9a264f41	824	Gene3D	G3DSA:1.10.10.10	-	410	498	2.3E-18	T	15-07-2021	IPR036388	Winged helix-like DNA-binding domain superfamily
RPP13-UKID36_orf32202	f59488bc2abf34430c68e83a9a264f41	824	CDD	cd14798	RX-CC_like	3	124	9.29961E-22	T	15-07-2021	IPR038005	Virus X resistance protein-like, coiled-coil domain
RPP13-UKID36_orf32202	f59488bc2abf34430c68e83a9a264f41	824	Gene3D	G3DSA:3.80.10.10	Ribonuclease Inhibitor	499	823	1.9E-14	T	15-07-2021	IPR032675	Leucine-rich repeat domain superfamily
MLA18-2_orf11833	39a20ca45203f1d31720245be0d5f5a2	958	Coils	Coil	Coil	26	46	-	T	15-07-2021	-	-
MLA18-2_orf11833	39a20ca45203f1d31720245be0d5f5a2	958	Pfam	PF18052	Rx N-terminal domain	7	93	1.4E-19	T	15-07-2021	IPR041118	Rx, N-terminal
MLA18-2_orf11833	39a20ca45203f1d31720245be0d5f5a2	958	Gene3D	G3DSA:1.10.10.10	-	421	510	7.4E-15	T	15-07-2021	IPR036388	Winged helix-like DNA-binding domain superfamily
MLA18-2_orf11833	39a20ca45203f1d31720245be0d5f5a2	958	SUPERFAMILY	SSF52058	L domain-like	499	820	2.04E-28	T	15-07-2021	-	-
MLA18-2_orf11833	39a20ca45203f1d31720245be0d5f5a2	958	Gene3D	G3DSA:1.10.8.430	-	332	420	7.5E-14	T	15-07-2021	IPR042197	Apoptotic protease-activating factors, helical domain
MLA18-2_orf11833	39a20ca45203f1d31720245be0d5f5a2	958	PRINTS	PR00364	Disease resistance protein signature	196	211	1.3E-17	T	15-07-2021	-	-
MLA18-2_orf11833	39a20ca45203f1d31720245be0d5f5a2	958	PRINTS	PR00364	Disease resistance protein signature	629	645	1.3E-17	T	15-07-2021	-	-
MLA18-2_orf11833	39a20ca45203f1d31720245be0d5f5a2	958	PRINTS	PR00364	Disease resistance protein signature	269	283	1.3E-17	T	15-07-2021	-	-
MLA18-2_orf11833	39a20ca45203f1d31720245be0d5f5a2	958	PRINTS	PR00364	Disease resistance protein signature	367	381	1.3E-17	T	15-07-2021	-	-
MLA18-2_orf11833	39a20ca45203f1d31720245be0d5f5a2	958	Gene3D	G3DSA:3.80.10.10	Ribonuclease Inhibitor	511	830	1.4E-24	T	15-07-2021	IPR032675	Leucine-rich repeat domain superfamily
MLA18-2_orf11833	39a20ca45203f1d31720245be0d5f5a2	958	Pfam	PF00931	NB-ARC domain	196	423	2.8E-44	T	15-07-2021	IPR002182	NB-ARC
MLA18-2_orf11833	39a20ca45203f1d31720245be0d5f5a2	958	Gene3D	G3DSA:1.20.5.4130	-	6	120	2.2E-32	T	15-07-2021	-	-
MLA18-2_orf11833	39a20ca45203f1d31720245be0d5f5a2	958	Gene3D	G3DSA:3.40.50.300	-	160	322	1.4E-32	T	15-07-2021	-	-
MLA18-2_orf11833	39a20ca45203f1d31720245be0d5f5a2	958	CDD	cd14798	RX-CC_like	6	135	4.87625E-21	T	15-07-2021	IPR038005	Virus X resistance protein-like, coiled-coil domain
MLA18-2_orf11833	39a20ca45203f1d31720245be0d5f5a2	958	SUPERFAMILY	SSF52540	P-loop containing nucleoside triphosphate hydrolases	176	435	7.17E-60	T	15-07-2021	IPR027417	P-loop containing nucleoside triphosphate hydrolase
RPP7_orf31270	26efbbe6f8a071ab96e805f50ec89717	1138	Gene3D	G3DSA:3.80.10.10	Ribonuclease Inhibitor	869	980	6.3E-14	T	15-07-2021	IPR032675	Leucine-rich repeat domain superfamily
RPP7_orf31270	26efbbe6f8a071ab96e805f50ec89717	1138	Gene3D	G3DSA:3.80.10.10	Ribonuclease Inhibitor	981	1120	1.5E-9	T	15-07-2021	IPR032675	Leucine-rich repeat domain superfamily
RPP7_orf31270	26efbbe6f8a071ab96e805f50ec89717	1138	Pfam	PF18052	Rx N-terminal domain	5	82	4.0E-20	T	15-07-2021	IPR041118	Rx, N-terminal
RPP7_orf31270	26efbbe6f8a071ab96e805f50ec89717	1138	Gene3D	G3DSA:1.20.5.4130	-	5	109	1.4E-19	T	15-07-2021	-	-
RPP7_orf31270	26efbbe6f8a071ab96e805f50ec89717	1138	Gene3D	G3DSA:1.10.8.430	-	324	420	2.0E-12	T	15-07-2021	IPR042197	Apoptotic protease-activating factors, helical domain
RPP7_orf31270	26efbbe6f8a071ab96e805f50ec89717	1138	SUPERFAMILY	SSF52540	P-loop containing nucleoside triphosphate hydrolases	145	435	4.35E-61	T	15-07-2021	IPR027417	P-loop containing nucleoside triphosphate hydrolase
RPP7_orf31270	26efbbe6f8a071ab96e805f50ec89717	1138	PRINTS	PR00364	Disease resistance protein signature	938	954	3.1E-19	T	15-07-2021	-	-
RPP7_orf31270	26efbbe6f8a071ab96e805f50ec89717	1138	PRINTS	PR00364	Disease resistance protein signature	364	378	3.1E-19	T	15-07-2021	-	-
RPP7_orf31270	26efbbe6f8a071ab96e805f50ec89717	1138	PRINTS	PR00364	Disease resistance protein signature	266	280	3.1E-19	T	15-07-2021	-	-
RPP7_orf31270	26efbbe6f8a071ab96e805f50ec89717	1138	PRINTS	PR00364	Disease resistance protein signature	184	199	3.1E-19	T	15-07-2021	-	-
RPP7_orf31270	26efbbe6f8a071ab96e805f50ec89717	1138	SUPERFAMILY	SSF52058	L domain-like	502	866	5.78E-33	T	15-07-2021	-	-
RPP7_orf31270	26efbbe6f8a071ab96e805f50ec89717	1138	Gene3D	G3DSA:3.80.10.10	Ribonuclease Inhibitor	529	868	5.5E-27	T	15-07-2021	IPR032675	Leucine-rich repeat domain superfamily
RPP7_orf31270	26efbbe6f8a071ab96e805f50ec89717	1138	CDD	cd14798	RX-CC_like	6	124	6.90963E-27	T	15-07-2021	IPR038005	Virus X resistance protein-like, coiled-coil domain
RPP7_orf31270	26efbbe6f8a071ab96e805f50ec89717	1138	Gene3D	G3DSA:1.10.10.10	-	421	513	5.7E-18	T	15-07-2021	IPR036388	Winged helix-like DNA-binding domain superfamily
RPP7_orf31270	26efbbe6f8a071ab96e805f50ec89717	1138	Gene3D	G3DSA:3.40.50.300	-	145	317	9.2E-35	T	15-07-2021	-	-
RPP7_orf31270	26efbbe6f8a071ab96e805f50ec89717	1138	SUPERFAMILY	SSF52047	RNI-like	821	1040	3.22E-17	T	15-07-2021	-	-
RPP7_orf31270	26efbbe6f8a071ab96e805f50ec89717	1138	Pfam	PF00931	NB-ARC domain	166	422	1.2E-67	T	15-07-2021	IPR002182	NB-ARC
MLA32_orf12596	f34e3dfff31c395acf5d549463d6b1de	957	Coils	Coil	Coil	26	46	-	T	15-07-2021	-	-
MLA32_orf12596	f34e3dfff31c395acf5d549463d6b1de	957	Pfam	PF18052	Rx N-terminal domain	7	92	8.4E-20	T	15-07-2021	IPR041118	Rx, N-terminal
MLA32_orf12596	f34e3dfff31c395acf5d549463d6b1de	957	CDD	cd14798	RX-CC_like	6	134	1.98871E-20	T	15-07-2021	IPR038005	Virus X resistance protein-like, coiled-coil domain
MLA32_orf12596	f34e3dfff31c395acf5d549463d6b1de	957	PRINTS	PR00364	Disease resistance protein signature	269	283	1.4E-17	T	15-07-2021	-	-
MLA32_orf12596	f34e3dfff31c395acf5d549463d6b1de	957	PRINTS	PR00364	Disease resistance protein signature	196	211	1.4E-17	T	15-07-2021	-	-
MLA32_orf12596	f34e3dfff31c395acf5d549463d6b1de	957	PRINTS	PR00364	Disease resistance protein signature	629	645	1.4E-17	T	15-07-2021	-	-
MLA32_orf12596	f34e3dfff31c395acf5d549463d6b1de	957	PRINTS	PR00364	Disease resistance protein signature	367	381	1.4E-17	T	15-07-2021	-	-
MLA32_orf12596	f34e3dfff31c395acf5d549463d6b1de	957	SUPERFAMILY	SSF52058	L domain-like	500	827	4.08E-30	T	15-07-2021	-	-
MLA32_orf12596	f34e3dfff31c395acf5d549463d6b1de	957	Gene3D	G3DSA:3.80.10.10	Ribonuclease Inhibitor	510	842	9.6E-27	T	15-07-2021	IPR032675	Leucine-rich repeat domain superfamily
MLA32_orf12596	f34e3dfff31c395acf5d549463d6b1de	957	Gene3D	G3DSA:1.20.5.4130	-	6	120	1.7E-32	T	15-07-2021	-	-
MLA32_orf12596	f34e3dfff31c395acf5d549463d6b1de	957	SUPERFAMILY	SSF52540	P-loop containing nucleoside triphosphate hydrolases	176	435	9.71E-61	T	15-07-2021	IPR027417	P-loop containing nucleoside triphosphate hydrolase
MLA32_orf12596	f34e3dfff31c395acf5d549463d6b1de	957	Gene3D	G3DSA:1.10.10.10	-	421	509	3.6E-13	T	15-07-2021	IPR036388	Winged helix-like DNA-binding domain superfamily
MLA32_orf12596	f34e3dfff31c395acf5d549463d6b1de	957	Gene3D	G3DSA:1.10.8.430	-	332	420	7.9E-15	T	15-07-2021	IPR042197	Apoptotic protease-activating factors, helical domain
MLA32_orf12596	f34e3dfff31c395acf5d549463d6b1de	957	Pfam	PF00931	NB-ARC domain	196	423	9.2E-46	T	15-07-2021	IPR002182	NB-ARC
MLA32_orf12596	f34e3dfff31c395acf5d549463d6b1de	957	Gene3D	G3DSA:3.40.50.300	-	159	322	5.5E-33	T	15-07-2021	-	-
Rpi-chc1_1_orf28555	b52329f699cf29c14a55cf9d6f7d93d7	1302	PRINTS	PR00364	Disease resistance protein signature	401	415	1.0E-18	T	15-07-2021	-	-
Rpi-chc1_1_orf28555	b52329f699cf29c14a55cf9d6f7d93d7	1302	PRINTS	PR00364	Disease resistance protein signature	1000	1016	1.0E-18	T	15-07-2021	-	-
Rpi-chc1_1_orf28555	b52329f699cf29c14a55cf9d6f7d93d7	1302	PRINTS	PR00364	Disease resistance protein signature	232	247	1.0E-18	T	15-07-2021	-	-
Rpi-chc1_1_orf28555	b52329f699cf29c14a55cf9d6f7d93d7	1302	PRINTS	PR00364	Disease resistance protein signature	305	319	1.0E-18	T	15-07-2021	-	-
Rpi-chc1_1_orf28555	b52329f699cf29c14a55cf9d6f7d93d7	1302	Gene3D	G3DSA:3.80.10.10	Ribonuclease Inhibitor	1120	1300	4.6E-18	T	15-07-2021	IPR032675	Leucine-rich repeat domain superfamily
Rpi-chc1_1_orf28555	b52329f699cf29c14a55cf9d6f7d93d7	1302	SUPERFAMILY	SSF52058	L domain-like	532	936	9.01E-39	T	15-07-2021	-	-
Rpi-chc1_1_orf28555	b52329f699cf29c14a55cf9d6f7d93d7	1302	Gene3D	G3DSA:1.20.5.4130	-	53	165	4.2E-17	T	15-07-2021	-	-
Rpi-chc1_1_orf28555	b52329f699cf29c14a55cf9d6f7d93d7	1302	Gene3D	G3DSA:1.10.8.430	-	366	451	1.0E-14	T	15-07-2021	IPR042197	Apoptotic protease-activating factors, helical domain
Rpi-chc1_1_orf28555	b52329f699cf29c14a55cf9d6f7d93d7	1302	Pfam	PF00931	NB-ARC domain	213	453	1.1E-40	T	15-07-2021	IPR002182	NB-ARC
Rpi-chc1_1_orf28555	b52329f699cf29c14a55cf9d6f7d93d7	1302	Gene3D	G3DSA:1.10.10.10	-	452	543	5.1E-17	T	15-07-2021	IPR036388	Winged helix-like DNA-binding domain superfamily
Rpi-chc1_1_orf28555	b52329f699cf29c14a55cf9d6f7d93d7	1302	SUPERFAMILY	SSF52540	P-loop containing nucleoside triphosphate hydrolases	194	466	1.71E-58	T	15-07-2021	IPR027417	P-loop containing nucleoside triphosphate hydrolase
Rpi-chc1_1_orf28555	b52329f699cf29c14a55cf9d6f7d93d7	1302	CDD	cd14798	RX-CC_like	53	172	1.02573E-12	T	15-07-2021	IPR038005	Virus X resistance protein-like, coiled-coil domain
Rpi-chc1_1_orf28555	b52329f699cf29c14a55cf9d6f7d93d7	1302	Gene3D	G3DSA:3.40.50.300	-	197	364	8.9E-33	T	15-07-2021	-	-
Rpi-chc1_1_orf28555	b52329f699cf29c14a55cf9d6f7d93d7	1302	Gene3D	G3DSA:3.80.10.10	Ribonuclease Inhibitor	584	684	1.5E-17	T	15-07-2021	IPR032675	Leucine-rich repeat domain superfamily
Rpi-chc1_1_orf28555	b52329f699cf29c14a55cf9d6f7d93d7	1302	Pfam	PF18052	Rx N-terminal domain	55	142	8.7E-17	T	15-07-2021	IPR041118	Rx, N-terminal
Rpi-chc1_1_orf28555	b52329f699cf29c14a55cf9d6f7d93d7	1302	Gene3D	G3DSA:3.80.10.10	Ribonuclease Inhibitor	946	1107	9.7E-25	T	15-07-2021	IPR032675	Leucine-rich repeat domain superfamily
Rpi-chc1_1_orf28555	b52329f699cf29c14a55cf9d6f7d93d7	1302	Gene3D	G3DSA:3.80.10.10	Ribonuclease Inhibitor	702	945	6.2E-25	T	15-07-2021	IPR032675	Leucine-rich repeat domain superfamily
Rpi-chc1_1_orf28555	b52329f699cf29c14a55cf9d6f7d93d7	1302	SUPERFAMILY	SSF52058	L domain-like	947	1282	4.59E-35	T	15-07-2021	-	-
Rpi-chc1_1_orf28555	b52329f699cf29c14a55cf9d6f7d93d7	1302	Coils	Coil	Coil	275	295	-	T	15-07-2021	-	-
Sr21_orf35607	9570d7f1b9ded1f8b3959b2642d9eb3a	1624	Pfam	PF18052	Rx N-terminal domain	14	102	2.3E-14	T	15-07-2021	IPR041118	Rx, N-terminal
Sr21_orf35607	9570d7f1b9ded1f8b3959b2642d9eb3a	1624	SUPERFAMILY	SSF52058	L domain-like	974	1358	1.6E-13	T	15-07-2021	-	-
Sr21_orf35607	9570d7f1b9ded1f8b3959b2642d9eb3a	1624	SUPERFAMILY	SSF52058	L domain-like	538	1028	1.09E-16	T	15-07-2021	-	-
Sr21_orf35607	9570d7f1b9ded1f8b3959b2642d9eb3a	1624	Gene3D	G3DSA:3.80.10.10	Ribonuclease Inhibitor	587	951	3.0E-21	T	15-07-2021	IPR032675	Leucine-rich repeat domain superfamily
Sr21_orf35607	9570d7f1b9ded1f8b3959b2642d9eb3a	1624	Gene3D	G3DSA:1.10.10.10	-	469	551	6.4E-10	T	15-07-2021	IPR036388	Winged helix-like DNA-binding domain superfamily
Sr21_orf35607	9570d7f1b9ded1f8b3959b2642d9eb3a	1624	Gene3D	G3DSA:3.80.10.10	Ribonuclease Inhibitor	1476	1606	4.9E-8	T	15-07-2021	IPR032675	Leucine-rich repeat domain superfamily
Sr21_orf35607	9570d7f1b9ded1f8b3959b2642d9eb3a	1624	Gene3D	G3DSA:3.40.50.300	-	203	380	4.3E-39	T	15-07-2021	-	-
Sr21_orf35607	9570d7f1b9ded1f8b3959b2642d9eb3a	1624	SUPERFAMILY	SSF52058	L domain-like	1296	1599	1.02E-17	T	15-07-2021	-	-
Sr21_orf35607	9570d7f1b9ded1f8b3959b2642d9eb3a	1624	Gene3D	G3DSA:1.20.5.4130	-	17	138	1.1E-6	T	15-07-2021	-	-
Sr21_orf35607	9570d7f1b9ded1f8b3959b2642d9eb3a	1624	Gene3D	G3DSA:3.80.10.10	Ribonuclease Inhibitor	1242	1475	1.4E-10	T	15-07-2021	IPR032675	Leucine-rich repeat domain superfamily
Sr21_orf35607	9570d7f1b9ded1f8b3959b2642d9eb3a	1624	Gene3D	G3DSA:3.80.10.10	Ribonuclease Inhibitor	1012	1195	7.5E-8	T	15-07-2021	IPR032675	Leucine-rich repeat domain superfamily
Sr21_orf35607	9570d7f1b9ded1f8b3959b2642d9eb3a	1624	SUPERFAMILY	SSF52540	P-loop containing nucleoside triphosphate hydrolases	206	483	2.07E-64	T	15-07-2021	IPR027417	P-loop containing nucleoside triphosphate hydrolase
Sr21_orf35607	9570d7f1b9ded1f8b3959b2642d9eb3a	1624	Gene3D	G3DSA:1.10.8.430	-	384	468	6.9E-9	T	15-07-2021	IPR042197	Apoptotic protease-activating factors, helical domain
Sr21_orf35607	9570d7f1b9ded1f8b3959b2642d9eb3a	1624	Pfam	PF00931	NB-ARC domain	228	469	1.9E-45	T	15-07-2021	IPR002182	NB-ARC
Sr21_orf35607	9570d7f1b9ded1f8b3959b2642d9eb3a	1624	PRINTS	PR00364	Disease resistance protein signature	421	435	8.4E-13	T	15-07-2021	-	-
Sr21_orf35607	9570d7f1b9ded1f8b3959b2642d9eb3a	1624	PRINTS	PR00364	Disease resistance protein signature	247	262	8.4E-13	T	15-07-2021	-	-
Sr21_orf35607	9570d7f1b9ded1f8b3959b2642d9eb3a	1624	PRINTS	PR00364	Disease resistance protein signature	830	846	8.4E-13	T	15-07-2021	-	-
Sr21_orf35607	9570d7f1b9ded1f8b3959b2642d9eb3a	1624	PRINTS	PR00364	Disease resistance protein signature	322	336	8.4E-13	T	15-07-2021	-	-
L_orf7576	da1db2b655cc9cd82a1389f144c59121	1303	Gene3D	G3DSA:3.80.10.10	Ribonuclease Inhibitor	593	801	1.5E-16	T	15-07-2021	IPR032675	Leucine-rich repeat domain superfamily
L_orf7576	da1db2b655cc9cd82a1389f144c59121	1303	Gene3D	G3DSA:1.10.8.430	-	399	484	6.5E-16	T	15-07-2021	IPR042197	Apoptotic protease-activating factors, helical domain
L_orf7576	da1db2b655cc9cd82a1389f144c59121	1303	SUPERFAMILY	SSF52540	P-loop containing nucleoside triphosphate hydrolases	227	494	2.48E-55	T	15-07-2021	IPR027417	P-loop containing nucleoside triphosphate hydrolase
L_orf7576	da1db2b655cc9cd82a1389f144c59121	1303	SMART	SM00255	till_3	60	199	4.8E-53	T	15-07-2021	IPR000157	Toll/interleukin-1 receptor homology (TIR) domain
L_orf7576	da1db2b655cc9cd82a1389f144c59121	1303	Pfam	PF01582	TIR domain	61	227	1.2E-36	T	15-07-2021	IPR000157	Toll/interleukin-1 receptor homology (TIR) domain
L_orf7576	da1db2b655cc9cd82a1389f144c59121	1303	ProSiteProfiles	PS50104	TIR domain profile.	59	199	29.012	T	15-07-2021	IPR000157	Toll/interleukin-1 receptor homology (TIR) domain
L_orf7576	da1db2b655cc9cd82a1389f144c59121	1303	Gene3D	G3DSA:3.80.10.10	Ribonuclease Inhibitor	1011	1153	1.1E-17	T	15-07-2021	IPR032675	Leucine-rich repeat domain superfamily
L_orf7576	da1db2b655cc9cd82a1389f144c59121	1303	Gene3D	G3DSA:3.80.10.10	Ribonuclease Inhibitor	840	1010	7.1E-12	T	15-07-2021	IPR032675	Leucine-rich repeat domain superfamily
L_orf7576	da1db2b655cc9cd82a1389f144c59121	1303	Gene3D	G3DSA:3.80.10.10	Ribonuclease Inhibitor	1154	1283	1.4E-10	T	15-07-2021	IPR032675	Leucine-rich repeat domain superfamily
L_orf7576	da1db2b655cc9cd82a1389f144c59121	1303	SUPERFAMILY	SSF52058	L domain-like	1014	1279	2.31E-25	T	15-07-2021	-	-
L_orf7576	da1db2b655cc9cd82a1389f144c59121	1303	Pfam	PF00931	NB-ARC domain	241	481	1.0E-31	T	15-07-2021	IPR002182	NB-ARC
L_orf7576	da1db2b655cc9cd82a1389f144c59121	1303	Gene3D	G3DSA:3.40.50.300	-	226	394	2.4E-27	T	15-07-2021	-	-
L_orf7576	da1db2b655cc9cd82a1389f144c59121	1303	SUPERFAMILY	SSF52058	L domain-like	539	1042	6.46E-26	T	15-07-2021	-	-
L_orf7576	da1db2b655cc9cd82a1389f144c59121	1303	Gene3D	G3DSA:3.40.50.10140	-	59	225	5.5E-62	T	15-07-2021	IPR035897	Toll/interleukin-1 receptor homology (TIR) domain superfamily
L_orf7576	da1db2b655cc9cd82a1389f144c59121	1303	PRINTS	PR00364	Disease resistance protein signature	434	448	1.4E-19	T	15-07-2021	-	-
L_orf7576	da1db2b655cc9cd82a1389f144c59121	1303	PRINTS	PR00364	Disease resistance protein signature	728	744	1.4E-19	T	15-07-2021	-	-
L_orf7576	da1db2b655cc9cd82a1389f144c59121	1303	PRINTS	PR00364	Disease resistance protein signature	260	275	1.4E-19	T	15-07-2021	-	-
L_orf7576	da1db2b655cc9cd82a1389f144c59121	1303	PRINTS	PR00364	Disease resistance protein signature	339	353	1.4E-19	T	15-07-2021	-	-
L_orf7576	da1db2b655cc9cd82a1389f144c59121	1303	SUPERFAMILY	SSF52200	Toll/Interleukin receptor TIR domain	53	202	1.83E-37	T	15-07-2021	IPR035897	Toll/interleukin-1 receptor homology (TIR) domain superfamily
Bph1_9-2_orf3752	08229dc7d3aa3790e582cb44f5f89fab	1218	Gene3D	G3DSA:1.20.5.4130	-	13	129	3.7E-21	T	15-07-2021	-	-
Bph1_9-2_orf3752	08229dc7d3aa3790e582cb44f5f89fab	1218	Gene3D	G3DSA:3.40.50.300	-	158	345	1.1E-10	T	15-07-2021	-	-
Bph1_9-2_orf3752	08229dc7d3aa3790e582cb44f5f89fab	1218	Gene3D	G3DSA:3.40.50.300	-	390	550	4.5E-33	T	15-07-2021	-	-
Bph1_9-2_orf3752	08229dc7d3aa3790e582cb44f5f89fab	1218	Gene3D	G3DSA:3.80.10.10	Ribonuclease Inhibitor	941	1209	5.1E-17	T	15-07-2021	IPR032675	Leucine-rich repeat domain superfamily
Bph1_9-2_orf3752	08229dc7d3aa3790e582cb44f5f89fab	1218	Gene3D	G3DSA:3.80.10.10	Ribonuclease Inhibitor	788	922	1.4E-15	T	15-07-2021	IPR032675	Leucine-rich repeat domain superfamily
Bph1_9-2_orf3752	08229dc7d3aa3790e582cb44f5f89fab	1218	Gene3D	G3DSA:1.10.8.430	-	559	648	1.1E-14	T	15-07-2021	IPR042197	Apoptotic protease-activating factors, helical domain
Bph1_9-2_orf3752	08229dc7d3aa3790e582cb44f5f89fab	1218	SUPERFAMILY	SSF52540	P-loop containing nucleoside triphosphate hydrolases	166	342	4.5E-12	T	15-07-2021	IPR027417	P-loop containing nucleoside triphosphate hydrolase
Bph1_9-2_orf3752	08229dc7d3aa3790e582cb44f5f89fab	1218	Gene3D	G3DSA:1.10.10.10	-	649	742	3.1E-17	T	15-07-2021	IPR036388	Winged helix-like DNA-binding domain superfamily
Bph1_9-2_orf3752	08229dc7d3aa3790e582cb44f5f89fab	1218	SUPERFAMILY	SSF52540	P-loop containing nucleoside triphosphate hydrolases	400	663	9.85E-58	T	15-07-2021	IPR027417	P-loop containing nucleoside triphosphate hydrolase
Bph1_9-2_orf3752	08229dc7d3aa3790e582cb44f5f89fab	1218	Coils	Coil	Coil	107	127	-	T	15-07-2021	-	-
Bph1_9-2_orf3752	08229dc7d3aa3790e582cb44f5f89fab	1218	Pfam	PF18052	Rx N-terminal domain	20	94	5.7E-20	T	15-07-2021	IPR041118	Rx, N-terminal
Bph1_9-2_orf3752	08229dc7d3aa3790e582cb44f5f89fab	1218	Pfam	PF00931	NB-ARC domain	183	369	4.1E-12	T	15-07-2021	IPR002182	NB-ARC
Bph1_9-2_orf3752	08229dc7d3aa3790e582cb44f5f89fab	1218	Pfam	PF00931	NB-ARC domain	413	650	7.0E-48	T	15-07-2021	IPR002182	NB-ARC
Bph1_9-2_orf3752	08229dc7d3aa3790e582cb44f5f89fab	1218	CDD	cd14798	RX-CC_like	15	125	1.94651E-27	T	15-07-2021	IPR038005	Virus X resistance protein-like, coiled-coil domain
Bph1_9-2_orf3752	08229dc7d3aa3790e582cb44f5f89fab	1218	SUPERFAMILY	SSF52058	L domain-like	729	1187	9.86E-32	T	15-07-2021	-	-
Bph1_9-2_orf3752	08229dc7d3aa3790e582cb44f5f89fab	1218	PRINTS	PR00364	Disease resistance protein signature	597	611	6.1E-18	T	15-07-2021	-	-
Bph1_9-2_orf3752	08229dc7d3aa3790e582cb44f5f89fab	1218	PRINTS	PR00364	Disease resistance protein signature	497	511	6.1E-18	T	15-07-2021	-	-
Bph1_9-2_orf3752	08229dc7d3aa3790e582cb44f5f89fab	1218	PRINTS	PR00364	Disease resistance protein signature	807	823	6.1E-18	T	15-07-2021	-	-
Bph1_9-2_orf3752	08229dc7d3aa3790e582cb44f5f89fab	1218	PRINTS	PR00364	Disease resistance protein signature	430	445	6.1E-18	T	15-07-2021	-	-
NbZAR1_orf14538	386b7445e94e639c4fa4ed2b6ce0c13f	845	Gene3D	G3DSA:3.80.10.10	Ribonuclease Inhibitor	505	665	2.5E-19	T	15-07-2021	IPR032675	Leucine-rich repeat domain superfamily
NbZAR1_orf14538	386b7445e94e639c4fa4ed2b6ce0c13f	845	Gene3D	G3DSA:3.80.10.10	Ribonuclease Inhibitor	668	832	5.6E-9	T	15-07-2021	IPR032675	Leucine-rich repeat domain superfamily
NbZAR1_orf14538	386b7445e94e639c4fa4ed2b6ce0c13f	845	Gene3D	G3DSA:1.20.5.4130	-	5	123	3.1E-14	T	15-07-2021	-	-
NbZAR1_orf14538	386b7445e94e639c4fa4ed2b6ce0c13f	845	Gene3D	G3DSA:3.40.50.300	-	140	309	1.1E-35	T	15-07-2021	-	-
NbZAR1_orf14538	386b7445e94e639c4fa4ed2b6ce0c13f	845	SUPERFAMILY	SSF52540	P-loop containing nucleoside triphosphate hydrolases	145	413	3.06E-63	T	15-07-2021	IPR027417	P-loop containing nucleoside triphosphate hydrolase
NbZAR1_orf14538	386b7445e94e639c4fa4ed2b6ce0c13f	845	Gene3D	G3DSA:1.10.10.10	-	400	489	7.8E-19	T	15-07-2021	IPR036388	Winged helix-like DNA-binding domain superfamily
NbZAR1_orf14538	386b7445e94e639c4fa4ed2b6ce0c13f	845	SUPERFAMILY	SSF52058	L domain-like	478	827	5.78E-26	T	15-07-2021	-	-
NbZAR1_orf14538	386b7445e94e639c4fa4ed2b6ce0c13f	845	PRINTS	PR00364	Disease resistance protein signature	251	265	1.5E-20	T	15-07-2021	-	-
NbZAR1_orf14538	386b7445e94e639c4fa4ed2b6ce0c13f	845	PRINTS	PR00364	Disease resistance protein signature	350	364	1.5E-20	T	15-07-2021	-	-
NbZAR1_orf14538	386b7445e94e639c4fa4ed2b6ce0c13f	845	PRINTS	PR00364	Disease resistance protein signature	599	615	1.5E-20	T	15-07-2021	-	-
[truncated: 5,800 more rows]
