# Supplementary material for: RefPlantNLR is a comprehensive collection of experimentally validated plant disease resistance proteins from the NLR family
Source: PLoS Biol. 2021 Oct 20;19(10):e3001124. doi: 10.1371/journal.pbio.3001124 (PMC8559963; doi:10.1371/journal.pbio.3001124)
Supplement: S2 Appendix — Scripts. (ZIP) [file pbio.3001124.s033.zip]

Archive with 19 entries (16 files):
- Appendix_S2_NLRtracker/
- Appendix_S2_NLRtracker/NLRtracker.sh
- Appendix_S2_NLRtracker/README.md
- Appendix_S2_NLRtracker/.Rhistory
- Appendix_S2_NLRtracker/module/
- Appendix_S2_NLRtracker/module/meme.xml
- Appendix_S2_NLRtracker/module/NLRtracker.R
- Appendix_S2_NLRtracker/module/.Rhistory
- Appendix_S2_NLRtracker/module/abe3069_Data_S1.hmm
- Appendix_S2_NLRtracker/module/iTOL_NLR_template.txt
- Appendix_S2_NLRtracker/module/InterProScan 5.52-86.0.list
- Appendix_S2_NLRtracker/module/InterProScan 5.51-85.0.list
- Appendix_S2_NLRtracker/sample_data/
- Appendix_S2_NLRtracker/sample_data/sample_cds.fasta
- Appendix_S2_NLRtracker/sample_data/test.xml
- Appendix_S2_NLRtracker/sample_data/test.list
- Appendix_S2_NLRtracker/sample_data/sample.fasta
- Appendix_S2_NLRtracker/sample_data/test_interpro.gff3
- Appendix_S2_NLRtracker/sample_data/test_fimo.gff
