# Supplementary material for: RefPlantNLR is a comprehensive collection of experimentally validated plant disease resistance proteins from the NLR family
Source: PLoS Biol. 2021 Oct 20;19(10):e3001124. doi: 10.1371/journal.pbio.3001124 (PMC8559963; doi:10.1371/journal.pbio.3001124)
Supplement: S2 Appendix — Scripts. (ZIP) [file pbio.3001124.s033.zip › Appendix_S2_NLRtracker/module/abe3069_Data_S1.hmm]

HMMER3/f [3.1b2 | February 2015]
NAME  alignedSeq_for_hmm_jelly2
LENG  116
ALPH  amino
RF    no
MM    no
CONS  yes
CS    no
MAP   yes
DATE  Mon Apr  6 18:16:16 2020
NSEQ  102
EFFN  3.576599
CKSUM 4221540828
STATS LOCAL MSV       -9.7447  0.71419
STATS LOCAL VITERBI  -10.8337  0.71419
STATS LOCAL FORWARD   -3.4017  0.71419
HMM          A        C        D        E        F        G        H        I        K        L        M        N        P        Q        R        S        T        V        W        Y   
            m->m     m->i     m->d     i->m     i->i     d->m     d->d
  COMPO   2.72605  3.66804  3.06813  2.58312  2.95612  3.03496  3.43550  2.82634  2.66088  2.51107  3.79723  3.08867  3.31028  3.09265  2.98295  2.55841  2.85537  2.62342  4.77325  3.58090
          2.68618  4.42225  2.77519  2.73123  3.46354  2.40513  3.72494  3.29354  2.67741  2.69355  4.24690  2.90347  2.73739  3.18146  2.89801  2.37887  2.77519  2.98518  4.58477  3.61503
          0.11621  5.06700  2.26907  0.61958  0.77255  0.00000        *
      1   3.37539  5.87812  2.96919  0.81344  5.23810  3.84145  4.15130  4.71016  2.39171  4.15109  4.96085  3.29962  4.35490  2.07062  3.24018  3.29147  3.61509  4.28873  6.24687  4.85416      1 e - - -
          2.68618  4.42225  2.77519  2.73123  3.46354  2.40513  3.72494  3.29354  2.67741  2.69355  4.24690  2.90347  2.73739  3.18146  2.89801  2.37887  2.77519  2.98518  4.58477  3.61503
          0.01046  4.96125  5.68360  0.61958  0.77255  0.35012  1.21944
      2   3.87504  5.05763  5.99941  5.53110  4.34700  5.52623  6.25051  1.45981  5.48069  2.47335  3.30796  5.68766  5.71009  5.69349  5.62216  4.96429  4.12997  0.60321  6.49669  5.31134      2 V - - -
          2.68618  4.42225  2.77519  2.73123  3.46354  2.40513  3.72494  3.29354  2.67741  2.69355  4.24690  2.90347  2.73739  3.18146  2.89801  2.37887  2.77519  2.98518  4.58477  3.61503
          0.00941  5.06700  5.78935  0.61958  0.77255  0.48576  0.95510
      3   4.13291  5.89394  4.50356  4.47947  5.41048  4.47624  4.24063  5.64842  4.60989  5.10385  6.12906  4.78543  0.16454  5.03551  4.81567  4.27571  4.61453  5.12631  6.61888  5.40211      3 P - - -
          2.68618  4.42225  2.77519  2.73123  3.46354  2.40513  3.72494  3.29354  2.67741  2.69355  4.24690  2.90347  2.73739  3.18146  2.89801  2.37887  2.77519  2.98518  4.58477  3.61503
          0.00941  5.06700  5.78935  0.61958  0.77255  0.48576  0.95510
      4   1.43753  5.21257  3.13558  2.18828  4.17777  3.09050  3.91555  3.91783  2.65061  3.17600  4.02902  3.10819  3.59624  3.04447  3.16557  2.44201  2.80912  3.10025  5.69418  4.33441      4 a - - -
          2.68618  4.42225  2.77519  2.73123  3.46354  2.40513  3.72494  3.29354  2.67741  2.69355  4.24690  2.90347  2.73739  3.18146  2.89801  2.37887  2.77519  2.98518  4.58477  3.61503
          0.00941  5.06700  5.78935  0.61958  0.77255  0.48576  0.95510
      5   2.85695  2.34550  3.65905  2.19776  3.36743  3.92444  3.72143  3.10241  3.24832  2.75866  3.71787  3.34282  4.30255  3.54240  3.58537  3.17406  3.07587  2.81733  2.60960  2.01575      5 y - - -
          2.68618  4.42225  2.77519  2.73123  3.46354  2.40513  3.72494  3.29354  2.67741  2.69355  4.24690  2.90347  2.73739  3.18146  2.89801  2.37887  2.77519  2.98518  4.58477  3.61503
          0.00941  5.06700  5.78935  0.61958  0.77255  0.48576  0.95510
      6   4.75796  5.82226  5.88877  5.70182  0.31670  5.49848  4.37312  3.54723  5.47198  2.87749  4.47613  5.15983  5.72715  5.22886  5.33171  4.90470  4.96718  3.99546  4.45030  2.62021      6 F - - -
          2.68618  4.42225  2.77519  2.73123  3.46354  2.40513  3.72494  3.29354  2.67741  2.69355  4.24690  2.90347  2.73739  3.18146  2.89801  2.37887  2.77519  2.98518  4.58477  3.61503
          0.00941  5.06700  5.78935  0.61958  0.77255  0.48576  0.95510
      7   2.90685  5.29657  2.56637  2.60440  4.59444  3.51233  3.71325  3.29228  2.64991  3.58152  3.82903  2.16461  4.09265  2.86992  3.13334  2.24719  1.70771  3.54017  5.75863  4.07741      7 t - - -
          2.68618  4.42225  2.77519  2.73123  3.46354  2.40513  3.72494  3.29354  2.67741  2.69355  4.24690  2.90347  2.73739  3.18146  2.89801  2.37887  2.77519  2.98518  4.58477  3.61503
          0.00941  5.06700  5.78935  0.61958  0.77255  0.48576  0.95510
      8   3.40945  5.53990  3.17823  3.04084  3.79416  4.03228  0.98811  4.21469  3.17236  3.73918  4.65066  2.75961  4.50012  3.30807  3.59169  3.40474  3.65036  3.91746  5.30846  1.90764      8 h - - -
          2.68618  4.42225  2.77519  2.73123  3.46354  2.40513  3.72494  3.29354  2.67741  2.69355  4.24690  2.90347  2.73739  3.18146  2.89801  2.37887  2.77519  2.98518  4.58477  3.61503
          0.00941  5.06700  5.78935  0.61958  0.77255  0.48576  0.95510
      9   3.94089  6.03519  4.47941  3.39387  5.66756  4.46839  4.22394  4.91109  2.02964  4.21859  5.10181  3.95007  4.78119  1.61943  0.77192  3.89760  4.03681  4.59447  6.15587  5.08428      9 r - - -
          2.68542  4.42233  2.77527  2.73131  3.46362  2.40521  3.72502  3.29362  2.67749  2.69363  4.24698  2.90342  2.73747  3.18154  2.89809  2.37888  2.77510  2.98526  4.58485  3.61511
          0.21200  1.67145  5.78935  0.13027  2.10256  0.48576  0.95510
     10   1.61151  5.12233  3.21226  2.76419  4.39015  3.59526  3.96062  3.70450  2.59553  3.40836  4.21687  3.28135  4.13627  3.10784  2.92280  2.04085  1.95273  3.11509  5.64623  4.30888     11 a - - -
          2.68618  4.42225  2.77519  2.73123  3.46354  2.40513  3.72494  3.29354  2.67741  2.69355  4.24690  2.90347  2.73739  3.18146  2.89801  2.37887  2.77519  2.98518  4.58477  3.61503
          0.02205  5.06700  4.16625  0.61958  0.77255  0.48576  0.95510
     11   2.55460  4.43312  3.39136  2.72238  3.65714  3.51741  3.25788  2.83417  2.27081  3.23082  3.52464  3.07696  3.82995  3.08273  2.73614  2.44766  2.10165  2.66664  5.51272  3.67506     12 t - - -
          2.68618  4.42225  2.77519  2.73123  3.46354  2.40513  3.72494  3.29354  2.67741  2.69355  4.24690  2.90347  2.73739  3.18146  2.89801  2.37887  2.77519  2.98518  4.58477  3.61503
          0.02106  5.05447  4.23674  0.61958  0.77255  0.46339  0.99195
     12   3.22588  5.31542  3.34353  2.80911  5.29632  0.51382  4.69043  4.75571  3.60591  4.34727  5.18157  3.68307  4.47888  3.89800  3.71820  2.97756  3.23061  4.22080  6.53364  5.21715     13 G - - -
          2.68618  4.42225  2.77519  2.73123  3.46354  2.40513  3.72494  3.29354  2.67741  2.69355  4.24690  2.90347  2.73739  3.18146  2.89801  2.37887  2.77519  2.98518  4.58477  3.61503
          0.00951  5.05572  5.77807  0.61958  0.77255  0.46551  0.98836
     13   2.74531  5.40205  2.21777  2.60473  4.73987  2.55117  3.56529  4.22096  2.53706  3.50955  4.44508  2.23313  3.69804  2.97080  2.99046  1.78166  2.89372  3.78888  5.83925  4.18054     14 s - - -
          2.68618  4.42225  2.77519  2.73123  3.46354  2.40513  3.72494  3.29354  2.67741  2.69355  4.24690  2.90347  2.73739  3.18146  2.89801  2.37887  2.77519  2.98518  4.58477  3.61503
          0.00941  5.06700  5.78935  0.61958  0.77255  0.48576  0.95510
     14   2.81423  3.48751  3.91870  3.36274  3.88293  3.86842  4.26729  3.24131  3.31125  2.64890  3.85047  3.51508  3.78703  3.60885  3.65177  0.94917  3.00755  2.74033  5.32870  3.88389     15 s - - -
          2.68618  4.42225  2.77519  2.73123  3.46354  2.40513  3.72494  3.29354  2.67741  2.69355  4.24690  2.90347  2.73739  3.18146  2.89801  2.37887  2.77519  2.98518  4.58477  3.61503
          0.00941  5.06700  5.78935  0.61958  0.77255  0.48576  0.95510
     15   3.60797  4.89108  5.59532  5.02645  3.46189  4.94318  5.34390  1.64341  4.87014  0.88039  3.63184  5.09867  5.19852  4.96166  4.89937  3.87662  3.84197  1.67337  5.68316  4.55904     16 l - - -
          2.68618  4.42225  2.77520  2.73124  3.46354  2.40513  3.72495  3.29354  2.67741  2.69355  4.24690  2.90347  2.73740  3.18147  2.89801  2.37887  2.77512  2.98519  4.58477  3.61503
          0.03664  4.04421  3.99270  0.50108  0.93109  0.48576  0.95510
     16   2.67212  5.02479  3.36054  2.80163  4.24121  3.59321  3.76855  3.15629  2.29373  3.04002  3.46874  2.93089  4.14501  3.13592  2.95138  2.28059  1.59032  2.95787  5.54324  4.22689     18 t - - -
          2.68618  4.42225  2.77519  2.73123  3.46354  2.40513  3.72494  3.29354  2.67741  2.69355  4.24690  2.90347  2.73739  3.18146  2.89801  2.37887  2.77519  2.98518  4.58477  3.61503
          0.00955  5.05149  5.77384  0.61958  0.77255  0.53112  0.88660
     17   2.87404  4.39300  4.57379  3.52419  3.18517  4.09010  4.40936  1.16796  3.83959  2.57880  3.51185  3.83460  4.01971  3.57559  3.96933  3.38772  3.19188  1.64292  5.02347  3.83691     19 i - - -
          2.68618  4.42225  2.77519  2.73123  3.46354  2.40513  3.72494  3.29354  2.67741  2.69355  4.24690  2.90347  2.73739  3.18146  2.89801  2.37887  2.77519  2.98518  4.58477  3.61503
          0.00955  5.05149  5.77384  0.61958  0.77255  0.45841  1.00046
     18   2.91082  5.40089  3.16804  2.61105  4.73957  3.68651  2.97731  3.79997  1.67026  3.44978  4.44373  2.54110  2.44546  2.57609  2.50938  2.66977  2.93416  3.78821  5.83619  4.14440     20 k - - -
          2.68619  4.42226  2.77521  2.73125  3.46355  2.40514  3.72496  3.29355  2.67742  2.69345  4.24691  2.90348  2.73741  3.18148  2.89802  2.37880  2.77521  2.98520  4.58478  3.61504
          0.03634  3.76847  4.37410  0.64395  0.74489  0.48576  0.95510
     19   2.93411  4.02767  4.64892  4.04920  3.17200  4.07373  3.88246  2.71841  3.88541  1.04759  3.46923  3.92153  3.73593  3.69362  3.72494  3.04740  3.06017  2.07553  4.35453  3.55215     23 l - - -
          2.68618  4.42225  2.77519  2.73123  3.46354  2.40513  3.72494  3.29354  2.67741  2.69355  4.24690  2.90347  2.73739  3.18146  2.89801  2.37887  2.77519  2.98518  4.58477  3.61503
          0.00950  5.05742  5.77976  0.61958  0.77255  0.46843  0.98346
     20   2.55527  5.39591  2.85338  2.46206  4.73252  3.55423  3.07572  4.21264  2.32845  3.05373  4.43886  1.87609  2.34846  2.89107  3.09956  2.60261  2.97810  3.47548  5.83364  4.42771     24 n - - -
          2.68627  4.42181  2.77523  2.73133  3.46363  2.40494  3.72504  3.29363  2.67750  2.69364  4.24699  2.90340  2.73735  3.18156  2.89810  2.37868  2.77529  2.98510  4.58486  3.61486
          0.33906  1.96174  1.91770  0.50873  0.91944  0.48576  0.95510
     21   2.79378  4.44716  3.02424  1.72260  4.65326  3.61878  3.06378  4.00513  2.33350  3.28893  4.36465  2.86541  3.00627  2.11248  2.86774  2.80848  2.98621  3.70459  4.13252  4.13347     28 e - - -
          2.68618  4.42225  2.77519  2.73123  3.46354  2.40513  3.72494  3.29354  2.67741  2.69355  4.24690  2.90347  2.73739  3.18146  2.89801  2.37887  2.77519  2.98518  4.58477  3.61503
          0.04945  4.91165  3.19704  0.61958  0.77255  0.60134  0.79424
     22   2.73982  5.34240  2.61903  2.47131  4.67928  3.04152  3.81614  3.58606  2.03192  3.29844  4.38524  3.01728  3.83998  2.76076  2.36751  1.91920  2.69791  3.54425  5.77998  4.37410     29 s - - -
          2.68618  4.42225  2.77519  2.73123  3.46354  2.40513  3.72494  3.29354  2.67741  2.69355  4.24690  2.90347  2.73739  3.18146  2.89801  2.37887  2.77519  2.98518  4.58477  3.61503
          0.03161  4.94004  3.73139  0.61958  0.77255  0.79289  0.60245
     23   2.57535  4.43852  2.98743  2.54806  4.09048  3.56409  2.79159  3.76716  2.65791  2.81804  4.15868  3.18788  2.23169  2.93773  2.93444  2.23784  2.62107  3.22633  5.58544  3.47873     30 p - - -
          2.68618  4.42225  2.77519  2.73123  3.46354  2.40513  3.72494  3.29354  2.67741  2.69355  4.24690  2.90347  2.73739  3.18146  2.89801  2.37887  2.77519  2.98518  4.58477  3.61503
          0.01091  4.91934  5.64168  0.61958  0.77255  0.70822  0.67830
     24   2.88240  3.84911  4.37916  4.07175  2.62292  4.03204  4.35548  2.54979  3.89268  1.18346  3.40297  3.81137  3.84883  4.05549  3.96073  2.56670  3.11454  2.47855  3.41260  3.37655     31 l - - -
          2.68618  4.42225  2.77519  2.73123  3.46354  2.40513  3.72494  3.29354  2.67741  2.69355  4.24690  2.90347  2.73739  3.18146  2.89801  2.37887  2.77519  2.98518  4.58477  3.61503
          0.01058  4.95006  5.67241  0.61958  0.77255  0.77302  0.61919
     25   2.86043  3.95534  3.16050  2.67115  4.37043  3.54676  2.98644  3.79681  2.59197  3.08286  4.18243  2.98311  2.30913  3.01851  2.97364  1.58121  3.09181  3.45712  5.60753  3.67365     32 s - - -
          2.68630  4.42237  2.77509  2.73128  3.46366  2.40525  3.72507  3.29366  2.67742  2.69361  4.24702  2.90320  2.73752  3.18030  2.89813  2.37879  2.77532  2.98531  4.58489  3.61515
          0.34479  1.30437  3.89795  0.24639  1.52151  0.50512  0.92491
     26   2.21931  5.36514  2.83412  2.32613  4.38537  3.31159  3.84197  3.83459  2.14705  3.27841  4.40824  3.02120  3.59074  2.53279  2.86844  2.51937  1.98796  3.64286  5.80341  4.39811     35 t - - -
          2.68618  4.42225  2.77519  2.73123  3.46354  2.40513  3.72494  3.29354  2.67741  2.69355  4.24690  2.90347  2.73739  3.18146  2.89801  2.37887  2.77519  2.98518  4.58477  3.61503
          0.01859  5.00229  4.44846  0.61958  0.77255  0.48072  0.96322
     27   2.80498  4.10256  4.48837  3.89645  1.95002  3.93064  4.06093  2.60668  3.75956  2.23487  3.48819  3.85537  4.40869  3.96233  3.69971  1.62735  2.75770  2.62405  4.39952  2.88468     36 s - - -
          2.68618  4.42225  2.77519  2.73123  3.46354  2.40513  3.72494  3.29354  2.67741  2.69355  4.24690  2.90347  2.73739  3.18146  2.89801  2.37887  2.77519  2.98518  4.58477  3.61503
          0.01934  5.03573  4.36962  0.61958  0.77255  0.46824  0.98378
     28   2.84145  4.15068  4.30121  4.05171  2.72666  3.87617  4.39069  2.44997  3.88684  1.45805  2.49142  3.28414  4.43699  4.06269  3.63457  2.54293  2.53737  2.41858  4.45035  3.78194     37 l - - -
          2.68618  4.42225  2.77519  2.73123  3.46354  2.40513  3.72494  3.29354  2.67741  2.69355  4.24690  2.90347  2.73739  3.18146  2.89801  2.37887  2.77519  2.98518  4.58477  3.61503
          0.00957  5.04974  5.77209  0.61958  0.77255  0.45554  1.00540
     29   2.84959  5.34392  3.06462  2.58694  4.65885  2.04925  3.88926  3.45481  2.34329  3.63459  4.39398  3.18316  4.09427  2.80953  1.58185  2.64956  3.05373  3.40354  5.79389  4.40661     38 r - - -
          2.68618  4.42225  2.77519  2.73123  3.46354  2.40513  3.72494  3.29354  2.67741  2.69355  4.24690  2.90347  2.73739  3.18146  2.89801  2.37887  2.77519  2.98518  4.58477  3.61503
          0.00941  5.06700  5.78935  0.61958  0.77255  0.48576  0.95510
     30   3.92176  4.37511  5.50232  5.07589  0.52425  4.93647  4.39133  2.86970  4.87704  2.67849  4.10290  4.83842  5.23651  4.83901  4.84044  4.28094  4.14494  3.36624  4.55889  2.38087     39 F - - -
          2.68618  4.42225  2.77519  2.73123  3.46354  2.40513  3.72494  3.29354  2.67741  2.69355  4.24690  2.90347  2.73739  3.18146  2.89801  2.37887  2.77519  2.98518  4.58477  3.61503
          0.00941  5.06700  5.78935  0.61958  0.77255  0.48576  0.95510
     31   2.31895  5.24229  3.30168  2.73667  4.52238  3.75238  3.93525  3.95171  1.19046  3.41229  3.81010  3.17500  4.14196  3.06460  2.52456  2.80921  3.02491  2.93359  5.71558  4.36750     40 k - - -
          2.68618  4.42225  2.77519  2.73123  3.46354  2.40513  3.72494  3.29354  2.67741  2.69355  4.24690  2.90347  2.73739  3.18146  2.89801  2.37887  2.77519  2.98518  4.58477  3.61503
          0.00941  5.06700  5.78935  0.61958  0.77255  0.48576  0.95510
     32   1.00552  4.50980  4.61677  4.04183  3.49372  3.60250  4.55060  2.59662  3.91582  2.13082  3.63389  4.21410  4.55538  4.12957  4.07980  3.47504  3.29904  1.97951  5.20297  4.01312     41 a - - -
          2.68618  4.42225  2.77519  2.73123  3.46354  2.40513  3.72494  3.29354  2.67741  2.69355  4.24690  2.90347  2.73739  3.18146  2.89801  2.37887  2.77519  2.98518  4.58477  3.61503
          0.00941  5.06700  5.78935  0.61958  0.77255  0.48576  0.95510
     33   3.00772  0.39338  5.20018  5.00733  3.99854  3.76037  5.40660  4.18851  4.82401  4.01805  4.97563  4.53844  4.57709  5.00740  4.86615  2.63537  3.54844  3.73972  6.18929  4.85666     42 C - - -
          2.68618  4.42225  2.77519  2.73123  3.46354  2.40513  3.72494  3.29354  2.67741  2.69355  4.24690  2.90347  2.73739  3.18146  2.89801  2.37887  2.77519  2.98518  4.58477  3.61503
          0.00941  5.06700  5.78935  0.61958  0.77255  0.48576  0.95510
     34   2.28186  4.66375  5.33673  4.76409  3.18307  4.65350  5.06540  1.29935  4.59736  1.84026  3.74548  4.80549  4.97343  4.75321  4.64700  3.99165  3.42075  1.38150  5.52349  4.34438     43 i - - -
          2.68618  4.42225  2.77519  2.73123  3.46354  2.40513  3.72494  3.29354  2.67741  2.69355  4.24690  2.90347  2.73739  3.18146  2.89801  2.37887  2.77519  2.98518  4.58477  3.61503
          0.00941  5.06700  5.78935  0.61958  0.77255  0.48576  0.95510
     35   2.64613  4.57012  5.11090  4.52154  3.65187  4.28480  4.80795  2.52521  4.34402  1.44304  2.34842  4.57319  4.77679  4.49421  4.39722  3.76071  3.34787  1.17971  5.29579  4.12669     44 v - - -
          2.68618  4.42225  2.77519  2.73123  3.46354  2.40513  3.72494  3.29354  2.67741  2.69355  4.24690  2.90347  2.73739  3.18146  2.89801  2.37887  2.77519  2.98518  4.58477  3.61503
          0.00941  5.06700  5.78935  0.61958  0.77255  0.48576  0.95510
     36   3.64899  4.94106  5.63153  5.03918  2.13386  4.93538  5.27880  1.53299  4.86407  1.07439  3.24364  5.10012  4.83455  4.89285  4.85175  4.27946  3.87281  1.94618  5.56540  4.48190     45 l - - -
          2.68618  4.42225  2.77519  2.73123  3.46354  2.40513  3.72494  3.29354  2.67741  2.69355  4.24690  2.90347  2.73739  3.18146  2.89801  2.37887  2.77519  2.98518  4.58477  3.61503
          0.00941  5.06700  5.78935  0.61958  0.77255  0.48576  0.95510
     37   2.63424  5.06237  2.48689  2.30861  3.51325  3.18315  3.96314  3.47960  2.77855  2.83042  4.13757  3.23438  4.14439  3.12514  3.23599  1.78836  3.14382  2.16891  5.57538  4.25182     46 s - - -
          2.68618  4.42225  2.77519  2.73123  3.46354  2.40513  3.72494  3.29354  2.67741  2.69355  4.24690  2.90347  2.73739  3.18146  2.89801  2.37887  2.77519  2.98518  4.58477  3.61503
          0.00941  5.06700  5.78935  0.61958  0.77255  0.48576  0.95510
     38   2.28536  4.63284  2.99159  2.61219  3.10914  3.72133  3.91972  3.89212  2.30634  3.18451  3.93460  2.21275  2.20383  3.05179  2.91018  2.91946  2.96262  2.96660  5.68073  4.32502     47 p - - -
          2.68618  4.42225  2.77519  2.73123  3.46354  2.40513  3.72494  3.29354  2.67741  2.69355  4.24690  2.90347  2.73739  3.18146  2.89801  2.37887  2.77519  2.98518  4.58477  3.61503
          0.00941  5.06700  5.78935  0.61958  0.77255  0.48576  0.95510
     39   2.90401  5.01381  2.72468  2.04865  4.73413  2.89384  3.15305  3.17804  2.17750  3.14354  4.43926  2.48582  3.19516  2.72224  2.95292  2.80765  2.90985  3.13748  5.83384  3.72993     48 e - - -
          2.68618  4.42225  2.77519  2.73123  3.46354  2.40513  3.72494  3.29354  2.67741  2.69355  4.24690  2.90347  2.73739  3.18146  2.89801  2.37887  2.77519  2.98518  4.58477  3.61503
          0.01848  5.06700  4.42236  0.61958  0.77255  0.48576  0.95510
     40   2.76653  5.39792  2.76301  2.26460  3.80193  2.40006  3.23649  3.89820  2.31564  3.57118  4.43999  2.63233  3.82154  2.48725  2.87880  2.36459  2.88488  3.05163  5.83383  3.85487     49 e - - -
          2.68618  4.42225  2.77519  2.73123  3.46354  2.40513  3.72494  3.29354  2.67741  2.69355  4.24690  2.90347  2.73739  3.18146  2.89801  2.37887  2.77519  2.98518  4.58477  3.61503
          0.00949  5.05802  5.78036  0.61958  0.77255  0.46947  0.98172
     41   2.84360  4.59337  2.09870  1.86145  4.17438  3.33434  3.35913  4.22121  2.42760  3.45055  3.77031  2.50204  4.07327  2.70158  2.84002  2.64042  3.02953  3.38315  5.83662  3.53629     50 e - - -
          2.68618  4.42225  2.77519  2.73123  3.46354  2.40513  3.72494  3.29354  2.67741  2.69355  4.24690  2.90347  2.73739  3.18146  2.89801  2.37887  2.77519  2.98518  4.58477  3.61503
          0.15294  5.06700  1.99865  0.61958  0.77255  0.48576  0.95510
     42   2.67615  5.31545  2.89280  2.07142  3.53415  3.39592  3.35018  3.14157  2.25038  3.43736  3.88818  2.54306  3.44253  2.68346  2.65166  2.47995  3.07659  3.69706  5.75828  3.25535     51 e - - -
          2.68618  4.42225  2.77519  2.73123  3.46354  2.40513  3.72494  3.29354  2.67741  2.69355  4.24690  2.90347  2.73739  3.18146  2.89801  2.37887  2.77519  2.98518  4.58477  3.61503
          0.20030  4.92491  1.74728  0.61958  0.77255  0.82180  0.57918
     43   2.57108  4.65138  2.77998  1.93862  4.04862  3.38450  3.54510  3.89647  2.24351  3.46320  4.06033  2.71634  3.69502  2.46629  2.92973  2.44219  2.55851  3.46338  4.56468  4.04680     52 e - - -
          2.68618  4.42225  2.77519  2.73123  3.46354  2.40513  3.72494  3.29354  2.67741  2.69355  4.24690  2.90347  2.73739  3.18146  2.89801  2.37887  2.77519  2.98518  4.58477  3.61503
          0.05467  4.73771  3.11353  0.61958  0.77255  0.91167  0.51392
     44   2.44297  5.20225  2.59985  2.33826  3.93649  2.88794  3.76141  3.78507  2.21461  3.35702  3.90517  2.92613  3.44930  2.62503  2.99785  2.51497  2.46185  3.06398  5.65705  3.59597     53 k - - -
          2.68618  4.42225  2.77519  2.73123  3.46354  2.40513  3.72494  3.29354  2.67741  2.69355  4.24690  2.90347  2.73739  3.18146  2.89801  2.37887  2.77519  2.98518  4.58477  3.61503
          0.02811  4.75571  3.95716  0.61958  0.77255  0.52000  0.90268
     45   2.82732  3.60720  2.43064  2.28149  3.85542  3.22299  3.37339  3.56327  2.49771  2.95820  4.02317  3.00911  3.51340  2.97243  2.52944  2.40260  2.86369  3.54154  4.77752  2.93843     54 e - - -
          2.68787  4.41743  2.77025  2.73059  3.46348  2.40633  3.72581  3.29309  2.67744  2.69401  4.24607  2.90373  2.73886  3.18294  2.89883  2.37974  2.77490  2.98469  4.58599  3.61109
          1.31331  0.31805  5.65436  2.01913  0.14245  0.79211  0.60310
     46   2.84973  4.35168  2.83503  2.29941  3.73470  3.54849  2.99534  3.66400  2.23950  3.32792  4.36772  2.71337  3.23345  2.35419  2.58915  2.43398  2.91633  3.14821  5.76502  3.76396     89 k - - -
          2.68618  4.42225  2.77519  2.73123  3.46354  2.40513  3.72494  3.29354  2.67741  2.69355  4.24690  2.90347  2.73739  3.18146  2.89801  2.37887  2.77519  2.98518  4.58477  3.61503
          0.25319  4.93583  1.53020  0.61958  0.77255  0.48855  0.95066
     47   2.60934  5.04604  2.90175  2.26051  3.45866  3.22992  3.82160  3.21249  2.48286  2.79246  4.00790  2.97111  3.40411  2.96179  2.62758  2.25385  2.83297  2.73752  5.53936  3.74325     90 s - - -
          2.68618  4.42225  2.77519  2.73123  3.46354  2.40513  3.72494  3.29354  2.67741  2.69355  4.24690  2.90347  2.73739  3.18146  2.89801  2.37887  2.77519  2.98518  4.58477  3.61503
          0.01231  4.79926  5.52160  0.61958  0.77255  0.87232  0.54125
     48   2.67172  3.99725  2.80396  2.70304  2.88986  3.71972  3.94540  2.99358  2.69414  2.51412  3.84967  2.79923  3.31975  3.17102  2.68678  2.63126  2.58448  2.82578  3.76118  3.54703     91 l - - -
          2.68618  4.42225  2.77519  2.73123  3.46354  2.40513  3.72494  3.29354  2.67741  2.69355  4.24690  2.90347  2.73739  3.18146  2.89801  2.37887  2.77519  2.98518  4.58477  3.61503
          0.01180  4.84119  5.56354  0.61958  0.77255  0.55951  0.84743
     49   2.79492  3.71482  3.79912  3.04947  3.46287  3.40017  3.45297  2.11326  3.19987  2.42501  2.51307  3.35511  2.88439  3.57452  3.23438  2.63781  2.80810  2.34069  5.09794  3.69430     92 i - - -
          2.68618  4.42225  2.77519  2.73123  3.46354  2.40513  3.72494  3.29354  2.67741  2.69355  4.24690  2.90347  2.73739  3.18146  2.89801  2.37887  2.77519  2.98518  4.58477  3.61503
          0.03498  4.96039  3.59851  0.61958  0.77255  0.71791  0.66898
     50   2.85280  4.61285  2.81067  2.08074  4.33596  2.97035  3.29694  4.04118  2.17038  3.13206  4.22389  2.98812  3.59002  2.54670  2.48271  2.28637  2.78944  3.73285  4.48115  4.02468     93 e - - -
          2.68618  4.42225  2.77519  2.73123  3.46354  2.40513  3.72494  3.29354  2.67741  2.69355  4.24690  2.90347  2.73739  3.18146  2.89801  2.37887  2.77519  2.98518  4.58477  3.61503
          0.01064  4.94415  5.66649  0.61958  0.77255  0.68447  0.70190
     51   2.84891  2.99659  4.90438  4.29778  3.31612  4.15245  4.26868  1.88564  4.09606  1.57605  3.45091  4.30405  4.51076  4.23705  4.12096  3.30675  3.20040  1.44013  4.99479  3.81717     94 v - - -
          2.68618  4.42225  2.77519  2.73123  3.46354  2.40513  3.72494  3.29354  2.67741  2.69355  4.24690  2.90347  2.73739  3.18146  2.89801  2.37887  2.77519  2.98518  4.58477  3.61503
          0.04118  4.96821  3.39942  0.61958  0.77255  0.73546  0.65255
     52   2.86251  3.67841  3.29396  2.88378  3.11029  3.80104  3.90967  3.11586  2.68450  2.25141  3.46448  2.67521  4.18342  3.31411  2.54468  2.39939  2.69897  2.78709  4.13022  2.92373     95 l - - -
          2.68618  4.42225  2.77519  2.73123  3.46354  2.40513  3.72494  3.29354  2.67741  2.69355  4.24690  2.90347  2.73739  3.18146  2.89801  2.37887  2.77519  2.98518  4.58477  3.61503
          0.01071  4.93773  5.66008  0.61958  0.77255  0.79738  0.59876
     53   2.87538  1.38191  3.79891  4.00271  3.11427  3.82052  4.33696  2.19241  3.83659  2.39800  3.03603  3.90112  4.38290  4.01139  3.73166  3.14908  3.10751  2.39804  4.39448  3.36133     96 c - - -
          2.68618  4.42225  2.77519  2.73123  3.46354  2.40513  3.72494  3.29354  2.67741  2.69355  4.24690  2.90347  2.73739  3.18146  2.89801  2.37887  2.77519  2.98518  4.58477  3.61503
          0.08926  4.93773  2.54826  0.61958  0.77255  0.79738  0.59876
     54   2.79245  4.50672  2.74629  2.45163  3.99690  3.39692  3.01248  2.89507  2.47612  3.15882  4.23473  2.86861  3.77727  2.67193  2.10772  2.59752  2.87397  2.96158  5.64766  3.74892     97 r - - -
          2.68618  4.42225  2.77519  2.73123  3.46354  2.40513  3.72494  3.29354  2.67741  2.69355  4.24690  2.90347  2.73739  3.18146  2.89801  2.37887  2.77519  2.98518  4.58477  3.61503
          0.01158  4.86006  5.58241  0.61958  0.77255  0.65374  0.73417
     55   2.87551  3.91643  4.61841  4.01704  1.88262  4.01879  4.08409  2.07980  3.67033  1.93781  3.40532  3.76497  4.38478  3.77380  2.70982  3.16892  3.10762  2.03629  4.90570  3.46207     98 f - - -
          2.68618  4.42225  2.77519  2.73123  3.46354  2.40513  3.72494  3.29354  2.67741  2.69355  4.24690  2.90347  2.73739  3.18146  2.89801  2.37887  2.77519  2.98518  4.58477  3.61503
          0.03023  4.93773  3.78970  0.61958  0.77255  0.79738  0.59876
     56   2.84804  3.99511  3.29592  2.55290  4.19532  3.50950  3.74091  2.56667  2.01991  3.16236  3.20198  2.66171  4.08507  2.96150  2.46199  2.65818  2.59597  2.96138  4.63296  4.02896     99 k - - -
          2.68608  4.42233  2.77508  2.73132  3.46362  2.40521  3.72493  3.29362  2.67749  2.69356  4.24698  2.90320  2.73748  3.18143  2.89801  2.37895  2.77525  2.98488  4.58444  3.61511
          0.15143  2.12053  3.88483  0.67412  0.71255  0.75467  0.63519
     57   2.84476  5.27922  2.08914  2.30900  4.59362  2.10692  3.82128  3.20992  2.49827  3.57133  4.32809  2.89148  4.02339  2.92847  2.82642  2.43377  2.77746  3.52764  4.76933  3.80654    102 d - - -
          2.68618  4.42225  2.77519  2.73123  3.46354  2.40513  3.72494  3.29354  2.67741  2.69355  4.24690  2.90347  2.73739  3.18146  2.89801  2.37887  2.77519  2.98518  4.58477  3.61503
          0.02341  4.92092  4.14510  0.61958  0.77255  0.82922  0.57339
     58   2.55940  5.29033  3.11855  2.32419  4.61094  3.23110  3.16995  3.55324  1.45947  3.58426  3.99824  3.10472  4.01927  2.85126  2.49790  2.67225  2.98956  3.25675  5.73714  4.34355    103 k - - -
          2.68618  4.42225  2.77519  2.73123  3.46354  2.40513  3.72494  3.29354  2.67741  2.69355  4.24690  2.90347  2.73739  3.18146  2.89801  2.37887  2.77519  2.98518  4.58477  3.61503
          0.01103  4.90854  5.63089  0.61958  0.77255  0.50932  0.91856
     59   2.79228  4.64300  2.49636  2.17859  4.35460  3.22871  3.58931  3.28752  2.37901  2.70759  4.15107  2.79194  3.73880  2.02364  2.79644  2.59131  3.10765  3.74390  5.79909  4.11092    104 q - - -
          2.68618  4.42225  2.77519  2.73123  3.46354  2.40513  3.72494  3.29354  2.67741  2.69355  4.24690  2.90347  2.73739  3.18146  2.89801  2.37887  2.77519  2.98518  4.58477  3.61503
          0.13008  5.00168  2.16067  0.61958  0.77255  0.66028  0.72714
     60   2.76145  4.12434  2.99112  2.67099  4.03694  1.97092  3.86582  3.51992  2.48040  2.91756  4.10991  2.30123  4.05222  3.01442  2.93351  2.41524  3.06363  3.14327  5.54114  3.30861    105 g - - -
          2.68618  4.42225  2.77519  2.73123  3.46354  2.40513  3.72494  3.29354  2.67741  2.69355  4.24690  2.90347  2.73739  3.18146  2.89801  2.37887  2.77519  2.98518  4.58477  3.61503
          0.02019  4.88292  4.38890  0.61958  0.77255  0.86188  0.54882
     61   2.83319  3.71697  2.90581  2.47206  3.68554  2.62041  3.73394  3.07032  2.70898  3.10687  4.04338  2.38139  4.06901  2.99275  2.74609  2.52855  2.82632  2.86613  4.77543  2.94683    106 n - - -
          2.68618  4.42225  2.77519  2.73123  3.46354  2.40513  3.72494  3.29354  2.67741  2.69355  4.24690  2.90347  2.73739  3.18146  2.89801  2.37887  2.77519  2.98518  4.58477  3.61503
          0.06203  4.88266  2.94569  0.61958  0.77255  0.51731  0.90665
     62   2.76927  5.27818  2.88811  2.34786  3.95082  3.51363  2.90119  3.35814  2.34001  2.66927  4.32808  2.50695  3.14268  2.66098  2.95559  2.38161  3.01017  3.12043  5.73212  3.58799    107 k - - -
          2.68618  4.42225  2.77519  2.73123  3.46354  2.40513  3.72494  3.29354  2.67741  2.69355  4.24690  2.90347  2.73739  3.18146  2.89801  2.37887  2.77519  2.98518  4.58477  3.61503
          0.14078  4.94485  2.08584  0.61958  0.77255  0.66325  0.72397
     63   2.73358  4.58920  2.47974  2.95297  2.87532  3.25422  3.79555  2.25624  3.03351  2.46919  3.47970  3.49630  3.43654  3.34257  3.28114  2.49674  2.71559  2.43391  5.16525  3.66037    108 i - - -
          2.68618  4.42225  2.77519  2.73123  3.46354  2.40513  3.72494  3.29354  2.67741  2.69355  4.24690  2.90347  2.73739  3.18146  2.89801  2.37887  2.77519  2.98518  4.58477  3.61503
          0.03377  4.84910  3.67420  0.61958  0.77255  0.71958  0.66739
     64   2.69815  4.42766  2.59730  2.74381  2.94499  2.99733  3.58169  2.91860  2.76543  2.45593  3.89986  2.92432  4.11631  3.16713  2.64731  2.63374  3.07138  2.37737  5.35627  3.50853    109 v - - -
          2.68621  4.42234  2.77528  2.73118  3.46317  2.40512  3.72503  3.29351  2.67710  2.69354  4.24698  2.90349  2.73748  3.18155  2.89804  2.37886  2.77528  2.98527  4.58486  3.61512
          0.46188  1.40305  2.08700  0.12065  2.17462  0.88012  0.53568
     65   2.72957  4.18052  3.49187  2.54440  3.36367  3.72039  3.74499  2.78794  2.89914  2.68484  3.50999  3.24682  2.88350  2.69695  3.29699  2.09307  2.84675  2.27381  5.20174  3.71834    111 s - - -
          2.68618  4.42225  2.77519  2.73123  3.46354  2.40513  3.72494  3.29354  2.67741  2.69355  4.24690  2.90347  2.73739  3.18146  2.89801  2.37887  2.77519  2.98518  4.58477  3.61503
          0.08841  4.76395  2.57598  0.61958  0.77255  1.01304  0.45116
     66   2.33033  3.72602  3.31522  2.73099  3.50707  3.70991  3.94999  3.01154  2.76446  2.66716  3.34915  3.05135  3.94246  3.08872  2.90638  2.73667  2.55255  2.71320  3.29916  2.60609    112 a - - -
          2.68618  4.42225  2.77519  2.73123  3.46354  2.40513  3.72494  3.29354  2.67741  2.69355  4.24690  2.90347  2.73739  3.18146  2.89801  2.37887  2.77519  2.98518  4.58477  3.61503
          0.01353  4.70567  5.42801  0.61958  0.77255  0.71412  0.67260
     67   2.75249  3.37738  2.08242  2.18954  4.61881  3.20981  3.47294  3.97391  2.52527  3.58786  4.33397  2.89910  3.98861  2.72543  2.50326  2.48753  2.58139  3.67151  5.73123  3.31771    113 d - - -
          2.68618  4.42225  2.77519  2.73123  3.46354  2.40513  3.72494  3.29354  2.67741  2.69355  4.24690  2.90347  2.73739  3.18146  2.89801  2.37887  2.77519  2.98518  4.58477  3.61503
          0.01172  4.84831  5.57065  0.61958  0.77255  0.46642  0.98684
     68   2.81110  3.90980  3.26443  2.49434  3.41761  3.40657  3.75834  2.82823  2.28563  2.99304  3.82828  3.06896  3.38008  2.93577  3.09571  2.27139  2.54672  2.58868  3.95350  3.79825    114 s - - -
          2.68687  4.42045  2.77527  2.73121  3.46246  2.40559  3.72430  3.29280  2.67799  2.69353  4.24585  2.90398  2.73696  3.18232  2.89817  2.37866  2.77572  2.98485  4.58281  3.61355
          1.42159  0.32297  3.36181  1.15785  0.37711  0.67535  0.71126
     69   2.40031  4.13129  3.17613  2.53885  3.84062  3.03828  2.53318  3.38310  2.54687  2.94818  4.11226  3.14167  3.36852  3.03321  2.70489  2.30253  3.01851  3.10443  4.31837  3.14830    125 s - - -
          2.68617  4.42236  2.77522  2.73134  3.46349  2.40515  3.72505  3.29348  2.67737  2.69348  4.24700  2.90339  2.73722  3.18157  2.89802  2.37884  2.77530  2.98529  4.58488  3.61481
          0.88021  1.27568  1.18397  0.10212  2.33225  0.68576  0.70059
     70   2.64346  3.40302  3.17268  2.73700  2.63234  3.48839  2.99606  3.06646  2.81383  2.22386  3.70963  2.72416  3.48343  2.93337  3.22010  2.69512  2.96792  2.76219  5.17477  3.90961    127 l - - -
          2.68618  4.42225  2.77519  2.73123  3.46354  2.40513  3.72494  3.29354  2.67741  2.69355  4.24690  2.90347  2.73739  3.18146  2.89801  2.37887  2.77519  2.98518  4.58477  3.61503
          0.05873  4.62272  3.05310  0.61958  0.77255  0.40625  1.09704
     71   2.79361  5.20779  2.50286  2.46189  3.05632  3.34061  3.33001  3.30184  2.51725  3.03814  4.26411  2.62002  3.25409  2.74613  2.94329  2.60749  2.43996  2.90585  5.67666  3.85600    128 t - - -
          2.68618  4.42225  2.77519  2.73123  3.46354  2.40513  3.72494  3.29354  2.67741  2.69355  4.24690  2.90347  2.73739  3.18146  2.89801  2.37887  2.77519  2.98518  4.58477  3.61503
          0.01082  4.92764  5.64998  0.61958  0.77255  0.64881  0.73954
     72   2.88496  3.98416  3.79254  3.10034  3.03111  3.84751  4.22245  2.29819  3.29444  1.97174  3.35545  3.41912  3.50632  3.42984  3.69104  2.15580  2.66881  2.07701  5.04755  3.68458    129 l - - -
          2.68618  4.42225  2.77519  2.73123  3.46354  2.40513  3.72494  3.29354  2.67741  2.69355  4.24690  2.90347  2.73739  3.18146  2.89801  2.37887  2.77519  2.98518  4.58477  3.61503
          0.02016  4.96961  4.34192  0.61958  0.77255  0.53167  0.88582
     73   2.81555  4.25820  3.16948  3.02932  3.23034  2.81975  4.05910  2.92188  2.81778  2.71158  3.27240  3.42274  2.46740  3.22159  2.72371  2.53530  2.51992  2.92473  4.57413  2.90753    130 p - - -
          2.68618  4.42225  2.77519  2.73123  3.46354  2.40513  3.72494  3.29354  2.67741  2.69355  4.24690  2.90347  2.73739  3.18146  2.89801  2.37887  2.77519  2.98518  4.58477  3.61503
          0.01663  5.00920  4.62386  0.61958  0.77255  0.60025  0.79557
     74   2.88094  4.74296  3.06126  2.53037  4.31452  3.05142  3.14426  3.49159  2.07299  3.26989  4.39971  2.98696  2.43128  2.38049  2.51813  2.47890  2.81416  3.73758  5.79687  4.11597    131 k - - -
          2.68618  4.42225  2.77519  2.73123  3.46354  2.40513  3.72494  3.29354  2.67741  2.69355  4.24690  2.90347  2.73739  3.18146  2.89801  2.37887  2.77519  2.98518  4.58477  3.61503
          0.00994  5.01189  5.73423  0.61958  0.77255  0.60569  0.78899
     75   2.62967  3.20855  4.63518  4.03516  2.44305  3.66132  4.04680  2.13371  3.54420  1.93278  3.30346  3.82490  3.54136  3.27108  3.40342  2.88261  2.99301  2.06512  4.20479  3.46211    132 l - - -
          2.68618  4.42225  2.77519  2.73123  3.46354  2.40513  3.72494  3.29354  2.67741  2.69355  4.24690  2.90347  2.73739  3.18146  2.89801  2.37887  2.77519  2.98518  4.58477  3.61503
          0.00988  5.01842  5.74077  0.61958  0.77255  0.61941  0.77276
     76   2.81542  4.92488  3.41462  2.46747  4.02119  3.30485  3.98359  3.23894  2.36295  1.73671  3.65025  3.34902  4.15378  2.64378  2.58403  2.91805  3.03231  2.65760  5.45902  3.42711    133 l - - -
          2.68618  4.42225  2.77519  2.73123  3.46354  2.40513  3.72494  3.29354  2.67741  2.69355  4.24690  2.90347  2.73739  3.18146  2.89801  2.37887  2.77519  2.98518  4.58477  3.61503
          0.00988  5.01842  5.74077  0.61958  0.77255  0.61941  0.77276
     77   2.51792  5.32167  2.92262  2.38735  4.63717  3.31019  3.86064  4.10275  2.47463  3.61429  3.35453  3.14999  3.39023  2.96742  2.72120  1.97889  1.82853  3.69635  5.77256  3.99492    134 t - - -
          2.68618  4.42225  2.77519  2.73123  3.46354  2.40513  3.72494  3.29354  2.67741  2.69355  4.24690  2.90347  2.73739  3.18146  2.89801  2.37887  2.77519  2.98518  4.58477  3.61503
          0.00988  5.01842  5.74077  0.61958  0.77255  0.61941  0.77276
     78   2.80079  4.60092  1.89922  1.40194  4.76934  3.52895  3.87701  4.25492  2.53183  3.73294  4.47407  2.84122  3.63840  2.97728  3.02615  2.49359  3.15474  3.81779  5.86454  4.45098    135 e - - -
          2.68618  4.42225  2.77519  2.73123  3.46354  2.40513  3.72494  3.29354  2.67741  2.69355  4.24690  2.90347  2.73739  3.18146  2.89801  2.37887  2.77519  2.98518  4.58477  3.61503
          0.00988  5.01842  5.74077  0.61958  0.77255  0.61941  0.77276
     79   3.94769  5.79970  3.79080  3.64042  3.39079  4.38673  0.44098  4.66328  3.50453  4.03132  5.12656  3.50367  4.92322  4.03190  3.75340  3.93794  4.23129  4.40681  4.99344  3.11003    136 H - - -
          2.68618  4.42225  2.77519  2.73123  3.46354  2.40513  3.72494  3.29354  2.67741  2.69355  4.24690  2.90347  2.73739  3.18146  2.89801  2.37887  2.77519  2.98518  4.58477  3.61503
          0.00988  5.01842  5.74077  0.61958  0.77255  0.61941  0.77276
     80   4.13372  5.32088  6.14610  5.59438  3.74292  5.62261  6.01327  1.83073  5.48456  0.57675  3.25063  5.79148  5.65220  5.38070  5.45152  5.03540  4.34958  2.00478  5.99686  5.03389    137 L - - -
          2.68618  4.42225  2.77519  2.73123  3.46354  2.40513  3.72494  3.29354  2.67741  2.69355  4.24690  2.90347  2.73739  3.18146  2.89801  2.37887  2.77519  2.98518  4.58477  3.61503
          0.00988  5.01842  5.74077  0.61958  0.77255  0.61941  0.77276
     81   3.01600  3.20817  4.94397  4.34496  1.84579  4.17355  4.40418  2.68796  4.13259  2.00495  3.48843  4.31153  4.53235  4.25027  4.13895  3.48682  3.24744  2.17985  2.85335  1.82557    138 y - - -
          2.68618  4.42225  2.77519  2.73123  3.46354  2.40513  3.72494  3.29354  2.67741  2.69355  4.24690  2.90347  2.73739  3.18146  2.89801  2.37887  2.77519  2.98518  4.58477  3.61503
          0.00988  5.01842  5.74077  0.61958  0.77255  0.61941  0.77276
     82   3.05020  4.41602  4.97312  4.36862  2.92227  4.24165  4.58443  1.36602  4.17280  1.89818  2.73634  4.38743  4.59155  4.31030  4.20208  3.41039  2.03027  2.15702  5.07444  3.90309    139 i - - -
          2.68618  4.42225  2.77519  2.73123  3.46354  2.40513  3.72494  3.29354  2.67741  2.69355  4.24690  2.90347  2.73739  3.18146  2.89801  2.37887  2.77519  2.98518  4.58477  3.61503
          0.00988  5.01842  5.74077  0.61958  0.77255  0.53164  0.88586
     83   2.94728  3.29293  4.76726  4.16572  1.02780  3.25419  4.40918  2.68799  3.98029  2.46291  3.46574  4.21110  4.46334  4.13620  4.03787  3.15765  3.18161  2.39355  4.18830  3.72334    140 f - - -
          2.68618  4.42225  2.77519  2.73123  3.46354  2.40513  3.72494  3.29354  2.67741  2.69355  4.24690  2.90347  2.73739  3.18146  2.89801  2.37887  2.77519  2.98518  4.58477  3.61503
          0.00968  5.03788  5.76022  0.61958  0.77255  0.56877  0.83522
     84   2.89228  4.50604  2.46389  1.71435  4.67863  3.67377  2.71165  3.70480  2.60613  3.38609  4.39975  2.81115  4.06681  2.73680  3.02986  2.46726  3.12346  3.40910  5.79866  2.69728    141 e - - -
          2.68618  4.42225  2.77519  2.73123  3.46354  2.40513  3.72494  3.29354  2.67741  2.69355  4.24690  2.90347  2.73739  3.18146  2.89801  2.37887  2.77519  2.98518  4.58477  3.61503
          0.04456  5.03788  3.29433  0.61958  0.77255  0.46040  0.99704
     85   2.47848  2.85261  4.77828  4.17006  2.35945  2.81737  4.40595  2.35672  3.97791  2.07175  3.31029  3.72990  4.44278  4.12902  4.02353  2.77426  2.84518  1.81678  4.93235  3.43624    142 v - - -
          2.68618  4.42225  2.77519  2.73123  3.46354  2.40513  3.72494  3.29354  2.67741  2.69355  4.24690  2.90347  2.73739  3.18146  2.89801  2.37887  2.77519  2.98518  4.58477  3.61503
          0.00978  5.02793  5.75028  0.61958  0.77255  0.59510  0.80186
     86   2.88760  3.67381  2.51646  1.67934  4.69769  3.29491  3.49059  4.17434  2.51037  3.50526  4.41018  2.91434  3.63292  2.95570  2.82027  2.02770  3.03118  3.36693  4.95960  3.79577    143 e - - -
          2.68618  4.42225  2.77519  2.73123  3.46354  2.40513  3.72494  3.29354  2.67741  2.69355  4.24690  2.90347  2.73739  3.18146  2.89801  2.37887  2.77519  2.98518  4.58477  3.61503
          0.09978  5.02793  2.42572  0.61958  0.77255  0.59510  0.80186
     87   1.97202  4.29014  4.23729  4.00794  2.01078  4.01786  4.06663  2.43262  3.84089  1.81192  3.10135  4.10086  4.08815  4.01476  3.65765  3.18519  2.82845  2.17319  4.90796  3.53917    144 l - - -
          2.68618  4.42225  2.77519  2.73123  3.46354  2.40513  3.72494  3.29354  2.67741  2.69355  4.24690  2.90347  2.73739  3.18146  2.89801  2.37887  2.77519  2.98518  4.58477  3.61503
          0.01070  4.93884  5.66119  0.61958  0.77255  0.65109  0.73705
     88   2.79408  5.33550  2.35660  2.09922  3.62138  3.64552  3.40493  4.13825  2.23538  2.74012  3.56192  2.99174  2.87374  2.86440  2.70705  2.47790  3.01425  3.33210  5.77830  4.37764    145 e - - -
          2.68618  4.42225  2.77519  2.73123  3.46354  2.40513  3.72494  3.29354  2.67741  2.69355  4.24690  2.90347  2.73739  3.18146  2.89801  2.37887  2.77519  2.98518  4.58477  3.61503
          0.18256  4.97417  1.83291  0.61958  0.77255  0.43386  1.04413
     89   2.83270  5.18694  2.32404  2.12975  4.17757  3.54018  3.48045  3.91839  2.48181  2.27487  4.24380  2.93247  3.28571  2.94765  2.90344  2.59848  2.95782  2.87320  4.95743  3.34662    146 e - - -
          2.68660  4.42159  2.77485  2.73128  3.46285  2.40540  3.72499  3.29328  2.67714  2.69370  4.24666  2.90258  2.73735  3.18190  2.89842  2.37907  2.77544  2.98521  4.58538  3.61437
          0.80932  0.78747  2.30414  1.27308  0.32846  0.63525  0.75461
     90   2.82623  3.81362  3.23224  2.17158  3.86788  3.49075  3.50558  3.47078  2.75852  2.99210  3.95882  3.27045  2.33559  3.09898  2.71999  2.85380  2.90693  2.04000  5.40733  3.59065    152 v - - -
          2.68618  4.42225  2.77519  2.73123  3.46354  2.40513  3.72494  3.29354  2.67741  2.69355  4.24690  2.90347  2.73739  3.18146  2.89801  2.37887  2.77519  2.98518  4.58477  3.61503
          0.36144  4.86182  1.21877  0.61958  0.77255  0.63002  0.76053
     91   2.67059  5.13165  2.80752  2.01685  3.92008  3.53285  3.72551  3.88498  2.48139  2.61952  3.91869  2.91979  3.13169  2.59587  2.71693  2.35105  2.61509  3.43824  5.59309  3.96912    153 e - - -
          2.68618  4.42225  2.77519  2.73123  3.46354  2.40513  3.72494  3.29354  2.67741  2.69355  4.24690  2.90347  2.73739  3.18146  2.89801  2.37887  2.77519  2.98518  4.58477  3.61503
          0.01455  4.63342  5.35577  0.61958  0.77255  0.97227  0.47518
     92   2.40841  4.49116  2.85164  2.01467  4.23295  3.28503  3.73877  4.01637  2.09830  3.16978  3.93052  2.82124  3.75774  2.60713  2.72742  2.38735  2.99799  3.02635  5.66919  4.27206    154 e - - -
          2.68665  4.42158  2.77497  2.73018  3.46354  2.40540  3.72414  3.29385  2.67722  2.69345  4.24663  2.90348  2.73783  3.18150  2.89794  2.37923  2.77559  2.98549  4.58142  3.61493
          0.92980  0.55050  3.55066  1.04933  0.43105  0.60691  0.78753
     93   2.56295  3.48517  2.88654  2.18719  3.51053  3.18952  3.67527  3.37287  2.66677  2.65351  3.60319  3.12787  4.08199  3.09188  2.95351  2.68680  2.35253  2.47280  5.42658  4.12146    162 e - - -
          2.68618  4.42225  2.77519  2.73123  3.46354  2.40513  3.72494  3.29354  2.67741  2.69355  4.24690  2.90347  2.73739  3.18146  2.89801  2.37887  2.77519  2.98518  4.58477  3.61503
          0.11698  4.87381  2.27544  0.61958  0.77255  0.33877  1.24705
     94   2.37880  5.30080  2.78106  2.35111  4.09374  3.64590  3.62436  3.82133  2.55086  3.45243  4.34907  2.82095  3.29231  2.87924  2.90921  1.99732  2.00786  3.27547  5.75095  4.35787    163 s - - -
          2.68618  4.42225  2.77519  2.73123  3.46354  2.40513  3.72494  3.29354  2.67741  2.69355  4.24690  2.90347  2.73739  3.18146  2.89801  2.37887  2.77519  2.98518  4.58477  3.61503
          0.01045  4.96185  5.68420  0.61958  0.77255  0.44223  1.02890
     95   2.90498  3.39244  3.17986  2.72539  2.88174  3.48724  3.75102  3.04549  2.92134  2.72903  3.57906  2.67677  3.82172  3.03754  3.34324  1.93872  2.53025  3.14658  5.39867  2.90449    164 s - - -
          2.68618  4.42225  2.77519  2.73123  3.46354  2.40513  3.72494  3.29354  2.67741  2.69355  4.24690  2.90347  2.73739  3.18146  2.89801  2.37887  2.77519  2.98518  4.58477  3.61503
          0.10997  5.04005  2.32620  0.61958  0.77255  0.56289  0.84294
     96   2.78079  5.34497  2.44710  2.49105  4.68271  3.62825  3.45701  4.04551  2.28358  3.64708  4.11901  2.46562  4.02163  2.91487  2.62723  1.86265  2.27180  3.63309  5.78201  4.04499    165 s - - -
          2.68618  4.42225  2.77519  2.73123  3.46354  2.40513  3.72494  3.29354  2.67741  2.69355  4.24690  2.90347  2.73739  3.18146  2.89801  2.37887  2.77519  2.98518  4.58477  3.61503
          0.01068  4.94076  5.66310  0.61958  0.77255  0.39123  1.12770
     97   2.83799  5.40582  2.78662  1.17657  4.31344  3.52642  3.01651  4.22905  2.41488  3.70888  4.08834  2.77526  4.07082  2.74578  3.09694  2.86844  3.13647  3.64146  5.84098  4.43198    166 e - - -
          2.68618  4.42225  2.77519  2.73123  3.46354  2.40513  3.72494  3.29354  2.67741  2.69355  4.24690  2.90347  2.73739  3.18146  2.89801  2.37887  2.77519  2.98518  4.58477  3.61503
          0.00958  5.04866  5.77101  0.61958  0.77255  0.53910  0.87532
     98   2.42476  4.67967  5.32524  4.73399  3.16751  4.61243  4.97784  1.52135  4.55186  1.24054  3.06324  4.76852  4.91681  4.66007  4.57199  3.94346  3.58832  1.81267  5.39151  4.24816    167 l - - -
          2.68618  4.42225  2.77519  2.73123  3.46354  2.40513  3.72494  3.29354  2.67741  2.69355  4.24690  2.90347  2.73739  3.18146  2.89801  2.37887  2.77519  2.98518  4.58477  3.61503
          0.00958  5.04866  5.77101  0.61958  0.77255  0.53910  0.87532
     99   2.92221  4.17437  3.16840  2.38826  3.19259  3.96782  4.24670  2.39622  3.30220  1.93590  3.02567  3.82463  4.34202  3.51811  3.54704  2.86922  2.84246  1.78897  5.10047  3.89161    168 v - - -
          2.68618  4.42225  2.77519  2.73123  3.46354  2.40513  3.72494  3.29354  2.67741  2.69355  4.24690  2.90347  2.73739  3.18146  2.89801  2.37887  2.77519  2.98518  4.58477  3.61503
          0.00958  5.04866  5.77101  0.61958  0.77255  0.53910  0.87532
    100   3.32215  4.04249  5.25034  4.65651  0.95254  4.54732  4.88680  2.16831  4.47233  1.82866  3.50945  4.69426  4.85963  4.57947  4.49646  3.87399  3.24206  2.38198  5.30509  4.14200    169 f - - -
          2.68618  4.42225  2.77519  2.73123  3.46354  2.40513  3.72494  3.29354  2.67741  2.69355  4.24690  2.90347  2.73739  3.18146  2.89801  2.37887  2.77519  2.98518  4.58477  3.61503
          0.00958  5.04866  5.77101  0.61958  0.77255  0.53910  0.87532
    101   2.89694  5.40021  2.47483  1.53923  4.30167  3.53667  3.46675  4.22587  2.20404  3.52175  4.44175  3.13990  4.06496  2.49084  3.08741  2.25917  3.03927  3.63573  5.83474  3.47712    170 e - - -
          2.68618  4.42225  2.77519  2.73123  3.46354  2.40513  3.72494  3.29354  2.67741  2.69355  4.24690  2.90347  2.73739  3.18146  2.89801  2.37887  2.77519  2.98518  4.58477  3.61503
          0.00958  5.04866  5.77101  0.61958  0.77255  0.53910  0.87532
    102   4.61547  5.75396  5.90292  5.67917  0.34100  5.46106  4.56796  3.35374  5.45427  2.53470  4.17458  5.25979  5.70015  5.26216  5.34181  4.90066  4.85408  3.69508  4.63956  2.93857    171 F - - -
          2.68618  4.42225  2.77519  2.73123  3.46354  2.40513  3.72494  3.29354  2.67741  2.69355  4.24690  2.90347  2.73739  3.18146  2.89801  2.37887  2.77519  2.98518  4.58477  3.61503
          0.00958  5.04866  5.77101  0.61958  0.77255  0.53910  0.87532
    103   2.86682  4.43441  3.05300  2.03235  4.36193  3.61003  2.81543  3.75596  2.04748  3.69752  4.43647  3.03502  3.95717  2.52700  2.64643  1.96137  2.76340  3.78232  5.83021  4.08478    172 s - - -
          2.68618  4.42225  2.77519  2.73123  3.46354  2.40513  3.72494  3.29354  2.67741  2.69355  4.24690  2.90347  2.73739  3.18146  2.89801  2.37887  2.77519  2.98518  4.58477  3.61503
          0.00958  5.04866  5.77101  0.61958  0.77255  0.53910  0.87532
    104   2.80100  3.17644  4.60219  4.00481  3.01811  4.06316  3.56509  2.16628  3.84908  2.11956  3.47264  3.84672  3.54635  3.91090  3.95900  2.04545  2.56017  1.81771  4.97229  3.78839    173 v - - -
          2.68618  4.42225  2.77519  2.73123  3.46354  2.40513  3.72494  3.29354  2.67741  2.69355  4.24690  2.90347  2.73739  3.18146  2.89801  2.37887  2.77519  2.98518  4.58477  3.61503
          0.00958  5.04866  5.77101  0.61958  0.77255  0.53910  0.87532
    105   2.83859  5.07059  2.52976  2.36121  3.25057  3.48540  3.09241  3.40393  2.30443  3.12022  4.13024  2.97482  3.93735  2.99674  2.50810  2.36627  2.43408  3.48470  5.03655  3.42461    174 k - - -
          2.68649  4.42178  2.77449  2.73101  3.46374  2.40515  3.72505  3.29366  2.67781  2.69396  4.24660  2.90264  2.73765  3.18169  2.89807  2.37887  2.77533  2.98541  4.58388  3.61433
          0.51810  0.93482  4.44858  1.02949  0.44190  0.53910  0.87532
    106   2.89276  5.36967  2.35382  2.42631  3.66864  3.04483  3.70840  3.54263  2.34756  3.38306  4.07715  2.31593  4.06498  2.67534  2.91024  2.07623  3.03870  3.75279  5.81081  3.11112    184 s - - -
          2.68618  4.42225  2.77519  2.73123  3.46354  2.40513  3.72494  3.29354  2.67741  2.69355  4.24690  2.90347  2.73739  3.18146  2.89801  2.37887  2.77519  2.98518  4.58477  3.61503
          0.08379  5.04005  2.60503  0.61958  0.77255  0.56289  0.84294
    107   2.75034  4.15131  2.46198  2.40175  4.70442  3.07305  3.67476  3.91681  2.04638  3.48781  3.98212  2.59616  3.21819  2.60540  2.56793  2.38161  3.09296  3.75179  5.79824  3.32197    185 k - - -
          2.68618  4.42225  2.77519  2.73123  3.46354  2.40513  3.72494  3.29354  2.67741  2.69355  4.24690  2.90347  2.73739  3.18146  2.89801  2.37887  2.77519  2.98518  4.58477  3.61503
          0.01040  4.96666  5.68901  0.61958  0.77255  0.67029  0.71654
    108   2.52906  3.67835  2.52984  2.36225  3.84653  2.91964  3.22595  4.17558  2.19907  3.38835  4.40177  2.39711  4.03865  2.66424  2.64310  2.76873  2.65033  3.46396  5.79666  4.09241    186 k - - -
          2.68618  4.42225  2.77519  2.73123  3.46354  2.40513  3.72494  3.29354  2.67741  2.69355  4.24690  2.90347  2.73739  3.18146  2.89801  2.37887  2.77519  2.98518  4.58477  3.61503
          0.01024  4.98252  5.70486  0.61958  0.77255  0.61196  0.78151
    109   2.69774  3.41827  3.21578  3.53794  2.52252  3.59291  3.66218  2.67546  3.66341  2.17605  3.03791  3.71784  4.37704  3.88266  2.96718  3.17053  3.13666  2.20632  2.29516  3.32070    187 l - - -
          2.68618  4.42225  2.77519  2.73123  3.46354  2.40513  3.72494  3.29354  2.67741  2.69355  4.24690  2.90347  2.73739  3.18146  2.89801  2.37887  2.77519  2.98518  4.58477  3.61503
          0.01002  5.00377  5.72612  0.61958  0.77255  0.46365  0.99151
    110   2.70169  5.37192  2.54513  1.96890  4.70227  3.67633  3.86492  4.17788  1.53919  3.45260  3.76491  3.06253  4.06950  2.87313  2.96017  2.80841  3.05255  2.71125  5.81342  3.86567    188 k - - -
          2.68618  4.42225  2.77519  2.73123  3.46354  2.40513  3.72494  3.29354  2.67741  2.69355  4.24690  2.90347  2.73739  3.18146  2.89801  2.37887  2.77519  2.98518  4.58477  3.61503
          0.04563  5.04866  3.26516  0.61958  0.77255  0.53910  0.87532
    111   3.85564  5.04259  5.96415  5.48361  3.81841  5.47571  6.13473  0.71394  5.42274  2.06335  3.93704  5.63728  5.64801  5.58822  5.53686  4.90616  4.10634  1.38339  6.34836  5.19057    189 i - - -
          2.68618  4.42225  2.77519  2.73123  3.46354  2.40513  3.72494  3.29354  2.67741  2.69355  4.24690  2.90347  2.73739  3.18146  2.89801  2.37887  2.77519  2.98518  4.58477  3.61503
          0.00993  5.01296  5.73531  0.61958  0.77255  0.63299  0.75715
    112   2.84718  5.05863  3.31193  2.54493  4.28853  2.42676  3.93366  2.59614  1.52886  2.99043  3.94630  3.16121  4.11794  3.09106  3.05238  2.86216  2.88811  2.88688  5.56700  4.23998    190 k - - -
          2.68618  4.42225  2.77519  2.73123  3.46354  2.40513  3.72494  3.29354  2.67741  2.69355  4.24690  2.90347  2.73739  3.18146  2.89801  2.37887  2.77519  2.98518  4.58477  3.61503
          0.00993  5.01296  5.73531  0.61958  0.77255  0.63299  0.75715
    113   2.96324  5.61037  2.70815  1.06925  4.94348  2.79254  3.98981  4.44042  2.31776  3.91019  4.66387  2.68231  4.16688  2.72292  3.29799  2.91381  3.30961  3.99642  6.04028  4.60437    191 e - - -
          2.68618  4.42225  2.77519  2.73123  3.46354  2.40513  3.72494  3.29354  2.67741  2.69355  4.24690  2.90347  2.73739  3.18146  2.89801  2.37887  2.77519  2.98518  4.58477  3.61503
          0.00993  5.01296  5.73531  0.61958  0.77255  0.63299  0.75715
    114   3.30442  0.51739  5.19453  4.77451  3.63508  4.17423  4.84368  3.40859  4.46945  3.10202  4.21918  4.60518  4.78686  4.70841  4.53547  3.62671  3.69536  2.92404  3.39675  3.78800    192 C - - -
          2.68618  4.42225  2.77519  2.73123  3.46354  2.40513  3.72494  3.29354  2.67741  2.69355  4.24690  2.90347  2.73739  3.18146  2.89801  2.37887  2.77519  2.98518  4.58477  3.61503
          0.00993  5.01296  5.73531  0.61958  0.77255  0.63299  0.75715
    115   2.83323  5.40849  3.23737  2.95800  5.33131  0.51023  4.64968  4.77553  3.08528  4.36581  5.22074  3.63434  4.49345  3.85695  3.91760  3.36062  3.71763  4.26638  6.54178  5.21982    193 G - - -
          2.68618  4.42225  2.77519  2.73123  3.46354  2.40513  3.72494  3.29354  2.67741  2.69355  4.24690  2.90347  2.73739  3.18146  2.89801  2.37887  2.77519  2.98518  4.58477  3.61503
          0.09216  5.01296  2.50846  0.61958  0.77255  0.63299  0.75715
    116   3.77741  4.96677  5.88422  5.40585  4.00336  5.39848  6.07387  1.31685  5.34574  1.92383  3.92125  5.55796  5.58299  5.53334  5.47121  4.82788  4.02989  0.79851  6.31691  5.14521    194 v - - -
          2.68639  4.42173  2.77540  2.73144  3.46375  2.40524  3.72436  3.29267  2.67749  2.69322  4.24710  2.90367  2.73760  3.18023  2.89816  2.37908  2.77540  2.98539  4.58498  3.61434
          0.32414  1.28427        *  0.69196  0.69433  0.00000        *
//
