# Supplementary material for: RefPlantNLR is a comprehensive collection of experimentally validated plant disease resistance proteins from the NLR family
Source: PLoS Biol. 2021 Oct 20;19(10):e3001124. doi: 10.1371/journal.pbio.3001124 (PMC8559963; doi:10.1371/journal.pbio.3001124)
Supplement: S2 Appendix — Scripts. (ZIP) [file pbio.3001124.s033.zip › Appendix_S2_NLRtracker/module/iTOL_NLR_template.txt]

DATASET_DOMAINS
SEPARATOR COMMA
BACKBONE_COLOR,#BEBEBE
BACKBONE_HEIGHT,5
COLOR,#ff0000
DATASET_LABEL,ProteinDomains
HEIGHT_FACTOR,1
LEGEND_COLORS,#FBB4AE,#B3CDE3,#CCEBC5,#DECBE4,#FFFFCC,#FED9A6,#E5D8BD,#FDDAEC,#666666
LEGEND_LABELS,R1,CC,RPW8,TIR,PLOOP,NBARC,LRR,CJID,OTHER
LEGEND_SHAPES,HH,OC,OC,OC,RE,RE,EL,HH,HH
LEGEND_TITLE,ProteinDomains
SHOW_DOMAIN_LABELS,1
LABEL_SIZE_FACTOR,1
DATA
