# Supplementary material for: RefPlantNLR is a comprehensive collection of experimentally validated plant disease resistance proteins from the NLR family
Source: PLoS Biol. 2021 Oct 20;19(10):e3001124. doi: 10.1371/journal.pbio.3001124 (PMC8559963; doi:10.1371/journal.pbio.3001124)
Supplement: S2 Appendix — Scripts. (ZIP) [file pbio.3001124.s033.zip › Appendix_S2_NLRtracker/module/InterProScan 5.52-86.0.list]

ENTRY_AC	ENTRY_TYPE	ENTRY_NAME
IPR000126	Active_site	Serine proteases, V8 family, serine active site
IPR000138	Active_site	Hydroxymethylglutaryl-CoA lyase, active site
IPR000169	Active_site	Cysteine peptidase, cysteine active site
IPR000180	Active_site	Membrane dipeptidase, active site
IPR000189	Active_site	Prokaryotic transglycosylase, active site
IPR000590	Active_site	Hydroxymethylglutaryl-coenzyme A synthase, active site
IPR001252	Active_site	Malate dehydrogenase, active site
IPR001345	Active_site	Phosphoglycerate/bisphosphoglycerate mutase, active site
IPR001497	Active_site	Methylated-DNA-[protein]-cysteine S-methyltransferase, active site
IPR001555	Active_site	Phosphoribosylglycinamide formyltransferase, active site
IPR001579	Active_site	Glycosyl hydrolases family 18 (GH18) active site
IPR001586	Active_site	Beta-lactamase, class-C active site
IPR001969	Active_site	Aspartic peptidase, active site
IPR002071	Active_site	Thermonuclease active site
IPR002137	Active_site	Beta-lactamase, class-D active site
IPR002168	Active_site	Lipase, GDXG, putative histidine active site
IPR002471	Active_site	Peptidase S9, serine active site
IPR004164	Active_site	Coenzyme A transferase active site
IPR006650	Active_site	Adenosine/AMP deaminase active site
IPR008255	Active_site	Pyridine nucleotide-disulphide oxidoreductase, class-II, active site
IPR008259	Active_site	FMN-dependent alpha-hydroxy acid dehydrogenase, active site
IPR008261	Active_site	Iodothyronine deiodinase, active site
IPR008263	Active_site	Glycoside hydrolase, family 16, active site
IPR008265	Active_site	Lipase, GDSL, active site
IPR008266	Active_site	Tyrosine-protein kinase, active site
IPR008268	Active_site	Peptidase S16, active site
IPR008270	Active_site	Glycosyl hydrolases family 25, active site
IPR008271	Active_site	Serine/threonine-protein kinase, active site
IPR008272	Active_site	4-hydroxybenzoyl-CoA thioesterase, active site
IPR011767	Active_site	Glutaredoxin active site
IPR012999	Active_site	Pyridine nucleotide-disulphide oxidoreductase, class I, active site
IPR013808	Active_site	Transglutaminase, active site
IPR016129	Active_site	Peptidase family C14A, His active site
IPR016130	Active_site	Protein-tyrosine phosphatase, active site
IPR017440	Active_site	ATP-citrate lyase/succinyl-CoA ligase, active site
IPR017950	Active_site	Urease active site
IPR018040	Active_site	Pectinesterase, Tyr active site
IPR018053	Active_site	Glycoside hydrolase, family 32, active site
IPR018057	Active_site	Deoxyribonuclease I, active site
IPR018085	Active_site	Uracil-DNA glycosylase, active site
IPR018088	Active_site	Chalcone/stilbene synthase, active site
IPR018089	Active_site	Orotidine 5'-phosphate decarboxylase, active site
IPR018114	Active_site	Serine proteases, trypsin family, histidine active site
IPR018117	Active_site	DNA methylase, C-5 cytosine-specific, active site
IPR018120	Active_site	Glycoside hydrolase family 1, active site
IPR018129	Active_site	Phosphoenolpyruvate carboxylase, Lys active site
IPR018148	Active_site	Methylglyoxal synthase, active site
IPR018177	Active_site	L-lactate dehydrogenase, active site
IPR018187	Active_site	Asp/Glu racemase, active site 1
IPR018188	Active_site	Ribonuclease T2, His active site 1
IPR018201	Active_site	Beta-ketoacyl synthase, active site
IPR018202	Active_site	Serine carboxypeptidase, serine active site
IPR018204	Active_site	Tryptophan synthase, alpha chain, active site
IPR018208	Active_site	Glycoside hydrolase family 11, active site 1
IPR018209	Active_site	Pyruvate kinase, active site
IPR018215	Active_site	ClpP, Ser active site
IPR018221	Active_site	Glycoside hydrolase family 9, His active site
IPR018225	Active_site	Transaldolase, active site
IPR018239	Active_site	NAD-dependent DNA ligase, active site
IPR018274	Active_site	PEP-utilising enzyme, active site
IPR018299	Active_site	Alkaline phosphatase, active site
IPR018372	Active_site	Chloramphenicol acetyltransferase, active site
IPR018508	Active_site	3-dehydroquinate dehydratase, active site
IPR018510	Active_site	Diaminopimelate epimerase, active site
IPR018521	Active_site	DNA topoisomerase I, active site
IPR018524	Active_site	DNA/RNA non-specific endonuclease, active site
IPR019756	Active_site	Peptidase S26A, signal peptidase I, serine active site
IPR019757	Active_site	Peptidase S26A, signal peptidase I, lysine active site
IPR019772	Active_site	Ferrochelatase, active site
IPR019779	Active_site	Galactose-1-phosphate uridyl transferase, class I His-active site
IPR019794	Active_site	Peroxidase, active site
IPR019796	Active_site	Glucose-6-phosphate dehydrogenase, active site
IPR019800	Active_site	Glycoside hydrolase, family 3, active site
IPR019810	Active_site	Citrate synthase active site
IPR019826	Active_site	Carboxylesterase type B, active site
IPR020003	Active_site	ATPase, alpha/beta subunit, nucleotide-binding domain, active site
IPR020548	Active_site	Fructose-1,6-bisphosphatase, active site
IPR020610	Active_site	Thiolase, active site
IPR020615	Active_site	Thiolase, acyl-enzyme intermediate active site
IPR020625	Active_site	Schiff base-forming aldolase, active site
IPR020827	Active_site	Asparaginase/glutaminase, active site 1
IPR020830	Active_site	Glyceraldehyde 3-phosphate dehydrogenase, active site
IPR020861	Active_site	Triosephosphate isomerase, active site
IPR020878	Active_site	Ribulose bisphosphate carboxylase, large chain, active site
IPR020940	Active_site	Thymidylate synthase, active site
IPR022313	Active_site	Phenylalanine/histidine ammonia-lyases, active site
IPR022398	Active_site	Peptidase S8, subtilisin, His-active site
IPR022415	Active_site	ATP:guanido phosphotransferase active site
IPR022469	Active_site	6-pyruvoyl tetrahydropterin synthase, histidine active site
IPR022470	Active_site	6-pyruvoyl tetrahydropterin synthase, cysteine active site
IPR023005	Active_site	Nucleoside diphosphate kinase, active site
IPR023011	Active_site	ATP synthase, F0 complex, subunit A, active site
IPR023013	Active_site	N-acetyl-gamma-glutamyl-phosphate reductase, active site
IPR023232	Active_site	Glycoside hydrolase, family 2, active site
IPR023313	Active_site	Ubiquitin-conjugating enzyme, active site
IPR023406	Active_site	DNA topoisomerase, type IA, active site
IPR023411	Active_site	Ribonuclease A, active site
IPR023650	Active_site	Beta-lactamase, class-A active site
IPR023827	Active_site	Peptidase S8, subtilisin, Asp-active site
IPR023828	Active_site	Peptidase S8, subtilisin, Ser-active site
IPR024708	Active_site	Catalase active site
IPR025660	Active_site	Cysteine peptidase, histidine active site
IPR025661	Active_site	Cysteine peptidase, asparagine active site
IPR027475	Active_site	Asparaginase/glutaminase, active site 2
IPR028301	Active_site	Serine proteases, V8 family, histidine active site
IPR029759	Active_site	Glutathione peroxidase active site
IPR030390	Active_site	RNA methyltransferase TrmA, active site
IPR030458	Active_site	Glycosyl hydrolases family 31, active site
IPR030475	Active_site	Ribonucleotide reductase small subunit, acitve site
IPR030656	Active_site	Delta-aminolevulinic acid dehydratase, active site
IPR031158	Active_site	Glycosyl hydrolases family 10, active site
IPR031337	Active_site	KDPG/KHG aldolase, active site 1
IPR031338	Active_site	KDPG/KHG aldolase, active site 2
IPR033112	Active_site	Phospholipase A2, aspartic acid active site
IPR033113	Active_site	Phospholipase A2, histidine active site
IPR033116	Active_site	Serine proteases, trypsin family, serine active site
IPR033119	Active_site	Glycoside hydrolase family 11, active site 2
IPR033124	Active_site	Serine carboxypeptidases, histidine active site
IPR033126	Active_site	Glycosyl hydrolases family 9, Asp/Glu active sites
IPR033127	Active_site	Ubiquitin-activating enzyme E1, Cys active site
IPR033128	Active_site	Adenylosuccinate synthase, active site
IPR033129	Active_site	Phosphoenolpyruvate carboxylase, His active site
IPR033130	Active_site	Ribonuclease T2, His active site 2
IPR033131	Active_site	Pectinesterase, Asp active site
IPR033134	Active_site	Asp/Glu racemase, active site 2
IPR033135	Active_site	ClpP, histidine active site
IPR033139	Active_site	Peptidase family C14A, cysteine active site
IPR033140	Active_site	Lipase, GDXG, putative serine active site
IPR033379	Active_site	Histidine acid phosphatase active site
IPR033524	Active_site	Leu/Phe/Val dehydrogenases active site
IPR033693	Active_site	Pyroglutamyl peptidase I, Glu active site
IPR033694	Active_site	Pyroglutamyl peptidase I, Cys active site
IPR000048	Binding_site	IQ motif, EF-hand binding site
IPR000222	Binding_site	PPM-type phosphatase, divalent cation binding
IPR000634	Binding_site	Serine/threonine dehydratase, pyridoxal-phosphate-binding site
IPR001216	Binding_site	Cysteine synthase/cystathionine beta-synthase, pyridoxal-phosphate attachment site
IPR001431	Binding_site	Peptidase M16, zinc-binding site
IPR001505	Binding_site	Copper centre Cu(A)
IPR001882	Binding_site	Biotin-binding site
IPR001917	Binding_site	Aminotransferase, class-II, pyridoxal-phosphate binding site
IPR002226	Binding_site	Catalase haem-binding site
IPR002355	Binding_site	Multicopper oxidase, copper-binding site
IPR003016	Binding_site	2-oxo acid dehydrogenase, lipoyl-binding site
IPR003952	Binding_site	Fumarate reductase/succinate dehydrogenase, FAD-binding site
IPR004035	Binding_site	Endonuclease III, iron-sulphur binding site
IPR004163	Binding_site	Coenzyme A transferase binding site
IPR004838	Binding_site	Aminotransferases, class-I, pyridoxal-phosphate-binding site
IPR006058	Binding_site	2Fe-2S ferredoxin, iron-sulphur binding site
IPR006066	Binding_site	Nitrite/sulphite reductase iron-sulphur/sirohaem-binding site
IPR006093	Binding_site	Oxygen oxidoreductase covalent FAD-binding site
IPR006184	Binding_site	6-phosphogluconate-binding site
IPR013516	Binding_site	Phytochrome chromophore binding site
IPR013838	Binding_site	Beta tubulin, autoregulation binding site
IPR015881	Binding_site	Aromatic-ring-hydroxylating dioxygenase, 2Fe-2S-binding site
IPR015887	Binding_site	DNA glycosylase/AP lyase, zinc finger domain, DNA-binding site
IPR016131	Binding_site	Haemerythrin, iron-binding site
IPR016192	Binding_site	APOBEC/CMP deaminase, zinc-binding
IPR017441	Binding_site	Protein kinase, ATP binding site
IPR017947	Binding_site	Aryldialkylphosphatase, zinc-binding site
IPR018064	Binding_site	Metallothionein, vertebrate, metal binding site
IPR018136	Binding_site	Aconitase family, 4Fe-4S cluster binding site
IPR018152	Binding_site	Superoxide dismutase, copper/zinc, binding site
IPR018194	Binding_site	Nickel-dependent hydrogenase, large subunit, nickel binding site
IPR018195	Binding_site	Transferrin family, iron binding site
IPR018220	Binding_site	Adenylosuccinate synthase, GTP-binding site
IPR018229	Binding_site	Rhodopsin, retinal binding site
IPR018246	Binding_site	AP endonuclease 2, zinc binding site
IPR018247	Binding_site	EF-Hand 1, calcium-binding site
IPR018298	Binding_site	Adrenodoxin, iron-sulphur binding site
IPR018301	Binding_site	Aromatic amino acid hydroxylase, iron/copper binding site
IPR018349	Binding_site	Peptidase M24A, methionine aminopeptidase, subfamily 2, binding site
IPR018506	Binding_site	Cytochrome b5, heme-binding site
IPR018527	Binding_site	Rubredoxin, iron-binding site
IPR019780	Binding_site	Germin, manganese binding site
IPR019789	Binding_site	Xylulose 5-phosphate/Fructose 6-phosphate phosphoketolase, thiamine diphosphate binding site
IPR019793	Binding_site	Peroxidases heam-ligand binding site
IPR019798	Binding_site	Serine hydroxymethyltransferase, pyridoxal phosphate binding site
IPR019807	Binding_site	Hexokinase, binding site
IPR019824	Binding_site	Leghaemoglobin, iron-binding site
IPR019825	Binding_site	Legume lectin, beta chain, Mn/Ca-binding site
IPR019833	Binding_site	Manganese/iron superoxide dismutase, binding site
IPR019843	Binding_site	DNA polymerase family X, binding site
IPR020537	Binding_site	ATP synthase, F0 complex, subunit C, DCCD-binding site
IPR020563	Binding_site	Crossover junction endodeoxyribonuclease RuvC, magnesium-binding site
IPR020578	Binding_site	Aminotransferase class-V, pyridoxal-phosphate binding site
IPR020583	Binding_site	Inositol monophosphatase, metal-binding site
IPR020622	Binding_site	Alanine racemase, pyridoxal-phosphate attachment site
IPR020789	Binding_site	RNA polymerases, subunit N, zinc binding site
IPR020826	Binding_site	Transketolase binding site
IPR020833	Binding_site	Lipoxygenase, iron binding site
IPR020847	Binding_site	AP endonuclease 1, binding site
IPR020855	Binding_site	Ureohydrolase, manganese-binding site
IPR020893	Binding_site	Cytochrome c oxidase, subunit Vb, zinc binding site
IPR020969	Binding_site	Ankyrin-G binding site
IPR021115	Binding_site	Pyridoxal-phosphate binding site
IPR021158	Binding_site	Peptidase M10A, cysteine switch, zinc binding site
IPR022407	Binding_site	Oxidoreductase, molybdopterin binding site
IPR022419	Binding_site	Porphobilinogen deaminase, dipyrromethane cofactor binding site
IPR022653	Binding_site	Orn/DAP/Arg decarboxylase 2, pyridoxal-phosphate binding site
IPR023418	Binding_site	Transthyretin, thyroxine binding site
IPR023615	Binding_site	Cytochrome c oxidase, subunit I, copper-binding site
IPR025662	Binding_site	Sigma-54 interaction domain, ATP-binding site 1
IPR025943	Binding_site	Sigma-54 interaction domain, ATP-binding site 2
IPR027430	Binding_site	Visual pigments (opsins) retinal binding site
IPR027467	Binding_site	Molybdopterin oxidoreductase, molybdopterin cofactor binding site
IPR028871	Binding_site	Blue (type 1) copper protein, binding site
IPR029754	Binding_site	Urease nickel binding site
IPR034408	Binding_site	Sulphate/thiosulphate-binding site
IPR000035	Conserved_site	Alkylbase DNA glycosidase, conserved site
IPR000047	Conserved_site	Helix-turn-helix motif
IPR000049	Conserved_site	Electron transfer flavoprotein, beta-subunit, conserved site
IPR000059	Conserved_site	NUDIX hydrolase, NudL, conserved site
IPR000111	Conserved_site	Glycoside hydrolase family 27/36, conserved site
IPR000132	Conserved_site	Nitrilase/cyanide hydratase, conserved site
IPR000283	Conserved_site	NADH:ubiquinone oxidoreductase, 75kDa subunit, conserved site
IPR000291	Conserved_site	D-alanine--D-alanine ligase/VANA/B/C, conserved site
IPR000318	Conserved_site	Nitrogenase component 1, conserved site
IPR000319	Conserved_site	Aspartate-semialdehyde dehydrogenase, conserved site
IPR000385	Conserved_site	MoaA/NifB/PqqE, iron-sulphur binding, conserved site
IPR000399	Conserved_site	TPP-binding enzyme, conserved site
IPR000445	Conserved_site	Helix-hairpin-helix motif
IPR000486	Conserved_site	Extradiol ring-cleavage dioxygenase, class I /II
IPR000540	Conserved_site	Flagellar motor protein MotA, conserved site
IPR000614	Conserved_site	Free Met sulfoxide reductase conserved site
IPR000629	Conserved_site	ATP-dependent RNA helicase DEAD-box, conserved site
IPR000633	Conserved_site	Vinculin, conserved site
IPR000637	Conserved_site	HMG-I/HMG-Y, DNA-binding, conserved site
IPR000645	Conserved_site	Type II secretion system protein GspN, conserved site
IPR000804	Conserved_site	Clathrin adaptor complex, small chain
IPR000808	Conserved_site	Mrp, conserved site
IPR000827	Conserved_site	CC chemokine, conserved site
IPR000838	Conserved_site	RNA polymerase sigma factor 70, ECF, conserved site
IPR000842	Conserved_site	Phosphoribosyl pyrophosphate synthetase, conserved site
IPR000952	Conserved_site	AB hydrolase 4, conserved site
IPR000957	Conserved_site	Sulphate/thiosulphate-binding, conserved site
IPR000985	Conserved_site	Legume lectin, alpha chain, conserved site
IPR001006	Conserved_site	Procollagen-lysine 5-dioxygenase, conserved site
IPR001014	Conserved_site	Ribosomal protein L23/L25, conserved site
IPR001018	Conserved_site	Beta-lactamase, class-B, conserved site
IPR001110	Conserved_site	Uncharacterised protein family UPF0012, conserved site
IPR001131	Conserved_site	Peptidase M24B, X-Pro dipeptidase/aminopeptidase P, conserved site
IPR001196	Conserved_site	Ribosomal protein L15, conserved site
IPR001226	Conserved_site	Flavodoxin, conserved site
IPR001261	Conserved_site	ArgE/DapE/ACY1/CPG2/YscS, conserved site
IPR001295	Conserved_site	Dihydroorotate dehydrogenase, conserved site
IPR001307	Conserved_site	Thiosulphate sulfurtransferase, conserved site
IPR001326	Conserved_site	Translation elongation factor EF1B, beta/delta chains, conserved site
IPR001331	Conserved_site	Guanine-nucleotide dissociation stimulator, CDC24, conserved site
IPR001363	Conserved_site	Proteinase inhibitor I25C, fetuin, conserved site
IPR001412	Conserved_site	Aminoacyl-tRNA synthetase, class I, conserved site
IPR001423	Conserved_site	Lysophospholipase patatin, conserved site
IPR001426	Conserved_site	Tyrosine-protein kinase, receptor class V, conserved site
IPR001468	Conserved_site	Indole-3-glycerol phosphate synthase, conserved site
IPR001479	Conserved_site	Quinoprotein dehydrogenase, conserved site
IPR001484	Conserved_site	Pyrokinin, conserved site
IPR001514	Conserved_site	DNA-directed RNA polymerase, 30-40kDa subunit, conserved site
IPR001522	Conserved_site	Fatty acid desaturase type 1, conserved site
IPR001524	Conserved_site	Glycoside hydrolase, family 6, conserved site
IPR001550	Conserved_site	Transcription antiterminator, conserved site
IPR001562	Conserved_site	Zinc finger, Btk motif
IPR001587	Conserved_site	Ribonuclease J, conserved site
IPR001589	Conserved_site	Actinin-type actin-binding domain, conserved site
IPR001598	Conserved_site	Transposase, IS30, conserved site
IPR001637	Conserved_site	Glutamine synthetase class-I, adenylation site
IPR001692	Conserved_site	Histidinol dehydrogenase, conserved site
IPR001751	Conserved_site	S100/Calbindin-D9k, conserved site
IPR001824	Conserved_site	Tyrosine-protein kinase, receptor class III, conserved site
IPR001827	Conserved_site	Homeobox protein, antennapedia type, conserved site
IPR001858	Conserved_site	Phosphatidylethanolamine-binding, conserved site
IPR001949	Conserved_site	NADH:ubiquinone oxidoreductase, 51kDa subunit, conserved site
IPR001989	Conserved_site	Radical-activating enzyme, conserved site
IPR001992	Conserved_site	T2SS_GspF/T4SS_PilC conserved site
IPR001999	Conserved_site	Osteonectin-like, conserved site
IPR002011	Conserved_site	Tyrosine-protein kinase, receptor class II, conserved site
IPR002012	Conserved_site	Gonadotropin-releasing hormone
IPR002034	Conserved_site	Alpha-isopropylmalate/homocitrate synthase, conserved site
IPR002047	Conserved_site	Adipokinetic hormone, conserved site
IPR002052	Conserved_site	DNA methylase, N-6 adenine-specific, conserved site
IPR002057	Conserved_site	Isopenicillin N synthase, conserved site
IPR002080	Conserved_site	Seminal vesicle protein II, conserved site
IPR002173	Conserved_site	Carbohydrate/purine kinase, PfkB, conserved site
IPR002194	Conserved_site	Chaperonin TCP-1, conserved site
IPR002195	Conserved_site	Dihydroorotase, conserved site
IPR002204	Conserved_site	3-hydroxyisobutyrate dehydrogenase-related, conserved site
IPR002328	Conserved_site	Alcohol dehydrogenase, zinc-type, conserved site
IPR002358	Conserved_site	Ribosomal protein L6, conserved site
IPR002359	Conserved_site	Ribosomal protein L6, conserved site-2
IPR002361	Conserved_site	Antenna complex, alpha subunit conserved site
IPR002363	Conserved_site	Ribosomal protein L10, eubacterial, conserved site
IPR002364	Conserved_site	Quinone oxidoreductase/zeta-crystallin, conserved site
IPR002365	Conserved_site	Terpene synthase, conserved site
IPR002464	Conserved_site	DNA/RNA helicase, ATP-dependent, DEAH-box type, conserved site
IPR003006	Conserved_site	Immunoglobulin/major histocompatibility complex, conserved site
IPR003043	Conserved_site	Uroporphiryn-III C-methyltransferase, conserved site
IPR003109	Conserved_site	GoLoco motif
IPR003527	Conserved_site	Mitogen-activated protein (MAP) kinase, conserved site
IPR003528	Conserved_site	Long hematopoietin receptor, single chain, conserved site
IPR003529	Conserved_site	Long hematopoietin receptor, Gp130 family 2, conserved site
IPR003530	Conserved_site	Long hematopoietin receptor, soluble alpha chain, conserved site
IPR003531	Conserved_site	Short hematopoietin receptor, family 1, conserved site
IPR003532	Conserved_site	Short hematopoietin receptor, family 2, conserved site
IPR003651	Conserved_site	Endonuclease III-like, iron-sulphur cluster loop motif
IPR003903	Conserved_site	Ubiquitin interacting motif
IPR003956	Conserved_site	Transcription factor, NFYB/HAP3, conserved site
IPR003960	Conserved_site	ATPase, AAA-type, conserved site
IPR004001	Conserved_site	Actin, conserved site
IPR004011	Conserved_site	GYR motif
IPR004019	Conserved_site	YLP motif
IPR004027	Conserved_site	SEC-C motif
IPR004036	Conserved_site	Endonuclease III-like, conserved site-2
IPR004037	Conserved_site	Ribosomal protein L7Ae conserved site
IPR004840	Conserved_site	Amino acid permease, conserved site
IPR004845	Conserved_site	Type II secretion system protein GspD, conserved site
IPR005486	Conserved_site	Glucokinase regulatory protein, conserved site
IPR005803	Conserved_site	Fatty acid desaturase type 2, conserved site
IPR005825	Conserved_site	Ribosomal protein L24/L26, conserved site
IPR005829	Conserved_site	Sugar transporter, conserved site
IPR005831	Conserved_site	Aerolysin/haemolysin toxin, conserved site
IPR005836	Conserved_site	ADP-glucose pyrophosphorylase, conserved site
IPR005853	Conserved_site	Omega-agatoxin type II/III, conserved site
IPR005918	Conserved_site	Conantokin, conserved site
IPR006012	Conserved_site	Syntaxin/epimorphin, conserved site
IPR006040	Conserved_site	Allergen Ole e 1, conserved site
IPR006061	Conserved_site	Solute-binding family 1, conserved site
IPR006074	Conserved_site	GTP1/OBG, conserved site
IPR006089	Conserved_site	Acyl-CoA dehydrogenase, conserved site
IPR006105	Conserved_site	Cereal seed allergen/trypsin and alpha-amylase inhibitor, conserved site
IPR006117	Conserved_site	2-5-oligoadenylate synthetase, C-terminal conserved site
IPR006118	Conserved_site	Recombinase, conserved site
IPR006126	Conserved_site	Staphylococcal enterotoxin/Streptococcal pyrogenic exotoxin, conserved site
IPR006144	Conserved_site	Secretion protein HlyD, conserved site
IPR006146	Conserved_site	5'-Nucleotidase, conserved site
IPR006180	Conserved_site	3-hydroxyacyl-CoA dehydrogenase, conserved site
IPR006181	Conserved_site	D-amino acid oxidase, conserved site
IPR006203	Conserved_site	GHMP kinase, ATP-binding, conserved site
IPR006213	Conserved_site	Bax inhibitor 1, conserved site
IPR006216	Conserved_site	Photosystem II cytochrome b559, conserved site
IPR006224	Conserved_site	Pseudouridine synthase, RluC/RluD, conserved site
IPR006311	Conserved_site	Twin-arginine translocation pathway, signal sequence
IPR006653	Conserved_site	Tryptophan synthase, beta chain, conserved site
IPR006655	Conserved_site	Molybdopterin oxidoreductase, prokaryotic, conserved site
IPR006686	Conserved_site	Mechanosensitive ion channel MscS, conserved site
IPR006690	Conserved_site	Outer membrane protein, OmpA-like, conserved site
IPR007121	Conserved_site	RNA polymerase, beta subunit, conserved site
IPR007166	Conserved_site	Class III signal peptide motif
IPR007577	Conserved_site	Glycosyltransferase, DXD sugar-binding motif
IPR007858	Conserved_site	Dpy-30 motif
IPR008142	Conserved_site	Alanine dehydrogenase/NAD(P) transhydrogenase, conserved site-1
IPR008143	Conserved_site	Alanine dehydrogenase/pyridine nucleotide transhydrogenase, conserved site-2
IPR008150	Conserved_site	Phytoene dehydrogenase, bacterial-type, conserved site
IPR008193	Conserved_site	DNA-directed RNA polymerase Rpb11, 13-16kDa subunit, conserved site
IPR008284	Conserved_site	Molybdenum cofactor biosynthesis, conserved site
IPR008918	Conserved_site	Helix-hairpin-helix motif, class 2
IPR009535	Conserved_site	Phospholipase C-beta, conserved site
IPR010133	Conserved_site	Bacteriocin-type signal sequence
IPR010810	Conserved_site	Flagellin hook, IN motif
IPR010916	Conserved_site	TonB box, conserved site
IPR010917	Conserved_site	TonB-dependent receptor, conserved site
IPR011062	Conserved_site	Contryphan, conserved site
IPR011142	Conserved_site	Spider toxin CSTX, Knottin scaffold conserved site
IPR011695	Conserved_site	Tash protein, PEST motif
IPR012321	Conserved_site	Conotoxin, omega-type, conserved site
IPR012322	Conserved_site	Conotoxin, delta-type, conserved site
IPR012323	Conserved_site	Cyclotide, bracelet, conserved site
IPR012324	Conserved_site	Cyclotide, moebius, conserved site
IPR012640	Conserved_site	Membrane lipoprotein, lipid attachment site
IPR013000	Conserved_site	Ribosomal protein L4/L1e, eukaryotic/archaeal, conserved site
IPR013006	Conserved_site	Antimicrobial peptide, C6 type, conserved site
IPR013032	Conserved_site	EGF-like, conserved site
IPR013055	Conserved_site	Tachykinin/Neurokinin-like, conserved site
IPR013061	Conserved_site	Tryptophan/tryrosine permease, conserved site
IPR013139	Conserved_site	Omega-atracotoxin, conserved site-2
IPR013140	Conserved_site	Huwentoxin, conserved site-1
IPR013141	Conserved_site	Conotoxin-I, conserved site
IPR013152	Conserved_site	Gastrin/cholecystokinin, conserved site
IPR013383	Conserved_site	CRISPR-associated protein DxTHG, conserved site
IPR013734	Conserved_site	Transcription factor Nrm1/Whi5
IPR013793	Conserved_site	Porin, Gram-negative type, conserved site
IPR013852	Conserved_site	Translation elongation factor P/YeiP, conserved site
IPR014029	Conserved_site	NADH:ubiquinone oxidoreductase, 49kDa subunit, conserved site
IPR014034	Conserved_site	Ferritin, conserved site
IPR014762	Conserved_site	DNA mismatch repair, conserved site
IPR014783	Conserved_site	Copper type II, ascorbate-dependent monooxygenase, histidine-cluster-2 conserved site
IPR015869	Conserved_site	Transcription antitermination protein, NusG, bacteria, conserved site
IPR015875	Conserved_site	IMP dehydrogenase / GMP reductase, conserved site
IPR015884	Conserved_site	Malic enzyme, conserved site
IPR015892	Conserved_site	Carbonic anhydrase, prokaryotic-like, conserved site
IPR015910	Conserved_site	Inosine/uridine-preferring nucleoside hydrolase, conserved site
IPR015911	Conserved_site	Phosphoglycerate kinase, conserved site
IPR015912	Conserved_site	Phosphofructokinase, conserved site
IPR015967	Conserved_site	Recombination protein RecR, conserved site
IPR015994	Conserved_site	Phosphoenolpyruvate carboxykinase (ATP), conserved site
IPR016050	Conserved_site	Proteasome beta-type subunit, conserved site
IPR016059	Conserved_site	DNA ligase, ATP-dependent, conserved site
IPR016066	Conserved_site	Alpha-D-phosphohexomutase, conserved site
IPR016157	Conserved_site	Cullin, conserved site
IPR016160	Conserved_site	Aldehyde dehydrogenase, cysteine active site
IPR017690	Conserved_site	Outer membrane insertion C-terminal signal, omp85 target
IPR017703	Conserved_site	YgfZ/GcvT conserved site
IPR017756	Conserved_site	Transmembrane Gly-Cys-Arg, conserved site
IPR017860	Conserved_site	Peptidase M22, conserved site
IPR017864	Conserved_site	Arrestin, conserved site
IPR017865	Conserved_site	F-actin capping protein, alpha subunit, conserved site
IPR017866	Conserved_site	Succinyl-CoA synthetase, beta subunit, conserved site
IPR017870	Conserved_site	FeS cluster insertion, C-terminal, conserved site
IPR017871	Conserved_site	ABC transporter-like, conserved site
IPR017872	Conserved_site	Pyrimidine-nucleoside phosphorylase, conserved site
IPR017889	Conserved_site	Avidin-like, conserved site
IPR017891	Conserved_site	Insulin-like growth factor binding protein, N-terminal, Cys-rich conserved site
IPR017900	Conserved_site	4Fe-4S ferredoxin, iron-sulphur binding, conserved site
IPR017907	Conserved_site	Zinc finger, RING-type, conserved site
IPR017915	Conserved_site	Colipase, conserved site
IPR017918	Conserved_site	Nitrogen regulatory protein PII, conserved site
IPR017925	Conserved_site	Dihydrofolate reductase conserved site
IPR017937	Conserved_site	Thioredoxin, conserved site
IPR017948	Conserved_site	Transforming growth factor beta, conserved site
IPR017949	Conserved_site	Thaumatin, conserved site
IPR017953	Conserved_site	Carbohydrate kinase, predicted, conserved site
IPR017954	Conserved_site	Lipid-binding serum glycoprotein, conserved site
IPR017956	Conserved_site	AT hook, DNA-binding motif
IPR017957	Conserved_site	P-type trefoil, conserved site
IPR017958	Conserved_site	Glutamyl-tRNA(Gln) amidotransferase, subunit B, conserved site
IPR017964	Conserved_site	DNA-directed DNA polymerase, family B, conserved site
IPR017967	Conserved_site	HMG box A DNA-binding domain, conserved site
IPR017968	Conserved_site	Acylphosphatase, conserved site
IPR017969	Conserved_site	Heavy-metal-associated, conserved site
IPR017970	Conserved_site	Homeobox, conserved site
IPR017972	Conserved_site	Cytochrome P450, conserved site
IPR017974	Conserved_site	Claudin, conserved site
IPR017975	Conserved_site	Tubulin, conserved site
IPR017977	Conserved_site	Zona pellucida domain, conserved site
IPR017979	Conserved_site	GPCR, family 3, conserved site
IPR017983	Conserved_site	GPCR, family 2, secretin-like, conserved site
IPR017985	Conserved_site	DNA methylase, N-4 cytosine-specific, conserved site
IPR017988	Conserved_site	Ribosome-inactivating protein conserved site
IPR017990	Conserved_site	Connexin, conserved site
IPR018000	Conserved_site	Neurotransmitter-gated ion-channel, conserved site
IPR018016	Conserved_site	Nucleoside phosphorylase, conserved site
IPR018023	Conserved_site	Ribosome maturation protein SBDS, conserved site
IPR018030	Conserved_site	Fimbrial membrane usher, conserved site
IPR018038	Conserved_site	Ribosomal protein L30, conserved site
IPR018039	Conserved_site	Intermediate filament protein, conserved site
IPR018042	Conserved_site	Aspartate kinase, conserved site
IPR018043	Conserved_site	Sodium:galactoside symporter, conserved site
IPR018045	Conserved_site	Sulphate anion transporter, conserved site
IPR018046	Conserved_site	Pili assembly chaperone, conserved site
IPR018047	Conserved_site	Ammonium transporter, conserved site
IPR018048	Conserved_site	CXC chemokine, conserved site
IPR018049	Conserved_site	Interleukin-7/Interleukin-9, conserved site
IPR018050	Conserved_site	Phosphomannose isomerase, type I, conserved site
IPR018052	Conserved_site	Aldose 1-epimerase, conserved site
IPR018054	Conserved_site	Chromogranin, conserved site
IPR018056	Conserved_site	Kringle, conserved site
IPR018062	Conserved_site	HTH domain AraC-type, conserved site
IPR018063	Conserved_site	SAM-dependent methyltransferase RsmI, conserved site
IPR018065	Conserved_site	Ribosomal protein L34e, conserved site
IPR018066	Conserved_site	Tubby, C-terminal, conserved site
IPR018067	Conserved_site	Protein phosphatase 2A regulatory subunit PR55, conserved site
IPR018071	Conserved_site	Omega-atracotoxin, conserved site
IPR018072	Conserved_site	Conotoxin, alpha-type, conserved site
IPR018073	Conserved_site	Proteinase inhibitor I25, cystatin, conserved site
IPR018074	Conserved_site	Ubiquitin-activating enzyme E1, conserved site
IPR018078	Conserved_site	DNA-binding, RecF, conserved site
IPR018079	Conserved_site	Ribosomal protein S4, conserved site
IPR018080	Conserved_site	Band 7/stomatin-like, conserved site
IPR018083	Conserved_site	Sterol reductase, conserved site
IPR018084	Conserved_site	Hok/gef cell toxic protein, conserved site
IPR018086	Conserved_site	NADH:ubiquinone oxidoreductase, subunit 1, conserved site
IPR018087	Conserved_site	Glycoside hydrolase, family 5, conserved site
IPR018091	Conserved_site	Phosphoenolpyruvate carboxykinase, GTP-utilising, conserved site
IPR018093	Conserved_site	BCCT transporter, conserved site
IPR018095	Conserved_site	Thymidylate kinase, conserved site
IPR018096	Conserved_site	Interleukin-4/interleukin-13, conserved site
IPR018097	Conserved_site	EGF-like calcium-binding, conserved site
IPR018098	Conserved_site	Ribosomal S24e conserved site
IPR018099	Conserved_site	Purine phosphorylase, family 2, conserved site
IPR018101	Conserved_site	Translation elongation factor Ts, conserved site
IPR018102	Conserved_site	Ribosomal S11, conserved site
IPR018103	Conserved_site	Translationally controlled tumour protein, conserved site
IPR018104	Conserved_site	Translation initiation factor 1A (eIF-1A), conserved site
IPR018106	Conserved_site	CAP, conserved site, N-terminal
IPR018107	Conserved_site	Sodium:dicarboxylate symporter, conserved site
IPR018109	Conserved_site	Folylpolyglutamate synthetase, conserved site
IPR018110	Conserved_site	Mandelate racemase/muconate lactonizing enzyme, conserved site
IPR018113	Conserved_site	Phosphotransferase system EIIB, cysteine phosphorylation site
IPR018116	Conserved_site	Somatotropin hormone, conserved site
IPR018122	Conserved_site	Fork head domain conserved site1
IPR018124	Conserved_site	Calreticulin/calnexin, conserved site
IPR018126	Conserved_site	Small acid-soluble spore protein, alpha/beta-type, conserved site
IPR018130	Conserved_site	Ribosomal protein S2, conserved site
IPR018134	Conserved_site	Lysosome-associated membrane glycoprotein, conserved site
IPR018146	Conserved_site	Glyoxalase I, conserved site
IPR018151	Conserved_site	Transcription elongation factor, GreA/GreB, conserved site
IPR018161	Conserved_site	Wnt protein, conserved site
IPR018166	Conserved_site	S-adenosylmethionine decarboxylase, conserved site
IPR018168	Conserved_site	Ubiquinone biosynthesis hydroxylase, UbiH/UbiF/VisC/COQ6, conserved site
IPR018170	Conserved_site	Aldo/keto reductase, conserved site
IPR018171	Conserved_site	Peptidyl-tRNA hydrolase, conserved site
IPR018176	Conserved_site	Tryptophanase, conserved site
IPR018181	Conserved_site	Heat shock protein 70, conserved site
IPR018184	Conserved_site	Integrin alpha chain, C-terminal cytoplasmic region, conserved site
IPR018186	Conserved_site	Transcription factor, T-box, conserved site
IPR018189	Conserved_site	Phosphoglucose isomerase, conserved site
IPR018192	Conserved_site	Ribosomal protein S5, N-terminal, conserved site
IPR018198	Conserved_site	ATP phosphoribosyltransferase, conserved site
IPR018199	Conserved_site	Ribosomal protein S4e, N-terminal, conserved site
IPR018200	Conserved_site	Ubiquitin specific protease, conserved site
IPR018206	Conserved_site	Electron transfer flavoprotein subunit alpha, conserved site
IPR018207	Conserved_site	Haem oxygenase conserved site
IPR018211	Conserved_site	Alcohol dehydrogenase, iron-type, conserved site
IPR018212	Conserved_site	Sodium/solute symporter, conserved site
IPR018214	Conserved_site	Glutamyl-tRNA reductase, conserved site
IPR018216	Conserved_site	Cathelicidin, conserved site
IPR018219	Conserved_site	Thiol peroxidase conserved site
IPR018223	Conserved_site	Argininosuccinate synthase, conserved site
IPR018224	Conserved_site	Ependymin, conserved site
IPR018226	Conserved_site	Barwin, conserved site
IPR018228	Conserved_site	Deoxyribonuclease, TatD-related, conserved site
IPR018230	Conserved_site	BUD31/G10-related, conserved site
IPR018232	Conserved_site	Glycoside hydrolase, family 37, conserved site
IPR018233	Conserved_site	Calsequestrin, conserved site
IPR018234	Conserved_site	GTP cyclohydrolase I, conserved site
IPR018235	Conserved_site	Bacterial luciferase, conserved site
IPR018236	Conserved_site	SAICAR synthetase, conserved site
IPR018237	Conserved_site	Myelin proteolipid protein PLP, conserved site
IPR018238	Conserved_site	Glycoside hydrolase, family 14, conserved site
IPR018240	Conserved_site	Clathrin adaptor, mu subunit, conserved site
IPR018241	Conserved_site	Anion exchange, conserved site
IPR018244	Conserved_site	Allergen V5/Tpx-1-related, conserved site
IPR018245	Conserved_site	Gonadotropin, beta subunit, conserved site
IPR018251	Conserved_site	Crustacean neurohormone, conserved site
IPR018252	Conserved_site	Annexin repeat, conserved site
IPR018253	Conserved_site	DnaJ domain, conserved site
IPR018254	Conserved_site	Ribosomal protein L29, conserved site
IPR018255	Conserved_site	Ribosomal protein L10e, conserved site
IPR018256	Conserved_site	Ribosomal protein L13e, conserved site
IPR018257	Conserved_site	Ribosomal protein L19, conserved site
IPR018258	Conserved_site	Ribosomal protein L21, conserved site
IPR018259	Conserved_site	Ribosomal protein L21e, conserved site
IPR018260	Conserved_site	Ribosomal protein L22/L17, conserved site
IPR018261	Conserved_site	Ribosomal protein L27, conserved site
IPR018262	Conserved_site	Ribosomal protein L27e, conserved site
IPR018263	Conserved_site	Ribosomal protein L32e, conserved site
IPR018264	Conserved_site	Ribosomal protein L33, conserved site
IPR018265	Conserved_site	Ribosomal protein L35, conserved site
IPR018266	Conserved_site	Ribosomal protein L35Ae, conserved site
IPR018267	Conserved_site	Ribosomal protein L37e, conserved site
IPR018268	Conserved_site	Ribosomal protein S10, conserved site
IPR018269	Conserved_site	Ribosomal protein S13, conserved site
IPR018271	Conserved_site	Ribosomal protein S14, conserved site
IPR018273	Conserved_site	Ribosomal protein S17e, conserved site
IPR018275	Conserved_site	Ribosomal protein S18, conserved site
IPR018277	Conserved_site	Ribosomal protein S19e, conserved site
IPR018278	Conserved_site	Ribosomal protein S21, conserved site
IPR018279	Conserved_site	Ribosomal protein S21e, conserved site
IPR018280	Conserved_site	Ribosomal protein S3, conserved site
IPR018281	Conserved_site	Ribosomal protein S3Ae, conserved site
IPR018282	Conserved_site	Ribosomal protein S6e, conserved site
IPR018283	Conserved_site	Ribosomal protein S8e, conserved site
IPR018293	Conserved_site	43kDa postsynaptic, conserved site
IPR018294	Conserved_site	4-diphosphocytidyl-2C-methyl-D-erythritol synthase, conserved site
IPR018295	Conserved_site	FLAP/GST2/LTC4S, conserved site
IPR018296	Conserved_site	Acid phosphatase, class A, bacterial, conserved site
IPR018297	Conserved_site	Adenylyl cyclase class-4/guanylyl cyclase, conserved site
IPR018300	Conserved_site	Aminotransferase, class IV, conserved site
IPR018311	Conserved_site	Autoinducer synthesis, conserved site
IPR018312	Conserved_site	Chromosomal replication control, initiator DnaA, conserved site
IPR018313	Conserved_site	Solute-binding protein family 3, conserved site
IPR018314	Conserved_site	Bacterial Fmu (Sun)/eukaryotic nucleolar NOL1/Nop2p, conserved site
IPR018321	Conserved_site	Glucosamine-6-phosphate isomerase, conserved site
IPR018334	Conserved_site	ArsR-type transcription regulator, HTH motif
IPR018335	Conserved_site	Transcription regulator HTH, Crp-type, conserved site
IPR018336	Conserved_site	Ribonuclease PH, conserved site
IPR018338	Conserved_site	Carbonic anhydrase, alpha-class, conserved site
IPR018350	Conserved_site	Transcription factor COE, conserved site
IPR018354	Conserved_site	Snake toxin, conserved site
IPR018356	Conserved_site	Transcription regulator, HTH DeoR-type, conserved site
IPR018357	Conserved_site	Hexapeptide transferase, conserved site
IPR018358	Conserved_site	Disintegrin, conserved site
IPR018359	Conserved_site	Bromodomain, conserved site
IPR018360	Conserved_site	Calcitonin, conserved site
IPR018361	Conserved_site	Caveolin, conserved site
IPR018362	Conserved_site	CCAAT-binding factor, conserved site
IPR018363	Conserved_site	CD59 antigen, conserved site
IPR018365	Conserved_site	Cell cycle, FtsW / RodA / SpoVE, conserved site
IPR018366	Conserved_site	Carbohydrate-binding type-2, conserved site
IPR018368	Conserved_site	ClpA/B, conserved site 1
IPR018369	Conserved_site	Chaperonin GroES, conserved site
IPR018370	Conserved_site	Chaperonin Cpn60, conserved site
IPR018371	Conserved_site	Chitin-binding, type 1, conserved site
IPR018375	Conserved_site	Coproporphyrinogen III oxidase, conserved site
IPR018376	Conserved_site	Enoyl-CoA hydratase/isomerase, conserved site
IPR018378	Conserved_site	C-type lectin, conserved site
IPR018394	Conserved_site	Cryptochrome/DNA photolyase class 1, conserved site, C-terminal
IPR018446	Conserved_site	Corticotropin-releasing factor conserved site
IPR018456	Conserved_site	PTR2 family proton/oligopeptide symporter, conserved site
IPR018457	Conserved_site	LacY/RafB permease family, conserved site
IPR018467	Conserved_site	CO/COL/TOC1, conserved site
IPR018480	Conserved_site	Phospho-N-acetylmuramoyl-pentapeptide transferase, conserved site
IPR018483	Conserved_site	Carbohydrate kinase, FGGY, conserved site
IPR018486	Conserved_site	Hemopexin, conserved site
IPR018488	Conserved_site	Cyclic nucleotide-binding, conserved site
IPR018493	Conserved_site	Gas vesicle protein GvpA, conserved site
IPR018494	Conserved_site	Oxysterol-binding protein, conserved site
IPR018495	Conserved_site	Succinate dehydrogenase, cytochrome b subunit, conserved site
IPR018496	Conserved_site	Pseudouridine synthase, RsuA/RluB/E/F, conserved site
IPR018498	Conserved_site	Peripherin/rom-1, conserved site
IPR018503	Conserved_site	Tetraspanin, conserved site
IPR018507	Conserved_site	Cytochrome c oxidase, subunit VIa, conserved site
IPR018509	Conserved_site	Dehydroquinase, class II, conserved site
IPR018511	Conserved_site	Hemolysin-type calcium-binding conserved site
IPR018517	Conserved_site	tRNA-dihydrouridine synthase, conserved site
IPR018520	Conserved_site	Di-trans-poly-cis-decaprenylcistransferase-like, conserved site
IPR018522	Conserved_site	DNA topoisomerase, type IIA, conserved site
IPR018523	Conserved_site	Isocitrate lyase/phosphorylmutase, conserved site
IPR018525	Conserved_site	Mini-chromosome maintenance, conserved site
IPR018526	Conserved_site	Glycoside hydrolase, family 29, conserved site
IPR018528	Conserved_site	Prephenate dehydratase, conserved site
IPR018892	Conserved_site	Retro-transposon transporting motif
IPR018935	Conserved_site	RIO kinase, conserved site
IPR018936	Conserved_site	Phosphatidylinositol 3/4-kinase, conserved site
IPR018938	Conserved_site	Glycophorin, conserved site
IPR019015	Conserved_site	HIRA B motif
IPR019041	Conserved_site	SSXRD motif
IPR019546	Conserved_site	Twin-arginine translocation pathway, signal sequence, bacterial/archaeal
IPR019735	Conserved_site	Synapsin, conserved site
IPR019737	Conserved_site	Homeobox engrailed-type, conserved site
IPR019738	Conserved_site	Myelin P0 protein, conserved site
IPR019739	Conserved_site	CTF transcription factor/nuclear factor 1, conserved site
IPR019740	Conserved_site	Pyridoxamine 5'-phosphate oxidase, conserved site
IPR019741	Conserved_site	Galactokinase, conserved site
IPR019742	Conserved_site	Alpha-2-macroglobulin, conserved site
IPR019743	Conserved_site	Involucrin, conserved site
IPR019744	Conserved_site	Amyloidogenic glycoprotein, copper-binding domain conserved site
IPR019745	Conserved_site	Amyloidogenic glycoprotein, intracellular domain, conserved site
IPR019747	Conserved_site	FERM conserved site
IPR019758	Conserved_site	Peptidase S26A, signal peptidase I, conserved site
IPR019760	Conserved_site	DNA-directed DNA polymerase, family A, conserved site
IPR019761	Conserved_site	DNA-directed RNA polymerase M, 15kDa subunit, conserved site
IPR019762	Conserved_site	Dynamin, GTPase region, conserved site
IPR019763	Conserved_site	Dynein light chain, type 1/2, conserved site
IPR019764	Conserved_site	Endothelin-like toxin, conserved site
IPR019765	Conserved_site	Ephrin, conserved site
IPR019767	Conserved_site	Erythropoietin/thrombopoeitin, conserved site
IPR019770	Conserved_site	Eukaryotic translation initiation factor 4E (eIF-4E), conserved site
IPR019771	Conserved_site	F-actin capping protein, beta subunit, conserved site
IPR019775	Conserved_site	WD40 repeat, conserved site
IPR019776	Conserved_site	Flagellar basal body rod protein, conserved site
IPR019777	Conserved_site	Formate C-acetyltransferase glycine radical, conserved site
IPR019778	Conserved_site	Hydrophobin, conserved site
IPR019786	Conserved_site	Zinc finger, PHD-type, conserved site
IPR019790	Conserved_site	Xylulose 5-phosphate/Fructose 6-phosphate phosphoketolase, conserved site
IPR019795	Conserved_site	Globin, bacterial-like, conserved site
IPR019797	Conserved_site	Glutamate 5-kinase, conserved site
IPR019801	Conserved_site	Glycoside hydrolase, family 35, conserved site
IPR019802	Conserved_site	Glycoside hydrolase, family 4, conserved site
IPR019803	Conserved_site	Glypican, conserved site
IPR019804	Conserved_site	Ras guanine-nucleotide exchange factor, conserved site
IPR019805	Conserved_site	Heat shock protein Hsp90, conserved site
IPR019806	Conserved_site	Heat-stable enterotoxin, conserved site
IPR019808	Conserved_site	Histidine triad, conserved site
IPR019809	Conserved_site	Histone H4, conserved site
IPR019811	Conserved_site	Homoserine dehydrogenase, conserved site
IPR019812	Conserved_site	Hydrogenase assembly chaperone, conserved site
IPR019813	Conserved_site	Translation initiation factor 3, conserved site
IPR019817	Conserved_site	Interferon regulatory factor, conserved site
IPR019818	Conserved_site	Isocitrate/isopropylmalate dehydrogenase, conserved site
IPR019819	Conserved_site	Carboxylesterase type B, conserved site
IPR019820	Conserved_site	Sec-independent periplasmic protein translocase, conserved site
IPR019821	Conserved_site	Kinesin motor domain, conserved site
IPR019823	Conserved_site	Large-conductance mechanosensitive channel, conserved site
IPR019827	Conserved_site	Leukemia inhibitory factor /oncostatin, conserved site
IPR019828	Conserved_site	Lysyl oxidase, conserved site
IPR019829	Conserved_site	Macrophage migration inhibitory factor, conserved site
IPR019830	Conserved_site	Malate synthase, conserved site
IPR019834	Conserved_site	Glycoside hydrolase, family 8, conserved site
IPR019841	Conserved_site	Osteopontin, conserved site
IPR019842	Conserved_site	Uricase, conserved site
IPR019845	Conserved_site	Squalene/phytoene synthase, conserved site
IPR019846	Conserved_site	Nerve growth factor conserved site
IPR019885	Conserved_site	Transcription regulator HTH, AsnC-type, conserved site
IPR019897	Conserved_site	RidA, conserved site
IPR019926	Conserved_site	Ribosomal protein L3, conserved site
IPR019954	Conserved_site	Ubiquitin conserved site
IPR019972	Conserved_site	Ribosomal protein L14P, conserved site
IPR019974	Conserved_site	XPG conserved site
IPR019979	Conserved_site	Ribosomal protein S17, conserved site
IPR020052	Conserved_site	Ribosomal protein L31e, conserved site
IPR020053	Conserved_site	Ribosome-binding factor A, conserved site
IPR020054	Conserved_site	Proteinase inhibitor I16, Streptomyces subtilisin-type inhibitor, conserved site
IPR020062	Conserved_site	Nuclear transition protein 1, conserved site
IPR020079	Conserved_site	Peptidase A26, omptin, conserved site
IPR020081	Conserved_site	SsrA-binding protein, conserved site
IPR020082	Conserved_site	S-adenosyl-L-homocysteine hydrolase, conserved site
IPR020083	Conserved_site	Ribosomal protein L39e, conserved site
IPR020084	Conserved_site	NUDIX hydrolase, conserved site
IPR020092	Conserved_site	Pleiotrophin/Midkine heparin-binding growth factor, conserved site
IPR020119	Conserved_site	Pseudouridine synthase TruD, conserved site
IPR020392	Conserved_site	Pancreatic hormone-like, conserved site
IPR020396	Conserved_site	NADH:ubiquinone oxidoreductase, 30kDa subunit, conserved site
IPR020423	Conserved_site	Interleukin-10, conserved site
IPR020458	Conserved_site	Zinc finger, DksA/TraR C4-type conserved site
IPR020538	Conserved_site	Hydrogenase nickel incorporation protein HypA/HybF, conserved site
IPR020539	Conserved_site	Ribonuclease P, conserved site
IPR020541	Conserved_site	Chorismate synthase, conserved site
IPR020549	Conserved_site	Endoribonuclease YbeY, conserved site
IPR020550	Conserved_site	Inositol monophosphatase, conserved site
IPR020554	Conserved_site	Uncharacterised protein family UPF0021, conserved site
IPR020555	Conserved_site	2-C-methyl-D-erythritol 2,4-cyclodiphosphate synthase, conserved site
IPR020556	Conserved_site	Amidase, conserved site
IPR020557	Conserved_site	Fumarate lyase, conserved site
IPR020558	Conserved_site	Dihydroxy-acid/6-phosphogluconate dehydratase, conserved site
IPR020559	Conserved_site	Phosphoribosylglycinamide synthetase, conserved site
IPR020565	Conserved_site	Imidazoleglycerol-phosphate dehydratase, conserved site
IPR020567	Conserved_site	Nodulation protein A, NodA, conserved site
IPR020569	Conserved_site	Uncharacterised protein family UPF0029, Impact, conserved site
IPR020574	Conserved_site	Ribosomal protein S9, conserved site
IPR020584	Conserved_site	DNA recombination/repair protein RecA, conserved site
IPR020586	Conserved_site	Photosystem I PsaA/PsaB, conserved site
IPR020590	Conserved_site	Guanylate kinase, conserved site
IPR020592	Conserved_site	Ribosomal protein S16, conserved site
IPR020593	Conserved_site	Gamma-glutamyl phosphate reductase GPR, conserved site
IPR020595	Conserved_site	MnmG-related, conserved site
IPR020596	Conserved_site	Ribosomal RNA adenine methylase transferase, conserved site
IPR020605	Conserved_site	Octanoyltransferase, conserved site
IPR020606	Conserved_site	Ribosomal protein S7, conserved site
IPR020608	Conserved_site	RNA polymerase, subunit H/Rpb5, conserved site
IPR020611	Conserved_site	Copper type II, ascorbate-dependent monooxygenase, histidine-cluster-1 conserved site
IPR020612	Conserved_site	Methylthiotransferase, conserved site
IPR020613	Conserved_site	Thiolase, conserved site
IPR020624	Conserved_site	Schiff base-forming aldolase, conserved site
IPR020628	Conserved_site	Formate-tetrahydrofolate ligase, FTHFS, conserved site
IPR020633	Conserved_site	Thymidine kinase, conserved site
IPR020708	Conserved_site	DNA-directed RNA polymerase, 14-18kDa subunit, conserved site
IPR020717	Conserved_site	Apoptosis regulator, Bcl-2, BH1 motif, conserved site
IPR020719	Conserved_site	RNA 3'-terminal phosphate cyclase-like, conserved site
IPR020726	Conserved_site	Apoptosis regulator, Bcl-2, BH2 motif, conserved site
IPR020728	Conserved_site	Apoptosis regulator, Bcl-2, BH3 motif, conserved site
IPR020731	Conserved_site	Apoptosis regulator, Bcl-2, BH4 motif, conserved site
IPR020781	Conserved_site	ATPase, OSCP/delta subunit, conserved site
IPR020785	Conserved_site	Ribosomal protein L11, conserved site
IPR020798	Conserved_site	Ribosomal protein L16, conserved site
IPR020805	Conserved_site	Cell division protein FtsZ, conserved site
IPR020808	Conserved_site	Bacterial microcompartments protein, conserved site
IPR020809	Conserved_site	Enolase, conserved site
IPR020813	Conserved_site	Fibrillarin, conserved site
IPR020815	Conserved_site	Ribosomal protein S6, conserved site
IPR020816	Conserved_site	Histone-like DNA-binding protein, conserved site
IPR020834	Conserved_site	Lipoxygenase, conserved site
IPR020837	Conserved_site	Fibrinogen, conserved site
IPR020845	Conserved_site	AMP-binding, conserved site
IPR020848	Conserved_site	AP endonuclease 1, conserved site
IPR020857	Conserved_site	Serum albumin, conserved site
IPR020863	Conserved_site	Membrane attack complex component/perforin domain, conserved site
IPR020867	Conserved_site	Tetrahydrofolate dehydrogenase/cyclohydrolase, conserved site
IPR020877	Conserved_site	Interleukin-1 conserved site
IPR020891	Conserved_site	Uncharacterised protein family UPF0758, conserved site
IPR020892	Conserved_site	Cyclophilin-type peptidyl-prolyl cis-trans isomerase, conserved site
IPR020894	Conserved_site	Cadherin conserved site
IPR020895	Conserved_site	Frataxin conserved site
IPR020901	Conserved_site	Proteinase inhibitor I2, Kunitz, conserved site
IPR020902	Conserved_site	Actin/actin-like conserved site
IPR020903	Conserved_site	Epithelial sodium channel, conserved site
IPR020904	Conserved_site	Short-chain dehydrogenase/reductase, conserved site
IPR020925	Conserved_site	Ribosomal protein L15e, conserved site
IPR020929	Conserved_site	Ribosomal protein L5, conserved site
IPR020934	Conserved_site	Ribosomal protein S19 conserved site
IPR020935	Conserved_site	Phosphodiesterase YfcE, conserved site
IPR020937	Conserved_site	SecA conserved site
IPR020939	Conserved_site	Ribosomal protein L34, conserved site
IPR021132	Conserved_site	Ribosomal protein L18e, conserved site
IPR021159	Conserved_site	Glycerate/sugar phosphate transporter, conserved site
IPR021164	Conserved_site	Tyrosine hydroxylase, conserved site
IPR021184	Conserved_site	Tumour necrosis factor, conserved site
IPR021196	Conserved_site	PdxT/SNO family, conserved site
IPR021197	Conserved_site	Cross-wall-targeting lipoprotein motif
IPR021287	Conserved_site	Trans-sialidase, conserved site
IPR021939	Conserved_site	Kank N-terminal motif
IPR022263	Conserved_site	KxYKxGKxW signal peptide
IPR022272	Conserved_site	Lipocalin family conserved site
IPR022353	Conserved_site	Insulin, conserved site
IPR022357	Conserved_site	Major intrinsic protein, conserved site
IPR022377	Conserved_site	Small hydrophilic plant seed protein, conserved site
IPR022379	Conserved_site	11-S seed storage protein, conserved site
IPR022408	Conserved_site	Acyl-CoA-binding protein, ACBP, conserved site
IPR022423	Conserved_site	Neurohypophysial hormone, conserved site
IPR022539	Conserved_site	Protein of unknown function DUF3724, picornavirus
IPR022631	Conserved_site	S-adenosylmethionine synthetase, conserved site
IPR022646	Conserved_site	Protein-export membrane protein SecD/SecF/SecDF, conserved site
IPR022652	Conserved_site	Zinc finger, XPA-type, conserved site
IPR022657	Conserved_site	Orn/DAP/Arg decarboxylase 2, conserved site
IPR022658	Conserved_site	XPA, conserved site
IPR022659	Conserved_site	Proliferating cell nuclear antigen, PCNA, conserved site
IPR022664	Conserved_site	Dihydrodipicolinate reductase, conserved site
IPR022671	Conserved_site	Ribosomal protein L2, conserved site
IPR022678	Conserved_site	Myristoyl-CoA:protein N-myristoyltransferase, conserved site
IPR022966	Conserved_site	Ribonuclease II/R, conserved site
IPR022991	Conserved_site	Ribosomal protein L30e, conserved site
IPR023000	Conserved_site	Shikimate kinase, conserved site
IPR023027	Conserved_site	Mannitol dehydrogenase, conserved site
IPR023058	Conserved_site	Peptidyl-prolyl cis-trans isomerase, PpiC-type, conserved site
IPR023076	Conserved_site	Hydroxymethylglutaryl-CoA reductase, class I/II, conserved site
IPR023151	Conserved_site	PEP-utilising enzyme, conserved site
IPR023152	Conserved_site	Ras GTPase-activating protein, conserved site
IPR023174	Conserved_site	3'5'-cyclic nucleotide phosphodiesterase, conserved site
IPR023187	Conserved_site	Transcriptional regulator MarR-type, conserved site
IPR023188	Conserved_site	DNA-binding protein Dps, conserved site
IPR023193	Conserved_site	3-phosphoshikimate 1-carboxyvinyltransferase, conserved site
IPR023230	Conserved_site	Glycoside hydrolase, family 2, conserved site
IPR023368	Conserved_site	Uncharacterised protein family UPF0066, conserved site
IPR023384	Conserved_site	Bacteriocin, class IIa, conserved site
IPR023409	Conserved_site	14-3-3 protein, conserved site
IPR023415	Conserved_site	Low-density lipoprotein (LDL) receptor class A, conserved site
IPR023419	Conserved_site	Transthyretin, conserved site
IPR023425	Conserved_site	Galactose-1-phosphate uridyl transferase, class II, conserved site
IPR023442	Conserved_site	Ribosomal protein L24e, conserved site
IPR023486	Conserved_site	Transcription factor TFIIB, conserved site
IPR023563	Conserved_site	Ribosomal protein L13, conserved site
IPR023576	Conserved_site	UbiE/COQ5 methyltransferase, conserved site
IPR023581	Conserved_site	Platelet-derived growth factor, conserved site
IPR023623	Conserved_site	Antenna complex, beta subunit, conserved site
IPR023632	Conserved_site	ATP synthase, F1 complex, gamma subunit conserved site
IPR023636	Conserved_site	Urocanase conserved site
IPR023638	Conserved_site	Ribosomal protein L19/L19e conserved site
IPR023673	Conserved_site	Ribosomal protein L1, conserved site
IPR023765	Conserved_site	Solute-binding protein family 5, conserved site
IPR023772	Conserved_site	DNA-binding HTH domain, TetR-type, conserved site
IPR023779	Conserved_site	Chromo domain, conserved site
IPR023795	Conserved_site	Serpin, conserved site
IPR023865	Conserved_site	Aliphatic acid kinase, short-chain, conserved site
IPR023997	Conserved_site	TonB-dependent outer membrane protein SusC/RagA, conserved site
IPR024002	Conserved_site	Formate/nitrite transporter, conserved site
IPR024225	Conserved_site	Cyclic-AMP phosphodiesterase class-II, conserved site
IPR024607	Conserved_site	Sulfatase, conserved site
IPR024686	Conserved_site	Adenylate cyclase class-I, conserved site
IPR024728	Conserved_site	DNA polymerase type-Y, HhH motif
IPR025505	Conserved_site	FHIPEP conserved site
IPR025820	Conserved_site	Methyltransferase NNMT/PNMT/TEMT, conserved site
IPR025944	Conserved_site	Sigma-54 interaction domain, conserved site
IPR027302	Conserved_site	Glutamine synthetase, N-terminal conserved site
IPR027303	Conserved_site	Glutamine synthetase, glycine-rich site
IPR027310	Conserved_site	Profilin conserved site
IPR028299	Conserved_site	ClpA/B, conserved site 2
IPR028417	Conserved_site	CAP, conserved site, C-terminal
IPR028626	Conserved_site	Ribosomal protein S28e conserved site
IPR029162	Conserved_site	TRP-interacting helix, InaF motif
IPR029510	Conserved_site	Aldehyde dehydrogenase, glutamic acid active site
IPR029752	Conserved_site	D-isomer specific 2-hydroxyacid dehydrogenase, NAD-binding domain conserved site 1
IPR029753	Conserved_site	D-isomer specific 2-hydroxyacid dehydrogenase, NAD-binding domain conserved site
IPR029760	Conserved_site	Glutathione peroxidase conserved site
IPR029768	Conserved_site	Fructose-bisphosphate aldolase class-I active site
IPR030373	Conserved_site	Polyamine biosynthesis domain, conserved site
IPR030391	Conserved_site	RNA methyltransferase TrmA, conserved site
IPR030456	Conserved_site	Fork head domain conserved site 2
IPR030457	Conserved_site	ELO family, conserved site
IPR030459	Conserved_site	Glycosyl hydrolases family 31, conserved site
IPR030470	Conserved_site	UbiA prenyltransferase conserved site
IPR030472	Conserved_site	Tissue factor, conserved site
IPR030473	Conserved_site	Interleukin-6/GCSF/MGF, conserved site
IPR030476	Conserved_site	Pentaxin, conserved site
IPR030477	Conserved_site	Interleukin-2, conserved site
IPR030479	Conserved_site	Syndecan, conserved site
IPR030480	Conserved_site	Natriuretic peptide, conserved site
IPR030489	Conserved_site	Transcription regulator Rrf2-type, conserved site
IPR030490	Conserved_site	Tissue inhibitor of metalloproteinase, conserved site
IPR030491	Conserved_site	TATA-box binding protein, conserved site
IPR030492	Conserved_site	Rel homology domain, conserved site
IPR030513	Conserved_site	Dehydrin, conserved site
IPR030514	Conserved_site	Stathmin, conserved site
IPR030655	Conserved_site	NifH/chlL conserved site
IPR030659	Conserved_site	SecY conserved site
IPR031157	Conserved_site	Tr-type G domain, conserved site
IPR031303	Conserved_site	DNA methylase, C-5 cytosine-specific, conserved site
IPR031305	Conserved_site	Casein alpha/beta, conserved site
IPR031311	Conserved_site	Chitin-binding type R&R consensus
IPR031312	Conserved_site	Sodium/sulphate symporter, conserved site
IPR031372	Conserved_site	CAMSAP, spectrin and Ca2+/calmodulin-binding region
IPR032458	Conserved_site	Histone H2A conserved site
IPR032552	Conserved_site	Acin1, RNSP1-SAP18 binding (RSB) motif
IPR032673	Conserved_site	DNA photolyase class 2, conserved site
IPR032831	Conserved_site	Prokaryotic lipoprotein-attachment site
IPR033125	Conserved_site	Deoxyribonuclease I, conservied site
IPR033132	Conserved_site	Glycosyl hydrolases family 1, N-terminal conserved site
IPR033136	Conserved_site	NAD-dependent DNA ligase, conserved site
IPR033138	Conserved_site	Multicopper oxidases, conserved site
IPR033466	Conserved_site	Cornichon, conserved site
IPR033690	Conserved_site	Adenylate kinase, conserved site
IPR033749	Conserved_site	Polyprenyl synthetase, conserved site
IPR033773	Conserved_site	CBX family C-terminal motif
IPR033774	Conserved_site	Yaf2/RYBP C-terminal binding motif
IPR033847	Conserved_site	ATP-citrate lyase/succinyl-CoA ligase, conserved site
IPR033986	Conserved_site	Clusterin, conserved site
IPR035090	Conserved_site	Phosphorylase pyridoxal-phosphate attachment site
IPR040658	Conserved_site	SipA, vinculin binding site
IPR043518	Conserved_site	2-5-oligoadenylate synthetase, N-terminal conserved site
IPR043579	Conserved_site	Cutinase, aspartate and histidine active sites
IPR043580	Conserved_site	Cutinase, serine active site
IPR043639	Conserved_site	AF4 interaction motif
IPR043937	Conserved_site	Golgin subfamily A member 2, C-terminal binding motif
IPR044033	Conserved_site	GpV, apex motif
IPR000001	Domain	Kringle
IPR000007	Domain	Tubby, C-terminal
IPR000008	Domain	C2 domain
IPR000010	Domain	Cystatin domain
IPR000014	Domain	PAS domain
IPR000020	Domain	Anaphylatoxin/fibulin
IPR000023	Domain	Phosphofructokinase domain
IPR000028	Domain	Chloroperoxidase
IPR000030	Domain	PPE family
IPR000031	Domain	PurE domain
IPR000032	Domain	Phosphocarrier protein HPr-like
IPR000034	Domain	Laminin IV
IPR000045	Domain	Prepilin type IV endopeptidase, peptidase domain
IPR000052	Domain	Potex/carlavirus coat protein
IPR000055	Domain	Type I restriction modification DNA specificity domain
IPR000058	Domain	Zinc finger, AN1-type
IPR000061	Domain	SWAP/Surp
IPR000064	Domain	Endopeptidase, NLPC/P60 domain
IPR000066	Domain	Antenna complex, alpha/beta subunit
IPR000069	Domain	Envelope glycoprotein M, flavivirus
IPR000070	Domain	Pectinesterase, catalytic
IPR000071	Domain	Immunodeficiency lentiviral matrix, N-terminal
IPR000072	Domain	PDGF/VEGF domain
IPR000073	Domain	Alpha/beta hydrolase fold-1
IPR000081	Domain	Peptidase C3, picornavirus core protein 2A
IPR000082	Domain	SEA domain
IPR000083	Domain	Fibronectin, type I
IPR000084	Domain	PE-PGRS family, N-terminal
IPR000086	Domain	NUDIX hydrolase domain
IPR000089	Domain	Biotin/lipoyl attachment
IPR000095	Domain	CRIB domain
IPR000118	Domain	Granulin
IPR000121	Domain	PEP-utilising enzyme, C-terminal
IPR000156	Domain	Ran binding domain
IPR000157	Domain	Toll/interleukin-1 receptor homology (TIR) domain
IPR000159	Domain	Ras-associating (RA) domain
IPR000160	Domain	GGDEF domain
IPR000170	Domain	High potential iron-sulphur protein
IPR000172	Domain	Glucose-methanol-choline oxidoreductase, N-terminal
IPR000177	Domain	Apple domain
IPR000182	Domain	GNAT domain
IPR000184	Domain	Bacterial surface antigen (D15)
IPR000187	Domain	Corticotropin-releasing factor
IPR000192	Domain	Aminotransferase class V domain
IPR000194	Domain	ATPase, F1/V1/A1 complex, alpha/beta subunit, nucleotide-binding domain
IPR000195	Domain	Rab-GTPase-TBC domain
IPR000196	Domain	Ribosomal protein L19/L19e
IPR000197	Domain	Zinc finger, TAZ-type
IPR000198	Domain	Rho GTPase-activating protein domain
IPR000199	Domain	Peptidase C3A/C3B, picornaviral
IPR000201	Domain	Hepadnaviral P protein, N-terminal
IPR000203	Domain	GPS motif
IPR000208	Domain	RNA-directed RNA polymerase, flavivirus
IPR000209	Domain	Peptidase S8/S53 domain
IPR000210	Domain	BTB/POZ domain
IPR000214	Domain	Zinc finger, DNA glycosylase/AP lyase-type
IPR000219	Domain	Dbl homology (DH) domain
IPR000232	Domain	Heat shock factor (HSF)-type, DNA-binding
IPR000233	Domain	Cadherin, cytoplasmic domain
IPR000237	Domain	GRIP domain
IPR000241	Domain	Putative RNA methylase domain
IPR000242	Domain	PTP type protein phosphatase
IPR000249	Domain	Bacterial microcompartment domain
IPR000253	Domain	Forkhead-associated (FHA) domain
IPR000254	Domain	Cellulose-binding domain, fungal
IPR000257	Domain	Uroporphyrinogen decarboxylase (URO-D)
IPR000259	Domain	Fimbrial-type adhesion domain
IPR000260	Domain	NADH:ubiquinone oxidoreductase chain 4, N-terminal
IPR000261	Domain	EH domain
IPR000262	Domain	FMN-dependent dehydrogenase
IPR000270	Domain	PB1 domain
IPR000280	Domain	Pestivirus NS3, peptidase S31
IPR000281	Domain	Helix-turn-helix protein RpiR
IPR000293	Domain	Channel forming colicin, C-terminal cytotoxic
IPR000294	Domain	Gamma-carboxyglutamic acid-rich (GLA) domain
IPR000297	Domain	Peptidyl-prolyl cis-trans isomerase, PpiC-type
IPR000298	Domain	Cytochrome c oxidase subunit III-like
IPR000299	Domain	FERM domain
IPR000300	Domain	Inositol polyphosphate-related phosphatase
IPR000305	Domain	GIY-YIG endonuclease
IPR000306	Domain	FYVE zinc finger
IPR000310	Domain	Orn/Lys/Arg decarboxylase, major domain
IPR000312	Domain	Glycosyl transferase, family 3
IPR000313	Domain	PWWP domain
IPR000315	Domain	B-box-type zinc finger
IPR000317	Domain	Peptidase C24, Calicivirus polyprotein Orf1
IPR000320	Domain	Hedgehog, N-terminal signalling domain
IPR000323	Domain	Copper type II, ascorbate-dependent monooxygenase, N-terminal
IPR000326	Domain	Phosphatidic acid phosphatase type 2/haloperoxidase
IPR000327	Domain	POU-specific domain
IPR000328	Domain	Retroviral envelope protein GP41-like
IPR000330	Domain	SNF2, N-terminal
IPR000331	Domain	Rap/Ran-GAP domain
IPR000334	Domain	Glycoside hydrolase, family 45
IPR000340	Domain	Dual specificity phosphatase, catalytic domain
IPR000341	Domain	Phosphatidylinositol 3-kinase Ras-binding (PI3K RBD) domain
IPR000352	Domain	Peptide chain release factor class I
IPR000353	Domain	MHC class II, beta chain, N-terminal
IPR000361	Domain	FeS cluster biogenesis
IPR000368	Domain	Sucrose synthase
IPR000372	Domain	Leucine-rich repeat N-terminal domain
IPR000375	Domain	Dynamin stalk domain
IPR000382	Domain	Peptidase S39B, luteovirus
IPR000383	Domain	Xaa-Pro dipeptidyl-peptidase-like domain
IPR000387	Domain	Tyrosine specific protein phosphatases domain
IPR000395	Domain	Botulinum/Tetanus toxin, catalytic chain
IPR000403	Domain	Phosphatidylinositol 3-/4-kinase, catalytic domain
IPR000404	Domain	Flavivirus non-structural protein NS4A
IPR000409	Domain	BEACH domain
IPR000416	Domain	Haemagglutinin outer capsid protein VP4, concanavalin-like domain
IPR000418	Domain	Ets domain
IPR000421	Domain	Coagulation factor 5/8 C-terminal domain
IPR000426	Domain	Proteasome alpha-subunit, N-terminal domain
IPR000427	Domain	Papillomavirus E2, C-terminal
IPR000432	Domain	DNA mismatch repair protein MutS, C-terminal
IPR000433	Domain	Zinc finger, ZZ-type
IPR000436	Domain	Sushi/SCR/CCP domain
IPR000448	Domain	Rhabdovirus nucleocapsid
IPR000463	Domain	Cytosolic fatty-acid binding
IPR000467	Domain	G-patch domain
IPR000468	Domain	Barstar (barnase inhibitor)
IPR000472	Domain	Activin types I and II receptor domain
IPR000477	Domain	Reverse transcriptase domain
IPR000483	Domain	Cysteine-rich flanking region, C-terminal
IPR000485	Domain	AsnC-type HTH domain
IPR000487	Domain	Flavivirus non-structural protein NS2B
IPR000488	Domain	Death domain
IPR000489	Domain	Pterin-binding domain
IPR000494	Domain	Receptor L-domain
IPR000498	Domain	Outer membrane protein OmpA-like, transmembrane domain
IPR000504	Domain	RNA recognition motif domain
IPR000506	Domain	Ketol-acid reductoisomerase, C-terminal
IPR000510	Domain	Nitrogenase/oxidoreductase, component 1
IPR000515	Domain	ABC transporter type 1, transmembrane domain MetI-like
IPR000519	Domain	P-type trefoil domain
IPR000523	Domain	Magnesium chelatase ChlI-like, catalytic domain
IPR000524	Domain	Transcription regulator HTH, GntR
IPR000525	Domain	Initiator Rep protein
IPR000531	Domain	TonB-dependent receptor-like, beta-barrel
IPR000532	Domain	Glucagon/GIP/secretin/VIP
IPR000534	Domain	Semialdehyde dehydrogenase, NAD-binding
IPR000535	Domain	Major sperm protein (MSP) domain
IPR000536	Domain	Nuclear hormone receptor, ligand-binding domain
IPR000538	Domain	Link domain
IPR000539	Domain	Frizzled/Smoothened, transmembrane domain
IPR000550	Domain	7,8-Dihydro-6-hydroxymethylpterin-pyrophosphokinase, HPPK
IPR000551	Domain	MerR-type HTH domain
IPR000555	Domain	JAB1/MPN/MOV34 metalloenzyme domain
IPR000562	Domain	Fibronectin type II domain
IPR000566	Domain	Lipocalin/cytosolic fatty-acid binding domain
IPR000569	Domain	HECT domain
IPR000571	Domain	Zinc finger, CCCH-type
IPR000572	Domain	Oxidoreductase, molybdopterin-binding domain
IPR000573	Domain	Aconitase A/isopropylmalate dehydratase small subunit, swivel domain
IPR000574	Domain	Tymovirus coat protein
IPR000582	Domain	Acyl-CoA-binding protein, ACBP
IPR000585	Domain	Hemopexin-like domain
IPR000587	Domain	Creatinase, N-terminal
IPR000588	Domain	Peptidase A3A, cauliflower mosaic virus-type
IPR000591	Domain	DEP domain
IPR000593	Domain	RasGAP protein, C-terminal
IPR000594	Domain	THIF-type NAD/FAD binding fold
IPR000595	Domain	Cyclic nucleotide-binding domain
IPR000601	Domain	PKD domain
IPR000602	Domain	Glycoside hydrolase family 38, N-terminal domain
IPR000605	Domain	Helicase, superfamily 3, single-stranded DNA/RNA virus
IPR000608	Domain	Ubiquitin-conjugating enzyme E2
IPR000620	Domain	EamA domain
IPR000626	Domain	Ubiquitin-like domain
IPR000627	Domain	Intradiol ring-cleavage dioxygenase, C-terminal
IPR000640	Domain	Elongation factor EFG, domain V-like
IPR000642	Domain	Peptidase M41
IPR000644	Domain	CBS domain
IPR000651	Domain	Ras-like guanine nucleotide exchange factor, N-terminal
IPR000668	Domain	Peptidase C1A, papain C-terminal
IPR000673	Domain	Signal transduction response regulator, chemotaxis, protein-glutamate methylesterase
IPR000674	Domain	Aldehyde oxidase/xanthine dehydrogenase, a/b hammerhead
IPR000679	Domain	Zinc finger, GATA-type
IPR000683	Domain	Gfo/Idh/MocA-like oxidoreductase, N-terminal
IPR000685	Domain	Ribulose bisphosphate carboxylase, large subunit, C-terminal
IPR000687	Domain	RIO kinase
IPR000690	Domain	Matrin/U1-C, C2H2-type zinc finger
IPR000697	Domain	WH1/EVH1 domain
IPR000699	Domain	RIH domain
IPR000700	Domain	PAS-associated, C-terminal
IPR000713	Domain	Mur ligase, N-terminal catalytic domain
IPR000716	Domain	Thyroglobulin type-1
IPR000717	Domain	Proteasome component (PCI) domain
IPR000719	Domain	Protein kinase domain
IPR000722	Domain	RNA polymerase, alpha subunit
IPR000724	Domain	IgG-binding B
IPR000726	Domain	Glycoside hydrolase, family 19, catalytic
IPR000727	Domain	Target SNARE coiled-coil homology domain
IPR000731	Domain	Sterol-sensing domain
IPR000738	Domain	WHEP-TRS domain
IPR000742	Domain	EGF-like domain
IPR000745	Domain	Hepatitis C virus non-structural protein NS4a
IPR000747	Domain	Homeobox domain engrailed
IPR000752	Domain	Flavivirus non-structural protein NS2A
IPR000756	Domain	Diacylglycerol kinase, accessory domain
IPR000757	Domain	Glycoside hydrolase family 16
IPR000770	Domain	SAND domain
IPR000772	Domain	Ricin B, lectin domain
IPR000774	Domain	Peptidyl-prolyl cis-trans isomerase, FKBP-type, N-terminal
IPR000777	Domain	Human immunodeficiency virus 1, envelope glycoprotein Gp120
IPR000780	Domain	MCP methyltransferase, CheR-type
IPR000782	Domain	FAS1 domain
IPR000783	Domain	RNA polymerase, subunit H/Rpb5 C-terminal
IPR000788	Domain	Ribonucleotide reductase large subunit, C-terminal
IPR000792	Domain	Transcription regulator LuxR, C-terminal
IPR000793	Domain	ATP synthase, alpha subunit, C-terminal
IPR000795	Domain	Translational (tr)-type GTP-binding domain
IPR000800	Domain	Notch domain
IPR000818	Domain	TEA/ATTS domain
IPR000819	Domain	Peptidase M17, leucyl aminopeptidase, C-terminal
IPR000834	Domain	Peptidase M14, carboxypeptidase A
IPR000835	Domain	MarR-type HTH domain
IPR000836	Domain	Phosphoribosyltransferase domain
IPR000840	Domain	Gamma-retroviral matrix protein
IPR000843	Domain	LacI-type HTH domain
IPR000845	Domain	Nucleoside phosphorylase domain
IPR000846	Domain	Dihydrodipicolinate reductase, N-terminal
IPR000847	Domain	Transcription regulator HTH, LysR
IPR000848	Domain	GPCR, cAMP-type
IPR000857	Domain	MyTH4 domain
IPR000858	Domain	S-locus glycoprotein domain
IPR000859	Domain	CUB domain
IPR000863	Domain	Sulfotransferase domain
IPR000866	Domain	Alkyl hydroperoxide reductase subunit C/ Thiol specific antioxidant
IPR000867	Domain	Insulin-like growth factor-binding protein, IGFBP
IPR000868	Domain	Isochorismatase-like
IPR000873	Domain	AMP-dependent synthetase/ligase
IPR000877	Domain	Proteinase inhibitor I12, Bowman-Birk
IPR000878	Domain	Tetrapyrrole methylase
IPR000885	Domain	Fibrillar collagen, C-terminal
IPR000891	Domain	Pyruvate carboxyltransferase
IPR000894	Domain	Ribulose bisphosphate carboxylase small subunit, domain
IPR000896	Domain	Hemocyanin/hexamerin middle domain
IPR000897	Domain	Signal recognition particle, SRP54 subunit, GTPase domain
IPR000904	Domain	Sec7 domain
IPR000905	Domain	Gcp-like domain
IPR000906	Domain	ZU5 domain
IPR000909	Domain	Phosphatidylinositol-specific phospholipase C, X domain
IPR000914	Domain	Solute-binding protein family 5 domain
IPR000916	Domain	Bet v I/Major latex protein
IPR000917	Domain	Sulfatase, N-terminal
IPR000922	Domain	D-galactoside/L-rhamnose binding SUEL lectin domain
IPR000923	Domain	Blue (type 1) copper domain
IPR000928	Domain	SNAP-25 domain
IPR000930	Domain	Peptidase S3, togavirin
IPR000937	Domain	Icosahedral viral capsid protein, S domain
IPR000938	Domain	CAP Gly-rich domain
IPR000943	Domain	RNA polymerase sigma-70
IPR000949	Domain	ELM2 domain
IPR000953	Domain	Chromo/chromo shadow domain
IPR000959	Domain	POLO box domain
IPR000961	Domain	AGC-kinase, C-terminal
IPR000962	Domain	Zinc finger, DksA/TraR C4-type
IPR000965	Domain	GPR domain
IPR000967	Domain	Zinc finger, NF-X1-type
IPR000971	Domain	Globin
IPR000976	Domain	Wilm's tumour protein, N-terminal
IPR000978	Domain	Adenoviral fibre protein, knob
IPR000980	Domain	SH2 domain
IPR000994	Domain	Peptidase M24
IPR000998	Domain	MAM domain
IPR000999	Domain	Ribonuclease III domain
IPR001000	Domain	Glycoside hydrolase family 10 domain
IPR001002	Domain	Chitin-binding, type 1
IPR001003	Domain	MHC class II, alpha chain, N-terminal
IPR001005	Domain	SANT/Myb domain
IPR001007	Domain	VWFC domain
IPR001012	Domain	UBX domain
IPR001017	Domain	Dehydrogenase, E1 component
IPR001024	Domain	PLAT/LH2 domain
IPR001025	Domain	Bromo adjacent homology (BAH) domain
IPR001029	Domain	Flagellin, D0/D1 domain
IPR001030	Domain	Aconitase/3-isopropylmalate dehydratase large subunit, alpha/beta/alpha domain
IPR001031	Domain	Thioesterase
IPR001034	Domain	DeoR-type HTH domain
IPR001037	Domain	Integrase, C-terminal, retroviral
IPR001039	Domain	MHC class I alpha chain, alpha1 alpha2 domains
IPR001041	Domain	2Fe-2S ferredoxin-type iron-sulfur binding domain
IPR001048	Domain	Aspartate/glutamate/uridylate kinase
IPR001054	Domain	Adenylyl cyclase class-3/4/guanylyl cyclase
IPR001059	Domain	Translation elongation factor P/YeiP, central
IPR001060	Domain	FCH domain
IPR001064	Domain	Beta/gamma crystallin
IPR001073	Domain	C1q domain
IPR001075	Domain	NIF system FeS cluster assembly, NifU, C-terminal
IPR001077	Domain	O-methyltransferase domain
IPR001078	Domain	2-oxoacid dehydrogenase acyltransferase, catalytic domain
IPR001079	Domain	Galectin, carbohydrate recognition domain
IPR001083	Domain	Copper fist DNA-binding domain
IPR001086	Domain	Prephenate dehydratase
IPR001090	Domain	Ephrin receptor ligand binding domain
IPR001093	Domain	IMP dehydrogenase/GMP reductase
IPR001094	Domain	Flavodoxin-like
IPR001098	Domain	DNA-directed DNA polymerase, family A, palm domain
IPR001099	Domain	Chalcone/stilbene synthase, N-terminal
IPR001102	Domain	Transglutaminase, N-terminal
IPR001104	Domain	3-oxo-5-alpha-steroid 4-dehydrogenase, C-terminal
IPR001107	Domain	Band 7 domain
IPR001111	Domain	TGF-beta, propeptide
IPR001117	Domain	Multicopper oxidase, type 1
IPR001119	Domain	S-layer homology domain
IPR001122	Domain	Flavivirus capsid protein C
IPR001124	Domain	Lipid-binding serum glycoprotein, C-terminal
IPR001126	Domain	UmuC domain
IPR001127	Domain	Phosphotransferase system, sugar-specific permease EIIA type 1
IPR001132	Domain	SMAD domain, Dwarfin-type
IPR001134	Domain	Netrin domain
IPR001135	Domain	NADH-quinone oxidoreductase, subunit D
IPR001138	Domain	Zn(2)-C6 fungal-type DNA-binding domain
IPR001148	Domain	Alpha carbonic anhydrase domain
IPR001150	Domain	Glycine radical domain
IPR001153	Domain	Barwin domain
IPR001155	Domain	NADH:flavin oxidoreductase/NADH oxidase, N-terminal
IPR001156	Domain	Transferrin-like domain
IPR001157	Domain	Flavivirus non-structural protein NS1
IPR001158	Domain	DIX domain
IPR001162	Domain	UvrC, RNAse H endonuclease domain
IPR001163	Domain	LSM domain, eukaryotic/archaea-type
IPR001164	Domain	Arf GTPase activating protein
IPR001173	Domain	Glycosyltransferase 2-like
IPR001177	Domain	DNA helicase E1 protein, C-terminal, Papillomavirus
IPR001178	Domain	Pesticidal crystal protein, central domain
IPR001179	Domain	FKBP-type peptidyl-prolyl cis-trans isomerase domain
IPR001180	Domain	Citron homology (CNH) domain
IPR001190	Domain	SRCR domain
IPR001194	Domain	cDENN domain
IPR001199	Domain	Cytochrome b5-like heme/steroid binding domain
IPR001202	Domain	WW domain
IPR001203	Domain	Aldehyde ferredoxin oxidoreductase, C-terminal
IPR001205	Domain	RNA-directed RNA polymerase, C-terminal domain
IPR001206	Domain	Diacylglycerol kinase, catalytic domain
IPR001208	Domain	MCM domain
IPR001212	Domain	Somatomedin B domain
IPR001214	Domain	SET domain
IPR001220	Domain	Legume lectin domain
IPR001222	Domain	Zinc finger, TFIIS-type
IPR001223	Domain	Glycoside hydrolase family 18, catalytic domain
IPR001229	Domain	Jacalin-like lectin domain
IPR001236	Domain	Lactate/malate dehydrogenase, N-terminal
IPR001240	Domain	N-(5'phosphoribosyl) anthranilate isomerase (PRAI) domain
IPR001242	Domain	Condensation domain
IPR001245	Domain	Serine-threonine/tyrosine-protein kinase, catalytic domain
IPR001247	Domain	Exoribonuclease, phosphorolytic domain 1
IPR001251	Domain	CRAL-TRIO lipid binding domain
IPR001254	Domain	Serine proteases, trypsin domain
IPR001257	Domain	Parvovirus non-structural protein 1, helicase domain
IPR001263	Domain	Phosphoinositide 3-kinase, accessory (PIK) domain
IPR001264	Domain	Glycosyl transferase, family 51
IPR001268	Domain	NADH:ubiquinone oxidoreductase, 30kDa subunit
IPR001275	Domain	DM DNA-binding domain
IPR001279	Domain	Metallo-beta-lactamase
IPR001293	Domain	Zinc finger, TRAF-type
IPR001296	Domain	Glycosyl transferase, family 1
IPR001297	Domain	Phycobilisome linker domain
IPR001300	Domain	Peptidase C2, calpain, catalytic domain
IPR001303	Domain	Class II aldolase/adducin N-terminal
IPR001304	Domain	C-type lectin-like
IPR001305	Domain	Heat shock protein DnaJ, cysteine-rich domain
IPR001309	Domain	Peptidase C14, p20 domain
IPR001315	Domain	CARD domain
IPR001320	Domain	Ionotropic glutamate receptor
IPR001322	Domain	Lamin tail domain
IPR001339	Domain	mRNA capping enzyme, adenylation domain
IPR001341	Domain	Aspartate kinase
IPR001342	Domain	Homoserine dehydrogenase, catalytic
IPR001346	Domain	Interferon regulatory factor DNA-binding domain
IPR001347	Domain	SIS domain
IPR001351	Domain	Ribosomal protein S3, C-terminal
IPR001356	Domain	Homeobox domain
IPR001357	Domain	BRCT domain
IPR001365	Domain	Adenosine/AMP deaminase domain
IPR001367	Domain	Iron dependent repressor, metal binding and dimerisation domain
IPR001368	Domain	TNFR/NGFR cysteine-rich region
IPR001373	Domain	Cullin, N-terminal
IPR001374	Domain	R3H domain
IPR001375	Domain	Peptidase S9, prolyl oligopeptidase, catalytic domain
IPR001387	Domain	Cro/C1-type helix-turn-helix domain
IPR001394	Domain	Peptidase C19, ubiquitin carboxyl-terminal hydrolase
IPR001401	Domain	Dynamin, GTPase domain
IPR001403	Domain	Parvovirus coat protein VP2
IPR001424	Domain	Superoxide dismutase, copper/zinc binding domain
IPR001433	Domain	Oxidoreductase FAD/NAD(P)-binding
IPR001434	Domain	Domain of unknown function DUF11
IPR001437	Domain	Transcription elongation factor, GreA/GreB, C-terminal
IPR001442	Domain	Collagen IV, non-collagenous
IPR001444	Domain	Flagellar basal body rod protein, N-terminal
IPR001452	Domain	SH3 domain
IPR001453	Domain	MoaB/Mog domain
IPR001455	Domain	TusA-like domain
IPR001460	Domain	Penicillin-binding protein, transpeptidase
IPR001462	Domain	Hepadnaviral P protein, C-terminal
IPR001466	Domain	Beta-lactamase-related
IPR001471	Domain	AP2/ERF domain
IPR001478	Domain	PDZ domain
IPR001480	Domain	Bulb-type lectin domain
IPR001482	Domain	Type II/IV secretion system protein
IPR001487	Domain	Bromodomain
IPR001490	Domain	Hepatitis C virus non-structural protein NS4b
IPR001494	Domain	Importin-beta, N-terminal domain
IPR001496	Domain	SOCS box domain
IPR001498	Domain	Impact, N-terminal
IPR001506	Domain	Peptidase M12A
IPR001507	Domain	Zona pellucida domain
IPR001509	Domain	NAD-dependent epimerase/dehydratase
IPR001510	Domain	Zinc finger, PARP-type
IPR001516	Domain	NADH-Ubiquinone oxidoreductase (complex I), chain 5 N-terminal
IPR001523	Domain	Paired domain
IPR001528	Domain	Flavivirus non-structural protein NS4B
IPR001529	Domain	DNA-directed RNA polymerase, M/15kDa subunit
IPR001531	Domain	Zinc-dependent phospholipase C
IPR001537	Domain	tRNA/rRNA methyltransferase, SpoU type
IPR001538	Domain	Mannose-6-phosphate isomerase, type II, C-terminal
IPR001542	Domain	Defensin, invertebrate/fungal
IPR001543	Domain	Surface presentation of antigen (SpoA)
IPR001547	Domain	Glycoside hydrolase, family 5
IPR001561	Domain	Influenza matrix M1, N-terminal
IPR001565	Domain	Synaptotagmin
IPR001567	Domain	Peptidase M3A/M3B catalytic domain
IPR001570	Domain	Peptidase M4, C-terminal
IPR001573	Domain	A kinase-anchoring protein AKAP5 and AKAP12, calmodulin (CaM)-binding motif
IPR001578	Domain	Peptidase C12, ubiquitin carboxyl-terminal hydrolase
IPR001584	Domain	Integrase, catalytic core
IPR001590	Domain	Peptidase M12B, ADAM/reprolysin
IPR001594	Domain	Palmitoyltransferase, DHHC domain
IPR001597	Domain	Aromatic amino acid beta-eliminating lyase/threonine aldolase
IPR001599	Domain	Alpha-2-macroglobulin
IPR001604	Domain	DNA/RNA non-specific endonuclease
IPR001605	Domain	Pleckstrin homology domain, spectrin-type
IPR001606	Domain	ARID DNA-binding domain
IPR001607	Domain	Zinc finger, UBP-type
IPR001608	Domain	Alanine racemase, N-terminal
IPR001609	Domain	Myosin head, motor domain
IPR001623	Domain	DnaJ domain
IPR001627	Domain	Sema domain
IPR001628	Domain	Zinc finger, nuclear hormone receptor-type
IPR001632	Domain	G-protein, beta subunit
IPR001633	Domain	EAL domain
IPR001638	Domain	Solute-binding protein family 3/N-terminal domain of MltF
IPR001641	Domain	Spumavirus aspartic protease A9
IPR001647	Domain	DNA-binding HTH domain, TetR-type
IPR001650	Domain	Helicase, C-terminal
IPR001651	Domain	Gastrin/cholecystokinin peptide hormone
IPR001660	Domain	Sterile alpha motif domain
IPR001662	Domain	Elongation factor 1B gamma, C-terminal
IPR001663	Domain	Aromatic-ring-hydroxylating dioxygenase, alpha subunit
IPR001665	Domain	Norovirus peptidase C37
IPR001667	Domain	DDH domain
IPR001670	Domain	Alcohol dehydrogenase, iron-type/glycerol dehydrogenase GldA
IPR001674	Domain	GMP synthase, C-terminal
IPR001676	Domain	Picornavirus capsid
IPR001677	Domain	Transferrin-binding protein B, C-lobe/N-lobe beta barrel domain
IPR001678	Domain	SAM-dependent methyltransferase RsmB/NOP2-type
IPR001683	Domain	Phox homology
IPR001693	Domain	Calcitonin peptide-like
IPR001709	Domain	Flavoprotein pyridine nucleotide cytochrome reductase
IPR001711	Domain	Phospholipase C, phosphatidylinositol-specific, Y domain
IPR001715	Domain	Calponin homology domain
IPR001721	Domain	Threonine dehydratase, ACT-like domain
IPR001730	Domain	Potyvirus NIa protease (NIa-pro) domain
IPR001732	Domain	UDP-glucose/GDP-mannose dehydrogenase, N-terminal
IPR001736	Domain	Phospholipase D/Transphosphatidylase
IPR001739	Domain	Methyl-CpG DNA binding
IPR001747	Domain	Lipid transport protein, N-terminal
IPR001750	Domain	NADH:quinone oxidoreductase/Mrp antiporter, membrane subunit
IPR001752	Domain	Kinesin motor domain
IPR001754	Domain	Orotidine 5'-phosphate decarboxylase domain
IPR001761	Domain	Periplasmic binding protein/LacI sugar binding domain
IPR001762	Domain	Disintegrin domain
IPR001763	Domain	Rhodanese-like domain
IPR001764	Domain	Glycoside hydrolase, family 3, N-terminal
IPR001766	Domain	Fork head domain
IPR001767	Domain	Hedgehog protein, Hint domain
IPR001769	Domain	Gingipain
IPR001772	Domain	Kinase associated domain 1 (KA1)
IPR001774	Domain	Delta/Serrate/lag-2 (DSL) protein
IPR001781	Domain	Zinc finger, LIM-type
IPR001788	Domain	Tymovirus, RNA-dependent RNA polymerase
IPR001789	Domain	Signal transduction response regulator, receiver domain
IPR001791	Domain	Laminin G domain
IPR001792	Domain	Acylphosphatase-like domain
IPR001796	Domain	Dihydrofolate reductase domain
IPR001799	Domain	Ephrin receptor-binding domain
IPR001810	Domain	F-box domain
IPR001811	Domain	Chemokine interleukin-8-like domain
IPR001812	Domain	Trypanosome variant surface glycoprotein, A-type, N-terminal domain
IPR001818	Domain	Peptidase M10, metallopeptidase
IPR001828	Domain	Receptor, ligand binding region
IPR001839	Domain	Transforming growth factor-beta, C-terminal
IPR001840	Domain	Anaphylatoxin, complement system domain
IPR001841	Domain	Zinc finger, RING-type
IPR001845	Domain	HTH ArsR-type DNA-binding domain
IPR001846	Domain	von Willebrand factor, type D domain
IPR001849	Domain	Pleckstrin homology domain
IPR001850	Domain	Flavivirus NS3, petidase S7
IPR001853	Domain	DSBA-like thioredoxin domain
IPR001866	Domain	Papillomavirus E2, N-terminal
IPR001867	Domain	OmpR/PhoB-type DNA-binding domain
IPR001870	Domain	B30.2/SPRY domain
IPR001875	Domain	Death effector domain
IPR001876	Domain	Zinc finger, RanBP2-type
IPR001878	Domain	Zinc finger, CCHC-type
IPR001879	Domain	GPCR, family 2, extracellular hormone receptor domain
IPR001881	Domain	EGF-like calcium-binding domain
IPR001890	Domain	RNA-binding, CRM domain
IPR001895	Domain	Ras guanine-nucleotide exchange factors catalytic domain
IPR001900	Domain	Ribonuclease II/R
IPR001906	Domain	Terpene synthase, N-terminal domain
IPR001909	Domain	Krueppel-associated box
IPR001910	Domain	Inosine/uridine-preferring nucleoside hydrolase domain
IPR001912	Domain	Ribosomal protein S4/S9, N-terminal
IPR001915	Domain	Peptidase M48
IPR001919	Domain	Carbohydrate-binding type-2 domain
IPR001926	Domain	Pyridoxal-phosphate dependent enzyme
IPR001927	Domain	Sodium:galactoside symporter
IPR001928	Domain	Endothelin-like toxin
IPR001932	Domain	PPM-type phosphatase domain
IPR001936	Domain	Ras GTPase-activating domain
IPR001943	Domain	UVR domain
IPR001950	Domain	SUI1 domain
IPR001956	Domain	Carbohydrate-binding module 3
IPR001959	Domain	Probable transposase, IS891/IS1136/IS1341
IPR001962	Domain	Asparagine synthase
IPR001965	Domain	Zinc finger, PHD-type
IPR001967	Domain	Peptidase S11, D-alanyl-D-alanine carboxypeptidase A, N-terminal
IPR001975	Domain	Ribosomal protein L40e
IPR001986	Domain	Enolpyruvate transferase domain
IPR001995	Domain	Peptidase A2A, retrovirus, catalytic
IPR001996	Domain	Phosphotransferase system, IIB component, type 1
IPR002004	Domain	Polyadenylate-binding protein/Hyperplastic disc protein
IPR002013	Domain	SAC domain
IPR002014	Domain	VHS domain
IPR002016	Domain	Haem peroxidase
IPR002018	Domain	Carboxylesterase, type B
IPR002022	Domain	Pectate lyase
IPR002035	Domain	von Willebrand factor, type A
IPR002044	Domain	Carbohydrate binding module family 20
IPR002048	Domain	EF-hand domain
IPR002049	Domain	Laminin EGF domain
IPR002054	Domain	DNA-directed DNA polymerase X
IPR002058	Domain	PAP/25A-associated
IPR002059	Domain	Cold-shock protein, DNA-binding
IPR002068	Domain	Alpha crystallin/Hsp20 domain
IPR002072	Domain	Nerve growth factor-related
IPR002073	Domain	3'5'-cyclic nucleotide phosphodiesterase, catalytic domain
IPR002075	Domain	Nuclear transport factor 2
IPR002078	Domain	RNA polymerase sigma factor 54 interaction domain
IPR002079	Domain	Gag polyprotein, inner coat protein p12
IPR002083	Domain	MATH/TRAF domain
IPR002087	Domain	Anti-proliferative protein
IPR002099	Domain	DNA mismatch repair protein family, N-terminal
IPR002100	Domain	Transcription factor, MADS-box
IPR002102	Domain	Cellulosome anchoring protein, cohesin domain
IPR002104	Domain	Integrase, catalytic domain
IPR002108	Domain	Actin-depolymerising factor homology domain
IPR002109	Domain	Glutaredoxin
IPR002121	Domain	HRDC domain
IPR002123	Domain	Phospholipid/glycerol acyltransferase
IPR002125	Domain	Cytidine and deoxycytidylate deaminase domain
IPR002126	Domain	Cadherin-like
IPR002128	Domain	NADH:ubiquinone/plastoquinone oxidoreductase, chloroplast chain 5, C-terminal
IPR002130	Domain	Cyclophilin-type peptidyl-prolyl cis-trans isomerase domain
IPR002138	Domain	Peptidase C14, caspase non-catalytic subunit p10
IPR002142	Domain	Peptidase S49
IPR002145	Domain	Ribbon-helix-helix protein, CopG
IPR002154	Domain	Neuregulin, C-terminal
IPR002156	Domain	Ribonuclease H domain
IPR002178	Domain	PTS EIIA type-2 domain
IPR002181	Domain	Fibrinogen, alpha/beta/gamma chain, C-terminal globular domain
IPR002182	Domain	NB-ARC
IPR002190	Domain	MAGE homology domain
IPR002192	Domain	Pyruvate phosphate dikinase, AMP/ATP-binding
IPR002197	Domain	DNA binding HTH domain, Fis-type
IPR002205	Domain	DNA topoisomerase, type IIA, subunit A/C-terminal
IPR002219	Domain	Protein kinase C-like, phorbol ester/diacylglycerol-binding domain
IPR002223	Domain	Pancreatic trypsin inhibitor Kunitz domain
IPR002225	Domain	3-beta hydroxysteroid dehydrogenase/isomerase
IPR002227	Domain	Tyrosinase copper-binding domain
IPR002288	Domain	DNA gyrase B subunit, C-terminal
IPR002300	Domain	Aminoacyl-tRNA synthetase, class Ia
IPR002314	Domain	Aminoacyl-tRNA synthetase, class II (G/ P/ S/T)
IPR002319	Domain	Phenylalanyl-tRNA synthetase
IPR002346	Domain	Molybdopterin dehydrogenase, FAD-binding
IPR002350	Domain	Kazal domain
IPR002351	Domain	Nitrophorin domain
IPR002366	Domain	Defensin propeptide
IPR002369	Domain	Integrin beta subunit, VWA domain
IPR002376	Domain	Formyl transferase, N-terminal
IPR002379	Domain	V-ATPase proteolipid subunit C-like domain
IPR002404	Domain	IRS-type PTB domain
IPR002420	Domain	C2 phosphatidylinositol 3-kinase-type domain
IPR002421	Domain	5'-3' exonuclease
IPR002429	Domain	Cytochrome c oxidase subunit II-like C-terminal
IPR002466	Domain	Adenosine deaminase/editase
IPR002469	Domain	Dipeptidylpeptidase IV, N-terminal domain
IPR002474	Domain	Carbamoyl-phosphate synthase small subunit, N-terminal domain
IPR002477	Domain	Peptidoglycan binding-like
IPR002478	Domain	PUA domain
IPR002483	Domain	PWI domain
IPR002486	Domain	Nematode cuticle collagen, N-terminal
IPR002487	Domain	Transcription factor, K-box
IPR002489	Domain	Glutamate synthase, alpha subunit, C-terminal
IPR002491	Domain	ABC transporter periplasmic binding domain
IPR002492	Domain	Transposase, Tc1-like
IPR002496	Domain	Phosphoribosyl-AMP cyclohydrolase domain
IPR002498	Domain	Phosphatidylinositol-4-phosphate 5-kinase, core
IPR002500	Domain	Phosphoadenosine phosphosulphate reductase
IPR002501	Domain	Pseudouridine synthase II, N-terminal
IPR002502	Domain	N-acetylmuramoyl-L-alanine amidase domain
IPR002505	Domain	Phosphate acetyl/butaryl transferase
IPR002508	Domain	N-acetylmuramoyl-L-alanine amidase, catalytic domain
IPR002509	Domain	NodB homology domain
IPR002513	Domain	Tn3 transposase DDE domain
IPR002518	Domain	Hepatitis C virus non-structural protein NS2
IPR002519	Domain	Hepatitis C virus envelope glycoprotein E1
IPR002521	Domain	Hepatitis C virus core protein, C-terminal
IPR002522	Domain	Hepatitis C virus core protein, N-terminal
IPR002525	Domain	Transposase, IS111A/IS1328/IS1533, N-terminal
IPR002527	Domain	Picornavirus 2B protein
IPR002531	Domain	Hepatitis C virus non-structural protein E2/NS1
IPR002532	Domain	Hantavirus glycoprotein G2
IPR002533	Domain	Alphavirus E3 spike glycoprotein
IPR002534	Domain	Hantavirus glycoprotein G1
IPR002535	Domain	Flavivirus polyprotein propeptide
IPR002539	Domain	MaoC-like dehydratase domain
IPR002540	Domain	Peptidase S30, polyprotein P1, potyvirus
IPR002541	Domain	Cytochrome c assembly protein
IPR002542	Domain	Domain of unknown function DUF19
IPR002543	Domain	FtsK domain
IPR002545	Domain	CheW-like domain
IPR002546	Domain	Myogenic muscle-specific protein, N-terminal
IPR002547	Domain	tRNA-binding domain
IPR002548	Domain	Alphavirus E1 glycoprotein
IPR002550	Domain	CNNM, transmembrane domain
IPR002551	Domain	Spike glycoprotein S1, coronavirus
IPR002552	Domain	Spike glycoprotein S2, coronavirus
IPR002553	Domain	Clathrin/coatomer adaptor, adaptin-like, N-terminal
IPR002557	Domain	Chitin binding domain
IPR002558	Domain	I/LWEQ domain
IPR002559	Domain	Transposase, IS4-like
IPR002560	Domain	Transposase IS204/IS1001/IS1096/IS1165, DDE domain
IPR002561	Domain	Filoviruses glycoprotein, extracellular domain
IPR002562	Domain	3'-5' exonuclease domain
IPR002563	Domain	Flavin reductase like domain
IPR002569	Domain	Peptide methionine sulphoxide reductase MsrA
IPR002572	Domain	Domain of unknown function DUF22
IPR002575	Domain	Aminoglycoside phosphotransferase
IPR002577	Domain	Helix-turn-helix, HxlR type
IPR002579	Domain	Peptide methionine sulphoxide reductase MrsB
IPR002586	Domain	CobQ/CobB/MinD/ParA nucleotide binding domain
IPR002588	Domain	Alphavirus-like methyltransferase (MT) domain
IPR002589	Domain	Macro domain
IPR002593	Domain	Domain of unknown function DX
IPR002601	Domain	C6 domain
IPR002602	Domain	Domain of unknown function DB
IPR002611	Domain	IstB-like ATP-binding protein
IPR002616	Domain	tRNA-guanine(15) transglycosylase-like
IPR002619	Domain	Domain of unknown function CX
IPR002620	Domain	Alphavirus nsp2 protease (nsp2pro) domain
IPR002622	Domain	Transposase, Synechocystis PCC 6803
IPR002625	Domain	Smr domain
IPR002629	Domain	Cobalamin-independent methionine synthase MetE, C-terminal/archaeal
IPR002638	Domain	Quinolinate phosphoribosyl transferase, C-terminal
IPR002641	Domain	Patatin-like phospholipase domain
IPR002642	Domain	Lysophospholipase, catalytic domain
IPR002645	Domain	STAS domain
IPR002646	Domain	Poly A polymerase, head domain
IPR002650	Domain	Sulphate adenylyltransferase
IPR002652	Domain	Importin-alpha, importin-beta-binding domain
IPR002653	Domain	Zinc finger, A20-type
IPR002655	Domain	Acyl-CoA oxidase, C-terminal
IPR002656	Domain	Acyltransferase 3 domain
IPR002668	Domain	Concentrative nucleoside transporter N-terminal domain
IPR002676	Domain	RimM, N-terminal
IPR002683	Domain	PsbP, C-terminal
IPR002686	Domain	Transposase IS200-like
IPR002687	Domain	Nop domain
IPR002693	Domain	Paramyxovirinae P phosphoprotein C-terminal domain
IPR002694	Domain	Zinc finger, CHC2-type
IPR002701	Domain	Chorismate mutase II, prokaryotic-type
IPR002704	Domain	Peptidase C7 domain
IPR002705	Domain	Peptidase C30/C16, Betacoronavirus
IPR002706	Domain	DNA-repair protein Xrcc1, N-terminal
IPR002708	Domain	Homocysteine biosynthesis enzyme, sulfur-incorporation
IPR002710	Domain	Dilute domain
IPR002711	Domain	HNH endonuclease
IPR002713	Domain	FF domain
IPR002715	Domain	Nascent polypeptide-associated complex NAC domain
IPR002716	Domain	PIN domain
IPR002717	Domain	Histone acetyltransferase domain, MYST-type
IPR002719	Domain	Retinoblastoma-associated protein, B-box
IPR002720	Domain	Retinoblastoma-associated protein, A-box
IPR002723	Domain	N(4)-bis(aminopropyl)spermidine synthase, C-terminal
IPR002725	Domain	YgjP-like, metallopeptidase domain
IPR002731	Domain	ATPase, BadF/BadG/BcrA/BcrD type
IPR002733	Domain	AMMECR1 domain
IPR002734	Domain	Bacterial bifunctional deaminase-reductase, C-terminal
IPR002735	Domain	Translation initiation factor IF2/IF5
IPR002740	Domain	EVE domain
IPR002742	Domain	Desulfoferrodoxin, ferrous iron-binding domain
IPR002744	Domain	MIP18 family-like
IPR002750	Domain	CobE/GbiG C-terminal domain
IPR002761	Domain	Diphthamide synthase domain
IPR002767	Domain	Thiamine-binding protein
IPR002770	Domain	Formylmethanofuran: tetrahydromethanopterin formyltransferase Ftr, C-terminal
IPR002772	Domain	Glycoside hydrolase family 3 C-terminal domain
IPR002775	Domain	DNA/RNA-binding protein Alba-like
IPR002782	Domain	Mut7-C RNAse domain
IPR002784	Domain	Ribosomal protein L14e domain
IPR002789	Domain	Helicase HerA, central domain
IPR002791	Domain	Damage-control phosphatase ARMT1-like, metal-binding domain
IPR002792	Domain	TRAM domain
IPR002810	Domain	NfeD-like, C-terminal domain
IPR002811	Domain	Aspartate dehydrogenase
IPR002818	Domain	DJ-1/PfpI
IPR002820	Domain	Molybdopterin cofactor biosynthesis C (MoaC) domain
IPR002821	Domain	Hydantoinase A/oxoprolinase
IPR002828	Domain	Survival protein SurE-like phosphatase/nucleotidase
IPR002831	Domain	Transcription regulator TrmB, N-terminal
IPR002840	Domain	Aconitase X swivel domain, putative
IPR002846	Domain	NrpR regulatory domain
IPR002847	Domain	Coenzyme F420:L-glutamate ligase-like domain
IPR002853	Domain	Transcription initiation factor IIE subunit alpha, N-terminal
IPR002857	Domain	Zinc finger, CXXC-type
IPR002859	Domain	PKD/REJ-like domain
IPR002861	Domain	Reeler domain
IPR002862	Domain	Domain of unknown function DUF16
IPR002867	Domain	IBR domain
IPR002868	Domain	Hepatitis C virus non-structural 5a protein
IPR002870	Domain	Peptidase M12B, propeptide
IPR002871	Domain	NIF system FeS cluster assembly, NifU, N-terminal
IPR002872	Domain	Proline dehydrogenase domain
IPR002877	Domain	Ribosomal RNA methyltransferase FtsJ domain
IPR002878	Domain	Domain of unknown function DUF35, OB-fold, C-terminal
IPR002880	Domain	Pyruvate flavodoxin/ferredoxin oxidoreductase, pyrimidine binding domain
IPR002881	Domain	Domain of unknown function DUF58
IPR002883	Domain	CBM10/dockerin domain
IPR002884	Domain	P domain
IPR002888	Domain	[2Fe-2S]-binding
IPR002889	Domain	Carbohydrate-binding WSC
IPR002890	Domain	Macroglobulin domain
IPR002893	Domain	Zinc finger, MYND-type
IPR002896	Domain	Herpesvirus glycoprotein D/GG/GX domain
IPR002898	Domain	MotA/TolQ/ExbB proton channel
IPR002900	Domain	Domain of unknown function DUF38, Caenorhabditis species
IPR002901	Domain	Mannosyl-glycoprotein endo-beta-N-acetylglucosamidase-like domain
IPR002902	Domain	Gnk2-homologous domain
IPR002906	Domain	Ribosomal protein S27a
IPR002909	Domain	IPT domain
IPR002912	Domain	ACT domain
IPR002913	Domain	START domain
IPR002914	Domain	Pollen allergen Poa p IX/Phl p VI
IPR002919	Domain	Trypsin Inhibitor-like, cysteine rich domain
IPR002921	Domain	Fungal lipase-like domain
IPR002925	Domain	Dienelactone hydrolase
IPR002928	Domain	Myosin tail
IPR002931	Domain	Transglutaminase-like
IPR002932	Domain	Glutamate synthase domain
IPR002934	Domain	Polymerase, nucleotidyl transferase domain
IPR002937	Domain	Amine oxidase
IPR002938	Domain	FAD-binding domain
IPR002939	Domain	Chaperone DnaJ, C-terminal
IPR002941	Domain	DNA methylase N-4/N-6
IPR002942	Domain	RNA-binding S4 domain
IPR002988	Domain	Protein G-related albumin-binding (GA) module
IPR002999	Domain	Tudor domain
IPR003008	Domain	Tubulin/FtsZ, GTPase domain
IPR003010	Domain	Carbon-nitrogen hydrolase
IPR003018	Domain	GAF domain
IPR003029	Domain	S1 domain
IPR003032	Domain	Ryanodine receptor Ryr
IPR003033	Domain	SCP2 sterol-binding domain
IPR003034	Domain	SAP domain
IPR003035	Domain	RWP-RK domain
IPR003036	Domain	Core shell protein Gag P30
IPR003090	Domain	Alpha-crystallin, N-terminal
IPR003093	Domain	Apoptosis regulator, Bcl-2 protein, BH4
IPR003097	Domain	Sulfite reductase [NADPH] flavoprotein alpha-component-like, FAD-binding
IPR003099	Domain	Prephenate dehydrogenase
IPR003100	Domain	PAZ domain
IPR003101	Domain	Coactivator CBP, KIX domain
IPR003102	Domain	Coactivator CBP, pKID
IPR003103	Domain	BAG domain
IPR003105	Domain	SRA-YDG
IPR003106	Domain	Leucine zipper, homeobox-associated
IPR003108	Domain	GAR domain
IPR003111	Domain	Lon, substrate-binding domain
IPR003112	Domain	Olfactomedin-like domain
IPR003113	Domain	Phosphatidylinositol 3-kinase adaptor-binding (PI3K ABD) domain
IPR003114	Domain	Phox-associated domain
IPR003115	Domain	ParB/Sulfiredoxin
IPR003116	Domain	Raf-like Ras-binding
IPR003117	Domain	cAMP-dependent protein kinase regulatory subunit, dimerization-anchoring domain
IPR003118	Domain	Pointed domain
IPR003119	Domain	Saposin A-type domain
IPR003121	Domain	SWIB/MDM2 domain
IPR003122	Domain	Chemotaxis methyl-accepting receptor Tar-related, ligand-binding
IPR003123	Domain	VPS9 domain
IPR003124	Domain	WH2 domain
IPR003125	Domain	Domain of unknown function WSN
IPR003126	Domain	Zinc finger, UBR-type
IPR003127	Domain	SoHo domain
IPR003128	Domain	Villin headpiece
IPR003130	Domain	Dynamin GTPase effector
IPR003131	Domain	Potassium channel tetramerisation-type BTB domain
IPR003132	Domain	Protein A, Ig-binding domain
IPR003133	Domain	T antigen, Ori-binding
IPR003135	Domain	ATP-grasp fold, ATP-dependent carboxylate-amine ligase-type
IPR003137	Domain	PA domain
IPR003139	Domain	Delta-retroviral matrix protein
IPR003140	Domain	Phospholipase/carboxylesterase/thioesterase
IPR003141	Domain	Polymerase/histidinol phosphatase, N-terminal
IPR003142	Domain	Biotin protein ligase, C-terminal
IPR003146	Domain	Carboxypeptidase, activation peptide
IPR003148	Domain	Regulator of K+ conductance, N-terminal
IPR003149	Domain	Iron hydrogenase, small subunit
IPR003150	Domain	DNA-binding RFX-type winged-helix domain
IPR003151	Domain	PIK-related kinase, FAT
IPR003152	Domain	FATC domain
IPR003153	Domain	Adaptor protein Cbl, N-terminal helical
IPR003156	Domain	DHHA1 domain
IPR003159	Domain	Polysaccharide lyase family 8, central domain
IPR003163	Domain	Transcription regulator HTH, APSES-type DNA-binding domain
IPR003164	Domain	Clathrin adaptor, alpha-adaptin, appendage, C-terminal subdomain
IPR003165	Domain	Piwi domain
IPR003166	Domain	Transcription factor TFIIE beta subunit, DNA-binding domain
IPR003169	Domain	GYF domain
IPR003172	Domain	MD-2-related lipid-recognition domain
IPR003173	Domain	Transcriptional coactivator p15 (PC4), C-terminal
IPR003175	Domain	Cyclin-dependent kinase inhibitor domain
IPR003176	Domain	Adenovirus DNA-binding, all-alpha domain
IPR003183	Domain	Methyl-coenzyme M reductase, alpha subunit, N-terminal
IPR003185	Domain	Proteasome activator PA28, N-terminal domain
IPR003186	Domain	Proteasome activator PA28, C-terminal domain
IPR003191	Domain	Guanylate-binding protein/Atlastin, C-terminal
IPR003201	Domain	Transposase Tn5, dimerisation
IPR003206	Domain	Diol/glycerol dehydratase, large subunit
IPR003220	Domain	InsA N-terminal domain
IPR003224	Domain	RING finger protein Z, zinc finger
IPR003228	Domain	Transcription initiation factor TFIID subunit 12 domain
IPR003245	Domain	Phytocyanin domain
IPR003251	Domain	Rubrerythrin
IPR003265	Domain	HhH-GPD domain
IPR003305	Domain	Carbohydrate-binding, CenC-like
IPR003306	Domain	WIF domain
IPR003307	Domain	W2 domain
IPR003308	Domain	Integrase, N-terminal zinc-binding domain
IPR003309	Domain	SCAN domain
IPR003313	Domain	AraC-type arabinose-binding/dimerisation domain
IPR003314	Domain	Mu-type HTH domain
IPR003316	Domain	E2F/DP family, winged-helix DNA-binding domain
IPR003318	Domain	Glycoside hydrolase, family 70, catalytic domain
IPR003319	Domain	ATP synthase YMF19-like, N-terminal
IPR003322	Domain	Beta-retroviral matrix protein
IPR003323	Domain	OTU domain
IPR003325	Domain	TerD domain
IPR003327	Domain	Leucine zipper, Myc
IPR003331	Domain	UDP-N-acetylglucosamine 2-epimerase domain
IPR003334	Domain	GPCR, family 2, latrophilin, C-terminal
IPR003338	Domain	CDC48, N-terminal subdomain
IPR003340	Domain	B3 DNA binding domain
IPR003342	Domain	Glycosyl transferase family 39/83
IPR003343	Domain	Bacterial Ig-like, group 2
IPR003344	Domain	Big-1 (bacterial Ig-like domain 1) domain
IPR003347	Domain	JmjC domain
IPR003349	Domain	JmjN domain
IPR003350	Domain	CUT domain
IPR003351	Domain	Dishevelled protein domain
IPR003352	Domain	Phosphotransferase system, EIIC
IPR003353	Domain	Phosphotransferase system, fructose-specific IIB subunit
IPR003354	Domain	Small/middle T-antigen
IPR003356	Domain	DNA methylase, adenine-specific
IPR003362	Domain	Bacterial sugar transferase
IPR003365	Domain	Viral replication-associated protein, N-terminal
IPR003366	Domain	CUB-like domain
IPR003379	Domain	Carboxylase, conserved domain
IPR003380	Domain	SKI/SNO/DAC domain
IPR003382	Domain	Flavoprotein
IPR003388	Domain	Reticulon
IPR003390	Domain	DNA integrity scanning protein, DisA, N-terminal
IPR003394	Domain	Porin, opacity type
IPR003395	Domain	RecF/RecN/SMC, N-terminal
IPR003399	Domain	Mce/MlaD
IPR003410	Domain	HYR domain
IPR003413	Domain	Type II secretion system protein GspI, C-terminal
IPR003421	Domain	Opine dehydrogenase
IPR003431	Domain	Beta propeller phytase
IPR003439	Domain	ABC transporter-like, ATP-binding domain
IPR003441	Domain	NAC domain
IPR003450	Domain	Replication origin-binding protein
IPR003470	Domain	Adenovirus E3 region protein CR2
IPR003471	Domain	Adenovirus E3 region protein CR1
IPR003481	Domain	Flagellar hook-associated protein 2, N-terminal
IPR003494	Domain	SHS2 domain inserted in FtsA
IPR003495	Domain	CobW/HypB/UreG, nucleotide-binding domain
IPR003497	Domain	BRO N-terminal domain
IPR003498	Domain	Probable DNA packing protein, C-terminal
IPR003499	Domain	Probable DNA packing protein, N-terminal
IPR003501	Domain	Phosphotransferase system, EIIB component, type 2/3
IPR003502	Domain	Interleukin-1 propeptide
IPR003508	Domain	CIDE-N domain
IPR003511	Domain	HORMA domain
IPR003526	Domain	2-C-methyl-D-erythritol 2,4-cyclodiphosphate synthase
IPR003533	Domain	Doublecortin domain
IPR003536	Domain	Translocated intimin receptor, central domain
IPR003540	Domain	ADP ribosyltransferase
IPR003582	Domain	ShKT domain
IPR003583	Domain	Helix-hairpin-helix DNA-binding motif, class 1
IPR003585	Domain	Neurexin/syndecan/glycophorin C
IPR003586	Domain	Hint domain C-terminal
IPR003587	Domain	Hint domain N-terminal
IPR003593	Domain	AAA+ ATPase domain
IPR003594	Domain	Histidine kinase/HSP90-like ATPase
IPR003595	Domain	Protein-tyrosine phosphatase, catalytic
IPR003597	Domain	Immunoglobulin C1-set
IPR003598	Domain	Immunoglobulin subtype 2
IPR003599	Domain	Immunoglobulin subtype
IPR003601	Domain	DNA topoisomerase, type IA, domain 2
IPR003602	Domain	DNA topoisomerase, type IA, DNA-binding domain
IPR003603	Domain	U2A'/phosphoprotein 32 family A, C-terminal
IPR003604	Domain	Matrin/U1-C-like, C2H2-type zinc finger
IPR003605	Domain	GS domain
IPR003607	Domain	HD/PDEase domain
IPR003609	Domain	PAN/Apple domain
IPR003610	Domain	Carbohydrate-binding module family 5/12
IPR003611	Domain	Nuclease associated modular domain 3
IPR003613	Domain	U box domain
IPR003614	Domain	Knottin, scorpion toxin-like
IPR003615	Domain	HNH nuclease
IPR003616	Domain	Post-SET domain
IPR003617	Domain	Transcription elongation factor, TFIIS/CRSP70, N-terminal, sub-type
IPR003618	Domain	Transcription elongation factor S-II, central domain
IPR003619	Domain	MAD homology 1, Dwarfin-type
IPR003644	Domain	Na-Ca exchanger/integrin-beta4
IPR003645	Domain	Follistatin-like, N-terminal
IPR003646	Domain	SH3-like domain, bacterial-type
IPR003649	Domain	B-box, C-terminal
IPR003650	Domain	Orange domain
IPR003652	Domain	Ataxin, AXH domain
IPR003653	Domain	Ulp1 protease family, C-terminal catalytic domain
IPR003654	Domain	OAR domain
IPR003655	Domain	Krueppel-associated box-related
IPR003656	Domain	Zinc finger, BED-type
IPR003657	Domain	WRKY domain
IPR003660	Domain	HAMP domain
IPR003661	Domain	Signal transduction histidine kinase, dimerisation/phosphoacceptor domain
IPR003677	Domain	SXP/RAL-2 family protein Ani s 5-like, cation-binding domain
IPR003680	Domain	Flavodoxin-like fold
IPR003692	Domain	Hydantoinase B/oxoprolinase
IPR003695	Domain	Ppx/GppA phosphatase
IPR003696	Domain	Carbamoyltransferase
IPR003706	Domain	CstA, N-terminal domain
IPR003709	Domain	Peptidase M15B
IPR003711	Domain	CarD-like/TRCF domain
IPR003712	Domain	Cyanate lyase, C-terminal
IPR003714	Domain	PhoH-like protein
IPR003722	Domain	Cobalamin biosynthesis precorrin-8X methylmutase CobH/CbiC
IPR003725	Domain	Molybdenum-binding protein ModE, N-terminal
IPR003726	Domain	Homocysteine-binding domain
IPR003729	Domain	Bifunctional nuclease domain
IPR003731	Domain	Dinitrogenase iron-molybdenum cofactor biosynthesis
IPR003734	Domain	Domain of unknown function DUF155
IPR003736	Domain	Phenylacetic acid degradation-related domain
IPR003741	Domain	LUD domain
IPR003743	Domain	C4-type zinc ribbon domain
IPR003754	Domain	Tetrapyrrole biosynthesis, uroporphyrinogen III synthase
IPR003757	Domain	Photosystem I PsaL, reaction centre subunit XI
IPR003759	Domain	Cobalamin (vitamin B12)-binding module, cap domain
IPR003760	Domain	ABC transporter substrate-binding protein PnrA-like
IPR003769	Domain	Adaptor protein ClpS, core
IPR003776	Domain	YcaO-like domain
IPR003777	Domain	XdhC- CoxI
IPR003778	Domain	Carboxyltransferase domain, subdomain A and B
IPR003779	Domain	Carboxymuconolactone decarboxylase-like
IPR003781	Domain	CoA-binding
IPR003787	Domain	Sulphur relay, DsrE/F-like protein
IPR003790	Domain	Glycosyl hydrolase-like 10
IPR003793	Domain	Domain of unknown function DUF190
IPR003806	Domain	ATP-grasp fold, PylC-type
IPR003807	Domain	Domain of unknown function DUF202
IPR003808	Domain	Fe-S metabolism associated domain, SufE-like
IPR003812	Domain	Fido domain
IPR003813	Domain	F420-non-reducing hydrogenase iron-sulfur subunit D
IPR003814	Domain	Formylmethanofuran dehydrogenase, subunit E domain
IPR003819	Domain	TauD/TfdA-like domain
IPR003823	Domain	Domain of unknown function CP12
IPR003827	Domain	tRNA wybutosine-synthesizing protein
IPR003829	Domain	Pirin, N-terminal domain
IPR003833	Domain	Carboxyltransferase domain, subdomain C and D
IPR003834	Domain	Cytochrome C biogenesis protein, transmembrane domain
IPR003838	Domain	ABC3 transporter permease protein domain
IPR003848	Domain	Domain of unknown function DUF218
IPR003851	Domain	Zinc finger, Dof-type
IPR003852	Domain	Signal transduction histidine kinase, osmosensitive K+ channel sensor, N-terminal
IPR003856	Domain	Polysaccharide chain length determinant N-terminal domain
IPR003857	Domain	Major outer sheath protein, N-terminal
IPR003860	Domain	Haemagglutinin-esterase glycoprotein, haemagglutinin domain
IPR003864	Domain	Calcium-dependent channel, 7TM region, putative phosphate
IPR003869	Domain	Polysaccharide biosynthesis protein, CapD-like domain
IPR003870	Domain	Domain of unknown function DUF222
IPR003871	Domain	Domain of unknown function DUF223
IPR003872	Domain	Major outer sheath protein, C-terminal
IPR003877	Domain	SPRY domain
IPR003879	Domain	Butyrophylin-like, SPRY domain
IPR003884	Domain	Factor I / membrane attack complex
IPR003886	Domain	NIDO domain
IPR003887	Domain	LEM domain
IPR003888	Domain	FY-rich, N-terminal
IPR003889	Domain	FY-rich, C-terminal
IPR003890	Domain	MIF4G-like, type 3
IPR003891	Domain	Initiation factor eIF-4 gamma, MA3
IPR003892	Domain	Ubiquitin system component CUE
IPR003893	Domain	Iroquois-class homeodomain protein
IPR003894	Domain	TAFH/NHR1
IPR003902	Domain	Transcription regulator GCM domain
IPR003929	Domain	Calcium-activated potassium channel BK, alpha subunit
IPR003953	Domain	FAD-dependent oxidoreductase 2, FAD binding domain
IPR003954	Domain	RNA recognition motif domain, eukaryote
IPR003958	Domain	Transcription factor CBF/NF-Y/archaeal histone domain
IPR003959	Domain	ATPase, AAA-type, core
IPR003961	Domain	Fibronectin type III
IPR003965	Domain	Fatty acid synthase
IPR003987	Domain	Intercellular adhesion molecule/vascular cell adhesion molecule, N-terminal
IPR003988	Domain	Intercellular adhesion molecule
IPR003993	Domain	Treacle protein domain
IPR004005	Domain	Calicivirus coat protein
IPR004006	Domain	DhaK domain
IPR004007	Domain	DhaL domain
IPR004009	Domain	Myosin, N-terminal, SH3-like
IPR004010	Domain	Double Cache domain 2
IPR004012	Domain	RUN domain
IPR004013	Domain	PHP domain
IPR004014	Domain	Cation-transporting P-type ATPase, N-terminal
IPR004015	Domain	SKI-interacting protein SKIP, SNW domain
IPR004017	Domain	Cysteine-rich domain
IPR004020	Domain	DAPIN domain
IPR004021	Domain	HIN-200/IF120x
IPR004026	Domain	Ada DNA repair, metal-binding
IPR004028	Domain	Retroviral Gag polyprotein, M
IPR004029	Domain	UreE urease accessory, N-terminal
IPR004030	Domain	Nitric oxide synthase, N-terminal
IPR004038	Domain	Ribosomal protein L7Ae/L30e/S12e/Gadd45
IPR004041	Domain	NAF domain
IPR004042	Domain	Intein DOD homing endonuclease
IPR004043	Domain	LCCL domain
IPR004044	Domain	K Homology domain, type 2
IPR004045	Domain	Glutathione S-transferase, N-terminal
IPR004046	Domain	Glutathione S-transferase, C-terminal
IPR004080	Domain	Foot-and-mouth disease virus VP1 coat
IPR004084	Domain	Meiosis-specific protein Spo11
IPR004087	Domain	K Homology domain
IPR004088	Domain	K Homology domain, type 1
IPR004089	Domain	Methyl-accepting chemotaxis protein (MCP) signalling domain
IPR004094	Domain	Antistasin-like domain
IPR004095	Domain	TGS
IPR004096	Domain	4-vinyl reductase, 4VR
IPR004097	Domain	DHHA2 domain
IPR004098	Domain	Prp18
IPR004099	Domain	Pyridine nucleotide-disulphide oxidoreductase, dimerisation domain
IPR004100	Domain	ATPase, F1/V1/A1 complex, alpha/beta subunit, N-terminal domain
IPR004101	Domain	Mur ligase, C-terminal
IPR004102	Domain	Poly(ADP-ribose) polymerase, regulatory domain
IPR004103	Domain	Polysaccharide lyase family 8, C-terminal
IPR004104	Domain	Gfo/Idh/MocA-like oxidoreductase, C-terminal
IPR004105	Domain	Histidine kinase CheA-like, homodimeric domain
IPR004107	Domain	Integrase, SAM-like, N-terminal
IPR004108	Domain	Iron hydrogenase, large subunit, C-terminal
IPR004109	Domain	Peptidase S29, hepatitis C virus NS3 protease
IPR004111	Domain	Tetracycline repressor TetR, C-terminal
IPR004113	Domain	FAD-linked oxidase, C-terminal
IPR004114	Domain	THUMP domain
IPR004121	Domain	Human herpesvirus K1 glycoprotein, C-terminal
IPR004124	Domain	Glycoside hydrolase, family 33, N-terminal
IPR004125	Domain	Signal recognition particle, SRP54 subunit, M-domain
IPR004126	Domain	Phospholipase A2 inhibitor
IPR004133	Domain	DAN
IPR004136	Domain	Nitronate monooxygenase
IPR004143	Domain	Biotinyl protein ligase (BPL) and lipoyl protein ligase (LPL), catalytic domain
IPR004145	Domain	Domain of unknown function DUF243
IPR004146	Domain	DC1
IPR004147	Domain	UbiB domain
IPR004148	Domain	BAR domain
IPR004149	Domain	Zinc-finger, NAD-dependent DNA ligase C4-type
IPR004150	Domain	NAD-dependent DNA ligase, OB-fold
IPR004152	Domain	GAT domain
IPR004154	Domain	Anticodon-binding
IPR004160	Domain	Translation elongation factor EFTu/EF1A, C-terminal
IPR004161	Domain	Translation elongation factor EFTu-like, domain 2
IPR004166	Domain	MHCK/EF2 kinase
IPR004167	Domain	Peripheral subunit-binding domain
IPR004170	Domain	WWE domain
IPR004172	Domain	L27 domain
IPR004173	Domain	3H domain
IPR004176	Domain	Clp, repeat (R) domain
IPR004177	Domain	DDHD domain
[truncated: 36,914 more rows]
