# Supplementary material for: RefPlantNLR is a comprehensive collection of experimentally validated plant disease resistance proteins from the NLR family
Source: PLoS Biol. 2021 Oct 20;19(10):e3001124. doi: 10.1371/journal.pbio.3001124 (PMC8559963; doi:10.1371/journal.pbio.3001124)
Supplement: S2 Appendix — Scripts. (ZIP) [file pbio.3001124.s033.zip › Appendix_S2_NLRtracker/sample_data/sample_cds.fasta]

>RPW8.1_-_RPW8.1_CDS
ATGCCGATTGGTGAGCTTGCGATAGGGGCTGTTCTTGGAGTTGGAGCCCAAGCCATTTACGACCGGTTCAGAAAAGCAAGAGATATATCTTTCGTACACCGTCTCTGCGCTACAATCCTTAGTATCGAGCCGTTTTTGGTTCAAATCGATAAGCGGAGTAAAGTGGAAGGTTCACCATTAAGGGAAGTCAACGAACGTCTCACGTGTTTCCTTGAATTAGCTTATGTTTTTGTTGAGGCTTATCCGAAACTCAGACGCAGACAAGTACTCAGGAAGTACAGGTACATCAAAGCAATCGAAACGATAGAACTTGCATTAAGAAGCATAATAGTTGTGGATTTTCAAGTTGATCAATGGGACGATATCAAAGAAATCAAGGCCAAGATATCTGAAATGGACACTAAACTTGCTGAAGTTATTTCTGCTTGTAGTAAAATAAGAGCTTGA
>NbNRC4a
ATGGCAGATGCAGTAGTGAATTTTCTGGTGGAGAACCTGTTGCAGCTATTAACTGAAAACGTAAAGCTGATCGGAAGTGCAAAGGGAGAGTTAGAGAATCTGCTGAAAGAAGTTCAACACCTAAAAGGGTTCTTAGACGATGCTGCAAAATTACCAAGCGACAGCGAACAGTGGAAAGTGTTGGTGGAGGAGATACAAAAAACGGTACATACCGCAGAGGATGCTGTTGATAAGTTTGTGGTTCAGGCGAAGCTGCACAAAGAGAAAAATAAAATGGCAAGAATTTTGGATGTGGGTCATCTGGCTACAGTCAGGAATCTTGCAGCTGAGGTCAAAGGAATTCATGACCAAGTGAAGGAACTTCGCCTAAACAATCAAGCTCTTCAAGCACGCCCAACTCTTGAGCTGCCTAAAAAAGGTTCCTCGGAAACAACTCAGCAGGGTCCTGCATTGGAGGATGATGAAGTTGTCGGCTTTGATGAGGAAGCGAACAAAGTGATCAATCGACTTGTTAAAGAATCAAAGGATCTAGATATTATTCCGGTGGTGGGTATGCCGGGACTTGGAAAAACCACACTAGCAAGAAAAATCTACAAGGATCCTAAGCTTTCATATGAATTTTTTGGCGTCCATTGGGTTTACGTCGGCCAATCTTACAAAATAAAGGATGTTTTTCTTAATATTCTCAAATTCTTCACAAGACGCACCGAAGATTATCAGCATGAGGATGCGGACGCATTAGCTAAGGTGATAGCCGGTTTTATCAATAAAGGAGGTAGATGTCTCATTTGTTTAGATGATGTTTGGGAAACAAAAGTCATTGATTATGTAAAGACAATTTTCCCAGAAAACGAAAAGGGACATCGAGTCATGATGACAACGCGTAACAAAGTTCTGGCTACTTATGCAAATTCAGATCCTCACGATCTAAAATTTTTGACTCCAAAAGAAAGTTTTGAATTGTTGGTAAAGAGAGTTTTTGGCAAGAAACCATGTCCTAAAGATTTAGTAGGACATGGAGAAAGCATTGCAGGAAAATGTGGTGGAGTACCACTTGCAGTAGTGGTAATTGCTGGAGCATTAAGAGGTCGTCCGAACACAAGTGATTGGATAAGAGTTGAGAGAAATGTGGTTCAGCATCTTTTTACGAATAGCGAAGAAAGCTGCTTGAAATTTGTGGAGATGAGTTACGATCATTTGCCCCAAGAAGTACAGACATGCTTCTTGTATTGTGGTGTCTTTCCTCGAGGATTTGATATCCCTTCTTGGAAAGTGATTCGCTTGTGGATAGCGGAGGGGTTGATAAAGCCGCAGGAATCGTACACTCTGGAGGAGATAGCAGAGTTTTATTTGAACGATCTTGTCAATAGAAACTTAGTGATATTGCAGCAAAAGAGGTCTGATGGTCAAATAAAAACATGTCGTCTTCATGACATGTTGCATCAGTTCTGCAAAAAGGAGGCTAGTAACAAATGGCTTTTTCAAGAAGTCAGTCTAACACCTGATCAAGCCATTCCTATTGAAGACCCAAATAAATCTCGTCGACTGTGCATTCAACCCTCTAATTTGAAAGACTTTCTCTCCAAAAAACCATCTGCAGAACATGTTAGATCTTTCTATTGTTTTTCCTCAAAAGAAAAACAAATCTGCGGGTTGACTCCTAATGACATTAAACTCATTCACAAAGCGTTTCCGCTTGTCAGGGTCTTGGACGTGGAATCCCTCAAATTTCTCTTCTCAAAGGATTTTAACCAGTTATTTCATTTGAGATATATTGCTATCTCAGGTGACTTCAATGCCATCCCTTTGACCTTTGGTAAATTTTGGAATTTACAAACTCTTATTCTTAATACAAGTACCTCAGAGTCCACCCTTGATGTAAAAGCAGACATATGGAACATGTTACAGTTGAGGCATCTTCACACCAACATACCTGCAAAATTGCAACCCCCTACTGCGACGACATCAGGTAAAGCTTCTTGTCTACAAACTCTTTGTATGGTTGCACCGGAAAGTTGCGAGAAAGAAGTGCTCGCAAAGGCTTGTCATCTTAAAAAATTGAGCATTCGAGGGCAAATGGCAGCTTTTCTTGGTGCTTACAAGGGTGGAATCAACAATCTTGTAGAGCTTAAGTGCCTGGAACAATTGAAATTGTTGAATGATGTTCTTTACATGAATAAAGCACCTCACCTCCCTCAAACATTCTCCCAACTTGTACGTACTGTGAAGAAGTTAACTTTGACAAACACAAGGTTTGCTTGGAGTGAGGCAGATAAATTGGGGCAACTGGAATCCCTTGAGATCCTAAAGTTTAAGGAAAATGCATTCGCGGGTGATTCCTGGAAGCCAAAGATGGGATTTAGTGCACTCCGCGTTTTGTGGATTGAAAGGGCAGAATTTGAAACTTGGGAAGCTTCGGAGATTAACTTCCCCGTGCTTAGGAACCTTGTTCTTATGTCTTGTGATAAGCTCGAAACTGTGCCATTTGAGCTGGCTAATATATCTGACCTTTATGAGATGCGGCTGGAAAACACAAGCAAAGCGGTCATATCTGCAAAAGCTATACTGGAAAGCAAGACAGCTAAAAAAATCAAATTCAACCTTACCATATTCCCTCCTGAAGCTGGATCCAAGGCCACACAGTAA
>Pm5a
ATGGCGCAGATGGAGGATGTAGATGCCGCGTCCCCTCTGCCAGCGATGGCGTTGGACCCTGATCTCCACGCAGCGATTCGAGCTCCTGTTACTGTTATGCTGGGTCCGTCGGCCCTCCTCCTCCGGGAACTCGATTCTTCCGGACAGAGTCTTCTCGGTGCGGAGGAGCTTCGTCTTCTTAGAGATGCTCTCAGGGAAGTATGCATCCCCCTGAAGAGTATGTCCGAAGACGACGGTGCTAGCTTCATGGCCCGGTGGTGGATGAAGATAGTTCGGGAGCTTTGTTATGATACGCAGGATTACCTCAACTTCGTCCAAAGTGCTCGAGATCGTCCTGAATTTTCAGAGTTACCTGATCGTGCCAAGGCTGTTTATTCAGGCTTACTTGCTCGCGCCATTGATGCGAGGGAAAGACGCAGAGGTTTCAAGTGGTCTCCCAAGACCACCCGGTCTGACACGTGGGAAGCCTTCAACCGCCGCTTCTCCAAAAAACTTGTCCAGCTGCTGGGTTCCTTCGGTGTCCATACCACACCCGGTGCCGTGGTCGTGGAGGCCCCAAACAAGCTTGTCCAGCTGCTAGCTTTAGATGATGATGTCAACGACAAGACACTCAAGGTGATACCTATAATTGGATGTGCAGGTGTTGGAAAGACAACAGCTGCCAGAACCTTGTATCACAAGCATGGAGGGAAATTTCAGTGCCGGGCTTTTGTAAGTGTGTCTCAGAATCCAGATATGAGGGGAATCCTCACCAGCATGCTAGCACAACTTAAGGCACCACGGCCCCCTGGCTTTCCTGATGTGCTGGACCTTATTGGCGCTATCAGCAGGCATCTCCAAGGCAAAGGGTACTTGATCGTACTTGATGATTTATGGACTGCATCGGTATGGCATATTGTTAGCCGCGCTTTTCCTCGTGGTGATCACCGCAGCAGAATAATAACAACTACACAAGTGCATGACGTAGCATTGGCATGCTCTGGTTATCACCCGGTCCGTATATATAAGATGGAACTTCTTGATGAATATGAATCTCGAAAGTTATTCTTCCGTAGGGTGTTTAGCTCTGCCCCTGGAGATGGTTGTTCTCCAGCTACCAAAGAAGTCTCATACGAGATTATCAGAAAATGTGAAGGTTTGCCGTTAGCAATTGTAAGTATAGCAGGTCTGTTAGCAAGCGAATTAAGCATCGTCATGGAAGATTGGAGGCACATACAAAATTCTTTTTCCTCCACTTCCGAAGGGATGAAAGATATTTTAAACCTTATCTACAATAGTCTTCCACCTGGTTTGAGGACATGCTTGCTATATCTGAGTATGTATCCACAGGGCTACGTGATGAAGAAGGCTGAGTTGGTGAAGCACTGGGTAGCCGAAGGTTTTATCGGTGTTGTGGAAGGGACAGTCGCAATGAAAATTGCTGAGCGTTATTTTGATGAGCTTGTCAGCAGAGCAATGGTCCAGGCCGTGGACACCGATTATACTGGCAAGGTGTTGTCATGTACGGTTCACCATTTGGTACTGGATTTTATTAGGTCCAAATCTTTGGATGAGAATTTTGTCACCACTGTGGACTATTCTGAATCAACTCTAGCACACCCTGACAAAGTTCGTCGGTTATCCATCCAGTTTGGAGGGGTAAAAAGCGCATACATTCCAGAAACCATCGTAACATCGAAAGTTCGGTCACTTGTATTTTGGGGTTTCTTCAAGTGTGCGCCTCCTTCCATTATGGATTATGGATTTCTTCGTATTCTGAATCTTCATATTTGGGCTGATGAAGACAATGAGATTTTTGACCTCATTGGAATTGGGAACTTATTTCTTCTGAAGTATCTCACGGTTGAATGTAATATCACCGTCAAACTTCCAGAGAAGATTGGAATGCTCCGATACTTGGAGACACTGGAAGTAGATGCAAGATTGTTTGCTGTTCCATCAGATATGGATAATCTGGAGAGGTTACTGCACCTCCGTCTTCCGAGCGAATCTATCCTGCCTCAAGGAGTAGCCCACATGACATCTCTTCGCACTTTGGGGAATTTTGATCTCAGCCGCCGTTACTCAATAAAGAATGTATTACAACTTGGAGGGCTGTCTAATCTCCAGGATCTCCAGCTCACCTGTGCTATGGCACAGCAAGCAGAAAACCTGGAAAAGAATGTGCTACTCCTTGGCTGGATTGTTGAGAGGCTTAGTTTCTTGCAGACCATAACTTTGGTACCTGCTTCAGTGTCCTCTCATCAGGATGATGGTCAGGCTGCAGCACCTACAAGCATAATTATTCCCCCTGATGGATTTAACATGGAGCCTCCTCCAGACCTGCTTCTACAGAGGATCGAAATGTCGCGGCACTGCTGCATCTTCTTCTGCATACCTAAGTGCTTTGGAGAGCTAAGGAAACTCTGCATCCTAAAGATTGCAATTAGGAGTCTGTCGAGGAGTGATATTGAAATCCTGGAAAGAATGCCGGCCCTCGCTGCTCTCGCCCTGTATAATCAGACAACTCCCACAGAAAAGATGATCATGACTGACGGGGGATTCTATAGACTCACGTACTTCAAGTTCTTGTGTGCTGCACCATGCCTGTCCTTTGAACAAGGAGCGATGCCCAAACTCCAAAACCTCAACCTAGGATTCAACTCAGACCAATGGAGATCGGATACCTTTGAAACTCTTGGCTTGAGTCACTTGAGAGGCCTTACGGATGTATGTGTAAGACTTGGTACTGGGGCTGCTGACAACTTCAACGTAAAAGTTGCCGAGTCGGCATTGGAGGCTGTCGTCAGGAATCACCCCAACTCTCCTAGGATCAGAATAAAATTTGTGGATCTGATTTTTGATGGTAAGGAGGATGATAGCACCGCAACTCACCAGTATCAAGAAGGCAAGGAAAGCAGGTCTGCCAGAGGCCAAGATGGCAAACAAGATGCAACAAGGGGCGAACGTCAACAACAGGGGCCACCAATGAGCAAACAAGATGCACGGAGGAGCAAAGCAGTGGGAGCGTCATCAAAGGCACTACCACCGATGAGCAAAGCTGTAAATGCTAGCAAGTCAAGGGCAGCAGTACCTCCTCCCACCAGCTCTAGCCCATCAAAGCCGATGCCATCTTCCTCCCTTACCAGTCCACCAAAACCGAGGCGACGTGGCTCCCGCACCAGCCCTCCCCGACCCACGAGCCCGCCCCAACCCAAGCGCTAA
>3gG2
ATGGCACTAGAATTGGTTGGTGGTGCTCTTCTTTCTGCTTTCCTTCAGGTTGCGTTTGAGAAGCTTGCTTCTCCTCAAGTTCTGGACTTCTTTCGTGGAAGAAAGCTTGATGAAAAGCTGCTCAACAACTTGGAAATCAAGCTGAACTCCATACAGGCTCTGGCTGATGATGCAGAACTAAAGCAGTTCAGAGATCCACCTGTCAGGAACTGGCTTCTTAAGGTCAAAGATGCTTTGTTTGACGCAGAGGATCTCTTGGATGAAATACAACATGAGATCTCCAAATGCCAGGTCGAAGCTGAAGCTGAAGCTGAGTCTCAAACCTGCACTTGCAAGGTACCAAATTTCTTCAAATCTTCTCCTGTTGGTTCCTTTAACAAGGAAATTAAATCAAGGATGGAACAGGTCCTTGAGGACCTTGAAAATCTTGCTAGCCAAAGTGGCTATCTAGGTTTGCAAAATGCAAGTGGTGTTGGATCAGGATTTGGTGGTGCAGTATCACTGCATTCAGAATCAACATCTTTGGTTGTTGAAAGTGTTATTTATGGCAGAGATGATGACAAAGAAATGATCTTTAATTGGCTCACATCTGACATTGACAATTGTAACAAACTATCAATACTTTCTATTGTGGGCATGGGTGGGTTGGGTAAGACCACACTTGCCCAACATGTATTCAATGACCCAAGGATAGAAAATAAATTTGATATCAAAGCTTGGGTCTGTGTTTCAGATGAATTTGATGTTTTCAATGTAACAAGAACAATTCTGGAGGCAGTCACTAAATCAACTGATGATAGTAGAAACCGAGAAACGGTTCAGGGAAGGTTGAGAGAAAAATTGACAGGAAATAAATTTTTTCTTGTTTTGGATGATGTTTGGAACAGAAATCAAAAGGAATGGAAAGATTTGCAAACTCCTCTTAATTATGGGGCTTCAGGGAGTAAAATTGTTGTCACTACACGTGACAAGAAAGTTGCTTCAATAGTGGGATCAAATAAAACACATTGCTTAGAGCTGTTGCAAGATGATCATTGCTGGCGATTGTTCACTAAACATGCATTCCGAGATGATAGTCATCAACCAAATCCAGACTTCAAGGAGATTGGTACGAAGATAGTAGAAAAATGTAAAGGACTGCCTCTGGCCTTGACAACAATTGGAAGTCTATTACACCAAAAATCATCTATTTCAGAATGGGAAGGCATATTGAAAAGCGAGATATGGGAATTTTCAGAAGAGGATAGCTCTATTGTCCCTGCTTTAGCACTAAGCTATCACCACCTTCCTTCCCATCTCAAGAGATGTTTTGCTTATTGCGCCTTATTCCCCAAAGATTACAGGTTTGACAAGGAGGGTTTAATTCAGCTGTGGATGGCGGAAAACTTTTTACAATGTCATCAACAGAGTAGGAGTCCAGAAAAAGTCGGTGAACAATACTTCAACGATCTTTTGTCAAGGTCCTTATTTCAACAATCAAGCACCGTAGAGAGAACACCTTTTGTCATGCATGACCTTCTCAATGATTTGGCAAAATATGTTTGTGGGGACATCTGCTTCAGGTTGGAAAATGATCAAGCAACAAATATACCGAAGACAACCCGTCATTTTTCAGTTGCAAGCGATCACGTTACATGCTTTGATGGGTTTCGAACTTTATACAATGCTGAAAGGTTACGCACATTTATGTCATTAAGTGAGGAAATGAGTTTTCGTAACTACAATCCTTGGTATTGCAAGATGTCAACACGTGAATTATTTTCCAAGTTTAAGTTCTTACGTGTCTTATCTCTGTCTGGTTATTATAACCTAACAAAGGTGCCTAACTCTGTGGGTAATCTTAAATATCTCAGTTCGTTAGACTTATCCCATACTGAAATAGTAAAACTACCTGAATCAATATGTTCACTCTACAACTTGCAAATACTGAAGCTAAATGGTTGTGAACATTTGAAGGAGCTGCCCTCAAATTTGCATAAACTCACTGATTTGCATCGCCTTGAATTAATAGATACTGAAGTGAGAAAGGTACCAGCACATTTGGGAAAACTGAAGTATCTTCAAGTATTAATGAGTTCGTTTAATGTTGGCAAAAGTAGGGAGTTCAGTATCCAGCAGCTAGGAGAACTCAATCTTCATGGAAGTCTATCAATAAGGCAACTGCAGAATGTTGAGAATCCATCAGATGCATTAGCGGTGGATTTAAAAAATAAAACACACCTTGTCGAGCTAGAGTTAGAATGGGATTCAGACTGGAACCCTGATGATTCAACAAAAGAAAGGGATGTAATCGAGAATCTACAGCCTTCCAAACACTTGGAGAAGTTGACGATGAGCAACTATGGGGGTAAACAATTTCCAAGGTGGTTATTCAACAATTCATTATTGCGTGTGGTATCCTTAACCTTGAAGAACTGTAAAGGTTTCCTATGTTTGCCTCCCCTTGGACGTTTGCCATCTCTGAAGGAGCTTTCAATTGAAGGGCTTGATGGGATTGTGAGTATTAATGCTGATTTTTTCGGGAGTAGCTCTTGTTCATTTACATCCTTGGAATCTTTGGAGTTCTCCGATATGAAGGAATGGGAAGAATGGGAATGTAAAGGTGTGACAGGTGCTTTTCCACGTCTTCAACGTCTTTCTATAATGCGTTGTCCCAAGCTGAAAGGGCACTTGCCAGAGCAACTATGTCATTTAAATTATCTAAAGATTTCTGGGTGGGACTCTCTAACGACTATTCCGCTAGATATCTTCCCAATACTCAAGGAGCTTCAGATCTGGGAGTGTCCTAATCTACAGAGGATTTCACAGGGGCAGGCTCTTAATCATCTCGAGACTCTGAGTATGAGAGAGTGCCCCCAATTAGAATCATTGCCTGAAGGAATGCATGTCCTCCTTCCATCTCTTGATTCTCTGTGGATAGATGATTGTCCAAAAGTTGAAATGTTTCCCGAAGGAGGTTTGCCATCAAATTTAAAAAGTATGGGTCTCTATGGTGGTAGTTACAAACTTATCTCCTTATTGAAAAGTGCCTTGGGAGGCAATCACTCTCTAGAAAGGTTAGTTATTGGAGGAGTGGATGTTGAGTGTCTTCCTGACGAAGGTGTACTGCCACACTCTCTTGTTAATCTATGGATAAGGGAGTGTGGAGATCTAAAAAGACTGGACTACAAAGGTCTCTGCCACCTCTCCTCTCTCAAGACATTGACTCTTTGGGACTGCCCCAGGCTCCAATGCTTACCAGAGGAGGGTCTGCCCAAATCCATTTCAACTTTGGGAATTCTCAATTGTCCGTTGCTCAAACAACGTTGCCGGGAACCCGAAGGCGAAGACTGGCCAAAGATTGCTCACATTAAACGCGTGTGGTTATTAGGTAATGATGTTGATGTTTAA
>Adnr1
ATGGGTGACAGTGCGCTCCACCTTGCAGCAAGGGCCGGAAATGTTGCCCTTGTGCAGAAGATCTTTGCGGACTGCGATCCGGAGCTGGTCGCGGAATTGACTGACCATCAGAACCAGGACGGTGAGACAGCGCTGTATGTTTCCGCGGAGATGGGGCATGTCGAGGTTGTGTGTGAAATTCTGAAGGTTTGTGATCTGCATTCAGCATTTCTCAAGGCACACAACAGCTTTGATGCATTCCATATTGCAGCAAAGCAGGGCCATCTAGTTGTTTTGCAGGAGCTACTGAAGGCTTTTCCTGCATTAGCTATGACAACAAATTCAGTAAATGCCACAGCTTTATACACTGCCGCACTTCACCGCCACATTGGTATTGTCAATCTTCTACTGGATACAGACCCAAGACTTGCCAGGATTGCAAGAAATAATGGGAAGACAGCTCTGCATATAGCAGCAAGACTGGGCAATGTGGAGGTGGTAGTGTTGTTGTTGAATAAAGATCCGGCGACTGTTTTCAGAATAGACAGGAAGGGACAAACAGCAGTGCACATGGCTTCCAAAGGCCACAATGCTGAAATTCTGCTTGAGCTACTGAAGCCCGATGTCTCAGTAATCCATTTGGAAGATAACAAGGGGGACAGGCCACTGCATGTTGCAACGCGGAAGGGAAAAACCATTATAGTTCAGACGCTAATATCCATTGAAGAGATTGATATCAATGCAATCAATGGAGCTGGAGAGACCGCTTTTGCCATTGCAGAGAAACTGGGTAATGAAGAGCTTGTAAACATCCTGAGGGAGGCTGGTGGAGTAACCGCAGAAGAGCAAGTAAATCCTCCGAAATCAATCAAGCGTTTTAAGCAAACACATGATGTCCAATCGCAGATCAAGCAAAAGCGTCGGACAAATATGCATTTCCACACGATCAGGAAGAGTAGTCAAAAGCTCCACACTGAGGCTCCAGTCTGCGCTTTGGCAGACGCCATGTTCAGACTTCCTGCAAAGCTTGATGAGCTACTGATTAGCCACGTCCACATGCTTCCTAGGGGTGCGGAGGATGAGATACCTCTCATCAAGCAAGATCTGGAAGAGATAATGGCCATTCTGCAGGAGCACGACCACCCAGGGAGAGCGGAAGACCGTGCTATGACGAGCAAGTGCCTGACCAAGGAGGTGCGCGAGCTGTCATACGACATGGAGGATAGCGTCGACCAGTACGTGCACGCCGTCGACACCAAGAGAAGGATTGTTCCTCGCCGTAAAAAGTACAAGATCACCTGTCGTAGGGGCAAGACCACTGCGCGGCTCCCGGAGAAGCTTAAGTGGCGTATATGGATGGCCAACAAGATCAGGGAGTTCAGTGTGCGCTCGCAAGAGGCGCTGCAGCGGTACAGCCTATTTAACCACCCTGGTGCTCATGGCATCAGCACGTCTGCTACTTCTACGAGACATGATGTGTGTTTTGGCTCTTGGTATCCCACACCGTGTGGGGAGCTTGTCGGTATAGATGGACATTTGAATACTCTTGAAGCGTGGTTGGGTAAGGATGGGGAGCAGCAGCTCAAGGTGGTATCTGTTGTTGGATCTGGAGGGGTTGGTAAGACCACACTTTCCAAAGAGCTGTACCGTAGAATCAGAGGGCAATTCGAGTGCCAGGCATTTGTGAGGACGTCCCGGAAGCCCGACATCAGGAGGCTTCTCATCAGCTTGCTCTCACAAGTCCGGCCACACCAAACCCCTCACACTTGGAAATTGCATAGTCTAATTGCCGATATCAGGACACATCTCCACGATAAGAGGTACTTGATCGTCATTGATGATGTATGGGCTACACAAACATGGGATATCATTAATCGTGCTTTGCCGGCTGGTAATCTTTGCAGTAGAATTCTAATAACGACAGAAGTCGAAGATGTAGCTCTGAAATGTTGTGGTTATGACTCTAGGCATGTTCTTATGGTGAAACCACTTGGTTACGATGATTCAAGCAAATTATTTTTCAGCACAGCTTTTGGACTACAATATGAATGTCCTCCAGAACTCTGTGACGCTGCACACAACATTGTGAGGAAATGTGCTGGTTCACCACTAGCAATGGTTACTGTTGCTAGTCTTTTAGTAAGCCAGATTGGCAAACCAGAGAAATGGGATTATGTAAATGAAATCTTTGGTCACGGTTTGAGCACATATCCTAGCTCGGAAGGAATGAAACAAGTACTAAACCTTAGTTACAACAATCTTCCTCATTATTTGAAGGCATGTGTGATGTATCTCAGTATATATGAAGAGGACTACATAATTCAGAAAGATGATTTGGTAAAGCAATGGATAGCTGAAGGTCTTATCCTAGCAACAGAAGAGAAAGACAAAGAGGAAATATCAAGGAGATATTTTGATGAGCTTATCAGTAGCAGAATGATCCTACCTGTGTATACAAATGACAACGATGATGTTTTGTCCTGCACACTGCATCACATGGTACTTGATTTTATCAAACACAAGTCCTTAGAAGAGAATTTTGTCATCGCAATAGATCATAGTCAGACAACTGCACCACTCGCAGACAAGGTTCGTCGACTGTCTCTCCACTTTGGTAATGCAGAAGCAACGCCACCAACAAATATGAGACTATCACAAGTTCGGACTCTCGCATTTTTCGGGGTCATTGAGTGTTTGCCTTCCGTTATAGAGTTTCGGCTTCTTCAAGTCCTAATCCTACATCTTTTTGGCGATGATGAAAGTGTCAGTTTTGATCTCACTGGAATATCTGAGCTTTTTCGGTTGAGATATTTGCATGTCACATGTAATGCCACCTTAGAAGTACCACAAACTCAGATGCGAGGTTTACAATATTTGGAGACACTGAAAATAGATGCAAGAGTAAGTGCAGTTCCGTCGGACATTGTTCATTTGCCGAGCTTGTTGCACCTCAGTCTTCCTGTTGGGACAAATCTACCAAATGGTATTGACCATATGACATCGCTTTGCACACTTGAATATTTTGATATAAATGTTAACTCAATGGAGAATGTGCACAGCCTTGGTGAGCTGACCAATCTTCAGGATCTTCGGCTCACATGTTCTACAGTTCCTTCTTCTTACTTAAAGAGTAAAATCGATAGTATGGGCTCTATTCTTGCGAACCTCAGCAACCTCAGGTCTGTAACTCTGAAGTCTTCAGGTATTCTGGAGAGTGAACCTTACAGCATGATCATTTCCTGTGATGGCTTGAGCAGCGTTTCCTCTCCTCCAGCTCTTCTTCAAAGATTTGAGTGGTTGCCACGCATTTGTACCTTCTCCAGCATCCCTAAGTGGATTAGCCATCTCAACAAGCTCTGCATTTTAAAGATTGGGCTTAGGGAATTAGTGAGCAATGATGTCGCTGCTCTGAGAGGATTGCCTGCACTAACTGTTTTGTCGTTATATGTCCGAGCAAAGCCCGCAGAAAAAATTGTCTTTACTAGGGCAGGATTCTTGGTTCTCAAGTGCTTCAAGTTCAGGTGCAGTGTACCTTGGCTGGAATTTGAGGTGGATGCAATGCCTAATCTCTTGAAACTCAAGCTAAGTTTTGATGCCCATGGAGTAGATCAACATCGTACTATACCTGTCGGCATGGTGCACTTAACAGGCCTTAAGGAAATCTCTGCAAAAATTTGGGGTGCTGGTGCCAATGAAAGAAGGGCTGCAAAATCAGCGCTGATTGATGCTATAAAAATGCATTCGGGATGTCCCACCTCCAGCATACAGTGTTTAGATGGGATGTTCAGTGGTAAGGATGATAATAATAGCGGGATACAAGAGGAAGAACACTTGACTCTGCAAAAGCAATACAATATCAAGGAGGAAGACTCCAAGAAACAGCATGATCTTCCAAAGGACTACATGGATGTTGCATACAAACAAACTTCCAGCAGCAACAATCATAGGAAGTCCAAGCGGATCACACAGGTGAGGATGCAGGTGAGGGTGGGATCGGTGCAGGACAACAGCGCCCTCGAGGATGGCTTTAGCTGGAGGAAGTACGGCCAGAAGGATATCATCGGCTCCATGCACCCAAGAGCTTATTTCCGGTGCACGCACAGGCACGTTAAGGGCTGCCCAGTGACCAAGCAGGTGCAGCGCACGTCTACTGACCCGCTGCTCTTTGACGTCGTGTATCACGGGGAGCACACGTGCTTGGACTCTGTCGGATCCCCTGCGACGTCTTGTGGCCATGTCGCCGGCGTGGAGGTGATGAGCAGAAGTAGGCCCGGAGTTGGATTCGTGTCCCAGTCCCAGGCGGCGTGCAGTAGCCAGGTTATGTCCTCCGAGGTGGTAAGCGGAAGCGGGAGTACGGCGGGACTTTGGGGTGACGAGATTGACATGCCGGACCCGGACCGCGATGACACCGGCATCAGTGCTGACTACCTCGGTGGCTACGAATTTGATGTCAGCGCGTTTTTTGCCTAG
>ADR1
ATGGCTTCGTTCATAGATCTTTTCGCCGGCGACATCACGACGCAACTCTTAAAGCTGCTCGCTCTAGTAGCTAACACAGTCTACAGTTGCAAAGGAATCGCCGAACGACTGATCACGATGATCAGAGACGTTCAACCAACGATCAGGGAGATCCAATACAGTGGCGCGGAGCTGAGTAACCATCACCAAACTCAACTGGGAGTATTCTATGAGATCTTGGAGAAAGCAAGAAAGCTATGTGAAAAGGTTTTAAGATGCAATAGGTGGAACCTTAAACATGTGTACCACGCGAATAAGATGAAGGATCTCGAGAAACAAATATCTCGTTTCCTCAACAGCCAGATTTTGCTCTTTGTTCTTGCTGAGGTATGTCATCTACGGGTCAATGGTGACAGGATTGAGAGGAATATGGATAGACTGTTGACTGAGCGGAATGATTCTTTGTCGTTTCCGGAGACTATGATGGAGATTGAGACGGTAAGCGATCCGGAGATTCAGACGGTATTGGAATTGGGGAAGAAAAAGGTGAAGGAGATGATGTTTAAGTTTACGGATACACATTTGTTTGGGATCTCTGGAATGAGCGGTTCAGGGAAAACCACTCTTGCAATAGAGCTTTCAAAGGACGATGATGTTCGAGGACTCTTTAAGAATAAGGTTTTGTTTTTGACTGTGTCACGGTCTCCGAATTTTGAGAATTTGGAGTCTTGTATACGAGAATTTCTTTATGATGGAGTTCATCAACGGAAGCTAGTGATTCTTGATGATGTTTGGACAAGGGAGTCCTTGGACAGGCTGATGTCTAAAATTCGTGGAAGCACTACTTTAGTAGTGTCACGGTCCAAGCTTGCAGATCCTAGAACCACCTACAATGTGGAATTATTAAAGAAAGATGAAGCAATGTCTCTTTTGTGTCTCTGTGCTTTCGAACAAAAGTCCCCGCCTTCTCCATTCAACAAATATTTGGTGAAGCAGGTTGTTGATGAGTGTAAAGGTTTACCTTTATCTTTGAAAGTTCTTGGTGCTTCGTTAAAAAACAAACCTGAAAGATATTGGGAAGGCGTAGTGAAGAGGTTATTAAGAGGAGAAGCTGCTGATGAAACTCATGAGAGCAGAGTGTTTGCTCATATGGAAGAAAGTCTAGAAAACCTCGACCCGAAAATCCGAGACTGTTTCTTGGATATGGGTGCTTTCCCTGAAGACAAGAAGATCCCTCTTGATCTTCTCACGAGCGTGTGGGTTGAGAGGCATGATATTGACGAGGAAACTGCGTTTTCCTTTGTTCTTCGTTTAGCTGACAAGAATCTCCTTACTATAGTGAACAATCCGAGGTTTGGCGATGTGCACATTGGCTACTATGATGTATTTGTGACGCAACACGATGTTTTGAGAGACCTAGCCCTTCATATGTCCAATCGTGTGGACGTAAATAGGAGAGAGCGGTTATTAATGCCAAAAACAGAGCCAGTGCTTCCAAGAGAATGGGAAAAGAATAAAGATGAGCCATTTGATGCCAAGATAGTTTCCCTTCATACAGGGGAAATGGATGAAATGAATTGGTTTGACATGGACCTCCCTAAGGCAGAAGTTTTAATACTGAACTTCTCTTCGGACAACTACGTCTTGCCACCATTTATTGGTAAGATGAGTAGACTCAGGGTGCTCGTGATTATCAACAATGGCATGTCTCCTGCGCGTCTACATGGCTTCTCCATCTTTGCCAATTTGGCCAAACTGAGGAGTCTCTGGCTCAAGAGGGTACATGTCCCTGAACTCACCAGCTGCACCATTCCACTGAAAAACCTGCACAAGATACATCTAATCTTTTGTAAGGTCAAGAACAGCTTTGTTCAGACGTCATTCGACATCTCGAAAATATTCCCAAGCTTGTCTGATCTCACTATTGATCACTGTGATGATCTTTTGGAACTAAAATCCATATTTGGAATAACCTCTCTCAACTCTCTCAGCATAACCAACTGTCCACGGATTCTTGAATTGCCCAAGAATTTGAGTAACGTACAGTCCCTTGAACGTCTAAGGTTATATGCCTGCCCCGAGCTGATATCCCTCCCGGTCGAAGTTTGTGAGCTGCCATGTCTAAAGTACGTTGACATTTCACAGTGTGTCAGCCTGGTTTCTCTTCCTGAAAAGTTTGGAAAGCTAGGGAGTCTTGAGAAAATTGACATGAGAGAATGCAGTTTATTGGGTTTACCAAGTTCTGTAGCTGCACTTGTGTCTCTACGCCATGTCATTTGCGATGAGGAGACTTCGTCTATGTGGGAAATGGTCAAGAAGGTGGTTCCTGAACTTTGCATTGAAGTCGCCAAAAAATGCTTCACCGTGGATTGGCTTGACGATTAG
>alpha-CMV
ATGGCCGAAATCGGATACTCGGTTTGTGCGAAACTCATCGAAGTGATTGGCAGTGAGCTGATCAAAGAGATTTGTGACACATGGGGTTACAAATCTCTTCTTGAGGACCTCAACAAAACTGTATTGACGGTCAGGAACGTTCTCATTCAAGCCGGGGTGATGCGGGAGCTTACTAGTGAACAACAAGGTTTCATTGCAGACCTTAAAGATGTTGTTTATGATGCTGATGACTTGTTCGACAAGTTACTCACTCGTGCTGAGCGAAAACAGATTGATGGAAACGAAATCTCTGAAAAGGTACGTCGTTTCTTTTCCTCTAGTAACAAGATCGGTCAAGCTTACTACATGTCTCGTAAGGTTAAGGAAATTAAGAAGCAGTTGGATGAAATTGTTGATAGGCATACAAAATTTGGGTTTAGTGCTGAGTTTATACCTGTTTGTAGGGGAAGGGGAAACGAGAGGGAAACACGTTCATATATAGATGTCAAGAATATTCTTGGGAGGGATAAAGATAAGAATGATATCATAGATAGGTTGCTTAATCGTAATGGTAATGAAGCTTGTAGTTTCCTGACCATAGTGGGAGCGGGAGGATTGGGAAAAACTGCTCTTGCACAACTTGTGTTCAATGATGAAAGGGTCAAAATTGAGTTCCATGATTTGAGGTATTGGGTTTGTGTCTCTGATCAAGATGGGGGCCAATTTGATGTGAAAGAAATCCTTTGTAAGATTTTAGAGGTGGTTACTAAGGAGAAAGTTGATAATAGTTCCACATTGGAATTGGTACAAAGCCAATTTCAAGAGAAGTTAAGAGGAAAGAAGTACTTCCTTGTTCTTGATGATGTATGGAACGAAGATCGTGAGAAGTGGCTTCCTTTGGAAGAGTTGTTAATGTTGGGTCAAGGGGGAAGCAAGGTTGTAGTGACCACACGTTCAGAGAAGACAGCAAATGTCATAGGGAAAAGACATTTTTATACACTGGAATGTTTGTCACCAGATTATTCATGGAGCTTATTTGAAATGTCGGCTTTTCAGAAAGGGCATGAGCAGGAAAACCATCACGAACTAGTTGATATTGGGAAAAAGATTGTTGAAAAATGTTATAACAATCCACTTGCTATAACGGTGGTAGGAAGTCTTCTTTATGGAGAGGAGATAAGTAAGTGGCGGTCATTTGAAATGAGTGAGTTGGCCAAAATTGGCAATGGGGATAATAAGATTTTGCCGATATTAAAGCTCAGTTACCATAATCTTATACCCTCGTTGAAGAGTTGTTTTAGTTATTGTGCAGTGTTTCCCAAGGATCATGAAATAAAGAAGGAGATGTTGATTGAACTTTGGATGGCACAAGGATATGTTGTGCCGTTGGATGGAGGTCAAAGTATAGAAGATGCTGCCGAGGAACATTTTGTAATTTTGTTACGAAGGTGTTTCTTTCAAGATGTAAAGAAGGATAAATATGGTGATGTTGATTCTGTTAAAATCCACGACTTGATGCACGATGTCGCCCAAGAAGTGGGGAGGGAGGAATTATGTGTAGTGAATGATAATACAAAGAACTTGGGTGATAAAATCCGTCATGTACATCGTGATGTCATTAGATATGCACAAAGAGTCTCTCTGTGTAGCCATAGCCATAAGATTCGTTCGTATATTGGTGGTAATTGTGAAAAACGTTGTGTGGATACACTAATAGACAAGTGGATGTGTCTTAGGATGTTGGACTTGTCATGGTCGGATGTTAAAAATTTGCCTAATTCAATAGGTAAATTGTTGCACTTGAGGTGTCTTAACCTGTCTTATAATAAAGATCTGTTGATACTCCCTGATGCAATTACAAGACTGCATAATTTGCAGACACTGCTTTTAAAAGAGTGCAGAAGTTTAAAGGAGTTGCCAAAAGATTTTTGCAAATTGGTCAAACTGAGGCACTTGGATTTAAGGTGTTCTGATTTGAAGGAGTTGCCAAAAGATTTTTGCAAATTGGTCAAACTGAGGCACTTGGATTTATGGGGTTGTGATGATTTGATTGGTGTGCCATTGGGAATGGATAGGCTAATTAGTCTTAGAGTACTGCCATTCTTTGTGGTGGGTAGGAAGGAACAAAGTGATGATGATGAGCTGAAAGCCCTAAAAGGCCTCACCGAGATAAAAGGCTCCATTCGTATTAGAATCTATTCAAAGTATAGAATAGTTGAAGGCATGAATGACACAGGAGGAGCTGGGTATTTAAAGAGCATGAAACATCTCACGGGGGTTGATATTACATTTGATGGTGGATGTGTTAACCCTGAAGCTGTGTTGGCAACCCTAGAGCCACCTTCAAATATCAAGAGGTTAGAGATGTGGCATTACAGTGGTACAACAATTCCAGTATGGGGAAGAGCAGAGATTAATTGGGCAATCTCCCTCTCACATCTTGTCGACATCCAGCTTTGGCATTGTCGTAATTTGCAGGAGATGCCAGTGCTGAGTAAACTGCCTCATTTGAAATCACTGGAACTTTATAATTTGATTAGTTTAGAGTACATGGAGAGCACAAGCAGAAGCAGTAGCAGTGACACAGAAGCAGCAACACCAGAATTACCAACATTCTTCCCTTCCCTTGAAAAACTTACACTTTGGCGTCTGGACAAGTTGAAGGGTTTTGGGAACAGGAGATCGAGTAGTTTTCCCCGCCTCTCTAAATTGGAAATCTGGAAATGCCCAGATCTAACGTCATTTCCTTCTTGTCCAAGCCTTGAAGAGTTGGAATTGAAAGAAAACAATGAAGCATTGCAAATAATAGTAAAAATAACAACAACAAGAGGTAAAGAAGAAAAAGAAGAAGACAAGAATGCTGGTGTTGGAAATTCACAAGATGATGACAATGTCAAATTATGGACGGTGGAAATAGACAATCTGGGTTATCTCAAATCACTGCCCACAAATTGTCTTACTCTGTTGGACTCACTCGAACTTTCAAATATAGAAGACCAGGAAGATGAGGGCGAAGACAACATCATATTCTGGAAATCCTTTCCTCAAAACCTCCGCAGTTTGGAAATTGAAAACTCTTACAAAATGACAAGTTTGCCCATGGGGATGCAGTACTTAACCTCCCTCCAAACCCTCTATCTACACCATTGTTATGAATTGAATTCCCTTCCAGAATGGATAAGCAGCTTATCATCTCTTCAATCCCTGCACATAGGAAAATGTCCAGCCCTAAAATCACTACCAGAAGCAATGCGGAACCTCACCTCCCTTCAGACACTTGGGATATCGCGGTGTCCAGACCTAATTGAAAGATGCGAAGAACCCAACGGCGAGGACTATCCCAAAATTCAACACATCCCCAAAATTGTACTAAATGAATATTGGTGA
>alpha-WOLF2
ATGGCCGAAATCGGATACTCGGTTTGTGCGAAACTCATCGAAGTGATTGGCAGTGAGCTGATCAAAGAGATTTGTGACACATGGGGTTACAAATCTCTTCTTGAGGACCTCAACAAAACTGTATTGACGGTCAGGAACGTTCTCATTCAAGCCGGGGTGATGCGGGAGCTTACTAGTGAACAACAAGGTTTCATTGCAGACCTTAAAGATGTTGTTTATGATGCTGATGACTTGTTCGACAAGTTACTCACTCGTGCTGAGCGAAAACAGATTGATGGAAACGAAATCTCTGAAAAGGTACGTCGTTTCTTTTCCTCTAGTAACAAGATCGGTCAAGCTTACTACATGTCTCGTAAGGTTAAGGAAATTAAGAAGCAGTTGGATGAAATTGTTGATAGGCATACAAAATTTGGGTTTAGTGCCGAGTTTATACCTGTTTGTAGGGAAAGGGGGAACGAGAGGGAAACACGTTCATATATAGATGTCAAGAATATTCTTGGGAGGGATAAAGATAAGAATGATATCATAGATAGGTTGCTTAATCGTAATGGTAATGAAGCTTGTAGTTTCCTGACCATAGTGGGAGCGGGAGGATTGGGAAAAACTGCTCTTGCACAACTTGTGTTCAATGATGAAAGGGTCAAAATTGAGTTCCATGATTTGAGGTATTGGGTTTGTGTCTCTGATCAAGATGGGGGCCAATTTGATGTGAAAGAAATCCTTTGTAAGATTTTAGAGGTGGTTACTAAGGAGAAAGTTGATAATAGTTCCACATTGGAATTGGTACAAAGCCAATTTCAAGAGAAGTTAAGAGGAAAGAAGTACTTCCTTGTTCTTGATGATGTATGGAACGAAGATCGTGAGAAGTGGCTTCCTTTGGAAGAGTTGTTAATGTTGGGTCAAGGGGGAAGCAAGGTTGTAGTGACCGCACGTTCAGAGAAGACAGCAAATGTCATAGGGAAAAGACATTTTTATACACTGGAATGTTTGTCACCAGATTATTCATGGAGCTTATTTGAAATGTCGGCTTTTCAGAAAGGGCATGAGCAGGAAAACCATCACGAACTAGTTGATATTGGGAAAAAGATTGTTGAAAAATGTTATAACAATCCACTTGCTATAACGGTGGTAGGAAGTCTTCTTTATGGAGAGGAGATAAGTAAGTGGCGGTCATTTGAAATGAGTGAGTTGGCCAAAATTGGCAATGGGGATAATAAGATTTTGCCGATATTAAAGCTCAGTTACCATAATCTTATACCCTCGTTGAAGAGTTGCTTCAGTTATTGTGCAGTGTTTCCCAAGGATCATGAAATAAAGAAGGAGATGTTGATTGATCTTTGGATAGCACAAGGATACGTTGTGGCACTTGATGGAGGTCAAAGTATAGAAGATGCTGCCGAAGAACATTTTGTAATTTTGTTACGGAGATGTTTCTTTCAAGATGTAAAGAAGGATGAATATGGTGATGTTGATTCTGTTAAAATCCACGACTTGATGCACGATGTCGCCCAAGAAGTGGGGAGGGAGGAAATATGTGTAGTGAATGATAATACAAAGAACTTGGGTGATAAAATCCGTCATGTACATGGTGATGTCAATAGATATGCACAAAGAGTCTCTCTGTGTAGCCATAGCCATAAGATTCGTTCGTATATTGGTGGTGATTGTGAAAAACGTTGTGTGGATACACTAATAGACAAGTGGATGTGTCTTAGGATGTTGGACTTGTCATGGTCGGATGTTAAAAATTTGCCTAATTCAATAGGTAAATTGTTGCACTTGAGGTATCTTAACCTGTCAGATAATAGAAATCTAAAGATACTTCCTGATGCAATTACAAGACTGCATAATTTGCAGACACTACTTTTAGAAGATTGCAGAAGTTTAAAGGAGTTGCCAAAAGATTTTTGCAAATTGGTCAAACTGAGGCACTTGGAATTACAGGGTTGTCATGATTTGATTGGTATGCCATTTGGAATGGATAAGCTAACTAGTCTTAGAATACTACCAAACATTGTGGTGGGTAGGAAGGAACAAAGTGATGATGAGCTGAAAGCCCTAAAAGGCCTCACCGAGATAAAAGGCTCCATTTCTATCAGAATCTATTCAAAGTATAGAATAGTTGAAGGCATGAATGACACAGGAGGAGCTGCTTATTTGAAGAGCATGAAACATCTCAGGGAGATTGATATTACATTTTTGGGTGAATGTGTTGGCCCTGAAGCTGTATTGGAAACCTTAGAGCCACCTTCAAATATCAAGAGCTTATATATATATAATTACAGTGGTACAACAATTCCAGTATGGGGAAGAGCAGAGATTAATTGGGCAATCTCCCTCTCACATCTCGTCGACATCCAGCTTAGTTGTTGTAGTAATTTGCAGGAGATGCCAGTGCTGAGTAAACTGCCTCATTTGAAATCGCTGAAACTTGGATGGTTGGATAACTTAGAGTACATGGAGAGTAGCAGTAGCAGTGACACAGAAGCAGCAACACCAGAATTACCAACATTCTTCCCTTCCCTTGAAAAACTTACTTTACAGCATCTGGAAAAGTTGAAGGGTTTTGGGAACAGGAGATCGAGTAGTTTTCCCCGCCTCTCTGAATTGGAAATCAAGAAATGCCCAGATCTAACGTCATTTCCTTCTTGTCCAAGCCTTGAGAAGTTGGAATTGAAAGAAAGCAATGAAGCATTGCAAATAATAGTAAAAATAACAACAAGAGGTAAAGAAAAAGAAGAGAACAATAATGCTGGTGTTAGAAATTCACAAGATGATGACAAAGTCAAATTACGGAAGATGGTGATAGACAATCTGGGTTATCTCACGGGGGTTGATATTAGATTTGATGATAGAGAAGGTGGATTTGTTAACCCTGAAGCTGTGTTGGCAACCCTAGAGCCACCTTCAAATATCAAGAGCTTATCTATACATCGTTTTGATGGTAAAACACTTCCAGTATGGGGAAGAGCAGAGATTAATTGGGCAATCTCCCTCTCACATCTTGTCGACATCCAGCTTTGGCATTGTCGTAATTTGCAGGAGATGCCAGTGCTGAGTAAACTGCCTCATTTGAAATCACTGGAACTTTATAATTTGATTAGTTTAGAGTACATGGAGAGCACAAGCAGAAGCAGTAGCAGTGACACAGAAGCAGCAACACCAGAATTACCAACATTCTTCCCTTCCCTTGAAAAACTTACACTTTGGGGTCTGGAAAAGTTGAAGGGTTTGGGGAACAGGAGATCGAGTAGTTTTCCCCGCCTCTCTGAATTGAAAATCATGGAATGCCCAGATCTAACGTGGTTTCCTCCCTGTCCAAGCCTTGAAAAACTTACACTTTGGCGTCTGGACAAGTTGAAGGGTTTTGGGAACCGGAGATCGAGTACTTTTCCCCGCCTCTCTGAATTGGAAATCAAGAAATGCCCAGATCTAACGTCATTTCCTTCTTGTCCAAGCCTTGAGAAGTTGGAATTGAAAGAAAGCAATGAAGCATTGCAAATAATAGTAAAAATAACAACAAGAGGTAAAGAAAAAGAAGAGAACAATAATGCTGGTGTTAGAAATTCACAAGATGATGACAAAGTCAAATTACGGAAGATGGTGATAGACAATCTGGGTTATCTCAAATCACTGCCCACAAATTGTCTTACTCACCTCGACCTTACAATAAGTGATTCCAAGGAGGGGGAGGGTGAATGGGAAGTTGGGGATGCATTTCAGAAGTGTGTATCTTCTTTGAGAAGCCTCACCATAATCGGAAATCACGGAATAAATAAAGTGAAGAGACTGTCTGGAAGAACAGGGTTGGAGCATTTCACTCTGTTGGAATCACTCAAACTTTCAGATATAGAAGACCAGGAAGATGAGGGCGAAGACAACATCATATTCTGGAAATCCTTTCCTCAAAACCTCCGCAGTTTGGAAATTGAAAACTCTTACAAAATGACAAGTTTGCCCATGGGGATGCAGTACTTAACCTCCCTCCAAACCCTCTATCTACACCATTGTTATGAATTGAATTCCCTTCCAGAATGGATAAGCAGCTTATCATCTCTTCAATACCTGCGCATATACTACTGTCCAGCCCTGAAATCACTACCAGAAGCAATGCGGAACCTCACCTCCCTTCAGACACTTGGGATATCGGATTGTCCAGACCTAGTTAAAAGATGCAGAAAACCCAACGGCAAGGACTATCCCAAAATTCAACACATCCCCAAAATTATTATATGGTAG
>AtNRG1.1
ATGAACGATTGGGCTAGTTTGGGAATAGGTTCTATTGGGGAAGCTGTGTTTTCCAAGCTCCTGAAAGTTGTGATTGATGAAGCAAAAAAGTTCAAAGCTTTCAAACCCTTGTCCAAGGATCTCGTATCAACAATGGAGATATTGTTTCCGTTAACTCAAAAGATTGATTCGATGCAAAAAGAGCTTGACTTTGGTGTAAAGGAACTAAAGGAACTTAGGGATACGATCGAAAGAGCTGATGTAGCTGTTCGGAAGTTTCCAAGAGTCAAGTGGTACGAGAAATCTAAATATACTAGAAAAATTGAGAGAATCAATAAGGATATGCTTAAGTTCTGTCAGATTGATCTTCAGCTTCTTCAGCATAGGAATCAGTTGACGTTGTTGGGTTTGACGGGAAACCTTGTGAATTCGGTTGATGGTTTAAGTAAAAGAATGGACCTTTTGAGTGTTCCTGCGCCTGTTTTTAGGGATCTTTGTTCGGTTCCCAAGCTTGATAAGGTTATTGTTGGATTGGATTGGCCATTGGGGGAGTTAAAGAAGAGACTCCTTGACGATTCTGTGGTTACTCTTGTGGTTTCTGCTCCTCCTGGTTGCGGGAAAACCACGCTGGTTAGTCGGCTTTGTGACGATCCAGATATCAAAGGGAAGTTCAAGCATATCTTCTTTAATGTTGTGTCAAATACTCCTAACTTTAGGGTAATAGTACAGAATTTACTCCAGCACAACGGTTACAATGCACTTACATTTGAGAATGATTCTCAAGCAGAAGTTGGCTTAAGAAAACTGCTGGAGGAACTTAAAGAAAATGGTCCTATATTGTTGGTGTTGGATGATGTGTGGCGGGGAGCGGATTCTTTCCTTCAGAAATTTCAAATTAAGTTACCAAATTATAAGATTTTGGTGACTTCTCGGTTTGACTTTCCGAGTTTTGATTCCAATTATCGTTTGAAACCTTTGGAAGATGATGATGCTAGAGCCCTTCTCATTCATTGGGCATCGCGACCTTGTAACACGTCTCCTGATGAGTACGAAGATCTCCTCCAGAAGATATTGAAACGTTGCAATGGATTCCCAATCGTAATTGAAGTAGTGGGTGTTTCACTCAAAGGACGATCTCTAAATACATGGAAAGGTCAGGTGGAAAGCTGGTCTGAAGGGGAAAAAATTCTTGGTAAGCCTTATCCAACTGTGCTAGAATGTTTGCAGCCTAGTTTTGATGCTCTGGATCCCAACCTTAAGGAGTGCTTTTTGGACATGGGCTCATTTCTTGAGGACCAAAAGATACGTGCTTCGGTAATAATTGATATGTGGGTGGAATTATACGGTAAAGGTAGTAGTATCTTGTATATGTACCTTGAAGACCTTGCCTCCCAGAATCTACTTAAACTTGTTCCTCTCGGCACAAATGAGCACGAAGACGGTTTCTACAATGACTTCTTAGTGACTCAACATGATATCCTTAGGGAGTTGGCTATCTGTCAAAGCGAATTTAAGGAAAACTTAGAAAGAAAAAGACTAAATCTGGAGATACTAGAGAATACATTTCCAGACTGGTGTTTGAATACTATTAATGCCTCTTTATTGTCTATCTCTACGGATGATTTGTTCTCATCGAAATGGTTGGAAATGGATTGCCCCAATGTTGAGGCTTTAGTTCTAAATCTCTCTTCATCAGACTATGCATTGCCAAGCTTCATCTCTGGAATGAAGAAGCTGAAGGTTCTGACAATCACAAATCACGGTTTTTATCCAGCAAGATTGAGTAATTTCTCGTGTCTCAGCTCATTACCAAACCTGAAACGGATTAGATTGGAAAAAGTTTCAATCACTTTGCTAGACATTCCCCAACTGCAACTCAGCAGTCTTAAGAAGCTGTCTTTGGTCATGTGTAGTTTCGGTGAGGTTTTCTACGACACAGAAGATATAGTTGTCTCTAATGCTCTATCGAAATTACAAGAGATTGACATAGACTACTGCTATGATCTTGATGAGTTACCGTATTGGATCTCTGAAATTGTTTCATTGAAGACACTTAGCATCACAAACTGTAACAAGCTCTCTCAACTTCCAGAAGCTATAGGCAACTTGAGTAGACTAGAAGTGTTGAGGCTGTGTTCTTCTATGAATCTCTCTGAGCTGCCTGAAGCGACTGAGGGACTCAGCAACTTGCGGTTTCTGGATATTTCTCATTGCTTAGGATTGAGAAAGTTGCCTCAAGAGATTGGCAAACTGCAGAATCTGAAAAAGATCTCGATGAGAAAGTGTTCGGGATGCGAGTTGCCGGAGTCAGTGACGAATCTAGAGAATCTGGAGGTCAAATGCGATGAAGAAACTGGATTGTTGTGGGAAAGGCTGAAGCCAAAAATGAGAAATTTGAGAGTTCAGGAGGAGGAAATAGAGCATAACCTGAACTTGCTTCAAATGTTTTAA
>BAR1
ATGGAAGAATCTTCATCTTTGTCATTGCAGTCTTGCAATTGGAGACACCATGTGTTTCCAAGCTTCAGCGGCAAAGATGTCCGCAGAACCTTTCTCAGCCACCTTCTCAAGGAGTTCCGGCGTAAGGGAATCCGTACTTTCATAGATAATGATATCAAGAGAAGCCAAATGATCAGTTCTGAGCTTGTACGAGCTATCAGAGAATCTAGGATTGCGGTTGTAGTGTTGTCGCGGACCTATGCATCTTCAAGCTGGTGTTTGAATGAGTTGGTGGAGATAAAGAAAGTAAGCCAGATGATCATGCCGGTTTTCTACGAGGTGGATCCATCTGATGTGAGGAAACGAACGGGAGAATTTGGAAAGGCGTTTGAGGAAGCATGTGAAAGACAACCAGATGAGGAAGTGAAGCAGAAATGGAGAGAAGCATTGGTCTATATAGCTAATATAGCCGGCGAGTCTTCTCAAAACTGGGACAATGAAGCAGATCTGATTGACAAGATTGCTATGAGCATTTCATATGAATTGAATTCTACATTATCACGAGATTCCTACAATCTGGTTGGAATCGACAATCATATGAGAGAGCTGGATTCTTTGTTATGTCTGGAATCAACTGAAGTGAAAATGGTGGGGATTTGGGGTCCTGCAGGTATTGGCAAGACAACAATTGCCAGAGCTTTATTCAACCGGCTATCTGAAAACTTCCAACACACTATTTTTATGGAGAATGTTAAGGGAAGTTCTAGGACCTCGGAGCTCGATGCCTATGGCTTCCAGTTGCGTTTGCAAGAACAGTTTCTGTCTGAAGTTATTGATCATAAGCATATGAAGATACATGATTTAGGTTTGGTAAAAGAAAGATTGCAGGATCTGAAAGTTCTTGTTGTTCTTGATGATGTTGATAAACTAGAACAACTTGATGCCTTAGTGAAACAATCTCAGTGGTTTGGTTCTGGAAGTAGGATCATTGTGACCACGGAAAACAAACAGCTATTGAGAGCGCATGGGATCACTTGCATATATGAGTTGGGTTTTCCATCTAGAAGTGATTCTCTTCAGATTTTCTGCCAATATGCATTTGGAGAGAGTTCTGCACCAGATGGTTGTATCGAGCTTGCTACTGAAATAACAAAGCTTGCTGGCTATCTTCCCCTAGCTCTAAAGGTTTTGGGGTCCTCTCTGCGAGGGATGAGCAAAGATGAGCAAAAATCAGCATTGCCTCGACTCAGAACCAGTCTTAATGAGGATATTAGAAATGTTTTACGAGTCGGTTATGATGGTATACATGACAAGGATAAGGTCATATTCCTTCATATTGCTTGTTTATTCAATGGTGAGAACGTTGATTATGTGAAGCAAATACTTGCAAGTTCTGGCTTGGATGTCACATTTGGGCTTCAAGTCCTTACCAGTAGGTCTCTCATACACATATCGAGATGCAATCGTACTATTACGATGCACAATTTGCTAGAACAATTGGGTCGAGAAATTGTTTGCGAACAATCTATTGCCGAGCCTGGCAAACGTCAATTCTTGATGGATGCTTCAGAGATTTATGATGTACTTGCTGATAACACTGGTACTGGAGCTGTTTTGGGCATATCTTTGGACATATCTAAGATCAATGAGTTGTTTCTGAATGAAAGAGCTTTTGGTGGGATGCATAATCTGTTGTTTCTAAGATTCTACAAGTCCTCTTCGAGTAAAGATCAACCTGAGCTTCATTTACCTCGAGGCTTGGATTATTTACCCCGTAAACTTAGGCTGCTGCATTGGGATGCATTCCCCATGACATCAATGCCTCTGAGTTTTTGTCCACAGTTTCTTGTTGTGATAAACATAAGGGAGAGCCAGCTTGAGAAGCTGTGGGAAGGAACACAACCTCTTAGAAGTCTAAAGCAGATGGATTTAAGTAAGTCTGAGAATCTAAAAGAGATTCCTGATCTTTCGAAAGCGGTAAATATCGAGGAACTCTGTCTCAGTTATTGTGGAAGTTTGGTGATGTTACCTTCCTCGATCAAGAACCTCAACAAATTGGTTGTTCTTGACATGAAGTATTGCTCAAAGCTAGAGATTATCCCCTGCAATATGGACTTAGAGTCCCTTAGCATCCTCAATCTTGATGGATGCTCACGATTGGAGAGTTTTCCAGAAATTTCTTCGAAGATTGGATTTCTCTCTCTGTCAGAAACTGCAATAGAAGAAATTCCCACAACAGTCGCGTCTTGGCCATGTCTGGCAGCATTGGACATGTCAGGCTGCAAGAACCTCAAGACGTTTCCATGTCTTCCAAAAACTATAGAATGGTTGGATTTGAGCAGGACAGAGATCGAAGAAGTTCCTTTGTGGATCGATAAACTCTCAAAGCTCAATAAACTATTGATGAACAGCTGCATGAAGCTAAGAAGCATCTCTTCTGGGATCTCTACGCTGGAACATATCAAAACACTAGATTTTTTGGGGTGCAAGAATATTGTGAGCTTTCCTGTAGAGATATTCGAGAGCTCTCGGTTCTGTCATAATCTGGTGATGGAGATGAGAAACATTCAAAACCCTGATCTTCCTCGACCATTTTATTTCAAGAACAACTATATTGACACTATTCCAGATTGTATTACACGTCACTGCAAGCTGCCTTTTCTGAATTCATCAGGATCAATCTCCAGCAAGATAGAGAATGATTTCATCTGGTTCGATAAATAA
>beta-WOLF0
ATGGCTGAAATCGGATACTCGGTTTGTTCAAAACTTATTGAAGTGATGGGCAGTAAGATCATTAAAGAGATTTGCGACATGTGGGGTTACAATTCTCATCTTGAAGACCTCAACAAATCTGTCTTGACGATCAAGGATGTGCTCTTGGATGCTGAGGCGAAGCGGGATCTTTCCCGTGAACAACAGAGTTACATTGCAGAACTTAAGGATGTTGTTTACGATGCTGATGATTTGTTCGATGAGTTCCTCACTCTTGCTGAGCTCAAACAGATTGATGGCAACAACAAGGGTGGTGGTAAATTCTCCAAAAAGGTACGTCGTTTCTTTTCTTCTAATAAGGAGAAGATGGGTCAAGCTTACAAGATGTCTCATATGGTTAAAGAAATTAAGAAGCAGTTGGGTGAAATTGTTGATAGGTATACCAAATTTGGGTTTATTGTTGATTATAAACCTATTATTAGGAGAAGGGAGGAAACATGTTCTTATTTTGTAGGTGCCAAGGAGATTGTTGGGAGGGATAAGGATAAAGATGTTATCATAGGCATGTTGCTAGATCATGATAACGATTGTAGTTTCTTGGCTGTTGTGGGGGTTGGAGGGGTGGGAAAAACTACTCTTGCCCAACTTGTGTATAATGATGAAAGAGTCAAAAGTGAGTTCCAAGATTTGAGGTATTGGGTTTGTGTCTCTGATCAAGATGGGGGACAATTTGATGACAAAAGAATTCTTTGTAAGATTATAGAGTTAGTTACGGGCCAGATTCCTCCGAGTAACGAGAGCATGGAATCGGTGCGTAAGAAATTTCAAGAGGAATTAGGAGGAAAGAAGTACTTCCTTGTTCTTGATGATGTATGGAACGAGGATCGCCAGAAGTGGCTTCATCTAGAAAATTTCTTGAAATTGGGTCAAGGGGGAAGCAAGATTGTGGTAACCACACGTTCAGAGAAGACGGCAAATGTTATAGGGAAAAGACAAGACTATAAACTAGAATGTTTGTCAGCAGAGGATTCATGGCGCTTATTTGAAATGTCAGCTTTTGACGAAGGGCATGGCCAGGAAAACTATGACGAATTAGTGACGATTGGCAAGAAGATTGTTGAAAAATGTTATAACAATCCACTTGCTATAACAGTGGTAGGAAGCCTTCTTTTTGGACAAGAGATAAATAAGTGGCGGTCGTTTGAAAGCAGTGGATTAGCCCAAATTGCCAATGGTGATAATCAGATTTTCCCGATATTAAAGCTCAGTTACCACAATCTTCCACACTCCTTGAAGAGCTGCTTTAGCTATTGTGCAGTGTTTCCCAAAGATTATGAAATAAAGAAGGAGATGTTGATTGATCTTTGGATAGCACAAGGATACATTATACCGTTGGATGGAGGTCAAAGTATAGAAGATGCTGCCGAGGAACATTTTGTAATTTTGTTAAGAAGATGTTTCTTTCAAGATGTAAAGAAGGATTCTCTTGGTAATGTTGATTATGTTAAAATCCACGACTTAATGCACGATGTCGCTCAAGAAGTGGGGAAGGAGGAAATCTGTGTAGTGACTTCAGGTACAAAGAAGTTGGCTGATAAAATCCGTCACGTGGGTTGTGTTGTCGATAGAGATCCAGAAATAGTCTTTTTATGTAGCAATAAGATTCGTTCGTATATTAGCGGTCGCTGCATAAAGAATCCGGTGGATTCACAAATAGACAACTGGATGTGCCTTAGGGTGTTGGACTTGTCAGATTCATGTGTTAAAGATTTGTCTGATTCAATAGGTAAGCTGCTGCACTTAAGGTATCTTAACCTCTCTTCTAATATAAAGTTGGAGATAATCCCTGATGCAATTACAAGACTGCATAACTTGCAGACACTACTTTTAGAAGATTGCAGAAGTTTAAAGGAGTTGCCAAAAGATTTTTGCAAATTGGTCAAACTGAGGCACTTGGAATTACAGGGTTGTCATGATTTGATTGGTATGTCATTTGGAATGGATAAGCTAACTAGTCTTAGAATACTACCAAACATTGTGGTGGGTAGGAAGGAACAAAGTGTTGATGATGAGCTGAAAGCCCTAAAAGGCCTCACCGAGATAAAAGGCTCCATTGATATCACAATCTATTCAAAATATAGAAGAGTTGAAGGCATGAATGGCACAGGAGGAGGAGCTGGGTATTTGAAGAGCATGAAACATCTCACGGGGGTTAATATTACATTTGATGAAGGTGGATGTGTTAACCCTGAAGCTGTGTATTTGAAGAGCATGAAACATCTCACGAGGGTTATTATTATATTTGATTATAAAGGTGGATGTGTTAACCCTGAAGCTGTGTTGGCAACCCTAGAGCCACCTTCAAATATCAAGAGGTTAGAGATGTGGCATTACAGTGGTACAACAATTCCAGTATGGGGAAGAGCAGAGATTAATTGGGCAATCTCCCTCTCACATCTTGTCGACATCACGCTTGAAGATTGTTACAATTTGCAGGAGATGCCAGTGCTGAGTAAACTGCCTCATTTGAAATCACTGGAACTTACAGAGTTGGATAACTTAGAGTACATGGAGAGTAGAAGCAGCAGCAGTAGCAGTGACACAGAAGCAGCAACACCAGAATTACCAACATTCTTCCCTTCCCTTGAAAAACTTACACTTTGGCGTCTGGACAAGTTGAAGGGTTTTGGGAACAGGAGATCGAGTAGTTTTCCCCGCCTCTCTAAATTGGAAATCTGGAAATGTCCAGATCTAACGTCATTTCCTTCTTGTCCAAGCCTTGAAGAGTTGGAATTGAAAGAAAACAATGAAGCGTTGCAAATAATAGTAAAAATAACAACAACAAGAGGTAAAGAAGAAAAAGAAGAAGACAAGAATGCTGGTGTTGGAAATTCACAAGATGATGACAATGTCAAATTATGGAAGGTGGAAATAGACAATCTGGGTTATCTCAAATCACTGCCCACAAATTGTCTGACTCACCTCGACCTTACAATAAGTGATTCCAAGGAGGGGGAGGGTGAATGGGAAGTTGGGGATGCATTTCAGAAGTGTGTATCTTCTTTGAGAAGCCTCACCATAATCGGAAATCACGGAATAAATAAAGTGAAGAGACTGTCTGGAAGAACAGGGTTGGAGCATTTCACTCTGTTGGAATCACTCAAACTTTCAGATATAGAAGACCAGGAAGATGAGGGCGAAGACAACATCATATTCTGGAAATCCTTTCCTCAAAACCTCCGCAGTTTGAGAATTAAAGACTCTGACAAAATGACAAGTTTGCCCATGGGGATGCAGTACTTAACCTCCCTCCAAACCCTCTATCTACACCATTGTTATGAATTGAATTCCCTTCCAGAATGGATAAGCAGCTTATCATCTCTTCAATACCTGCGCATATACTACTGTCCAGCCCTGAAATCACTACCAGAAGCAATGCGGAACCTCACCTCCCTTCAGACACTTGGGATATCGGATTGTCCAGACCTAGTTAAAAGATGCAGAAAACCCAACGGCAAGGACTATCCCAAAATTCAACACATCCCCAAAATTATTATATGGTAG
>BjuWRR1
ATGGCTGACGGAGTTGTGTCGTTTGGAGTGGAGAAACTCTGGGATCTCCTGAGTCGAGAATCAGAGAGACTGCAGGGAGTTCATGAGAAAGTTGATGATCTAAAATGTCAGATGAGAATGTTACAGTCGTTGTTGAAAGATGCAGATGCCAGGAAATATGAGAATGAAGCAGTGAGAAACTTCTTGGAAGATGTCAAAGACATTGTATTTGATGCTGAAGATATAATTGAATCCTTTCTTTTGAAAGAACTTAGTGGAAACCAAAAAGGGATCAAGGGGCGTGTGAAAAGACTTTCTTGTTTCTTAGTGGATCGCCGAGGTCTTTCTATGGACATTGAAGGCATAACTAAGAGAATGTCTAAGGTGGTTGCGCAAATGCAGAGCTTTGGTATACAGCATAGCGTTAACAAACCACCGCCTCTACAAAAGAGACAGAGGGAGATCCAACAAACATATCCAAAGAGATCTCAAAAGGATCTTGTGGGGGTGGAACAGAGTGTTAATGAATTGGTTGGTCATTTGGTGGAGAATGATAACATCCAAGTAGTTTCCATATCTGGGATGGGTGGTATTGGGAAAACCACTCTTGCCAGACAAGTTTTTCATCATGACATTGTTCGAAGTCATTTTGATGGATTCGCATGGATCTGCGTTTCGCAAGATTTTAAGCGGAAGGATATTTGGCAAAAGTTATTGCAAGACCTCAGACCACATGATAAGGGCAACAAACATATGAATGAAGAAACACTCCAGGCTGAGCTCTTTCACTTGTTGGAAACATCTAAATATTTAATTGTCATGGATGATGTATGGAAAAAAGAAGACTGGGATGTAATAAAAGACGTTTTCCCCCAAGAAAGAGGTTGGAAGATGATTCTTACTTCACGTGATGAAGGTGTTGGTTTGCATGTAAACCCAAAATCTTTCCTCTTTAAACCAAAAATCCTTACTCCTGAAGAAAGTTGGAAGCTATGTGAGAGCATAGTATTCTCTAGAAGAGAGATAACCGAATTTATTGTTGATGAAGAACTAGAAGCCATGGGAAGGAAAATGGTCAAATATTGTGGAGGACTACCATTAGCTGTTAAAGTGTTGGGAGGTTTGTTAGCTAATAAAATCATGGTTGAAGAGTGGAAAAGAGTAGATGACAATATTAAAACTCAGATAGTTCGCAGAGATGACAAAAATCAAGATTCGGTTTACCGAGTATTGTCTATGAGCTATGAAGATTTGCCAATGCAGTTGAAGAATTGCTTCCTCTACCTAGCTCATTTTCCAGAAGATTACAAGATAGAAGCAGAGCAATTGTATTATTACTGGGAAGCAGAAGGAATAATAACGTCAAGTGTCGATGGAGAAACCACTAGGAAAATTGGAGAAGACTACATAGACGAGCTAGTAAGGAGAAATATGATTATTGGAGTAAAAGAGGATTTGAGTTGCAGATGGGAGTATTGTCAAATGCATGACATGATGAGAGAAGTATGTTTATCTAAAGCCAAAGAAGAGAACTTTCTTCAGTTTATCAAAGTCCCTACTACTTCCACCTCCACCATCAATGCTCATACTCCTACCAGATCTCGCAGACTCGTAGTACACGGTGGTGGTAATGCATTTGATATGCTGGAACGTAAAAACAATCAAAAAGCTAGATCTGTTTTGGGTTTTGGACTCGACAGCAACTTGTGGAAGCAGTCAGGTCAAGGATTCCAAAATTTACTGTTACTTAGGGTCTTAGATTTGAGTTTAGATTATAAAATAGACTCTAAAGGGTGGAGAATACCTTCGAGCATTGGAAAACTCATTCATTTGAGATATTTGAGATTAGAGATGGGTCATGCAACTCATGTACCTTCTTCTTTACGGAATCTAAAGCTTCTAATCTATTTGAGAATTTACTCCTGGAAAAGAGTTCATCTGCCAAGTATCTTTAAAGAGATGGTAGAGTTGAGGTTCCTGATTCTTCCCCGTTCTTTTGACGCTAAAACAAAGTTGGAATTGGGTAATCTAGTGAACCTGGAGTGCTTGACCGGCTTCCGATCAGAATACGGTAGCATCACAGACTTCCTCCGAATGAAAAAGCTCAGGACTCTCGAGATATTTCTCAAAGGCAGGTATACTTCTGAAACTCTAGCGTCATCTCTCTGTGAATTAAGAAACCTGGAGGTGCTTAGGTTGATCGATGAGAACCGATCCGGTGGGGCTTATGATGTGGATTTCGTTTGGAATTTCATTCATCTAAGGTCTTTAAAGCTGGGAATACGTATCAAAAAGCTTCCTGAGCACTCTCGATTTCCTCCCCACCTTGCACATGTATCTCTAAGTGGCTGTAAAATGGAGGAGGATCCACTGCAGATTCTGGAAAAGTTGCTTCATTTAAAGTCAGTTTTATTAGGAATTGATGCTTTCGTGGGGAGGAAGATGGTGTGTTCAAAAGGTGGATTCCCTCAATTATGTAAGCTACTAATATGGTCCCTAGACGACTGGGAAGAGTGGATAGTCGAAGAAGGGTCGATGCCATGTCTTCGTACCTTGTCTATATGGTTATGTGACAAGTTGAAGGAGCTACCGGAAGGGCTCAAGTATATCACTTCTTTAAAGGAACTGGAAATCACACATAAGATCAAGGAGTGGGAGACGAAACTCGTACCAGGTGGGGAAAGTTACCACAAAGTCCAACACATTCCTAGTGTTCAATTACACATTCCAGGTGGCAACGACTCTGATAGCGACGAATAA
>Bph1/9-1
ATGGAGGCCACGGCGGTGAGCATTGGCAGGTCCGTGCTGAAGGGAGCGCTTGGCTTCGCCAAATCCACCTTGGTGGAGGAGGTTTCCCTGCAGCTCGGCGTCCAGCGTGACCAGGCGTTCATCAGGGACGAGCTGGAGATGATGAACTCCTTCCTGATGGCCGCCAATGATGAGAAAGATGACAACAAGGTGGTAAGGACCTGGGTGAAGCAGGTCCGCGACGTGGCCTACGACGTTGAGGACTGCCTCCAGGACTTCGCCGTCCGCTTGGGGGGGAAGAGTTCAACCTGGTGGCTCAGCCCTCACACGCTGTGGGAGCGGCGCCGCATCGCCAAGCAGATGAAGGAGCTGAGGGGCAAGGTTGAGGATGTCAGCCAGAGGAACATGCGCTATCAACTCATCAAGGACTCCAAGCCTACTGTAGCTACCAATGTCACACCCAGCAGCACTGCCCGTGCGACCATGTCTGGCGCGCAGGAAGAACGGTGGCAGCATGAGAAGGCAATAGATCATCTGGTTCGGCTGGTCAAAACCAAAGTCGATGAACGTAGAGTGATCGCGGTGTGGGGAACAAGTGGTGATATCAGGGAAATGTCCATCGTTGGAGGGGCCTATGATCATCTCAAGAGAAACAACAAGTTTGAGTGCTGTGCCTGGGTTAATTTGATGCATCCTCTGAACCCAACAAAGCTCCTGCAAACCATTGTTAGGCAATTCTATGTAAGATCTCTTCAGGAGGCTGGCAAAGCAACTCCCTCGTGTCAAATTCTGAGTAGCATGTTGATAAAGGAAGATCAGGGTTTGGGGTTTAGGGTTCTGAGGAGCATGCTGATGAAGGAAGATCATTTGAATGATGAGTTCAATAAATATTTGAGTGACAAGTGCTACCTCATTGTGCTTAATGACCTATCGACCGCTGAAGAGTGGAAGCAAATTAAAATGCTCTTCCCAGACAACAAGAAAGGAAGCCGAATCATAGTGTTCACACAACAAGTTGAAGTTGCAAGCTTTTGCGCTAGGACAGAGGAGGTGGCACCCGAGCACATGCAGTTGTTTGCTGATCAGACTCTTTATGCTTTTCACTGCAAGGGTGCTAAAGATGGAGTAGATTCAATGGAGGACTCATCTAACTTAAACGAAGACACTACATACAACGCTGTAGAAGGAAAGAGCCTCACTTGCACATATTCAATGGTAACTGCTTTCAAGGAATCTGAGATCGTTGGGCGAGTTGATGAAATAAAGGAGATTATTGAACTGATTTCAAAAGGTAGCCAACAACTTGAGAAGATCTCAGTGTGGGGAATGGGTGGTATTGGGAAAACCACTCTAATTCAAAATGTCTACCGAAGCGAAAAGGTTAAGAAGATGTTTGATAAGCATGCATGTGTCACGATCATGCGCCCGTTCAATCTTAATGATCTTCTTATGAGCTTAGTTAGGCAACTAGAAGATTCAAAAACTTCTGGAGGAAAGGAGTTGGTTAGCATTTTAGAAGGAAAGAAATACTTGATTGTTCTTGATGATGTATTATTCACAACAGAATGGGATGCTATAGAATCATATTTCCCAGCAACGGAAACAGGAAGCCGGATCATAATAACCACAAGGCATGAAAGTATTGCTAAGCATTGTTCAGGGGATCAACAAGGAAAAATGTATCAACTCAATCGTCTAGGAGACAACGATGCAAAGAACCTCTTTGCAAAGAAGGTATTTAAGGAGTCAGTAAATTTGGATCAACAAGATCTTGAATTGATCAAAGAAGCGAAACCGATTCTAAAGAAGTGCAATGGACTTCCCCTTGCAATTGTCACCATAGGTGGTTTCTTGGCAAGCCGCCCCAAAACTACTTTGGAGTGGAGAAAATTGAATGAGCATATTAGTGCAGAGTTGGAGACAAACCCAGGGCTTGAGGCCATCAGAGCTGTCCTTAATATAAGCTACGACGGATTACCTTATCACCTCAAGTCTTGCTTCTTGTATCTGTCCATCTTTCCTGAAGATGGCAAGATTAGCAGAAAACGTTTGGTGCGTCGATGGTGTGCAGAGGGTTACTCAAGGGAGCTATGGGACAAATCTGCAGAGGAAATAGCAAACAACTACTTCTTTGAACTCATAGACAGAAGCATGATCCTACCAACTCAAAATTCAACTTACAGCAGTAGAGGGGCTGATTCTTGCCAGATCCATGATATCATGCGTGAGATAGCCATCTTGAAGTCAAAGGAGGAAAACCTTGTTCTTAGACTCGAAGGGGGTCCCAGGCTATACAATCATGACACAGTTCGGCATATTTCCATTACAAACAGCAGCGAGGACTGGGAGACAGATGTCGGTGAATTGAAGACAACAGTAGACATGTCCCGAATAAGATCATTAACAGTATTTGGGATGTGGAGACCTTTTTTTATTTCTGACAAGATGCAGTTACTACAAGTGCTAGACTTGGAAGACACAAACGGTGTATATGATCATCATATTAAGCAAATTGGGAAGCTCCTTCACCTTAGATACCTTTCTCTAAGAGGATGTAGGGACATTACTTACCTGCCTGATTCCTTAGGTAACCTAAGGCAACTGGAGACACTAGATGTCAGAGGTACGTGCATACTCAGGTTGCAAAAGACCATCATTAATCTTCGCAAGCTAAAGTATCTCCGTGCTGTCCCAAATTTATCTGACCCGTATGAAGACATAGCAGAGAAACTACCAGAGCTCATTAGGAACAGGCTATGCATTTCTGCGACTGTGTTGCTGGCGCTTTGCGTGTTATGCTCAGCAAGTGCAATATGTAAGTTTGATGTAGGGATTAGTACCCGTGACCTCTGCACCTTGTGTTGCTGCAGTATTCTCCCTGCCATTGCCATGCGCCTCGACGGGAATGGTGTAGTAGCACCGAGAGGGCTGAGGAGACTGACAGCCCTGCACACGCTAGGTGTGGTGGACATTTCATGGCAGCCATCAATTTTACAAGATATCAAGAGGCTCATCCAGCTGCGCAAACTGGGAGTGAGCGGTGTCAACAAGAAAAACAGCAAAAAGTTTTTATCTGCCCTTGTCGCTCTCAGCCGCCTGGAATCATTGTCACTGATCTCGAAGGGGAAGCCAGGTCTCTGGGGCTGTCTGGATGCTGATGAAAAGTTTTCGCCACCTAAGAATCTCAAGACTCTGAAGCTTCAAGGCAACCTGGTTGGGTTGCCAAAATGGATCGGGCAGCTCAACAATCTCGTGAAGCTGAAGCTATCAGAAACCGGGCTCAAGGATCATGATGCTGCTATACAAGTCCTTGGTAAGCTACGAAACCTGACCATCCTATGCCTGCTGGGCAAGTCATTTCACTCGCTTGAGGGTGGTGAACTCAATTTCTCGGAGGGATCTTTCAAAAGCCTGGTGGTTCTCGAGCTTGACTTGAGTGGGAGCAAATGCGTCAAGTTTCAACAAGGAGCATTCCACAATCTTGAGCTACTGGAGCTTGATTGTGAGCCACGGGAGCTTTCTGCAGGTCATATTGAAGAAATCAAAACTAAGTTCTCTGGGCTAGAATTTCTCCCAAGAATCAAGGAAGTCCGGCTCCAGGGTTATTTTTACGGATCTTGTGACACACGAAAATTGAAGGAGGACTTGCTGGCACAGCTTTCCGAGAACCCAAAGAAACCAATCCTGAAGACTAGCAGGTGA
>Bs2
ATGGCTCATGCAAGTGTGGCTTCTCTTATGAGAACAATAGAATCTCTCTTGACATTCAATTCGCCGATGCAATCTCTATCCTGTGATCACAGAGAAGAACTTTGCGCTCTTCGTGAAAAAGTTAGTTCCCTGGAAGTATTTGTCAAGAACTTTGAGAAAAACAATGTTTTTGGGGAAATGACGGATTTTGAAGTAGAGGTAAGAGAAGTTGCAAGTGCTGCTGAATACACAATTCAACTGAGACTAACAGGAACTGTACTGGGAGAAAATAAAAGCCAGAAAAAAAAGGCGCGTCGAAGGTTTCGTCAAAGCCTGCAACAAGTAGCAGAGGACATGGATCATATCTGGAAAGAGTCGACAAAGATCCAAGATAAAGGAAAACAAGTATCAAAGGAATCATTGGTTCATGATTTTTCAAGTTCAACAAACGATATTTTGAAGGTTAAGAACAATATGGTTGGACGTGATGATCAAAGGAAACAGTTGTTAGAAGATCTGACTAGAAGCTACTCTGGGGAACCCAAAGTCATCCCGATTGTCGGGATGGGAGGCATAGGTAAAACAACCTTAGCAAAAGAAGTTTACAATGATGAATCAATTCTATGCCGTTTTGATGTTCATGCCTGGGCTACCATATCTCAACAGCACAACAAAAAGGAAATTTTGCTGGGCCTTCTGCATTCCACAATCAAAATGGATGACAGGGTTAAGATGATTGGTGAAGCAGAGCTAGCAGACATGTTACAGAAAAGTTTAAAGAGAAAGAGGTACTTAATTGTCTTGGATGATATCTGGAGTTGTGAAGTGTGGGATGGCGTGAGACGATGCTTTCCAACTGAAGACAATGCAGGGAGTCGAATACTGTTGACTACCCGTAATGATGAAGTAGCTTGTTATGCTGGTGTAGAGAATTTTTCTTTGCGGATGAGCTTCATGGATCAAGATGAGAGTTGGAGTCTTTTCAAAAGTGCAGCATTTTCAAGTGAAGCATTACCATATGAGTTCGAGACTGTTGGAAAGCAAATCGCAGATGAATGTCACGGGTTACCACTAACTATTGTCGTGGTTGCAGGGCTTCTCAAATCTAAAAGGACAATAGAAGATTGGAAAACTGTTGCTAAAGATGTCAAGTCATTCGTCACAAATGATCCTGATGAACGATGTTCACGTGTGCTTGGGTTGAGTTACGATCACTTGACAAGCGATCTAAAAACATGTCTTCTGCATTTCGGAATTTTTCCAGAAGACAGTGATATTCCAGTGAAGAATTTGATGAGATCATGGATGGCTGAGGGGTTCCTGAAGTTGGAAAATGATTTGGAAGGAGAGGTTGAGAAGTGTTTGCAAGAGCTTGTCGATAGATGTCTAGTCCTCGTCAGCAAGAGAAGTCGAGATGGAACAAAAATTAGATCATGTAAGGTTCATGATCTAATATATGACCTGTGCGTGAGAGAAGTTCAAAGGGAGAACATTTTTATCATGAACGACATTGTTCTTGACGTATCATATCCAGAATGTTCATATCTCTGTATGTATAAAATGCAGCCCTTTAAGCGCGTGACTGGTGATGAAATTAATTATTGTCCCTATGGTCTTTATAGGGCTCTTCTTACCCCTGTAAATCGTCAGTTGAGAGATCATGACAACAACAATCTTTTGAAACGAACCCATTCTGTTTTCTCTTTTCATCTTGAGCCTTTATATTATGTTCTCAAATCAGAGGTTGTTCATTTCAAATTACTCAAAGTCTTGGAGCTGAGACACAGACAGATTGATGGTTTCCCTCGAGAGATACTAAGCCTCATCTGGTTGAGGTACCTATCATTGTTCAGCTATGGGAATTTCGATGTACCTCCAGAAATTTGCAGGTTATGGAATCTGCAGACATTCATTGTTCAACGGTTTCGATCAGATATAATAATTTTTGCTGAGGAAATTTGGGAACTAATGCAATTAAGGCATCTTAAACTGCCCAGATTTTATTTGCCAGATTGCCCAAGTGGATCTGTTGACAAAGGAAGGCACTTGGATTTTTCAAACTTACAAACTATTTCTTACTTGTCTCCACGTTGTTGCACGAAGGAGGTTATTATGGGGATTCAGAATGTCAAAAAATTAGGAATCAGTGGAAATAAGGATGACTATAAAAGTTTTCGGGACTCTGGGCTTCCCAACAATCTTGTCTATCTGCAGCAACTTGAAATATTGAGTCTTATATCTGTTGATTATAGCCTTTTGCCAGTGATCATTTCAAGTGCAAAAGCTTTTCCAGCAACGCTCAAGAAGTTGAAGTTGGAAAGAACTTATCTAAGCTGGTCATACTTGGACATCATAGCTGAGTTGCCTAACCTTGAGGTGCTGAAGCTGATGGATGACGCTTGTTGTGGTGAAGAATGGCATCCAATTGTTATGGGATTTAATCGATTGAAGCTTTTGCTAATTAAATATAGTTTTCTCAAGTTCTGGAAAGCCACAAATGACAATTTTCCTGTCCTTGAGCGCCTCATGATTAGAAGTTGCAAAAATTTGAAAGAGATACCCATTGAGTTTGCAGATATACACACACTACAGCTGATTGAGTTAAGAGAGTGTCCTCCCAAACTTGGGGAATCTGCTGCACGAATTCAGAAAGAACAAGAAGACCTCGGAAACAACCCTGTGGATGTTCGTATCTCAAATCCATTGAAGGAGAGTGATTCTGATTCAGAAGAACATTAG
>Bs4
ATGGCATCTTCTTCTTCTTCTTCTGCAAGTAATTCAAAGTATTATCCTCGATGGAAGTACGTTGTTTTTCTAAGTTTCAGAGGTGAAGACACTCGAAAAACATTTACAGGTCACTTATACGAAGGTTTGAGAAATAGAGGAATAAACACATTTCAAGATGATAAAAGACTAGAGCATGGAGATTCAATTCCAAAAGAACTCTTGAGAGCTATAGAAGATTCTCAAGTTGCACTTATCATTTTCTCAAAGAATTATGCTACATCTAGGTGGTGCTTGAATGAACTAGTGAAGATCATGGAATGCAAAGAGGAAGAAAATGGACAAACAGTCATACCGATCTTTTATAATGTGGATCCATCACATGTTCGATACCAAACTGAAAGCTTTGGAGCAGCATTTGCCAAACACGAATCAAAGTATAAGGATGATGTTGAGGGGATGCAGAAGGTGCAAAGATGGAGAACTGCCCTAACTGCTGCCGCAAATCTAAAAGGATATGATATCCGTAACGGGATTGAATCAGAGAATATTCAGCAGATCGTAGATTGCATCTCTTCCAAATTTTGTACGAATGCTTATTCTTTATCTTTTTTGCAAGATATTGTGGGAATAAATGCTCACTTAGAGAAACTAAAATCGAAACTTCAAATAGAAATCAATGATGTTCGGATTTTAGGGATCTGGGGAATAGGCGGAGTCGGTAAAACAAGAATAGCAAAAGCCATTTTTGATACTCTATCTTATCAATTTGAAGCTTCTTGTTTTCTTGCTGATGTTAAAGAATTTGCAAAAAAGAATAAACTGCATTCTTTACAAAATATTCTTCTCTCTGAACTGTTAAGGAAAAAAAATGATTACGTCTACAACAAGTATGATGGAAAGTGTATGATTCCAAACAGACTTTGTTCTTTGAAGGTTCTAATTGTGCTTGATGATATAGATCATGGTGATCAGATGGAGTATTTAGCAGGTGATATTTGTTGGTTTGGTAATGGCAGCAGAGTTATTGTAACAACTAGAAACAAACATTTGATAGAGAAAGATGATGCGATATACGAAGTGTCTACACTGCCTGATCATGAAGCTATGCAATTATTCAATATGCATGCTTTTAAAAAAGAAGTTCCAAATGAGGATTTTAAGGAGTTGGCGTTAGAGATAGTAAATCACGCTAAAGGCCTCCCTTTAGCCCTCAAGGTGTGGGGCTGTTTATTGCATAAAAAAAATCTCTCTTTATGGAAAATAACAGTAGAGCAAATAAAGAAAGACTCTAATTCAGAAATTGTTGAACAACTCAAAATAAGTTATGATGGGTTGGAGTCCGAAGAGCAGGAAATATTTTTAGATATAGCATGTTTCTTCCGCGGAGAGAAAAGAAAAGAGGTCATGCAAATTCTTAAGAGTTGTGACTTTGGAGCTGAATACGGATTGGATGTTCTGATTAATAAATCTCTTGTGTTCATATCTGAAAATGACAGGATTGAAATGCATGATTTGATTAGAGATATGGGTAGATATGTGGTGAAAATGCAAAAGCTTCAGAAAAAACGTAGCAGAATATGGGATGTTGAAGATTTCAAAGAAGTGATGATAGACTATACGGGGACCATGACAGTGGAAGCAATCTGGTTTAGTTGCTTTGAAGAAGTACGTTTTAATAAGGAGGCAATGAAAAAAATGAAAAGGCTTAGGATATTACACATATTTGATGGTTTTGTCAAATTCTTCTCTTCGCCTCCCTCTTCCAATTCCAATGATTCAGAAGAAGAAGATGATTCCTACGACTTAGTCGTAGATCACCATGATGACTCTATTGAGTACCTGTCCAATAACTTGCGTTGGTTAGTCTGGAATCACTATTCTTGGAAGTCATTGCCAGAAAATTTTAAACCAGAAAAGCTTGTTCATCTTGAACTCCGTTGGAGTTCGCTTCATTATTTATGGAAGAAAACAGAGCATTTGCCGTCTCTACGAAAGCTAGATCTCAGCTTATCTAAAAGTCTGGTGCAAACACCAGATTTCACGGGGATGCCAAATTTGGAGTATTTGAATCTGGAGTACTGTAGTAAGCTTGAAGAGGTTCACTATTCCCTAGCATATTGCGAAAAACTCATTGAGTTAAATTTGAGTTGGTGTACAAAGCTTAGGAGATTTCCATATATTAACATGGAATCTCTTGAATCTCTGGATCTACAATATTGCTATGGTATAATGGTGTTTCCAGAAATCATCGGAACGATGAAGCCGGAGTTAATGATTCTCTCAGCAAACACTATGATAACTGAACTACCATCATCTCTTCAGTACCCAACTCATCTCACAGAGCTAGATTTGAGTGGCATGGAAAACCTTGAAGCTCTTCCAAGCAGCATTGTCAAGTTGAAAGATTTGGTGAAGCTAAATGTGTCGTACTGCTTAACGCTTAAAAGCTTGCCTGAAGAGATTGGTGATTTAGAAAACTTGGAGGAACTTGATGCTTCGCGTACTCTAATTTCACAGCCTCCATCTTCCATTGTCCGCTTGAACAAGCTTAAATCCTTGAAGTTAATGAAACGAAACACATTAACAGATGATGTGTGCTTTGTGTTTCCTCCTGTGAATAACGGGTTACTCTCATTGGAAATTCTGGAGCTCGGTTCCTCCAATTTCGAAGATGGAAGAATTCCGGAAGATATTGGATGTTTATCCTCTTTGAAAGAGTTACGTCTCGAGGGAGATAATTTCAATCATTTGCCTCAAAGCATAGCCCAACTTGGTGCACTTCGATTCTTATACATAAAAGATTGCAGGAGTCTTACAAGTCTGCCAGAATTTCCACCGCAATTAGATACAATATTTGCAGATTGGAGCAATGATTTGATCTGTAAGTCACTGTTTCTAAATATCTCATCATTCCAACATAACATCTCTGCTTCAGATTCGTTGTCGTTAAGAGTGTTTACGAGTTTGGGGAGTAGTATCCCAATCTGGTTCCACCATCAGGGAACAGATACAAGTGTTTCAGTCAATTTGCCTGAAAACTGGTATGTATCAGATAACTTCTTGGGATTCGCTGTATGTTACTATGGCAATTTAACTGAGAACACAGCTGAATTGATTATGAGTTCTGCAGGGATGCCATGTATCACCTGGAAACTTTTGTTATCGAATCATTCAGAATGTACATATATTAGGATTCATTTTTTCTTGGTACCTTTTGCTGGCTTATGGGATACATCTAACGCCAATGGTAAAACACCAAATGACTATAAGCACATTATGTTATCTTTTCCTCAAGAATTGAAGGAGTGTGGAGTTCGTTTGTTCTATGAAGATGAATCTGTGCTTGAGACCACCAATGATGAACTTACCATTGGGGTAAGGAGGATCAGATACGACGACGACGATAGTGAACATTATGAGGAGGCTGGTTGTTCCTCTTCTAAGAAACAAAGATCATAA
>CaMi
ATGGAAAAACGAAAAGATATTGAAGAAGCAAACAACTCATTGGTGTTATTTTCTGCTCTTAGCAAGGACATTGCCAATGTTCTAATTTTCCTAGAGAATGAGGAAAATCAAAAAGCTCTTGACAAAGATCAAGTTGAAAAGCTAAAATTGAAAATGGCATTTATTTGTACATATGTTCAGCTTTCTTATTCCGATTTTGAGCAGTTTGAAGATATAATGACTAGAAATAGACAAGAGGTTGAGAATCTGCTTCAATCACTTTTGGATGATGATGTCCTTACTAGCCTCACCAGTAATATGGATGACTGTATCAGCTTGTATCATCGTTCTTATAAATCAGATGCCATCATGATGGATGAGCAATTGGACTTCCTCCTCTTGAATCTGTATCATCTATCCAAGCATCACGCTGAAAAGATATTTCCTGGAGTGACTCAATATGAAGTTCTTCAGAATGTATGTGGCAACATAAGAGATTTCCATGGGTTGATACTGAATGGTTGCATTAAGCATGAGATGGTTGAGAATGTCTTACCTCTGTTTCAACTCATGGCTGAAAGAGTAGGACACTTCCTTTGGGAGGATCAGACTGATGAAGACTCTCGGCTCTCCGAGCTAGATGAGGATGAACACAATGATAGAGACTCTCGACTCTTCCAGCTAACACATCTACTCTTGAAGATTGTTCCAACTGAACTGGAGGTTATGCACATATGTTATACAAATTTGAAAGCTTCAACTTCAGCAGAAGTTGGACGCTTCATTAAGAAGCTCCTGGAAACCTCACCGGATATTCTCAGAGAATATATCATTCAACTACAAGAGCATATGTTAACTGTTATTCCCCCTAGCACTTTAGGGGCTCGAAACATTCATGTCATGATGGAATTCCTATTACTTATTCTTTCTGATATGCCCAAGGACTTTATTCATCATGACAAACTTTTTGATCTCTTGGCTCATGTTGGAACACTTACCAGGGAGGTATCGACTCTTGTACGTGACTTGGAAGAGAAATTAAGGAATAAAGAGGGTAATAACCAAACAAATTGTGCAACCCTAGACTTGCTGGAAAATATTGAACTCCTCAAGAAAGATCTCAAACATGTTTATCTGAAAGCCCCAAATTCATCTCAATGTTGCTTCCCCATGAGTGGTGGACCACTCTTCATGCATCTTCTACACATGCACTTAAATGATTTGCTAGATTCTAATGCTTATTCAATTTCTTTGATAAAGGAAGAAATCGAGTTGGTGAGTCAAGAACTGGAATTCATAAGATCATTCTTTGGGGATGCTGCTGAGCAAGGATTGTATAAAGATATCTGGGCACGTGTTCTGGATGTGGCTTATGAGGCAAAAGATGTCACAGATTCAATTATTGTTCGAGATAATGGTCTCTTACATCTTATTTTCTCACTTCCCATTACCATAAAGAAGATCAAACTTATCAAAGAAGAGATCTCTGCTTTAGATGAGAACATTCCCAAGGACAGAGGTCTAATCGTTGTGAACTCTCCCAAGAAACCAGTTGAGAGAAAGTCATTGGCAACTGATAAAATAATTGTAGGTTTTGAGGAGGAGACAAACTTGATACTTAGAAAGCTCACCAGTGGACCCGCAGATTTAGATGTCATTTCGATCACCGGTATGCCGGGTTCAGGTAAAACTACTTTGGCATACAAAGTATACAATGATAAGTCAGTTTCTAGACATTTTGACCTTCGTGCATGGTGCACGGTCGATCAAGGATATGACGACAAGAAGTTGTTGGATACAATTTTCAGTCAAGTTAGTGGCTCAGATTCAAATTTGAGTGAGAATATTGATGTTGCTGATAAATTGCGGAAACAACTGTTTGGAAAGAGGTATCTTATTGTCTTAGATGATGTGTGGGATACTACTACATTGGATGAGTTGACAAGACCTTTTCCCGAAGCTAAGAAAGGAAGTAGGATTATTTTGACAACTCGAGAAAAGGAAGTGGCTTTGCATGGAAAGCTGAACACTGATCCTCTTGACCTTCGATTGCTAAGACCAGATGAAAGTTGGGAACTTTTAGAGAAAAGGACATTTGGTAATGAGAGTTGCCCTGATGAACTATTAGATGTCGGTAAAGAAATAGCCGAAAATTGTAAAGGGCTTCCTTTGGTGGCTGATCTGATTGCTGGAGTCATTGCTGGGAGGGAAAAGAAAAGGAGTGTGTGGCTTGAAGTTCAAAGTAGTTTGAGTTCTTTTATTTTGAACAGTGAAGTGGAAGTGATGAGAGTTATAGAATTAAGTTATGACCATTTACCACATCACCTCAAGCCATGCTTGCTTCACTTTGCAAGTTGGCCGAAGGACACTCCTTTGACAATCTATTTGTTGACTGTTTATTTGGGTGCTGAAGGATTTGTGGAAAAGACGGAGATGAAGGGTATAGAAGAAGTGGTGAAGATTTATATGGATGATTTAATTTCCAGTAGCTTGGTAATTTGTTTCAATGAGATAGGTGATATACTGAATTTCCAAATTCATGATCTTGTGCATGACTTTTGTTTGATAAAAGCAAGAAAGGAAAATTTGTTTGATCGGATAAGATCAAGTGCTCCATCAGATTTGTTGCCTCGTCAAATTACCATTGATTATGATGAGGAGGAGGAGCACTTTGGGCTTAATTTTGTCATGTTCGATTCAAATAAGAAAAGGCATTCTGGTAAACACCTCTATTCTTTGGGGATAAATGGAGACCAGCTGGATGACAGTGTTTCTGATGCATTTCACCTAAGACACTTGAGGCTTATTAGAGTGTTGGACCTGGAACCCCCTTTAATCATGGTGAATGATTCTTTGCTGAATGAAATATGCATGTTGAATCATTTGAGGTACTTAAGAATTCGGACACAAGTTAAATATCTGCCTTTCTCTTTCTCAAACCTCTGGAATCTAGAAAGTCTGTTTGTGTCTAACAAAGGATCAATCTTGGTACTATTACCGAGAATTTTGGATCTTGTAAAGTTGCGAGTGCTGTCCGTGGGTGCTTGTTCTTTCTTTGATATGGATGCAGATGAATCAATATTGATAGCAAAGGACACAAAGTTAGAGAACTTGAGAATATTAGGGGAACTGTTGATTTCCTATTCGAAAGATACAATGAATATTTTCAAAAGGTTTCCCAATCTTCAGGTGCTTCAGTTTGAACTCAAGGAGTCATGGGATTATTCAACAGAGCAACATTGGTTCCCGAAATTGGATTGCCTAACTGAACTAGAAACACTCTGTGTAGGTTTTAAAAGTTCAAACACAAACCACTGTGGGTCCTCTGTTGCGACAAATCGGCCGTGGGATTTTCACTTCCCTTCAAATTTGAAAGAACTGTTGTTGTATGACTTTCCTCTGACATCCGATTCACTATCAACGATAGCGAGACTGCCCAACCTTGAAAATTTGTCCCTTTATGATACAATCATCCAGGGAGAAGAATGGAACATGGGGGAGGAAGACACTTTTGAGAATCTCAAATTTTTGAACTTGCGTCTACTGACTCTTTCCAAGTGGGAGGTTGGAGAGGAATCCTTCCCCAATCTTGAGAAATTAAAACTGCAGGAATGCGGTAAGCTTGAGGAGATTCCACCTAGTTTTGGAGATATTTATTCATTGAAATTTATCAAAATTGTAAAGAGTCCTCAACTTGAAGATTCTGCTCTCAAGATTAAGAAATACGCTGAAGATATGAGAGGAGGGAACGAGCTTCAGATCCTTGGCCAGGAGGATATCCCCTTATTTAAGTAG
>CHS1
ATGTCTACTTCTTATTCTTTTTTGTTGGCTGGAAGAGAGTTGGATGTGTTCTTGAGTTTCAGCGGTAAGATAGCTCTTGACGTTGATTTTGGTTATGATTTGTCACGAAATGGTATCAAAGCTTTTAAATCCGAAAGCTGGAAGGAGAGTAGCTTCAAACCAATTGATCTACGAACGCTTGAGGCTTTGACAGAGTCCAAAGTTGCAGTTGTCATGACGTCTGATGAAGAAGTTTCTTCAGTTGGGTTCCTTGAAGAGCTCATTGTAATAATTGAGTTTCAAGAGAAACGTTCACTCACTGTCATACCAGTCTTCCTCACAAAACACCCTTTGGATGTGGAAAAAGTCTCTCAAATATTTCCTGAGAGAGCCAAAATTTGGAGGACTGCAATTGCCAAACTGGACAACATAGCTGCACAGTACTCGTTTTCTCGGAATCTTGCGGTGATGCACGGAACACACCGGATCAAGCAGATTGCTGATGACATTAGGCTTATGTTTCTGTCCTCTGCATCAAGCGATTTCAAAGGCCTTGCAGGAATGGACCGTCACATGAAAGCATTGTATGCGTTGTTGGCTTTAGAATCTGACGAAAAGGTTCGTACCATTGGTATTTGGGGTAGTTCAGGTGTGGGAAAGACAACACTTGCAAGGTACACTTATGCAGAGATCTCTGTTAAATTTCAGGCGCATGTTTTCCTAGAAAACGTCGAAAACATGAAAGAAATGCTTCTACCGTCAGAAAACTTTGAAGGGGAAGATCTTAGAAGTGTGAATCATGAGATGAATGAAATGGCGGAAGCAAAGCAAAAACACCGGAAAGTTCTTTTGATAGCTGATGGTGTGAACAACATTGAACAAGGAAAGTGGATCGCGGAGAACGCCAACTGGTTTGCTCCAGGAAGTAGAGTCATTCTAATCACTCAAGAAAAAAGTTTGCTTGTGCAATCAGGAGTGAATCATGTGTATGAAGTTGGTTCTCTAAGATATGATGAAGCTCTCCAACTCTTCTCACGTTTTGCTTTCAAGCAGCCATATCCTTCTCCTGATTTTGAACGCCTCTCAGTTCGTGCTGTTCAGCTTGCAGGGTTTCTTCCTGTGACCATTAGACTGTTTGGTTCGTTTTTAACTGGTAGAGATAAAGAGGAGTGGGAAGCTACACTGCTTAAACTCAATGCAAAGCAAGGTAAAGACATAAAGGAAGTTTGGAAGATTATGGAAGCATTAGAAGATAAAGATATCGTGGAAGCATCCCAAAGATAA
>CHS3
ATGGAACCACCAGCTGCTCGTGTAACGCCGTCGATTAAGGCCGACTGTAGTCACAGCGTCAACATCATCTGCGAGGAAACAGTACTGCACTCCCTTGTCAGCCACCTCTCGGCCGCTTTACGCCGGGAAGGCATATCTGTGTTTGTGGATGCGTGCGGATTGCAGGAAACCAAGTTCTTCTCCATTAAACAGAATCAGCCGTTGACAGATGGGGCTAGGGTTTTGGTGGTGGTTATTTCCGACGAGGTGGAGTTCTACGATCCTTGGTTTCCTAAGTTCTTAAAGGTTATCCAGGGTTGGCAAAACAACGGCCACGTGGTGGTTCCAGTCTTCTACGGCGTCGATTCGTTGACCCGAGTTTACGGGTGGGCCAATAGTTGGCTGGAGGCCGAAAAATTAACCAGCCACCAATCAAAGATCTTAAGCAATAATGTACTCACGGACTCCGAACTAGTGGAAGAGATCGTCAGAGATGTTTATGGGAAGCTTTATCCTGCAGAACGAGTTGGAATTTACGCGAGGCTACTAGAGATAGAAAAGTTGCTTTACAAGCAACATAGGGACATCCGAAGCATAGGAATTTGGGGTATGCCTGGCATAGGCAAGACGACGCTTGCTAAAGCAGTCTTTAATCACATGTCCACTGATTATGATGCTTCTTGCTTCATCGAGAACTTTGATGAAGCTTTTCATAAGGAGGGACTCCACCGTTTGCTCAAAGAAAGAATTGGTAAAATTCTAAAGGATGAGTTTGACATAGAAAGTTCGTATATTATGAGACCGACCCTCCATAGGGACAAATTATACGATAAAAGGATTCTTGTTGTTTTAGATGATGTGCGCGATTCCCTTGCTGCAGAGTCCTTCCTTAAAAGGCTTGATTGGTTTGGTTCCGGAAGCCTTATAATCATAACCTCCGTTGATAAACAAGTGTTTGCCTTTTGTCAGATCAATCAAATATACACGGTTCAAGGTTTAAATGTGCACGAGGCTCTGCAGCTTTTCTCCCAAAGCGTATTTGGAATAAACGAGCCAGAGCAGAATGACAGGAAACTGTCAATGAAGGTGATTGACTATGTTAATGGAAACCCGTTAGCTCTCAGCATTTACGGCCGAGAGCTAATGGGGAAGAAGTCAGAAATGGAGACTGCATTCTTCGAGCTCAAGCATTGTCCTCCCTTAAAGATTCAGGATGTGCTAAAAAACGCTTATAGTGCACTTAGCGACAATGAGAAGAACATTGTTTTGGACATTGCTTTTTTCTTCAAGGGAGAAACTGTCAATTATGTGATGCAGCTGCTTGAGGAATCTCATTACTTTCCACGTCTTGCAATAGATGTTCTTGTGGACAAGTGTGTGTTAACTATCTCAGAAAACACAGTGCAAATGAATAATTTGATCCAAGACACCTGCCAAGAAATCTTCAATGGAGAAATTGAGACCTGCACCAGAATGTGGGAACCTTCCAGAATCAGATATCTGCTAGAATATGATGAACTTGAAGGAAGTGGAGAAACCAAAGCAATGCCTAAATCTGGTCTGGTCGCTGAACACATCGAAAGCATATTCCTGGACACTTCAAACGTGAAATTTGATGTCAAACACGATGCATTCAAGAATATGTTTAATCTCAAATTCCTAAAGATATACAATTCATGCTCTAAATATATTTCTGGACTCAATTTTCCAAAGGGCCTCGATTCTCTGCCTTATGAGCTAAGGCTCCTCCACTGGGAGAACTACCCTTTGCAATCCTTGCCTCAAGATTTTGACTTTGGACACCTTGTTAAGCTCAGTATGCCTTACAGCCAGCTTCATAAACTCGGGACAAGAGTCAAGGACCTTGTGATGTTAAAGAGGCTCATTCTTTCTCATTCTTTACAGCTAGTTGAATGTGACATACTAATATATGCTCAAAATATCGAGCTAATTGATCTTCAAGGCTGTACAGGATTGCAAAGATTTCCAGACACGAGTCAATTACAGAATCTCCGGGTAGTAAATCTCTCAGGTTGCACAGAGATCAAATGTTTCTCAGGGGTTCCACCAAATATTGAGGAATTACATCTCCAAGGAACTCGTATAAGGGAAATACCAATATTCAATGCGACCCATCCCCCCAAGGTTAAGCTGGACCGGAAAAAGCTTTGGAATCTTCTAGAAAACTTCTCGGATGTTGAGCATATCGATTTGGAGTGTGTAACAAATCTAGCTACAGTTACCTCAAATAATCATGTTATGGGCAAGCTTGTCTGCTTGAATATGAAATATTGTTCCAATTTGCGAGGCCTTCCTGACATGGTCAGTTTAGAATCTCTCAAAGTTCTTTATCTGTCGGGCTGTTCAGAGCTTGAGAAAATTATGGGTTTCCCGAGAAACTTGAAAAAACTATATGTTGGTGGAACCGCCATACGAGAATTGCCACAGCTTCCCAACAGTCTAGAATTCCTGAATGCTCATGGTTGTAAGCATCTGAAGTCAATTAATTTGGATTTTGAGCAGCTTCCTAGGCACTTCATCTTCAGTAATTGTTATAGATTTTCTTCACAAGTGATCGCTGAGTTCGTAGAGAAAGGTCTTGTAGCAAGTTTAGCAAGAGCAAAACAAGAGGAACTCATCAAAGCACCTGAAGTCATCATCTGTATTCCTATGGACACACGGCAGAGATCCTCCTTTCGCTTGCAAGCAGGTCGAAATGCAATGACAGACTTAGTTCCGTGGATGCAAAAACCTATCTCAGGCTTTTCTATGTCAGTTGTAGTATCATTTCAAGATGATTACCACAATGATGTAGGTCTTCGCATTAGGTGTGTAGGTACATGGAAGACCTGGAACAACCAGCCTGATAGAATAGTTGAGAGATTTTTTCAATGTTGGGCTCCTACCGAAGCTCCAAAAGTTGTAGCGGATCACATTTTTGTCTTGTATGATACCAAAATGCATCCTAGTGATAGTGAAGAAAACCACATCAGTATGTGGGCTCATGAAGTCAAATTTGAATTCCACACAGTGAGTGGGGAAAACAATCCTCTAGGTGCTAGTTGCAAGGTGACTGAATGTGGTGTCGAGGTAATTACAGCTGCAACAGGTGATACTAGTGTTAGTGGAATTATAAGAGAAAGTGAAACTATAACTATTATCGAGAAGGAGGATACTATTATTGATGAGGAGGATACTCCTCTTTTGTCCAGAAAGCCAGAGGAAACGAATCGTTCTCGTTCATCTAGCGAATTACAGAAGCTTTCTAGTACGTCAAGTAAGGTAAGATCTAAGGGAAATGTGTTTTGGAAGTGGTTAGGTTGTTTTCCCCTGCAGCCAAAAAACTTGAGATCTAGAAGTAGGCGCACAACAGCGTTAGAAGAAGCGTTAGAAGAAGCATTAAAAGAAAGAGAAAAATTAGAGGACACCAGAGAGTTACAAATAGCATTAATAGAGTCAAAGAAGATAAAAAAAATAAAGCAAGCAGACGAAAGGGATCAAATAAAGCACGCAGACGAAAGGGAACAAAGAAAGCATTCCAAAGATCATGAGGAAGAAGAAATAGAGTCAAATGAGAAAGAAGAAAGAAGGCATTCCAAAGATTATGTGATAGAAGAATTAGTGTTAAAGGGGAAAGGTAAAAGAAAGCAACTGGATGATGATAAAGCCGACGAAAAGGAACAAATAAAGCATTCCAAAGATCATGTGGAAGAAGAAGTGAATCCTCCTCTTAGCAAATGCAAGGATTGCAAATCTGCAATTGAAGATGGAATATCTATCAATGCCTACGGTTCTGTTTGGCATCCTCAATGTTTCTGTTGCCTTCGTTGTCGGGAGCCTATTGCTATGAACGAGATTTCAGACTTAAGAGGAATGTATCACAAACCTTGCTACAAGGAGCTCCGTCATCCGAATTGCTATGTCTGCGAAAAAAAGATTCCTCGTACTGCGGAAGGTTTAAAGTACCATGAGCATCCGTTCTGGATGGAAACATACTGCCCTTCTCATGATGGTGATGGAACTCCCAAATGTTGTAGCTGTGAAAGATTAGAGCATTGCGGAACACAGTATGTAATGCTTGCAGATTTTCGATGGCTATGTCGAGAATGTATGGACAGCGCGATTATGGATTCTGATGAATGCCAACCTTTGCACTTTGAAATCCGTGAATTCTTTGAGGGCTTACACATGAAGATTGAGGAAGAATTTCCTGTTTATTTGGTGGAGAAAAATGCTCTGAATAAAGCTGAGAAGGAAGAGAAGATTGACAAACAGGGGGATCAGTGTCTGATGGTAGTCAGAGGTATTTGCCTATCTGAAGAGCAGATTGTCACAAGTGTCTCACAAGGAGTAAGGAGGATGTTGAATAAGCAGATACTAGATACGGTTACAGAGTCTCAAAGGGTTGTTCGCAAGTGCGAGGTCACTGCAATTCTCATCTTATATGGGCTTCCTAGGTTACTCACAGGATATATCTTGGCCCATGAGATGATGCATGCTTATCTTAGACTCAATGGTTACAGGAATCTTAACATGGTTCTTGAAGAAGGATTATGCCAAGTGTTAGGCTACATGTGGTTGGAGTGTCAGACATACGTTTTTGATACTGCCACAATAGCTTCTTCTTCTTCTTCTTCCCGCACTCCTCTATCTACAACCACATCAAAGAAAGTTGACCCATCTGATTTTGAGAAGAGGCTGGTAAATTTCTGCAAGCATCAGATAGAAACAGATGAGTCACCATTCTTCGGTGACGGGTTCAGGAAAGTTAACAAAATGATGGCCTCAAATAATCACAGCCTTAAGGATACCCTGAAAGAGATCATCAGCATTTCCAAGACTCCACAATATTCAAAGTTATGA
>CSA1
ATGACAAGCTCCTCCTCCTGGGTGAAAACGGACGGTGAGACACCCCAAGATCAAGTGTTCATTAATTTCCGTGGAGTCGAACTGCGCAAGAACTTCGTCAGTCATCTGGAGAAGGGCTTAAAAAGGAAAGGGATCAATGCCTTCATAGACACAGATGAAGAGATGGGCCAAGAGTTGAGTGTTCTGCTCGAAAGAATAGAAGGTTCGAGGATCGCGCTAGCCATTTTCTCTCCAAGGTACACGGAGTCAAAATGGTGTTTGAAGGAGCTTGCGAAGATGAAAGAAAGAACGGAACAAAAGGAGCTCGTGGTGATTCCAATCTTCTACAAGGTACAGCCCGTCACTGTTAAAGAATTGAAGGGAGACTTCGGGGATAAGTTCAGGGAGCTGGTGAAGTCTACTGACAAGAAGACGAAGAAAGAATGGAAGGAAGCTTTACAATATGTTCCATTTTTAACCGGCATCGTGTTGGATGAGAAAAGCGATGAGGACGAAGTCATCAATATAATTATCCGAAAGGTTAAAGAAATACTAAATAGACGTTCAGAGGGTCCTCCTTCTAAATGTTCTGCACTACCGCCCCAAAGACACCAGAAACGTCATGAAACCTTTTGGGGAATCGAGCTCCGAATTAAGCAACTAGAAGAAAAGTTACGTTTTGGGTCGGACGAAACAACTCGTACCATCGGTGTTGTTGGGATGCCCGGTATAGGTAAAACCACTCTCGCTACGATGCTATATGAGAAGTGGAATGATAGATTCCTGAGACACGTGTTAATCCGTGATATCCATGAAGCTTCAGAGGAAGACGGGTTAAATTACTTGGCCACGAAATTCTTGCAAGGTTTATTGAAAGTTGAGAATGCCAACATCGAGTCCGTACAAGCTGCTCATGAAGCTTACAAAGATCAGTTACTCGAGACCAAAGTCCTTGTTATTCTTGACAATGTCAGTAACAAGGACCAAGTTGATGCTCTTCTTGGCGAACGCAACTGGATTAAGAAAGGAAGCAAGATTCTCATTACTACAAGCGACAAGTCATTGATGATACAAAGTTTGGTCAATGATACTTACGAAGTCCCTCCATTAAGCGACAAAGATGCCATAAAACATTTTATACGTTACGCATTTGATGGTAACGAAGGAGCTGCTCCCGGCCCCGGGCAAGGAAATTTCCCCAAGTTGTCGAAAGATTTCGTGCATTATACTAAAGGAAATCCACTAGCTCTCCAGATGTTGGGTAAGGAGCTTTTGGGGAAAGATGAGAGTCACTGGGGCTTAAAACTAAATGCATTGGATCAACACCATAACAGTCCACCTGGACAAAGCATTTGCAAGATGCTTCAAAGGGTCTGGGAAGGGAGTTATAAAGCACTGAGTCAAAAAGAAAAAGATGCACTTCTTGACATAGCTTGCTTCAGGTCGCAAGATGAGAATTACGTAGCGAGTTTATTGGATTCAGATGGCCCTAGTAATATATTGGAAGATCTCGTGAACAAGTTCATGATTAATATTTATGCTGGCAAAGTAGATATGCATGATACATTGTATATGCTCTCCAAGGAACTTGGTCGAGAAGCTACTGCTACAGATAGAAAGGGGCGGCATAGGTTGTGGCACCATCACACCATAATTGCTGTGCTGGACAAAAACAAGGGAGGTTCTAATATCAGGTCTATTTTCCTTGACTTGTCTGATATTACAAGAAAATGGTGCTTCTATCGCCATGCTTTTGCCATGATGAGGGATCTAAGATATCTCAAAATCTACAGCACTCATTGTCCTCAAGAATGTGAAAGTGACATTAAATTAAACTTCCCCGAAGGACTCCTGCTACCGTTGAATGAGGTGCGATATCTCCACTGGCTGAAATTCCCGTTAAAAGAAGTTCCACAAGATTTCAACCCGGGTAATTTGGTTGACCTTAAGCTTCCTTATAGCGAGATTGAACGAGTTTGGGAAGATAACAAGGATGCACCAAAATTAAAATGGGTAAACTTAAATCACTCAAAGAAGTTGAACACTTTGGCAGGGTTAGGAAAAGCTCAAAATCTTCAAGAGCTAAATCTTGAAGGTTGCACGGCATTGAAAGAGATGCATGTGGATATGGAAAATATGAAGTTTCTTGTTTTCTTGAACCTGAGAGGATGCACAAGTCTCAAGTCTCTTCCAGAGATTCAGTTGATCTCTTTGAAAACTCTCATCCTCAGTGGCTGCTCAAAATTTAAAACCTTTCAGGTTATTTCAGATAAGCTGGAAGCACTATACTTGGATGGAACTGCAATAAAGGAACTTCCTTGTGACATTGGGAGACTCCAAAGACTTGTTATGTTGAACATGAAAGGCTGCAAGAAGCTGAAAAGGCTCCCTGACAGTCTTGGTCAGCTGAAAGCTCTTGAAGAACTTATCCTCTCTGGTTGTTCAAAGCTCAATGAGTTTCCAGAAACTTGGGGAAACATGAGCCGCTTAGAGATCTTGCTTCTGGATGAGACAGCTATAAAAGATATGCCGAAGATACTCTCCGTGCGTCGTTTATGCTTAAACAAGAATGAAAAGATCAGCCGCCTTCCAGATCTCCTCAATAAATTTTCTCAACTTCAATGGCTTCATTTGAAGTATTGTAAGAATCTTACACATGTTCCACAGCTTCCACCAAATCTTCAGTATTTAAACGTTCATGGTTGTAGCTCACTGAAGACAGTTGCAAAACCGCTGGTATGTTCTATACCGATGAAGCATGTCAATTCCTCGTTCATTTTCACTAACTGCAATGAATTGGAACAAGCTGCAAAGGAGGAAATTGTAGTATATGCTGAAAGGAAGTGTCATTTGCTTGCTAGTGCGCTTAAACGATGCGATGAGAGTTGTGTTCCTGAGATTTTGTTCTGCACTAGCTTTCCTGGATGTGAAATGCCTTCATGGTTTAGTCACGATGCAATTGGATCTATGGTGGAGTTTGAATTACCTCCTCACTGGAATCACAATAGGCTTTCTGGGATAGCCCTATGTGTTGTTGTCTCATTCAAGAACTGTAAAAGTCATGCCAACTTGATAGTCAAGTTCTCTTGTGAGCAAAATAACGGAGAGGGCTCTTCCAGCAGCATTACTTGGAAGGTTGGAAGTTTGATTGAACAAGACAACCAAGAAGAAACAGTTGAATCAGATCATGTCTTTATTGGCTACACCAACTGCTTAGACTTCATAAAACTTGTTAAAGGCCAAGGTGGTCCTAAATGTGCTCCGACCAAAGCATCCCTTGAGTTTAGTGTGAGAACTGGTACTGGTGGGGAAGCTACGCTTGAAGTTTTGAAATCCGGTTTCAGTTTTGTGTTTGAACCTGAAGAGAACAGAGTTCCATCCCCAAGGAATGATGATGTAAAAGGTAAAGTAAAAATCAACAAAACTCCAAGTGCTAATGGTTGTTTCAAGGATCAAGCAAAAGGTAATGAATCTCCAAAGGGCCAGTGGCAGACTTACATTGAAAACTCTAGCACTAACATCCCAAGTGAAGCTCATTCTTCCCAAAAAACTGGGTTTAATGGGTTCAACGGGATGTACTCTGTATGCGTGCTTTATGAAATGTATAGCCATTGA
>CW9
ATGGCTGAGACACTTTTGTCATTTGGAGTCGAAAAGCTTTGGGACCTCCTTGTCCGAGAATCTGATCGATTTCAAGGAGTTAAAAAGCAATTTAATGAATTGAGAAGTGATTTAAATAAGTTAAGGTGCTTTTTAGAAGATGCAGATGCCAAGAAACATCAAAGTGCAATGGTGAGTAACACTGTGAAAGAGGTCAAGGAAATTGTTTATGACACAGAAGATATCATTGAAACCTTTCTTCGAAAAAAACAACTCGGAAGAACAAGAGGCATGAAGAAACGTATCAAAGAATTTGCTTGCGTTCTTCCTGATCGCCGGAAAATTGCTATCGATATGGAAGGCCTAAGTAAGAGGATTGCTAAGGTGATCTGCGATATGCAGAGTCTTGGCGTACAACAGGTCATTGTCAATGACGAGTATATGCAGTCTTTACAAGAAAGACAAAAGGAAATGCGGCAAACATTTTCTAATAACAATGAAAGTGTTCTTGTGGGGTTGGAGGAAAATGTTAAGAAATTGGTTGGCCATTTGGTGGAGGTTGAAGATAGCAGTCAAGTAGTTTCTATAACCGGGATGGGCGGTATTGGTAAAACCACCCTTGCAAGACAAGTTTTCAATCATGAGACAGTAAAAAGTCATTTTGCTCAACTCGCGTGGGTATGTGTTTCACAACAGTTTACAAGGAAGTATGTGTGGCAAACAATCTTGCGGAAAGTTGGGCCAGAATATATAAAGTTAGAGATGACGGAAGACGAACTTCAAGAAAAACTCTTTCGCCTATTGGGTACACGAAAGGCTTTGATTGTCCTTGATGATATATGGAGAGAAGAAGATTGGGACATGATAGAACCAATCTTTCCACTGGGAAAAGGCTGGAAAGTATTACTTACTTCTCGTAATGAAGGTGTCGCATTACGAGCAAATCCAAATGGTTTCATCTTTAAACCAGATTGCCTAACTCCTGAAGAGAGTTGGACAATTTTCCGAAGGATAGTTTTTCCGGGAGAAAACACTACAGAATATAAAGTTGATGAAAAAATGGAAGAGCTTGGTAAGCAAATGATCAAACATTGTGGAGGGTTACCGTTGGCTCTTAAGGTGTTAGGCGGGTTGTTAGTTGTGCACTTCACATTGGATGAGTGGAAAAGGATCTATGGGAATATTAAATCTCACATCGTTGGAGGAACTAGCTTCAATGACAAAAATATGAGTTCAGTTTATCATATTTTGCATCTGAGCTTTGAAGAGCTGCCTATATATTTGAAGCACTGCTTCCTCTACCTTGCCCAATTTCCTGAAGATTTTACAATAGATCTGGAAAAGTTATCTTACTACTGGGCCGCAGAAGGAATGCCAAGACCTAGGTATTACGATGGAGCGACTATTCGAAAGGTCGGAGATGGATACATAGAAGAGTTGGTAAAGAGAAACATGGTTATTTCTGAGAGAGACGCTAGAACTAGGAGATTTGAAACATGTCACTTGCATGATATTGTGAGAGAAGTTTGTCTTCTTAAAGCTGAAGAAGAGAACTTGATAGAAACTGAAAACTCTAAATCTCCTAGTAAACCTCGCAGACTTGTCGTAAAAGGGGGTGATAAAACAGATATGGAGGGGAAGCTGAAGAATCCAAAACTTAGATCTCTCTTGTTTATCGAGGAGCTTGGTGGTTATAGGGGATTCGAAGTATGGTTTACGAGGCTACAGTTGATGAGGGTTTTAGATCTCCATGGAGTTGAGTTTGGAGGGGAGTTACCCTCTAGCATCGGACTGCTAATCCACTTGAGATATTTGAGTTTATATCGGGCAAAAGCATCTCATCTACCTTCGTCTATGCAGAATTTGAAGATGCTGCTCTATTTAAACCTATGTGTACAAGAGAGTTGTTACATTTACATTCCCAATTTCTTGAAAGAGATGCTAGAGCTGAAATACCTCTCTCTCCCACTAAGAATGGATGATAAGGTAAAACTAGAATTGGGTAACCTAGTCAACCTGGAGAAGTTGGAAAATTTCTCAACAGAGCATGGGGGAGTGGGGGATCTTCAGTTTATGACCCGGCTTAGAGCCCTCTCTATCTATATCAGAGGCAGGTTGAATATGAAAACTCTATCTTCATCTCTAAGTAAACTGAGAGACTTGGAAAATCTTACTATCTGTTATTACCCGATGTATGCTCCCATGAGTGGTATAGAAGGATTAGTTTTGGACTGCGATCAGCTCAAGCATCTGAATTTGAGAATATATATGCCAAGGTTACCTGATGAACAACATTTTCCTTGGCATCTTCGAAACATATCTCTAGCTGAGTGTTGTTTGAAGGAGGATCCAATGCCGATTTTAGAGAAGCTGCTTCAATTAAACGAGGTCAGTTTATCTCATCAATCTTTCTGTGGGAAGAGAATGGTTTGCTCGGATGGTGGGTTTCCTCAATTGCAAAAGCTCGATTTGTGTGGACTAGAGGAGTGGGAAGAGTGGATAGTCGAAGAAGGCTCCATGCCACGGCTTCATAAGCTGACTATCCGCAACGATCCTAAATTAAAGGAGCTTCCTGATGGGTTGAAATTTATCACTTCCTTGAAAGAAGTGCATGTCATCTTAAATAATTGGGACTTTAAGAAGAAACTGTCCAGGGGAGGAGAAGATTACTACAAAGTCCAACACATTCCTCTTGTTCGATTTCTTTAA
>DAR5
ATGCCGATCTCGGATGTCGCTTCTTTGGTTGGAGGTGCTGCTTTGGGAGCTCCACTTTCTGAGATATTTAAACTGGTAATTGAAGAGGCCAAGAAAGTGAAGGACTTTAAACCATTATCCCAGGATCTCGCTTCGACGATGGAGAGATTGGTTCCGATTTTCAACGAGATCGACATGATGCAACAAGGATCGAACCGAGGTACGAGTGAGCTAAAGGTTCTGACCGAAACGATGGAACGAGCTGGGGAAATGGTTCATAAGTGTTCACGCATCCAGTGGTACAGTATCGCCAAGAAAGCTTTATATACCAGAGAAATAAAAGCAATCAATCAGGATTTTCTCAAGTTCTGTCAGATTGAGTTACAGCTTATTCAGCATAGGAACCAGTTGCAATATATGCGTTCCATGGGCATGGCAAGCGTGAGTACGAAAGCCGACCTACTGAGTGATATTGGGAATGAATTTTCCAAGCTTTGTCTAGTGGCTCAGCCCGAAGTAGTTACTAAATTTTGGTTGAAGAGGCCATTAATGGAGTTAAAGAAGATGCTTTTTGAAGACGGAGTGGTTACCGTCGTGGTCTCTGCTCCTTATGCCCTCGGGAAGACCACGTTGGTTACAAAGCTTTGCCATGATGCAGATGTTAAGGAAAAATTCAAGCAGATCTTCTTTATCTCTGTGTCAAAATTCCCTAACGTGAGGCTCATCGGACACAAGTTACTCGAGCACATTGGTTGTAAAGCAAATGAATATGAGAATGACTTAGATGCAATGCTCTACATTCAACAACTGCTGAAGCAACTTGGACGAAATGGGTCTATATTGTTGGTTTTAGATGATGTTTGGGCTGAGGAAGAGTCCTTGCTACAAAAGTTTCTGATTCAGCTACCTGATTACAAGATTTTGGTGACTTCTCGGTTTGAGTTCACAAGTTTTGGTCCCACTTTTCATTTGAAACCCTTGATAGATGACGAGGTCGAATGCAGAGATGAGATAGAAGAAAATGAAAAGCTTCCAGAGGTGAATCCTCCTCTTAGCATGTGTGGTGGTTGCAACTCTGCGGTTAAACATGAAGAATCTGTGAATATTTTGGGTGTTCTTTGGCATCCTGGATGCTTCTGCTGTCGTTCTTGTGACAAACCAATTGCTATTCATGAGCTCGAGAACCATGTTTCAAACTCAAGAGGCAAGTTTCACAAATCCTGCTATGAACGGTACTGCTATGTCTGCAAAGAGAAGAAGATGAAAACGTACAATATTCATCCGTTTTGGGAGGAAAGATACTGCCCTGTTCATGAAGCTGATGGAACTCCCAAATGCTGCAGTTGCGAAAGGTTAGAGCCTAGGGGAACAAAGTATGGAAAGCTTAGTGATGGTCGATGGCTATGCCTAGAATGTGGGAAATCCGCTATGGATTCTGATGAATGCCAGCCTTTGTACTTTGACATGCGTGATTTCTTCGAAAGCTTAAACATGAAGATTGAGAAAGAATTTCCTTTAATTTTGGTGCGGAAAGAACTGCTCAATAAAAAGGAAGAGAAAATTGACAATCATTATGAGGTGTTAATCAGAGCTTATTGCATGTCTGAACAGAAGATCATGACATATGTCTCAGAGGAGCCAAGGACGGGTCAGAACAAGCAGCTTATAGACATGGATACGGAACCTCAAGGGGTTGTTCATGAGTGCAAGGTCACTGCAATTCTCATCCTATATGGACTTCCTAGATTGCTAACAGGATATATCTTGGCTCACGAGATGATGCATGCTTGGCTTAGACTCAATGGACATATGAACCTGAACAACATTTTGGAAGAAGGAATATGCCAAGTGCTAGGTCACCTGTGGTTGGAGTCTCAGACATACGCCACTGCTGATACTACTGCAGATGCAGCATCAGCTTCTTCTTCTTCTTCCCGCACTCCTCCAGCTGCTAGTGCCTCAAAGAAAGGTGAGTGGTCTGATTTCGACAAGAAACTGGTGGAGTTTTGCAAGAATCAGATAGAAACAGACGAATCACCGGTCTACGGTCTTGGATTCAGGACAGTTAACGAGATGGTGACAAACTCCAGCCTCCAGGAAACCCTCAAGGAGATTCTTCGCCGGAGGTAA
>Dm1^Uk-3
ATGGCTTCTTCTTCTTCTTCTTCATCTTCTTCGTCTCACATAAGGAGACACCATGTCTTTTCGAGCTTCCACGGTCCAGATGTCCGTAAAGGGTTTCTCAGTCATTTACACAGTGTCTTTGCAAGCAAAGGTATCACGAATTTCAATGATCAGAAGATCGAGAGAGGCCAGACGATCGGACCTGAGCTCATACAAGGGATTAGAGAAGCTAGAGTCTCGATCGTTGTGCTCTCGAAGAAGTACGCTTCTTCCAGCTGGTGTTTAGATGAACTTGTGGAAATCTTGAAGTGCAAAGAAGCTTTGGGGCAGATTGTGATGACGGTTTTTTACGAAGTTGATCCGTCAGATGTTAAGAAACAGAGTGGAGAGTTCGGGGAAGCTTTTGAGAAGACTTGTCAAGGGAAAAATGAGGAGGTGAAGATCCGATGGAGAAATGCTTTGGCACATGTCGCTACCATTGCTGGGGAACACTCTCTTAATTGGGATAATGAAGCAAAGATGATCCAAAAGATTGCTACAGATGTTTCAGACAAACTGAATCTCACACCGTCGAGGGATTTTGAGGGGATGGTAGGGATGGAAGCTCACTTGACAGAATTAAATTCTTTGTTAAGCCTGGAAAGTGATGAAGTCAAGATGATTGGAATTTGGGGTCCTGCAGGGATTGGTAAGACTACCATTGCTAGAACTTTATTCAACAAACTCTCTAGTATTTTTCCGTTTAAATGTTTTATGGAGAACCTCAAGGGAAGTATTAAGGGTGGTGCTGAACATTATTCCAAGTTGAGCTTGCAAAAGCAACTTCTGTCTGAGATTTTGAAGCAAGAGAATATGAAGATACATCATTTAGGCACAATCAAACAATGGCTACACGATCAAAAAGTGCTCATCATTCTTGACGATGTAGATGATCTTGAGCAATTAGAGGTATTGGCTGAAGATCCTTCTTGGTTTGGTTCTGGCAGTCGGATCATCGTTACCACAGAAGATAAGAAGATTTTGAAGGCACATAGGATTCAGGATATCTACCATGTGGATTTTCCATCCGAGGAAGAAGCTCTTGAGATCTTATGTCTCTCTGCATTCAAACAAAGCTCTATACCAGATGGTTTTGAAGAGCTTGCCAATAAAGTAGCTGAGCTTTGCGGCAATCTTCCATTAGGCCTTTCTGTCGTGGGTGCATCTTTGCGTCGGAAGAGCAAGAACGAGTGGGAACGTCTATTATCTAGGATCGAATCTAGTCTTGATAGGGATATCGATGACATATTAAGAATTGGATATGACAGATTGTCAAAGGAAGATCAATCTCTATTCCTTCACATTGCATGCTTCTTCAACTATGCAAAGGTTGATAATGTGACAGCCTTGTTAGCTGACAGTAACTTGGATGTTCGAAATGGTTTCAATATCCTAGCCGATAGATCTCTCGTGCGTATATCTACCTTTGATGTTGGCCAAATAGAGATGCACCATCTACTACAACAATTGGGTAAACAGATAGTTCTTGAACAGTCTAAGGAGCCCGGGAAACGTGAATTTATAATTGAGCCAGAAGAGATTCGTGATGTACTGACAAATGAAACAGGTACTGGATCTGTCAAAGGTATATCATTTGATACTTCCAATATCGGAGAGGTTTCTGTAAGTAAGGGTGCTTTTGAAGGAATGCGTAATCTCCGATTTCTAAGAATCTATAGGGTTTTGGAATATTTCAATTATGAGTTACCTAGTGAAGGTACTTTGCAAATATCAGAAGATATGGAGTATTTACCTCCTCTTAGGTTACTAGATTGGGATCGCTACCCAAGAAAAAGTCTTCCTACAAAATTTCAGCCGGAACGTTTAGTCGAAATTCATATGCCACGCAGCAAGCTCGAGAAGCTCTGGGGAGGAATCCAGCCCCTTCCTAATCTCAAGAGCATAGATCTGAACCGATCCCATAAATTGAAAGAAATCCCAAATCTTTCGAAAGCCACTAATCTCGAGACATTGAACCTTACTCACTGCGAAAATTTGGTGGAACTTCCCTCTTCTATTTCAAATCTACACAAACTGGAGATTCTGAATGTTGAATACTGCTCTATGCTAAAAGTTATTCCCACCAACATCAACTTAGCATCTCTTGAGGAAGTCCAAATGAGTGGTTGCTGGGAATTGAGAACTTTTCCAGATATCTCCAGCAACATCAAGAAACTCAATCTCGAAAATACAATGATCAAAGATGTCCCTCCATCAGTTGGATGTTGGTCTCGTCTTGATCACCTTTACATTCGCAGCAGAAGCCTCAAGAGATTGATGCATGTACCGCCATGTATAACTGTGCTAGTTCTTAGCGGAAGTTATATAGAGAGGATTCCAGAAAGCTTCATAGGTCTCACTCGTCTACATCGGCTGCATGTCAAAAGGTGCATAAAACTCAAGTCAATTCTGGGTCTCCCCTCCTCCCTCCAGTTCCTAGATGCAAATGATTGTGTATCACTCAAGAGAGTACGCTTCTCTTTCCATAACCCAATGGACACACTCGGTTTCAACAACTGTTTGAAACTGGATGAAGAAGCAAAAAGAGGAATCATGCAACGACCAGTGTCCAGGTACATATGCTTACCATGTAAAAAGATCCCTGAAGAGTTCACTCACAAAGCAACAGGGAGATCCATAACCATCCCTCTGTCCCCTGGTACTCTCTCTGCTTCCTCAAGGTTTAAGGCTTCCATTCTCATTTTGCTAGTTGAGAGCTACGAAATTAAAGGTATAAGTTGTAGTATAAGAACCAAAGGAGGTGTTGAAGTTCATTGCTGCGGGCGTGGATATCTGGATAGGGATTTACGGTCAGAACATCTGTTCATATTTCATGATGACTTGTTTCCCCAAGGAAACAAATACCATGAAGTGGATGTGACTATGAGAGAGATTACATTTGAGTTCAGCCACACCAAAATCGGTGACAAGATTATTGAGTGTGGTGTACAGATCATGACAGAGGGAGCTGAGGGTGACAGTAGCAGGGAATTGGACAGCTTTGAAACTGAGAGTAGCAGCAGCCAAGTGGGCAACTTTGAATTTGGAGGCAACAACAATCACCACACAGATGGAAATGGAGATGGAAACTATGAAGCAGAAGGTTCCAAGTTCTCTCAAGATGAAAACATCAAAACCAGCAAACGTACTGGTTTTATGAGTTGGCTTCGGAAGCTTGGTCAGTGA
>DSC1
ATGGAATCATCTTCTCCATCTTCAGCAGAGTTCGATGTGTTTCTCAGTTTCAGAGGCTTTGACACACGCAACAACTTCACCGGTCATCTCCAAAAAGCACTTCGTCTAAGAGGAATCGACTCATTCATCGACGACAGACTCCGTCGAGGAGACAATCTCACTGCGCTTTTCGATAGAATCGAGAAATCCAAGATTGCAATCATCGTCTTCTCCACGAACTATGCAAATTCTGCGTGGTGTCTTCGAGAGTTAGTGAAGATCCTCGAATGTAGGAACAGCAACCAACAGCTAGTGGTACCAATCTTCTACAAAGTTGACAAATCGGACGTCGAGAAACAGAGGAATAGTTTTGCGGTGCCGTTCAAGTTACCAGAATTGACTTTTCCCGGAGTTACGCCGGAAGAAATTTCATCGTGGAAGGCTGCTCTTGCCTCAGCATCCAACATCCTAGGTTATGTAGTCAAGGAAATTAGCACGTCTGAGGCCAAACTTGTTGATGAAATAGCCGTTGACACATTCAAGAAGTTGAATGATTTGGCTCCAAGCGGGAACGAAGGTCTCGTGGGGATAGAATCGCGTCTGAAGAATCTTGAAAAGTTGTTATCATGGGAGGATTTGGATACCGTTCATATCATAGGCATTGTTGGAATGGTTGGGATTGGGAAAACGACTCTTGCTGATTGTTTGTATGGACGTATGCGTGGTCAGTTCGACGGTAGCTGCTTCCTTACTAATATCCGCGAAAATTCAGGTAGAAGCGGGTTAGAATCTTTGCTGCAGAAACTCTTTTCCACTGTACTTAATGATAGAGATTTGGAGATTGGAGCTCCTGGAAATGCACATGAGAGATTTGAGCGGCGGCTTAAGAGCAAGAGGCTACTTATTGTGCTTGATGATGTGAATGATGAAAAGCAAATCAGATATCTTATGGGGCATTGCAAATGGTATCAAGGAGGAAGTAGAATTATCATTACTACTAGAGATAGTAAACTGATTGAGACGATCAAAGGCCGAAAATACGTGCTCCCGAAATTGAATGATAGAGAAGCCTTGAAGCTCTTTAGCTTGAATGCTTTTAGTAACTCTTTCCCTTTGAAAGAGTTCGAAGGTTTGACAAATATGGTTCTTGATTACGCTAAAGGCCACCCTTTGGCTCTTAAGGTGTTAGGATCTGATCTTTGTGAGAGGGATGATCTGTACTGGGAAGCTAAACTGGATAGACTGAAAAGTAGATCACATGGAGATATCTACGAAGTTCTAGAAACAAGCTATGAGGAGCTTACCACTGAACAGAAGAATGTTTTTCTGGATATTGCATGTTTCTTCAGATCAGAGAATGTGGATTACGTGACAAGCCTTCTCAACAGTCATGGTGTGGACGTCTCTGGCGTGGTAAAGGATCTCGTTGACAAATGTCTGATCACTCTTTCTGATAATCGCATCGAGATGCATGACATGTTGCAAACGATGGCCAAGGAGATTAGTTTAAAAGTAGAAACAATAGGTATAAGAGACTGTAGGTGGCTATCACGACATGGTAACCAGTGCCAATGGCATATCAGATTATGGGACAGTGAAGATATTTGTGACCTGCTAACCGAAGGCCTGGGAACTGATAAGATAAGAGGCATTTTTCTCGACACATCAAAACTAAGAGCAATGCGTCTAAGTGCCAAAGCCTTCCAAGGGATGTACAATCTCAAATACTTGAAAATTTATGATTCTCATTGTTCCCGTGGATGCGAAGCAGAGTTTAAACTACACTTGCGGAGGGGACTTAGTTTCCTTCCTAACGAGCTTACATATCTACACTGGCATGGTTATCCACTACAGAGTATCCCTCTAGACTTTGACCCTAAGAATCTTGTAGACCTTAAATTGCCACATAGTCAATTAGAAGAAATTTGGGATGATGAAAAGGATGTTGGAATGCTCAAATGGGTCGACCTTAGTCATTCTATAAATTTACGTCAGTGTTTGGGTTTGGCTAATGCTCATAATCTTGAGAGGTTGAATCTAGAAGGATGTACAAGTTTGAAAAAATTGCCGTCAACGATAAATTGTTTGGAGAAGCTTATATACCTCAATCTCAGGGATTGCACAAGCCTTAGGAGTCTTCCAAAAGGAATCAAAACTCAATCCTTGCAAACTCTTATTCTCAGTGGCTGCTCCAGCTTAAAGAAATTCCCACTGATCTCGGAAAATGTTGAAGTTCTACTTTTAGATGGCACTGTTATAAAGAGCCTTCCCGAATCCATTCAAACCTTTAGAAGACTTGCTTTGCTGAATCTGAAGAACTGCAAAAAGCTGAAGCATCTTTCTTCTGATCTTTATAAGCTGAAATGTCTTCAAGAGCTAATACTCTCAGGTTGCTCACAACTAGAGGTTTTTCCAGAAATTAAGGAAGACATGGAATCTTTGGAGATTTTACTTATGGATGATACATCCATCACAGAGATGCCAAAGATGATGCATTTGAGCAATATCAAGACATTTTCGTTATGTGGTACAAGCAGTCACGTTTCTGTTAGTATGTTCTTCATGCCACCTACATTGGGCTGCTCTCGGTTAACAGATCTTTACCTCTCAAGATGCAGTCTCTACAAACTCCCAGATAATATCGGTGGCCTATCCTCTTTGCAGTCTTTATGCTTAAGCGGAAACAACATCGAGAATCTTCCAGAAAGCTTCAACCAACTTAACAATCTGAAATGGTTTGATCTTAAGTTTTGCAAAATGCTCAAGTCTCTACCAGTCCTTCCACAAAACCTGCAGTATCTGGATGCACACGAATGCGAGTCACTTGAAACTTTGGCAAATCCATTGACGCCTTTGACAGTAGGAGAGAGAATCCATTCTATGTTCATCTTTAGCAACTGTTACAAACTGAACCAAGACGCACAAGCGAGTCTCGTGGGTCATGCTCGAATCAAAAGTCAGTTAATGGCTAATGCTTCTGCAAAACGTTATTATCGGGGATTTGTTCCGGAGCCTCTGGTTGGTATCTGTTACCCGGCCACTGAAATACCGAGTTGGTTCTGCCACCAAAGACTAGGACGTTCACTAGAAATCCCATTGCCTCCGCACTGGTGTGATATTAACTTTGTTGGACTTGCGTTATCTGTAGTTGTCTCATTCAAGGACTATGAAGACAGTGCGAAACGTTTCTCGGTAAAGTGTTGTGGCAACTTCGAGAACAAAGACAGTTCCTTCACGAGATTTGATTTCACTCTCGCAGGCTGGAACGAACCATGTGGATCCCTTAGCCATGAATCAAGAAAGCTCACTTCTGACCACGTTTTCATGGGATACAACAGTTGTTTTCTCGTCAAAAATGTCCATGGAGAGAGTAACAGCTGTTGCTACACAAAGGCTTCGTTCGAATTCTATGTGACAGATGATGAAACAAGGAAGAAGATAGAAACTTGTGAAGTGATAAAATGTGGGATGAGTTTAATGTATGTTCCTGAAGATGATGATTGTATGTTGCTAAAGAAGACAAATATAGTTCAGCTGAGTTTGAAGAGCGGACCAAGTTGTTCCTACGATCTTGATGATGTTATGGATGACGTTAGACCCAAGAGAGGACTTTGCCAGTTTGTTGGTGGTGAAGAACCAGGTTGTAAGAGAAGGAAGGAGGAGAAGATCACAGTGAGATAG
>FB_MR5
ATGGGGGGAGAGGCTTTTCTTGTGGCATTCCTCCAAGTGCTGGTTGACAAGTTGGCGCATCGCGAGGTCTTCAAGTACTTTGGACTTGTAAAGGGCGTAGATCAAAAACTGAAGAAATGGAGTGCCACCTTGTCTGCGATTGGAGCGGTGCTGAATGACGCAGAGGAGAGGCAACTGACGGCTAAGAACAACACACTGAAGCTCTGGCTCGAAGATCTCAGGGACTTGGCTTTTGATGTGGAAGACGTGTTGGACAAATATGCTACTAAAATGTTGAAACGTCAGATACAACATGCTCATTCCCGCACAACAAGCAAACTATGGAACTCAATTCCTGATGGTGTTTTCAACTTCAACATGAACTCGGAAATACAGAAGATTAGTGAGCGATTACAAGAGATATCTGAACAAAAAGACCAGCTTAATTTGAAAATTGATACTGGGGCGTTGACTACAAGGGCACGCCGAAACATATCACCTAGTTCCAGTCAACCAGATGGACCTGTGATTGGAAGGGATGAGGACAAAAGAAAGATTGTTGAGCTGCTGTCGAAACAAGAGCATCGTACTGTCAATTTCGATGTAGTTGCAATTGTTGGTATGGCTGGAGTCGGAAAGACAACACTTGCTGGACAAGTACTCAATGATATGGTTGCAACCCAAACGTTTCAACCAGCTGTTTGGGCATGCGTATCTGACGACTTCAACCTTGAAAGAGTGACAAAGCAAATTCTTGAATCAATCACATCTCGGCAATGCACCACAGAAGATTACAATAAGGTTCAAGATTATCTGCATAAGGAGTTAGCGGGGAAGAAGTTTTTAATTGTTTTAGATGATGTGTGGAAAACGTGTAGCTACGGTGAATGGATGAAGTTGCAGTCCCCTTTTCGTGACGGAGCACAAGGAAGCAAGATAATTGTGACAACACGTGATACAGATGTTTCAAAAATGATGGGAGCTGCCACGCTCGTTCACAATTTGGAGCCTATGGAAAGTAGTGTTTGTTTGCAAGTATTTGAGCAGCATGCATTCTTAAATTCTAATGACGACAAACCACCAAATTACGAGTTACTTAAGGAAAAAATTGCTGCCAAGTGTAGGGGATTGCCTTTGGCCGCAAGGACCCTTGGTGGTGTTCTACTTCGTAAAGATACATACGAATGGGAAGACATATTGAACAACAAACTGTGGAGTCTATCAAATGAGCACGACATACTTCCAGTACTGAGATTAACCTACTTTTATCTTCCTTCACATTTGAAAAGATGCTTTGCCTATTGCTCAATACTTCCAAATGACTATGAATTTGAAGAGAAGCAAATGATCCTTCTATGGATGGCCGAGGGGTTTATTCTTCCACGACCAGAAGATAAGAAGCAAATTGAAGATTTAGGTGCTGATTATTTTCGGGATCTCGTATCAAGGTCATTGTTTCAAAAATCAACCAAATGTATTTCAAAATATGTGATGCATGACCTTATTGGTGATTTAGCACGGTGGGCAGCAGGAGAAATTTGTTTTAGATTGGAGGATAAGCAAAATGATGATGGTGAACAACTTAGATGTTTTCCCAAGGCACGCCATTCGTCTTACATCAGGGGTCTGTCTGATGGGGTCAAAAGATTTGAGGTATTTTCTGAACTGAAATATTTGCGAACCTTCTTGCCACTAAGAAAGGATTCTTTCTGGAATTATTTAAGTCGTCAGGTTGCTTTTGATTTATTGCCGAAATTGCAATATTTGCGGGTGCTCTCTTTCAATTGCTATAAAATAACTGAGCTTCCAGACTCAATCGGTGATTTAAGGTATCTACGGTATCTCGACCTTTCCTACACAGATATAACAAGTTTACCTAAATCAACAAGCACTCTTTACAACTTGCAGACGTTGATATTGGAAGGCTGTTCTAAATTGAAGGCATTGCCTATAGACATGAGTAATCTAGTTAATTTGCGTCATCTCAACAACTCAAATGTATCTTTGTTGGAAGACATGCCTCCACAACTAGGTCGATTGGTGAATCTCCAGTCATTGACTAAGTTTGTGGTGAGTGGTGGTGGTGGTGGTGATCGATCAGGGATACGAGAGCTGGAGTTCCTAATGCATCTCCGAGGAACATTGTGCATCTCAAGATTGGAGAATGTGACTGATGTCGAGGATGCTCAGAGGGCCAACTTAAACTGCAAAGAGAGGCTTGATTCGTTGGTGCTAGAATGGTCTCATTCAAGCGACACAAGAGAAACAGAATCCGCTGTGCTTGACATGTTACAGCCTCATACAAAGCTTAAGGAGCTCACCATCAAGAGTTATGCAGGAAAAGAATTTTCATCATGGGTTGGAGTTCCATTGTTCTCTAATATGGTGCTCGTGCGCTTAGAGGAATGTAACAATTGTCTATCTCTACCACCTCTCGGAAAATTGCCTCATCTCAAAGAACTTTATATTAGAGGAATGAATGCAGTGGAAAGTGTTGGAGCTGAGTTTTATGGAGAGTGCTCCTTGCCTTTTCCGCTATTAGAGACTCTTGAGTTTGTGGATATGCAACATTGGAAAGTATGGCTTCCATTTCAAACGGATCACAGAGGTAGTGTTTTCCCTTGCCTGAAAACACTCTTAGTCAGAAAATGTTCTAAACTGGAGGGTAAGCTGCCAGAGAACCTTGATTCGCTGGCATCGCTTGAAATTGTTAAATGTGAAGAATTATTGGTTTCAATTGCCAATTACAAACAACTTCGTCAGTTAAACATTGACGGTTGTAAAGGGGTGGTGCATACAGCTGCTAAGGTTGAGTTTGAGTTATTAGAGTCCTTGTACCTTTCAAATATTTCGGAGCTGACGTCTCTACAAACAGGAGAATTGTGCAGAAATGGATTAAACATGGTCAGAGATTTGAAGATTAATGGATGTGAGGAGCTGACGTCTTCATTGAAGAATGAGGCAATATTATTGCAACAGTTGATTTCTCTTGGCCGTTTAGAGATTGAAGACAACTCTCTCCTAGTTGAAGAACTAGGAAAAGAAGCAGATGAGTTGTTGCAATTGCAAATATTGGGGTGTAAGCTTGAATTTCTGAAGTTAAAGAAGTGCAAAAATCTTTTGAAGCTACCAGAAGGGTTAAATCAGTTGTCGTCACTTCAAGAGCTTCGCATACATGAATGTTCAAGTCTAGTTTCTTTTCCAGATGTTGGTTTGCCACCTTCTCTTAAAGACATCGAGATTACAGAGTGCCACTCGTTGATATATTTTGCAAAATCCCAGATTCCCCAAAATCTCAGAAGAATACAGATAAGAGATTGCAGAAGTTTGAGATCACTAGTAGACAATGAGGCTGTTGGTTCTTGTTCTTCGTCTTCTCACAATTGTCTTGAGTACTTGAATATCGAGAGATGTCAATCTCTAACGTTGTTATCATTGAGTGACCAGCTTGTCAGGGCACTTAGAGAACTTGACATATATGATTGTGAACAACTGGAGTTTCTCGCACCGGACGGGTTGTTCTGCAACAACACTAATTACTTTCTCGAAAATTTTAGGATACGGAGGTGCCAAAATCTGAAATCCTTACCGAGACTGAGTGGGGGGATAAGGGGCTCTAACCTGAGAGAGATCCGGATCACCGATTGCGACAGATTGGAGGCCTTGCCCGAAGACATGCACAATTTCAACTCTCTTGAGAAATTGATTATCGACTACCGTGAAGGTTTGACTTGCTCCTTTCCCGCCAACCTAACATCACTTATGATTTGGAAGGTCAAGAGCTGTAAGTCATTGTGGGAGTTGGAGTGGGGGTTACACAGACTCACCTCTCTTAGATACTTGTGGATCGGTGGTGAAGACCCGGATATGGTATCGTTTCCACCGGACATGGTCCGAATGGAGACGTTGCTCCCCAAATCTCTCACTGAACTCTCAATTGGTGGCTTCCCGAATCTGAAGAAACTGAGCAGCAAGGGCTTTCAATTCCTAACCTCCCTTGAATCTTTGGAACTCTGGGATTGTCCAAAGCTAGCATCCATTCCAAAGGAGGGACTGCCTCTTTCACTTACGGAACTTTGCATCTATGGGTGTCCTGTTCTAAAAGAGAGATGTCAACCAGGAAAAGGACGCTACTGGCACAAAATATCCCACATCCCTTACATAGATATAGATTGGAAGATGATTTGA
>Fom-1
ATGAGTTTTGATAGTTTCATAAGTTTTAGAGGCAAAGATACTCGTAATACTTTTACAGGGCATTTGTACAAGGAATTGGTTGGATTAGGAATAACCACTTTTATGGATGATAAGAAACTCTTTATTGGAGATAGTCTTAGTGAAAAACTTATTAAAGCAATTGAAAAATCAGATTCCTTCATCGTTGTTTTATCAGAGAACTATGCTTCTTCAAAGTGGTGTTTGAGAGAATTGGCAAAGATAATAGATTGTACGGATGAACAAAAGCATCGAGTACTCCTTCCTGTATTTTACCACGTCAATCCTCATGATGTTCGTCATCAATCAGGGTGTTTCGAGAACAGCTTTCGCTTACACGAAGAACTTCTACGAGAACTTGACCATATGGAAAGAGATAAATACATGGAGGAGGTTCAACAATGGAGGAGGGCTTTCACAAAGGTTGGGGATCTCACTGGAGTAGTTGTAACAAAGGATAGCGTTGAGGTGGATAGCATTGGCAAAATCACAAACCAACTACTTGATATGTTAAAGTTAGTACCTTGGGACGAGCTCACTAAGTTAGTTGATATTGAACGTCAGTTATTCAAGATGGAGAAGCTAAATGATTTGGAGCCAAATGTGGTACGTTTTATAGGGATAATAGGGATGGGCGGAATTGGTAAAACAACCATTGCTGAAGTTTTTTATGACAGAGTTGCACGTACTTTTGGAAAAAATCGTTGTTTCCTTCGCATTTATGAACACACTACTTTACTCTCACTCCAACAACAACTTCTTTCCCAACTTCTTCAAACAAAGGACCTAATTATAAACAATGAGAATGAAGGAGCAAGAATGATTGGGAGTCGTTTGAAAGATAAAAGAGTTCTAATTGTTCTTGATGGGGTGAAAGAAAAAACTCAGTTAGAACAGTTAGTTGGAAATCCTAATTGGTTTGGTTCAGGGTCCAAAATCATCATTACAACCAGAAATAGAGATGTTCTTCGTCAACCAAATTATAAAGATAAAATGGTTGAATACAGTGTGGAGTTTCTTGATACTAAAAGTGCCATGACACTCTTTTGCAAACATGCATTTGGATGTGGGTTTCCCCGTAAGAACTTCAAGGATTTTTCTAAGGAGATTGTAGAAAGGGTTAAAGGACATCCACAAGCTTTGATACAAATTGGGTCGTCTTTATATGATAAAGGTATAGAGATATGGAAAGAAGAATTGAAGAGTCTTGAGGAAGATTACAACAATCGTATATTTAAGACCTTAAAGATAAGTTTTGATGATTTAGGAAAGACAAGCCAAGAAGTTTTTCTTGATTTGGCATGTTTCTTCAATGAGAAGACGAAAGAGAAAGTGATTGAAATACTTAAGAGTTTTGATTACAGACCTCATAGCGAAATACAATTGTTGCAAGATAGATGTCTCATTGAAGTTAGAAGTGACAACACAATACTTATGCCTAAGTGCATTCAAACTATGGGTCAACAAATTGAACGTGAAGCTGATAAACGGAGTAGGATTTGGCTTCCGAAGGATGCCCAGGATGTATTTGATGAACCACATCAGAGAGTAAAGGACATTAAAGGTGTAGTCTTGAAGTTGGAAGAGAAGCAAGATGAAATAGAGTTGGAGGGTAAGGTTTTTGAAGATATGAGAAGCTTAAAAATATTGGAAATTGGGAATGTGGAGGTGAGTGGAGACTTCACACATCTCTCAAAACAATTGAGATTGCTTAATTGGCATAGCTATCCCTCACAATGTTTGCCATTAAGTTTTGAATCAAGATATTTATTTCAACTTCTTTTGCCTCTAAGTCAAACAAGACAACTTTGGAATGGTCAAAAGGAGGGATTTGAGAAATTGAAGGTTATCAATGTTAGCGGTTCGAAGAATTTACGAGAGACTCCTAATTTTACTAAGGTTCCAAATCTTGAAAGTTTGGATCTAAGTAATTGTACAAGATTGTGGAAGATTGATTCTTCCATTAGTCGTCTCAATCGTTTGACATTGTTGGATATAACATGTTGTATCAATCTCAAAAACTTGCCATTTTCTAGAAGCTGCAAAAGCCTCATAACAATAAACTATGTTGGCTCAGGTCTCGAAGAAAAAGGTACATGTAACTTTCATTATGGTAAATAG
>Gpa2
ATGGCTTATGCTGCTGTTACTTCCCTTATGAGAACCATACATCAATCAATGGAACTTACTGGATGTGATTTGCAACCGTTTTATGAAAAGCTCAAATCTTTGAGAGCTATTCTGGAGAAATCCTGCAATATAATGGGCGATCATGAGGGGTTAACAATCTTGGAAGTTGAAATCATAGAGGTAGCATACACAACAGAAGATATGGTTGACTCGGAATCAAGAAATGTTTTTTTAGCACGGAATGTGGGGAAAAGAAGCAGGGCTATGTGGGGGATTTTTTTCGTCTTGGAACAAGCACTAGAATGCATTGATTCCACCGTGAAACAGTGGATGGCAACATCGGACAGCATGAAAGATCTAAAACCACAAACTAGCTCACTTGTCAGTTTACCTGAACATGATGTTGAGCAGCCCGAGAATATAATGGTTGGCCGTGAAAATGAATTTGAGATGATGCTGGATCAACTTGCTAGAGGAGGAAGGGAACTAGAAGTTGTCTCAATCGTAGGGATGGGAGGCATCGGGAAAACAACTTTGGCTGCAAAACTCTATAGTGATCCTTACATTATGTCTCGATTTGATATTCGTGCAAAAGCAACTGTTTCACAAGAGTATTGTGTGAGAAATGTACTCCTAGGCCTTCTTTCTTTGACAAGTGATGAACCTGATTATCAGCTAGCGGACCAACTGCAAAAGCATCTGAAAGGCAGGAGATACTTGGTAGTCATTGATGACATATGGACTACAGAAGCTTGGGATGATATAAAACTATGTTTCCCAGACTGCGATAATGGAAGCAGAATACTCCTGACTACTCGGAATGTGGAAGTGGCTGAATATGCTAGCTCAGGTAAGCCTCCTCATCACATGCGCCTCATGAATTTTGACGAAAGTTGGAATTTACTACACAAAAAGATCTTTGAAAAAGAAGGTTCTTATTCTCCTGAATTTGAAAATATTGGGAAACAAATTGCATTAAAATGTGGAGGGTTACCTCTAGCAATTACTTTGATTGCTGGACTTCTCTCCAAAATCAGTAAAACATTGGATGAGTGGCAAAATGTTGCGGAGAATGTACGTTCGGTGGTAAGCACAGATCTTGAAGCAAAATGCATGAGAGTGTTGGCTTTGAGTTACCATCACTTGCCTTCTCACCTAAAACCGTGTTTTCTGTATTTTGCAATTTTCGCAGAGGATGAACGGATTTATGTAAATAAACTTGTTGAGTTATGGGCCGTAGAGGGGTTTTTGAATGAAGAAGAGGGAAAAAGCATAGAAGAGGTGGCAGAAACATGTATAAACGAACTTGTAGATAGAAGTCTAATTTCTATCCACAATGTGAGTTTTGATGGGGAAACACAGAGATGTGGAATGCATGATGTGACCCGTGAACTCTGTTTGAGGGAAGCTCGAAACATGAATTTTGTGAATGTTATCAGAGGAAAGAGTGATCAAAATTCATGTGCACAATCCATGCAGTGTTCCTTTAAGAGTCGAAGTCGGATCAGTATCCATAATGAGGAAGAATTGGTTTGGTGTCGTAACAGCGAGGCTCATTCTATCATCACGTTGTGTATATTCAAATGCGTCACACTGGAATTGTCTTTCAAGCTAGTAAGAGTACTAGATCTTGGTTTGACTACATGCCCAATTTTTCCCAGTGGAGTACTTTCTCTAATTCATTTGAGATACCTATCTTTGCGTTTTAATCCTCGCTTACAGCAGTATCGAGGATCGAAAGAAGCTGTTCCCTCATCAATAATAGACATTCCTCTATCGATATCAAGCCTATGCTATCTGCAAACTTTTAAACTTTACCATCCATTTCCCAATTGTTATCCTTTCATATTACCATCGGAAATTTTGACAATGCCACAATTGAGGAAGCTGTGTATGGGCTGGAATTACTTGCGGAGTCATGAGCCTACAGAGAACAGATTGGTTTTGAAAAGTTTGCAATGCCTCAATGAATTGAATCCTCGGTATTGTACAGGGTCTTTTTTAAGACTATTTCCCAATTTAAAGAAGTTGGAAGTATTTGGCGTCAAAGAGGACTTTCGCAATCACAAGGACCTGTATGATTTTCGCTACTTATATCAGCTCGAGAAATTGGCATTTAGTACTTATTATTCATCTTCTGCTTGCTTTCTAAAAAACACTGCACCTTTAGGTTCTACTCCGCAAGATCCTCTGAGGTTTCAGATGGAAACATTGCACTTAGAGACTCATTCCAGGGCAACTGCACCTCCAACTGATGTTCCAACTTTCCTCTTACCTCCTCCGGATTGTTTTCCACAAAACCTTAAGAGTTTAACTTTTAGCGGAGATTTCTTTTTGGCATGGAAGGATTTGAGCATTGTTGGTAAATTACCCAAACTCGAGGTCCTTCAACTATCACACAATGCCTTCAAAGGCGAGGAGTGGGAAGTAGTTGAGGAAGGGTTTCCTCACTTGAAGTTCTTGTTTCTGGATAGCATATACATTCGGTACTGGAGAGCTAGTAGTGATCACTTTCCATACCTTGAACGACTTTTTCTTAGCGATTGCTTTTATTTGGATTCAATCCCTCGAGATTTTGCAGATATAACCACACTAGCTCTTATTGATATATTTCGCTGCCAACAATCTGTTGGGAATTCCGCCAAGCAAATTCAACAGGACATTCAAGACAACTATGGAAGCTCTATCGAGGTCCATACTCGTTATCTTTATCGAAATGGAGCATTTTTGGTAGTGTGA
>Gro1-4
ATGAATCAGGAAAGTTCATTGCTTCCATCCCCAGATATTATTCGATGGAGTTACGATGTTTTCTTAAGTTTTAGAGGTGAAGATGTACGCAAAACATTTGTTGACCATCTGTACCTTGCTCTGGAACAAAAGTGCATTAATACCTTTAAAGATGACGAGAAACTAGAGAAAGGAAAGTTCATTTCACCGGAACTCGTGAGTTCAATTGAAGAGTCAAGGATAGCTTTGATCATTTTCTCTAAAAACTATGCTAATTCAACATGGTGTTTAGATGAATTGACAAAGATCATGGAGTGCAAGAATGTGAAAGGACAAATTGTTGTTCCGGTGTTCTATGATGTAGATCCATCAACAGTGAGGAAACAAAAATCCATATTTGGAGAAGCATTTAGCAAACATGAAGCCCGGTTCCAGGAGGACAAGGTGCAAAAATGGAGGGCAGCACTGGAGGAAGCAGCTAATATTTCTGGCTGGGATTTGCCAAATACTGCCAATGGACATGAAGCTAGAGTCATGGAGAAAATTGCAGAAGATATAATGGCTAGATTGGGTAGTCAGAGACATGCAAGCAATGCTAGAAATCTTGTTGGAATGGAGTCACACATGCACAAGGTATATAAAATGCTTGGAATCGGGTCTGGTGGAGTTCACTTCCTTGGAATATTGGGAATGAGCGGAGTGGGGAAGACAACTCTAGCGAGAGTTATTTATGATAACATTCGGAGTCAATTTCAAGGTGCATGTTTTCTTCACGAAGTCAGAGACCGTTCAGCAAAACAGGGACTAGAGCGCTTGCAAGAGATACTTCTTTCTGAGATCCTTGTTGTAAAAAAACTAAGGATCAACGATTCATTTGAAGGAGCTAATATGCAAAAACAAAGACTACAGTACAAAAAGGTTCTTCTTGTTCTGGATGATGTTGATCACATAGATCAGTTAAATGCATTAGCCGGGGAGCGTGAATGGTTTGGTGACGGAAGTAGAATCATCATAACAACCAAAGATAAACACTTGCTTGTTAAGTATGAGACTGAAAAGATATACAGAATGAAAACTTTAAACAATTATGAAAGTTTACAACTTTTTAAACAACATGCTTTCAAGAAAAACCGCCCTACCAAAGAATTCGAGGATCTATCAGCTCAAGTGATAAAGCATACCGATGGACTCCCCCTAGCTCTGAAAGTCCTGGGAAGTTTCTTGTATGGAAGAGGTTTGGATGAATGGATAAGTGAAGTGGAGCGTTTGAAACAAATCCCAGAAAATGAAATTTTGAAGAAACTCGAACAAAGTTTCACTGGTCTCCACAATACTGAGCAAAAGATATTCTTAGACATTGCATGTTTCTTTTCAGGGAAGAAGAAAGATTCAGTGACCAGAATACTTGAGAGTTTTCATTTTTGCCCTGTCATTGGGATAAAAGTTCTCATGGAGAAATGTTTGATCACTATATTACAAGGTCGCATTACAATACACCAATTGATCCAAGATATGGGCTGGCACATTGTTCGTCGAGAAGCTACTGACGATCCAAGAATGTGTAGTAGGATGTGGAAGCGCGAAGATATTTGTCCTGTACTTGAAAGAAATTTGGGCACTGACAAGAACGAAGGCATGTCGCTGCACCTGACTAATGAAGAAGAAGTTAATTTTGGTGGCAAGGCCTTCATGCAGATGACCAGACTAAGGTTTCTCAAATTCCGGAATGCATATGTTTGCCAGGGACCTGAATTTCTTCCAGATGAGTTGAGGTGGCTTGATTGGCATGGATATCCTTCAAAAAGTCTGCCAAATAGTTTTAAGGGAGACCAACTTGTTGGTTTGAAATTGAAAAAAAGCCGCATCATACAACTTTGGAAAACCTCAAAGGATCTAGGAAAACTGAAGTACATGAACCTTAGCCATTCACAGAAGCTAATAAGGACGCCAGATTTTTCAGTTACGCCTAACCTTGAAAGACTGGTTCTTGAAGAATGCACTAGTTTGGTAGAAATCAATTTTTCTATTGAAAATCTTGGAAAGCTAGTCTTGCTGAATCTGAAGAACTGCAGAAATTTAAAGACCCTACCGAAGAGAATTCGATTGGAAAAGCTTGAAATTCTCGTTCTTACAGGCTGCTCAAAGTTAAGAACATTCCCAGAAATAGAAGAGAAAATGAATTGTTTAGCAGAACTGTATTTGGGTGCGACTTCTTTGAGTGAACTACCTGCATCAGTTGAGAACCTTTCAGGAGTTGGTGTAATAAATCTAAGTTACTGCAAGCATCTTGAGAGTCTACCTAGCAGTATTTTTAGGTTGAAATGTTTGAAAACACTTGATGTGTCCGGATGCTCAAAACTTAAAAATTTACCAGATGATTTGGGACTTTTGGTTGGTTTAGAGGAGCTCCACTGCACTCACACAGCCATCCAAACAATTCCTTCTTCTATGTCTCTTCTTAAAAACCTTAAGCACTTATCTCTCAGTGGATGTAATGCTTTGAGTTCACAAGTAAGCAGCTCAAGTCATGGCCAGAAGTCTATGGGTGTAAATTTTCAGAATTTGTCAGGTCTTTGTTCATTGATCATGTTGGATCTTAGTGACTGCAACATTTCAGATGGAGGCATTTTAAATAATCTTGGGTTCTTATCGTCTTTGGAGATACTGATTCTCAATGGTAACAATTTTTCCAATATTCCGGCTGCAAGCATAAGTCGTTTCACTCGACTTAAACGCCTTAAATTGCATGGTTGTGGGAGGCTTGAGAGTTTACCGGAACTTCCTCCGAGTATAAAAGGGATATTTGCTAATGAATGCACATCTTTGATGAGTATTGATCAACTAACCAAATATCCAATGTTGAGTGATGCTACATTCAGAAACTGTCGTCAACTCGTAAAAAATAAACAGCACACCTCCATGGTTGATTCATTGTTGAAGCAGATGCTCGAGGCACTATATATGAATGTCAGATTTTGCTTGTACGTCCCTGGTATGGAGATTCCCGAGTGGTTTACATACAAGAGCTGGGGGACTCAATCAATGTCAGTGGCCCTCCCCACAAATTGGTTCACACCCACATTCAGGGGGTTTACTGTTTGTGTTATTTTAGACAAGAAGATGCTTTTCATTTTAGGTCGCTTCAATACTCATAAAGTCTATGGCCTAGAAAATATGATATGGTTAAATCTCAAAAGATATGACGGTTTGCGGCAAAAAATTAGCACATCTTTCGGCCCAATAGGAAGTGAAAAACCTGGTGGTTTAGGTGATACTTTAATAACCCATATAGCATTTGAAAGATCTTGGAAGTTGGAGAATGATCTCGATTACTATCGTAATAACGCCTTTCAGCTTGAATTTAGTGCCTGTGATCATTATCAAAAGGATGTGGTAAAAGGTTTGGGAGTGCGTCTTGTGTATGAGAATTGA
>HcMLA1
ATGGAGGTCGTCACGGGTGCCATGGGCAGCCTGCTCCCCAAGCTGGGCCAACTGCTCCTCGATGAGTACAACTTGCACAAGCGCGTCAAGAAAGATGTCGAGTTCCTCACGAAGGAGCTTGAGAGCATGCACGCTGCCCTCATCAAGGTTGGCAAGGTGCCACGGGACCATCTCGACAGGCAAGTAAAGCTCTGGGCCGACGAGGTCAGAGAGCTCTCCTACAACATGGAGGATGTCGTTGACAAGTTCCTCGTGCGCGTCGACGGCAACTCCGGCAGATTCAAGGAGCTCAAGAACAAGATGATCGGCTTGTTCAAGAAAGGCAAGAATCACCATCGGATAGCTGACGCGATCAAGGAAATCAAGGAGCAACTCCAGGAGGTGGCTGCTAGGCGTGACAGGAACGAGGTACTTGTTCCTAATCCTATGGAACCAATTGCTATCGATCCTTGTCTTCGAGCTTTGTACGCAGAAGCGTCGGAGCTAGTTGGCATATATGGCAAGAGGGATCAGGAGCTCATGAGGTTGCTCTCCATGGAGGGTGATGATGCCTCTGAGAAGAGACTGAAGAAGGTCTCCATTGTTGGATTTGGAGGGTTGGGCAAGACCACTCTTGCAAGAGCAGTATACGACAAGATTAAAGGTGATTTCGATTGTGGGGCATTTGTTCCGGTCGGTCAGAACCCTGACATGAAGAAGGTTTTAAGGGATATCCTCATTGATCTCGGTAACCCTCTCTCGGACCTTGCGATGCTGGATGCCAATCAGCTTATTAAAAAGCTTCGTGATTTTCTAGAGAACAAAAGGTATCTTGTCATAATTGATGATATATGGGATGACAAATTGTGGGAAGCCATCAACTTTGCTTTCTCCAAGAGGAATAATCTAGGCAGTCGGCTAATCATCACAACCCGCATTGTTAGTGTCTCCAATTCATGTTGTTCGTCAGCTCATGATTCAGTTTATCAAATGAAACCTCTTTCTACTGATGACTCCAGAAGGCTCTTCCATAAAAGAATATTTCCGGACGATAGTGGATGTCCAAATGAATTTGAACAAGTGTCAGAAGATTTATTGAAAAAATGTGGTGGGGTACCGCTAGCCATCATTACTATTGCTAGTGCTTTGGCTGGTGGCCAGCAGATGAAACCAAAGTGTGAGTGGGATATTTTACTCCAGTCCCTTGGCTCTGGACTAACAGAAGATAACAGTTTAGAGGAGATGCGGAGGATACTATCTTTCAGCTATTATGATCTACCTTATCATCTGAGAACTTGTCTATTGTACCTATGTATATACCCAGAAGACAGCCAGATTGATAGAGATAGACTGATATGGAAGTGGGTGGCTGAAGGATTTGTCCACTGTGGAAACCAAGGGACTAGCCTATTTTTGCTCGGATTAAACTACTTCAACCAGCTCATTAACAGAAGTATGATCCAGCCAATATATGGTTATGCAGGTGAGGTATATGCTTGTTGTGTACATGATATGGTTCTTGATCTTATCTGCAACTTGTCACATGAAGCAAAGTTTGTTAATGTATTGGATGGCACTGGGGATAGCATGTCCTTACAAGGCAATGTTCGTCGTTTGTCCCTTCAACATAGAAACAAAGATCATCAAGGCACACCTCTCAGAAATTTCAGGGGTATATCACGAGTGAGGTCCATTACTAATTTTGGATCTGCTATTAATATCATGCCAGTCCTGTCAAGGTTTGAAGTTCTGCGTGTACTTGATTTGACGGACTGTAATCTGGGAGAAAGTAGCAGCCTGCAACTTAACCTCAAGGGTTTTGGACACTTAATTCACCTGAGGTACCTTGGTCTAGCAGGTACTGGAATCATGAAACTATCAGCTGAGATAGGAAATCTGCAGTTTTTGGAGGTCTTGGATCTAGGAGGCAACAATGGGCTAGAAGAATTGCCACCCATTGTTTATAATTTGAGAAGATTAATCTACCTAAATGTTCCCTTTATGGTGGTTCCAGCTGGTGTGTTGCAGAATCTGACATCCATAGAAGTGTTGAGGGGAATATTGGTCTCTTTGAACACTGTCGCACAAGAGCTTGGCAACATAGCAATGCTGAGGGAGCTTGAGATTTGCTTCAAGGAGGGTAGTTTGGCTTTGTATGAATGTTTTGTGAAGTCTCTTTGCAGCCTACATCAGATCGAAAGTCTATGTATTGATTGCAATCCCAGAGAAACATCATCTTTTGAACTGATGGATCTCTTGGGAGAACGCTGGGTGCCTCCTGTACATATCCGCAAATTTGACTCAAGCTTTCCCAGCCAACTCTCTGCACTGCGAGGGTGGATAAAGAAAGACCCCTCGCATCTCTCGAACCTCTCCGATTTATTCCTCAGACCAGTGAAGGAAGTGCAGCAGGAGGACGTGGAAATCATTGGGGGGCTGTTGTCCCTTCGCCGTCTCTGGATAAAGAGCACCCACCAAACACAACGGCTGCTAGATGGGTTCCGCTGTCTGTTACGCTTTTCCTTGGATTGTGGATCAGCAGCGCAGATAATGTTTGAACCAGGAGCATTGCCGAGGGTGGAAATAGTTATATTCAGTCTGGGCGTGCGGGTGGCGAAAGAGGATGGTAACTGTCGCTTCGACTTGGGCCTGCAGGGGAACCTGCTCTCCCTTCGGCAACGTGTCTGGGTTAAAATCTATTGTGGTGGAGCGACGGTGGGTGAGGCAAAGGAAGCGGAGGCTGCGGTGCGGCTCGCGCTCGACTCCCATCCCAACCATCCCCCGATTTATATTGAGATGAGGCCGCGTATACAAGAAGATGCGCACGATGACGATTTGTGTAAGGACATGACGGAGAACTGA
>Hero-A
ATGGAAAAAGGAGAAAAACCATTGCTACTATTTGAGGAACAAAAAAAAAGAATCACGAATCTTATTGATGATTTCTTGAATGGTTTGAAGCAAATAATGAACGAAGAAGAAGAATTCATTGCTTCAAAATTGGATGTGATTCAAAAGCTAAGAATGGATCTAAGATTACTTAGAACATTTGTCTTGTTTGGGAATTCGACGAATTTGGATGACTTTTATTACAGGATGAATATTCATATAAACAAATTCAATATACTTACTGAGACCCTTTTCTGTAAAGATGATTTAATCCTAGAGAAATACCACATGGAATGTGTTGCCCCTCTGCTGCTGAAAGAGATAAGAAATTATTTGAGTTTGAAGAATGATTATGTAGCCACGGCGATAGAGATGAAGAAGTTTGAATACCTCATCAGAAATCTCCATGATCTACCAAAGTATTGTTATGATTTGCTTCAACCCCTCATGAGTGAATACAAGATTCTTCGGCAAGTATGCACACATCTCAGAGATTTCTATCAGTTGGAATGCAACAAAACAACAAAAACAGAATTTCTCTATACTCGGTATCAAGTGACAGTTGATAGAGTAACACAATTCTGTTTTGATCTTTGGACTGGAAAGTACAGAAACTATAGATACGAGTATGCCTTCTCTAAATGCTCTTCCAAGATCACTTCTCTACTCATCGACATAATCCCTCTTGAGCTGGAGGTTCTACACATTTCTACTTCTAACCTCATCAAAGAATCAAGGTCAAAAGAACTAGAAGGATTTGTTAAGCAAATCCTAAAAGCATCTCCAAGGATTCTTCAAAAGCATCTCATTCATCTCCAAGGACGCATGGTAGCCGACAGTTACTCTGCAACTCAAAGCATTAATGTCATGATGGAGTTCCTGTTGATCTTTCTCACTGATATACCAAAGCGCTTTATCCATCGTGGCAAATTGAACTCTATGTTGGCACATGTCGGACTACTTACAAGGAAGATATCTATTCTCATGGAGGAGAGCTCTACTATGAATGAAGCAGAGTTTTCAGCTCCATACTTGTTGCATGAAATCGAACGAATGAAGGGAGATATCAAACAGATCATTTTGAAAGCGCCAGAGTCATCCCAACTTTGCTTTCCTATGGATGATGGTTTCCTCTTCATGAATCTTCTACTCCGCCATTTAAATGATTTACTCACTTCCAATTCTTATTCAGTTTCTCTGATAAAAAAAGAAATTGAGATGGTGAAACAAAGCCTTGAATTCCTAACAGCATCTTTCAGGCAAACATTGGATGAGAGCACTAGTGGAGTTGTTAAAGATTGTTGGATGTGTGCTTTGGATGTGGCATATGAGGCAGAACATGTCATTAATTCCATTCTTGTCAGAGATAAAGCTCTCTCGCACCTCCTCTTCTCACTTCCGGATGTCATTGATAAGATCAAGTTTATCGTGGCACAAGTCACCGGCTTACAGCTGGAGGCTAAGAATGGCGATGATCCCCTTGATGCAAAGTCTTCCTACGAGCCAATTGAGTTAACCTCATCATCATTTGTTGAGGTAACAGTAGGTCATGAGGAAGATGAAGCCCGGATCATTGGCCAGCTCCTTGATGAACATGAATCCAAGCTTGATGTCATTTCCATTGTCGGAATGCCAGGAGTCGGTAAAACTACTCTTGCCAATAAAGTGTATAACAATACATTAGTTGCTAGTCATTTCAAGATTCGTGCTAAGTGCACTGTTTCCCAAAACTTTAACAAGTCAAAGGTGTTGCGGGAGATTCTTCAGCAAGTTACTGCCTCGGAGACAAACAGAAGTGAGGATGACCTTGCTGAAAAGCTACGAGTAGCACTACTCGATAAAAGGTACCTCATCGTCTTGGATGATGTGTGGGATATTGCAACAGGGGAGATGTTAATAGCATGTTTTCCAAAGGTTGAGAGAGGAAATAGAGTTATCTTAACTAGCCGAAGTGGTGAGGTAGGTTTGAAAGTTAAATGCCGTAGTGATCCTGTGGACCTCCAAGTTTTAACAGATGAAAAAAGTTGGGAGTTATTCGAAAAAAGGGTATTTAGAGATGAAGGAAGCTGCCCTGCTGAACTGTTGGATATTGGACACCAAATTGTTGAGAAATGTAAAGGGCTTCCTTTGGCTCTTGTTTTGATTGCTGGAGTGATTGTTAGAGGAAGGGAAGGAAAGGAAAAGGAAAAGGAAAAAGATTTTTGGGTTAAGATTCAAAATAATTTGGATTCCTTTACTTCTTCCAACATCAATTCGCAGATTATGAATGTTATGCAATCAAGTTATGACCATTTACCATACCAGCTGAAGCCGTTGTTGCTTTACTTTGCAAGATTGCAAAAGAGCGAACGAACTCCAGTCTCTATGTTGATGCAGTTGTGGATGGCTGAAGGGTTGGTGGATCATGATATTCCATCCAAGTGTAGTTTAGAGGAAGTAACTGAAAGTTACTTGGATGCTTTAATTTCCAGTAGTCTGATAATGGTGGATCATATCCGCTCTGTGAGTAATTGGACGTCTGTAATGATGAGAGCTTGCTATGTGCATGATGTTGTGCATGATTTTTGTTCAGTAAAAGCGGGAAAGGAAAAGTTTTTCAAGTTGATCAATTCAGGTGATCCATTTCATGCTTCTGATTTCTTGCACCATCGACTAACCATTCATACTGACGACAAAAAATGTGTCTTGTTTAATTCTAATAAGTGTTCTGCTGGTAGTAAGCATCTCATATCTTTGGAAGTGAGCAGTTCGCTGGATAACTCCGGGTATATTTTTCACACAAGACACATGAGACTTGTTAGAGTGTTGCAACTGGATGACATTGTTCTGCAACATCATTTAGTGGAAGAAATAGGGTCCCTATTTCATTTGAGGTTCTTAAAGATTTGGACTCGTGATGTAAAAGCTATCCCATTGTCATGGTTGAACCTCCAGAATCTGGAAACTTTGCTGATCAGTGAGGAATTTTCCACCATTGTTTTACTGCCAAGATTATTCAAACTGTCAAAGCTGAAACATGTGAGCATTGACCAGAGTTCTTTCTTTGATAAAGAGGAAGTGGAAGTGGAAGTGGAAGAGGAAGAGGAAGTGGAAGTGGAAGTGGAAGAGGAAGACGAAGACAAAGAGGAAGAGGACACGGACAATATCCAAAGCAGAATATTGGAAGGTGAGAATTCAAAGCTGACAACTTTATCCAAAGTTGATATCTCATATTCCCAAGGAACTAATGATGCTCTAGAGAAGTTCCAAAATCTTGAGCACCTTGATTGCACCATCATTGTACCCGAGTGTCCTCCTAAACACGGCGATTGGTTTCCCAAGTTTGATGTCCTTAATAAACTTCAATCGCTCACTGCAGTATACAAATGGAGTCATTATGGTTATCCCATTATTGAATATCACTTCCCTACCAGCTTGAAAGACTTGCGGTTGCATTCTTTTCCCATCACACCTGCTTTGTTGTCAGTAATCGCGGCATTACCTCAGCTTGAAATTCTGGCGATTTTTTACTCTGATTTCATGGAGGATAAGTGGGATGCAAGTAAGGACATCTATCAAAGTCTTAAAACTTTGAGTTTGTCATATATCAAATTATCAGAATGGGAAGTTGATAGGAGCGAAACTTTTCCCAAGCTTGAGGAATTAATACTAGAACGTTGTTACAAGCTTACGGAGATCCCTTCTGCATTCGAGGATATAGAAACTTTAAAGATCATTCATTTAACTAATATTAAGCGTGAGCTTGGAGATTCAGCCATTGAGATTAAGAAACAGATAGTAGAAATCACAGGAGTGGACAGACTTCAAGTTCATCTATCAGGTTTGTATGAATAA
>HRG1
ATGACATCCATGATAGCTTCTCGCCAACAGAGTCAACGCTCCTGTCCAATATGCGCAACACCTTATTACAACAAAATACTTGATTCTTCTACTATATCTTCTTCATCAGTTCCTTCATCATCTTCGTCCCACAAGTGGACACATCAAGTCTTTCCAAGCTTCCGTGGGGAAGATGTACGTAGAGGTTTTCTCAGTCATATTCACAAGGAGTTTCAAAGAAAGGGAATTACACCATTCATTGATAATGAGATCAAGAGAGGAGAATCCATTGGTCTTGAAATCATACATGCGATTAGAGAATCTAAGATCGCGATTGTCTTGCTCTCTAGGAACTATGCTTCTTCATCTTGGTGTCTTGACGAGTTGGTGGAGATCATGAAATGCAAAGAAGAATTTAGTCAAATAGTGATCCCCATTTTCTATAGAGTGGATCCATCCGATGTTAAGAAGCTCACAGGAAATTTTGGGAATGTCTTCAAAAATAATTGTGTTGGTAAAACTAATGAGGTTATAAGGAAATGGAGACAAGCTCTGGCAAAAATGGGAACAACCACTGGTTACGATTCTCGCAACTGGGATAATGAAGCGACCATGATTGAAAACATTGCCACTGATATTTCGAATATGCTGAATTATTCTACGCCATCACGTGATTTTGACGGTTTAATTGGGATGAGAGCTCATATGAAAGTAATGGAACCGATGTTATGCCTACACTCCGATGAAGTGAGGATGATTGGAATTTGGGGTCCTTCTGGGATCGGGAAAACTACCATTGCTAGAATCTTATTTAGCCAATTTAGCGACAGTTTTGAATTGAGTGTCTTTATGGAGAATGTTAAGGAGTTAATGTATACAAGACCGGTGTGTTCTGATGAATACAGTGCAAAGTTACACTTACAGAAACAGTTCATGTCCCAGATTATCAACCACAAAGATATCGAGATTCCTCACCTAGGAGTTGTAGAAGATAGATTGAAAGACAAGAAAGTGTTTATTGTTCTTGATAATATCGACCAGTCAATACAACTAGATGCTATTGCAAAAGAAAGTCGATGGTTTGGTCATGGAAGTCGGATTATCATCACAACACAAGACCGGAAACTTTTGAAGGCACATGATGGCATCAACCATATTTACAACGTAAATTTTCCATCAGCATATGAAGCTTGCCAAATATTTTGTATGTATGCTTTTGGACAAAAATTTCCTAAAGATGGTTTCGAAGAGCTTGCATGGGAAGTTGCAAAACTTTTAGGTGGACTACCATTGGGTTTAAGAGTTATGGGCTCTCATTTTCGGGGAATGTCTAAACATGAGTGGATAAATGCCCTACCGAGGTTAAGGACTCGCCTTGATGCCAATATTCAAAGCATCTTAAAGTTTAGTTACAATGCCTTGTGTGAAGAAGATAAAGACTTATTTCTTTATATAGCATGCCTTTTCAACAATAAAAGGATTGAAAAAGTGGAAGAGCATCTTGCAGAGAAGTCCCTGAATGTGAAGCAAGGACTTCACGTTTTAACTGAAAAATCTCTCATATCTATTGAAGGGGGAAGAATAAAGATGCATAATTTGCTAGAACAATTGGGTAAAGAAATTGTTCGTCATGGGCTCGGGCATCAACCCATTCGTGAACCTGGGAAACGTCAATTTTTGGTTGATACTAGAGATATTTGTGAACTACTCACTAATGACACGGGTAGTAAAAGTGTTATAGGCATACATTTCTACTCATCCGAGCTCTCAAGCGAATTAAATATAAGTGAGAGAGCTTTTGAAGGAATGCCTAACCTTAAATTCTTAAGATTCTACTACCGCTATGGTGACGAGAGTGATAAATTGTACTTACCACAAGGTTTGAATTATCTATCTCAAAAACTTAAAATACTAGAATGGGATCATTTTCCGTTGACATGTATGCCTTCCAATTTTTGTACGGAGTACCTTGTTGAACTAAACATGCGGTTCAGCAAACTTCATAAGCTGTGGGAAGGAAACCGGCCGCTTGCAAACCTTAACTGGATGTATTTGAATCATTCGAAAATCCTAAAGGAGCTACCTGATCTCTCAACAGCCACGAACCTTCAAGAACTATTTCTCGTTAAATGCTCAAGTTTGGTGGAGCTCCCATCCTCTATCGGAAAAGCCACTAATCTCCAGAAACTGTATCTTAATATGTGCACGAGTTTGGTGGAGCTGCCCTCTTCTATTGGGAACCTTCATAAGTTACAAAAATTGACTTTGAATGGATGCTCAAAGCTAGAGGTTCTTCCAGCTAACATCAACTTGGAATCTCTTGATGAACTTGATCTCACTGATTGCTTGGTGTTGAAAAGATTTCCTGAGATCTCTACAAACATTAAAGTTCTCAAGCTCTTAAGAACTACAATAAAAGAAGTCCCTTCGTCAATTAAGTCATGGCCTCGTCTTCGCGATTTGGAATTGTCATACAATCAAAACCTCAAAGGATTCATGCATGCTCTTGATATCATCACGACGATGTACTTTAACGATATAGAAATGCAAGAAATTCCTTTGTGGGTCAAGAAAATCTCTAGGCTTCAGACACTTATACTCAACGGATGTAAGAAGCTGGTATCACTCCCACAGCTTCCGGATTCCTTATCATACCTAAAGGTAGTAAACTGTGAGTCACTGGAGAGACTTGATTGCTCATTTCATAATCCAAAGATGTCTCTTGGGTTTATTAACTGCCTCAAACTGAATAAAGAAGCAAAGGAACTCATCATCCAGATTACAACAAAGTGTACAGTCTTACCCGGTAGAGAGGTGCCAGTGTACTTCACTCATCGAACTAAAAATGGAAGTTCCTTGAGAGTAAATTTGAATCGAAGGCCTCTTTCTACAGCCTCGAGATTTAAGGCTTGCATCTTGCTGGTTAATAAATATTGCAAGGAGAATGAGGTGAAAGAGGTGTTTGGTAGAAAAATGATGAAGGCATCTTACTGCATCATAGATCTTGGTCTTGATGTTCAGTGCAGACCTACACACCACTTTCTACCTCCCTCTTTAACTGAGCATTTGTACATCTTTGACTTTGAAGCAGATGTGACATCCAACGAGCTTTTCTGTGACTTCCAAGTCGACAGTAACGAAATGGTTATAAAAGAATGTGGGATAATCCAACTTTAA
>Hrt1
ATGGCTGAAGCATTTGTGTCGTTTGGACTTGAGAAGCTTTGGGATCTCCTGAGTCGAGAATCAGAGCGATTGCAGGGAATTGATGAGCAACTTGATGGACTAAAGCGTCAGCTGAGAAGTTTACAGTCGTTGTTGAAAGATGCAGATGCCAAGAAACATGGAAGTGATAGGGTGAGGAACTTCTTGGAAGATGTCAAAGACCTTGTTTTTGATGCTGAGGATATAATTGAATCCTATGTTCTGAACAAACTTAGAGGAGAAGAAAAAGGGATCAAGAAGCATGTGAGACGACTTGCTTGCTTTTTGACGGATCGCCACAAGGTTGCTTCAGATATCGAGGGTATCACTAAGAGGATCTCTGAGGTGATTGGGGAAATGCAGAGTTTAGGGATACAACAACAAATCATTGATGGTGGTCGTTCGCTGTCTCTTCAGGAAAGACAAAGGGTGCAGAGGGAGATCCGACAAACGTATCCTGACAGTTCTGAAAGCGATCTTGTCGGGGTGGAGCAGAGTGTTACAGAATTGGTTTGTCATTTGGTGGAGAATGATGTTCATCAAGTGGTTTCTATAGCTGGGATGGGCGGTATTGGTAAAACCACTCTGGCTAGACAAGTCTTTCATCATGATTTAGTCCGGCGTCACTTTGATGGATTCGCATGGGTCTGTGTTTCGCAACAATTTACACAGAAACATGTTTGGCAGAGGATCTTGCAAGAACTTCAGCCACATGATGGGGATATTTTACAGATGGACGAATCTGCACTTCAGCCTAAACTCTTTCAATTGTTAGAGACCGGTAGATACTTACTTGTCCTCGATGATGTATGGAAAAAAGAAGACTGGGATCGAATAAAAGCAGTGTTTCCACGGAAAAGAGGTTGGAAGATGCTGCTTACTTCTCGAAATGAAGGTGTTGGGATACATGCTGATCCAACATGTTTAACTTTTAGAGCAAGCATCCTTAACCCTGAAGAAAGTTGGAAGCTCTGTGAGAGAATAGTATTCCCTAGGAGAGATGAAACTGAAGTAAGGCTTGATGAAGAAATGGAAGCCATGGGAAAGGAAATGGTCACACATTGTGGAGGACTACCATTAGCTGTTAAAGTGTTGGGAGGCTTGTTAGCTAATAAACATACAGTTCCTGAGTGGAAAAGAGTTTCTGACAATATTGGATCTCAAATAGTAGGAGGATCGTGCTTAGATGACAACAGTCTCAATTCGGTTTACCGAATATTGTCTCTGAGTTATGAAGATTTGCCAACGCATTTAAAGCATCGCTTCCTTTTCCTAGCCCATTTCCCCGAAGATTCCAAGATTACAACGCAGGAGTTGTTCTATTACTGGGCTGCAGAAGGGATTTACGATGGATCAACCATCGAAGATAGTGGAGAATACTACCTAGAAGAGCTAGTGAGGAGAAATTTGGTTATTGCAGACAACAAGTATTTGAGAGTTCACTCTAAATATTGTCAAATGCATGACATGATGAGAGAAGTATGTTTATCTAAAGCCAAAGAAGAGAACTTCCTTCAAATTATCAAAGACCCTACTTCCATCTCTACCATCAATGCTCAATCTCCTCGTAGATCTCGCAGACTCAGCATACATCGTGGTAAAGCCTTTCAAATATTGGGACACAGAAACAATGCAAAGGTGAGATCTCTTATAGTTTCGAGATTCAAGGAGGAAGACTTTTGGATACGATCAGCTTCAGTCTTCCACAACTTAACATTGCTCAGGGTGTTGGATCTTTCTTGGGTAAAGTTTGAAGGAGGGAAATTACCTTCTAGCATTGGAGGGCTCATCCACTTGAGATACTTGAGTTTATACGAGGCTAAGGTATCTCATCTACCTTCTACTATGCGGAACTTAAAGCTTCTGCTCTATTTGGACTTAAGTGTTCATGAGGAGGAACCGATTCACGTGCCAAATGTTTTGAAAGAGATGATAGAGTTGAGGCACATTTCCCTACCTCTAATGGATGATAAAACCAAGTTGGAATTGGGTGATCTAGTGAACCTGGAGTACTTGTTTCGTTTCTCAACGCAACACAGTAGTGTGACAGACCTCCTCCGTATGACTAAGCTCCAGTATCTCGGTGTATCTTTGAGCGAAAGGTGCAATTTTGAAACTCTATCGTCATCTCTCCGTGAATTGCGAAACCTCGAGTCGCTTAATTTCCTTTTTACGCCCGAAACCTATATGGTTGATTATATGGGAGAGTTTGTTCTGGATCATTTTATTCATCTAAAAGAGTTGGGATTGGCAGTACGTATGTCAAAGATTCCTGATCAACATCAATTCCCTCCCCACCTTACCCACATACATCTATTGTTTTGCCGCATGGAAGAGGATCCAATGCCAATTCTAGAAAAGTTGCTTCATTTGAAGTCGGTTCAATTGACAGATGAGGCTTTCGTTGGAAGCAGAATGGTGTGCTCAAAAGGTGGGTTTCCTCAATTATGTGCTCTAGACATATCTAAAGAATCAGAATTGGAAGAGTGGATAGTAGAAGAAGGGTCGATGCCATGTCTTCGTACTTTGACTATACATGATTGCGAAAAGTTGAAGGAACTTCCAGATGGACTCAAGTACATAACATCCTTAAAGGAACTGAAGATTGAAGGAATGAAGAGGGAGTGGAAGGAGAAACTGGTACCAGGTGGAGAAGATTACTACAAAGTCCAACACATTCCCGATGTTCAATTTATCAACTGTGACCAGTAG
>HvPm3
ATGGCGGAGGTGGTGGCCGCCATGGCCATCCGGCCACTGGTGTCCATGCTAATGAGCAAGGCTTCCAGCTCCCTCCTGGACCATTACAAGGTGATGGAGGGAATGGAGGAGCAGCACAAGGTTCTCAAGCGCAAGCTTCCGGCCATCCTCGATGTCATGACCGACGCCGAGGAGCAAGCAACGGAGCATAGAGATGGGGCCAAAGCTTGGCTCCAGGAGCTCAAGACAGTGGCCTATCAGGCAAATGAAGTCTTCGACGAATTCAAGTACGAAGCACTCCGCCGTGAAGCCAGGAAGAAGGGGCACTATAGAGAGCTTGGCTTCGATGTAATTAAACTCTTCCCTACTCATAACCGTTTTGTGTTCCGTCACAGAATGGGTCGCAAGCTTTGCAGGATTCTAAAGGCCATTGAGGTCCTCATAGCAGAGATGCATGCCTTTAGGTTCAAGTACAGACGACAGCCACCGGTGTTCAAGCAGTGGAGGCAGACGGATCATGTTATCATCGACCCACAAGAAATTGCCAGAAGATCCAGAGAGAAAGATAAGAAGAACATTATTGATATACTAGTTGGTGGAGCTGGCAATGCAGATCTCACAGTTGTTCCCGTCGTTGCAATGGGGGGCCTCGGCAAGACCACATTAGCACAACTCATATACAATGAACCTGAAGTTCAGAAGCATTTCCAGTTGCTGATCTGGGTATGTGTCTCTGACACCTTTGATATGAACTCCCTGGCCAAGAGTATAGTTGAAGCATCTCCCAAGAAAAATGATTATACAGATGAGCCACCACTGGATAGACTTCGAAATTTGGTCAGCGGGCAGAGGTATCTTCTTGTATTGGATGATGTCTGGAACAACAGAGACTTCCAAAAGTGGGAAAGACTGAAGGTATGTCTTGAGCATGGTGTCGCAGGTAGTGCAGTGTTGACAACAACTCGTGATATGAAAGTTGCTGAAATAATGGGTGCAGATAGAGCTTACCATCTCAATGCTTTGGGGAATAGCTTCATAAAGGAAATTATTGAGGCTAGAGCATTTAGTTCGGGCAATGAAAAGCCTCCTGAGCTTCTTGAGATGATTTGTGAGATTGTTGAGAGATGTCGTGGCTCTCCATTAGCTGCAACTGCACTGGGCTCTGTACTTCGTACCAAGACCAGCATGGAAGAATGGAAGGCAGTATCATCTAGAAGCAGTATTTGCACTGAGGATACTGGAATTTTACCAATACTCAAGCTTAGCTACAATGATTTGCCAGCACACATGAAGCAGTGCTTTGCTTTTTGTGCCATATTTCCCAAGGATTACAAGATTAATGTGGAGAAGCTTATCCAACTGTGGATCGCAAATGGCTTTATCCCAGAACATGAGGAAGATAGTCTTGAAACCATTGGAAAACATATTTTCAGTGAGCTAGCATCAAGGTCATTCTTTCTGGACATAGAGGAAAGTAAAGATGCCTCGGAGTATTATTCCATAACTACATGTAGGATGCATGATCTTATGCATGATATTGCAATGTCTGTTATGGAAAAGGAATGTATTGTGATAACTATCGAACCAAGTCAAATTGAGTGGCTTCCAGAGACTGCTCGGCATTTATTTTTGTCATGTGAAGAAACAGAAGATATTTTTACTGATTCTGTGGAGAAGACATCCCCTGGTATCCAAACACTGCTATGCAATAATCCTGTGCGGAACTCACTGCAGCATCTTTCAAAATACAGTTCTTTGCATACCTTGAAAATATGTATAAGAACACAAATATTTCTCCTGAAACCAAAGTATCTGCGTCATTTGAGGTACCTTGATCTCTCCAACAGTTATATTGAATCACTTCCTGAAGACATAACCATTCTATATAACCTGCAAACGTTGGACCTTTCCAACTGCTCTGACCTTGATCGTCTTCCAAGTCAAATGAAGGTTATGACTTCCCTCCGTCACCTCTACACTCATGGATGTCCGGAATTGAAGAGCATGCCTCCAGAACTTGGAAAACTCACTAAACTGCAGACACTTACATGTTTTGTAGCAGCAATTCCTGGTCCTGATTGCAGTGATGTTGGAGAGCTGCAGCATTTAGACCTTGGTGGTCAGCTAGAGTTACGGCAGTTAGAGAATATTGATATGGAAGCAGAAACAAAAGTGGCAAATCTTGGACTCGGGAAAAAGAAGGATCTTAGAGAACTGACATTAAGATGGACTTCTGTTTGCTACAGCAAGGTGCTCAACAATTTTGAACCTCATGATGAGCTGCAGGTTCTGAAGATATATTCCTATGGAGGAAAATGCATTGGTATGTTACGAAACATGGTTGAACTCCATATTTTTCGCTGTGAAAGATTGAAATTTTTATTCAGATGCAGCACATCCTTCACTTTTCCAAAACTGAAGGTGCTTAGGCTTGAACATCTGTTGGACTTCGAGAGATGGTGGGAGACCAATGAGAGAAAAGAAGAAGAAATAATATTGCCTGTACTTGAGAAGTTGTTTATTTCTCATTGTGGGAAGCTTTTAGCACTGCCCGGAGCACAACTGTTTCAAGAAAAGTGTGATGGAGGTTATAGATCTGTGCGCTCACCCTTTCCTGCCTTAAAGGAACTTGAAATTATTAACTTGAAGTGCTTTCAGAGATGGGATGCAGTTGAAGGAGAACCAATATTGTTTCCTCGTCTTGAGAAACTATCAATTCAGAAATGCGCGAAGCTGATAGCATTACCTGAAGCTCCATTGCTGCAAGAATCCTGCAGTGGAGGTTGTAGATTGACACGCTCGGCATTTCCTGCCGTAAAGGTACTCGAAATCAAATATTTGGAGAGTTTTCAGAGATGGGATGCTGCTGCTGAAAGAGAAGACATATTATTTCCTCATCTTGAGAAACTATCAGTTCAGAGATGCCCAAAGCTGATAGATTTACCTGAAGCGCCAAAACTTAGTGTATTAGAAATCGAAGATGGCAAGCAAGAGATCTTCCACTGTGTGGACAGGTATTTGTCTTCATTGACTAATCTCAAACTGAAGCTAAAAAACACAGAAACAACATCAGAGGTTGAGTGGTCTTCCATTGTACCGGTGGACAGCAAGGGAAAATGGAACCAGAAATCCCACATTACAGTTATGGTTTTAGGATGCTGCAACTCATTCTTTGGAGCAGGTGCACTAGAGCCATGGGACTATTTTGTACATCTTGAGGAGTTGGAAATTGATAGGTGCGATGTGCTCACCCACTGGCCTGATAAAGTGTTCCAAAGCTTGGTATCCTTAAGAAGATTAAAGATTGTAAACTGCAAAAATCTTACTGGATACTCACAACCTCCTCTTGAGCCAGCAACATCCAGAAGGAGTCAACACCTGCAAGGTCTGGAGTCTCTTTGGTTAGCAGATTGTCCAAGTTTGATAGAGATGTTCAACCTCCCGGCATCTCTCAAGAGAATGGATATTTATCAGTGCCATAAGCTTGAGTCCATATTCGGCAAGCAGCAGGGCATGTCAGAGTTTGTTGAAGGGCCTTCTTGCAGTGAGCCAATCGTGCACGCAACTGTTTCGGAGTTGTCTTCATCACCCGTGAACCACTTGTTTCCATCACTAGAAGATCTGAGTTTATCTCGATGTGATAGTTTACTAGGGGTTCTACATCTTCCACGGTCCTTGAAGACCATATTTATTGGTGGCTGTAGGAATATTCAAGTCCTATCATGTCAGCTGGATGAGATCCATAAACCACAGATCACTACTTCCATAAATGTACTAGAGCCATCAGCAGCAGCAAGAGATCACTCGCTTCCTCCGTGTCTCGAATCTCTAACAATATGGTCCTGTGCCGGCATGTTGGGGATTCTCCATCTGCCCGCCTCCCTCAAGGAACTGTCCATTCAGGACAACAGTCGGTTGACAGTGGGTTGA
>I2
ATGGAGATTGGCTTAGCAGTTGGTGGTGCATTTCTCTCCTCAGCTTTGAATGTTCTGTTTGATAGGCTTGCTCCTAACGGTGATCTGCTCAACATGTTTCGGAAGCATAAGGATCATGTTAAGCTCTTAAAGAAGCTGAAAATGACTTTGCGTGGTATTCAGATTGTGCTAAGTGATGCAGAGAATAAGCAAGCATCAAATCCATCTGTGAGAGACTGGCTTAATGAGCTTCGAGATGCTGTCGACTCTGCTGAAAATTTAATAGAAGAAGTCAATTATGAAGCTTTGAGGCTTAAGGTGGAAGGTCAGCATCAGAATTTTTCAGAAACAAGCAACCAGCAAGTAAGTGATGATTTTTTCCTTAACATAAAGGACAAGCTGGAAGACACTATTGAAACATTAAAGGATTTGCAAGAGCAAATTGGTCTCCTTGGCTTAAAGGAGTATTTTGATTCCACGAAACTAGAAACTAGAAGACCTTCAACTTCTGTGGATGATGAATCTGATATCTTTGGTAGGCAGAGCGAAATAGAGGATTTGATTGACCGTCTATTGTCTGAAGGTGCAAGTGGGAAAAAGCTGACAGTAGTTCCTATCGTTGGAATGGGCGGCCAGGGCAAGACAACACTTGCTAAAGCCGTATACAATGATGAGAGGGTGAAGAATCATTTTGATTTGAAAGCGTGGTATTGCGTTTCTGAAGGATTTGATGCTTTGAGAATAACAAAAGAATTACTCCAAGAAATTGGCAAATTTGACTCGAAGGATGTCCACAACAATCTTAACCAGCTTCAAGTCAAATTGAAGGAAAGTTTGAAGGGAAAGAAGTTCCTTATTGTTTTGGATGATGTGTGGAATGAAAATTACAACGAGTGGAATGACTTGAGAAATATTTTTGCACAAGGAGATATAGGAAGTAAGATCATTGTGACGACACGCAAAGACAGTGTTGCCTTGATGATGGGAAATGAGCAAATTCGCATGGGCAATTTGTCTACCGAAGCCTCTTGGTCTTTATTTCAAAGACATGCATTTGAAAACATGGATCCTATGGGACATCCGGAACTTGAAGAGGTCGGAAGACAAATTGCAGCCAAGTGCAAAGGACTGCCCTTAGCTCTGAAGACGCTCGCTGGCATGTTACGCTCCAAATCAGAGGTTGAAGAGTGGAAACGTATTTTGAGAAGTGAAATATGGGAGCTGCCACACAATGACATATTACCAGCGTTGATGTTGAGCTACAATGATCTTCCCGCACATTTAAAGCGATGCTTTTCTTTTTGTGCAATATTTCCTAAAGATTATCCATTTAGGAAAGAACAAGTTATTCATCTATGGATTGCCAATGGTCTCGTACCAGTGAAAGATGAAATAAATCAAGATTTAGGCAACCAATACTTTCTAGAGTTGAGATCAAGATCATTATTTGAAAAGGTCCCAAATCCTTCTAAAAGGAACATAGAGGAATTATTCCTTATGCATGACCTTGTCAATGATTTAGCCCAACTTGCATCTTCAAAACTTTGTATCAGGTTAGAAGAGAGCCAAGGATCTCATATGTTGGAACAATGTCGGCACTTATCTTATTCAATAGGATTTAATGGTGAGTTTAAGAAATTGACACCCCTCTACAAATTGGAGCAGTTGAGGACATTGCTTCCGATACGTATTGAATTCAGATTGCACAATCTAAGCAAGAGGGTGTTGCATAACATACTGCCTACACTAAGATCCTTGAGGGCCCTATCATTCTCTCAATACAAGATTAAGGAGTTGCCAAATGACTTGTTTACCAAATTAAAGCTCCTCAGATTTTTGGATATTTCTCGGACATGGATTACAAAGTTGCCGGATTCCATTTGTGGATTATATAACTTGGAGACACTTCTCCTGTCATCTTGTGCTGATCTTGAGGAGCTACCGCTGCAGATGGAGAAGTTGATTAACTTGCGTCATCTTGACGTAAGCAACACTCGGCGCTTGAAGATGCCACTACATCTGAGCAGGTTGAAAAGCCTCCAAGTGTTGGTGGGACCCAAGTTTTTTGTAGATGGTTGGAGAATGGAAGATTTGGGTGAAGCACAAAACTTACATGGATCTCTATCAGTTGTGAAGTTGGAAAATGTGGTTGATAGAAGGGAAGCTGTGAAGGCAAAGATGAGGGAGAAGAATCATGTTGAGCAATTATCATTGGAGTGGAGTGAAAGTAGTATTGCCGACAATTCACAAACAGAAAGTGACATACTTGATGAGCTATGCCCACATAAAAACATCAAAAAAGTCGAAATCAGTGGATATAGAGGGACAAACTTTCCCAATTGGGTAGCTGATCCTTTGTTTCTTAAGCTGGTGAATTTGTCTCTAAGAAACTGCAAGGACTGTTACTCCTTGCCAGCACTAGGACAACTCCCTTGTTTGAAATTCCTTTCCGTTAAAGGGATGCATGGAATAAGAGTGGTGACGGAAGAATTCTATGGCAGATTGTCCTCCAAAAAGCCTTTTAACTCTCTAGAGAAGCTTGAATTTGAAGATATGACGGAGTGGAAGCAATGGCACGCACTAGGAATTGGAGAGTTCCCTACACTTGAGAACCTTTCAATTAAAAATTGCCCTGAGCTCAGTTTGGAGATACCCATCCAATTTTCAAGTTTAAAAAGGTTAGAAGTTAGTGATTGTCCAGTTGTTTTTGATGATGCCCAACTGTTTAGATCCCAACTTGAGGCAATGAAGCAGATTGAGGAAATAGATATATGTGATTGTAACTCTGTTACCTCCTTTCCTTTTAGCATACTGCCAACTACCTTGAAGAGAATACAGATATCTCGTTGCCCAAAATTGAAATTGGAGGCGCCAGTTGGTGAGATGTTTGTGGAGTATTTGAGAGTGAATGATTGTGGTTGTGTAGATGATATATCACCTGAGTTTCTCCCAACAGCACGTCAATTGAGTATTGAAAATTGCCAGAACGTTACTAGGTTTTTGATTCCTACTGCCACTGAAACTCTCCGTATTTCGAATTGTGAGAATGTTGAAAAACTATCGGTGGCATGTGGAGGAGCGGCCCAGATGACGTCACTGAATATTTGGGGATGTAAGAAGCTCAAGTGTCTTCCAGAACTCCTTCCATCTCTCAAGGAACTGCGTCTGTCTGATTGTCCAGAAATAGAAGGAGAATTGCCCTTCAATTTAGAAATACTCCGTATCATATATTGCAAGAAACTGGTGAATGGCCGAAAGGAGTGGCATTTACAGAGACTCACAGAGTTATGGATCGATCATGATGGGAGTGACGAAGATATTGAACATTGGGAGTTGCCTTGTTCTATTCAGAGACTTACCATAAAGAATCTTAAAACATTAAGCAGCCAACATCTCAAAAGCCTCACCTCTCTTCAATATCTATGTATTGAGGGTTATTTATCTCAGATTCAGTCACAAGGCCAGCTTTCCTCCTTTTCTCACCTCACTTCGCTTCAAACTCTACAAATCTGGAATTTCCTTAATCTCCAATCACTTGCTGAATCAGCACTGCCCTCCTCCCTCTCTCACCTGGAGATAGATGATTGCCCTAATCTCCAATCACTCTTCGAATCAGCACTGCCCTCCTCCCTCTCTCAGCTGTTCATCCAGGATTGCCCTAATCTCCAATCCCTTCCATTTAAAGGGATGCCCTCTTCCCTCTCTAAACTATCTATTTTCAATTGCCCATTGCTCACACCACTACTAGAATTTGACAAGGGGGAATACTGGCCACAAATTGCTCATATTCCCATCATAAATATCGATTGGAAATATATTTAA
>KR1
ATGGCTAAGCAATCATCCTCATCTTCCTTTAGTTACAGATTCAGCAACGATGTGTTCCTCAGCTTCCGAGGGGAAGATACTCGTCGCGGTTTTACTGGCAATCTCTATAAAGCTCTCTCTGACAGGGGAATTCACACCTTCATGGATGACAAGAAGATCCCTAGAGGAGACCAAATCACCTCAGGACTTGAGAAGGCAATTGAAGAGTCCAGAATATTCATCATCGTGCTCTCTGAAAACTATGCATCGTCCTCCTTCTGCTTAAACGAACTTGATTACATCCTTAAGTTTATTAAGGGGAAGGGCATATTGATTTTGCCAGTTTTTTATAAGGTTGACCCTTCTGATGTGAGAAACCACACTGGTAGTTTTGGAAAGGCGTTGACTAATCATGAAAAGAAGTTCAAAAGTACTAATGACATGGAGAAGCTGGAAACATGGAAGATGGCTCTGAACAAAGTGGCTAATTTATCTGGTTACCATCATTTCAAACATGGGGAAGAATACGAATATGAATTTATTCAGAGGATTGTTGAGTTGGTCTCTAAGAAGATTAATCGTGCTCCTTTACATGTTGCGGATTATCCAGTTGGACTAGAGTCACGAATACAAGAAGTAAAAGCGCTTCTGGATGTTGGATCTGATGATGTTGTCCACATGCTGGGTATACATGGGCTCGGTGGAGTAGGTAAAACGACACTTGCTGCTGCAGTTTATAATTCCATTGCTGACCATTTTGAAGCTTTGTGTTTCCTTCAAAACGTGAGAGAAACTTCAAAGAAACATGGGTTACAACATCTACAAAGAAACCTTCTTTCTGAAATGGCCGGAGAGGATAAGTTAATAGGTGTCAAACAAGGAATTTCCATAATAGAGCATAGGCTCCGGCAAAAGAAGGTTCTTTTGATTCTCGATGATGTTGACAAAAGGGAACAGCTACAGGCGCTTGCTGGAAGACCTGATTTGTTTGGTCCTGGCAGTAGAGTCATCATCACGACTCGGGACAAACAATTGCTAGCATGTCACGGTGTTGAAAGAACATATGAGGTGAATGAATTGAATGAGGAATATGCTCTTGAGTTACTTAATTGGAAAGCTTTCAAGTTGGAAAAAGTTGATCCATTTTACAAGGATGTTTTGAATCGAGCAGCAACTTATGCTTCAGGCCTTCCATTGGCTTTAGAAGTAATAGGTTCCAACTTATCCGGAAAAAATATAGAACAATGGATATCTGCTTTAGATCGATACAAAAGAATCCCTAATAAAGAGATCCAAGAGATACTTAAAGTGAGTTATGATGCTTTGGAAGAGGATGAGCAAAGTATTTTTCTTGACATTGCTTGTTGCTTCAAAAAATATGATTTGGCAGAGGTCCAAGATATACTTCATGCTCATCATGGCCATTGCATGAAACATCATATTGGAGTGTTGGTTGAAAAATCTCTCATAAAGATTAGTTTGGATGGCTATGTTACACTACATGACTTGATAGAGGACATGGGTAAAGAAATTGTCCGGAAAGAATCTCCCCAAGAGCCTGGGAAACGTAGTAGGTTATGGCTACCTACAGATATAGTTCAAGTTTTAGAAGAGAACAAGGGAACTAGTCATATTGGAATCATATGCATGAATTTCTACTCCTCATTTGAAGAAGTAGAAATACAGTGGGATGGAGATGCCTTCAAAAAGATGAAAAATCTCAAGACACTTATTATCAGAAGTGGTCATTTCTCCAAAGGTCCCAAACATTTTCCTAAGAGTTTAAGAGTATTGGAATGGTGGAGATATCCTTCACATTATTTTCCATATGATTTTCAAATGGAGAAGCTTGCTATATTCAACTTACCCGACTGTGGGTTTACTTCACGTGAGTTGGCTGCCATGTTAAAAAAGAAGTTTGTGAATCTGACAAGTCTAAATTTTGACTCATGTCAACATTTAACACTGATACCTGATGTATCTTGTGTCCCACATTTGCAAAAATTGTCATTTAAAGATTGTGATAATTTATATGCCATTCACCCGTCAGTAGGCTTCTTGGAAAAACTGAGAATCTTGGACGCAGAAGGTTGCTCCAGGCTTAAGAATTTCCCCCCCATCAAGTTGACCTCTCTTGAGCAACTCAAACTTGGGTTTTGTCACAGCCTTGAGAATTTTCCAGAAATATTAGGAAAGATGGAAAACATAACAGAACTTGACTTGGAACAAACTCCTGTAAAAAAATTCCCTCTTTCATTTCAAAATCTTACTCGGCTTGAAACTGTACTTCTGTGTTTCCCTCGAAACCAGGCAAACGGTTGTACTGGCATTTTCCTTTCGAACATTTGCCCGATGCAAGAAAGCCCGGAACTGATCAATGTCATAGGTGTGGGATGGGAAGGGTGTCTATTCCGTAAAGAGGATGAGGGTGCAGAGAATGTGAGCTTAACCACATCTTCAAACGTTCAATTTCTTGATCTCAGAAACTGCAACCTGTCAGATGATTTTTTTCCGATAGCTCTCCCATGCTTTGCTAATGTAATGGAGTTAAACCTATCAGGGAATAATTTCACAGTTATTCCCGAATGCATCAAAGAATGCCGCTTTTTAACAACACTTTACTTGAATTATTGTGAGCGACTTCGAGAAATTAGAGGGATTCCTCCAAACTTGAAATATTTCTATGCAGAAGAATGCCTATCATTGACTTCCTCATGTAGAAGCATGTTACTCAGTCAGGAACTGCATGAGGCTGGAAGAACCTTCTTCTATTTGCCAGGAGCCAAGATTCCAGAGTGGTTTGATTTCCAAACATCGGAATTTCCAATTTCTTTCTGGTTTCGTAACAAATTCCCAGCCATTGCTATTTGTCATATTATCAAACGGGTGGCTGAGTTTTCCTCATCGAGAGGTTGGACATTTAGACCCAACATTAGAACCAAGGTGATCATCAATGGCAATGCAAATTTGTTTAACTCTGTGGTGTTGGGAAGTGATTGTACATGTCTTTTTGATCTGCGGGGTGAAAGAGTAACAGATAATTTAGATGAAGCACTTTTAGAAAATGAATGGAACCATGCAGAAGTTACATGTCCAGGTTTTACTTTTACTTTTGCCCCAACCTTTATAAAAACTGGACTACATGTATTGAAACAGGAAAGTAACATGGAGGATATTCGATTCTCTGATCCTTGTAGAAAAACAAAATTGGATAATGATTTCAATAGTTCAAAACCAAAAAATCAAAGATGGGTGGGCAATGATGTTGCCAAGACACAAGTTGTGCAGCAGCAACAACTTATGGGCTCTTTTTTGTCACGCATGTGGCACTGGGCACTAGTGTTTCTCATTTCTTTCCTAGTGTTTCTCATTTCTTGCCGCCGCAACAATCAATGA
>L
ATGAGTTATTTGAGAGAAGTTGCTACTGCTGTTGCCTTGCTTCTCCCTTTCATTCTTCTCAACAAGTTTTGGAGACCAAATTCCAAAGACTCAATCGTCAACGATGATGACGATTCAACATCTGAAGTTGATGCCATACCCGACTCCACAAATCCCTCTGGTTCATTTCCCTCCGTGGAGTATGACGTGTTTTTGAGTTTCAGGGGTCCAGATACTCGTAAACAGTTCACCGATTTCCTATATCATTTTCTCTGTTACTATAAGATTCACACTTTTAGGGACGACGATGAGCTACGCAAAGGAAAAGAAATAGGGCCCAACCTCCTACGAGCAATTGATCAGTCCAAAATTTACGTCCCGATCATATCGAGCGGATATGCTGATAGTAAGTGGTGTCTTATGGAGCTGGCTGAAATTGTGAGACGTCAAGAGGAGGACCCTCGACGCATCATACTTCCTATTTTTTATATGGTGGATCCAAGTGACGTACGACATCAGACTGGATGTTATAAAAAAGCATTTCGAAAACACGCAAATAAATTTGATGGAGAGACCATACAAAACTGGAAAGATGCTCTAAAGAAGGTCGGAGACTTAAAAGGATGGCACATCGGAAAGGATGACAAGCAGGGAGCTATAGCAGACGAAGTTTCAGCAGATATATGGTCACACATAAGCAAAGAAAATCTCATTTTAGAAACTGATGAGTTGGTTGGAATTGATGATCACATAACAGCCGTATTAGAAAAATTGAGTTTAGACTCTGAAAATGTGACAATGGTCGGCCTTTATGGTATGGGTGGAATAGGCAAGACGACCACTGCAAAGGCGGTTTATAACAAGATTTCTTCTTGTTTCGATCGTTGTTGTTTTATTGACAACATACGTGAAACACAAGATCAGAAGGATGGCGTTGTTGTTTTGCAAAAGAAGCTAGTATCTGAAATTTTGAGGATCGATTCGGGTTCGGTTGGATTTAATAATGATAGTGGCGGACGGAAGACGATAAAGGAGAGAGTTTCGAGGTTCAAAATTCTTGTCGTTCTCGATGATGTGGATGAGAAGTTTAAATTTGAAGATATGTTGGGAAGTCCTAAAGATTTTATTTCTCAAAGTAGATTCATTATTACTTCAAGAAGTATGAGAGTTTTGGGTACTTTGAATGAGAATCAATGCAAGTTGTATGAAGTTGGATCGATGAGCAAACCACGTTCGCTTGAACTCTTCTCCAAGCATGCATTCAAAAAGAATACGCCTCCATCGGATTATGAGACTCTAGCAAATGATGTCGTAGATACTACAGCAGGACTTCCATTGACTCTGAAGGTTATAGGTTCGATTTTATTTAAACAAGAGATTGCGGTTTGGGAAGACACGTTGGAACAATTACGTAAAACACTTAACCTTGATGAGGTTTATGATAGGTTAAAAATAAGTTACGATGCGTTGAAGCCGGAGGCAAAAGAGATTTTCTTGGATATAGCTTGCTTCTTCATCGGAAAAAATAAAGAAAAACCGTATTACATGTGGACCGACTGTAATTTTTATCCAGCAAGTAATATTATTTTTCTCATTCAAAGATGTATGATACAAGTTGGGGATGATGATAAGTTTAAAATGCATGACCAACTTAGAGATATGGGTAGAGAAATTGTGAGACGAGAGGATGTACGGCCGTGGAAGAGAAGTAGAATATGGTCGAGAGAAGAAGGGATTGATCTCTTGCTGAACAAAAAGGGATCAAGTAAAGTAAAAGCAATTAGCATGGTGCCGCCACTGTCACCGGATTTTGTCAAGTATGAGTTTAAGAGCGAATGTTTCTTGAATTTGTCAGAGTTGAGATACCTCCATGCAAGTTCAGCCATGCTTACTGGAGATTTGAACAATCTTCTCCCGAATTTAAAGTGGCTTGAGTTGCCATTTTACTACCATGGAGAGGATGATCCTCCTTTGACCAATTTTACTATGAAAAATCTGATAATTGTTATTCTTGAGCATAGCAGCATAACGGCTGATGATTGGGGAGGTTGGAGTCATATGATGAAGATGGCTGAGAGGCTGAAAGTTGTACGACTTTCTTCAAACGATAGTTCGTCCGAAAAACTTTCTGGCTGTTGGCGCTTCCCCAAAAGCATTGAGGTATTATCCATGATTGCGATAGAAATGGATGAAGTTGATATTGGGGAGTTAAAGAAGCTAAAGACGTTGGTTCTGGAATTATGTAAAATACAAAAGATAAGTGGGGGAACCTTTGGTATGTTGAAGGGACTTCGAGAGCTTTGTCTCGAATTCAACCGGGGGACAAATTTGAGAGAGGTAGTTGCCGATATTGGTCAACTTTCATCTCTCAAAGTCTTGAAAACAACCGGAGCTAAGGAGGTCGAGATTAATGAATTTCCATTAGGTTTGAAGGAGTTATCCACTTCATCTCGGATTCCGAATCTTTCACAGTTGTTGGATTTGGAGGTACTGCGGGTTTATGTTTGCAAGGATGGATTTGACATGCCTCCTGCTAGTCCGAGTGAAGATGAAAGTAGTGTGTGGTGGAAGGTATCCAAGTTGAAGTCTTTGCAACTCCAGAAGACAAGAATCAATGTCAACGTTGTGGATGATGCTTCTTCCGGTGGTCACCTCCCTCGTTACTTACTACCAACATCCCTAACCTCTCTTAACATTGATCGGTGTACAGAACCAACGTGGCTTCCAGGAATAGAGAACTTGGAGAATTTGACTTCGCTGGAAGTCAACGGCATCTTCCAAACTCTTGGAGGTGACTTGGATGGGCTACAAGGGTTGAGATCATTGGAAATTCTTTGGATTCGGAAAGTAAATGGTTTAGCTCGGATCAAAGGGCTTAAGGATCTCTTGTGTTCTTCTACCTGCAAGTTGCGGGAATTTTATATTACAGAATGCCCCGACCTCATTGAGTTACTCCCATGCGAACTCGGCGGCCAAACAGTAGTAGTCCCCTCTATGGCAGAACTGACCATTAGGGATTGTCCACGGCTGGAGGTTGGCCCGATGATAAGATCTCTCCCAAAGTTCCCAATGCTAAAGAAGTTGGACCTCGCGGTGGCAAATATAACTAAAGAGGAGGATCTGGATGCGATTGGATCCCTAGAAGAGTTGGTTAGATTGAAGTTAGTGTTAGACGATACATGTTCCGGTATAGAGAGGATAGCTTCCTTGTCGAAGCTGCAAAAGTTAACTACACTCGTAGTGAAGGTGCCGAGTTTGCGGGAGATTGAAGGGCTTGCAGAGTTGAAGTCTTTACAAAGGTTGATTTTAGTGGGTTGCACGTCGTTGGGGAGACTACCACTGGAGAAGCTGAAGGAGCTAGACATTGGAGGATGCCCTGACCTCGCTGAGTTAGTCCAAACAGTAGTAGCAGTCCCCTCTTTGGTAGAACTGACCATTAGGGATTGTCCACGGCTGGAGGTTGGTCCGATGATACAATCTCTTCCAAAGTTCCCAATGCTAAATAAATTGACGCTCTCGATGGTAAATATCACTAAGGAGGATGAGCTGGAGGTGCTTGGATCCCTAGAAGAGTTGGATAGGTTGGTGTTAAAGTTAGACGATACATGTTCCAGCATAGAGAGGATATCTTCCTTGTCGAAGCTGCAAAAGTTAACTACACTCGTAGTGGAGGTGCCGAGTTTGCGGGAGATTGAAGGGCTTGCAGAGTTGAAGTCTTTACAAAGTTTGGATCTACAAGGATGCACGTCGTTGGAAAGACTGTGGCCTGATCAACAACAGTTGGGTAGTCTGAAGAAGCTGAATGAGATCGACACCCGAGGTTGTAAAAGCTTGAGTGTTGATCATCTCTCTGCACTCAAGACCACTCTACCGGCCAAGGTGATTATAAGTTGGCCCGATCAGCCCTACATACGATGGCAGGAATTAATGTAA
>L1
ATGAGTTATTTGAGAGAAGTTGCTACTGCTGTTGCCTTGCTTCTCCCATTCATTCTTCTCAACAAGTTTTGGAGACCAAATTCCAAAGACTCAATCGTCAACGATGATGACGATTCAACATCTGAAGTTGATGCCATACCCGACTCCACAAATCCCTCTGGTTCATTTCCCTCCGTGGAGTATGAAGTGTTTTTGAGTTTCAGGGGTCCAGATACTCGTGAACAGTTCACCGATTTCCTATATCAGTTTCTCCGTCGCTATAAGATTCACACTTTTAGGGACGACGATGAGCTACGCAAAGGAAAAGAAATAGGGCCCAACCTCCTACGAGCAATTGATCAGTCCAAAATTTACGTCCCGATCATATCGAGCGGATATGCTGATAGTAAGTGGTGTCTTATGGAGCTTGCTGAAATTGTGAGACGTCAAGAGGAGGACCCTCGACGCATCATACTTCCTATTTTTTATATGGTGGATCCAAGTGATGTACGACATCAGACTGGATGTTATAAAAAAGCATTTCGAAAACACGCAAATAAATTTGAAGGAGAGACCATACAAAACTGGAAAGATGCTCTAAAGAAGGTCGGAGACTTAAAAGGATGGCACATCGGACAGAATGACAAGCAGGGAGCTATAGCAGACGAAGTTTCAACAGATATATGGTCACACATAAGCAAGGAAAATCTCATTTTAGAAACTGATGAGTTGGTTGGAATTGATGATCACATAACAGCCGTATTAGAAAAATTGAGTTTAGATTCTGAAAATGTGACAATGGTCGGCCTTTATGGTATGGGTGGAATAGGCAAGACGACCACTGCAAAGGCGGTTTATAACAAGATTTCTTCTTGTTTCGATCGTTGTTGTTTTATTGACAACATACGTGAAACACAAGATCAGAAGGATGGCGTTGTTGTTTTGCAAAAGAAGCTAGTATCTGAAATTTTGAGGATCGATTCGGGTTCGGTTGGATTTATTAATGATAGTGGCGGACGGAAGATGATAAAGGAGAGAGTTTCGAGGTTCAAAATTCTTGTCGTTCTCGATGATGTGGATGAGAAGTTTAAATTTGAAGATATGTTGGGAAATCATAAAGATTTTATTTCTCAAAGTAGATTCATTATTACTTCAAGAAGTGTGAGAGTTTTGAGTACTTTGAATGAGAATCAATGTAAGTTGTATGAAGTTGGATCGCTGAGCAAACCACATTCGCTTGAACTCTTCTCCAAGCATGCATTCAAAAAGAATACGCCTCCATCGTATTATGAGACTCTAGCAAATGACGTCGTATATACTGCAGCAGGACTTCCATTGACTCTGAAGGTTATAGGATCGCTTTTATTTAAACAAGAGATTGCGGTTTGGGAAGACACGTTGGAACAATTACGTAGAACACTTAACCTTGATGAGGTTTATGATAGGCTAAAAATAAGTTATGATGCGTTGAAGCCGGAGGCAAAAGAGATTTTCTTGGATATAGCTTGCTTCTTCATCGGAAAAAATAAAGAAGAACCGTATTACATGTGGACCGACTGCAATTTTTATCCCGCAAGTAATATTACTTTTCTCATTCAAAAATGTATGATACAAGTTGGGGATGATGATAAGTTTAAAATGCATGACCAACTTAGAGATATGGGTAGAGAAATTGTGAGACGAGAGGATGTACGGCCGTGGAAGAGAAGTAGAATATGGTCGAGAGAAGAAGGGATTGATCTCTTGCTGAACAAAAAGGGATCAAGTAAAGTAAAAGCAATTAGCATAACCTGGGGTGTCAAGTATGAGTTTAAGAGCGAATGTTTCTTGAATTTGTCAGAGTTAAGATTCTTTTGTGCAGAATCAAGAATATTGCTTACTGGAGATTTCAACAATCTTCTCCCGAATTTAAAGTGGCTTGAGTTGCCATTTGACTCCCATGGAGAGGATGATCCTCCTTTGACCAATTTTACCATGAAAAATCTGATAATTGTTATTCTTGAGCATAGCCACATAACGGCTGATGATTGGGGAGGTTGGAGTCCTATGATGAAGATGCCTGAGAGGCTGAAAGTTGTACGACTTTCTTCCGACTATATTTTGTCCGGAAGACTTGCTCGCCTTTCTGGCTGTTGGCGCTTCCCCAAAAGCATTGAGGTATTATCCATGATTGGTTGGTGTACAGAACCAACGTGGCTTCCAGGAATAGAGAACTTGGAGAATTTGACTTCGCTGGAAGTCAAGGACATCTTCCAAACTCTTGGAGGTGACTTGGATGGGCTACAAGGGTTGAGATCATTGGAAATTCTTAGGATTCGGAAAGTAAATGGTTTAGCTCGGATCAAAGGGCTTAAGGATCTCTTGTGTTCTTCTACCTGCAAGTTGCGGAAATTAAAGATTAGAGACTGCCCTGACCTCATTGAGTTACTCCCATGCGAACTCGGCGGCCAAACAGTAGTAGTCCCCTCTCTGGCAAAACTGACCATTAGGGATTGTCCACGGCTGGAGGTTGGCCCGATGATAAGATCTCTCCCAAAGTTCCCAATGCTAAAGAAGTTGGACCTCGCGGTGGCAAATATAACTAAAGAGGAGGATCTGGATGCGATTGGATCCCTAGAAGAGTTGGTTAGTTTGGAGTTAAAGTTAGACGATACATCTTCCGGTATAGAGAGGATAGTTTCCTTGTCGAAGCTGCAAAAGTTAACTACACTCGTAGTGAAGGTGCCGAGTTTGCGGGAGATTGAAGGTCTTGCAGAGTTGAAGTCTTTACGAAGTTTGTATCTACAAGGATGCACGTCGTTGGAAAGACTGTGGCCTGATCAACAACAGTTGGGTAGTCTGAAGAACCTGAATGTGCTCGACATCCGAGGTTGTAAAAGCTTGAGTGTTGATCATCTCTCTGCACTCAAGACCACTCTACCGGCCAAGGTGATTATAAGTTGGCCCGATCAGCCCTACATACGATGGTAG
>MLA34
ATGGATATTGTCACCGGTGCCATTTCCAACCTGATTCCCAAGTTGGGGGAGCTACTCACGGAGGAGTTCAAGCTGCACAAGGGTGTCAAGAAAAATATTGAGGACCTCAGGAAGGAGCTTGAGAGCATGAACGCTGCCCTCATCAAGATTGGTGAGGTGCCGAGGGAGCAGCTCGACAGCCAAGACAAGCTCTGGGCCGATGAGGTCAGAGAGCTCTCCTACGTCATTGAGGATGTCGTCGACAAGTTCCTCGTACAAGTTGATGGCATTAAGTCTGATGATAACAACAACAAATTTAAGGGGCTCATGAAGAGGACTACCGAGTTGTTGAAGAAAGTCAAGCATAAGCATGGGATAGCTCACGCGATCAAGGACATCCAAGAGCAACTCCAAAAGGTGGCTGATAGGCGTGACAGGAACAAGGTATTTGTTCCTCATCCTACGAGAACAATTGCTATTGACCCTTGCCTTCGAGCTTTGTATGCTGAAGCGACAGAGCTAGTTGGCATATATGGAAAGAGGGATCAAGGCCTCATGAGGTTGCTTTCCATGGAGGGCGATGATGCCTCTAATAAGAGACTGAAGAAGGTCTCCATTGTTGGATTTGGAGGGTTGGGCAAGACCACTCTTGCTAGAGCAGTATACGAGAAGATTAAAGGTGATTTCGATTGTCGGGCATTTGTTCCGGTCGGTCAGAACCCTGACATGAAGAAGGTTTTAAGGGATATCCTCATTGATCTCGGAAATCCTCACTCAGATCTTGCGATGCTGGATGCCAATCAGCTTATTAAAAAGCTTCATGAATTTCTAGAGAACAAAAGGTATCTTGTCATAATTGATGATATATGGGATGAAAAATTGTGGGAAGGCATCAACTTTGCTTTCTCCAATAGGAATAATCTAGGCAGTCGGCTAATCACCACAACCCGCATTGTCAGTGTCTCTAATTCATGTTGCTCATCAGATGGTGATTCTGTTTATCAAATGGAACCGCTTTCTGTTGATGACTCCAGAATGCTCTTCTACAAAAGAATATTTCCTGATGAGAATGCATGTATAAATGAATTTGAACAAGTATCCAGAGATATTCTAAAGAAATGTGGTGGGGTACCACTAGCCATAATTACTATAGCTAGTGCTTTGGCTGGTGACCAGAAGATGAAACCAAAATGTGAGTGGGATATTCTCCTTCGGTCCCTTGGCTCTGGACTAACAGAAGATAACAGTTTAGAGGAGATGCGGAGAATACTCTCTTTCAGCTATTCTAATCTACCTTCGAATCTGAAAACTTGTCTACTGTATCTATGTGTATATCCAGAAGATAGTATGATTTCTAGAGATAAACTGATATGGAAGTGGGTGGCCGAAGGATTTGTCCACCATGAAAATCAAGGAAATAGCCTGTATTTGCTCGGATTAAATTACTTCAACCAGCTCATTAATAGAAGTATGATCCAGCCAATATATAATTATAGCGGCGAGGCATATGCTTGCCGTGTACATGATATGGTTCTGGACCTTATCTGCAACTTGTCAAATGAAGCAAAGTTTGTGAATCTATTGGATGGCACTGGGAATAGCATGTCTTCACAGAGTAATTGTCGCCGTTTGTCCCTTCAGAAAAGAAATGAAGATCATCAAGCCAGGCCTTTCACAGATATCAAGAGTATGTCACGAGTGAGGTCAATTACTATCTTTCCATCTGCTATTGAAGTCATGCCATCTCTTTCAAGGTTTGACGTTTTACGTGTACTTGATCTGTCACGATGTAATCTTGGGGAGAATAGCAGCATGCAGCTTAACCTCAAGGGTGTTGGACATTTAACTCACCTAAGGTACCTTGGTCTAGAAGGTACCAACATCAGTAAGCTCCCTGCTGAGATAGGAAAACTGCAGTTTTTGGAGGTGTTGGATCTTGAAAACAATCATAATCTAAAGGAATTGCCGTCCACAGTTTGTAATTTCAGAAGATTAATCTACCTAAATTTAGTTGGCTGTCAGGTGGTTCCTCCAGTTGGTGTGTTGCAAAATCTGACATCCATAGAAGTGTTGAGTGGTATCTTGGTCTCTCTGAACATTATTGCACAAGAGCTTGGCAACTTGAAAAGGCTGAGGGAGCTTAACATTCTCTTCAATGATGGTAGTTTGGATTTGTATGAAGGTTTTGTGAAGTCTCTTTGCAACCTACATCACATCGAAAGCCTAATCATTGGTTGCAATTCTAGAGAAACATCATCTTTTGAACTGATGGATCTCCTGGGGGAACGCTGGGTGCCTCCTGTACATCTCCGTAAATTTGTGTCTTGGATATCCAGCCAACTCTCTGCACTGCGAGGGTGGATAAAGAGAGACCCCTCCCATCTCTCGAACCTCTCCGAGTTATTCCTCGGGCGAGTGAAGGAGGTGCAGCAGGATGACGTGGACATCATTGGGGGGCTGTTGTCCCTTCGTTGTCTCTGGATAAAAACGAGCACCCACCAAACGCAACGGCTGCTAGTCATCCCTGCAGATGGGTTCCGCTGTATGGTTGACTTTTATTTGGATTGTGGATCTGCCACGCAGATATTGTTTGAGCCTGGAGCTTTGCCGACGGCGGAAGCAGTTAGGTTCAGCCTTGGCGTGCGGGTGGCAAAAGAGGATGGTAACTGTGGTTTCGACTTGGGCCTGCAGGGGAACCTGTTCTCCCTTCGACAGTTTGTCTCTGTTTTTATGTATTGTGGTGGAGCGAGGGTTGGGGAGGCAAAGGAAGCGGAGGCTGCTGTGAGGCACGCCCTCGACGCCCATTCCAACCATCCCGCGATTGCAATTTCCATGTTCCCGTATATAGCAGAAGGTGCTCAAGATGACGATTTAATGTGA
>MrRPV1
ATGGCTTCCACAAGCTCCTTCAGAGCCTCTTCTTCTTCTTCTACTCCTTCCATCCCTCGAACAACTACTTATGATGTTTTCTTGAGTTTTAGAGGCGAAGACACCCGCTATAATTTCACTGATCACCTCTACAGTGCCTTGGGTAGGAGAGGGATTCGCACCTTCAGAGACGATAGACTCAGGAGAGGAGAAGCGATTGCTCCAGAACTCTTGAAAGCCATTGAAGAATCAAGGTCTTCGGTAATTGTTTTCTCTGAAAACTATGCTCATTCGAGATGGTGTTTGGATGAGTTGGTAAAGATCATGGAGTGCCAGAAAGATCTGGGACATGCTGTTTTCCCAATTTTCTATCATGTGGATCCATCCCATGTACGAAAGCAAGAAGGAAGTTTTGGAGAGGCCTTTGCCGGTTATGAAGAAAACTGGAAGGACAAGATACCAAGGTGGAGGACGGCCTTGACGGAAGCAGCCAATCTTTCTGGATGGCATCTACTAGATGACCGGTACGAGTCCAATCAAATTAAAGAAATAACTAATAGCATATTTCGTCAATTGAAATGTAAGAGGCTTGATGTTGGTGCCAATTTAGTTGGTATAGATTCCCATGTAAAAGAGATGATTTTGCGGTTACACTTGGAATCAAGTGATGTTCGTATGGTTGGGATATATGGAGTTGGGGGGATAGGTAAGACTACCATCGCAAAAGTTATATATAATGAACTTTCTTGTGAATTTGAATATATGAGTTTTCTTGAAAATATTAGGGAGGGTTCCAATCCCCAAGTTTTATTTCACTTACAAAATCAACTTCTTGGTGATATCCTAGAGGGAGAGGGGAGTCAAAATATAAGTAGTGTTGCCCACAGAGCAAGTATGATAAAGGACATTCTCTTATCTAGAAGAGTTTTTATAGTTCTTGATGATGTTGATGATCTAAGTCAATTGGAATATTTACTTGGACATCGTGAATGGCTTGGAGAAGGAAGTAGAGTCATCATAACAACTAGAAATAAACATGTGTTAGCTGTACAAGAAGTGGATGACTTATATGAGGTTGAGGGATTGAATTTTGAAGAAGCTTGTGAACTTTTCAGTTTGTATGCCTTCAAACAAAATCTTCCCAAATCAGATTACAGAAACCTCACATGTCGTGTTGTAGGCTATTGTCAAGGGCTTCCATTAGCTCTAAAAGTTCTAGGTTCTCTCTTATGCAAGAAGACAATACCTCAATGGGAAGGTGAATTGAAGAAATTGGACAGTGAACCCAAAGCGGATATTCACAAAGTGCTTAAAAGAAGCTATGATGGGTTAGATCGTATAGATAAAAATATATTTCTTGATCTTGCATGTTTTTTTAAAGGTGAAGGTAGAGATTTTGTGTTAAGAATATTGGATGGTTGTGATTTCCCTGCGGAAACAGGAATAAGTAATCTAAATGATCTGTGTCTTATAACTCTCCCATACAACCAAATATGTATGCATGATTTGATACAACAAATGGGCTGGGAAATTGTTCGTGAAAATTTTCCTGTTGAGCCAAACAAATGGAGCAGATTGTGGGATCCCTGTGATTTTGAACGTGCACTTACAGCAGATGAGGGAATAAAAAGTGTTGAAACAATGTCCTTGGACTTGTCTAAGTTAAAAAGAGTATGCTCCAATTCAAATGTTTTCGCAAAGATGACTAAACTTCGATTGCTCAAAGTTTATTCAAGTTCAGATATAGATTCAGCGCATGGAGATAGTGATGAAGATATTGAGGAGGTTTATGATGTTGTAATGAAAGATGCTTCTAAAATGCAACTTGGCCAGAGTTTTAAATTTCCTTCTTATGAGTTAAGGTATCTTCGTTGGGATGGATATCCTTTAGATTCTTTACCATTAAACTTTGATGGAGGGAAGCTTGTTGAACTTCACTTGAAGTGTAGCAACATAAAACAGTTGTGGCAAGGGCATAAGGATCTTGAAAGGTTAAAGGTCATTGATCTGAGTTACTCAAGGAAGCTCAGTCAAATGTCAGAATTCTCAAGTATGCCAAATTTAGAGAGACTATGCCTTAGTGGTTGTGTAAGCTTGATCGATATTCACCCATCTGTTGGAAATATGAAGAAGCTTACTACCTTAAGTTTGAGAAGCTGTAATAAGCTTAAGAATCTGCCAGATAGCATTGGAGACTTGGAATCTCTTGAGAGTCTCTATCTCTCTAATTGCTCAAAGTTTGAGAAATTTCCGGAGAAGGGAGGGAACATGAAAAGTTTAACGGAGCTTGATTTAAAAAATACTGCTATTAAGGATCTGCCTGATAGCATTGGAGACTTGGAATCTCTTGAGAGTCTCTATCTCTCTAATTGCTCAAAGTTTGAGAAATTTCCGGAGAAGGGAGGGAACATGAAAAGTTTAACGGAGCTTGATTTAAAAAATACTGCTATTAAGGATCTGCCTGATAGCATTGGAGACTTGGAATCTCTTGAGATTCTCAATCTCTCTGATTGTGCAAAGTTTGAGAAATTTCCGGAGAAGGGAGGGAACATGAAAAGTTTAAAGGAGCTTGATTTACAAAATACTGCTATTAAGGATCTGCCTGATAGCATTGGAGACTTGAAATCTCTTAAGTATCTCTCTCTCTCTGATTGTTCAAAGTTTGAGAAATTTCCGGAGAAGGGAGGGAACATGAAAAGGTTATTGCAGCTTATTTTGAGCAATACTGCTATTAAGGATCTGCCTGATAGCATTGGAGACTTGGAATCTCTTAAGTATCTCTATCTCTCTGATTGTTCAAAGTTTGAGAAATTTCCGGAGAAGGGAGGGAACATGAAAAGTTTAACGGAGCTTGATTTAAAAAATACTGCTATTAAGGATCTGCCTGATAGCATTGGAGACTTGGAATCTCTTGAGATTCTCAATCTCTCTGATTGTGCAAAGTTTGAGAAATTTCCGGAGAAGGGAGGGAACATGAAAAGTTTAAAGGAGCTTGATTTACAAAATACTGCTATTAAGGATCTGCCTGATAGCATTGGAGACTTGGAATCTCTTAAGTATCTCTATCTCTCTGATTGTTCAAAGTTTGAGAAATTTCCGGAGAAGGGAGGGAACATGAAAAGTTTATTGCAGCTTATTTTGAGCAATACTGCTATTAAGGATCTGCCTGATAGCATTGGAGACTTGGAATCTCTTGAGTATCTCCATCTTTCTGTTTGTTCAAAGTTTGAGAAATTTCCGGAGAAGGGAGGGAACATGAAAAGTTTAAGGGAGCTTGGTTTAAGGAATACCGCTATTAAGGATCTGCCTGATAGCATTGGAGACTTGGAATCTCTTGAGATGCTTTCTCTCTCTAATTGCCCAAAGTTTGAGGTGCTTCCTTTAAGTCTAAAAGCAATAGACGCACACCTTTGCACAAGCAAGGAAGATTTATCACGTCTGCTCTGGCTTTGCCACCGCAACTGGTTGAAATCCACAACAGAGGAGTTTGATAGGTGGCAACTCAGTGCTTTTATTCCAGAAAGTAGTGGAATTCCAGAGTGGATAACTTATCAAAACTTGGGAAGTGAAGTAACAGAAAAGCTTCCAATTAATTGGTGTGAAGATCCTGACTTCCCAGGATTTGTTCTATCATGTGTTTATCGTCCATCATGTGATTATAGTTCTGCATATATTTTCTGCCATGATTTCAAGTGTGAATTGAATTTACATGGCAATGGATTTAGATTCAGGGATGTATGCTATCATGAATGCTGGTGTGACTGCCATGTTAATTTTAAAGATTCGAGAGATCTAGTATGCGTTTATTGGTATCCTAAGACTGCTATTCCGGAAGAGGATCACCATAAATACACGCATATTAATGCTTCATTTAAGAGTGATGAGGTAAAAATAAAAAAATGCGGCATCAATGTTATATTTTTGGGAGATCAACGAAATCATATGCCCATGTTGGAGCATCCTCAGAACTCTGGTGACAATGGATCAGCATTACAAGATGCCAATGGTAATGTTCATGGGGCTAATCAAGATGATGAGCACTACCATATTCCCTTGTTAGACCTTCTCAGGAATTTGTCACTTGGTGACAATGGATCAGTAGTACTTGAAGACACTCTTGGAAACCGTAAGAGAAGACGTAATGATTCCCTACCTGATGTAGTGGAGGAGCCACTTTATAAAAGATTGGGAGGACCCCACACCGAGATCTCGCTTTGA
>MrRUN1
ATGGCTTCCACAAGCTCCTCCAGAGCCTCTTCTTCTTCTTCTTCTTCTTCTACTCCTTCCATCCCTCGAACAATTACTTATGATGTTTTCTTGAGTTTTAGAGGCGAAGACACCCGCTTTAATTTCACTGATCACCTCTACAGTGCTTTGGGTAGGAGAGGGATTCGCACCTTCAGAGACGATAAACTCCGCAGAGGAGAAGCGATTGCTCCAGAACTCCTGAAAGCCATCGAAGAATCAAGGTCTTCCGTAATTGTTTTCTCTGAAAACTATGCTCGTTCGAGATGGTGTTTGGATGAGTTGGTAAAGATCATGGAGTGCCACAAAGACAAGAAAGATCCGGGACATGCTGTTTTCCCAATTTTCTATCATGTGGATCCATCCCATGTACGAAAGCAAGAGGGAAGTTTTGGAGAGGCCTTTGCCGGTTATGGAGAAAACTTGAAGGACAAGATACCAAGGTGGAGGACGGCCTTGACGGAAGCAGCCAATCTTTCTGGATGGCCTCTACAAGATGGGTACGAGTCCAATCAAATTAAAGAAATAACTGATAGCATATTCCGTCGATTGAAATGTAAGAGGCTTGATGCTGGTGCCAATTTAGTTGGTATAGATTCCCATGTAAAAGAGATGATTTGGCGGTTGCATATGGAATCAAGTGATGTTCGTATGGTTGGGATGTATGGAGTTGGGGGGATAGGTAAGACTACCATCGCAAAAGTTATATATAATGAACTTTCTCGTGAATTTGAATATATGAGTTTTCTTGAAAATATTAGAGAGAAATTCAATACCCAAGGTGTATCTCCCTTACAAAATCAACTTCTTGATGATATCCTAAAGGGAGAGGGGAGTCAAAATATAAATAGTGTTGCCCACGGGGCAAGTATGATAAAGGACATTCTCTCATCTAAAATAGTTTTTATAGTTCTTGATGACGTTGATGATCAAAGTCAATTAGAATATTTACTTAGACATCGTGAATGGCTTGGAGAAGGAAGTAGAGTCATCATAACAACTAGAAATAAACATGTGTTAGATGTACAAAAAGTGGATGACTTATATGAGGTTAAGGGATTGAATTTTGAAGAAGCTTGTGAACTTTTTAGTTTGTATGCCTTTGAACAAAATCTTCCCAAATCAGATTATAGAAACCTCTCACATCGTGTTGTAGGCTATTGTCAAGGGCTTCCATTAGCTCTAAAAGTTCTAGGTTGTCTCTTATTGAAGAAGACAATACCTGAATGGGAAAGTGAATTGCGTAAATTGGACAGAGAACCTGAAGCGGAAATTCTCAGTGTGCTTAAACGAAGCTATGATGGATTAGGTCGTACAGAAAAAAGCATATTTCTTGATGTTGCATGTTTTTTTAAAGGTGAAGATAGAGATTTTGTGTCAAAAATATTAGATGCTTGTGATTTCCATGCAGAAATTGGAATAAAAAATCTAAATGACAAGTGTCTTATAACTCTCCAATACAACCGAATACGTATGCATGATTTGATACAACAAATGGGCTGGGAAATTGTTCGTGAAAAATTTCCTGATGAGCCAAACAAATGGAGCAGATTGTGGGATACCTGTGATTTTGAACGTGCACTTACAGCATATAAGGGAATAAAAAGAGTTGAAACAATATCCTTGGACTTGTCTAAGTTAAAAAGAGTATGCTCCAATTCAAATGCTTTCGCAAAGATGACTAGACTTCGATTGCTCAAAGTTCAATCAAGTTTAGATATAGATTTTGAGCCTGAATATATTGATGCAGATGATAAGGTGGAGTTGTATGATGTTGTAATGAAAAATGCTTCTAAAATGCGACTTGGCCGGGGTTTTAAATTTCCTTCTTATGAGTTAAGGTATCTTCGTTGGGATGGATATCCTTTAGATTTTTTACCATCAAACTTTGATGGAGGGAAGCTTGTTGAACTTCACTTGAAGTGTAGCAACATAAAACAGTTGCGGCTAGGGAATAAGGATCTTGAAATGTTAAAGGTCATTGATCTGAGTTACTCAAGGAAGCTCAGTCAAATGTCAGAATTCTCAAGTATGCCAAATTTAGAGAGACTATTTCTTAGAGGTTGTGTAAGCTTGATCGATATTCACCCATCTGTTGGAAATATGAAGAAGCTTACTACCTTAAGTTTGAAAAGCTGTAAGAAGCTTAAGAATCTGCCGGATAGCATTGGAGACTTGGAATCTCTTGAGATTCTCGATCTCGCTTATTGCTCGAAGTTTGAGAAATTTCCGGAGAAGGGAGGGAACATGAAAAGTTTAACGGAGCTTGATTTACAAAATACTGCTATTAAGGATCTGCCTGATAGCATTGGAGACTTGGAATCTCTTAAGTATCTCGATCTCTCTGATTGTTCAAAGTTTGAGAAATTTCCGGAGAAGGGAGGGAACATGAAAAGTTTAAGGGAGCTTGATTTAAGAAATACTGCTATTAAGGATCTGCCTGATAGCATTAGAGACTTGGAATCTCTTGAGAGGCTCTATCTCTCTTATTGCTCAAAGTTTGAGAAATTTCCGGAGAAGGGAGGGAACATGAAAAGTTTAATGGAGCTTGATTTACAAAATACTGCTATTAAGGATCTGCCTGATAGCATTGGAGACTTGGAATCTCTTAAGTATCTCGATCTCTCTAATTGTTCAAAGTTTGAGAAATTTCCGGAGAAGGGAGGGAACATGAAAAGTTTAACGGAGCTCTTTTTAGAAAATACTGCTATTAAGGATCTGCCTGATAGCATTGGAGACTTGGAATCTCTTGTGAGTCTCAATCTCTCTGATTGCTCAAAGTTTGAGAAATTTCCGGAGAAGGGAGGGAACATGAAAAGTTTAAATTGGCTTTATTTAAACAATACTGCTATTAAGGATCTGCCTGATAGCATTGGAGACTTGGAATCTCTTATGAGGCTCTATCTCTCTAATAGCTCAAAGTTTGAGAAACTTCCGGAGAAGGTAGGGAACATGAAAAGTTTAGAGTTGCTTGATTTAAGGAATACTGCTATTAAGGATCTGCCTGATAGCATTGGAGACTTGGAACCTCTTGAGAAGCTTTCTCTCTCTAATTGCCCAAAGTTTGAGGTGCTTCCTTTAAGTCTAAAAGCAATAGACGCACACCTTTGCACAAGCAAGGAAGATTTATCACGTCTGCTCTGGCTTTGCCACCGCAACTGGTTGAAATCCACAACAGAGGAGTTTGATAGGTGGCAACTCAGTGCTTTTATTCCAGAAAGTAGTGGAATTCCAGAGTGGATAACTTATCAAAACTTGGGAAGTGAAGTAACAGAAAAGCTTCCAATTAATTGGTGTGAAGATCCTGACTTCCCAGGATTTGTTCTATCATGTCTTTATCGTCCATCTGATTATAGTTCTGCATATAATTTCTGCCATGATTTCAAGTGTGAATTGAATTTACATGGCAATGGATTTACATTCACGGATGAATGCTCTCATTCATGCTGGTGTGACTGCCATGTTAATTTTAAAGATTCGAGAGATCTAGTATGCGTTTATTGGTATCCTAAGACTGCTATTCCGGAAGAGGATCACCATAAATACACACATATTAATGCTTCATTTACTCACCGATTTGAGGGTCATCCATTTTTTTGTGAGGATATAAAAAAAATAAAATGCGGCATCAATGTTATATTTTTGGGAGATCAACGAAATCATATGCCCATGTTGGAGCATCCTCAGAACTCTGGTGACAATGGATCAGCATTACAAGATGCCAATGGTAATGTTCATGGGGCTAATCAAGATGATGAGCACTACCATATTCCCACGTTAGGTCTTCTTGGGAATTTTCATGACAATGGATCAGCAGTACTTGAAGACACTCTTGGAAACCGTAAGAGAAGACGTGATGATTCCCTACCTGATGTAGTGGAGGAGCCACATTATAAAAAGATTGGGAGCCACCCAACACCGATCTCTTGCTTTGAACTCCATCACCAGTACCAATCAGAACAAAATCACATGTGGTAG
>N
ATGGCATCTTCTTCTTCTTCTTCTAGATGGAGCTATGATGTTTTCTTAAGTTTTAGAGGCGAAGATACTCGAAAAACGTTTACAAGTCACTTATACGAAGTCTTGAATGATAAGGGAATAAAAACCTTTCAAGATGATAAAAGGCTAGAGTACGGCGCAACCATCCCAGGTGAACTCTGTAAAGCTATAGAAGAGTCTCAATTTGCCATTGTTGTTTTCTCAGAGAATTATGCAACATCAAGGTGGTGTTTGAATGAACTAGTGAAGATCATGGAATGCAAAACTCGATTTAAGCAAACTGTTATACCGATATTCTATGATGTGGATCCATCACATGTTCGGAACCAAAAGGAGAGCTTTGCAAAAGCCTTTGAAGAACATGAAACAAAGTATAAGGATGATGTTGAGGGAATACAAAGATGGAGGATTGCTTTAAATGAAGCGGCCAATCTCAAAGGCTCCTGTGATAATCGTGACAAGACTGATGCAGACTGTATTCGACAGATTGTTGACCAAATCTCATCCAAATTATGCAAGATTTCTTTATCTTATTTGCAAAACATTGTTGGAATAGATACTCATTTAGAGAAAATAGAATCCTTACTAGAGATAGGAATCAATGGTGTTCGGATTATGGGGATCTGGGGAATGGGGGGAGTCGGTAAAACAACAATAGCAAGAGCTATATTTGATACTCTTTTAGGAAGAATGGATAGTTCCTATCAATTTGATGGTGCTTGTTTCCTTAAGGATATTAAAGAAAACAAACGTGGAATGCATTCTTTGCAAAATGCCCTTCTCTCTGAACTTTTAAGGGAAAAAGCTAATTACAATAATGAGGAGGATGGAAAGCACCAAATGGCTAGTAGACTTCGTTCGAAGAAGGTCCTAATTGTGCTTGATGATATAGATAATAAAGATCATTATTTGGAGTATTTAGCAGGTGATCTTGATTGGTTTGGTAATGGTAGTAGAATTATTATAACAACTAGAGACAAGCATTTGATAGAGAAGAATGATATAATATATGAGGTGACTGCACTACCCGATCATGAATCCATTCAATTGTTCAAACAACATGCTTTCGGAAAAGAAGTTCCAAATGAGAATTTTGAGAAGCTTTCATTAGAGGTAGTAAATTATGCTAAAGGCCTTCCTTTAGCCCTCAAAGTGTGGGGTTCTTTGCTGCATAACCTACGATTAACTGAATGGAAAAGTGCTATAGAGCACATGAAAAATAACTCTTATTCTGGAATTATTGATAAGCTCAAAATAAGTTATGATGGATTAGAGCCCAAACAACAAGAGATGTTTTTAGATATAGCATGCTTCTTGCGAGGGGAAGAAAAAGATTACATCCTACAAATCCTTGAGAGTTGTCATATTGGAGCTGAATACGGGTTACGTATTTTAATTGACAAATCTCTTGTGTTCATCTCTGAATATAATCAGGTTCAAATGCATGACTTAATACAGGATATGGGTAAATATATAGTGAATTTTCAAAAAGATCCCGGAGAACGTAGCAGATTATGGCTCGCCAAGGAAGTCGAAGAAGTGATGAGCAACAACACAGGGACCATGGCAATGGAAGCAATTTGGGTTTCTTCTTATTCTAGTACTCTACGCTTTAGCAATCAGGCCGTGAAAAATATGAAAAGGCTTAGGGTATTTAACATGGGGAGGTCGTCGACACATTATGCCATCGATTATCTGCCCAACAACTTGCGTTGTTTTGTTTGCACTAACTATCCTTGGGAGTCATTTCCATCTACATTTGAACTCAAAATGCTTGTTCACCTCCAACTCCGACACAATTCTCTGCGTCATTTATGGACAGAAACAAAGCATTTGCCGTCTCTACGGAGGATAGATCTCAGCTGGTCTAAAAGATTGACGCGAACACCAGATTTCACGGGGATGCCAAATTTGGAGTATGTGAATTTGTATCAATGTAGTAATCTTGAAGAAGTTCACCATTCCCTGGGATGTTGCAGCAAAGTCATTGGTTTATATTTGAATGATTGTAAAAGCCTTAAGAGGTTTCCATGTGTTAACGTGGAATCTCTTGAATATCTGGGTCTAAGAAGTTGCGATAGTTTAGAGAAATTGCCAGAAATCTACGGGAGAATGAAGCCGGAGATACAGATTCACATGCAAGGCTCTGGGATAAGGGAACTACCATCATCTATTTTTCAGTACAAAACTCATGTTACCAAGCTATTGTTGTGGAATATGAAAAACCTTGTAGCTCTTCCAAGCAGCATATGTAGGTTGAAAAGTTTGGTTAGTCTGAGTGTGTCGGGTTGCTCAAAACTTGAAAGCTTGCCAGAAGAGATAGGGGATTTAGACAACTTACGGGTGTTTGATGCCAGTGATACTCTAATTTTACGACCTCCGTCTTCCATCATACGCTTGAACAAACTTATAATCTTGATGTTTCGAGGCTTCAAAGATGGAGTGCACTTTGAGTTCCCTCCTGTGGCTGAAGGATTACACTCATTGGAATATCTGAATCTCAGTTACTGCAATCTAATAGATGGAGGACTTCCGGAAGAGATTGGATCCTTATCCTCTTTGAAAAAGTTGGATCTCAGTAGAAATAATTTTGAGCATTTGCCTTCAAGTATAGCCCAACTTGGTGCTCTTCAATCCTTAGACTTAAAAGATTGCCAGAGGCTTACACAGCTACCAGAACTTCCCCCAGAATTAAATGAATTGCATGTAGATTGTCATATGGCTCTGAAATTTATCCATTATTTAGTAACAAAGAGAAAGAAACTACATAGAGTGAAACTTGATGATGCACACAATGATACTATGTACAATTTGTTTGCATATACCATGTTTCAGAATATCTCTTCCATGAGGCATGACATCTCTGCTTCAGATTCCTTGTCACTAACAGTATTTACCGGTCAACCGTATCCTGAAAAGATCCCGAGTTGGTTCCACCATCAGGGTTGGGATAGTAGTGTATCAGTCAATTTGCCTGAAAATTGGTATATACCTGATAAATTCTTGGGATTTGCTGTATGTTACTCTCGTAGCTTAATTGACACAACAGCTCACTTGATTCCCGTATGTGATGACAAGATGTCGCGCATGACCCAGAAACTTGCCTTATCAGAATGTGATACAGAATCATCCAACTATTCAGAATGGGATATACATTTTTTCTTTGTACCTTTTGCTGGCTTATGGGATACATCTAAGGCAAATGGAAAAACACCAAATGATTATGGGATTATTAGGCTATCTTTTTCTGGAGAAGAGAAGATGTATGGACTTCGTTTGTTGTATAAAGAAGGACCAGAGGTTAATGCCTTGTTACAAATGAGGGAAAATAGCAATGAACCAACAGAACATTCCACTGGGATAAGGAGGACTCAATATAACAACAGAACTTCCTTTTATGAGCTCATCAATGGGTGA
>Napostrophe
ATGGAGATTGGCTTAGCAGTTGGAGGTGCATTTCTATCTTCAGCTTTGAATGTTCTCTTTGATAGGCTTGCTCCTCAGGGCGAGCTGCTGAAGATGTTTCAGAGGGACAAACATGATGTTCGATTATTAAAGAAGCTGAGAATTACCTTGCTTGGCCTTCAGGCTGTTCTATGTGATGCAGAGAATAAGAAGGCATCAAATCAATACGTGAGCCAGTGGCTTATTGAGCTTCAAGATGCTGTGGACAGTGCTGAAAACTTAATGGAAGAAATCAATTATGAAGTTCTGAGAGTTAAGGTGGAAGGTCAGTATCAAAATCTTGGAGAAACAAGCAACCAGCAAGTAAGTGACCTCAACTTGTGCTTGAGTGATGAATTTTTCCTTAACATAAAGGAGAAGTTGGAGGACGCCATTGAAACATTGGAGGAGTTGGAAAAGCAAATCGGTCGCCTTGATCTAACAAAGTATCTTGATTCAGATAAACAAGAAACTAGAAGACTTTCAACTTCTGTGGTTGATGACTCTAATATCTTTGGCAGGCAGAATGAAATAGAGGAATTGGTGGGCCGTTTACTATCTGTTGCTGTAAATGGCAAAAATTTGACAGTAATTCCTATTGTTGGAATGGCTGGGATTGGCAAGACAACACTTGCTAAAGCCGTTTACAACGATGAGAAGGTGAAATACCATTTTGATTTGAAAGCTTGGTTTTGTGTGTCTGAACCATATGATGCTTTCAGAATAACAAAAGGGTTACTTCAAGAAATAGGTTCATTTGACTTAAAGATGGATAACAATCTTAATCAGCTACAAGTCAAATTGAAGGAAAGCTTAAAGGGCAAAAAATTTCTTATTGTTCTGGATGATGTTTGGAATGACAACTATAATGCATGGGAGGACTTGAAAAATCTTTTTGTTCAAGGAAATGCAGGAAGTACGATCATTGTGACGACACGTAAGAAAAGTGTTGCCAAGACGATGGGTAATGAGCAAATTAGCATGGATACTTTGTCTAGTGATGTCTCTTGGTCTTTATTCAAAAGACATGCATTTGACAACATGGATCCTAAGGAACATCTAGAACATGTAGAAGTTGGGAAAGAAATCGTAGCTAAGTGCAAAGGATTGCCTTTAGCTCTGAAGACGCTTGCTGGCATTTTACGTTCCAAATCAGAGATTGAAGGGTGGAAACGTATTTTGAGAAGTGAAGTATGGGAGCTGCCAGACAATGGCATATTACCAGTATTGATGTTGAGCTACAGCGATCTTCCTGCACATTTAAAGCAATGTTTTTCCTACTGTGCAATATTTCCGAAAGATTATCCATTTCGGAAAAAACAAGTCATTCAGTTGTGGATTGCCAATGGTCTAGTACAGGGGTTGCAAAAATATGAAACAATTGAAGATTTAGGCAACCTATTCTTTCTCGAGTTGCAATCAAGGTCACTTTTCGAAAGGGTCCCAGAGTCTTCTAAAAATAATGCAGAGAAATTCTTAATGCATGACCTTGTCAATGATTTGGCCCAAGTTGCATCTTCAAAACTTTGTGTTAGGTTGGAAGAGTACCAAGAGTCTCATATGTTGAAACGAAGTCGACACATGTCCTATTCAATGGGCTATGGTGACTTTGAAAAGTTGCAACCTCTCTACAAATTGGAGCAGCTCAGGACATTGCTTCCAATCTACAATATCGAGCTATATGGTTCTTCTCTAAGCAAGAGGGTGTTGCTTAACATATTGCCAAGATTAACATCCTTAAGGGCACTATCATTGTCTCGTTATAATATCAAGGAGTTACCAGATGTCTTGTTTATCAAATTAAAACTCCTAAGATTGGTGGACCTTTCTTTGACACAGATAATACAGTTACCGGATTCAATTTGTGTGCTCTATAACTTGGAGATACTTCTCTTGTCATCTTGTGAATTTCTTAAGGAGTTACCGCGGCAGATGGAGAAGTTGATAAACTTGCGTCACCTTGACATTAGCGGCAGTTCTCGCTTGATGATGCCGCTACATTTGACCAAGTTGAAAAGCCTTCATGTGTTATTGGGAGCTAAATTTCTTGTAGGTGATCGAAGTGGTTCAAGAATGGAAGATTTGGGTGAACTATGCAACTTGTATGGAACTCTATCAATTCAACAGTTGGAAAATGTGGCGGATAGAAGGGAAGCTTTGAAAGCAAACATGAGCGGTAAGGAACATATTGAGAAGTTATTATTGGAGTGGAGTGTAAGTATTGCGGACAGTTCACAAAATGAAAGAGACATACTTGGTGAGGTACATCCAAATCCAAACATAAAAGAACTTGAGATCAACGGATATAGAGGGACAAACTTTCCAAATTGGCTAGCTGATTATTCATTTTCTGAGCTGGTGGAATTGTCTCTAAGTAATTGCAAGGACTGTTATTCCTTGCCAGCATTAGGCCAGCTTCCTTCTTTGAAATTCCTTGCAATTCGAGGGATGCATCGAATAATAGAGGTGACTGAAGAATTTTATGGTGGTTCGTCCTCCAAAAAGCCTTTTAACTCTCTTGAAAAGCTTGATTTTGCAGAGATGTTGGCGTGGGAGCAGTGGCATGTACTAGGAAATGGGGAGTTCCCTGTACTTCAACACCTTTCAATTGAAGATTGCCCCAAGTTGATTGGAAAGTTGCCTGAAAATCTTTGTTCTCTGACAAAATTGACAATTTCACATTGTCCGAAACTCAATCTGGAGACACCTGTAAAATTTCCAAGTCTAAAAAAGTTTGAAGTTGAAGGTTCTCCTAAGGTTGGAGTTCTTTTTGATCATGCGGAACTGTTTTTGTCTCAACTTCAGGGAATGAAACAGATAGTTGAATTATACATCAGTGATTGTCACTCTCTTACCTCCTTGCCTATTAGCAGTCTGCCAAATACCTTGAAAGAAATAAGGATAAAGCGTTGTGAGAAATTGAAATTGGAGTCGTCAATTGGTAAGATGATTTCAAGAGGAAGTAACATGTTTCTTGAAAGTTTGGAACTGGAAGAATGTGATTCTATAGATGATGTATCACCTGAGCTGGTCCCATGTGCACGCTATCTGAGAGTAGAAAGTTGTCAAAGCCTTACTAGACTTTTTATTCCCAATGGGGCTGAAGATCTCAAAATCAATAAATGTGAGAATCTTGAAATGCTTTCGGTGGCTCAGACGACGCCCTTGTGTAACTTGTTTATTAGCAACTGCGAGAAGCTGAAGTCGCTGCCAGAACATATGCAGGAGCTCTTTCCATCTCTTAGAGATCTGTACCTGAAAAATTGTCCAGAAATAGAGTCCTTTCCTGAAGGAGGATTGCCCTTCAATTTAGAAATCCTCGGGATCAGGGATTGCTGTGAACTGGTGAATGGCCGAAAGGAGTGGCATTTACAGGGACTCCCCTCTCTCACATATTTAGACATCTACCATCACGGTTCTGAAAACTGGGATATTATGTGGGAGTTGCCTTGCTCTATTCGAAGTCTTACCATAGACAATTTGAAAACATTTAGCAGCCAAGTTCTCAAAAGCCTCACCTCTCTTGAATCTCTATGTACTTCTAATTTACCTCAAATTCAGTCACTCTTGGAAGAAGGGCTTCCCACATCTCTTTTAAAGCTAACATTATCTGACCATGGTGAGCTCCATTCCCTACCGACCGACGGTCTTCAGCGCCTCATTTCTCTTCAACGTCTACGCATCGATAATTGCCCTAATCTCCAATATGTTCCAGAATCAACGTTTCCCTCTTCCCTCTCTGAGCTACATATTAGTAGCTGTAGTTTTCTCCAATCGCTTCGAGAATCAGCGCTGTCCTCCTCCCTCTCTAATCTTTTCATCTACAGTTGCCCTAATCTCCAATCTCTAATGCTGCCCTCCTCCCTCTTTGAGCTGCATATCATTGATTGCCGTAATCTCCAATCTCTTCCAGAATCAGCGCTGCCCCCCTCCCTCTCTAAGTTAATCATCCTTACATGCCCTAATCTCCAATCTCTTCCAGTAAAAGGGATGCCCTCTTCCATCTCTTTTCTGTCTATTATTGACTGCCCATTGCTCAAACCAAGTCTAGAATTTGAGAAGGGCGAATACTGGCCAAATATTGCTCATATTCCCAACATAGTGATCGATTGTGAATGCCTGTGA
>NbADR1
ATGGCGGTAACGGACTTTTTCGCCGGCGAAATCGCCACCGAACTCTTAAAACATCTCATAGCCATAGTCCGAAAATCCACCTTCTGCCGTTCAACCGCCGAGCAGCTCATCGTCGACATTAACGGTCTCCTTCCAATCATCCAAGAAATCAAACAAACTGGTGTTGAACTTTCACAGACACGTCAGCGTCAGCTCGACGACTTCTCGAAGATTCTTCAAGATGGGTATGAACTCGCCGGAAAAGTTCTCAACTCTGGTCGTTGGAACGTCTACAGGAACTTGCAGCTGGCAAGGAAGATGGAGAGGCTGGAGAAAAGAGTAGGGAGGTTCATGCAAGTTACAATGCAAGCTCATGTACTAGCTGATGTTCATCACGTTAGGTTTAATATGGAACAGAGATTTGATGTTCTTGAACATAGGCTTAAAGCTATAAAGATTGGAGTTGACGACGGTGGTGGAGGTGGAGGGTGTTTAGGGAAAGCTGTGAAAAGAATGGAAGAAGATGAGAAATGGTTTGAGGATAGTTTTGTAAATTTAGGTGCTGGGATTGAGTTGGGGAAGAGGAAAGTGAAGGAGATGTTAATGGGTAAAGAAGATAGGGGTGTGTTTGAGATTTGTGGAATTGGAGGTAGTGGCAAGACCACCTTGGCTAAAGAGATTTGTAAAGATGATCAAGTTAAAAGTTATTTCAAGGACAAGATTTTCTTTTTCACTGTTTCTCAATCTCCAAATGTGGAGCAATTGAGGAAAACGATTTGGGAAAAGATATCAGGGTGCAATCTCCACGGTTATGGACGTGCGGAGATTTTGCCCCAGTGGAACCTACAGTACCAATGGAACTCGAACTCTACAGTCCCTGTACTCTTGATTCTTGATGATGTTTGGTCGCTCTCTGTGCTAGAGCCGCTAATTCTCAAAATTCCCGGCTGCAAGATCCTAGTTGTGTCGCGCATTAAGTTCCCTCCATCGGTTGTTGACTGTGTTTATGATTTAGAGCTATTAAGGGAAGATGAAGCTATGTCCTTATTTTGCCATTTTGCTTTTGGACATAATTCCATTCCGCGTGGTTTCAATCATACGCTTGTCAAAAAGGTTGTGGAGGAATGTGAAGGGCTTCCGTTGGCGCTTAAGGTAATTGGATCTTCATTAAAGGGAAAGCCTGAGATGTTCTGGACAAGTGCGAAAAACAGATTATCACAGAGCCAACCTGTCTGCGAGTCTCATGAACTGCAGTTGCTTGAGCGAATGAAATTGAGTATTGATTGTTTGCCTGATAAGGTGAGAGAGTGTTTCCTCGACTTGGGTGCTTTCCCAGAAGACAAAAGGATTCCTCTTGATGTTCTAATTAACATGTGGGTGGAGCTACATGATATTGATGAGGAAGAGGCTTTTCACATTCTTGTTGAACTTTCAGACAAAAATCTTCTAAATCTAGTGAAAGATGCACGAGCTGGAGATATGTATACCAGTTACTATGAGATATCAGTGTCTCAACATGATGTCTTACGAGACCTAGCTGTTCATGTGAGCAACCGTGGGGATGTAAATCAGAGAAGGCAATTGGTCATGCCGAGAAGAGATACAAGGTTGCCAAAAGAATGGGAAAGAAACATGGATGAACCTTTCAACGCACGAGTTATCTCTTTGCATACAGATGAAATGAGAGAAATGGACTGGTTCAGAATGGATTTCCCGAAAGCTGAAGTACTGATTCTCAATTTTTCATCATCTGAGTACTTCCTGCCTCCTTTCCTGGAGAATATGCCGAAGCTAAGGGCATTGATAGTCATAAACTATAGTGCCTCCAATGTAGTTCTTCATAACATATCTGTCTTCGGTAATTTAACCAACTTGAGAAGCCTTTGGTTTGAGAAAATATCCGTCACTCACTTGTCTGACTCCACAAGTCCTCTCAATAACTTGCGAAAAATATCACTTATACTTTGTGACATGAAAAACAGCCTAGATGAATCATTTGTAGACCTCCCTGGTTTGTTCCCACAGCTCTCCGAGTTCACAATGGATCATTGCATCAACTTTAATAAACTGCCATCGAGTATTTGCCAGTTGCATAAGCTCAAAACCCTTGGTATCACTAATTGCGATAGTCTTTATGAACTTCCATATGATTTAGGTGAATTACAAGCTCTACAAGTTTTAAGGATATATGCATGCCCACATCTAAAAAAGCTCCCTCCTGGAATTGGTCATCTGGTTACCCTGAAGTATCTTGACATTTCTCAATGTATTGGTTTGAGATGTCTCCCTGAGGGTATCGGGTGCTGCAGAAACTTGGAGAAAATTGATATGCGGGAGTGCCCTCAAATCGAGAGTTTGCCAAGCTCTCTGGCATTTCTTGAATCGTTGCGTTGTGTAATTTGTGACAATGAAATTTTTTGTCAGTGGAATGATGTTGAGAAGACTATCCCAGGTCTCTGTGTACAGGTAGCTGAGGAGTGCTTTACTCTTGATTGGCTTTCTCAGTAG
>NbNRC2a
ATGGCGAACGTTGCGGTGGAGTTTCTGGTGCAGAACTTGATGCAGCTGCTAAGAGACAATGCGGAGCTGATTGTTGGAGTTAAGGATTCGGCTGAGAGTCTGCTTCAAGATCTCAATGATTTCAACGCTTTTCTCAAGCAAACTGCTAAGTCCCGCACTGAGAACGATGTCCACAAAGAATTGGTGAAGAAAATTAAGACTGTGGTCAACTCTGCTGAAGATGCCATTGATAAGTTTGTGATTGAGGCTAAGCTTCACAAGGACAAAGGGGTTGGCAGATTTGTGGATGTTAAGCATTATAAAAGAGTGTATGATGTAGCAGGGGAGATTAAAACTATTAGAGACAAAGTCAAAGAAATTCGTCTCAATAATGCACTTGACCTTCAGGCCCTTCAAGATGAAGATCAATCTGCCAAAGGTGTCCAAGAAAGAAAGCCTCCGGTGGTAGAGGAAGATGATGTGGTTGGATTTGAAGAGGAAGCAGATAAAGTAATCAACCGTCTTCTGGGAGGATCGAGTGGACTAGAAGTTGTTCCAGTTGTTGGAATGCCTGGTCTCGGCAAAACGACACTGGCAAATAAGATTTACAAGCATCCTGACATCGGGTACCAGTTTTTTACTCGCATTTGGGTTTATGTTTCTCAATCATACAGGAGAAGAGAATTATTTCTCAACATCATCAGCAAATTCACTCGCAATACCAAACAATACCACGATATGTGTGAGGAGGATTTAGCTGATGAAATAGAAGATTTTTTGGGCAAGGGAGGGAAATACTTGATTGTCTTGGATGATGTATGGTCTCCTGACGCTTGGGAACGTATCAGAATAGCTTTCCCAAACAACAACAAATCCAATAGAATATTATTGACCACCCGAGATAGCAAAGTTGCTAAGCAATGCAAGCAGTGCATTGGTATACCTCATGATTTAAAATTTCTGACTGAAGATGAAAGTTGGATTTTACTGGAGAAGAAAGTTTTCCATAAAGATAAATGTCCTCCTGAATTGGAACTATCTGGAAAGAGCATAGCCAAAAAATGTAATGGACTACCCCTTGCAATTGTTGTTATTGCAGGAGCACTAATTGGGAAAGGTAAGACATCAAGAGAGTGGAAACAAGTGGATGAGAGTGTGGGTGAACACCTCATAAATAAAGACCAGCCTGAGAATTGTAACAAATTGGTGCAACTGAGTTATGATCGCTTGTCTTACGACTTGAAAGCATGTTTTTTGTATTGTGGTGCATTTCCTGGAGGCTTTGAGATCCCTGCTTGGAAGCTAATCCGTTTGTGGATCGCAGAAGGGTTCATACAGTATAAAGGCCACTTATCTCTTGAGTGTAAAGCAGAGGATAACTTGAATGATCTAATTAACAGGAATCTAGTGATGGTAATGCAAAGAACATCTGATGGTCAAATCAAAACATGTCGTCTTCATGACATGTTGCACGAGTTTTGCAGACAAGAGGCTATGAAGGAAGAAAATCTTTTCCAAGAAATAAAACTAGGTGCTGAGCAATATTTCCCTGGAAAACGGGAACTAGCCACCTACCGTCGCTTATGCATTCATTCCTCAGTTTTGGAATTTATCTCTACAAAGCCCTCAGGTGAACATGTCAGGTCATTCTTATCTTTTTCTTTAAAAAAGATTGAGATGCCATCTGTCGACATCCCAACCATACCAAAAGGCTTTCCGTTGCTGAGGGTTTTTGATGTCGAGTCCATCAACTTCAGTCGCTTTTCCAAGGAGTTTTTCCAGTTATATCATTTGAGGTATATTGCTTTCTCATCTGACACAATCAAGATCATTCCTAAACACATTGGAGAACTGTGGAACATCCAAACACTCATAATTAACACGCAACAACGCTCTCTTGATATCCAAGCAAACATATGGAATATGGAACGACTAAGGCATCTGCACACTAACTCTTCTGCTAAATTGCCTGTTCCTGTGACCCCAAGAAGTAGTAAAGTTCCTTTGGTAAATCAAAGCCTGCAAACTCTCTCCACCATTGCTCCCGAAAGCTGCACAGAAGAAGTGTTTGCAAGGACTCCAAACCTGAAAAAACTGGGTATTCGTGGGAAAATAGCTGTGCTTCTTGAACCTAATAAGTCATTGTTAAAAAATGTGAAGAAACTAGAATCCCTTGAAAACTTGAAGCTGATAAATGATAGTAGTCAAACAGGAAAAGGGTTACGCCTTCCTCCCTCATATATATTTCCCACGAAGTTGAGGAAGCTATCTTTAGTAGATACCTGGCTGGAGTGGAATGATATGTCTATATTGGGACAGATGGAACACCTTGAAGTCCTGAAGCTGAAAGAAAATGGGTTTATGGGAGAATGCTGGGAGTCAGTTGGAGGTTTTTGTTCCCTACTGGTGCTGTGGATTGAAAGGACAGATTTAGTTTCTTGGAAAGCATCAGCTGATCACTTTCCAAGACTTAAGCATCTTGTTCTCATCTGCTGCGATAAGCTTAAGGAAATCCCCATTGGCCTGGCTGATATACGCAGCTTCCAAGTGATGGAGTTGCAAAACTCAACCAAAACAGCAGCAATATCTGCACGGGGAATACGAGACAAAAAAGACAAGCAAACTCAAGAAGGGACTAACAATAATGGGTTCAAGCTCTCTATATTCCCTCCCGATCTCTGA
>NbNRC2b
ATGGCGAACGTTGCGGTGGAATTTTTGGTGCAGAACTTGATGCAGCTGCTGAGGGACAATGCGGAGCTGATTATTGGGGTTAAGGATTCGGCTGAGAGCCTGCTTCAAGATCTCAATGATTTCAACGCTTTTCTCAAGCAAGCTGCCAAGTCCCGCATTGAGAACGATGTCCACAAAGAATTGGTGAAGAAAATTAAGACAATGGTCAACTCTGCTGAAGATGCCATTGATAAGTTTGTAATTGAGGCTAAGCTTCACAAGGACAAAGGGGTTGGCAGATTTGTAGATGTTAAGCATTATAAAAGAGTGTATGATGTAGCAGCCGAGATCAAAGGTATCAGAGAAAAAGTGAAAGAAATCCGTCAGAATAATGCCCTTGACCTTCAAGCCCTTCAAGATGAAGATCAATCTGCCAAAGGTGTCGAAGAAAGAAAGCCTCCAGTGGTAGAGGAAGATGATGTGGTTGGATTTGAAGAGGAAGCAGATAAAGTAATCAACCGTCTTCTGGGAGGATTGAGTGGACTAGAAGTTGTTCCAGTTGTTGGAATGCCTGGTCTCGGCAAAACGACGCTGGCAAATAAGATTTACAAGCATCCTGACATCGGGTACCAGTTTTTTACTCGCATTTGGGTTTATGTTTCTCAATCATACAGGAGAAGAGAATTATTTCTCAACATCATCAGCAAATTCACTCGAAATACCAAACAATACCATGATATGTGTGAGGAGGATTTAGCTGATGAAATACAAGATTTTTTGGGCAAAGGAGGAAAATACTTGATTGTCTTGGATGATGTATGGTCTCCTGACGCTTGGGAACACATCAAAATAGCTTTCCCGAACAACAACAAATCCAATAGAATATTATTGACCACTCGAGATAGCAAAGTTGCTAAGCAATGCAAGCAGTGCATTGGTATACCTCATGATTTAAAATTTCTGACTGAAGATGAAAGTTGGATTTTACTGGAGAAGAAAGTTTTCCATAAAGATAAATGTCCTCCTGAATTGGAACTATCTGGAAAGAGCATAGCCAAAAAATGTAATGGACTACCCCTTGCAATTGTTGTTATTGCAGGAGCACTAATTGGGAAAGGTAAGACATCAAGAGAGTGGAAACAAGTGGATGAGAGTGTGGGTGAACACCTCATAAATAAAGACCAGCCTGAGAATTGTAACAAATTGGTGCAACTGAGTTATGATCGCTTGTCTTATGACTTGAAAGCATGTTTTTTATATTGTGGTGCATTTCCCGGAGGCTTTGAGATCCCTGCTTGGAAGTTAATCCGTTTGTGGATCGCAGAAGGGTTCATACAGTATAAAGGCCACTTATCTCTTGAGTGTAAAGCAGAGGATAACTTGAATGATCTCATCAACAGGAATCTAGTGATGGTAATGCAAAGGACATCTGATGGGCAAATCAAAACATGTCGTCTTCATGACATGTTGCACGAGTTTTGCAGACAAGAGGCGATGAAGGAAGAAAATCTTTTCCAAGAAATAAAATTAGGTGCTGAGCAATATTTCCCAGGAAAACGGGAACTAGCCACCTACCGTCGCTTATGCATTCATTCCTCAGTTTTGGAATTTATCTCTACAAAGCCCTCAGGTGAACATGTCAGGTCATTCTTATCTTTTTCTTTAAAAAAGGTCGAGATGCCATCTGTCGACATCCCAACCATACCAAAAGGCTTCCCGTTGCTGAGGGTTTTTGATGTCGAGTCCATCAACTTCAGTCGCTTTTCCAAGGAGTTTTTCCAGTTATATCATTTGAGGTATATTGCTTTCTCATCTGACACAATCAAGATCATTCCTAAACACATTGGAGAACTGTGGAACATCCAAACACTCATAATTAACACGCAACAACACTCTCTTGATATCCAAGCAAACATATGGAATATGGCACGACTAAGGCATCTGCACACTAACTCTTCTGCTAAATTGCCTGTTCCTGTGACCCCAAGAAGTAGTAAAGTTCCTTTGGTAAATCAAAGCCTGCAAACTCTCTCCACCATTGCTCCCGAAAGCTGCACAGAAGAAGTGTTTGCAAGGACTCCAAACCTGAAAAAGTTGGGTATTCGTGGGAAAGTTGCTGTGCTTCTTGAACCTAATAAGTCATTGTTAAAAAATGTGAAGAAACTAGAATCCCTTGAAAACTTGAAGCTGATAAATGATAGTAGTCAAACAGGAAAAGGGTTACGCCTTCCACCCTCATATATATTTCCCACGAAGTTGAGGAAGCTATCTTTAGTAGATACCTGGCTGGAGTGGAACGATATGTCTATATTGGGGCAGATGGAACACCTTGAAGTTCTGAAGCTGAAAGAAAATGGGTTTATGGGAGAATGCTGGGAGTCAGTTGGAGGTTTTTGTTCCCTATTGGTGTTGTGGATTGAAAGGACAGACTTAGTTTCTTGGAAAGCATCAGCTGATCACTTTCCAAGACTTAAGCATCTTGTTCTCATCTGCTGCGATAAGATTAAGGAAATCCCCATTGGCCTGGCTGATATACACAGCTTCCAAGTGATGGAGTTGCAAAACTCCACCAAAACAGCAGCAATATCTGCACGGGAAATACGAGACAAAAAAGACAAGCAAACTCAAGAGGGGACTAACAACAATGGGTTCAAGCTCTCTATATTCCCTCCCGATCTCTGA
>NbNRC3
ATGGCAGATGTAGCAGCAGATGTAGCAGTAAAATTCCTAGTAGAAAACTTGATGCAATTATTAATCGACAACGCTGACTTGATTATTGGTATAAAGGGTGAAGTTGAAAATTTACTACAAGATCTGAATGATTTCAATGCTTTTCTCAAACAAGCAGCTAAATCAAGGAGAGACAATGAAGTCTTGAAATCACTAGTAAAGAAGATAAGGAAAGTGGTAAATGATGCTGAAGATTCAATTGATAAGTTTGTGATTGAAGCTAAAAGACATGACGATAAAAATAAATTTGCTCAGTGGTTTCATCTTACTCATGTTGCTAGAGCAAAAGGGGTTGCTGATGAGATTAAAACTATAAGGGAAAGGGTGAAGGAAATTCGCCAAAATGATGCTTATGGACTTCAAGCTATAACTTCTTATGATAATTTCAACCAAGGTGCTCAGGAGAGGAAGGTCCCTGTAGTTGAGGAAGACGACGTGGTAGGCTTTGATGACGAAGCGAAAACTGTAATTGATCGCCTCATTGGAGGATCAGATTATGTTGTGCCGGTCGTTGGTATGCCTGGTCTTGGAAAAACAACTTTGGCATATAAGATTTTCAAGGATTCCACAGTTGAGTATGAGTTTTTCAACCGCATATGGGTATATGTCTCTCAATCATTCAACAGAAGGGAAATATTTCTCAACATCATCAGCAAATTCACTCGAAACACCAAACAATACCATGATACACCAGAGGAGGAATTAGCAAATGAAATAAAGGAGCTGCTTGGGAAGGGTGGGAAATATCTTGTTGTTTTAGATGATGTGTGGACAAGAGAAGCTTGGGATCGCATTAAAATTGCTTTCCCCAATAATAATAAACGGAATAGAGTCTTGATGACTACTAGACAAAACAATGTGGCTAAGTCTTGCAACGATAAACCTCATGATCTAAAGTTTTTGACTGAAAATGAAAGTTGGGAGCTACTTGAGAAGAGAGTTTTTCACAAGGAAAAATGTCCATTTGAGTTAGAATTACCTGGAAAAAGTATAGCCAAAAAATGTAGGGGCTTACCACTTGCAATAGTTGTCATTGCTGGAGCTTTAATAGGCAAAGGAAAGACGACAAGGGAGTGGGAGCTGGTGGCTGACAGTGTGGGTGAGCACCTCATAAATAGAGATCCAGAGAACTGCAAGAAATTGGTGCAGATGAGTTATGACCGTTTGCCTTATGATTTAAAGGCGTGCTTCTTATATTGTGGGGCTTTTCCTGGCGGTTCTGAAATTTCAGCTCAGAAGTTGATTTGTTTATGGATTGCGGAAGGATTCATACAATACCAAGGACCATTGACTCTAGAGGATATAGCAGAGGACCACTTGAATGATCTTGTCAATAGGAACTTAGTGATGGTAATGAAAAGGAGTTCTAGCGGTCAAATCAAAACATGTCGTGTTCATGACATGTTGCATGAGTTCTGCAGACATGAAGCTATGATGGAGGAAAATCTATTCCAAGAAATCAAACGAGGGCAAGAACATTCTTTTCCAGAGAAACAAGAGTTAGCCTCTTATCGTCGCTTGTGCATTCATTCGTCTGTTTCTGAATTCTTGTCAACAAAACCCTTTGCTGAACATGTTAGGTCGTTCTTATGCTTTGCCTCGAAAAAATTTGAGATGCCTTTAGGTGAAATACCAGCCATCCCCAGAGCCTTTCCCTTGCTTAGGGTACTCGATGCTGAATCAATCAAGTTCAGTCGTTTTTCTAGAGAGTTCTTCAAATTATTCCATTTGAGGTACATTGCTTTCTCAACTGACTCGATTATGACCATTCCTACAAACATTGGGAATCTTTGGAACGTACAAACACTTATAATTGAGACACAACAGGGTACTCTTGACATTAAAGCAGACATTTGGAATATGACAAGATTAAGGCATGTGTGCATAAACGCCTCTGCTACATTGCCTTCCCCTAAGCGCCCCAAGAGTAGCAAGGACAACTTGGTGAATCGTTGCCTACAAACACTTTCTACCATAGCACCTGAATGTTGCACGGCAGAAGTTTTTACTAGAACTCCTAATCTCAAGAAATTAGGTGTTCGTGGAAAAATAGATGCACTTCTAGAGACCAGTAAGGACGGGTCCAGTTCTGGTTTGTTCAGCAACATAGGAAAGTTAGATTGCCTCGAAAAGCTGAAGTTGGTAAATGATACTCGTCAAAGTAGAAAACAGCTACACCTTCCTCCAGCATATATTTTTCCTCAGAAGCTAAAAAAACTCACTCTGATAGATACGTGGTTCGAATGGAAAGATATGTCTATATTAGGTCTATTAGAGTACCTTGAAGTGCTGAAGTTGAAGGAAAATGCGTTTAGGGGACAGTCGTGGGAACCAGAGGATAGTGGTTTTCCTCGTCTGCAGGTCCTATGGATTGAAAGGACAGATCTATCTTCTTGGAAGGCCTCATCTGGAAACTTTCCACGACTAAAATGCCTTGTTCTTATAGCATGTGATAATCTTAAGGAACTACCAGCTGAACTGGCTGATGTGGAAAACCTCCAGTTAATGGAACTCCAGAGTACCAGTGTGTCTGCTGCTAAATCTGCACGAGCAATACTAAAGAAGAAACAACAAAAAGTTGGCAGCGGATTCAAGCTTTCTGTATTTCCTCCAGATCTCGGATTGTAA
>NbNRC4c
ATGGCAGATGCAGTAGTGAATTTTCTGGTGGAGAACCTGTTGCAGCTATTAACTGATAACGTAAAGCTGATCGGAAGTGCAAAGGGAGAGTTAGAGAATCTGCTGAAAGAAGTTCAACACCTAAAAGGCTTCTTAGATGACGCAGCTAAGCTGCCAAGCGACAGCGAACAGTGGAAAGTGTTGGTGGAGGAGATACAAAAAACGGTACATACCGCAGAGGATGCTGTTGATAAGTTTGTGGTTCAGGCGAAGCTGCACAAAGAGAAAAATAAAATGGCAAGAATTTTGGATGTGGGTCATCTGGCTACAGTCAGGAATCTTGCAGCTGAGGTCAAAGGAATTCATGACCAAGTCAAGGAACTTCGCCTAAACAATCAAGCTCTTCAAGCACGCCCAACTCTTGAGCTGCCTAAAAAGGGTTCCTCGGAAACAACTCAGCAGGGTCCTGCATTGGAGGATGATGAAGTTGTCGGCTTTGATGAGGAAGCGAACAAAGTGATCAATCGACTTGTTAAAGAATCAAAGGATCTAGATATTATTCCGGTGGTGGGTATGCCGGGACTTGGAAAAACCACACTAGCAAGAAAAATCTACAAGGATCCTAAGCTTTCATATGAATTTTTTGGCGTCCATTGGGTTTACGTCGGCCAATCTTACAAAATAAAGGATGTTTTTCTTAATATTCTCAAATTCTTCACAAGACGCACCGAAGATTATCAGCATGAGGATGTGGACGCATTAGCTAAGGTGATAGCCGGTTTTATCAATAAAGGAGGTAGATGTCTCATTTGTTTAGATGATGTTTGGGAAACAAAAGTCATTGACTATGTAAAGACAATTTTCCCAGAAAACGAAAAGGGACATCGAGTCATGATGACAACGCGTAACAAAGTTCTGGCTACTTATGCCAATTCAGATCCTCACGATCTGAAATTTTTGACTCCAAAAGAAAGTTTTGAATTGTTGGTAAAGAGAGTTTTTGGCAAGAAACCATGTCCTAAAGATTTAGTAGGACATGGAGAAAGCATTGCAGGAAAATGTGGTGGAGTACCACTTGCAGTAGTGGTAATTGCTGGTGCATTAAGAGGTCGTCCGAACACAAGTGATTGGATAAGAGTTGAGAGAAATGTGGTTCAGCATCTTTATACGAATAGCGAAGAAAGCTGCTTGAAATTTGTGGAGATGAGTTACGATCATTTGCCCCAAGAAGTACAGACATGCTTCTTGTATTGTGGTGTCTTTCCTCGAGGATTTGATATCCCTTCTTGGAAAGTGATTCGCTTGTGGATAGCAGAGGGGTTGATAAAGCCGCAGGAATCGTACACTCTGGAGGAGATAGCAGAGTTTTATTTGAACGATCTTGTCAATAGAAACTTAGTGATATTGCAGCAAAAGAGGTCTGATGGTCAAATAAAAACATGTCGTCTTCACGACATGTTGCATCAGTTCTGCAAAAAGGAGGCTAGTAACAAATGGCTTTTTCAAGAAGTCAGTCTAACACCTGATCAAGCCATTCCTATTGAAGACCCAAATAAATCTCGTCGACTGTGCATTCAACCCTCTAATTTGAAAGACTTCCTCTCCAAAAAACCATCTGCAGAACATGTTAGATCTTTCTATTGTTTTTCCTCAAAAGAAAAACAAATCCGCGGGTTGACTCCTAATGACATTAAACTCATTCACAAAGCGTTTCCGCTTGTCAGGGTCTTGGACGTGGAATCCCTCAAATTTCTCTTCTCAAAGGATTTTAACCAGTTATTTCATTTGAGATATATTGCTATCTCAGGTGACTTCAATGCCATCCCTTTGACCTTTGGTAAATTTTGGAATTTACAAACTCTTATTCTTAATACAAGTACCTCAGAGTCCACCCTTGATGTAAAAGCAGACATATGGAACATGTTACAGTTGAGGCATCTTCACACCAACATACCTGCAAAATTGCAACCCCCTACTGCGACGACATCAGGTAAAGCTTCTTGTCTACAAACTCTTTGTATGGTTGCACCGGAAAGTTGCGAGAAAGAAGTGCTCGCAAAGGCTTGTCATCTTAAAAAATTGAGCATTCGAGGGCAAATGGCAGCTTTTCTTGGTGCTTACAAGGGTGGAATCAACAATCTTGTAGAGCTTAAGTGCCTGGAACAATTGAAATTGTTGAATGATGTTCTTTACATGAATAAAGCACCTCACCTCCCTCAAACATTCTCCCAACTTGTACGCACTGTGAAGAAGTTAACTTTGACAAACACAAGGTTTGCTTGGAGTGAGGCAGATAAATTGGGGCAATTGGAATCCCTTGAGATCCTAAAGTTTAAGGAAAATGCATTCGCGGGTGATTCTTGGAAGCCAAAGATGGGATTTAGTGCACTCCGCGTTTTGTGGATTGAAAGGGCAGAATTTGAAACTTGGGAAGCTTCGGAGATTAACTTCCCCGTGCTTAGGAACCTTGTTCTTATGTCTTGTGATAAGCTCGAAACTGTGCCATTTGAGCTGGCTAATTTATCTGACCTTTATGAGATGCGGCTGGAAAACACAAGCAAAGCGGTCAAATCTGCAAAAGCTATACTGGAAAGCAAGACAGATAAAAACATCAAATTCAACCTTACCATATTCCCTCCTGAAGCTGGATCCAAGGCCACACAGTAA
>NbPRFa
ATGGCCGAGGAGTGTCGCGCTGTGATAGGTGCCATAAACCTTGTGAAGGGCCAGCATTTAGGTATAACGACCATTAATCAATTGGAGGATGCTACAAAGCACCTAACGCGTGTAGCTGTATTTCTCACTAATCTGGAGAAGCGCTACCCTGAGAATGGGATATCTGGACAACTTAGGCCCCTATTTCTAGAAGCTCATGATGGATTTTCTGAGATATGTTCTCGCTTTCCTCGTTTCAACCTTACCATTAAAATGGCTGAGAAATTCAAAGCTTCAAAGGCATCAAAGCTTCAAATGATTTCAGAGGTGCTGAATATAATTGAACATGAGAATATTGCTGAGCGAGTCAGAGCTTCAAAGCCATTAAGATCACCTAGTCGAATCACTATGGAGATGGTGGGGTTTGTTGAATCTTTGCTTGGTTCTGTTCATCGTGCTCTGTTCTTTATTAGTGTAGGGCCTGCTGCATCTTTGCTTGACAAGAAGCTCCGACATCTACGAGTCTTCTTCACATTAATTGCAAAGCGGTGCATTGAGCATGAGAGTATGGAGGATCTCTTCACCCATGTTGAGGATGTAGCTTATACTGCAGCATACCTATGTTTCTTGGGGTCGAACTGGAATATGGATGGCGAGTTCTCTGAATTGCTGGAAAGGGTAAGTCGTCCCTTTATCCCAGAGTTGAGGCAGATTTATCTGAGTGCCTTGATAGGGTTAAAGTCATCAACCTCTGAGACTACTACAATATTGAATGCCAAATATATGCTGGATTTTGTTAGTGCTCTCCGGGAGGATCTAAGACTTGGATGTGATGATCGAATTAGGTGGCTCCAAAGAGGACTTTCTTACCTTTCTCGATTTCTCAGGGACATAGAATCTTATCCCCTTCCACATGAAGAAGTGATTTCTCTTCGATTAAATATGGAAGCTCTGGCCATTGGGGCAGCAAATGCTATCTACTCCTCGTATGATGAGGAAATGCACAACACTACTGAAACAGACGATGTGCTATTTCATTTGCAACTGAAGTTTAATTATGTCAAGGTGGAAGTCGATCTGATTCAGCTACTAACCCGTCAAGCTGCCATCACAATAGGTCCTATGAAATCTCTGATTGACTATGTTTGGAGGGAGCTGATATTCTTTAGAAATTATTTCATGGATGCATTAAAGCAGTGTAAAGAGAAGACTAACATAACTGTTATTTTGACCTCGATTCAATCTGCAATTAGCCAAGCATGGTCAATCTGTGATTCTCTTTGTCATGGCTCGGAGCAAGAGGACTATTTTTCTGATGATACGGAGCAAGAAGACCCACTGGTCGGGGAAATGATTAATTGCTTGCATTTTCAGTTGCTTCTTAAGTTCAAGTTTATTAAGGCAGCAATTAGACAGATGTATCCCAGCATTTCTGCATCATCAACATTAGACCATCCCACGATAAGTCTGCTGAGCTTTCTTCCTATGAACTTTGAGGTCATTGATTCCTATTTCAGCATGCTAAAATCCTCCAATACATCATCCTCACACAGGCCCATGATGGATGAGGTTTTGATGGGGTTTCATGAATATATTCTCGAAAATCTGCTACTGAAGGATGAAACCAATTTGACGTTTACTATTGCAGATGAGATCAAAAAGTTTTATGGTGGGTTATTGCTCCTGGTAACATATCATATTGAAACTCTAGTTCCTCACATTGAATGTAGGAAGCAAAATAATCTCTCGACGGGATTTGGAACCATCGCAATTGAGGCGCAATCTGCTATGTGTTTATCGTATGAGGATTTGATGAATAGCAACAACTGTAGGGAGGCCAATCTTGTTCTTCAATTTTTGACTGTGGCTTTCTGGCTTATCAAGTCTGAAGGAAGCTTGATGGATATACTAAAGCACAAAGCCACTTTGGAATATCAAGTTCTGGATCTGATTCAGAGTGCTCGTGAAGAGCTTATTTTCATTAGATCTATCCTCATGGATCTTGTCAGGCAACACACAGAAGTTAAGAAATTGGATGATATCTTAATGCATGCTGAAGTGACTGCGAAACGGTTAGCAATACTCAGTGATTCTTGTTATGAAATTTTCAAGGATGGAAGCAGCACTGACAAAATGAGGCCTTGGTTATCTGATTCTCTACAAGAGATTGAGTCTATCAAGGTAGAGTTCAGAAAAGTATGCTTTCAAGTTCTGGATGTATCACCTTTAACCATGACAGATGGAGAAGGCCTTATTAATTTCTTATTAAACCACCAGGACAAGGTGCCGAACGATGAAGCTGTTTCTTTTAACGGAAGTTTCATGGATGGAAGCAGCAGTGAGAATATGGAACTTTCATCATTTGATTTTCTAGGGGAGACTCAGTCTGTCAAGGTAGAGGAGGTCAGAAATGCATGCAATCAAGCTGTGGATGCATCACCCTATGAGATGCGTAAGACCGATGGAGAAGGCTTTATCAATCTTCTGTTAACCCAACAGGACAAGCTGCTGGACTATGATACTGGTTCAATCTCTTTTCTGCATAATCAAATCTCAGCAGTTAAAGACAAACTATTGGACATGGGATCTTTACTTGTAGATACTGTACAGTACCGCAATATGCATCTTGAACTCAAAGATCTTGCTATACGTCTTCAAGATAAAAACTACATTTGTTTCTTTTCCATCAAGGGGTATATTCCTGCTTGGTATTACACATTATATCTCTCTGATGTCAAGCAGTTGTATAAGTTTGTTGAGGCAGAGGTAAAGACGATTTGTCTGAAAGTTCCAGATTCTTCAAGTTATAGCTTCCCCAAGACAAATGGACTAGGATTTCTAAATTGCTTTTTGGGCAAATTGGAGGAGCTTTTATGTTCTAAGCTTGATTTGGCTGTCGACTTAAATCATCAGATTGGGTCAGTCAAGGAGGGCTTACTGTATCTAACATCATTGATTGATTATTTTTCAGAAAACTATGATGAGCATGATGAAGTTTATAGTCTTGTAACAAGTGTTACTGTAATGGTATACAAGGCCGAGTATGTCATTGACTCGTGCTTGGCCTATTCTCATCCACTCTGGTACAAAGTTCTTTGGATTTCTGAAGTTGTTGAGAATATTAAGATTGTAAATAAAGTTGTTAGGGAGACTTGTGAAAAAAAGAAGATTGAAGTGACAGTGCATGATGTTGCAAAGACCTCCACTAATCTTGCACCATCGTTTTCAGATAATACTCAAAGAACAGACGAAGAAATGGAGGGTTTCCAGGATACAATGGACGAATTAAAGGAGCAGCTACTTGGAGGATCGCCTCAACTTGATGTCATCTCAATCGTTGGCATGCCAGGATTGGGCAAGACTACACTAGCGAAGAAGATTTACAATGATCCAACAGTCACCTCTCACTTTGATGTCCATGCTCAATGTCTTGTGACTCAAATATATTCATGGAGGGAGTTGTTGCTGACCATCTTGAACGATGTTCTTGAGCCTGCTGATCGCAATGAAAAAGAAGATAGTGAATTAGCTGATGAGCTACGTCGATTTTTGTTGACGAAGAGATTCTTGATTCTCATTGATGATGTGTGGGACAACAAAGTGTGGGACAATTTACATATGTGCATCAGAGATGTTCGGAATGGGAGTAGAATTATTCTAACAACCCGGCTGAGTGACATTGCCAATTATGTTAAATGTGAAAGTGCTCCCCATCATCTTCGTTTATTCAGAGATGATGAGAGTTGGGCATTGTTACAGAAAGAGGTATTTCAAGGGGAGACCTGTCCACCTGAACTTGCAGATGTGGGATCTCGGATAGCGAGGCGTTGTAGAGGGTTGCCTCTCTCAGTGGTGTTAGTAGCTGGTGTTCTGAAACAGAAAAAGAAGAAACTAGATTCATGGAAAGTAGTAGAAGAAGGTCTAGGTTCCCAGAGCATAGGCAGCTTAGAAGAGAGCATGTCTATAATTGGATTCAGTTACAAGAATTTACCTCACTATCTTAAGCCTTGTTTTCTCTATTTTGGAGGTTTTTTGCAGGGAAAGGATATTCATGTCTCAAAATTGACTCGGTTGTGGGAAGCCGAAGGGTTTGTACAAGCAAACAAGGAAAAAGGACAGCAAGATGCCGCACAAGGTTTCTTGGAAGATCTTATTCGTAGAAATCTAGTAATGGGCATGGAGAAGAGACCCAATGCCAAGGTGAAAACGTGCCGCATTCATGATTTGTTGCATAAATTCTGCATGGAAAAGGCCAAACAAGAGAATTTCCTTCTCCAGATCAATAGTGGAGAGGATGTGTTCCCTGAACAGCTGGAGGAATACCGATTGTTCGTTCACTCTTACCAAGATGAAATTGATTTGTGGCGGCCATCTCGCTCAAATATCCGCTCTTTACTATTCAATGCAATTGACCTGGATAACTTGTTATGGCCGCGCGATATCTCCTTCATCTTTGACAGTTTCAAACTTGTTAAAGTGTTGGATTTAGAGTCTTTCAACATTGGTGGCACGTTTCCCAGTGAAATACAATATCTAATTCAGATGAGGTACTTCGCTGCTCAAACTGATGCAAATTCAATTCCTTCATGTATAGCTAAGCTTGGGAATCTTGAGACTTTTGTGGTTAGAGGATTGGGAGGCGAGATGATTTTACCTTGTTCATTTCTGAAGATGGTGAAATTGAGGCATATACATGTAAACCATCGGGTTTCATTTGGTTTGCATGAGAACATGGATGAATCCCTTTCTCACTCTCAATTAGCTAATTTGGAAACCTTTTCTACTCCACGTCTCTCTTATGGTGGAGACGCGGAGAAGATTTTGAGGAAGATGCCAAAACTGAGAAAGTTGAGTTGCATATTTTCAGGGACATTTGGTTATTCAAGGAAAGTGATGGGTAGGTGCGTTCGTTTTCCCAGATTAGAGTTTCTAAGCCACCTTGAGTCCCTCAAGCTGGTTTCCAACAGCTATCCAGCTAAACTTCCTCACAAGTTCAATTTCCCCTCGCAACTAAGGGAATTGACTATGTCCAAGTTTCGTTTACCTTGGACCCAAATTTCGACCATTGCAGAACTGCCCAACTTGGTGATTCTTAAGTTATGTCTCAGAGCCTTTGAAGGGGATCACTGGGAAGTGAAAGATTCAGATTTCCCTGAACTCAAATACTTAAAACTGGATAACCTCAAAATTGCACAATGGTCTGTCTCTTGTGATGCTTTTCCTAAGCTTGAACATTTGGTTTTAACGAAATGTAAGCATCTTGGGAAAATCCCTTCTCATTTCGATGATGCTGTATCTCTGAAAAGAATTGAGGTAAACTGGTGCAACTGGTGTGTTGCCAATTCAGCCCAAGAAATTCAAACAACACAACGTGAAGATATGGCAAATGATTCATTCACAGTTACCATACAGCCTCCAGATTGGGCTAAAAGATCATCTCCTTGA
>NbPRFb
ATGGCCGAGGAGTGTCACGATGTGATCGGTGCCATAAACCTTGTGAAGGGCCAGCATTTAGGTAGAACAACCATTACTCAATTGGAGGATGCTACAAAGCACCTAACGCGTGTAGCTGTATTTCTCACGAATCTAGAGAAGTGCTACCCTGGGAATGGGATATCTGGACAACTTAGGCCCCTATTTCTAGAAGCTCGGGATGGCTTTTCTGAGATATGTTCTCGTTTTCCTCGTTTCAACCTTACCATTAAAATGGGGAACATTGCTGAGAAATTCAAAGCTTCAAAGGCATCAAAGCTTCAAATGATTTCAGAGGTGCTGAAAATAATTGAACATGAGAATATTGCTAAGCAAGTCAGAGCTTCAAAGCCATCAAGATCATCTAGTCGAATCACTATGGAGATGGTGGGGTTTGTTGAATCTTTACTTGGTTCTGTTCATCGTGCTCTGTTCTTTATTAGTGTAGGGCCTGCAGCGTCTTTGCTTGACAAGAAGCTCCGACATCTACGAGTCTTCTTCACATTAATTGCAAAGCGGTGCATTGAGCATGAGAGTATGAAGAATCTCTTCAACCATGTTGAGGATGTAGCTTACACTGCAGCATACCTATGTTTCTTGGGGTCAAACTGCAATATAGATGGTGAGTTCTCTAAATTGCTGGAAAGGGTATGTCGTCCCTTTAGCCCAGAATTGAGGCAGATTTATCTGAGTGCCTTGATAGGGTTAAAGTCATCAAGCTCTGAGACTACTACAATATTGAATGCCAAATATATGCTGGATTTTGTTAGTGCTCTCCGGGAGGATCTAAGACTTGGATGTGATGGTCGAATTAGGTGGCTCCAAAGAGGACTTTCTTACCTTTCTCGATTTCTCAGGGACATAGAATCTTACCCCCTTCCACATGAAGAAATGATTTCTCTTCGATTAAATATAGAAGCTCTGGCCATTGGGGCAGCAAATGCTATCTACTCCTCCTATGATGAAGAAATGCACAACACTACTGAAGTAGACGATGTGCTTTTTCATTTGCAACTGAAGTTTAATTATGTCAAGGTGGAAGTCGATCTGATTCGGCTACTAACCCGTCAAGCCGCCATCACAATAGGTCCTATGAAATCTCTGATTGACTATGTTTGGAGTGAGCTGATATTCTTTAGAAATTATTTCATGGATGCATTTAAGCAGTGTAATGAGAAGACTAAGATAACTGTTATTTTGACCTCTATTCAATCTGCGATTAGCCAAGCATGGTCAGTCTGTGATTCTCTTTGTCATGACTCAGAGCAAAAAGACTCTATTTCTAGTGATGCGCATCAAGACCACTCTTTTTCTTCTTATACGCATCAAGAAGACTCTTTTTCTAATGATACGGAGCAAGAAGACTTGGTCAGTGGAATGATTAATTGCTTGCATTTTCAGTTGCTTCTTAAATTCAAGTTTATTAAGGCAGCGATTGGACAGATGTATCCCAGCATTTCTGCATCATCAACATTAGACCATCCCACGACAAGGCTGCTGAACTTTCTTCCTATGAACTTTGAGGTTATTGATTCCTATTTCAGCATGCTAAAATCCTCCAATACATCATCCTCACATAAGCCCATGATGGATGAGGTTTTGATGGGATTTCATGAATATATTCTCGAAAATCTGCTACTGAAGGATGAAACCAATTTGACATTTACTATTGCAGATGAGGTCAAAAAGTTTTATGGTGGGTTATTGCTCCTGGTAACCTATCTTATTGAACCTCTTGTTCCTCACATTGAATGTAGGGAGCAAAATAATGTCTCGACGGGATTTGGAACCATCGCAGTTGAGGCGCAATCTGCTATGAGTTTATCTTATGTGGATTCTATGAATAGCAACAACTGTAGGGAGGTCAATCTTGTTCTCCAATTTTTGACTGTGGCTTTCTGGCTTATCAAGTCTGAGGGAAGCTTCATGGATATACTAAAGCACAAAGCCACTTTGGAATATCAAGTTCTGGATCTGATTGAGAGTGCTCGGGAAGAGCTTATTTTCATTAGATCTATTCTCATGGATCTTCTCAGGCAACACACAGAACTTAACAAATTGGATGATATCTTAATGCATGCTGAAGTGACTGCGAAAAAGTTAGCAATACTCGGTGATTCTTGTTATGAAATTTTCCAGGACGGAAGCAGCACTGACATAATGAGGCCTTGGTTATCTGATTCTCTACAAGAGATTGAGTCTGTCAAGGTAGAGTTCAGAAAAGTATGCTTTCAGGTTCTAGATGTATCACCTTTGACCATGACAGATGGAGAAGGCCTTATTCATTTCTTATTAAACCACCAGGACAAGGTGCCGAACAATGATGCTGCTTCTTTTAACGATAGTTTCATGGATGGAAGCAGCAGTGAGAATATGGAACTTCCATCATCTGATTTTCTAGAGGAGATGGAGTCTGTCAAGGTAGAGGAGGTCAGAAATGCATGCAATCAAGTTGTGGATGCACCACCCTATGAGATGCGTAAGACAGATGGAGAAGGCTTTATCAATCTTCTTTTAACCCAACAGAACAAGGTGCTGGACTACGATACTGGTTCAATCTTTTTTCTGCATAATCAGATCTCAGTAGTTAAAGACAAACTATTGGACATGGGATCTTTACTTGTAGATATTGTACAGTACCGCAATATGCGTCTTGAACTCAAAGATCTTGCTAAACGCGTTCAAGATAAAAAATACATTTGTTTCTGCTCCATCAAGGGGTATATTCCTGCTTGGTATTACACATTATATCTCTCTGATGTCAAGCAGTTGATTAAGTTTGTTGAGGCAGAGGTAAAGACGATTTGTCTGAAAGTTCCAGATTCTTCAAGTTATAGCTTCCCAAAAACAAATGGACTAGGATTTCTCAATTGCTTTTTGGGCAAATTGGAGGAGCTTTTATGTTCTAAGCTCGATTTGGCTGTCGACTTAAATCATCAGATTGGATCAGTCAAGGAGGGCTTACTGTATCTAACATCATTGATTGGTCATTTTTCAGAAAACTATGATGAGCATGATGAAGTTTATGGTCTTATAACAAGTGTTACTGTATTGGCATACAAGGCCGAGTATGTCATTGACTCATGCTTGGCCTATTCTCATCCACTCTGGTACAAAGTTCTTTGGATTTCTGAAGTTGTTGAGAATATTAAGATTGTACATAAAGTTGTTAGGGAGACTTGTGAAAGAAAGAAGTTTGAAGTGACAGTGCATGAAGTTGCAAAGGCCTCCACTAATCTTGCACCGCCGTTTTCAGATAATACTCAAAGAACAAGCGAAGAAATGGAGGGTTTCCAGGATACAATGGACGAATTAAAGGAGCAGCTACTTGGAGGATCACCTCAACTAGATGTCATCTCAATCGTTGGCATGCCAGGATTGGGCAAGACTACACTAGCAAAGAAGATTTACAATGATCCAACAGTCACCTCTCACTTTGATGTCCATGCTCAATGTCTTGTGACTCAAATATATTCATGGAGGGAGTTGTTGCTGACCATCTTGAATGATGTTCTTGAGCCTGCTGATCGCAATGAAAAAGAAGATGGTGAATTAGCAGATGAGCTACGCCGATTTTTGTTGACTAAGAGATTCTTGATTCTCATTGATGATGTGTGGGACAACAAAGTATGGGACAATTTACATATGTGCTTCAGAGATGTTCGGAATGGGAGTAGAATTATTCTAACAACCCGGCTGAGTGACATTGCCAATTATGTTAAATGTGAAAGTGATCCCCATCATCTTCGTTTGTTCAGAGATGATGAGAGTTGGACATTGTTACAGAAAGAGGTATTTCAAGGGGAGACCTGTCCACCTGAACTTGCGGATGTGGGATCTCGGATAGCAAGGCGTTGTAGAGGGTTGCCTCTCTCAGTGGTGTTAGTAGCTGGTGTTCTGAAACAGAAAAAGAAGAAACTAGATTTGTGGAAAGTAGTAGAAGAAAGTCTAGGTTCCCAGAGCATTGGCAGCTTAGAGGAGAGCATGTCTATAATTGGATTCAGTTACAAGAATTTACCACACTATCTTAAGCCTTGTTTTCTCTATTTTGGAGGATTTTTGCAGGGCAAGGATATTCATGTCTCCAAATTGACTCGGTTGTGGGAAGCCGAAGGATTTGTACAAGCAAACAAGGAAAAAGGACAAGATGATGCCGCACAAGGTTTCTTGGAAGATCTTATTCGTAGAAATCTAGTAATGGGCATGGAGAAGAGACCCAATACTAAGGTGAAAACGTGCCGCATTCATGATTTGTTGCATAAATTCTGCATGGAAAAGGCCAAACTAGAGAATCTCCTTCTCCAGATCAATAGTGGAGAGGATGTGTTCCCTGAACAGCTGGAGGAATACCGACTGTTCGTTCACTCTTACCAAGATGAAATCGATTTGTGGCGGCCATCTCGCTCAAATATCCGCTCTTTACTATTCAATGCAATTGATCTGGATAACTTGTTATGGCCGCATGATATCTCCTTCATCTTTGACAGTTTCAAACTTGTTAAAGTGTTGGATTTAGAATCTTTCAACATTGGTGGTACTTTTCCCAGTGAAATACAATATCTAATTCAGATGAGGTACTTCGCTGCTCAAACTGATGCAAATTCAATTCCTTCATCTATAGCTAAGCTTGGGAATCTTGAGACTTTAGTGGTTAGAGGATTGGGAGGCGAGATGATTTTACCTTGTTCACTTCTGAAGATGGTGAAATTGAGGCATATACATGTAAACCAACGGGTTTCATTTGGTTTGCATGAGGACATGGATGAATCCCTTTCTCACTCTCAATTAGCTAATTTGGAAACCTTTTCTACTCCACGTCTCTCTTATGGTGGAGATGCAGAGATGATTTTGAGGAAGATGCCGAAACTGAGAAAGTTGAGTTGCATATTTTCAGGGACATTTGGTTATTCAAGGAAAGTGCTGGGTAAGTGCGTTCGTTTTCCCAGATTAGAGTTTCTAAGCCACCTTGAGTCCCTCAAGCTGGTTTCAAACAGCTATCCAGCTAAACTTCCTCACAAGTTTAATTTCCCCTTGCAACTAAGGGAATAG
>NbPtr1
ATGGCAGAATTTTTCTTGTTCAACATCATTGAAAGAGTTTTGTCAAAAGTTTCTTCAGTTTCTGTAAATGAGATCAGTTTAGCGTGGAATGTTAAAACAGAGTTAAGAAAACTCCAGAGCACTTTATCCACAATCAAAGCTGTACTTTTAGATGCAAATGAGCGGCAGGCAAAGAACCATGAAGTGAGAGATTGGCTGGAAAAGCTAAGAGATGTTGTTTATGATGTCGATGATGTGCTCGATGATTTGTCAACACAGCTATTACTACAAATACATTTTCAGGAAAGCCTTAAGAAGAAGGTAAGAAAATTCTTTTCAAGTTCAAATCCAATTATTTATAGATTCAAGATTGGTAGAAAGATAAAAGAGATTAGGGAACTATTGAATGATATTGCAGATGATCGGAAAAGTTTCCACTTTACTGAACATACTTGTATAAATCCAGTTGAAAATATTTGTAGAGAACAAACACATTCCTTTGTAAGGGCCTCTGATATTATTGGTAGAGAAACTGATCAAGAAAACATAGTAAAACAGCTCATAGATTCTCGCGATGAGGAAAATATTTCTGTGATTCCTATTGTTGGACTTGGAGGGCTTGGAAAAACCACACTTGTTAAGTTGGTTTATAACAATAATAAGGTTGTTCAGAATTTTGACCTGAGAATGTGGGTGAGTATTTCAGAAGATTTTAGTCTGAGTAAGGTAATTGAGAAAATTCTGCGATCTGCAACAGGAGAGAGTTTTGGCCACCTAGATATGGACCAATTACAAGGTCATTTGAGTGAGGTTTTGCGATCGAAAAGGTATTTACTTGTACTGGATGATGTGTGGAATGAAGATCAAAACAGGTGGACGGACTTGAGGGAGTTGCTGATGAATTGTTCTAGAGGTAGTAAGATTGTTGTCACTACACGCAGTAAGATGGTTGCTTTGATTACTGGAACAGTTGCACCTTACTATTTGGGTGGTCTTACCGATGATGCGTGCTTATCGTTATTTTTGAAATGTGCATTTGTAGGGGAGGACAAATTGTTGCCTAATCTAGTAGAAATAGGAAAAGAGATTGTGAAAAAGTGTGGAGGAGTGCCTTTGGCTGTGAAAACCTTGGGAAGGTTATTGTATATGAAAACAGACGAAAATGAATGGTTGCGGATAAGAGATAATGAGATATGGGAGATCGAACAGAAACAATCAGACATTTTACCAATATTGAGATTGAGCTATGAACAGATGCCATCTCATCTAAGACAGTGCTTTGCCTATTGCTCCATGTTATCCAAAGGTCAAGAAATTCCGAGAGAGGACTTCATCAACCGGTGGATTGCTCAAGGATTTATACAGAGTTCTAACGGATCCAGGAAGTTGGAAGATATTGGTAATCAGTACTTTGATGAGTTGCTATCAAGGTTTTGCTTCCTTGATGTGGTACAAGCATTTGATGGAGAAATATTGGCTTGTAAGTTACACAATCTTGTGCATGATCTTGCACAGTCAGTGGCAGGTTCTGAATGTTCAAATGTGAAATCTAATGCTTCTGTGGTTTCTGAAAGAGTTCGCCACTTATTTTTTCATGCAGAAGATATGTCTAGGAAACACTTCCCAAGATTTTTACTTTCTTTGCAAAAGTTGAGGTCTTTTTCTTACGCATTTAACATTGGACCTGCAAACAAGTTCTTTGTCAAGACGACATTATCAAATTTCAAATGCCTTCGGGTGTTAGTCTTGAACAATTTAGATTTTGAGGAGTTGCCAACTTCGATAGGTCACTTGAAGGAACTAAGATATCTTAACCTCAGTGACAATGGTAACATCAAGTTTCTCCCAAGGTCTATGAGCAAATTAGTAAATCTGCAGACTCTTAACCTCATTAATTGTGAACAGCTTAAGGAGTTGCCGAGAGACTTTGGAAAGTTAATCTGCTTGAAGACCTTGTATTTGACTACATATAAGATATCAGCAGGGAAGAATCAACAATCTTTCCCTTCTCTTCAATTTTTGCTTCTTTTCAAGTGTTGTTTCCCAAAATTGCAGCCAGAACTGGTGCAGCAGTTTACTGCACTTCGGGTTTTGCGTATCTATGAATGCCCGAGTTTATGTTCTCTTCCAAGCAGTATTAGATACCTGACTTCACTTGAAAAGCTATGGATTTGGAACTGTGAAGAACTTGATTTGATGGATGGAGAGGGAATGGTAGGCCTAACAAATTTACGGTCGTTGCTTCTAATGGGACTCCCTAAGTTGGTGACTCTACCATTGGGACTTAAAGATGCTGCTCATGCAACACTGAACTACTTTAGAGTTGCCGATTGTCCCAACCTAGTGGTGCTTCCAGAATGGCTGCAGGATTGCTCTTCCCTTCAGAGGCTGTATATAGAGGATTGTCCTGTATTGGCAACTGTACCTCAAGGAATCTACAACCATAATGCCAATGTCCATATAATCGACTGTCCATTGCTAAGTGGAGGATGCTAA
>NbZAR1
ATGGTGGATGCGGTGGTCACTGTATTCTTGGAGAAACTTCTGCATGTTCTCACAGAGGAGAGTAGGTTTCTTACTAAATACAGACAGCAGTTTGAAAAACTGAAGAACGAGCTGCTATTCATGCAAAGCTTTCTCAAAGATGCAGAGAGGCTCAAGAGGAAAAACAACACCCTTAAAGGAGTCATGTCCTGTTTGCGAGACTTAATCTTTGAAGCTGAAGAGATACTTGAGGACTGCCAGAATCAATCTGCAGATAGCGATCGGGCTACTACATGCTTCCATCCTAAAAGGCTCTCTCTTCGCCATCAAACTGGGAAGTGCCTTGCTAAAATCAATGACAGAATCTCGGAGATAAAGCAAAACATTTCAACATATCTTGGAGTACCACTTCTCGAAGAAGGAAGTATGGAGGCACACAATAATCTAATGTCAAGATGGACTTCTTCCCTTTATGACCACACTCAGGTAGTTGGTTTGGAAGGTGACACTGAGAAGATAAAGGATTGGCTATTTGAAGCAAGAGATGGTTTACTTACCATTGCATTTGTGGGTATGGGAGGACTTGGTAAAACCACTCTTGCTCAGAAAGTCTTCAATGACAAAAGGGTGGAGGATCACTTGGAGAGGAGGATTTGGGTGTCTGTTTCTCAAACATTTACTGAGGAACAAGTCATGAGAAGCATATTGAGGAGTTTAGGAGATGCATGTGTTGGTGATGACCAGTGTGAACTGTTAAGAAAAATAAACCAGTACCTTTTGGGAAAGAGGTTTTTGATTGTTATGGATGATGTTTGGAGCTGGGACAATGCCTGGTGGCAAAAAATCTATACTGGACTGCCCAAAGGAAATGGGAGCACTGTTATTGTAACAACGAGAAATGAGCTAGTCGCTCGCAAGATGGGAGTTACAGAAGCAAGAATACATTGGCCAAAATTCCTCAATGAGCACTACAGTTGGTTACTATTCCGGAAGATTGCATTTGCAGGAAGTGCAGGTGAATGCCATTTCCCCGAGTTGGAGGACGTGGGAAAGGAGATTGTGGAAAAATGCAAGGGTCTTCCTTTAGCAATCAAAGCAGTAGGAGGAGTGATGCTTTGCAAGCCATCTTACTATCACGAATGGAGGCGTATTTCAAATCATTTCCGTGATGAATTGAAAGAAAATGATGACTCAGTGATGGCCTCACTACAGTTGAGCTATGATGAACTCCCTCCTTACTTGAAATCCTGTTTCCTCTGTTTTTCACTCTTTCCTGAGGATTGTGTCATACCAAAAGACCAACTGATCCGTTGGTGGATTGGAGAAGGTTTCATACCTCTGAGAAGTGGTAGGTTATCGACTGAAGTGGGAGAAGATTGTTTCTCACAACTATCCAATCGGTGTTTGATAGAAGTTGTTGATAAGGCTTACAATGGTGTGATCCACACATGCAAAATGCATGACATGGTTCGTGACTTGGTGATCAAATTAGCCGAGGATGATGCATTTTTCACCCCAGCTGATGCAACTTGTCGGCATTTGGGTATTAAGAGTGAGATGAATTGGAAGCAACTATTGAGCAATCAAAAATTACGAGCACTGCTAACAACCACCAAGAGTGGTGAAGTTAACAAAATCCATTCCGACATTGCCAAGAAGCTGTGCAAGAGTCGACACCTCCAAGTATTGGATCTGTCAAAATCAATTTTCGATGTGCCTCTTTCAAGTTTGTTGGAAGGAATTGGATCTGCTAAGCAGCTCACTTATCTCAGTTTAAGCAATACACATCCAATGATTGGAGTTCCAGCTTCCATATCCAAGCTTGAAAAATTACAGATTTTGGATTTCAGCTATTGCCAAAATATGAAAATGCTCCCCTCTTGCGTTCTGACATTTGAGGAACTTGCTGTTTTGGATGTGAACAACTGTGGTTCCCTTGAGTACCTTCCAAAAGGATTAAGTAGGCTTTCCAATCTTCAAGTATTGCTTGGGTTTAAGCCTGCAAAATTAAGCCAACCAGGAGGTTGTCGTATTGCTGAGCTCAGAAGCCTGACTCGACTCAGAACTCTCAGTTTAAGACTAACCGAAAATGAGGAGATTGGAGACGATGAGGGGAACGCACTGGTAGATCTCCAAGAACTTCAATTTTTAACAATAAGTTGCTTTGGCAGTCAAGATAATGGACTTGCGACAAAACTTGGTAGACTTTATCCTCCACGACAACTCCACGAGCTGATTCTCAAATTTTATCCAAGTAAGACAAGTCCTGAATGGCTTAACCCCAATCTCTCCCCCATGTTGCGATATTTATCAATCATCTCTGGTGATATTACACAAATGCACGAGAACTTCTGGGGTGATGGTAGTACTGCTTGGAAAATTGAGGGCTTAATGTTGGAATCTTTATCGGATTTGAGATTGGAATGGTCAGCAATGCATCAAGTCATGCCTTCGTTAAGAATACTCAAGGTTAGCTGGTGCCCTGAGTTGGAGTCATTTCCAATTGAAGATGCAGGGTTTAGAGGGGGTCTATGGAAGAAGGAAGAACATAGGAACTGA
