# Supplementary material for: RefPlantNLR is a comprehensive collection of experimentally validated plant disease resistance proteins from the NLR family
Source: PLoS Biol. 2021 Oct 20;19(10):e3001124. doi: 10.1371/journal.pbio.3001124 (PMC8559963; doi:10.1371/journal.pbio.3001124)
Supplement: S2 Appendix — Scripts. (ZIP) [file pbio.3001124.s033.zip › Appendix_S2_NLRtracker/sample_data/sample.fasta]

>NP_001030613
MLLSALLTSVGINLGLCFLFFTLYSILRKQPSNVTVYGPRLVKKDGKSQQSNEFNLERLLPTAGWVKRALEPTNDEILSNLGLDALVFIRVFVFSIRVFSFASVVGIFILLPVNYMGTEFEEFFDLPKKSMDNFSISNVNDGSNKLWIHFCAIYIFTAVVCSLLYYEHKYILTKRIAHLYSSKPQPQEFTVLVSGVPLVSGNSISETVENFFREYHSSSYLSHIVVHRTDKLKVLMNDAEKLYKKLTRVKSGSISRQKSRWGGFLGMFGNNVDVVDHYQKKLDKLEDDMRLKQSLLAGEEVPAAFVSFRTRHGAAIATNIQQGIDPTQWLTEAAPEPEDVHWPFFTASFVRRWISNVVVLVAFVALLILYIVPVVLVQGLANLHQLETWFPFLKGILNMKIVSQVITGYLPSLIFQLFLLIVPPIMLLLSSMQGFISHSQIEKSACIKLLIFTVWNSFFANVLSGSALYRVNVFLEPKTIPRVLAAAVPAQASFFVSYVVTSGWTGLSSEILRLVPLLWSFITKLFGKEDDKEFEVPSTPFCQEIPRILFFGLLGITYFFLSPLILPFLLVYYCLGYIIYRNQVTEPISLLSIILC
>NP_001030614
MEMEEGASGVGEKIKIGVCVMEKKVFSAPMGEILDRLQSFGEFEILHFGDKVILEDPIESWPICDCLIAFHSSGYPLEKAQAYAALRKPFLVNELDPQYLLHDRRKVYEHLEMYGIPVPRYACVNRKVPNQDLHYFVEEEDFVEVHGERFWKPFVEKPVNGDDHSIMIYYPSSAGGGMKELFRKIGNRSSEFHPDVRRVRREGSYIYEEFMATGGTDVKVYTVGPEYAHAEARKSPVVDGVVMRNTDGKEVRYPVLLTPAEKQMAREVCIAFRQAVCGFDLLRSEGCSYVCDVNGWSFVKNSYKYYDDAACVLRKMCLDAKAPHLSSTLPPTLPWKVNEPVQSNEGLTRQGSGIIGTFGQSEELRCVIAVVRHGDRTPKQKVKLKVTEEKLLNLMLKYNGGKPRAETKLKSAVQLQDLLDATRMLVPRTRPGRESDSDAEDLEHAEKLRQVKAVLEEGGHFSGIYRKVQLKPLKWVKIPKSDGDGEEERPVEALMVLKYGGVLTHAGRKQAEELGRYFRNNMYPGEGTGLLRLHSTYRHDLKIYSSDEGRVQMSAAAFAKGLLDLEGQLTPILVSLVSKDSSMLDGLDNASIEMEAAKARLNEIVTSGTKMIDDDQVSSEDFPWMTDGAGLPPNAHELLRELVKLTKNVTEQVRLLAMDEDENLTEPYDIIPPYDQAKALGKTNIDSDRIASGLPCGSEGFLLMFARWIKLARDLYNERKDRFDITQIPDVYDSCKYDLLHNSHLDLKGLDELFKVAQLLADGVIPNEYGINPQQKLKIGSKIARRLMGKILIDLRNTREEALSVAELKESQEQVLSLSASQREDRNSQPKLFINSDELRRPGTGDKDEDDDKETKYRLDPKYANVKTPERHVRTRLYFTSESHIHSLMNVLRYCNLDESLLGEESLICQNALERLCKTKELDYMSYIVLRLFENTEVSLEDPKRFRIELTFSRGADLSPLRNNDDEAETLLREHTLPIMGPERLQEVGSCLSLETMEKMVRPFAMPAEDFPPASTPVGFSGYFSKSAAVLERLVNLFHNYKNSSSNGRS
>NP_001030615
MKLKQTKVMLFLLTLVFTLIFRPSEARLDPSLDPNHLCSDDETTPVANLPGCFYAVRLAADQDIRWLSRDCCEAVKTLPDCLLLVFPYKALNTIILKRICVTKFPG
>NP_001030616
MPPQKIETGHSDTIHDVVMDYYGKRVATASSDCTIKITGVSNSGGSQHLATLTGHRGPVWQVAWAHPKFGSLLASCSYDGQIILWKEGNQNQWTQAHVFTDHKVSVNSIAWAPHELGLSLACGASDGNISVFSARADGGWDTTKIDQAHPVGVTSVSWAPATEPGALVSSGMIDPVYKLASGGCDSTVKVWKFSNGSWKMDCFPALNKHTDWVRDVAWAPNLGLPKSTIASGSEDGKVIIWTIGKEGEQWEGTVLKDFKTPVWRVSWSLTGNLLAVSDGNNNVTVWKESVDGEWEQVTVVEP
>NP_001030617
MGILSYAVAGGGFAVIGAWESLDSSNLDPNSSSGTADSSSPMAQIRASPPKSVGSSSIPVALLSSLFIANSFFSFFSSIGSRDRVGSMIQLQIVAVAVLFLYYAILTYLVNSKNAVFVALPSSITTLLLLFGFIEEFLMFYLQKKDVSGIENRYYDLMLVPIAICVFSTVFELKSDSSTHRFAKLGRGIGLILQGTWFLQMGVSFFTGLITNNCTFHEKSRGNFTIKCKGHGDYHRAKAIATLQFNCHLALMVVVATGLFSVIANKNGYLRQDHSKYRPLGAELENLSTFTLDSDEEDEVREESNVAKEVGLNGNSSHD
>NP_001325023
MAPFGGKSLADVVSGIGGNGVGGALAAVAAALLVRLFAGPGIALLPEDEAEDDYAETEDGGGDSIRPVTIRWRNITCSLSDKSSKSVRFLLKNVSGEAKPGRLLAIMGPSGSGKTTLLNVLAGQLSLSPRLHLSGLLEVNGKPSSSKAYKLAFVRQEDLFFSQLTVRETLSFAAELQLPEISSAEERDEYVNNLLLKLGLVSCADSCVGDAKVRGISGGEKKRLSLACELIASPSVIFADEPTTGLDAFQAEKVMETLQKLAQDGHTVICSIHQPRGSVYAKFDDIVLLTEGTLVYAGPAGKEPLTYFGNFGFLCPEHVNPAEFLADLISVDYSSSETVYSSQKRVHALVDAFSQRSSSVLYATPLSMKEETKNGMRPRRKAIVERTDGWWRQFFLLLKRAWMQASRDGPTNKVRARMSVASAVIFGSVFWRMGKSQTSIQDRMGLLQVAAINTAMAALTKTVGVFPKERAIVDRERSKGSYSLGPYLLSKTIAEIPIGAAFPLMFGAVLYPMARLNPTLSRFGKFCGIVTVESFAASAMGLTVGAMVPSTEAAMAVGPSLMTVFIVFGGYYVNADNTPIIFRWIPRASLIRWAFQGLCINEFSGLKFDHQNTFDVQTGEQVTISSCQTPFIASVYKVIGGYIMFGRR
>NP_001330213
MSDIRKWFMKAHEKGNGSAPKSTSSKAGPVKNAAETAPIKSEQASEDLETADRRKTSKYFGKDKTKVKDEKEVEAIPAKRKLKTESDDLVKPRPRKVTKVVDDDDDDFDVPISRKTRDTTPSKKLKSGSGRGIASKTVDNDDDDDGEDKETPLKSAGRGRGGRAAPGASTGGRGRGGGRGGFMNFGERKDPPHKGEKEVPEGTPDCLAGLTFVISGTLDSLEREEAEDLIKRHGGRITGSVSKKTTYLLCDEDIGGRKSEKAKELGTKFLTEDGLFDIIRSSKPVKKSLPERSNKGTEKICAPPKTSPQKEETRGKPLAKSSPKKVPPAKGKNKIIETSLPWTEKYRPKVPNEIVGNQSLVTQLHNWLSHWHDQFGGTGSKGKGKKLNDAGSKKAVLLSGTPGIGKTTSAKLVSQMLGFQAVEVNASDSRGKANSNIAKGIGGSNANSVKELVNNEAMAANFDRSKHPKTVLIMDEVDGMSAGDRGGVADLIASIKISKIPIICICNDRYSQKLKSLVNYCLPLNYRKPTKQQMAKRLMHIAKAEGLEINEIALEELAERVNGDIRLAVNQLQYMSLSMSVIKYDDIRQRLLSSAKDEDISPFTAVDKLFGYNGGKLRMDERIDLSMSDPDLVPLLIQENYLNYRPSGKDEAKRMDLLARAAESIADGDIINVQIRRYRQWQLSQSCCVASSILPASLLHGSREVLEQGERNFNRFGGWLGKNSTAGKNRRLMEDLHVHVLASRESSAGRETLRVDYLPLLLSRLTSPLQTLPKDEAVSEVVDFMNSYSISQEDFDTILELGKFKGRENPMEGVPPPVKAALTKKYNEMNKTRMVRVADMVQLPGVKKAPKKRIAAMLEPTVDSLRDEDGEPLADNEEGNGSDAEEDSEEATDGEKLESNLKNLNARGSSCYCFR
>NP_001031649
MLINLLNISPRVSFDISPRVSSQRACRASISARDKSRHLSGSIPSEWGLLPLVNITLLGNRLTGPIPKEIGNIITLERLVLENNQLSGTLPPELGRLSNLKRLVLYASGLSGPIPLSIAHLTKLKDLMISDMTGPEFFFPPLQSMTQMRQLVLRNINLKGELPSYLGTNTTNLTLL
>NP_001185288
MSWGLGWKRSSESFRLSLSYGADDLNDDPIQSPSASPFGSPTSMSSTCSSPSAVEDPELGFRIDLDWTAGDSEDQVALRLESQLMVALPAPHDTVVVELKGIGDDDEGGLENVGLEMRVEKRREPLRAVTLMKAVGSGQQYDGVGVLTRLMRSDMMPAAIPAPAIDVASSCGVHWKTVTSLSLSGCGLLVMPVEVTELPLLEKLCLEHNKLSVLPPEIGKLKNLKILRVDNNMLISVPVELRQCVGLVELSLEHNKLVRPLLDFRAMAGLRILRLFGNPLEFLPEILPLHQLRHLSLVNIRIVSDENLRSVNVQIETENTSYFGASRHKLSAFSPLIFRSSSCHHPLLASTLVKIMQDEGNRSVIGKDENAVRQLISMITSDNQHVVEQACVALSSLARDVGVAMQLMKCDIMKPTETVLKSSSPDEVISVLQVVVTLAFVSDSVSQKMLTKDMLKALKSLCAHKNPEVQRQALLAVGNLAFCLENRRILITSESLRELLMRLIVTPEPRVNKAAARALAILGENEILRRSIKGRQVPKQGLRILTMDGGGMKGLATVQILKEIEKGSGKPIHELFDLICGTSTGGMLAIALGVKLMTLEQCEEIYKNLGKLVFAESVPKDNEAASWREKLDQLYKSSSQSFRVVIHGSKHSANEFERLLKEMCADEDGDLLIESAVKNVPKVFVVSTLVSVMPAQPFIFRNYQYPVGTPEMSYAFSDHSGGSTLTSSTASDQAGYYKQSAFMGSCKHQVWQAIRASSAAPYYLDDFSVDSYRWQDGAIVANNPTIFAIREAQLLWPDTKIDCLVSIGSGSVPTRVRKGGWRYLDTGQVLIESACSVERVEEALSTLLPMLPEIQYFRFNPVDDRCGMELDETDPAIWLKLEAAIEEFIQSNPQVFKNVCERLTLPFLNDEKWCDNLKPRFMNGKLPNSRVESSPSLGWRRNVLLMEAQHSPDSGRVKYHARALESFCSNNGIKLSSLHTTATPGCQKPSPGTAFPTPFTSPLITGSLPPSPLLFTPELGPQKFNRIDMVPPLSLDGGHVGKTVMSPPSSPPRQRQLYLPLRQMHEKLQNLPQVGILHLSLQNDSNGSILSWQNDVFVVAEPGDLADKFLQSVKVSILSVMQSNRRKAASVLSNICSISDLVRSKKCFQVGNIIHRYIGRQTLVMEDDQEIASFMFRRTVPSAHLTPDDIRWMVGAWRDRIIVFSGTFGPTQAVVKAFLDSGAKAVIGPSNEPQETPLITSQGSSEYNIGDQNGKFEIGEEEDEDEEVNEETEREEMEPPTPTSDWEDSDHEKTNRDGKYCGLWEDDEEEVSEFVCQLYDQLFRENSRVDVALQKALASHRKLRYTCHLPNV
>NP_001189636
MELEDPTMADSTIKLTVKFGGKSIPLSVSPDCTVKDLKSQLQPITNVLPRGQKLIFKGKVLVETSTLKQSDVGSGAKLMLMASQGLHQGEGPILKEASIRPISRTVVSDKVDQRKPSVLVDKNRTDRWKATGVIALAQANLKEIPEEVWDCGSGVRVLDISENFIKEVPAKISSFGSMQKLFLQGNGLSDESIQWEGIASLKRLMLLSISHNNLTVLPSAMGSLTSLRQLDVTNNKLTSLPNELGLLTQLEILKANNNRITSLPESIGNCSFLMEVDLSANIISELPETFTKLRNLKTLELNNTGLKTLPSALFKMCLQLSTLGLHNTEITVEFLRQFEGYDDFDERRRTKHQKQLDFRVVGSGQFDEGADKSW
>NP_001117396
MASSSSSHNWLYDVFLSFRGEDVRVTFRSHFLKELDRKLITAFRDNEIERSHSLWPDLEQAIKESRIAVVVFSKNYASSSWCLNELLEIVNCNDKIVIPVFYHVDPSQVRHQIGDFGKIFENTCKRQTDEEVKNQWKKALTLVANMLGFDSAKWNDEAKMIEEIANDVLGKLLLTTPKDSEELVGIEDHIAEMSLLLQLESKEVRMVGISGSSGIGKTTIARALFKRLSRHFQGSTFIDRAFVSYSRNIYSGANPDDPNMKLQLQGHFLSEILGKKDIKIDDPAALEERLKHQKVLIIIDDLDDIMVLDTLVGQTQWFGYGSRIIVVTNDKHFLIAHGIDHIYEVSFPTDVHACQMLCQSAFKQNYAPKGFEDLVVDVVRHAGNFPLGLNLLGKYLRRRDMEYWMDMLPRLENSLRIDGKIEKILRISYDGLESEDQEIFRHIACLFNHMEVTTIKSLLADSDVSFALENLADKSLIHVRQGYVVMHRSLQEMGRKIVRIQSIDKPGEREFLVDPNDIHDILNACTGTQKVLGISLDIRNIRELDVHERAFKGMSNLRFLEIKNFGLKEDGLHLPPSFDYLPRTLKLLCWSKFPMRCMPFGFRPENLVKLEMQYSKLHKLWEGVAPLTCLKEMDLHGSSNLKVIPDLSEATNLEILNLKFCESLVELPSSIRNLNKLLNLDMLNCKSLKILPTGFNLKSLDRLNLYHCSKLKTFPKFSTNISVLNLNLTNIEDFPSNLHLENLVEFRISKEESDEKQWEEEKPLTPFLAMMLSPTLTSLHLENLPSLVELTSSFQNLNQLKDLIIINCINLETLPTGINLQSLDYLCFSGCSQLRSFPEISTNISVLYLDETAIEEVPWWIEKFSNLTELSMNSCSRLKCVFLHMSKLKHLKEALFRNCGTLTRVELSGYPSGMEVMKADNIDTASSSLPKVVLSFLDCFNLDPETVLHHQESIIFNYMLFTGKEEVPSYFTYRTTGSSSLTIPILHVHLSQPFFRFRIGALVTNKEEPVELEVKCEFKDRFGNNFDYDIYFEVNKDRYYGEDCYNIAILDCRIPLNEDNAALAQRNYYDHVDIKIEQLDKRYSDIEQWGIRLLEDCSSAETRLDNYSNSTLPHVSEAEEGNKGYTPLQGLVNEIEHSEEPGDINVETERSTKRMRLYHFI
>NP_001117515
MAGELISFGIQNLWNLLSQECELFQGVEDQVTELKRDLNMLSSFLKDANAKKHTSAVVKNCVEEIKEIIYDGEDTIETFVLEQNLGKTSGIKKSIRRLACIIPDRRRYALGIGGLSNRISKVIRDMQSFGVQQAIVDGGYKQPQGDKQREMRQKFSKDDDSDFVGLEANVKKLVGYLVDEANVQVVSITGMGGLGKTTLAKQVFNHEDVKHQFDGLSWVCVSQDFTRMNVWQKILRDLKPKEEEKKIMEMTQDTLQGELIRLLETSKSLIVLDDIWEKEDWELIKPIFPPTKGWKVLLTSRNESVAMRRNTSYINFKPECLTTEDSWTLFQRIALPMKDAAEFKIDEEKEELGKLMIKHCGGLPLAIRVLGGMLAEKYTSHDWRRLSENIGSHLVGGRTNFNDDNNNTCNNVLSLSFEELPSYLKHCFLYLAHFPEDYEIKVENLSYYWAAEGIFQPRHYDGETIRDVGDVYIEELVRRNMVISERDVKTSRFETCHLHDMMREVCLLKAKEENFLQITSSRPSTANLQSTVTSRRFVYQYPTTLHVEKDINNPKLRALVVVTLGSWNLAGSSFTRLELLRVLDLIEVKIKGGKLASCIGKLIHLRYLSLEYAEVTHIPYSLGNLKLLIYLNLASFGRSTFVPNVLMGMQELRYLALPSDMGRKTKLELSNLVKLETLENFSTENSSLEDLCGMVRLSTLNIKLIEETSLETLAASIGGLKYLEKLEIYDHGSEMRTKEAGIVFDFVHLKRLWLKLYMPRLSTEQHFPSHLTTLYLESCRLEEDPMPILEKLLQLKELELGFESFSGKKMVCSSGGFPQLQRLSLLKLEEWEDWKVEESSMPLLRTLDIQIHCRL
>NP_001031781
MAITDFFAGEIATELLKQLFTISTTAWRYKNTAKQLLTLIDSIRPTIKEIQYSGVELPAHRQAQIGMLFDTLEKGKKLTDKVLSSKRWNLYRQLTLARKMEKLEKTISNFLKNEVFTHILADVHHLRADTSVRLDRVDMSLDRVIQQVGSMKIGGGGLISEAMKRAEAMEIETNDDSEKFGVGLELGKVKVKKMMFESQGGVFGISGMGGVGKTTLAKELQRDHEVQCHFENRILFLTVSQSPLLEELRELIWGFLSGCEAGNPVPDCNFPFDGARKLVILDDVWTTQALDRLTSFKFPGCTTLVVSRSKLTEPKFTYDVEVLSEDEAISLFCLCAFGQKSIPLGFCKDLVKQVANECKGLPLALKVTGASLNGKPEMYWKGVLQRLSKGEPADDSHESRLLRQMEASLDNLDQTTKDCFLDLGAFPEDRKIPLDVLINIWIELHDIDEGNAFAILVDLSHKNLLTLGKDPRLGSLYASHYDIFVTQHDVLRDLALHLSNAGKVNRRKRLLMPKRELDLPGDWERNNDEHYIAQIVSIHTGEMNEMQWFDMEFPKAEILILNFSSDKYVLPPFISKMSRLKVLVIINNGMSPAVLHDFSIFAHLSKLRSLWLERVHVPQLSNSTTPLKNLHKMSLILCKINKSFDQTGLDVADIFPKLGDLTIDHCDDLVALPSSICGLTSLSCLSITNCPRLGELPKNLSKLQALEILRLYACPELKTLPGEICELPGLKYLDISQCVSLSCLPEEIGKLKKLEKIDMRECCFSDRPSSAVSLKSLRHVICDTDVAFMWEEVEKAVPGLKIEAAEKCFSLDWLDE
>NP_001329653
MAATPPISSGSGLSQQLNNSSSSKLCQVEGCQKGARDASGRCISHGGGRRCQKPDCQKGAEGKTVYCKAHGGGRRCEYLGCTKGAEGSTDFCIAHGGGRRCNHEDCTRSAWGRTEFCVKHGGGARCKTYGCGKSASGPLPFCRAHGGGKKCSHEDCTGFARGRSGLCLMHGGGKRCQRENCTKSAEGLSGLCISHGGGRRCQSIGCTKGAKGSKMFCKACITKRPLTIDGGGNMGGVTTGDALNYLKAVKDKFEDSEKYDTFLEVLNDCKHQGVDTSGVIARLKDLFKGHDDLLLGFNTYLSKEYQITILPEDDFPIDFLDKVEGPYEMTYQQAQTVQANANMQPQTEYPSSSAVQSFSSGQPQIPTSAPDSSLLAKSNTSGITIIEHMSQQPLNVDKQVNDGYNWQKYGQKKVKGSKFPLSYYKCTYLGCPSKRKVERSLDGQVAEIVYKDRHNHEPPNQGKDGSTTYLSGSSTHINCMSSELTASQFSSNKTKIEQQEAASLATTIEYMSEASDNEEDSNGETSEGEKDEDEPEPKRRITEVQVSELADASDRTVREPRVIFQTTSEVDNLDDGYRWRKYGQKVVKGNPYPRFSSSKDYDVVIRYGRADISNEDFISHLRASLCRRGISVYEKFNEVDALPKCRVLIIVLTSTYVPSNLLNILEHQHTEDRVVYPIFYRLSPYDFVCNSKNYERFYLQDEPKKWQAALKEITQMPGYTLTDKSESELIDEIVRDALKVLCSADKVNMIGMDMQVEEILSLLCIESLDVRSIGIWGTVGIGKTTIAEEIFRKISVQYETCVVLKDLHKEVEVKGHDAVRENFLSEVLEVEPHVIRISDIKTSFLRSRLQRKRILVILDDVNDYRDVDTFLGTLNYFGPGSRIIMTSRNRRVFVLCKIDHVYEVKPLDIPKSLLLLDRGTCQIVLSPEVYKTLSLELVKFSNGNPQVLQFLSSIDREWNKLSQEVKTTSPIYIPGIFEKSCCGLDDNERGIFLDIACFFNRIDKDNVAMLLDGCGFSAHVGFRGLVDKSLLTISQHNLVDMLSFIQATGREIVRQESADRPGDRSRLWNADYIRHVFINDTGTSAIEGIFLDMLNLKFDANPNVFEKMCNLRLLKLYCSKAEEKHGVSFPQGLEYLPSKLRLLHWEYYPLSSLPKSFNPENLVELNLPSSCAKKLWKGKKSLEKLKKMRLSYSDQLTKIPRLSSATNLEHIDLEGCNSLLSLSQSISYLKKLVFLNLKGCSKLENIPSMVDLESLEVLNLSGCSKLGNFPEISPNVKELYMGGTMIQEIPSSIKNLVLLEKLDLENSRHLKNLPTSIYKLKHLETLNLSGCISLERFPDSSRRMKCLRFLDLSRTDIKELPSSISYLTALDELLFVDSRRNSPVVTNPNANSTELMPSESSKLEILGTPADNEVVVGGTVEKTRGIERTPTILVKSREYLIPDDVVAVGGDIKGLRPPVLQLQPAMKLSHIPRGSTWDFVTHFAPPETVAPPSSSSEAREEEVETEETGAMFIPLGDKETCSFTVNKGDSSRTISNTSPIYASEGSFITCWQKGQLLGRGSLGSVYEGISADGDFFAFKEVSLLDQGSQAHEWIQQVEGGIALLSQLQHQNIVRYRGTTKDESNLYIFLELVTQGSLRKLYQRNQLGDSVVSLYTRQILDGLKYLHDKGFIHRNIKCANVLVDANGTVKLADFGLAKVMSLWRTPYWNWMAPEVILNPKDYDGYGTPADIWSLGCTVLEMLTGQIPYSDLEIGTALYNIGTGKLPKIPDILSLDARDFILTCLKVNPEERPTAAELLNHPFVNMPLPSSGSGSVSSLLRG
>NP_001031980
MDSSFLSGFCAAAITFFTLFGTIYFMFYRKGKSHQENKTIASSLISISSTPSSLPRKRKHDVFPSFHGADVRKTFLAHILKEFKGKGVVPFIDNDIERSKSIGPELIEAIRGSKIAIVLLSRNYASSSWCLNELVEIMKCREQLGQTVMTIFYDVDPTDVKKQTGDFGKVFKKTCKGKPKEEIKRWQKVLEDVATIAGEHSRNWLAFWIYILL
>NP_001077695
MSTDELLTFDHVDIRFPIELNKQGSCSLNLTNKTDNYVAFKAQTTKPKMYCVKPSVGVVLPRSSCEVLVVMQALKEAPADRQCKDKLLFQCKVVEPGTMDKEVTSEMFSKEAGHRVEETIFKIIYVAPPQPQSPVQEGLEDGSSPSASVSDKGNASEVFVGPSVGIVDLIRMSDELLIIDPVDVQFPIELNKKVSCSLNLTNKTENYVAFKAKTTNAKKYYVRPNVGVVLPRSSCEVLVIMQALKEAPADMQCRDKLLFQCKVVEPETTAKDVTSEMFSKEAGHPAEETRLKVMYVTPPQPPSPVQEGTEEGSSPRASVSDNGNASEAFVDMLRSLLVPLFSNAASSTDDHGITLPQYQVFINFRGDELRNSFVGFLVKAMRLEKINVFTDEVELRGTNLNYLFRRIEESRVAVAIFSERYTESCWCLDELVKMKEQMEQGKLVVVPVFYRLNATACKRFMGAFGDNLRNLEWEYRSEPERIQKWKEALSSVFSNIGLTSDIRSNESKFVDSIVEEVKKVLIKIGTEEREL
>Solyc09g059830.2.1
MVFNDQRVTEYFNLNIWVCVSDDFNVKSKVTGCHGHGSPSEKLQELFNGKRYFLVLDDVWNEDHENWANVRAVLMIGESGVSILVTTPLLFKQRAFVHQTETSPKHMEIRKDILKKCGGFPLAAKTLGGFLRFKREENENSFLPALRLSYHHHPLDLRQCFAYRAVFSGYTKIEKEYLITLWMAHNFLLSKGHMMIEDVGNEIEVNSRKTYFNMHDLIHYLATSMFSASASRSIRKINVKDDEDMIFIVTDYKDMMSICFYELFSSYSLSLFNSFVSLRVPNLSNSEFKQLSSSVGDLVHLSYLDLSGNKICSLPKRLCKLQNLQTLGLYNCQSHSCLPKQINKLGSLRIIYLITTLSYFVVGERKYYQLGELRNLHLHGATDYKDIMSIVVSSYSPSLFNRFVSLRVLNLSDSEFEELSSSIGHLSSKEAVQASKSAALDLYNCQSLSCLPIKITKLGSRRNLVLDNCPLTSMPQRIGLLTCVKTLSYFLVGERKGYQLVLNNVVSIIIHGCENCSWLPPFGELPCLESLDLQDGSMEVEYVEDSGFSTRRRFPSLK
>Solyc09g064610.3.1
MAEAFLQFLLDNLTSFINDKLVLFFGFEKEFEKLSSMFSTIQAVLEDAQEKKLKDKAIENWLQKFNGAAYEVDDILDECKSEATIFEQSRLGFHHQGIITFRHKIGETGFVFTEPEVYGRDKEQDEIVKILINNVNVTTLAQMIFNDERVTEHFNPKIWICVSDDFDEKRLLKEGSLYVEDLASFQKKLQELLTRKRYLLVLDDVWSDDQDKWAKLRAVLKVGARGASVLATTRLEKRNKLNLVAIGKEIVKKYGGVPLASKTLGVILRFRREESEWEHVRDNEIWNLPQDESSILPALRLSYHHLPFNLRQCFAYCAVFPKDTKMEKDNLITLWMAHGFLSSKGNLELEDVGNEMHDVIHDLATSLISANTSSSNIRQVQVGEENSILSIGFSKTVSSYSSSLLKTFVSLRVLLKLSSTRIRSLPKRLCKLQNLQTLNLKSCRSLSFLPKQTSKLSSLRNLLLDYCPLTSMSPRIGSLTCLKTLDCFVIGRRKGYRLGELRNLNLGGSLSITHLERVRKDIDAKEANLFRSLSPGLDERSVLKNVVSIDVDSCKNCLRLPPFGDLPCLESLCLFGGSVDYIEDNVHDCRRFPSLRCLVIKGFPNLKGLLQKEAKDQFPILEEMENHDCTMLVFQTLACVKKLEV
>Solyc09g064680.2.1
SWELLQKKVFQNKSCLSELYDVSLEVAKRCKGLPLVVILVAGIIKKKMEESWWHEVKDAIYSYLGESEEYSRGTVHLSYDNLPDYLKPCLLYMGMFPEDHNISASNLINLWIAEGFVQDVESGRLEEAAEGYLMDLISSNVIMVSKGGRYNGKVKYSQVHDIVLHFCLERSREEKFMLAVKGNYSNFRLSDWKESRVSFSFSDGLSEIASKTRKPFHQHLRSLRMTLIKGEVSNWSAFRQFSKLRLLKVLNLSSHRVGRLSSAALQALIHLKYLAVSARKFNFHPESHLPHIETLIVLCPFSRTVLPPIFWKMKTLRHVEINDVVFDLKNNKKWISEESSKLENLRILKQVAIKIGADDNVDVLLRRCPNLQELEIGILCDEDSVEICQLESLTQLQILRLSIDSFQLNVSKLRLPLHIKKLVLRGTRIESIVSSIGGLPSLEYLQLVLPTFIQLKEWCLGDVTFHKLKLLKLECLNISRWDASEESFPLLERLVIKKGHELEEIPLSFADIQTLKQIKLVQCKNKSLKASALKIKEEAEAIGGSDIIDLIVKDKGFEDAKKIITALKGKGISATEAAGFCWG
>Solyc09g092280.1.1
MGEIVLSAVISKATEAAGNLLVEKWSNLTSLEESMNWLKTEMLLIQSYIIDARTKLTQGDSTVKNLIKYIEQLADDANDILDEFLPKIERKGTIGCRVSNVSSANKFVAEIEKIKRRVAEIDGLRTTYGITDTSNNNNQHDYIPWDQRGVFLHADETEVVGLDDDFNKLQAKLIDHHLPYKVVSIVGMPGLGKTTLAKKLYRHVRDQFECSGLLYVSQQPRAGEILLKIAKQVGLTEEERKENLEDNLRSLLKRKRYVILLDDIWKVQIWDDLKLVLPECDSKIGSRIIITSRNNDVGRYIGGDSSLHELQPFDSEKSYELFTKKIFIFDNNHSVDLVDIGKSIVKRCGSIPLAIVVTAGVLRARERTEHAWNKVLESMGHRVEDGCAKVLALSYNDLPIALRPCFLYFGLFPKDHEIRAFDLINMWIAEKLIVVNSGNTREAESKAEDFLNDLVSRNLIQVAKRRYDGRISTCRIHDLLHSLCVELGKESNFFHTEDNAFGDPGNVSLVRRITFYSDINAMNKFFRSNPNPKKLRALFCFIDDTCLFSQLARHDFKLLQVLVVVIANDYSMEIPNTFGKTSCLRYLQFEGQMRGKLPNSMVKHVQTINIENSSTYLPTGVWESKQLRHLRYKGGFEASNCCFSISRKIYSLPPNNIQTLMCVDDKFVEPRLFHRLINLRKLGIWSVSDSTVQILSTLPKELEALKLIFYYQSSEQLNLSSCSYIVKLHLRGSVRLNSESFPPNLIKLTLCYIDVEGHLVALLKKLSKLRILKMIRCKHKEEKMDLCGDGDSFPQLEVLHIQEPSGLSEVECMDDVSMPKLKKLLLKRTKFNIRLSEHVTKLMIRI
>Solyc09g092290.1.1
MGEIVLSAVISKATEAAGNLLIEKWSNLNSLEESMNWLKTEMLLIQSYIIDARTKLTQGHSTVKNLIKYIEQLADDANDILDEFLPKIERKGTIGCRVSNVSSANKFVAEIEKIKRRVAEIDRLRTTYGITDTSNNNNQHDYIPLDQRGLFLHADETEVVGLDDDFNKLQAKLIDHHLPYGVVSIVGMPGLGKTTLAKKLYRHVRDQFECSGLVYVSQQPRAGEILLKIAKQVGLTEEERKENLEDNLRSLLKRKRYVILLDDIWKVQIWDDLKLVLPECDSKIGSRIIITSRNNDVGRYIGGDSSLHELQPLDSEKSFELFTKKIFIFDNNHSVDLVDIGKTIVRRCGGIPLAIVVTAGVLRARERTEHAWNRVLESMGRRVEDACAKVLALSYNDLPIALRPCFLYFGLFPEDHEIRAFDLINMWIAEKLIVVNSGNTREAESKAEDFLNDLVSRNLIQAAKRRYDGRISTCRIHDLLHSLCVELGKESNFFHTEHNAFGDPGNVSRVRRITFYSDINAMNEFFRSNPNPKKLRALFCFVHNRCLFFELARHDFKLLQVLVVVIPYDHLFRPMVIPNTFGKKSCLRYLQLEGHMYGKLANSMVKHMQTLNIENSFTELPTGVWESKQLRHLRYNGTFQASNCCFSISRKIYSLPPNNIQSLMYVDDNFVELRLFHRFINLRKLGIWSVSDSTVQILSTLPKELEALKLIFYYQPSEQINLSSYPYIVKLHLNGSVRLKSESFPPNLVKLTLRNIEVEGHLVALLKKLPKLRILKMIYCQHKEEKMDLSGDNDSFLQLEVLHIQEPSGLSEVECTDDVSMPKLKKLLLIETTNSNLRLSKRLAKLRV
>Solyc09g092310.1.1
MADILLTAVINKSVEIAANLLVQEGTRLYWLKEDIDWLQREMKHIRSYVDDAKAKEVGGDSRVKNLLEDIQQLAGDVEDLLDEFLPKIQQSNKFICCLKTVYFANKFAMEIEKIKRRVADIDRVRTTYNITDTSNNNDDCIPMDRRRRFLHAYDETEVIGLDHDFNKLQHKLLLQDLPYGVVSIVGMPGLGKTTLAKKLYRHVRHQFECSGLVYVSQQPRAGEILLNIAKQVGLTEEERKENLEHNLRSLLKIKRYVILLDDIWDVEIWDDLKLVLPESDSKIGSRIIITSRNSNVGRYIGGDFSIHVLQPLDSENSFELFTKKICNFVDDNWANTSPDLVNIGRCIVERCGGIPLAIVVTAGMLRARGRTEHAWNRVLDSMTHKIQEGCAKVLALSYNDLPIALRPCFLYFGLFPEDYEIRAFDLINMWIAEKLIVVNSGNTREAESKAEDFLNDLVSRNLIQVAKRRYDGRISTCRIHDLLHSLCVELGKESNFFHTEHNAFGDPGNVSRVRRITFYSNINAMNDFFRSNPKPKKLRALFCFINDTCLFSQLARHDFKLLQVLVVVIAYDYFLSYIGIPKTFGKTSCLRYLQLEGHMYGELPNSMVKHMQTLNIENSWAILPTGVWESTQLRHLRCKGNLQESNCCFSISRNICSLPPTNLQTLMCVDDKFVEPRLFHRLINLRKLGIWRVSDSTIQILSTLPKELEALKLIFLYQSSEQINLSPFPNIVKLHLNGSEHLNSETFPPNLVKLTLSCIEVEGHLVALLKKLPKLRILKMIYCQHKEEKMDLSGDNDSFLQLEVLHIQKPFGLSEVECTDDVSMPKLKKLLLKHTKFNIRLSERLTKLRV
>Solyc09g092410.3.1
MCFRGEDTRKNFTSHLYFRLCQVGVNTYIDDEELRKGDVISNELDKAIEQSRISIVVFSKNYASSSWCLDELVKILECRAKLNQVVLPIFYDVDPSQVRKQSGSFGEAFAKQKQRLFGAEIMEKWKAALTEAANLSGWDLRNIADGHESKFIESIIKQVLQEVNQTPLDVAHYPIGLDSSIQHLELLLQSGCEHEVRMVGICGVGGIGKTTLAKAIYNRIFQQFDGSCFLSDVRSKTEEFGLVKLQEKLLNQILKSKEFEVDSVAEGVNLIKARLGSQKVLIVLDDVDHRSQLESLAREKSWFGSGSAIIITTRDEHLLYGLGTSEIYQAKLLTDNEAQQLFSRHAFNSLSPPQEYDELAQDVIQYSGGLPLALVTLGSHFQGRSIEEWRHEFKKLRAIPHCDIQKILKISFDGLDDNTQSVFLDITCAFHGCYEDEVTKTLNACGFYTESAISTLVQRNLLQRDCRYLVMHDLVRDMGREIVRLESPRDSGKRSRLFNPQEVRDVLQGNKVGKFGSENVEVLVVERRALKGVKLSIKAFQKMINLRVLKIDDLYISGDFELLSKELRWLSWKGCPLKYIPSNFPAEKLVVLNMEGSDVQDFGLNLQCCRSLKELNLSDCKRLRSTPNFSGSRSLKILSFENCSSLKEIHPSIGNLESLIELQLSGCKKITDLPSSICQLKSLEYLCINDCLSLQTLPVDIGDMQNLVILHAWCTGIKQLPVSVEMLRNLEHLQMGSRNLEAKRSFSRRRRRVRRIESLPIFIFHLSLPYFGFSEHDIPRDIGRLSNLRYLDLRGNNFLYLPFDFSKLPLLISLFLNDCKHLQTLPSLSNLDYLENLYLSNCQKLVKITGLDYLPSIKKINMIDCTSLQNQFNEGFFSAIALSIPSIKYADIKLQIYVESNEIPDWCNNKVTASSICLTMPTVQNNEYNFFGMVLWFVSHFCNVTTRLQKFDVTIDEPSGFFWNWSFYVPESQGEVSCVYYFSFSNGRPFNDLDIIKGGEQLRVEDGSDGGIIKKIGVHLLYLDQHGNVTSFPAVVDDSYTPKSQPTKIDL
>Solyc09g098100.3.1
MAQNEIEDMLDHLRRIKSGGNLDRVKINRIEKLEMVFKYHHVLLPDSIVKLKKKDKWIAKMVQWVLDGIPDECKTNLNLRRLELHLLEFFEGKISLSYNHELNDSDLSKYMDCVGKNLNDVLMILLQRARYDPPGENLEIHRFIKQLKIVQKKMRFLRYLYVIEINGYVNQEKLECLDTRMHFMAYNVGQLCLAILGYDISNFVDDDDDDDDDDDDDDDDDDDEDEDGDGDGDGDDILNKPPYLLFLIILVELEMKKIFLGELKASKFTQSRTFKDKKLPKGFSHHLHSLLMYLRNKKLEKFPNNNSPQNIDIAIEFLLVFLDADVGNHVINGNWLNEVMEKVGAIAGDVLYVIQKLLPSSIKKDDNSKISLCSIQIWEKTKDLKAQVETHYKSLKFTPSQFPTVGGWSFLDSLMRKLKEMSKSKSCLDFLMKPLLGNLEKELSALTSILEKDLSSLSSILSDVAKVHHEHEILQDLHRRTINWAYEAEVAIDSILAQYNVFWHIFCSLPTILKEIKQINVQVTQMWSADIALKPCYMVAPFEYFPTRHINPVTDEDIVGFGNDIEKMFQYLIRGTNDLDVVPIVGMGGQGKTTVARKVYNSDNIVSHFDVRAWCIVSQTYNRRKLLQDILSQVTGSKDKGYEDDILADELRKSLMGKRYLIVLDDMWDCMAWDDLRLSFPDSGNRSRIVVTTRLEKVGEQVKCHTDPYSLPFLTKEESCELLQKKVFQKEDFPPELQDVSRAVAEKCKGLPLVVVLVAGIIKKRKMEESWWNEVKDSLFDYLDCHSEQYSRATMQLSFDNLADCLKPCLLYMGMFPEDASINVSALLSLWLAEDFVQNIKSAEDYLMNLISSNVVMVSKKEYNGKIKYCEVHDVVLHFCLEKSREENFMLVAKGNHSQFQSFVWKQSRVSFNLIEENSKFASKTRKCSHQPLRSLITNGASFYIMSLSSWIHNLRLLKVLVLSSYEVDYVNSATLKPLNYLKYLGVRATTFYFDRESHLPHLETLIVKNDRSVMLRGCFWEMEQLRHVEINDAEFDKQGLFEGSSKLENLRILKNIVGFPIDRADVLSRRCPNLQQLQIEFGSFAEPLWLTLENLTQLQILDLSFRLFHMLSGLQLPSNLKMLVLRDADLENLTSFFAGLPSLEYLQLTNMYFPQSEWCLGDITFHKLKLLKLVQLDISRWDVSEESFPLLETIVIRWCHNLEEIPISFADVPTLKQIKLVHCKNKSLEDSAVRIKKDVEENEGNDRIDLIIKVSRNKLRCFVFEYLPASNLTPIIQK
>Solyc09g098130.2.1
MIIYDDDDMISCPTQYVRFIIKYSLTNYVGCFYIFEQRLIICTTFQKEKMAENEIEEMLEHLRRIKSGGDLDWFDILRIEELEMVLRVFRTFTKYHDVLLPDSLVKLTKMAKLTGEILHRVLGRIPHKCKTNLNLERLESHLLEFFQGNTASLSRNYELNDFDLSKYMDCLEKFLNDVLMMFLQKGRSCHSKRKLAIHRSIKELKIVQKKMRFLKYIYATEINGYVDYEKQECLEIRIQFMTNTVGQYCVAVLDYVAEGELNDENDNFSKPPYLLSLIVFVELEMKKLFHGEVKASKFTRSKTFKDKKLPKGFSHHLHNLLMYLRNKKLENFPNNIAAQNIDVAIEFLLVFLDADVSNHVINGNWLKEVLLKVGAIAGDILYVIQKLLPRSINKDETSNISLCSIQILEKTKDLKAQVETYYKSLKFTPSQFPTFGGLSFLDSLLRKLNEMSTSKSGLGFLTKPLLGNLEKELSSLASILEKELSSIFSDVVHHEHNIPKDLQRRTINLACEAEVAIDSILAQYNVFLHIFCSLPTIVKEIKQINAEVTEMWSADIPLNPHYVAAPLKHLPDRHSNLVTDEEVVGFENKAEELIDYLIRGTNELDVVPIVGMGGQGKTTIARKLYNNDIIVSRFDVRAWCIISQTYNQRELLQDIFSQVTGFNDNGATVDVLADMLRRKLMGKRYLIVLDDMWDCMVWDDLRLSFPDVGIRSRIVVTTRLEEVGKQVKYHTDPYSLPFLTTEESCQLLQKKVFQKEDCPPELQDVSQAVAEKCKGLPLVVVLVAGIIKKRKMEESWWNEVKDALFDYLDSEFEEYSLATMQLSFDNLPHCLKPCLLYMGMFSEDARIPASTLISLWIAEGFVENTESGTLMEEEAEGYLMDLISSNMVMLSKRSYKGKVKYCQVHDVVHHFCLEKSREAKFMLAVKGQYIQFQPLDWKGTRVSFSFSEELSKFASLVSKTQKPFHQHLRSLITTNRAESIDVILFCQISELRLLKVLDLSSYTVEFLSLATFKPLNQLKYLAVQADKFYFDPGSHLPHIETFIVKNFPYGIGLPVSFWEMKKLRHAHFGKAEFDKQGLSEGSSKLENLRILKNIIQFDRVDVLSTRCPNLQQLQITYFGNNEEPFCPKLENLTQLQQLQLSFVRPRTLSGLQLPSNLNKLVLEGIHIESVIPFIAGLPSLEYLRLQDVCFPQSEEWCLGDMTFHKLKLLKLVKLNISRWDVSEESFPLLETLVIKKCGDLEEIPVSFADIPTLEQIKLIGSWKVSLEDSAVRMKEEIIQIEGSNCCSHSSLASPFLFYTLFMYHMIGDKYKSVAFDQFLSIEHLHISIHINHVVDFIIRSTIRKSSSLNLLLEI
>Solyc09g098210.2.1
MYDSPSEDLPDKLRKILMHKRYLIVLDDIWDVEAWEELQLSFPDDENGSRALLTTRDEEVYRQLKHHSDPYFLRFLTVDESWDLLQKKVFQGEICPPELLKTGLQVAENCKGLPLVIVLIAGIIAKQREASLWLGFAEDLSSHILQEQSMKIIESSYDHLEDHLKSCLLYMGLFPEDHQFPVFNLLKLWIAENFVHNLDAENVEDASKICLNDLVNRSLVIVSRRREDNGEIEYCTVHDVVHEFCLRRLTKKKFMQYQPSKEPQYTRFIHDHLVHQLLQYTESSYRIPMLAGLKKGESLAKCHDRCLFGKTLLDYSSASSNLLEVVGSSDFSRRFETSPSIWKMKKLRHVDIQDFSFKWEDNDRALSEESSSTLLPELKTFGKCRIFLADKTPEFWWRFPHIEQLKLHFIEQGYEVHMPNLEELPLQSLKLCFSRPISGYKSIGLASCVVLPSNLKNLSLDRLCLTEEAFSQLASLRNLESLKLRNYTSNQKVDLGRLDMAYVGMSVIMSSYFVDIPTLKLIKLICCNNSLEDSAFNVKNEVEEIAGCDSLQVHIQYQPDRYADADFAAECFSVWDQENNRSSLTPFDL
>Solyc10g008220.3.1
MVFLQGECTLLREMADAVVEFLLLNLKQLLLYHVDLLSGVKDEVESLHRELSLMKAFLKDSREKRSEYEYVRELVSQITIVAYEAEDIIDTFVTNAAMQKARSTVRRAFHVFDHSSKLRNVAKEIESIKVKVKEIYDKKMFGIQSLHGGESSHRSPPQKRVPMVEEENVVGFDDEARKISSRLTNGSEELEIISIVGMGGLGKTTLAKKAWDDLQMAFPKTATGSRILLTTRNTEVALHANPEGLPHHLRFLTHEESWELLSKKVFRKGICPLELEDIGLQIAKKCYGLPLAIVVVSGLLLKKEKTRDWWKKIANDVSSYVARDPKQCMDVLALSYKHLPDHLKVCFIYFGVFPEDFEIPVWKLLRLWTSEGFVQKMGQECLEDTAEEYLEDLVDRNLVLVAKKRASGRIKTCRIHDMLRDLSVKMGSEEKFLEVFKESAQNHSLSPISKYHRRLCVHSHFLDFITSRPFGPNVRSFLCFASEEMELLREHTSFLHEAFRLVRVLDLKYINFPRFPTEIVQLVHLRYIALSGNFRVLPASISKLWNLETLIVGTKSRELDIQVDIWKMSQFKHLYTSGLSCLRGPPAKTRKDNADPFVRRNIQTISTVLPDCCKENILARTPGLRKLGIRGKLATLVATNGDSSLFDNLAKLDNLETLKLLNDTFPLPPSQCQIPGLPQSYKFPPNLKKLTLSDTFLDWSHISTLGMLPNLEVLKLKDYAFKGTQWEPLDGGFRLLRVLHIGRTNLEHWNASGHHFPRLQQVFLKHCSSLNEIPFGLVEVSSLQNIELFWPTPAAAASARIIQQEKQEGDIKDNVFKLVIYPPDI
>Solyc10g008230.2.1
MSPVIVEIFINCWREKVGMAHAAVVSLQQKLQEMLKGDDSRYPRLCEAVSSWHAFLEDSLSVRNAPEAVEHLEKWVEDLATQLLDGIHLYELEKRSPDFSPVGSKVFQEVVVTAGSDSIKAYVMKVMNAQNDNDALPTQDTVESDSKCIPHLQATMLDLDNDLMTVKSRLIGPPSKLTVVSIVGMGGIGKTTLARKVYDDIYMEHHFYIRAWITVSQMHQHREMLLGILRCFSLVNDNTYQKNIEQLAEQVYRSLKGRRYLIGMDDVWDTNAWDVVKRSFPDEKNGSRVILTSRLANVGIYASSGSPPHYMRCLSVDQSLKLFNLKVFGRETCPLELEKATKQIVEKCQGLPLAIVVVAGFCSKISKTEDCWEDVAHKIGLVVSRETEECMDLLALSYKHLPLHLKTCFLYMGAFPKDFEITVSKLMKLWIAAEFVKRTPEKDFEEVAHGYLRDLIDRSLIMVKKLTSSGEVKTCKVHDLLHDLIIREAWKERLIYFTKSNVILSPPVASFEHRIIFNFHRAPSTHLKHVYDKPLLPCASSFLCFGRDGTPRCCSQVDSFVTFTNFKWLTVLDICFQPFDHLPCEIWKLSTLKYLALASFSVLPPSVCNLRYLQTLIRYSHQASICLPAEIWEIKNLRHLYFRKCCYFPIVQSIQKDSLGSSRHSNLALTKLRTISYITFGSIKRRVLKRMHKLKKLGIRESEEECLTAEQMSGNLKKLVLLEHLETFKGFFIKPWLPKQCDVFPPTLKKLTLRGSLQLTTLQIGFEKNKLAWEMMILWCGSTNSQTLNPKACICFKFGVLP
>Solyc10g008240.3.1
MAHAAVVSLQQKLQEMLKGDNSRYPALRQAVSSWHALLEDSLSIKNAPEEVEHLEKQVKCMATELLGSIDLYKLKKSRTGFYPRSWEEFQNEVVTEGSNSIKAYLMKVMNARNENDALPTRDTVESDSECSPHLQATVLDLDNDLMTVKSRLIGPPSKLDVVSIVGMGGIGKTTLARKVYDDIYMEHHFYVRAWITVSQMHQHREMLLGILRCFSLVNDYTYLKSTEQLAEQVYRSLKGRRYLIAMDDVWDTTAWDVVKRSFPDDKNGSRVILTSRLANVGIYASSGSPPHYMRCLSVDRSLKLFNLKVFGRENCPLELEKATKQIVGKCQGLPLAIVVVAGFCSKISKTENCWEDVAHKIGLIVSRETEECMDLLALSYKHLPHHLKPCFLYMGAFPKDYEISVSRLIKLWIAAEFLEYTFEMDFEEVAEGYLKDLIDRSLIMVKKRTSSGKVKTCEVHDLLHDLIIREAWKERSIYFTKSNVVLSPSVASFEHRIIFNFNRASSTHLEVIFNQPSLPHASSFLCFGRDGTPGSCSQVDSFITFTNFTWLTVLDISFQPFDHLPCEIWQLFSLRYLALASFTMLPPSICNLRYLQTLIRYSHQASICLPAEIWEIEPLRHLYFRKCCYFRYVQSEQKDHQGTSSRSNLGLTRWPTFSYHPSEFSRSNLGLTKLQTLSYITFGSIKRRIFKGMPKLKKLGIRESEEEHLTAKKMSRKLKKLVLLEKLETLKCFFIKPWILKERDVFPPTLKKLTLRGCQLPWNQMTILCMLPELEVLKLKDYAFQGSEWESTDERFQQLKFLLLDGTDLIHWIVDSIQFPKLESLVLKNCYCLSEIPDDVAEIPTLQFIELYHCSSSADVSANRIQEEQHSMGNDDLVVRIHKFCNPET
>Solyc10g047320.2.1
MANVAVEFLVENLMQLLRDNVELISGVKEAAESLLQDLNDFNAFLKQAAKCHINENEVLRELVKKIRTVVNSAEDAIDKFVIEAKLHKDKGVTRVLDLPHYKRVKEVAGEIKAIRNKVREIRQTDAIGLQALQDDDLSARGSEERKPPVVEEDDVVGFDEEADIVINRLLGESNHLEVVPVVGMPGLGKTTLANKIYKHPKIGYEFFTRIWVYVSQSYRRRELFLNIISKFTRNTKQYHGMCEEDLADEIQEFLGKGGKYLVVLDDVWSDEAWERIKIAFPNNNKPNRVLLTTRDSKVAKQCNPIPHDLKFLTEDESWILLEKKVFHKDKCPPELVLSGKSIAKKCKGLPLAIVVIAGALIGKGKTPREWKQVDDSVSEHLINRDHPENCNKLVQMSYDRLPYDLKACFLYCSAFPGGFQIPAWKLIRLWIAEGFIQYKGHLSLECKGEDNLNDLINRNLVMVMERTSDGQIKTCRLHDMLHEFCRQEAMKEENLFQEIKLGSEQYFPGKRELSTYRRLCIHSSVLDFFSTKPSAEHVRSFLSFSSKKIEMPSADIPTIPKGFPLLRVLDVESINFSRFSREFYQLYHLRYVAFSSDSIKILPKLMGELWNIQTIIINTQQRTLDIQANIWNMERLRHLHTNSSAKLPVPVAPKNSKVTLVNQSLQTLSTIAPESCTEEVFARTPNLKKLGIRGKISVLLDNKSAASLKNVKRLEYLENLKLINDSSIQTSKLRLPPAYIFPTKLRKLTLLDTWLEWKDMSILGQLEHLEVLKMKENGFSGESWESTGGFCSLLVLWIERTNLVSWKASADDFPRLKHLVLICCDNLKEVPIALADIRSFQVMMLQNSTKTAAISARQIQAKKDNQTQQGTKNIAFKLSIFPPDL
>Solyc10g051050.2.1
MAYAAISSLVYTLEQLFKPNQSFLCPCSTQQYVQSLYQNLSALQLFLDNTTTKDIETLKLVEKRIRDVICKAEDKVDSSLRNIILADCGEKREGAAKFFEEELLKVEKDVDSLRKEVMVVEFSKHGRKCAELATTPSSPEKSTIEENTIVGMEDDFNIIFDRVTAQTDELTVIPIFDMGSIGKTTLARKIYDDSYIRSRFDKHAWVTISEEYNQRQMLLEVASSITESNQEMSDDQLMEFVYRGLKGRRFLIVIDDIWSTEAWDLMQTICPNDDNKSRILLTTRLKYVADYVNCPDFPPHSKSLLSRDDSWNLFIERLFKKDLCPPLLVEIGKHIVQQCQGLPLSIVVVAGLLGKMDLTHDNWKKVEENLNSFFGTVSERCQSILSLSYNYLPQYLKACFLYVGGFPEDRCINVSRLIRLWIAEQFIKARSNKRLEVVAEEYLQELIDRSLIMTGEQKVNGRMKFCKIRDLLRQLCLSEADHTENVVHVMNGDVLQRRYDQHGVIFLSKVKDKHDDRPVRKIGTIRTFISINMGENGIYSRVSEFKFLKVLDVLSVWLDFSLVIPELVHLRYVAATIGDCLSLAKLRNLQTIILRKTPRLLIKNSRELKQPIDIWRMTEIRHANIDCPLYISNPLETEQPLCLLYNLQTLYLYNSPFVAEIITRTPNLKKLTISDDSEHCNVLDSLSLVQDLETLHIRTVRMNFSVDIFPPNLKKLRLSYTRLPWEIMKLLANLPNLDVCLTYLNTLPFIYAYTFFLILCICLLVYIMYVVRVYRIYCIRCCKIELILIN
