# Supplementary material for: RefPlantNLR is a comprehensive collection of experimentally validated plant disease resistance proteins from the NLR family
Source: PLoS Biol. 2021 Oct 20;19(10):e3001124. doi: 10.1371/journal.pbio.3001124 (PMC8559963; doi:10.1371/journal.pbio.3001124)
Supplement: S3 Appendix — Scripts and data. (ZIP) [file pbio.3001124.s034.zip]

Archive with 53 entries (41 files):
- Appendix_S3_Benchmarking_Proteomes/
- Appendix_S3_Benchmarking_Proteomes/RRGPredictor/
- Appendix_S3_Benchmarking_Proteomes/RRGPredictor/MLO _class.txt
- Appendix_S3_Benchmarking_Proteomes/RRGPredictor/T_class.txt
- Appendix_S3_Benchmarking_Proteomes/RRGPredictor/N_class.txt
- Appendix_S3_Benchmarking_Proteomes/RRGPredictor/CN_class.txt
- Appendix_S3_Benchmarking_Proteomes/RRGPredictor/CNL_class.txt
- Appendix_S3_Benchmarking_Proteomes/RRGPredictor/NL_class.txt
- Appendix_S3_Benchmarking_Proteomes/RRGPredictor/RLK_class.txt
- Appendix_S3_Benchmarking_Proteomes/RRGPredictor/RLKGNK2_class.txt
- Appendix_S3_Benchmarking_Proteomes/RRGPredictor/RLP_class.txt
- Appendix_S3_Benchmarking_Proteomes/RRGPredictor/RPW8NL_class.txt
- Appendix_S3_Benchmarking_Proteomes/RRGPredictor/TN_class.txt
- Appendix_S3_Benchmarking_Proteomes/RRGPredictor/TNL_class.txt
- Appendix_S3_Benchmarking_Proteomes/RRGPredictor/UNKNOWN_class.txt
- Appendix_S3_Benchmarking_Proteomes/.Rhistory
- Appendix_S3_Benchmarking_Proteomes/NLR_Annotator/
- Appendix_S3_Benchmarking_Proteomes/NLR_Annotator/Benchmarking_CDS_from_genomic_NLR_Annotator.txt
- Appendix_S3_Benchmarking_Proteomes/NLGenomeSweeper/
- Appendix_S3_Benchmarking_Proteomes/NLGenomeSweeper/Tomato/
- Appendix_S3_Benchmarking_Proteomes/NLGenomeSweeper/Tomato/All_candidates.bed
- Appendix_S3_Benchmarking_Proteomes/NLGenomeSweeper/Arabidopsis/
- Appendix_S3_Benchmarking_Proteomes/NLGenomeSweeper/Arabidopsis/All_candidates.bed
- Appendix_S3_Benchmarking_Proteomes/NLGenomeSweeper/Rice/
- Appendix_S3_Benchmarking_Proteomes/NLGenomeSweeper/Rice/All_candidates.bed
- Appendix_S3_Benchmarking_Proteomes/RGAugury/
- Appendix_S3_Benchmarking_Proteomes/RGAugury/Benchmarking.RGA.candidates.lst
- Appendix_S3_Benchmarking_Proteomes/RefPlantNLR_v.20210712_481_Benchmarking_Proteomes.Rmd
- Appendix_S3_Benchmarking_Proteomes/NLRtracker/
- Appendix_S3_Benchmarking_Proteomes/NLRtracker/GCF_000001735.4_TAIR10.1_protein_NLRtracker.tsv
- Appendix_S3_Benchmarking_Proteomes/NLRtracker/GCF_000188115.4_Sl3.0_v103_protein_NLRtracker.tsv
- Appendix_S3_Benchmarking_Proteomes/NLRtracker/GCF_001433935.1_IRGSP-1.0_protein_NLRtracker.tsv
- Appendix_S3_Benchmarking_Proteomes/Conversion_Locus/
- Appendix_S3_Benchmarking_Proteomes/Conversion_Locus/.~lock.Subclass.xlsx#
- Appendix_S3_Benchmarking_Proteomes/Conversion_Locus/NLRtracker_domains_all.tsv
- Appendix_S3_Benchmarking_Proteomes/Conversion_Locus/Arabidopsis_GCF_000001735.4_TAIR10.1_protein.tsv
- Appendix_S3_Benchmarking_Proteomes/Conversion_Locus/Tomato_GCF_000188115.4_Sl3.0_v103_protein.tsv
- Appendix_S3_Benchmarking_Proteomes/Conversion_Locus/Rice_GCF_001433935.1_IRGSP-1.0_protein.tsv
- Appendix_S3_Benchmarking_Proteomes/Conversion_Locus/NLRtracker_structure_all.tsv
- Appendix_S3_Benchmarking_Proteomes/Conversion_Locus/Subclass.xlsx
- Appendix_S3_Benchmarking_Proteomes/DRAGO2/
- Appendix_S3_Benchmarking_Proteomes/DRAGO2/Benchmarking_AA_DRAGO2.txt
- Appendix_S3_Benchmarking_Proteomes/Benchmarking_domains.Rmd
- Appendix_S3_Benchmarking_Proteomes/Benchmarking_proteomes.tsv
- Appendix_S3_Benchmarking_Proteomes/MISSING/
- Appendix_S3_Benchmarking_Proteomes/MISSING/DRAGO2.lst
- Appendix_S3_Benchmarking_Proteomes/MISSING/DRAGO2.gff3
- Appendix_S3_Benchmarking_Proteomes/MISSING/RGAugury.lst
- Appendix_S3_Benchmarking_Proteomes/MISSING/RGAugury.gff3
- Appendix_S3_Benchmarking_Proteomes/MISSING/RRGPredictor.lst
- Appendix_S3_Benchmarking_Proteomes/MISSING/RRGPredictor.gff3
- Appendix_S3_Benchmarking_Proteomes/MISSING/Benchmarking_PLOOPLRR.lst
- Appendix_S3_Benchmarking_Proteomes/MISSING/PLOOPLRR.fasta
