# Supplementary material for: RefPlantNLR is a comprehensive collection of experimentally validated plant disease resistance proteins from the NLR family
Source: PLoS Biol. 2021 Oct 20;19(10):e3001124. doi: 10.1371/journal.pbio.3001124 (PMC8559963; doi:10.1371/journal.pbio.3001124)
Supplement: S3 Appendix — Scripts and data. (ZIP) [file pbio.3001124.s034.zip › Appendix_S3_Benchmarking_Proteomes/RRGPredictor/RPW8NL_class.txt]

XP_004232056
NP_190615
NP_001325500
NP_201491
XP_010316804
XP_010327229
NP_190616
NP_566794
NP_566933
XP_004238189
NP_001331503
XP_015619838
NP_190614
