# Supplementary material for: RefPlantNLR is a comprehensive collection of experimentally validated plant disease resistance proteins from the NLR family
Source: PLoS Biol. 2021 Oct 20;19(10):e3001124. doi: 10.1371/journal.pbio.3001124 (PMC8559963; doi:10.1371/journal.pbio.3001124)
Supplement: S3 Appendix — Scripts and data. (ZIP) [file pbio.3001124.s034.zip › Appendix_S3_Benchmarking_Proteomes/RGAugury/Benchmarking.RGA.candidates.lst]

XP_025877403	CN
XP_015618691	CN
XP_025876880	CN
XP_015614815	CN
XP_025878247	CN
XP_025877585	CN
XP_025878504	CN
XP_025877210	CN
XP_025877616	CN
XP_015626818	CN
NP_175675	CN
XP_015616012	CN
XP_015649276	CN
XP_025878507	CN
XP_025877892	CN
XP_015617687	CN
XP_015615786	CN
XP_025878505	CN
XP_015614814	CN
XP_015619563	CN
XP_015617786	CN
XP_015614893	CN
XP_015643746	CN
XP_015619546	CN
XP_025877101	CN
XP_015627658	CN
XP_015614894	CN
XP_015619013	CN
XP_015619169	CN
XP_015619014	CN
XP_015620351	CN
XP_015646098	CN
XP_025883410	CN
XP_015615582	CN
NP_001331502	CN
XP_015620353	CN
XP_015619533	CN
XP_015619581	CN
XP_015620354	CN
XP_015638399	CN
NP_001320574	CN
XP_025877509	CN
XP_025876642	CN
XP_025878506	CN
XP_015613515	CN
XP_015617102	CN
XP_015642072	CN
XP_015619567	CN
XP_019068144	CN
XP_004237189	CN
XP_015613975	CN
XP_015615988	CN
XP_015615583	CN
XP_015624504	CN
XP_025878249	CN
XP_015645579	CN
XP_015615584	CN
XP_010315011	CN
XP_015615158	CN
XP_025877953	CN
XP_015617101	CN
XP_015615580	CN
XP_025877050	CN
XP_015626951	CN
XP_015617103	CN
XP_025876353	CN
XP_015646449	CN
XP_025881746	CN
XP_025879704	CN
XP_015617962	CN
XP_025878248	CN
XP_015617274	CN
XP_015620352	CN
XP_015615587	CN
XP_015615581	CN
XP_015643907	CN
XP_015619588	CN
XP_004238948	CN
XP_015619539	CN
XP_025878752	CN
XP_015645317	CN
XP_010319380	CN
XP_025879173	CN
NP_001333108	CN
XP_025882918	CN
XP_015618692	CN
XP_015624350	CN
XP_025877036	CN
XP_025883028	CN
XP_004248798	CN
XP_015645835	CN
XP_025877893	CN
XP_025881747	CN
XP_015645837	CN
XP_025877936	CN
XP_015619558	CN
XP_025877894	CN
XP_010314726	CN
XP_015626169	CNL
XP_019070997	CNL
XP_015641618	CNL
XP_015617299	CNL
NP_001322914	CNL
NP_172685	CNL
XP_025883959	CNL
XP_025877581	CNL
XP_025878944	CNL
XP_025884991	CNL
XP_004240205	CNL
XP_025878574	CNL
XP_025882320	CNL
NP_001331070	CNL
XP_025879153	CNL
XP_015614031	CNL
XP_015640706	CNL
NP_194452	CNL
XP_025882274	CNL
XP_015616379	CNL
XP_025878943	CNL
XP_015617680	CNL
NP_001319213	CNL
XP_025880760	CNL
XP_025883853	CNL
XP_025885689	CNL
XP_025877533	CNL
XP_015620730	CNL
XP_025886396	CNL
XP_025882273	CNL
XP_025878590	CNL
XP_015619689	CNL
XP_015622262	CNL
XP_015617655	CNL
XP_015616044	CNL
XP_025877474	CNL
NP_001320960	CNL
NP_172692	CNL
XP_015645630	CNL
XP_025878940	CNL
XP_015617657	CNL
XP_025882324	CNL
XP_015644979	CNL
XP_015618159	CNL
XP_015617660	CNL
XP_025877649	CNL
XP_004239804	CNL
XP_015638539	CNL
XP_025882971	CNL
XP_025880386	CNL
XP_025878772	CNL
XP_015625195	CNL
XP_025877388	CNL
NP_001322497	CNL
XP_015650886	CNL
XP_025877473	CNL
XP_015616399	CNL
XP_015644099	CNL
XP_015616849	CNL
XP_019069562	CNL
XP_025882323	CNL
NP_001331020	CNL
XP_025877289	CNL
XP_004235139	CNL
XP_015617527	CNL
XP_025887010	CNL
XP_015647644	CNL
NP_001329722	CNL
XP_025877580	CNL
XP_025877115	CNL
XP_015637291	CNL
XP_025881152	CNL
XP_025884990	CNL
XP_025882321	CNL
XP_004231117	CNL
NP_001331071	CNL
XP_015618039	CNL
XP_015649424	CNL
XP_015627493	CNL
XP_025877242	CNL
NP_196159	CNL
XP_015619070	CNL
XP_025877652	CNL
XP_015649572	CNL
XP_015620909	CNL
XP_015649113	CNL
XP_025882275	CNL
XP_015616398	CNL
XP_025876707	CNL
XP_015644098	CNL
XP_025875769	CNL
XP_025877632	CNL
XP_004236921	CNL
XP_025877648	CNL
XP_025876906	CNL
XP_015612085	CNL
NP_001320538	CNL
XP_015633193	CNL
XP_015620731	CNL
XP_015617634	CNL
XP_015615092	CNL
XP_025878945	CNL
XP_025877342	CNL
XP_025878591	CNL
XP_015650904	CNL
XP_025877338	CNL
XP_015612087	CNL
XP_025883958	CNL
XP_015627818	CNL
XP_004237148	CNL
XP_025882442	CNL
XP_015615876	CNL
XP_015617979	CNL
XP_025878941	CNL
XP_019069402	CNL
XP_015645631	CNL
XP_015636003	CNL
XP_015649042	CNL
XP_015637016	CNL
XP_015646387	CNL
XP_025876725	CNL
XP_015650107	CNL
XP_025877497	CNL
XP_025884993	CNL
XP_025882325	CNL
XP_015610732	CNL
NP_175559	CNL
XP_025875626	CNL
XP_015647539	CNL
XP_015616460	CNL
NP_001331021	CNL
XP_015636791	CNL
XP_025885690	CNL
XP_015617408	CNL
XP_015644154	CNL
NP_172693	CNL
XP_015639263	CNL
XP_025883021	CNL
XP_019070725	CNL
XP_015650939	CNL
XP_015651137	CNL
XP_015617636	CNL
XP_025876738	CNL
NP_001331069	CNL
XP_015612757	CNL
XP_015620118	CNL
NP_683446	CNL
XP_015640238	CNL
XP_015617987	CNL
XP_019071163	CNL
XP_015617656	CNL
NP_192816	CNL
NP_190255	CNL
XP_015620264	CNL
NP_001185265	CNL
NP_188065	CNL
XP_025886812	CNL
XP_004236958	CNL
XP_025876305	CNL
XP_015644153	CNL
XP_015650537	CNL
XP_015610759	CNL
XP_025877952	CNL
XP_025882158	CNL
NP_001320909	CNL
XP_015649152	CNL
XP_015616985	CNL
XP_015635417	CNL
XP_015617810	CNL
XP_019069678	CNL
XP_025877415	CNL
XP_004251230	CNL
XP_025885694	CNL
XP_025887048	CNL
XP_025877789	CNL
XP_015615755	CNL
XP_015617961	CNL
XP_010321400	CNL
XP_019066695	CNL
NP_683447	CNL
XP_010324491	CNL
XP_015616987	CNL
NP_001117515	CNL
XP_015617251	CNL
NP_176451	CNL
XP_015615386	CNL
XP_025877442	CNL
XP_015648700	CNL
XP_015616364	CNL
XP_025881773	CNL
XP_015648911	CNL
XP_015615198	CNL
XP_025877610	CNL
XP_015610878	CNL
XP_025885693	CNL
XP_025879874	CNL
XP_015649193	CNL
XP_010319326	CNL
XP_025875872	CNL
XP_015625196	CNL
XP_015650215	CNL
XP_025876291	CNL
XP_015636115	CNL
XP_025877508	CNL
XP_025877049	CNL
XP_015616984	CNL
XP_025885691	CNL
XP_015616937	CNL
XP_004249714	CNL
NP_001322397	CNL
XP_025877615	CNL
XP_015612236	CNL
XP_015651122	CNL
XP_025877116	CNL
NP_175437	CNL
XP_004237217	CNL
XP_019066850	CNL
XP_015615199	CNL
XP_015610879	CNL
XP_015618739	CNL
XP_015644965	CNL
XP_019067407	CNL
NP_198395	CNL
XP_010312507	CNL
XP_025878576	CNL
XP_025876878	CNL
XP_025882627	CNL
XP_025877100	CNL
XP_025875883	CNL
XP_015644155	CNL
XP_025884989	CNL
XP_025875958	CNL
NP_173041	CNL
XP_010320708	CNL
XP_015636114	CNL
XP_015620729	CNL
XP_015617960	CNL
XP_015617409	CNL
XP_015620119	CNL
XP_015615753	CNL
NP_001323213	CNL
XP_010321401	CNL
XP_015612241	CNL
XP_015618843	CNL
NP_001331068	CNL
XP_015640206	CNL
XP_025877323	CNL
XP_004236959	CNL
XP_015617412	CNL
NP_001332592	CNL
XP_015616935	CNL
NP_172686	CNL
XP_015618844	CNL
XP_025882159	CNL
NP_001320908	CNL
XP_025883162	CNL
NP_176326	CNL
XP_025882326	CNL
NP_198822	CNL
XP_025877930	CNL
XP_025885692	CNL
XP_015612169	CNL
XP_015644949	CNL
XP_010320925	CNL
NP_197291	CNL
NP_001320959	CNL
XP_015615401	CNL
XP_004239390	CNL
NP_001331503	CNL
XP_004239116	CNL
NP_001320910	CNL
XP_015610729	CNL
XP_015615906	CNL
XP_015616397	CNL
NP_001320537	CNL
XP_015615707	CNL
XP_015645204	CNL
XP_015611126	CNL
XP_025877647	CNL
NP_176153	CNL
XP_015641610	CNL
XP_015612551	CNL
XP_015617249	CNL
XP_019066753	CNL
XP_015617528	CNL
NP_201491	CNL
XP_025879269	CNL
XP_025876656	CNL
NP_851126	CNL
XP_025877054	CNL
XP_015610756	CNL
NP_001318045	CNL
NP_001031216	CNL
XP_015626333	CNL
XP_015649429	CNL
XP_025878225	CNL
XP_015644152	CNL
NP_001318737	CNL
XP_010318084	CNL
XP_010315703	CNL
XP_025886337	CNL
XP_025875804	CNL
XP_015612238	CNL
XP_010312313	CNL
XP_015636780	CNL
XP_015618118	CNL
XP_019066849	CNL
XP_015620262	CNL
XP_015617411	CNL
XP_015650108	CNL
XP_025888307	CNL
XP_004240523	CNL
XP_004233870	CNL
XP_025882784	CNL
XP_004234046	CNL
XP_015629470	CNL
XP_025877645	CNL
XP_004247881	CNL
XP_025877146	CNL
XP_015635515	CNL
XP_015634263	CNL
XP_025883161	CNL
XP_015619870	CNL
NP_199160	CNL
XP_015616395	CNL
XP_010312314	CNL
XP_015649357	CNL
XP_015619827	CNL
XP_025883022	CNL
NP_001234202	CNL
NP_001031207	CNL
XP_015617413	CNL
NP_001320502	CNL
XP_019068867	CNL
XP_004238189	CNL
XP_015621141	CNL
XP_010318087	CNL
NP_001318986	CNL
XP_015617844	CNL
NP_199187	CNL
XP_015628809	CNL
XP_015643214	CNL
NP_001184970	CNL
NP_001333428	CNL
XP_015622328	CNL
XP_025877202	CNL
NP_176313	CNL
XP_010312315	CNL
XP_015620726	CNL
XP_015617406	CNL
XP_015615313	CNL
XP_015617390	CNL
XP_015635514	CNL
XP_025877254	CNL
XP_015617615	CNL
XP_025877644	CNL
NP_001318028	CNL
NP_850677	CNL
XP_025876736	CNL
XP_015644973	CNL
XP_025882877	CNL
XP_015617252	CNL
XP_015620116	CNL
XP_015649085	CNL
XP_015617975	CNL
XP_025877811	CNL
XP_015650504	CNL
XP_015617410	CNL
XP_015642275	CNL
XP_025886222	CNL
NP_199186	CNL
XP_015622431	CNL
XP_025882112	CNL
XP_019069438	CNL
XP_015615314	CNL
XP_004247880	CNL
XP_025888796	CNL
XP_015624344	CNL
XP_015650657	CNL
XP_010318085	CNL
NP_176187	CNL
XP_025875785	CNL
XP_015646397	CNL
XP_015612170	CNL
NP_190237	CNL
NP_194449	CNL
XP_019069822	CNL
XP_010322858	CNL
XP_025875957	CNL
XP_025881902	CNL
XP_025882322	CNL
NP_201107	CNL
NP_001331072	CNL
XP_015619167	CNL
XP_025877241	CNL
XP_015649692	CNL
NP_001318035	CNL
XP_025877651	CNL
XP_004240498	CNL
XP_025882429	CNL
XP_025877908	CNL
XP_025882319	CNL
XP_015616915	CNL
XP_015644707	CNL
XP_025877891	CNL
XP_015619838	CNL
XP_015648053	CNL
NP_001318736	CNL
XP_025882161	CNL
NP_001322398	CNL
XP_025878592	CNL
XP_019069358	CNL
XP_015622260	CNL
XP_025879148	CNL
XP_025882441	CNL
NP_176525	CNL
XP_015610757	CNL
XP_025878942	CNL
XP_010319428	CNL
NP_001328297	CNL
XP_025883435	CNL
XP_015624498	CNL
XP_025882154	CNL
XP_025877532	CNL
XP_015620724	CNL
XP_025878581	CNL
XP_015617404	CNL
XP_015616396	CNL
XP_015616400	CNL
XP_025877145	CNL
XP_015650937	CNL
NP_176524	CNL
NP_001320536	CNL
XP_025877461	CNL
XP_025877646	CNL
XP_015644449	CNL
XP_015645850	CNL
XP_015611121	CNL
XP_015644518	CNL
XP_025877467	CNL
XP_004232056	CNL
NP_001331022	CNL
XP_004253120	CNL
XP_015650538	CNL
XP_015610733	CNL
NP_199537	CNL
XP_010319429	CNL
XP_015633057	CNL
XP_015612789	CNL
XP_015620910	CNL
XP_019069404	CNL
XP_025877582	CNL
XP_025884992	CNL
NP_001328414	CNL
XP_025878583	CNL
XP_015616914	CNL
XP_025877650	CNL
XP_025882151	CNL
NP_001319549	CNL
XP_025876737	CNL
XP_025878584	CNL
XP_015650708	CNL
XP_004250409	CNL
XP_015620117	CNL
XP_015617491	CNL
XP_025875902	CNL
XP_015644519	CNL
XP_015620727	CNL
XP_015617407	CNL
XP_004247879	CNL
XP_025881035	CNL
XP_025877308	CNL
XP_025882160	CNL
XP_015622261	CNL
XP_015648119	CNL
XP_015617976	CNL
XP_025881154	CNL
NP_199536	CNL
XP_025875810	CNL
NP_001332515	CNL
XP_004240499	CNL
XP_015645884	CNL
XP_015617580	CNL
XP_025884346	CNL
XP_015647689	CNL
XP_015620674	CNL
XP_015620725	CNL
XP_025881153	CNL
XP_015616988	CNL
NP_001318030	CNL
XP_015618956	CNL
XP_025882155	CNL
XP_015620913	CNL
NP_190664	CNL
NP_176314	CNL
XP_015616401	CNL
XP_015628423	CNL
NP_199673	CNL
XP_004239388	CNL
XP_015610730	CNL
XP_015644533	CNL
NP_851124	CNL
XP_010327575	CNL
XP_004232433	CNL
NP_001318061	CNL
NP_001319266	CNL
XP_015619826	CNL
XP_015611120	CNL
XP_015617389	CNL
XP_019068866	CNL
XP_025877344	CNL
NP_176151	CNL
XP_025877929	CNL
NP_001331514	CNL
XP_015618565	NBS
XP_015643367	NBS
XP_019070726	NBS
XP_025878086	NBS
XP_025877017	NBS
XP_025880945	NBS
XP_015615964	NBS
XP_004237171	NBS
XP_025875689	NBS
XP_025886958	NBS
XP_015620651	NBS
NP_849400	NBS
XP_025876938	NBS
XP_015616767	NBS
XP_025877420	NBS
XP_015643372	NBS
XP_015649560	NBS
NP_001319561	NBS
XP_015617457	NBS
XP_025882327	NBS
XP_025880943	NBS
XP_015646250	NBS
XP_015624840	NBS
XP_025877358	NBS
XP_015615335	NBS
XP_015646185	NBS
XP_015646064	NBS
XP_025880944	NBS
XP_025876939	NBS
XP_015647811	NBS
XP_015633768	NBS
NP_001329871	NBS
XP_015613229	NBS
XP_015650411	NBS
XP_025875845	NBS
XP_004248175	NBS
XP_025876673	NBS
XP_025875688	NBS
XP_015615337	NBS
XP_025878085	NBS
XP_025875690	NBS
XP_025882059	NBS
XP_015610901	NBS
XP_025886371	NBS
XP_025884563	NBS
NP_001319973	NBS
XP_025878092	NBS
XP_025876371	NBS
XP_025877093	NBS
XP_015616919	NBS
XP_019068849	NBS
XP_010322775	NBS
XP_015618540	NBS
XP_025881818	NBS
XP_025875694	NBS
XP_015644361	NBS
XP_025877349	NBS
XP_015625306	NBS
XP_015639260	NBS
XP_025875693	NBS
XP_025878087	NBS
XP_015646008	NBS
XP_015643366	NBS
XP_025882883	NBS
XP_025875691	NBS
XP_015615336	NBS
XP_025877390	NBS
XP_025877332	NBS
XP_025877348	NBS
NP_188191	NBS
XP_025877459	NBS
XP_015638402	NBS
XP_025877352	NBS
XP_025882276	NBS
XP_025886878	NBS
XP_015618541	NBS
XP_025875846	NBS
XP_015644360	NBS
NP_001078718	NBS
XP_025875682	NBS
XP_015641185	NBS
NP_001329876	NBS
NP_199362	NBS
NP_201464	NBS
XP_025876907	NBS
XP_015639261	NBS
XP_025875677	NBS
XP_025875695	NBS
XP_015617122	NBS
XP_015612833	NBS
XP_015645323	NBS
XP_025875692	NBS
NP_001329878	NBS
XP_025878508	NBS
XP_015633767	NBS
XP_025878090	NBS
XP_025875685	NBS
XP_025877351	NBS
XP_015617458	NBS
XP_015648765	NBS
XP_015616916	NBS
XP_025877357	NBS
XP_025875687	NBS
XP_015632612	NBS
XP_025878093	NBS
XP_025877981	NBS
XP_025875681	NBS
XP_025877355	NBS
XP_025877346	NBS
XP_015621079	NBS
XP_015648229	NBS
XP_015617175	NBS
XP_019068911	NBS
XP_025881730	NBS
XP_015643369	NBS
XP_015618539	NBS
XP_004237344	NBS
XP_025879700	NBS
XP_015648890	NBS
XP_015610902	NBS
XP_015617170	NBS
XP_025875684	NBS
XP_019067591	NBS
XP_015621078	NBS
XP_015617123	NBS
XP_015648228	NBS
XP_025877350	NBS
XP_025878091	NBS
XP_025875683	NBS
XP_015643368	NBS
XP_025877353	NBS
XP_025875680	NBS
XP_025877980	NBS
XP_015618643	NBS
NP_001329879	NBS
XP_015645321	NBS
XP_025877354	NBS
XP_025881731	NBS
XP_010313675	NBS
XP_025883451	NBS
XP_015621080	NBS
XP_025878089	NBS
XP_015643373	NBS
XP_015621445	NBS
XP_010327247	NBS
XP_015612843	NBS
XP_015646121	NBS
XP_025877347	NBS
NP_001329872	NBS
XP_015643374	NBS
XP_025875686	NBS
NP_001031652	NBS
XP_025877345	NBS
XP_025881728	NBS
XP_025877356	NBS
XP_015644358	NBS
NP_199357	NBS
XP_025877419	NBS
XP_025881118	NBS
XP_025875678	NBS
XP_015645471	NBS
XP_025876940	NBS
XP_015643370	NBS
XP_015617176	NBS
XP_025877402	NBS
XP_015644359	NBS
XP_015643375	NBS
XP_025875679	NBS
XP_015621081	NBS
XP_025877418	NBS
XP_025880720	NBS
XP_015641797	NBS
XP_025884443	NBS
XP_025879696	NBS
NP_193641	NBS
XP_015639495	NBS
XP_025878088	NBS
XP_025876386	NBS
XP_015645470	NBS
XP_025888705	NBS
XP_025880942	NBS
XP_015631419	NBS
XP_015643371	NBS
XP_010321233	NBS
XP_019070216	NL
XP_015644166	NL
XP_015617419	NL
XP_025882962	NL
XP_025877851	NL
NP_176325	NL
XP_015648879	NL
NP_001329653	NL
XP_015647981	NL
XP_019067829	NL
NP_001330751	NL
XP_015634587	NL
XP_015618587	NL
XP_015636007	NL
XP_015619152	NL
XP_015616487	NL
XP_015627006	NL
XP_025879037	NL
XP_015617422	NL
NP_001329654	NL
XP_004248007	NL
XP_015616481	NL
XP_025879172	NL
XP_015616485	NL
XP_025879167	NL
XP_015615063	NL
XP_025880735	NL
XP_015618585	NL
XP_025888347	NL
XP_010320780	NL
XP_010316824	NL
NP_683441	NL
NP_001321226	NL
XP_010324303	NL
XP_004246080	NL
NP_001330755	NL
NP_001332097	NL
XP_015651199	NL
XP_004248174	NL
XP_015615330	NL
XP_025876942	NL
NP_001322557	NL
XP_025885293	NL
NP_001077742	NL
XP_015624426	NL
XP_004238960	NL
XP_025886865	NL
NP_001031781	NL
NP_190257	NL
NP_172561	NL
NP_001329655	NL
XP_025878047	NL
XP_025878681	NL
XP_025879164	NL
XP_019069347	NL
XP_025877238	NL
XP_015641737	NL
XP_025877389	NL
XP_025883396	NL
NP_001330750	NL
XP_004250512	NL
NP_001331726	NL
XP_015651198	NL
XP_004234239	NL
XP_025883969	NL
NP_192674	NL
XP_015612318	NL
XP_025884101	NL
XP_025880882	NL
XP_015619024	NL
XP_015616480	NL
XP_004238957	NL
XP_015648082	NL
XP_025879163	NL
XP_015615067	NL
XP_025883403	NL
XP_015617418	NL
XP_010320570	NL
XP_010320781	NL
XP_015616244	NL
NP_001330753	NL
XP_010319324	NL
XP_015615065	NL
XP_025882295	NL
XP_015649720	NL
XP_015614902	NL
NP_176135	NL
XP_004243429	NL
NP_001329657	NL
NP_001330754	NL
XP_025886867	NL
NP_001289831	NL
XP_025877421	NL
XP_025875696	NL
NP_001118968	NL
XP_015650973	NL
XP_025876802	NL
NP_001077768	NL
XP_025879967	NL
NP_196092	NL
XP_015631288	NL
XP_010327076	NL
NP_001117266	NL
XP_015644066	NL
XP_015616484	NL
XP_015634175	NL
NP_188064	NL
NP_001322556	NL
XP_025877578	NL
XP_025876382	NL
NP_193640	NL
XP_015644381	NL
XP_025882142	NL
XP_019069506	NL
XP_019070616	NL
NP_001332096	NL
NP_198651	NL
XP_015649273	NL
XP_015612501	NL
XP_015645051	NL
XP_015644514	NL
XP_004242251	NL
XP_015644165	NL
XP_025880084	NL
XP_025880918	NL
XP_004243430	NL
XP_025882822	NL
XP_010324580	NL
XP_025877221	NL
XP_015627005	NL
XP_015644513	NL
XP_004237188	NL
XP_025879166	NL
XP_010319214	NL
XP_015615521	NL
XP_025882389	NL
NP_001332491	NL
XP_015620087	NL
XP_015622671	NL
XP_015644838	NL
XP_019069333	NL
XP_015627001	NL
XP_015612816	NL
XP_004244708	NL
NP_199318	NL
XP_025881139	NL
XP_015622677	NL
XP_015648880	NL
XP_015634586	NL
XP_015618586	NL
NP_001322203	NL
XP_025879328	NL
XP_015617902	NL
XP_015644064	NL
XP_015616486	NL
XP_025881917	NL
XP_019067831	NL
XP_015644161	NL
XP_015613479	NL
NP_001321856	NL
XP_015632489	NL
NP_001234836	NL
XP_004243044	NL
XP_015644167	NL
NP_001322204	NL
XP_015617985	NL
XP_015644063	NL
NP_199539	NL
NP_176137	NL
XP_015629524	NL
XP_015640727	NL
XP_010320686	NL
XP_015613051	NL
NP_001154222	NL
XP_015626048	NL
XP_015618290	NL
XP_015636089	NL
XP_025883349	NL
XP_019068848	NL
XP_015616330	NL
XP_015644067	NL
XP_015644380	NL
NP_001331782	NL
XP_015627004	NL
XP_015649127	NL
NP_001329656	NL
XP_015613053	NL
NP_001322024	NL
XP_015615761	NL
XP_019068820	NL
XP_015616250	NL
XP_004242250	NL
XP_015650502	NL
XP_015648215	NL
XP_015614492	NL
XP_015644164	NL
XP_015644515	NL
XP_015627003	NL
XP_015632488	NL
XP_015650106	NL
XP_015616983	NL
XP_015620643	NL
XP_025876414	NL
XP_025877290	NL
NP_001319642	NL
XP_015634174	NL
NP_001332396	NL
XP_015615734	NL
XP_015627000	NL
XP_015644384	NL
NP_001328661	NL
NP_001322205	NL
XP_004243045	NL
XP_015615066	NL
XP_015641736	NL
XP_015617838	NL
XP_019071640	NL
XP_015617842	NL
XP_025881996	NL
XP_015644184	NL
XP_015644383	NL
XP_015644065	NL
XP_025886374	NL
XP_019067830	NL
XP_015644160	NL
XP_025883227	NL
XP_015619239	NL
XP_015616479	NL
XP_015649202	NL
XP_015615111	NL
XP_015620000	NL
XP_015610815	NL
NP_001330323	NL
XP_015651201	NL
XP_025886067	NL
XP_015617277	NL
XP_015615068	NL
XP_015617295	NL
XP_015641738	NL
XP_010314773	NL
XP_015617048	NL
XP_019071639	NL
XP_015643215	NL
XP_025877511	NL
XP_015651197	NL
XP_004239406	NL
XP_010316406	NL
XP_015612906	NL
XP_015619240	NL
XP_025884029	NL
XP_015617903	NL
XP_015618360	NL
XP_025879169	NL
XP_015622635	NL
XP_025877235	NL
XP_004243493	NL
XP_025883409	NL
XP_015631287	NL
XP_015629565	NL
XP_025882757	NL
XP_025876967	NL
XP_015619999	NL
NP_001329658	NL
XP_025876331	NL
XP_004231569	NL
XP_004245923	NL
XP_015620847	NL
XP_015616994	NL
XP_015633066	NL
NP_001322964	NL
XP_015626219	NL
XP_019066422	NL
XP_010320901	NL
XP_015617275	NL
XP_015632486	NL
XP_025886383	NL
XP_019068818	NL
XP_015617417	NL
XP_015616993	NL
XP_025883350	NL
XP_015615795	NL
NP_001323308	NL
XP_015634135	NL
XP_015629988	NL
XP_015620001	NL
XP_025881228	NL
XP_025876381	NL
XP_004239469	NL
NP_001319267	NL
XP_015640524	NL
XP_015651200	NL
XP_015644382	NL
XP_025881435	NL
XP_015645052	NL
XP_004242252	NL
XP_015620669	NL
XP_015633893	NL
NP_201492	NL
XP_015640523	NL
XP_019068819	NL
XP_025877445	NL
XP_015617414	NL
XP_015650500	NL
XP_025880016	NL
NP_001321319	NL
XP_015617294	NL
NP_001321385	NL
XP_015617843	NL
NP_001323309	NL
XP_019069769	NL
XP_015612015	NL
XP_015617776	NL
XP_015640787	NL
XP_025876365	NL
NP_001332492	NL
NP_001322558	NL
XP_015634134	NL
XP_015620642	NL
XP_015622672	NL
XP_015616982	NL
XP_015615069	NL
XP_019071116	NL
XP_015627002	NL
XP_015618287	NL
NP_001323733	NL
XP_025879675	NL
NP_176562	NL
XP_019071638	NL
XP_010320900	NL
XP_015616995	NL
XP_015644162	NL
NP_001319265	NL
XP_004248043	NL
XP_025880879	NL
NP_001319272	NL
XP_025879168	NL
XP_025884028	NL
XP_025877234	NL
XP_015613052	NL
NP_001323734	NL
XP_004234047	NL
NP_001326498	NL
XP_015617416	NL
XP_015613189	NL
XP_015617296	NL
XP_025880311	NL
XP_025886236	NL
NP_001320123	NL
XP_015617682	NL
XP_004239389	NL
XP_025883431	NL
NP_001322571	NL
XP_015614414	NL
XP_015626999	NL
XP_025881383	NL
XP_015633067	NL
XP_015617420	NL
XP_025880881	NL
XP_015617855	NL
XP_015631286	NL
NP_001320323	NL
XP_015612905	NL
XP_025879170	NL
XP_015620089	NL
XP_015648081	NL
XP_015612995	NL
XP_015644068	NL
XP_010316405	NL
XP_015626228	NL
XP_015612320	NL
XP_025882084	NL
XP_015633065	NL
XP_025887356	NL
XP_015612556	NL
XP_015648264	NL
XP_015620857	NL
XP_015617851	NL
XP_025877825	NL
XP_025875811	NL
XP_025885153	NL
XP_010316407	NL
NP_187360	NL
NP_001330749	NL
XP_025880238	NL
NP_174620	NL
XP_015622636	NL
XP_015617423	NL
XP_004244420	NL
XP_025884568	NL
XP_025876179	NL
XP_025884479	NL
XP_015651196	NL
XP_015616846	NL
NP_001329652	NL
XP_010320777	NL
XP_015618229	NL
XP_015632485	NL
XP_015617276	NL
XP_019069317	NL
XP_025876451	NL
XP_015650972	NL
XP_015633643	NL
XP_004233876	NL
XP_015611123	NL
XP_015645210	NL
NP_851133	NL
XP_025888775	NL
XP_025881222	NL
XP_025876366	NL
XP_015635455	NL
NP_194339	NL
XP_015617775	NL
NP_001330752	NL
XP_015617624	NL
XP_015634108	NL
XP_025886804	NL
XP_015610734	NL
XP_025877099	NL
NP_001321386	NL
XP_025880880	NL
XP_015614903	NL
XP_025886344	NL
XP_025879171	NL
XP_015616482	NL
XP_004236838	NL
NP_001323155	NL
XP_015618286	NL
XP_015644168	NL
XP_015613188	NL
NP_192939	NL
XP_015617777	NL
XP_004251533	NL
XP_015617850	NL
XP_025879162	NL
XP_019067937	NL
XP_025880017	NL
XP_025880883	NL
XP_015622678	NL
XP_015626044	NL
XP_004252495	NL
XP_015626998	NL
XP_025884019	NL
XP_015619636	NL
XP_015617861	NL
XP_025876941	NL
XP_015620088	NL
XP_025880884	NL
XP_025877243	NL
XP_015644837	NL
XP_019067712	NL
XP_025876455	NL
XP_015616996	NL
XP_025875888	NL
NP_199457	OTHER
NP_199333	OTHER
NP_001323796	OTHER
NP_001329873	OTHER
NP_001329582	OTHER
NP_199322	OTHER
NP_001329874	OTHER
NP_849399	OTHER
NP_001329882	OTHER
NP_001329877	OTHER
NP_001328514	OTHER
NP_001329719	OTHER
NP_197290	OTHER
NP_001329875	OTHER
NP_001332395	OTHER
NP_177428	OTHER
NP_001319970	OTHER
NP_179298	OTHER
NP_199303	OTHER
NP_193688	OTHER
NP_001330203	OTHER
NP_001319972	OTHER
NP_001329216	OTHER
NP_193687	OTHER
NP_001331999	OTHER
NP_192680	OTHER
NP_001329721	OTHER
NP_001329583	OTHER
XP_004253023	OTHER
NP_001329881	OTHER
NP_001332185	OTHER
NP_190725	OTHER
NP_001329580	OTHER
NP_001327255	OTHER
NP_175170	OTHER
NP_001329720	OTHER
NP_001332184	OTHER
NP_001329880	OTHER
NP_193432	OTHER
NP_192585	OTHER
NP_001329581	OTHER
NP_001329883	OTHER
XP_010325393	TN
NP_001330256	TN
NP_173205	TN
XP_004244328	TN
NP_173204	TN
NP_001319887	TN
NP_001318809	TN
NP_001330254	TN
NP_001185387	TN
XP_019070892	TN
NP_566223	TN
NP_177430	TN
NP_001330255	TN
XP_015630634	TN
NP_177438	TN
NP_001190494	TN
NP_001330257	TN
NP_001318764	TN
NP_198825	TN
NP_177433	TN
XP_015648780	TN
XP_015630721	TN
NP_177437	TN
NP_176783	TN
NP_001319465	TN
NP_177434	TN
NP_177432	TN
NP_001330258	TN
NP_001319029	TN
NP_001330259	TN
NP_200433	TN
NP_001332331	TN
NP_568664	TN
NP_001329041	TNL
NP_001154757	TNL
NP_001328019	TNL
NP_001322142	TNL
XP_010312806	TNL
NP_001077769	TNL
NP_001328022	TNL
NP_198990	TNL
NP_174038	TNL
XP_004231677	TNL
XP_025888663	TNL
NP_001322560	TNL
NP_001330480	TNL
NP_001329036	TNL
XP_025886703	TNL
NP_199688	TNL
NP_193428	TNL
NP_001185386	TNL
NP_001323706	TNL
NP_198970	TNL
NP_199264	TNL
NP_174439	TNL
NP_197298	TNL
NP_001324491	TNL
NP_001078237	TNL
NP_001328444	TNL
NP_001328967	TNL
NP_001330140	TNL
NP_176044	TNL
XP_025886704	TNL
XP_025883917	TNL
NP_176560	TNL
NP_001329040	TNL
NP_199336	TNL
XP_025888731	TNL
NP_187072	TNL
NP_197661	TNL
NP_179279	TNL
NP_197270	TNL
NP_001328447	TNL
NP_001322561	TNL
NP_001330481	TNL
NP_199319	TNL
NP_001328445	TNL
XP_025888661	TNL
NP_199337	TNL
NP_199438	TNL
XP_019066547	TNL
XP_025888012	TNL
NP_001329043	TNL
NP_001318742	TNL
NP_001326120	TNL
NP_199976	TNL
NP_193420	TNL
NP_001330479	TNL
NP_001328966	TNL
NP_001332026	TNL
NP_849398	TNL
NP_190049	TNL
XP_004239367	TNL
NP_199725	TNL
NP_197336	TNL
NP_001322025	TNL
NP_176043	TNL
NP_195338	TNL
NP_001154372	TNL
XP_010321493	TNL
NP_001329037	TNL
XP_025884749	TNL
NP_001328450	TNL
NP_001326550	TNL
NP_001326420	TNL
NP_001318694	TNL
NP_001321225	TNL
NP_851172	TNL
NP_199334	TNL
NP_001330712	TNL
NP_001321382	TNL
NP_176571	TNL
NP_197337	TNL
NP_001330640	TNL
NP_198907	TNL
NP_564971	TNL
NP_177429	TNL
NP_198989	TNL
NP_190026	TNL
NP_001329119	TNL
NP_001330960	TNL
XP_025888331	TNL
NP_199439	TNL
NP_001316454	TNL
NP_190034	TNL
NP_001331342	TNL
XP_004243783	TNL
NP_851117	TNL
XP_004231293	TNL
NP_192855	TNL
NP_001319997	TNL
NP_001329118	TNL
NP_001328451	TNL
XP_004228499	TNL
XP_004237584	TNL
XP_025888869	TNL
NP_001326421	TNL
XP_004230402	TNL
NP_176572	TNL
NP_001319971	TNL
NP_001330137	TNL
NP_001154444	TNL
NP_001328446	TNL
NP_001330641	TNL
NP_001154443	TNL
NP_176047	TNL
NP_001321224	TNL
NP_173203	TNL
NP_001319123	TNL
NP_001326419	TNL
NP_001322559	TNL
NP_001326548	TNL
NP_001328969	TNL
NP_001328448	TNL
NP_001327594	TNL
XP_025884979	TNL
NP_001330714	TNL
NP_001332328	TNL
NP_001331341	TNL
NP_179297	TNL
XP_004233763	TNL
NP_199339	TNL
XP_025883918	TNL
NP_001318718	TNL
NP_001321383	TNL
NP_001330713	TNL
NP_001326422	TNL
NP_176561	TNL
NP_001321380	TNL
NP_001331309	TNL
XP_019066548	TNL
NP_195337	TNL
NP_001331467	TNL
NP_192938	TNL
NP_001321538	TNL
NP_199300	TNL
XP_004228809	TNL
NP_198969	TNL
NP_001185252	TNL
NP_179024	TNL
NP_001330758	TNL
NP_001185325	TNL
NP_200620	TNL
NP_001318593	TNL
NP_001190516	TNL
NP_199464	TNL
NP_001329659	TNL
NP_193425	TNL
NP_001319937	TNL
XP_010320639	TNL
NP_176760	TNL
NP_193424	TNL
NP_001326549	TNL
NP_001329614	TNL
NP_001328449	TNL
NP_001328968	TNL
XP_025884750	TNL
XP_010324492	TNL
NP_001329411	TNL
NP_001332329	TNL
NP_001321381	TNL
NP_198701	TNL
NP_193686	TNL
NP_001331343	TNL
NP_199459	TNL
NP_001327784	TNL
XP_010314215	TNL
XP_010315688	TNL
NP_001328970	TNL
NP_001078715	TNL
NP_193685	TNL
NP_001322890	TNL
NP_974894	TNL
NP_001328020	TNL
NP_001332330	TNL
NP_198509	TNL
NP_193427	TNL
XP_025886702	TNL
NP_001117396	TNL
NP_001322562	TNL
NP_174037	TNL
NP_190724	TNL
NP_190053	TNL
NP_001329039	TNL
NP_850654	TNL
NP_001118772	TNL
NP_001330914	TNL
NP_001119319	TNL
NP_001322143	TNL
NP_850655	TNL
NP_001330138	TNL
NP_001329042	TNL
NP_001329038	TNL
NP_177427	TNL
NP_001328021	TNL
NP_199338	TNL
NP_001330139	TNL
NP_196686	TNL
XP_010320695	TNL
NP_199463	TNL
XP_004237202	TNL
NP_001326119	TNL
XP_010315689	TNL
NP_001318538	TNL
NP_198826	TNL
NP_198650	TNL
NP_176590	TNL
NP_001324492	TNL
XP_004250576	TNL
NP_193173	TNL
NP_849410	TNL
NP_001320566	TNL
NP_199305	TX
XP_015647728	TX
NP_192320	TX
NP_199304	TX
NP_001154418	TX
NP_176718	TX
NP_001321259	TX
NP_176094	TX
NP_001327975	TX
NP_193725	TX
NP_001321258	TX
NP_973487	TX
NP_192873	TX
NP_973477	TX
NP_974577	TX
NP_199321	TX
NP_001154434	TX
NP_176093	TX
NP_001321262	TX
NP_001319325	TX
NP_176236	TX
NP_001031980	TX
NP_199335	TX
NP_001077695	TX
XP_004242219	TX
NP_001328653	TX
NP_178403	TX
XP_025876925	TX
NP_001328654	TX
NP_180773	TX
XP_025887844	TX
NP_176076	TX
NP_194082	TX
NP_974060	TX
NP_001319193	TX
XP_004244365	TX
NP_001321257	TX
NP_683292	TX
NP_199320	TX
NP_001321260	TX
NP_175698	TX
XP_004253017	TX
NP_851131	TX
NP_176080	TX
NP_001321263	TX
NP_001321264	TX
XP_015646306	TX
NP_001319192	TX
NP_001319261	TX
NP_001077816	TX
NP_001321261	TX
NP_001330107	TX
NP_001321265	TX
NP_199313	TX
NP_181989	TX
NP_177436	TX
NP_001328652	TX
NP_175538	TX
NP_177435	TX
XP_004229706	TX
NP_001320049	TX
NP_001321256	TX
NP_193426	TX
XP_004253177	TX
NP_001320048	TX
NP_974578	TX
NP_001322028	TX
NP_178429	TX
XP_004233826	TX
NP_001031022	RLK
NP_001031164	RLK
NP_001031244	RLK
NP_001031435	RLK
NP_001031498	RLK
NP_001031499	RLK
NP_001031769	RLK
NP_001031820	RLK
NP_001031898	RLK
NP_001031972	RLK
NP_001032080	RLK
NP_001077512	RLK
NP_001077716	RLK
NP_001077731	RLK
NP_001077858	RLK
NP_001078300	RLK
NP_001078351	RLK
NP_001078435	RLK
NP_001078562	RLK
NP_001078577	RLK
NP_001078591	RLK
NP_001078773	RLK
NP_001078779	RLK
NP_001117479	RLK
NP_001117501	RLK
NP_001119030	RLK
NP_001119458	RLK
NP_001119508	RLK
NP_001154349	RLK
NP_001154438	RLK
NP_001154439	RLK
NP_001154440	RLK
NP_001184927	RLK
NP_001184930	RLK
NP_001184932	RLK
NP_001184962	RLK
NP_001185009	RLK
NP_001185122	RLK
NP_001185200	RLK
NP_001185247	RLK
NP_001185301	RLK
NP_001185332	RLK
NP_001189598	RLK
NP_001189684	RLK
NP_001189761	RLK
NP_001189801	RLK
NP_001189971	RLK
NP_001190097	RLK
NP_001190168	RLK
NP_001190203	RLK
NP_001190289	RLK
NP_001190382	RLK
NP_001190383	RLK
NP_001190595	RLK
NP_001190618	RLK
NP_001190624	RLK
NP_001190651	RLK
NP_001190672	RLK
NP_001190794	RLK
NP_001190809	RLK
NP_001190865	RLK
NP_001190886	RLK
NP_001190904	RLK
NP_001233773	RLK
NP_001233866	RLK
NP_001233871	RLK
NP_001233877	RLK
NP_001233883	RLK
NP_001233930	RLK
NP_001233936	RLK
NP_001234483	RLK
NP_001234504	RLK
NP_001234580	RLK
NP_001234626	RLK
NP_001234712	RLK
NP_001234719	RLK
NP_001234725	RLK
NP_001234730	RLK
NP_001234869	RLK
NP_001265893	RLK
NP_001265903	RLK
NP_001265974	RLK
NP_001269003	RLK
NP_001274713	RLK
NP_001289825	RLK
NP_001296180	RLK
NP_001297254	RLK
NP_001302425	RLK
NP_001306257	RLK
NP_001307189	RLK
NP_001307224	RLK
NP_001307241	RLK
NP_001307541	RLK
NP_001307546	RLK
NP_001307719	RLK
NP_001307817	RLK
NP_001307848	RLK
NP_001307923	RLK
NP_001307979	RLK
NP_001308059	RLK
NP_001316046	RLK
NP_001318220	RLK
NP_001318223	RLK
NP_001318309	RLK
NP_001318310	RLK
NP_001318404	RLK
NP_001318408	RLK
NP_001318417	RLK
NP_001318422	RLK
NP_001318496	RLK
NP_001318574	RLK
NP_001318610	RLK
NP_001318669	RLK
NP_001318692	RLK
NP_001318693	RLK
NP_001318746	RLK
NP_001318747	RLK
NP_001318798	RLK
NP_001318827	RLK
NP_001318839	RLK
NP_001318840	RLK
NP_001318851	RLK
NP_001318981	RLK
NP_001319002	RLK
NP_001319018	RLK
NP_001319040	RLK
NP_001319199	RLK
NP_001319201	RLK
NP_001319202	RLK
NP_001319214	RLK
NP_001319251	RLK
NP_001319284	RLK
NP_001319387	RLK
NP_001319631	RLK
NP_001319689	RLK
NP_001319694	RLK
NP_001319738	RLK
NP_001319765	RLK
NP_001319867	RLK
NP_001319868	RLK
NP_001319904	RLK
NP_001319982	RLK
NP_001320016	RLK
NP_001320019	RLK
NP_001320020	RLK
NP_001320039	RLK
NP_001320040	RLK
NP_001320041	RLK
NP_001320042	RLK
NP_001320043	RLK
NP_001320044	RLK
NP_001320045	RLK
NP_001320081	RLK
NP_001320117	RLK
NP_001320136	RLK
NP_001320243	RLK
NP_001320255	RLK
NP_001320256	RLK
NP_001320257	RLK
NP_001320258	RLK
NP_001320259	RLK
NP_001320260	RLK
NP_001320261	RLK
NP_001320262	RLK
NP_001320263	RLK
NP_001320264	RLK
NP_001320265	RLK
NP_001320266	RLK
NP_001320417	RLK
NP_001320418	RLK
NP_001320467	RLK
NP_001320487	RLK
NP_001320503	RLK
NP_001320504	RLK
NP_001320505	RLK
NP_001320506	RLK
NP_001320507	RLK
NP_001320508	RLK
NP_001320509	RLK
NP_001320522	RLK
NP_001320523	RLK
NP_001320524	RLK
NP_001320603	RLK
NP_001320604	RLK
NP_001320621	RLK
NP_001320657	RLK
NP_001320658	RLK
NP_001320665	RLK
NP_001320669	RLK
NP_001320719	RLK
NP_001320726	RLK
NP_001320727	RLK
NP_001320810	RLK
NP_001320811	RLK
NP_001320812	RLK
NP_001320836	RLK
NP_001320881	RLK
NP_001320886	RLK
NP_001320921	RLK
NP_001320922	RLK
NP_001321004	RLK
NP_001321078	RLK
NP_001321080	RLK
NP_001321081	RLK
NP_001321121	RLK
NP_001321135	RLK
NP_001321136	RLK
NP_001321137	RLK
NP_001321144	RLK
NP_001321228	RLK
NP_001321229	RLK
NP_001321232	RLK
NP_001321302	RLK
NP_001321311	RLK
NP_001321370	RLK
NP_001321477	RLK
NP_001321478	RLK
NP_001321483	RLK
NP_001321579	RLK
NP_001321603	RLK
NP_001321705	RLK
NP_001321706	RLK
NP_001321708	RLK
NP_001321709	RLK
NP_001321794	RLK
NP_001321795	RLK
NP_001321796	RLK
NP_001321797	RLK
NP_001321827	RLK
NP_001321841	RLK
NP_001321842	RLK
NP_001321899	RLK
NP_001321900	RLK
NP_001321901	RLK
NP_001321939	RLK
NP_001321940	RLK
NP_001321944	RLK
NP_001321945	RLK
NP_001321966	RLK
NP_001321967	RLK
NP_001322112	RLK
NP_001322219	RLK
NP_001322220	RLK
NP_001322311	RLK
NP_001322341	RLK
NP_001322403	RLK
NP_001322478	RLK
NP_001322479	RLK
NP_001322633	RLK
NP_001322634	RLK
NP_001322718	RLK
NP_001322768	RLK
NP_001322769	RLK
NP_001322770	RLK
NP_001322832	RLK
NP_001322897	RLK
NP_001322898	RLK
NP_001322917	RLK
NP_001322950	RLK
NP_001322951	RLK
NP_001322952	RLK
NP_001322953	RLK
NP_001322954	RLK
NP_001322955	RLK
NP_001322985	RLK
NP_001322986	RLK
NP_001323008	RLK
NP_001323131	RLK
NP_001323166	RLK
NP_001323204	RLK
NP_001323205	RLK
NP_001323206	RLK
NP_001323214	RLK
NP_001323321	RLK
NP_001323323	RLK
NP_001323343	RLK
NP_001323435	RLK
NP_001323483	RLK
NP_001323484	RLK
NP_001323490	RLK
NP_001323564	RLK
NP_001323607	RLK
NP_001323641	RLK
NP_001323735	RLK
NP_001323736	RLK
NP_001323737	RLK
NP_001323738	RLK
NP_001324112	RLK
NP_001324113	RLK
NP_001324219	RLK
NP_001324220	RLK
NP_001324330	RLK
NP_001324331	RLK
NP_001324332	RLK
NP_001324333	RLK
NP_001324376	RLK
NP_001324409	RLK
NP_001324410	RLK
NP_001324411	RLK
NP_001324412	RLK
NP_001324448	RLK
NP_001324511	RLK
NP_001324512	RLK
NP_001324513	RLK
NP_001324598	RLK
NP_001324680	RLK
NP_001324737	RLK
NP_001324776	RLK
NP_001325096	RLK
NP_001325098	RLK
NP_001325099	RLK
NP_001325100	RLK
NP_001325138	RLK
NP_001325310	RLK
NP_001325421	RLK
NP_001325736	RLK
NP_001325809	RLK
NP_001325814	RLK
NP_001325816	RLK
NP_001325817	RLK
NP_001325818	RLK
NP_001326106	RLK
NP_001326265	RLK
NP_001326267	RLK
NP_001326268	RLK
NP_001326270	RLK
NP_001326271	RLK
NP_001326272	RLK
NP_001326273	RLK
NP_001326274	RLK
NP_001326355	RLK
NP_001326459	RLK
NP_001326460	RLK
NP_001326539	RLK
NP_001326540	RLK
NP_001326541	RLK
NP_001326542	RLK
NP_001326543	RLK
NP_001326544	RLK
NP_001326545	RLK
NP_001326585	RLK
NP_001326586	RLK
NP_001326588	RLK
NP_001326643	RLK
NP_001326721	RLK
NP_001326829	RLK
NP_001326830	RLK
NP_001326911	RLK
NP_001327243	RLK
NP_001327327	RLK
NP_001327328	RLK
NP_001327329	RLK
NP_001327330	RLK
NP_001327645	RLK
NP_001327646	RLK
NP_001327766	RLK
NP_001327803	RLK
NP_001327866	RLK
NP_001327867	RLK
NP_001327868	RLK
NP_001327991	RLK
NP_001327992	RLK
NP_001328060	RLK
NP_001328061	RLK
NP_001328081	RLK
NP_001328082	RLK
NP_001328083	RLK
NP_001328084	RLK
NP_001328085	RLK
NP_001328105	RLK
NP_001328115	RLK
NP_001328177	RLK
NP_001328178	RLK
NP_001328210	RLK
NP_001328211	RLK
NP_001328212	RLK
NP_001328257	RLK
NP_001328289	RLK
NP_001328290	RLK
NP_001328301	RLK
NP_001328433	RLK
NP_001328434	RLK
NP_001328457	RLK
NP_001328465	RLK
NP_001328543	RLK
NP_001328562	RLK
NP_001328630	RLK
NP_001328631	RLK
[truncated: 3,529 more rows]
