# Supplementary material for: RefPlantNLR is a comprehensive collection of experimentally validated plant disease resistance proteins from the NLR family
Source: PLoS Biol. 2021 Oct 20;19(10):e3001124. doi: 10.1371/journal.pbio.3001124 (PMC8559963; doi:10.1371/journal.pbio.3001124)
Supplement: S3 Appendix — Scripts and data. (ZIP) [file pbio.3001124.s034.zip › Appendix_S3_Benchmarking_Proteomes/NLRtracker/GCF_000001735.4_TAIR10.1_protein_NLRtracker.tsv]

seqname	Status	Subclass (putative)	Domain	Domain architecture simplified
NP_001031207	NLR	CC-NLR	(CC)(NBARC)(LRR)	CNL
NP_001031216	NLR	CC-NLR	(NBARC)(LRR)	NL
NP_001031229	MLKL	MLKL	(MLKL)(PKin)	MO
NP_001031652	NLR	UNDETERMINED	(NBARC)(BRX)(BRX)(BRX)	NO
NP_001031781	NLR	CCR-NLR	(RPW8)(NBARC)(LRR)	RNL
NP_001031980	TX	TX	(TIR)	T
NP_001077695	TX	TX	(OTHER)(OTHER)(TIR)	OT
NP_001077742	NLR	CC-NLR	(CC)(NBARC)(LRR)	CNL
NP_001077768	NLR	UNDETERMINED	(NBARC)(LRR)	NL
NP_001077769	NLR	TIR-NLR	(TIR)(NBARC)(LRR)	TNL
NP_001077816	TX	TX	(TIR)	T
NP_001078237	NLR	TIR-NLR	(TIR)(NBARC)(LRR)	TNL
NP_001078715	NLR	TIR-NLR	(TIR)(NBARC)(LRR)	TNL
NP_001078718	NLR	UNDETERMINED	(NBARC)	N
NP_001078719	degenerate NLR	UNDETERMINED	(PLOOP)(LRR)	PL
NP_001117266	NLR	CC-NLR	(NBARC)(LRR)	NL
NP_001117396	NLR	TIR-NLR	(TIR)(NBARC)(LRR)	TNL
NP_001117515	NLR	CC-NLR	(CC)(NBARC)(LRR)	CNL
NP_001118772	NLR	TIR-NLR	(TIR)(NBARC)(LRR)	TNL
NP_001118968	NLR	TIR-NLR	(OTHER)(WRKY)(WRKY)(TIR)(NBARC)(LRR)(PKin)	OTNLO
NP_001119319	NLR	TIR-NLR	(TIR)(NBARC)(LRR)	TNL
NP_001154222	NLR	TIR-NLR	(OTHER)(WRKY)(WRKY)(TIR)(NBARC)(LRR)(PKin)	OTNLO
NP_001154372	NLR	TIR-NLR	(TIR)(NBARC)(LRR)	TNL
NP_001154418	TX	TX	(OTHER)(OTHER)(TIR)	OT
NP_001154434	TX	TX	(TIR)	T
NP_001154443	NLR	TIR-NLR	(TIR)(NBARC)(LRR)	TNL
NP_001154444	NLR	TIR-NLR	(TIR)(NBARC)(LRR)	TNL
NP_001154757	NLR	TIR-NLR	(TIR)(NBARC)(LRR)	TNL
NP_001184970	NLR	CC-NLR	(NBARC)(LRR)	NL
NP_001185252	NLR	TIR-NLR	(TIR)(NBARC)(LRR)	TNL
NP_001185254	NLR	UNDETERMINED	(NBARC)(LRR)	NL
NP_001185265	NLR	CC-NLR	(CC)(NBARC)(LRR)	CNL
NP_001185325	NLR	TIR-NLR	(TIR)(NBARC)(LRR)	TNL
NP_001185386	NLR	TIR-NLR	(TIR)(NBARC)(LRR)	TNL
NP_001185387	NLR	TIR-NLR	(TIR)(NBARC)	TN
NP_001190474	degenerate NLR	CC-NLR or CCR-NLR or CCG10-NLR	(LRR)	L
NP_001190494	NLR	TIR-NLR	(TIR)(NBARC)(NBARC)	TNN
NP_001190516	NLR	TIR-NLR	(TIR)(NBARC)(LRR)	TNL
NP_001318538	NLR	TIR-NLR	(TIR)(NBARC)(LRR)	TNL
NP_001318593	NLR	TIR-NLR	(TIR)(NBARC)(LRR)	TNL
NP_001318694	NLR	TIR-NLR	(TIR)(NBARC)(LRR)	TNL
NP_001318718	NLR	TIR-NLR	(TIR)(NBARC)(LRR)	TNL
NP_001318736	NLR	CC-NLR	(CC)(NBARC)(LRR)	CNL
NP_001318737	NLR	CC-NLR or CCR-NLR or CCG10-NLR	(NBARC)(LRR)	NL
NP_001318742	NLR	TIR-NLR	(TIR)(NBARC)(LRR)	TNL
NP_001318743	degenerate NLR	CC-NLR or CCR-NLR or CCG10-NLR	(LRR)	L
NP_001318764	NLR	TIR-NLR	(TIR)(NBARC)(NBARC)	TNN
NP_001318809	degenerate NLR	TN (OTHER)	(TIR)(PLOOP)	TP
NP_001318986	NLR	CC-NLR or CCR-NLR or CCG10-NLR	(NBARC)(LRR)	NL
NP_001319029	NLR	TIR-NLR	(TIR)(NBARC)	TN
NP_001319123	NLR	TIR-NLR	(TIR)(NBARC)(LRR)	TNL
NP_001319192	TX	TX	(OTHER)(OTHER)(TIR)	OT
NP_001319193	TX	TX	(OTHER)(TIR)	OT
NP_001319213	NLR	CC-NLR	(CC)(NBARC)(LRR)	CNL
NP_001319261	TX	TX	(TIR)	T
NP_001319265	NLR	CC-NLR	(CC)(NBARC)(LRR)	CNL
NP_001319266	NLR	CC-NLR	(CC)(NBARC)(LRR)	CNL
NP_001319267	NLR	CC-NLR	(CC)(NBARC)(LRR)	CNL
NP_001319272	NLR	CC-NLR	(CC)(NBARC)(LRR)	CNL
NP_001319325	TX	TX	(TIR)	T
NP_001319465	NLR	TIR-NLR	(TIR)(NBARC)	TN
NP_001319549	NLR	CC-NLR	(CC)(NBARC)(LRR)	CNL
NP_001319561	NLR	CC-NLR	(NBARC)	N
NP_001319642	NLR	UNDETERMINED	(NBARC)(LRR)	NL
NP_001319887	NLR	TIR-NLR	(TIR)(NBARC)	TN
NP_001319937	NLR	TIR-NLR	(TIR)(NBARC)(LRR)	TNL
NP_001319970	NLR	TIR-NLR	(TIR)(NBARC)(LRR)	TNL
NP_001319971	NLR	TIR-NLR	(TIR)(NBARC)(LRR)(LRR)	TNL
NP_001319972	NLR	TIR-NLR	(TIR)(NBARC)(BRX)(BRX)(BRX)	TNO
NP_001319973	NLR	UNDETERMINED	(NBARC)(BRX)(BRX)(BRX)	NO
NP_001319997	NLR	TIR-NLR	(OTHER)(TIR)(NBARC)(LRR)	OTNL
NP_001320048	degenerate NLR	TN (OTHER)	(TIR)(PLOOP)	TP
NP_001320049	TX	TX	(TIR)	T
NP_001320123	NLR	CCR-NLR	(RPW8)(NBARC)(LRR)	RNL
NP_001320323	NLR	CC-NLR	(NBARC)(LRR)	NL
NP_001320502	NLR	CC-NLR	(NBARC)(LRR)	NL
NP_001320536	NLR	CC-NLR	(NBARC)(LRR)	NL
NP_001320537	NLR	CC-NLR	(NBARC)(LRR)	NL
NP_001320538	NLR	CC-NLR	(NBARC)(LRR)	NL
NP_001320566	NLR	TIR-NLR	(TIR)(NBARC)(LRR)	TNL
NP_001320574	NLR	CC-NLR	(NBARC)	N
NP_001320908	NLR	CC-NLR	(NBARC)(LRR)	NL
NP_001320909	NLR	CC-NLR	(NBARC)(LRR)	NL
NP_001320910	NLR	CC-NLR	(NBARC)(LRR)	NL
NP_001320959	NLR	CC-NLR or CCR-NLR or CCG10-NLR	(NBARC)(LRR)	NL
NP_001320960	NLR	CC-NLR or CCR-NLR or CCG10-NLR	(NBARC)(LRR)	NL
NP_001321224	NLR	TIR-NLR	(TIR)(NBARC)(LRR)	TNL
NP_001321225	NLR	TIR-NLR	(TIR)(NBARC)(LRR)	TNL
NP_001321226	NLR	UNDETERMINED	(NBARC)(LRR)	NL
NP_001321256	TX	TX	(OTHER)(OTHER)(TIR)	OT
NP_001321257	TX	TX	(OTHER)(OTHER)(TIR)	OT
NP_001321258	TX	TX	(OTHER)(TIR)	OT
NP_001321259	TX	TX	(OTHER)(TIR)	OT
NP_001321260	TX	TX	(OTHER)(TIR)	OT
NP_001321261	TX	TX	(OTHER)(TIR)	OT
NP_001321262	TX	TX	(OTHER)(OTHER)(TIR)	OT
NP_001321263	TX	TX	(OTHER)(TIR)	OT
NP_001321264	TX	TX	(OTHER)(TIR)	OT
NP_001321265	TX	TX	(OTHER)(OTHER)(TIR)	OT
NP_001321319	NLR	UNDETERMINED	(NBARC)(LRR)	NL
NP_001321380	NLR	TIR-NLR	(TIR)(NBARC)(LRR)	TNL
NP_001321381	NLR	TIR-NLR	(TIR)(NBARC)(LRR)	TNL
NP_001321382	NLR	TIR-NLR	(TIR)(NBARC)(LRR)	TNL
NP_001321383	NLR	TIR-NLR	(TIR)(NBARC)(LRR)	TNL
NP_001321385	NLR	CC-NLR	(NBARC)(LRR)	NL
NP_001321386	NLR	CC-NLR	(NBARC)(LRR)	NL
NP_001321538	NLR	TIR-NLR	(TIR)(NBARC)(LRR)	TNL
NP_001321773	NLR	UNDETERMINED	(NBARC)(LRR)	NL
NP_001321774	NLR	UNDETERMINED	(NBARC)(LRR)	NL
NP_001321856	NLR	CC-NLR	(NBARC)(LRR)	NL
NP_001322024	NLR	UNDETERMINED	(NBARC)(LRR)	NL
NP_001322025	NLR	TIR-NLR	(TIR)(NBARC)(LRR)	TNL
NP_001322028	TX	TX	(TIR)	T
NP_001322142	NLR	TIR-NLR	(TIR)(NBARC)(LRR)	TNL
NP_001322143	NLR	TIR-NLR	(TIR)(NBARC)(LRR)(LRR)	TNL
NP_001322203	NLR	CC-NLR	(NBARC)(LRR)	NL
NP_001322204	NLR	CC-NLR or CCR-NLR or CCG10-NLR	(NBARC)(LRR)	NL
NP_001322205	NLR	CC-NLR or CCR-NLR or CCG10-NLR	(NBARC)(LRR)	NL
NP_001322397	NLR	CC-NLR	(CC)(NBARC)(LRR)	CNL
NP_001322398	NLR	CC-NLR	(CC)(NBARC)(LRR)	CNL
NP_001322497	NLR	CC-NLR	(CC)(NBARC)(LRR)	CNL
NP_001322556	NLR	UNDETERMINED	(NBARC)(LRR)	NL
NP_001322557	NLR	UNDETERMINED	(NBARC)(LRR)	NL
NP_001322558	NLR	UNDETERMINED	(NBARC)(LRR)	NL
NP_001322559	NLR	TIR-NLR	(TIR)(NBARC)(LRR)	TNL
NP_001322560	NLR	TIR-NLR	(TIR)(NBARC)(LRR)	TNL
NP_001322561	NLR	TIR-NLR	(TIR)(NBARC)(LRR)	TNL
NP_001322562	NLR	TIR-NLR	(TIR)(NBARC)(LRR)	TNL
NP_001322571	NLR	CC-NLR	(NBARC)(LRR)	NL
NP_001322890	NLR	TIR-NLR	(TIR)(NBARC)(LRR)	TNL
NP_001322914	NLR	CC-NLR	(CC)(NBARC)(LRR)	CNL
NP_001322964	NLR	CC-NLR or CCR-NLR or CCG10-NLR	(NBARC)(LRR)	NL
NP_001323155	NLR	CC-NLR	(NBARC)(LRR)	NL
NP_001323213	NLR	CC-NLR	(CC)(NBARC)(LRR)	CNL
NP_001323308	NLR	CC-NLR	(CC)(NBARC)(LRR)	CNL
NP_001323309	NLR	CC-NLR	(CC)(NBARC)(LRR)	CNL
NP_001323706	NLR	TIR-NLR	(TIR)(NBARC)(LRR)	TNL
NP_001323733	NLR	UNDETERMINED	(NBARC)(LRR)	NL
NP_001323734	NLR	UNDETERMINED	(NBARC)(LRR)	NL
NP_001323796	NLR	TIR-NLR	(TIR)(NBARC)(LRR)	TNL
NP_001324491	NLR	TIR-NLR	(NBARC)(LRR)(LRR)(TIR)	NLT
NP_001324492	NLR	TIR-NLR	(NBARC)(LRR)(LRR)(TIR)	NLT
NP_001325500	RPW8	RPW8	(RPW8)	R
NP_001326119	NLR	TIR-NLR	(TIR)(NBARC)(LRR)	TNL
NP_001326120	NLR	TIR-NLR	(TIR)(NBARC)(LRR)	TNL
NP_001326419	NLR	TIR-NLR	(TIR)(NBARC)(LRR)	TNL
NP_001326420	NLR	TIR-NLR	(TIR)(NBARC)(LRR)	TNL
NP_001326421	NLR	TIR-NLR	(TIR)(NBARC)(LRR)	TNL
NP_001326422	NLR	TIR-NLR	(TIR)(NBARC)(LRR)	TNL
NP_001326498	NLR	UNDETERMINED	(NBARC)(LRR)	NL
NP_001326548	NLR	TIR-NLR	(TIR)(NBARC)(LRR)	TNL
NP_001326549	NLR	TIR-NLR	(TIR)(NBARC)(LRR)	TNL
NP_001326550	NLR	TIR-NLR	(TIR)(NBARC)(LRR)	TNL
NP_001327255	NLR	TIR-NLR	(TIR)(NBARC)(LRR)	TNL
NP_001327594	NLR	TIR-NLR	(TIR)(NBARC)(LRR)	TNL
NP_001327784	NLR	TIR-NLR	(TIR)(NBARC)(LRR)	TNL
NP_001327975	degenerate NLR	TN (OTHER)	(TIR)(PLOOP)	TP
NP_001328019	NLR	TIR-NLR	(TIR)(NBARC)(LRR)(LRR)	TNL
NP_001328020	NLR	TIR-NLR	(TIR)(NBARC)(LRR)(LRR)	TNL
NP_001328021	NLR	TIR-NLR	(TIR)(NBARC)(LRR)(LRR)	TNL
NP_001328022	NLR	TIR-NLR	(TIR)(NBARC)(LRR)(LRR)	TNL
NP_001328297	NLR	CC-NLR or CCR-NLR or CCG10-NLR	(NBARC)(LRR)	NL
NP_001328414	NLR	CC-NLR	(NBARC)(LRR)	NL
NP_001328444	NLR	TIR-NLR	(TIR)(NBARC)(LRR)	TNL
NP_001328445	NLR	TIR-NLR	(TIR)(NBARC)(LRR)	TNL
NP_001328446	NLR	TIR-NLR	(TIR)(NBARC)(LRR)	TNL
NP_001328447	NLR	TIR-NLR	(TIR)(NBARC)(LRR)	TNL
NP_001328448	NLR	TIR-NLR	(TIR)(NBARC)(LRR)	TNL
NP_001328449	NLR	TIR-NLR	(TIR)(NBARC)(LRR)	TNL
NP_001328450	NLR	TIR-NLR	(TIR)(NBARC)(LRR)	TNL
NP_001328451	NLR	TIR-NLR	(TIR)(NBARC)(LRR)	TNL
NP_001328514	NLR	TIR-NLR	(TIR)(NBARC)(LRR)	TNL
NP_001328652	TX	TX	(TIR)(TIR)	TT
NP_001328653	TX	TX	(TIR)(TIR)	TT
NP_001328654	TX	TX	(TIR)	T
NP_001328661	NLR	UNDETERMINED	(NBARC)(LRR)	NL
NP_001328966	NLR	TIR-NLR	(TIR)(NBARC)(LRR)(LRR)	TNL
NP_001328967	NLR	TIR-NLR	(TIR)(NBARC)(LRR)(LRR)	TNL
NP_001328968	NLR	TIR-NLR	(TIR)(NBARC)(LRR)(LRR)	TNL
NP_001328969	NLR	TIR-NLR	(TIR)(NBARC)(LRR)(LRR)	TNL
NP_001328970	NLR	TIR-NLR	(TIR)(NBARC)(LRR)(LRR)	TNL
NP_001329036	NLR	TIR-NLR	(TIR)(NBARC)(LRR)(LRR)	TNL
NP_001329037	NLR	TIR-NLR	(TIR)(NBARC)(LRR)(LRR)	TNL
NP_001329038	NLR	TIR-NLR	(TIR)(NBARC)(LRR)(LRR)	TNL
NP_001329039	NLR	TIR-NLR	(TIR)(NBARC)(LRR)(LRR)	TNL
NP_001329040	NLR	TIR-NLR	(TIR)(NBARC)(LRR)(LRR)	TNL
NP_001329041	NLR	TIR-NLR	(TIR)(NBARC)(LRR)(LRR)	TNL
NP_001329042	NLR	TIR-NLR	(TIR)(NBARC)(LRR)(LRR)	TNL
NP_001329043	NLR	TIR-NLR	(TIR)(NBARC)(LRR)(LRR)	TNL
NP_001329118	NLR	TIR-NLR	(TIR)(NBARC)(LRR)	TNL
NP_001329119	NLR	TIR-NLR	(TIR)(NBARC)(LRR)	TNL
NP_001329216	NLR	TIR-NLR	(TIR)(NBARC)(LRR)	TNL
NP_001329411	NLR	TIR-NLR	(TIR)(NBARC)(TIR)(NBARC)(LRR)	TNTNL
NP_001329580	NLR	TIR-NLR	(TIR)(NBARC)(LRR)(TIR)	TNLT
NP_001329581	NLR	TIR-NLR	(TIR)(NBARC)(LRR)(TIR)	TNLT
NP_001329582	NLR	TIR-NLR	(TIR)(NBARC)(LRR)(TIR)	TNLT
NP_001329583	NLR	TIR-NLR	(TIR)(NBARC)(LRR)(TIR)	TNLT
NP_001329614	NLR	TIR-NLR	(TIR)(NBARC)(LRR)	TNL
NP_001329652	NLR	TIR-NLR	(OTHER)(WRKY)(WRKY)(TIR)(NBARC)(LRR)(PKin)	OTNLO
NP_001329653	NLR	TIR-NLR	(OTHER)(WRKY)(WRKY)(TIR)(NBARC)(LRR)(PKin)	OTNLO
NP_001329654	NLR	TIR-NLR	(OTHER)(WRKY)(WRKY)(TIR)(NBARC)(LRR)(PKin)	OTNLO
NP_001329655	NLR	TIR-NLR	(OTHER)(WRKY)(WRKY)(TIR)(NBARC)(LRR)(PKin)	OTNLO
NP_001329656	NLR	TIR-NLR	(OTHER)(WRKY)(WRKY)(TIR)(NBARC)(LRR)(PKin)	OTNLO
NP_001329657	NLR	TIR-NLR	(OTHER)(WRKY)(WRKY)(TIR)(NBARC)(LRR)(PKin)	OTNLO
NP_001329658	NLR	TIR-NLR	(OTHER)(WRKY)(WRKY)(TIR)(NBARC)(LRR)(PKin)	OTNLO
NP_001329659	NLR	TIR-NLR	(OTHER)(WRKY)(WRKY)(TIR)(NBARC)(LRR)	OTNL
NP_001329719	NLR	TIR-NLR	(TIR)(NBARC)(LRR)	TNL
NP_001329720	NLR	TIR-NLR	(TIR)(NBARC)(LRR)	TNL
NP_001329721	NLR	TIR-NLR	(TIR)(NBARC)(LRR)	TNL
NP_001329722	NLR	UNDETERMINED	(NBARC)(LRR)	NL
NP_001329871	NLR	UNDETERMINED	(NBARC)(BRX)(BRX)	NO
NP_001329872	NLR	UNDETERMINED	(NBARC)(BRX)(BRX)(BRX)	NO
NP_001329873	NLR	TIR-NLR	(TIR)(NBARC)(BRX)(BRX)(BRX)	TNO
NP_001329874	NLR	TIR-NLR	(TIR)(NBARC)(BRX)(BRX)(BRX)	TNO
NP_001329875	NLR	TIR-NLR	(TIR)(NBARC)(BRX)(BRX)	TNO
NP_001329876	NLR	UNDETERMINED	(NBARC)(BRX)(BRX)	NO
NP_001329877	NLR	TIR-NLR	(TIR)(NBARC)(BRX)(BRX)(BRX)	TNO
NP_001329878	NLR	UNDETERMINED	(NBARC)(BRX)(BRX)(BRX)	NO
NP_001329879	NLR	UNDETERMINED	(NBARC)(BRX)(BRX)(BRX)	NO
NP_001329880	NLR	TIR-NLR	(TIR)(NBARC)(BRX)(BRX)	TNO
NP_001329881	NLR	TIR-NLR	(TIR)(NBARC)(BRX)(BRX)(BRX)	TNO
NP_001329882	NLR	TIR-NLR	(TIR)(NBARC)(BRX)(BRX)	TNO
NP_001329883	NLR	TIR-NLR	(TIR)(NBARC)(BRX)(BRX)(BRX)	TNO
NP_001330018	MLKL	MLKL	(MLKL)(PKin)	MO
NP_001330029	degenerate NLR	CC-NLR or CCR-NLR or CCG10-NLR	(LRR)	L
NP_001330030	degenerate NLR	CC-NLR or CCR-NLR or CCG10-NLR	(LRR)	L
NP_001330031	degenerate NLR	CC-NLR or CCR-NLR or CCG10-NLR	(LRR)	L
NP_001330032	degenerate NLR	CC-NLR or CCR-NLR or CCG10-NLR	(LRR)	L
NP_001330033	degenerate NLR	CC-NLR or CCR-NLR or CCG10-NLR	(LRR)	L
NP_001330034	degenerate NLR	CC-NLR or CCR-NLR or CCG10-NLR	(LRR)	L
NP_001330035	degenerate NLR	CC-NLR or CCR-NLR or CCG10-NLR	(LRR)	L
NP_001330107	TX	TX	(TIR)(TIR)	TT
NP_001330137	NLR	TIR-NLR	(TIR)(NBARC)(LRR)	TNL
NP_001330138	NLR	TIR-NLR	(TIR)(NBARC)(LRR)	TNL
NP_001330139	NLR	TIR-NLR	(TIR)(NBARC)(LRR)	TNL
NP_001330140	NLR	TIR-NLR	(TIR)(NBARC)(LRR)	TNL
NP_001330203	TX	TX	(TIR)(OTHER)	TO
NP_001330254	NLR	TIR-NLR	(TIR)(NBARC)	TN
NP_001330255	NLR	TIR-NLR	(TIR)(NBARC)	TN
NP_001330256	NLR	TIR-NLR	(TIR)(NBARC)	TN
NP_001330257	NLR	TIR-NLR	(TIR)(NBARC)	TN
NP_001330258	NLR	TIR-NLR	(TIR)(NBARC)	TN
NP_001330259	NLR	TIR-NLR	(TIR)(NBARC)	TN
NP_001330323	NLR	UNDETERMINED	(NBARC)(LRR)	NL
NP_001330479	NLR	TIR-NLR	(TIR)(NBARC)(LRR)	TNL
NP_001330480	NLR	TIR-NLR	(TIR)(NBARC)(LRR)	TNL
NP_001330481	NLR	TIR-NLR	(TIR)(NBARC)(LRR)	TNL
NP_001330640	NLR	TIR-NLR	(TIR)(NBARC)(LRR)	TNL
NP_001330641	NLR	TIR-NLR	(TIR)(NBARC)(LRR)	TNL
NP_001330712	NLR	TIR-NLR	(TIR)(NBARC)(LRR)	TNL
NP_001330713	NLR	TIR-NLR	(TIR)(NBARC)(LRR)	TNL
NP_001330714	NLR	TIR-NLR	(TIR)(NBARC)(LRR)	TNL
NP_001330749	NLR	UNDETERMINED	(NBARC)(LRR)	NL
NP_001330750	NLR	UNDETERMINED	(NBARC)(LRR)	NL
NP_001330751	NLR	UNDETERMINED	(NBARC)(LRR)	NL
NP_001330752	NLR	UNDETERMINED	(NBARC)(LRR)	NL
NP_001330753	NLR	UNDETERMINED	(NBARC)(LRR)	NL
NP_001330754	NLR	UNDETERMINED	(NBARC)(LRR)	NL
NP_001330755	NLR	UNDETERMINED	(NBARC)(LRR)	NL
NP_001330758	NLR	TIR-NLR	(TIR)(NBARC)(LRR)	TNL
NP_001330914	NLR	TIR-NLR	(TIR)(NBARC)(LRR)	TNL
NP_001330960	NLR	TIR-NLR	(TIR)(NBARC)(LRR)	TNL
NP_001331020	NLR	CC-NLR or CCR-NLR or CCG10-NLR	(NBARC)(LRR)	NL
NP_001331021	NLR	CC-NLR or CCR-NLR or CCG10-NLR	(NBARC)(LRR)	NL
NP_001331022	NLR	CC-NLR or CCR-NLR or CCG10-NLR	(NBARC)(LRR)	NL
NP_001331068	NLR	CC-NLR	(CC)(NBARC)(LRR)	CNL
NP_001331069	NLR	CC-NLR	(CC)(NBARC)(LRR)	CNL
NP_001331070	NLR	CC-NLR	(CC)(NBARC)(LRR)	CNL
NP_001331071	NLR	CC-NLR	(CC)(NBARC)(LRR)	CNL
NP_001331072	NLR	CC-NLR	(CC)(NBARC)(LRR)	CNL
NP_001331309	NLR	TIR-NLR	(TIR)(NBARC)(LRR)	TNL
NP_001331341	NLR	TIR-NLR	(TIR)(NBARC)(LRR)	TNL
NP_001331342	NLR	TIR-NLR	(TIR)(NBARC)(LRR)	TNL
NP_001331343	NLR	TIR-NLR	(TIR)(NBARC)(LRR)	TNL
NP_001331467	NLR	TIR-NLR	(TIR)(NBARC)(LRR)	TNL
NP_001331502	NLR	CCR-NLR	(RPW8)(NBARC)	RN
NP_001331503	NLR	CCR-NLR	(RPW8)(NBARC)(LRR)	RNL
NP_001331514	NLR	UNDETERMINED	(NBARC)(LRR)	NL
NP_001331726	NLR	UNDETERMINED	(NBARC)(LRR)	NL
NP_001331782	NLR	UNDETERMINED	(NBARC)(LRR)	NL
NP_001331999	NLR	TIR-NLR	(TIR)(NBARC)(LRR)	TNL
NP_001332026	NLR	TIR-NLR	(TIR)(NBARC)(LRR)	TNL
NP_001332096	NLR	CC-NLR	(NBARC)(LRR)	NL
NP_001332097	NLR	CC-NLR	(NBARC)(LRR)	NL
NP_001332184	NLR	TIR-NLR	(TIR)(NBARC)(LRR)	TNL
NP_001332185	NLR	TIR-NLR	(TIR)(NBARC)(LRR)	TNL
NP_001332328	NLR	TIR-NLR	(TIR)(NBARC)(LRR)	TNL
NP_001332329	NLR	TIR-NLR	(TIR)(NBARC)(LRR)	TNL
NP_001332330	NLR	TIR-NLR	(TIR)(NBARC)(LRR)	TNL
NP_001332331	NLR	TIR-NLR	(TIR)(NBARC)	TN
NP_001332395	NLR	TIR-NLR	(TIR)(NBARC)(LRR)	TNL
NP_001332396	NLR	UNDETERMINED	(NBARC)(LRR)	NL
NP_001332491	NLR	UNDETERMINED	(NBARC)(LRR)(WRKY)	NLO
NP_001332492	NLR	TIR-NLR	(TIR)(NBARC)(LRR)(WRKY)	TNLO
NP_001332515	NLR	CC-NLR	(CC)(NBARC)(LRR)	CNL
NP_001332592	NLR	CC-NLR	(CC)(NBARC)(LRR)	CNL
NP_172561	NLR	CC-NLR	(NBARC)(LRR)	NL
NP_172685	NLR	CC-NLR	(NBARC)(LRR)	NL
NP_172686	NLR	CC-NLR	(NBARC)(LRR)	NL
NP_172692	NLR	CC-NLR	(NBARC)(LRR)	NL
NP_172693	NLR	CC-NLR or CCR-NLR or CCG10-NLR	(NBARC)(LRR)	NL
NP_173041	NLR	CC-NLR or CCR-NLR or CCG10-NLR	(NBARC)(LRR)	NL
NP_173203	NLR	TIR-NLR	(TIR)(NBARC)(LRR)	TNL
NP_173204	NLR	TIR-NLR	(TIR)(NBARC)	TN
NP_173205	NLR	TIR-NLR	(TIR)(NBARC)	TN
NP_174037	NLR	TIR-NLR	(TIR)(NBARC)(LRR)	TNL
NP_174038	NLR	TIR-NLR	(TIR)(TIR)(NBARC)(LRR)	TTNL
NP_174439	NLR	TIR-NLR	(TIR)(NBARC)(LRR)	TNL
NP_174620	NLR	CCR-NLR	(RPW8)(NBARC)(LRR)	RNL
NP_175170	TX	TX	(TIR)	T
NP_175437	NLR	CC-NLR	(CC)(NBARC)(LRR)	CNL
NP_175538	TX	TX	(OTHER)(OTHER)(TIR)	OT
NP_175559	NLR	CC-NLR or CCR-NLR or CCG10-NLR	(NBARC)(LRR)	NL
NP_175675	NLR	CC-NLR	(NBARC)	N
NP_175698	TX	TX	(TIR)	T
NP_176043	NLR	TIR-NLR	(TIR)(NBARC)(LRR)	TNL
NP_176044	NLR	TIR-NLR	(TIR)(NBARC)(LRR)	TNL
NP_176047	NLR	TIR-NLR	(TIR)(NBARC)(LRR)	TNL
NP_176076	TX	TX	(TIR)	T
NP_176078	NLR	UNDETERMINED	(NBARC)(LRR)	NL
NP_176080	TX	TX	(TIR)	T
NP_176093	TX	TX	(TIR)	T
NP_176094	TX	TX	(TIR)	T
NP_176135	NLR	CC-NLR	(CC)(NBARC)(LRR)	CNL
NP_176137	NLR	CC-NLR	(CC)(NBARC)(LRR)	CNL
NP_176151	NLR	CC-NLR	(CC)(NBARC)(LRR)	CNL
NP_176153	NLR	CC-NLR	(CC)(NBARC)(LRR)	CNL
NP_176187	NLR	CC-NLR	(CC)(NBARC)(LRR)	CNL
NP_176236	TX	TX	(TIR)	T
NP_176313	NLR	CC-NLR	(NBARC)(LRR)	NL
NP_176314	NLR	CC-NLR	(NBARC)(LRR)	NL
NP_176325	NLR	CC-NLR	(NBARC)(LRR)	NL
NP_176326	NLR	CC-NLR	(NBARC)(LRR)	NL
NP_176451	NLR	CC-NLR	(NBARC)(LRR)	NL
NP_176524	NLR	CC-NLR	(NBARC)(LRR)	NL
NP_176525	NLR	CC-NLR	(NBARC)(LRR)	NL
NP_176560	NLR	TIR-NLR	(TIR)(NBARC)(LRR)	TNL
NP_176561	NLR	TIR-NLR	(TIR)(NBARC)(LRR)	TNL
NP_176562	NLR	UNDETERMINED	(NBARC)(LRR)	NL
NP_176571	NLR	TIR-NLR	(TIR)(NBARC)(LRR)	TNL
NP_176572	NLR	TIR-NLR	(TIR)(NBARC)(LRR)	TNL
NP_176590	NLR	TIR-NLR	(TIR)(NBARC)(LRR)	TNL
NP_176718	TX	TX	(TIR)(OTHER)	TO
NP_176760	NLR	TIR-NLR	(TIR)(NBARC)(LRR)	TNL
NP_176783	NLR	TIR-NLR	(TIR)(NBARC)	TN
NP_177427	NLR	TIR-NLR	(TIR)(NBARC)(LRR)	TNL
NP_177428	NLR	TIR-NLR	(TIR)(NBARC)	TN
NP_177429	NLR	TIR-NLR	(TIR)(NBARC)(LRR)(LRR)	TNL
NP_177430	NLR	TIR-NLR	(TIR)(NBARC)	TN
NP_177432	NLR	TIR-NLR	(TIR)(NBARC)	TN
NP_177433	NLR	TIR-NLR	(TIR)(NBARC)	TN
NP_177434	NLR	TIR-NLR	(TIR)(NBARC)	TN
NP_177435	degenerate NLR	TIR-NLR	(TIR)(PLOOP)	TP
NP_177436	TX	TX	(TIR)	T
NP_177437	NLR	TIR-NLR	(TIR)(NBARC)	TN
NP_177438	NLR	TIR-NLR	(TIR)(NBARC)	TN
NP_178403	TX	TX	(TIR)	T
NP_178429	TX	TX	(TIR)	T
NP_179024	NLR	TIR-NLR	(TIR)(NBARC)(LRR)	TNL
NP_179279	NLR	TIR-NLR	(TIR)(NBARC)(LRR)	TNL
NP_179297	NLR	TIR-NLR	(NBARC)(LRR)(LRR)(TIR)	NLT
NP_179298	NLR	TIR-NLR	(TIR)(NBARC)(LRR)	TNL
NP_180773	TX	TX	(TIR)	T
NP_187072	NLR	TIR-NLR	(TIR)(NBARC)(LRR)	TNL
NP_187360	NLR	CC-NLR	(CC)(NBARC)(LRR)	CNL
NP_188064	NLR	CC-NLR	(CC)(NBARC)(LRR)(LRR)	CNL
NP_188065	NLR	CC-NLR	(CC)(NBARC)(LRR)	CNL
NP_188191	NLR	CC-NLR	(NBARC)	N
NP_190026	NLR	TIR-NLR	(TIR)(NBARC)(LRR)	TNL
NP_190034	NLR	TIR-NLR	(TIR)(NBARC)(LRR)	TNL
NP_190049	NLR	TIR-NLR	(TIR)(NBARC)(LRR)	TNL
NP_190053	NLR	TIR-NLR	(TIR)(NBARC)(LRR)	TNL
NP_190237	NLR	CC-NLR	(CC)(NBARC)(LRR)	CNL
NP_190255	NLR	CC-NLR	(CC)(NBARC)(LRR)	CNL
NP_190257	NLR	CC-NLR	(CC)(NBARC)(LRR)	CNL
NP_190614	RPW8	RPW8	(RPW8)	R
NP_190615	RPW8	RPW8	(RPW8)	R
NP_190616	RPW8	RPW8	(RPW8)	R
NP_190664	NLR	CC-NLR	(CC)(NBARC)(LRR)	CNL
NP_190724	NLR	TIR-NLR	(TIR)(NBARC)(LRR)	TNL
NP_190725	NLR	TIR-NLR	(TIR)(NBARC)(LRR)	TNL
NP_192320	TX	TX	(TIR)	T
NP_192585	NLR	TIR-NLR	(TIR)(NBARC)(LRR)	TNL
NP_192674	NLR	UNDETERMINED	(NBARC)(LRR)	NL
NP_192680	NLR	TIR-NLR	(TIR)(NBARC)	TN
NP_192816	NLR	CC-NLR or CCR-NLR or CCG10-NLR	(NBARC)(LRR)	NL
NP_192855	NLR	TIR-NLR	(TIR)(NBARC)(LRR)	TNL
NP_192873	TX	TX	(TIR)	T
NP_192938	NLR	TIR-NLR	(TIR)(NBARC)(LRR)	TNL
NP_192939	NLR	TIR-NLR	(OTHER)(WRKY)(WRKY)(TIR)(NBARC)(LRR)(PKin)	OTNLO
NP_193173	NLR	TIR-NLR	(TIR)(NBARC)(LRR)	TNL
NP_193420	NLR	TIR-NLR	(TIR)(NBARC)(LRR)	TNL
NP_193424	NLR	TIR-NLR	(TIR)(NBARC)(LRR)	TNL
NP_193425	NLR	TIR-NLR	(TIR)(NBARC)(LRR)(LRR)	TNL
NP_193426	degenerate NLR	TIR-NLR	(TIR)(PLOOP)	TP
NP_193427	NLR	TIR-NLR	(TIR)(NBARC)(LRR)(LRR)	TNL
NP_193428	NLR	TIR-NLR	(TIR)(NBARC)(LRR)(LRR)	TNL
NP_193432	NLR	TIR-NLR	(TIR)(NBARC)(BRX)(BRX)	TNO
NP_193640	NLR	UNDETERMINED	(NBARC)(LRR)(LRR)	NL
NP_193641	NLR	UNDETERMINED	(NBARC)	N
NP_193685	NLR	TIR-NLR	(TIR)(NBARC)(OTHER)(TIR)(NBARC)(LRR)	TNOTNL
NP_193686	NLR	TIR-NLR	(TIR)(NBARC)(LRR)	TNL
NP_193687	NLR	TIR-NLR	(TIR)(NBARC)(LRR)(TIR)	TNLT
NP_193688	NLR	TIR-NLR	(TIR)(NBARC)(LRR)	TNL
NP_193725	TX	TX	(TIR)	T
NP_194082	TX	TX	(TIR)(TIR)	TT
NP_194339	NLR	CC-NLR or CCR-NLR or CCG10-NLR	(NBARC)(LRR)	NL
NP_194449	NLR	CC-NLR	(NBARC)(LRR)	NL
NP_194452	NLR	CC-NLR	(NBARC)(LRR)	NL
NP_195337	NLR	TIR-NLR	(TIR)(NBARC)(TIR)(NBARC)(LRR)	TNTNL
NP_195338	NLR	TIR-NLR	(TIR)(NBARC)(LRR)	TNL
NP_196092	NLR	CCR-NLR	(RPW8)(NBARC)(LRR)	RNL
NP_196159	NLR	CC-NLR	(NBARC)(LRR)	NL
NP_196686	NLR	TIR-NLR	(TIR)(NBARC)(LRR)	TNL
NP_197270	NLR	TIR-NLR	(TIR)(NBARC)(LRR)	TNL
NP_197290	NLR	TIR-NLR	(TIR)(NBARC)(LRR)	TNL
NP_197291	NLR	TIR-NLR	(TIR)(NBARC)(LRR)(OTHER)(OTHER)	TNLO
NP_197298	NLR	TIR-NLR	(TIR)(NBARC)(LRR)	TNL
NP_197336	NLR	TIR-NLR	(TIR)(NBARC)(LRR)	TNL
NP_197337	NLR	TIR-NLR	(TIR)(NBARC)(LRR)	TNL
NP_197661	NLR	TIR-NLR	(TIR)(NBARC)(LRR)	TNL
NP_198395	NLR	CC-NLR	(CC)(NBARC)(LRR)	CNL
NP_198509	NLR	TIR-NLR	(TIR)(NBARC)(LRR)	TNL
NP_198650	NLR	TIR-NLR	(TIR)(NBARC)(LRR)	TNL
NP_198651	NLR	UNDETERMINED	(NBARC)(LRR)	NL
NP_198701	NLR	TIR-NLR	(TIR)(NBARC)(LRR)	TNL
NP_198822	NLR	UNDETERMINED	(NBARC)(LRR)	NL
NP_198825	NLR	TIR-NLR	(TIR)(NBARC)	TN
NP_198826	NLR	TIR-NLR	(TIR)(NBARC)(LRR)	TNL
NP_198907	NLR	TIR-NLR	(TIR)(NBARC)(LRR)	TNL
NP_198969	NLR	TIR-NLR	(TIR)(NBARC)(LRR)	TNL
NP_198970	NLR	TIR-NLR	(TIR)(NBARC)(LRR)	TNL
NP_198988	MLKL	MLKL	(MLKL)(PKin)	MO
NP_198989	NLR	TIR-NLR	(TIR)(NBARC)(LRR)	TNL
NP_198990	NLR	TIR-NLR	(TIR)(NBARC)(LRR)	TNL
NP_199160	NLR	CC-NLR	(CC)(NBARC)(LRR)	CNL
NP_199186	NLR	CC-NLR or CCR-NLR or CCG10-NLR	(NBARC)(LRR)	NL
NP_199187	NLR	CC-NLR or CCR-NLR or CCG10-NLR	(NBARC)(LRR)	NL
NP_199264	NLR	TIR-NLR	(TIR)(NBARC)(LRR)	TNL
NP_199300	NLR	TIR-NLR	(TIR)(NBARC)(LRR)	TNL
NP_199303	TX	TX	(TIR)	T
NP_199304	TX	TX	(TIR)	T
NP_199305	TX	TX	(TIR)	T
NP_199313	TX	TX	(TIR)(TIR)	TT
NP_199318	NLR	TIR-NLR	(TIR)(NBARC)(LRR)(WRKY)	TNLO
NP_199319	NLR	TIR-NLR	(TIR)(NBARC)(LRR)	TNL
NP_199320	TX	TX	(TIR)(OTHER)	TO
NP_199321	TX	TX	(TIR)(OTHER)	TO
NP_199322	TX	TX	(TIR)(OTHER)	TO
NP_199333	NLR	TIR-NLR	(TIR)(NBARC)(LRR)	TNL
NP_199334	NLR	TIR-NLR	(TIR)(NBARC)(LRR)	TNL
NP_199335	TX	TX	(TIR)(TIR)	TT
NP_199336	NLR	TIR-NLR	(TIR)(NBARC)(LRR)	TNL
NP_199337	NLR	TIR-NLR	(TIR)(NBARC)(LRR)	TNL
NP_199338	NLR	TIR-NLR	(TIR)(NBARC)(LRR)	TNL
NP_199339	NLR	TIR-NLR	(TIR)(NBARC)(LRR)(WRKY)	TNLO
NP_199357	NLR	UNDETERMINED	(NBARC)	N
NP_199362	NLR	UNDETERMINED	(NBARC)	N
NP_199363	degenerate NLR	CC-NLR or CCR-NLR or CCG10-NLR	(LRR)	L
NP_199364	degenerate NLR	UNDETERMINED	(PLOOP)(LRR)	PL
NP_199365	degenerate NLR	CC-NLR or CCR-NLR or CCG10-NLR	(LRR)	L
NP_199438	NLR	TIR-NLR	(TIR)(NBARC)(LRR)	TNL
NP_199439	NLR	TIR-NLR	(TIR)(NBARC)(LRR)	TNL
NP_199457	NLR	TIR-NLR	(TIR)(NBARC)(LRR)	TNL
NP_199459	NLR	TIR-NLR	(TIR)(NBARC)(LRR)	TNL
NP_199463	NLR	TIR-NLR	(TIR)(NBARC)(LRR)	TNL
NP_199464	NLR	TIR-NLR	(TIR)(NBARC)(LRR)	TNL
NP_199536	NLR	CC-NLR or CCR-NLR or CCG10-NLR	(NBARC)(LRR)	NL
NP_199537	NLR	CC-NLR or CCR-NLR or CCG10-NLR	(NBARC)(LRR)(PLOOP-OTHER)	NLO
NP_199539	NLR	CC-NLR or CCR-NLR or CCG10-NLR	(NBARC)(LRR)	NL
NP_199673	NLR	CC-NLR	(CC)(NBARC)(LRR)	CNL
NP_199688	NLR	TIR-NLR	(TIR)(NBARC)(LRR)(LRR)	TNL
NP_199725	NLR	TIR-NLR	(TIR)(NBARC)(LRR)	TNL
NP_199976	NLR	TIR-NLR	(TIR)(NBARC)(LRR)	TNL
NP_200433	degenerate NLR	TN (OTHER)	(TIR)(PLOOP)	TP
NP_200620	NLR	TIR-NLR	(TIR)(NBARC)(LRR)	TNL
NP_201107	NLR	CC-NLR	(NBARC)(LRR)	NL
NP_201464	NLR	CCR-NLR	(RPW8)(NBARC)(OTHER)(OTHER)	RNO
NP_201490	degenerate NLR	CC-NLR or CCR-NLR or CCG10-NLR	(LRR)	L
NP_201491	NLR	CCR-NLR	(RPW8)(NBARC)(LRR)	RNL
NP_201492	NLR	CCR-NLR	(RPW8)(NBARC)(LRR)	RNL
NP_564829	MLKL	MLKL	(MLKL)(PKin)	MO
NP_564971	NLR	TIR-NLR	(TIR)(NBARC)(LRR)	TNL
NP_566223	NLR	TIR-NLR	(TIR)(NBARC)	TN
NP_566794	RPW8	RPW8	(RPW8)	R
NP_566933	RPW8	RPW8	(RPW8)	R
NP_568664	NLR	TIR-NLR	(TIR)(NBARC)	TN
NP_683292	TX	TX	(TIR)	T
NP_683441	NLR	CC-NLR	(CC)(NBARC)(LRR)	CNL
NP_683446	NLR	CC-NLR	(CC)(NBARC)(LRR)	CNL
NP_683447	NLR	CC-NLR	(CC)(NBARC)(LRR)	CNL
NP_849398	NLR	TIR-NLR	(TIR)(NBARC)(LRR)(LRR)	TNL
NP_849399	NLR	TIR-NLR	(TIR)(NBARC)(BRX)(BRX)(BRX)	TNO
NP_849400	NLR	UNDETERMINED	(NBARC)(BRX)(BRX)(BRX)	NO
NP_849410	NLR	TIR-NLR	(TIR)(NBARC)(LRR)	TNL
NP_850654	NLR	TIR-NLR	(TIR)(NBARC)(LRR)	TNL
NP_850655	NLR	TIR-NLR	(TIR)(NBARC)(LRR)	TNL
NP_850677	NLR	CC-NLR	(CC)(NBARC)(LRR)	CNL
NP_851117	NLR	TIR-NLR	(TIR)(NBARC)(LRR)	TNL
NP_851124	NLR	CC-NLR	(CC)(NBARC)(LRR)	CNL
NP_851126	NLR	CC-NLR or CCR-NLR or CCG10-NLR	(NBARC)(LRR)	NL
NP_851131	TX	TX	(TIR)	T
NP_851133	NLR	TIR-NLR	(TIR)(NBARC)(LRR)(WRKY)	TNLO
NP_851172	NLR	TIR-NLR	(TIR)(NBARC)(LRR)	TNL
NP_973477	TX	TX	(TIR)	T
NP_973487	TX	TX	(TIR)	T
NP_974060	TX	TX	(TIR)	T
NP_974577	TX	TX	(TIR)	T
NP_974578	TX	TX	(TIR)	T
NP_974894	NLR	TIR-NLR	(TIR)(NBARC)(LRR)	TNL
