# Supplementary material for: RefPlantNLR is a comprehensive collection of experimentally validated plant disease resistance proteins from the NLR family
Source: PLoS Biol. 2021 Oct 20;19(10):e3001124. doi: 10.1371/journal.pbio.3001124 (PMC8559963; doi:10.1371/journal.pbio.3001124)
Supplement: S3 Appendix — Scripts and data. (ZIP) [file pbio.3001124.s034.zip › Appendix_S3_Benchmarking_Proteomes/NLRtracker/GCF_000188115.4_Sl3.0_v103_protein_NLRtracker.tsv]

seqname	Status	Subclass (putative)	Domain	Domain architecture simplified
NP_001234202	NLR	CC-NLR	(CC)(NBARC)(LRR)	CNL
NP_001234836	NLR	CC-NLR	(CC)(NBARC)(LRR)	CNL
NP_001289831	NLR	CC-NLR	(CC)(NBARC)(LRR)	CNL
NP_001316454	NLR	TIR-NLR	(TIR)(NBARC)(LRR)	TNL
NP_001318028	NLR	CC-NLR	(CC)(NBARC)(LRR)	CNL
NP_001318030	NLR	CC-NLR	(CC)(NBARC)(LRR)	CNL
NP_001318035	NLR	CC-NLR	(CC)(NBARC)(LRR)	CNL
NP_001318045	NLR	CC-NLR	(CC)(NBARC)(LRR)	CNL
NP_001318061	NLR	CC-NLR	(CC)(NBARC)(LRR)	CNL
NP_001333108	NLR	CC-NLR	(CC)(NBARC)(LRR)	CNL
NP_001333428	NLR	CC-NLR	(R1)(CC)(NBARC)(LRR)	BCNL
XP_004228499	NLR	TIR-NLR	(TIR)(NBARC)(LRR)(LRR)	TNL
XP_004228809	NLR	TIR-NLR	(TIR)(NBARC)(LRR)	TNL
XP_004230402	NLR	TIR-NLR	(TIR)(NBARC)(LRR)	TNL
XP_004231117	NLR	CC-NLR	(CC)(NBARC)(LRR)	CNL
XP_004231293	NLR	TIR-NLR	(TIR)(NBARC)(LRR)	TNL
XP_004231569	NLR	CC-NLR	(CC)(NBARC)(LRR)	CNL
XP_004231677	NLR	TIR-NLR	(TIR)(NBARC)(LRR)	TNL
XP_004232056	NLR	CCR-NLR	(RPW8)(NBARC)(LRR)	RNL
XP_004232433	NLR	CC-NLR	(CC)(NBARC)(LRR)	CNL
XP_004233763	NLR	TIR-NLR	(TIR)(NBARC)(LRR)	TNL
XP_004233826	TX	TX	(TIR)	T
XP_004233870	NLR	CC-NLR	(NBARC)(LRR)	NL
XP_004233876	NLR	CC-NLR or CCR-NLR or CCG10-NLR	(NBARC)(LRR)	NL
XP_004234046	NLR	CC-NLR	(CC)(NBARC)(LRR)	CNL
XP_004234047	NLR	CC-NLR or CCR-NLR or CCG10-NLR	(NBARC)(LRR)	NL
XP_004234239	NLR	CC-NLR or CCR-NLR or CCG10-NLR	(NBARC)(LRR)	NL
XP_004235139	NLR	CC-NLR	(CC)(NBARC)(LRR)(LRR)	CNL
XP_004236838	NLR	CC-NLR	(CC)(NBARC)(LRR)	CNL
XP_004236921	NLR	CC-NLR	(CC)(NBARC)(LRR)	CNL
XP_004236958	NLR	CC-NLR	(CC)(NBARC)(LRR)	CNL
XP_004236959	NLR	CC-NLR	(CC)(NBARC)(LRR)	CNL
XP_004237148	NLR	CC-NLR	(CC)(NBARC)(LRR)	CNL
XP_004237171	NLR	UNDETERMINED	(NBARC)	N
XP_004237188	NLR	CC-NLR	(CC)(NBARC)(LRR)	CNL
XP_004237189	NLR	CC-NLR	(CC)(NBARC)(LRR)	CNL
XP_004237202	NLR	TIR-NLR	(TIR)(NBARC)(LRR)	TNL
XP_004237217	NLR	CC-NLR or CCR-NLR or CCG10-NLR	(NBARC)(LRR)(NBARC)(LRR)(LRR)	NLNL
XP_004237344	NLR	CC-NLR or CCR-NLR or CCG10-NLR	(NBARC)	N
XP_004237584	NLR	TIR-NLR	(TIR)(NBARC)(LRR)(LRR)	TNL
XP_004238189	NLR	CCR-NLR	(RPW8)(NBARC)(LRR)	RNL
XP_004238948	NLR	CC-NLR	(CC)(NBARC)(LRR)	CNL
XP_004238957	NLR	CC-NLR	(NBARC)(LRR)	NL
XP_004238960	NLR	CC-NLR	(NBARC)(LRR)	NL
XP_004239116	NLR	CC-NLR	(CC)(CC)(NBARC)(LRR)	CCNL
XP_004239367	NLR	TIR-NLR	(TIR)(NBARC)(LRR)	TNL
XP_004239388	NLR	CC-NLR	(R1)(CC)(NBARC)(LRR)(NBARC)(LRR)	BCNLNL
XP_004239389	NLR	CC-NLR	(R1)(CC)(NBARC)(LRR)	BCNL
XP_004239390	NLR	CC-NLR	(R1)(CC)(NBARC)(LRR)	BCNL
XP_004239406	NLR	CC-NLR or CCR-NLR or CCG10-NLR	(NBARC)(LRR)	NL
XP_004239469	NLR	CC-NLR	(R1)(CC)(NBARC)(LRR)	BCNL
XP_004239804	NLR	CC-NLR	(NBARC)(LRR)	NL
XP_004240205	NLR	CC-NLR	(CC)(NBARC)(LRR)	CNL
XP_004240498	NLR	CC-NLR	(CC)(NBARC)(LRR)	CNL
XP_004240499	NLR	CC-NLR	(CC)(NBARC)(LRR)	CNL
XP_004240523	NLR	CC-NLR	(CC)(NBARC)(LRR)	CNL
XP_004242250	NLR	CC-NLR	(NBARC)(LRR)	NL
XP_004242251	NLR	CC-NLR	(NBARC)(LRR)	NL
XP_004242252	NLR	CC-NLR	(NBARC)(LRR)	NL
XP_004243044	NLR	CC-NLR	(CC)(NBARC)(LRR)	CNL
XP_004243045	NLR	CC-NLR or CCR-NLR or CCG10-NLR	(NBARC)(LRR)	NL
XP_004243429	NLR	CC-NLR	(CC)(NBARC)(LRR)	CNL
XP_004243430	NLR	CC-NLR	(CC)(NBARC)(LRR)	CNL
XP_004243493	NLR	CC-NLR	(CC)(NBARC)(LRR)	CNL
XP_004243783	NLR	TIR-NLR	(TIR)(NBARC)(LRR)	TNL
XP_004244328	degenerate NLR	TN (OTHER)	(TIR)(PLOOP)	TP
XP_004244365	TX	TX	(TIR)	T
XP_004244420	NLR	CC-NLR	(CC)(NBARC)(LRR)	CNL
XP_004244627	MLKL	MLKL	(MLKL)(PKin)	MO
XP_004244708	NLR	UNDETERMINED	(NBARC)(LRR)	NL
XP_004245923	NLR	CC-NLR	(CC)(NBARC)(LRR)	CNL
XP_004246080	NLR	CC-NLR	(CC)(NBARC)(LRR)	CNL
XP_004247879	NLR	CC-NLR	(CC)(NBARC)(LRR)	CNL
XP_004247880	NLR	CC-NLR	(CC)(NBARC)(LRR)	CNL
XP_004247881	NLR	CC-NLR	(CC)(NBARC)(LRR)	CNL
XP_004248007	NLR	CC-NLR	(CC)(NBARC)(LRR)	CNL
XP_004248043	NLR	CC-NLR	(CC)(NBARC)(LRR)	CNL
XP_004248174	NLR	CC-NLR	(NBARC)(LRR)	NL
XP_004248175	NLR	CC-NLR	(CC)(NBARC)(LRR)	CNL
XP_004248798	NLR	CC-NLR	(CC)(NBARC)(LRR)	CNL
XP_004249714	NLR	CC-NLR or CCR-NLR or CCG10-NLR	(NBARC)(LRR)	NL
XP_004250409	NLR	CC-NLR	(CC)(NBARC)(LRR)	CNL
XP_004250512	NLR	CC-NLR	(CC)(NBARC)(LRR)	CNL
XP_004250576	NLR	TIR-NLR	(TIR)(NBARC)(LRR)	TNL
XP_004251230	NLR	CC-NLR	(CC)(NBARC)(LRR)	CNL
XP_004251533	NLR	CC-NLR	(CC)(NBARC)(LRR)	CNL
XP_004252495	NLR	CC-NLR or CCR-NLR or CCG10-NLR	(NBARC)(LRR)(LRR)	NL
XP_004253017	TX	TX	(TIR)	T
XP_004253023	TX	TX	(TIR)(OTHER)	TO
XP_004253120	NLR	CC-NLR	(NBARC)(LRR)	NL
XP_004253155	degenerate NLR	CC-NLR or CCR-NLR or CCG10-NLR	(LRR)	L
XP_004253177	TX	TX	(TIR)(OTHER)	TO
XP_010312313	NLR	CC-NLR	(CC)(NBARC)(LRR)(LRR)	CNL
XP_010312314	NLR	CC-NLR	(CC)(NBARC)(LRR)(LRR)	CNL
XP_010312315	NLR	CC-NLR	(CC)(NBARC)(LRR)(LRR)	CNL
XP_010312507	NLR	CC-NLR	(CC)(NBARC)(LRR)	CNL
XP_010312806	NLR	TIR-NLR	(TIR)(NBARC)(LRR)	TNL
XP_010313675	NLR	CC-NLR	(CC)(NBARC)(LRR)	CNL
XP_010313982	degenerate NLR	CC-NLR or CCR-NLR or CCG10-NLR	(LRR)	L
XP_010314215	NLR	TIR-NLR	(TIR)(NBARC)(LRR)	TNL
XP_010314726	degenerate NLR	CC-NLR	(CC)(PLOOP)	CP
XP_010314773	NLR	CC-NLR	(CC)(NBARC)(LRR)	CNL
XP_010315011	NLR	CC-NLR	(CC)(NBARC)(LRR)	CNL
XP_010315688	NLR	TIR-NLR	(TIR)(NBARC)(LRR)	TNL
XP_010315689	NLR	TIR-NLR	(TIR)(NBARC)(LRR)	TNL
XP_010315703	NLR	UNDETERMINED	(NBARC)(LRR)	NL
XP_010316405	NLR	CC-NLR	(NBARC)(LRR)	NL
XP_010316406	NLR	CC-NLR	(NBARC)(LRR)	NL
XP_010316407	NLR	CC-NLR	(NBARC)(LRR)	NL
XP_010316804	RPW8	RPW8	(RPW8)	R
XP_010316824	NLR	CC-NLR	(NBARC)(LRR)	NL
XP_010318084	NLR	CC-NLR	(CC)(NBARC)(LRR)(LRR)	CNL
XP_010318085	NLR	CC-NLR	(CC)(NBARC)(LRR)(LRR)	CNL
XP_010318087	NLR	CC-NLR	(CC)(NBARC)(LRR)(LRR)	CNL
XP_010319214	NLR	CC-NLR	(CC)(NBARC)(LRR)	CNL
XP_010319324	NLR	CC-NLR	(CC)(NBARC)(LRR)	CNL
XP_010319326	NLR	CC-NLR	(CC)(NBARC)(LRR)	CNL
XP_010319380	NLR	CC-NLR	(CC)(NBARC)(LRR)	CNL
XP_010319428	NLR	CC-NLR	(CC)(NBARC)(LRR)	CNL
XP_010319429	NLR	CC-NLR	(CC)(NBARC)(LRR)	CNL
XP_010320570	NLR	CC-NLR	(R1)(CC)(NBARC)(LRR)	BCNL
XP_010320639	NLR	TIR-NLR	(TIR)(NBARC)(LRR)	TNL
XP_010320686	NLR	CC-NLR	(R1)(CC)(NBARC)(LRR)	BCNL
XP_010320695	NLR	TIR-NLR	(TIR)(NBARC)(LRR)	TNL
XP_010320708	NLR	CC-NLR	(CC)(NBARC)(LRR)	CNL
XP_010320777	NLR	CC-NLR or CCR-NLR or CCG10-NLR	(NBARC)(LRR)	NL
XP_010320780	NLR	CC-NLR	(NBARC)(LRR)	NL
XP_010320781	NLR	CC-NLR	(NBARC)(LRR)	NL
XP_010320900	NLR	CC-NLR	(R1)(CC)(NBARC)(LRR)	BCNL
XP_010320901	NLR	CC-NLR	(R1)(CC)(NBARC)(LRR)	BCNL
XP_010320925	NLR	CC-NLR	(CC)(CC)(NBARC)(LRR)	CCNL
XP_010321233	NLR	UNDETERMINED	(NBARC)	N
XP_010321400	NLR	CC-NLR	(CC)(NBARC)(LRR)	CNL
XP_010321401	NLR	CC-NLR	(CC)(NBARC)(LRR)	CNL
XP_010321493	NLR	TIR-NLR	(TIR)(NBARC)(LRR)	TNL
XP_010322775	NLR	CC-NLR	(CC)(NBARC)	CN
XP_010322858	NLR	CC-NLR	(CC)(NBARC)(LRR)	CNL
XP_010324303	NLR	CC-NLR	(CC)(NBARC)(LRR)	CNL
XP_010324491	NLR	CC-NLR	(CC)(NBARC)(LRR)	CNL
XP_010324492	NLR	TIR-NLR	(TIR)(NBARC)(LRR)	TNL
XP_010324580	NLR	UNDETERMINED	(NBARC)(LRR)	NL
XP_010325368	MLKL	MLKL	(MLKL)(PKin)	MO
XP_010325393	NLR	TN (OTHER)	(TIR)(NBARC)	TN
XP_010326856	MLKL	MLKL	(MLKL)(PKin)	MO
XP_010327076	NLR	CC-NLR	(CC)(NBARC)(LRR)	CNL
XP_010327229	RPW8	RPW8	(RPW8)(OTHER)	RO
XP_010327247	NLR	UNDETERMINED	(NBARC)	N
XP_010327575	NLR	CC-NLR	(CC)(NBARC)(LRR)	CNL
XP_019066422	NLR	CC-NLR	(CC)(NBARC)(LRR)	CNL
XP_019066547	NLR	TIR-NLR	(TIR)(NBARC)(LRR)(TIR)(NBARC)(LRR)(LRR)	TNLTNL
XP_019066548	NLR	TIR-NLR	(TIR)(NBARC)(LRR)	TNL
XP_019066695	NLR	CC-NLR	(CC)(NBARC)(LRR)	CNL
XP_019066753	NLR	CC-NLR	(CC)(NBARC)(LRR)	CNL
XP_019066849	NLR	CC-NLR	(CC)(NBARC)(LRR)	CNL
XP_019066850	NLR	CC-NLR	(CC)(NBARC)(LRR)	CNL
XP_019067407	NLR	CC-NLR	(CC)(NBARC)(LRR)	CNL
XP_019067591	NLR	CC-NLR	(CC)(NBARC)	CN
XP_019067712	NLR	CC-NLR or CCR-NLR or CCG10-NLR	(NBARC)(LRR)	NL
XP_019067829	NLR	CC-NLR	(NBARC)(LRR)	NL
XP_019067830	NLR	CC-NLR	(NBARC)(LRR)	NL
XP_019067831	NLR	CC-NLR	(NBARC)(LRR)	NL
XP_019067937	NLR	CC-NLR	(NBARC)(LRR)	NL
XP_019068144	NLR	CC-NLR	(CC)(NBARC)	CN
XP_019068818	NLR	CC-NLR	(CC)(NBARC)(LRR)	CNL
XP_019068819	NLR	CC-NLR	(CC)(NBARC)(LRR)	CNL
XP_019068820	NLR	CC-NLR	(CC)(NBARC)(LRR)	CNL
XP_019068848	NLR	CC-NLR	(CC)(NBARC)(LRR)	CNL
XP_019068849	NLR	CC-NLR	(CC)(NBARC)	CN
XP_019068866	NLR	CC-NLR	(CC)(NBARC)(LRR)	CNL
XP_019068867	NLR	CC-NLR	(CC)(NBARC)(LRR)	CNL
XP_019068911	NLR	CC-NLR	(CC)(NBARC)(LRR)	CNL
XP_019068923	degenerate NLR	CC-NLR	(CC)(PLOOP)	CP
XP_019069317	NLR	CC-NLR	(R1)(CC)(NBARC)(LRR)	BCNL
XP_019069333	NLR	CC-NLR	(NBARC)(LRR)	NL
XP_019069347	NLR	CC-NLR	(CC)(NBARC)(LRR)	CNL
XP_019069358	NLR	CC-NLR	(CC)(NBARC)(LRR)	CNL
XP_019069402	NLR	CC-NLR	(CC)(NBARC)(LRR)	CNL
XP_019069404	NLR	CC-NLR	(CC)(NBARC)(LRR)	CNL
XP_019069438	NLR	CC-NLR	(R1)(CC)(CC)(NBARC)(LRR)	BCCNL
XP_019069506	NLR	CC-NLR	(CC)(NBARC)(LRR)	CNL
XP_019069562	NLR	CC-NLR	(R1)(CC)(CC)(NBARC)(LRR)	BCCNL
XP_019069678	NLR	CC-NLR	(CC)(NBARC)(LRR)	CNL
XP_019069769	NLR	CC-NLR	(NBARC)(LRR)	NL
XP_019069822	NLR	UNDETERMINED	(NBARC)(LRR)	NL
XP_019070216	NLR	UNDETERMINED	(NBARC)(LRR)	NL
XP_019070616	NLR	UNDETERMINED	(NBARC)(LRR)	NL
XP_019070725	NLR	CC-NLR	(CC)(NBARC)(LRR)(CC)(NBARC)(LRR)	CNLCNL
XP_019070726	NLR	CC-NLR	(NBARC)	N
XP_019070816	MLKL	MLKL	(MLKL)(PKin)	MO
XP_019070817	MLKL	MLKL	(MLKL)(PKin)	MO
XP_019070892	NLR	TN (OTHER)	(TIR)(NBARC)	TN
XP_019070997	NLR	CC-NLR	(CC)(NBARC)(LRR)	CNL
XP_019071116	NLR	CC-NLR	(CC)(NBARC)(LRR)	CNL
XP_019071163	NLR	CC-NLR or CCR-NLR or CCG10-NLR	(NBARC)(LRR)	NL
XP_019071638	NLR	CC-NLR	(NBARC)(LRR)	NL
XP_019071639	NLR	CC-NLR	(NBARC)(LRR)	NL
XP_019071640	NLR	CC-NLR	(NBARC)(LRR)	NL
XP_025883451	NLR	UNDETERMINED	(NBARC)	N
XP_025883853	NLR	CC-NLR	(CC)(NBARC)(LRR)(CC)(NBARC)(LRR)	CNLCNL
XP_025883917	NLR	TIR-NLR	(TIR)(NBARC)(LRR)	TNL
XP_025883918	NLR	TIR-NLR	(TIR)(NBARC)(LRR)	TNL
XP_025883958	NLR	CC-NLR	(CC)(NBARC)(LRR)	CNL
XP_025883959	NLR	CC-NLR	(CC)(NBARC)(LRR)	CNL
XP_025883969	NLR	CC-NLR	(CC)(NBARC)(LRR)	CNL
XP_025884019	NLR	CC-NLR	(NBARC)(LRR)	NL
XP_025884028	NLR	CC-NLR or CCR-NLR or CCG10-NLR	(NBARC)(LRR)	NL
XP_025884029	NLR	CC-NLR or CCR-NLR or CCG10-NLR	(NBARC)(LRR)	NL
XP_025884101	NLR	CC-NLR or CCR-NLR or CCG10-NLR	(NBARC)(LRR)	NL
XP_025884346	NLR	CC-NLR	(CC)(NBARC)(LRR)	CNL
XP_025884443	NLR	UNDETERMINED	(NBARC)	N
XP_025884479	NLR	CC-NLR	(CC)(NBARC)(LRR)	CNL
XP_025884563	NLR	CC-NLR	(CC)(NBARC)(LRR)	CNL
XP_025884568	NLR	CC-NLR or CCR-NLR or CCG10-NLR	(NBARC)(LRR)(LRR)(LRR)(LRR)	NL
XP_025884749	NLR	TIR-NLR	(TIR)(NBARC)(TIR)(NBARC)(LRR)	TNTNL
XP_025884750	NLR	TIR-NLR	(TIR)(NBARC)(LRR)	TNL
XP_025884979	NLR	TIR-NLR	(TIR)(NBARC)(LRR)	TNL
XP_025884989	NLR	UNDETERMINED	(NBARC)(LRR)	NL
XP_025884990	NLR	UNDETERMINED	(NBARC)(LRR)	NL
XP_025884991	NLR	UNDETERMINED	(NBARC)(LRR)	NL
XP_025884992	NLR	UNDETERMINED	(NBARC)(LRR)	NL
XP_025884993	NLR	UNDETERMINED	(NBARC)(LRR)	NL
XP_025885153	NLR	CC-NLR	(NBARC)(LRR)	NL
XP_025885293	NLR	CC-NLR	(NBARC)(LRR)	NL
XP_025885689	NLR	CC-NLR	(CC)(NBARC)(LRR)(LRR)	CNL
XP_025885690	NLR	CC-NLR	(CC)(NBARC)(LRR)(LRR)	CNL
XP_025885691	NLR	CC-NLR	(CC)(NBARC)(LRR)(LRR)	CNL
XP_025885692	NLR	CC-NLR	(CC)(NBARC)(LRR)(LRR)	CNL
XP_025885693	NLR	CC-NLR	(CC)(NBARC)(LRR)(LRR)	CNL
XP_025885694	NLR	CC-NLR	(CC)(NBARC)(LRR)(LRR)	CNL
XP_025886067	NLR	CC-NLR or CCR-NLR or CCG10-NLR	(NBARC)(LRR)	NL
XP_025886222	NLR	CC-NLR	(CC)(NBARC)(LRR)	CNL
XP_025886236	NLR	CC-NLR	(CC)(NBARC)(LRR)	CNL
XP_025886337	NLR	CC-NLR	(R1)(CC)(NBARC)(LRR)	BCNL
XP_025886344	NLR	CC-NLR	(CC)(NBARC)(LRR)	CNL
XP_025886371	NLR	CC-NLR	(NBARC)	N
XP_025886374	NLR	CC-NLR	(CC)(NBARC)(LRR)	CNL
XP_025886383	NLR	CC-NLR	(CC)(NBARC)(LRR)	CNL
XP_025886396	NLR	CC-NLR	(CC)(NBARC)(LRR)	CNL
XP_025886702	NLR	TIR-NLR	(TIR)(NBARC)(LRR)	TNL
XP_025886703	NLR	TIR-NLR	(TIR)(NBARC)(LRR)	TNL
XP_025886704	NLR	TIR-NLR	(TIR)(NBARC)(LRR)	TNL
XP_025886804	NLR	UNDETERMINED	(NBARC)(LRR)	NL
XP_025886812	NLR	CC-NLR	(R1)(CC)(CC)(NBARC)(LRR)	BCCNL
XP_025886815	CCX	CCX	(R1)	B
XP_025886865	NLR	CC-NLR	(R1)(CC)(NBARC)(LRR)	BCNL
XP_025886867	NLR	CC-NLR	(R1)(CC)(NBARC)	BCN
XP_025886878	NLR	CC-NLR	(CC)(CC)(NBARC)(LRR)	CCNL
XP_025886958	NLR	UNDETERMINED	(NBARC)	N
XP_025887010	NLR	CC-NLR	(CC)(NBARC)(LRR)	CNL
XP_025887048	NLR	CC-NLR	(CC)(NBARC)(LRR)	CNL
XP_025887356	NLR	CC-NLR	(NBARC)(LRR)	NL
XP_025887844	TX	TX	(TIR)	T
XP_025887895	MLKL	MLKL	(MLKL)(PKin)	MO
XP_025888012	NLR	TIR-NLR	(TIR)(NBARC)(LRR)	TNL
XP_025888307	NLR	CC-NLR	(CC)(NBARC)(LRR)	CNL
XP_025888331	NLR	TIR-NLR	(TIR)(NBARC)(LRR)	TNL
XP_025888347	NLR	UNDETERMINED	(NBARC)(LRR)	NL
XP_025888661	NLR	TIR-NLR	(TIR)(NBARC)(LRR)	TNL
XP_025888663	NLR	TIR-NLR	(TIR)(NBARC)(LRR)	TNL
XP_025888705	NLR	CC-NLR or CCR-NLR or CCG10-NLR	(NBARC)	N
XP_025888731	NLR	TIR-NLR	(TIR)(NBARC)(LRR)	TNL
XP_025888775	NLR	CC-NLR	(CC)(NBARC)(LRR)	CNL
XP_025888796	NLR	CC-NLR	(CC)(NBARC)(LRR)	CNL
XP_025888869	NLR	TIR-NLR	(TIR)(NBARC)(LRR)	TNL
