# Supplementary material for: RefPlantNLR is a comprehensive collection of experimentally validated plant disease resistance proteins from the NLR family
Source: PLoS Biol. 2021 Oct 20;19(10):e3001124. doi: 10.1371/journal.pbio.3001124 (PMC8559963; doi:10.1371/journal.pbio.3001124)
Supplement: S3 Appendix — Scripts and data. (ZIP) [file pbio.3001124.s034.zip › Appendix_S3_Benchmarking_Proteomes/NLRtracker/GCF_001433935.1_IRGSP-1.0_protein_NLRtracker.tsv]

seqname	Status	Subclass (putative)	Domain	Domain architecture simplified
XP_015610729	NLR	CC-NLR	(CC)(NBARC)(LRR)	CNL
XP_015610730	NLR	CC-NLR	(CC)(NBARC)(LRR)	CNL
XP_015610732	NLR	CC-NLR	(CC)(NBARC)(LRR)	CNL
XP_015610733	NLR	CC-NLR	(CC)(NBARC)(LRR)	CNL
XP_015610734	NLR	CC-NLR or CCR-NLR or CCG10-NLR	(NBARC)(LRR)	NL
XP_015610756	NLR	CC-NLR	(CC)(NBARC)(LRR)	CNL
XP_015610757	NLR	CC-NLR	(CC)(NBARC)(LRR)	CNL
XP_015610759	NLR	CC-NLR	(CC)(NBARC)(LRR)	CNL
XP_015610815	NLR	CC-NLR or CCR-NLR or CCG10-NLR	(NBARC)(LRR)	NL
XP_015610878	NLR	CC-NLR	(CC)(NBARC)(LRR)	CNL
XP_015610879	NLR	CC-NLR	(CC)(NBARC)(LRR)	CNL
XP_015610901	NLR	UNDETERMINED	(NBARC)	N
XP_015610902	NLR	UNDETERMINED	(NBARC)	N
XP_015611120	NLR	CC-NLR	(CC)(NBARC)(LRR)(LRR)	CNL
XP_015611121	NLR	CC-NLR	(NBARC)(LRR)	NL
XP_015611123	NLR	CC-NLR	(NBARC)(LRR)	NL
XP_015611126	NLR	CC-NLR	(CC)(NBARC)(LRR)	CNL
XP_015612015	NLR	CC-NLR	(OTHER)(NBARC)(LRR)	ONL
XP_015612085	NLR	CC-NLR or CCR-NLR or CCG10-NLR	(NBARC)(LRR)	NL
XP_015612087	NLR	CC-NLR or CCR-NLR or CCG10-NLR	(NBARC)(LRR)	NL
XP_015612169	NLR	CC-NLR	(CC)(NBARC)(LRR)(HMA)	CNLO
XP_015612170	NLR	CC-NLR	(CC)(NBARC)(LRR)(HMA)	CNLO
XP_015612173	degenerate NLR	CC-NLR or CCR-NLR or CCG10-NLR	(LRR)	L
XP_015612236	NLR	CC-NLR	(CC)(NBARC)(LRR)	CNL
XP_015612238	NLR	CC-NLR	(CC)(NBARC)(LRR)	CNL
XP_015612241	NLR	CC-NLR	(CC)(NBARC)(LRR)	CNL
XP_015612318	NLR	CC-NLR	(NBARC)(LRR)	NL
XP_015612320	NLR	CC-NLR	(NBARC)(LRR)	NL
XP_015612501	NLR	CC-NLR	(NBARC)(LRR)	NL
XP_015612502	CCX	CCX	(CC)	C
XP_015612551	NLR	CC-NLR	(NBARC)(LRR)	NL
XP_015612556	NLR	CC-NLR	(CC)(NBARC)(LRR)	CNL
XP_015612558	CCX	CCX	(CC)	C
XP_015612751	degenerate NLR	CC-NLR	(CC)(PLOOP)	CP
XP_015612752	degenerate NLR	CC-NLR	(CC)(PLOOP)	CP
XP_015612757	NLR	CC-NLR	(CC)(NBARC)(LRR)(LRR)	CNL
XP_015612789	NLR	CC-NLR	(CC)(NBARC)(LRR)(LRR)	CNL
XP_015612816	degenerate NLR	CC-NLR or CCR-NLR or CCG10-NLR	(LRR)	L
XP_015612833	NLR	CC-NLR	(CC)(NBARC)	CN
XP_015612843	NLR	CC-NLR	(CC)(NBARC)	CN
XP_015612898	CCX	CCX	(CC)	C
XP_015612905	NLR	CC-NLR	(CC)(NBARC)(LRR)	CNL
XP_015612906	NLR	CC-NLR	(CC)(NBARC)(LRR)	CNL
XP_015612995	NLR	CC-NLR	(CC)(NBARC)(LRR)	CNL
XP_015613051	NLR	CC-NLR	(CC)(NBARC)(LRR)	CNL
XP_015613052	NLR	CC-NLR	(CC)(NBARC)(LRR)	CNL
XP_015613053	NLR	CC-NLR	(CC)(NBARC)(LRR)	CNL
XP_015613188	NLR	CC-NLR or CCR-NLR or CCG10-NLR	(NBARC)(LRR)	NL
XP_015613189	NLR	CC-NLR or CCR-NLR or CCG10-NLR	(NBARC)(LRR)	NL
XP_015613196	degenerate NLR	CC-NLR	(CC)(PLOOP)	CP
XP_015613229	NLR	CC-NLR	(CC)(NBARC)	CN
XP_015613325	degenerate NLR	CC-NLR	(CC)(PLOOP)	CP
XP_015613479	NLR	CC-NLR	(CC)(NBARC)(LRR)	CNL
XP_015613514	degenerate NLR	CC-NLR	(CC)(PLOOP)	CP
XP_015613515	NLR	CC-NLR	(CC)(NBARC)	CN
XP_015613975	NLR	CC-NLR	(CC)(NBARC)	CN
XP_015613983	degenerate NLR	CC-NLR	(CC)(PLOOP)	CP
XP_015614031	NLR	CC-NLR	(CC)(NBARC)(LRR)	CNL
XP_015614414	NLR	CC-NLR	(CC)(NBARC)(LRR)	CNL
XP_015614492	NLR	CC-NLR	(CC)(NBARC)(LRR)	CNL
XP_015614511	degenerate NLR	CC-NLR or CCR-NLR or CCG10-NLR	(LRR)	L
XP_015614812	degenerate NLR	CC-NLR or CCR-NLR or CCG10-NLR	(LRR)	L
XP_015614813	degenerate NLR	CC-NLR or CCR-NLR or CCG10-NLR	(LRR)	L
XP_015614814	NLR	CC-NLR	(CC)(NBARC)	CN
XP_015614815	NLR	CC-NLR	(CC)(NBARC)	CN
XP_015614893	NLR	CC-NLR	(CC)(NBARC)(LRR)	CNL
XP_015614894	NLR	CC-NLR	(CC)(NBARC)(LRR)	CNL
XP_015614898	degenerate NLR	CC-NLR or CCR-NLR or CCG10-NLR	(PLOOP)(LRR)	PL
XP_015614899	degenerate NLR	CC-NLR or CCR-NLR or CCG10-NLR	(PLOOP)(LRR)	PL
XP_015614900	degenerate NLR	CC-NLR or CCR-NLR or CCG10-NLR	(PLOOP)(LRR)	PL
XP_015614902	NLR	CC-NLR	(CC)(NBARC)(LRR)	CNL
XP_015614903	NLR	CC-NLR	(CC)(NBARC)(LRR)	CNL
XP_015615063	NLR	CC-NLR	(CC)(NBARC)(LRR)	CNL
XP_015615065	NLR	CC-NLR	(CC)(NBARC)(LRR)	CNL
XP_015615066	NLR	CC-NLR	(CC)(NBARC)(LRR)	CNL
XP_015615067	NLR	CC-NLR	(CC)(NBARC)(LRR)	CNL
XP_015615068	NLR	CC-NLR	(CC)(NBARC)(LRR)	CNL
XP_015615069	NLR	CC-NLR	(CC)(NBARC)(LRR)	CNL
XP_015615092	NLR	CC-NLR	(CC)(NBARC)(LRR)	CNL
XP_015615111	NLR	CC-NLR	(CC)(NBARC)(LRR)	CNL
XP_015615158	NLR	CC-NLR	(CC)(NBARC)	CN
XP_015615198	NLR	CC-NLR	(CC)(NBARC)(LRR)	CNL
XP_015615199	NLR	CC-NLR	(CC)(NBARC)(LRR)	CNL
XP_015615313	NLR	CC-NLR	(CC)(NBARC)(LRR)	CNL
XP_015615314	NLR	CC-NLR	(CC)(NBARC)(LRR)	CNL
XP_015615330	NLR	CC-NLR	(CC)(NBARC)(LRR)	CNL
XP_015615335	NLR	CC-NLR	(CC)(NBARC)(LRR)(OTHER)	CNLO
XP_015615336	NLR	CC-NLR	(CC)(NBARC)(LRR)(OTHER)	CNLO
XP_015615337	NLR	CC-NLR	(CC)(NBARC)(LRR)	CNL
XP_015615386	NLR	CC-NLR	(CC)(NBARC)(LRR)	CNL
XP_015615401	NLR	CC-NLR	(CC)(NBARC)(LRR)	CNL
XP_015615521	NLR	CC-NLR	(CC)(NBARC)(LRR)	CNL
XP_015615532	degenerate NLR	CC-NLR	(CC)(LRR)	CL
XP_015615540	degenerate NLR	CC-NLR	(CC)(LRR)	CL
XP_015615580	NLR	CC-NLR	(CC)(NBARC)	CN
XP_015615581	NLR	CC-NLR	(CC)(NBARC)	CN
XP_015615582	NLR	CC-NLR	(CC)(NBARC)	CN
XP_015615583	NLR	CC-NLR	(CC)(NBARC)	CN
XP_015615584	NLR	CC-NLR	(CC)(NBARC)	CN
XP_015615587	NLR	CC-NLR	(CC)(NBARC)(LRR)	CNL
XP_015615596	degenerate NLR	CC-NLR or CCR-NLR or CCG10-NLR	(LRR)	L
XP_015615634	CCX	CCX	(CC)(OTHER)	CO
XP_015615707	NLR	CC-NLR	(CC)(NBARC)(LRR)	CNL
XP_015615734	NLR	CC-NLR	(CC)(NBARC)(LRR)	CNL
XP_015615753	NLR	CC-NLR	(CC)(NBARC)(LRR)	CNL
XP_015615755	NLR	CC-NLR	(CC)(NBARC)(LRR)	CNL
XP_015615761	NLR	CC-NLR or CCR-NLR or CCG10-NLR	(NBARC)(LRR)	NL
XP_015615786	NLR	CC-NLR	(CC)(NBARC)(LRR)(JAC)(JAC)(JAC)	CNLO
XP_015615795	NLR	CC-NLR	(CC)(NBARC)(LRR)	CNL
XP_015615823	degenerate NLR	CC-NLR	(CC)(LRR)	CL
XP_015615876	NLR	CC-NLR	(CC)(NBARC)(LRR)	CNL
XP_015615906	NLR	CC-NLR	(CC)(NBARC)(LRR)	CNL
XP_015615964	NLR	CC-NLR	(CC)(NBARC)	CN
XP_015615988	NLR	CC-NLR	(NBARC)	N
XP_015616012	NLR	CC-NLR	(CC)(NBARC)	CN
XP_015616044	NLR	CC-NLR	(CC)(NBARC)(LRR)	CNL
XP_015616244	NLR	CC-NLR	(CC)(NBARC)(LRR)(CC)(NBARC)	CNLCN
XP_015616250	NLR	CC-NLR or CCR-NLR or CCG10-NLR	(NBARC)(LRR)(LRR)	NL
XP_015616330	NLR	CC-NLR	(CC)(NBARC)(LRR)	CNL
XP_015616364	degenerate NLR	CC-NLR	(CC)(PLOOP)(LRR)	CPL
XP_015616379	NLR	CC-NLR	(CC)(NBARC)(LRR)	CNL
XP_015616395	NLR	CC-NLR	(CC)(NBARC)(LRR)(OTHER)	CNLO
XP_015616396	NLR	CC-NLR	(CC)(NBARC)(LRR)	CNL
XP_015616397	NLR	CC-NLR	(CC)(NBARC)(LRR)	CNL
XP_015616398	NLR	CC-NLR	(CC)(NBARC)(LRR)	CNL
XP_015616399	NLR	CC-NLR	(CC)(NBARC)(LRR)	CNL
XP_015616400	NLR	CC-NLR	(CC)(NBARC)(LRR)	CNL
XP_015616401	NLR	CC-NLR	(CC)(NBARC)(LRR)	CNL
XP_015616460	NLR	CC-NLR	(CC)(NBARC)(LRR)(LRR)	CNL
XP_015616479	NLR	CC-NLR or CCR-NLR or CCG10-NLR	(NBARC)(LRR)	NL
XP_015616480	NLR	CC-NLR or CCR-NLR or CCG10-NLR	(NBARC)(LRR)	NL
XP_015616481	NLR	CC-NLR or CCR-NLR or CCG10-NLR	(NBARC)(LRR)	NL
XP_015616482	NLR	CC-NLR or CCR-NLR or CCG10-NLR	(NBARC)(LRR)	NL
XP_015616484	NLR	CC-NLR or CCR-NLR or CCG10-NLR	(NBARC)(LRR)	NL
XP_015616485	NLR	CC-NLR or CCR-NLR or CCG10-NLR	(NBARC)(LRR)	NL
XP_015616486	NLR	CC-NLR	(CC)(NBARC)(LRR)	CNL
XP_015616487	NLR	CC-NLR	(NBARC)(LRR)	NL
XP_015616703	degenerate NLR	CC-NLR	(CC)(LRR)	CL
XP_015616767	NLR	CC-NLR	(CC)(NBARC)	CN
XP_015616846	NLR	CC-NLR	(CC)(NBARC)(LRR)	CNL
XP_015616849	NLR	CC-NLR	(CC)(NBARC)(LRR)	CNL
XP_015616914	NLR	CC-NLR	(CC)(NBARC)(LRR)	CNL
XP_015616915	NLR	CC-NLR	(CC)(NBARC)(LRR)	CNL
XP_015616916	NLR	CC-NLR	(NBARC)(LRR)(WRKY)(WRKY)	NLO
XP_015616919	NLR	CC-NLR	(NBARC)(LRR)(WRKY)(WRKY)	NLO
XP_015616935	NLR	CC-NLR	(CC)(NBARC)(LRR)(LRR)	CNL
XP_015616937	NLR	CC-NLR	(CC)(NBARC)(LRR)	CNL
XP_015616982	NLR	CC-NLR	(CC)(NBARC)(LRR)	CNL
XP_015616983	NLR	CC-NLR	(CC)(NBARC)(LRR)	CNL
XP_015616984	NLR	CC-NLR	(CC)(NBARC)(LRR)	CNL
XP_015616985	NLR	CC-NLR	(CC)(NBARC)(LRR)	CNL
XP_015616987	NLR	CC-NLR	(CC)(NBARC)(LRR)	CNL
XP_015616988	NLR	CC-NLR	(CC)(NBARC)(LRR)	CNL
XP_015616993	NLR	CC-NLR	(CC)(NBARC)(LRR)	CNL
XP_015616994	NLR	CC-NLR	(CC)(NBARC)(LRR)	CNL
XP_015616995	NLR	CC-NLR	(CC)(NBARC)(LRR)	CNL
XP_015616996	NLR	CC-NLR	(CC)(NBARC)(LRR)	CNL
XP_015617048	NLR	CC-NLR	(CC)(NBARC)(LRR)	CNL
XP_015617050	degenerate NLR	CC-NLR or CCR-NLR or CCG10-NLR	(LRR)	L
XP_015617051	degenerate NLR	CC-NLR or CCR-NLR or CCG10-NLR	(LRR)	L
XP_015617052	degenerate NLR	CC-NLR or CCR-NLR or CCG10-NLR	(LRR)	L
XP_015617101	degenerate NLR	CC-NLR	(CC)(PLOOP)	CP
XP_015617102	degenerate NLR	CC-NLR	(CC)(PLOOP)	CP
XP_015617103	degenerate NLR	CC-NLR	(CC)(PLOOP)	CP
XP_015617122	NLR	CC-NLR	(CC)(NBARC)	CN
XP_015617123	NLR	CC-NLR	(CC)(NBARC)	CN
XP_015617170	NLR	UNDETERMINED	(NBARC)	N
XP_015617175	NLR	UNDETERMINED	(NBARC)	N
XP_015617176	NLR	UNDETERMINED	(NBARC)	N
XP_015617249	NLR	CC-NLR	(CC)(NBARC)(LRR)	CNL
XP_015617251	NLR	CC-NLR	(CC)(NBARC)(LRR)	CNL
XP_015617252	NLR	CC-NLR	(CC)(NBARC)(LRR)	CNL
XP_015617274	NLR	CC-NLR	(CC)(NBARC)(LRR)	CNL
XP_015617275	NLR	CC-NLR or CCR-NLR or CCG10-NLR	(NBARC)(LRR)	NL
XP_015617276	NLR	CC-NLR or CCR-NLR or CCG10-NLR	(NBARC)(LRR)	NL
XP_015617277	NLR	CC-NLR or CCR-NLR or CCG10-NLR	(NBARC)(LRR)	NL
XP_015617294	NLR	CC-NLR	(CC)(NBARC)(LRR)	CNL
XP_015617295	NLR	CC-NLR or CCR-NLR or CCG10-NLR	(NBARC)(LRR)	NL
XP_015617296	NLR	CC-NLR or CCR-NLR or CCG10-NLR	(NBARC)(LRR)	NL
XP_015617299	NLR	CC-NLR	(CC)(NBARC)(LRR)	CNL
XP_015617310	degenerate NLR	CC-NLR	(CC)(LRR)	CL
XP_015617351	degenerate NLR	CC-NLR	(CC)(LRR)	CL
XP_015617389	NLR	CC-NLR	(CC)(NBARC)(LRR)	CNL
XP_015617390	NLR	CC-NLR	(CC)(NBARC)(LRR)	CNL
XP_015617404	NLR	CC-NLR	(CC)(NBARC)(LRR)	CNL
XP_015617406	NLR	CC-NLR	(CC)(NBARC)(LRR)	CNL
XP_015617407	NLR	CC-NLR	(CC)(NBARC)(LRR)	CNL
XP_015617408	NLR	CC-NLR	(CC)(NBARC)(LRR)	CNL
XP_015617409	NLR	CC-NLR	(CC)(NBARC)(LRR)	CNL
XP_015617410	NLR	CC-NLR	(CC)(NBARC)(LRR)	CNL
XP_015617411	NLR	CC-NLR	(CC)(NBARC)(LRR)	CNL
XP_015617412	NLR	CC-NLR	(CC)(NBARC)(LRR)	CNL
XP_015617413	NLR	CC-NLR	(CC)(NBARC)(LRR)	CNL
XP_015617414	NLR	CC-NLR	(CC)(NBARC)(LRR)(LRR)	CNL
XP_015617416	NLR	CC-NLR	(CC)(NBARC)(LRR)(LRR)	CNL
XP_015617417	NLR	CC-NLR	(CC)(NBARC)(LRR)(LRR)	CNL
XP_015617418	NLR	CC-NLR	(CC)(NBARC)(LRR)(LRR)	CNL
XP_015617419	NLR	CC-NLR	(CC)(NBARC)(LRR)(LRR)	CNL
XP_015617420	NLR	CC-NLR	(CC)(NBARC)(LRR)(LRR)	CNL
XP_015617422	NLR	CC-NLR	(CC)(NBARC)(LRR)(LRR)	CNL
XP_015617423	NLR	CC-NLR	(CC)(NBARC)(LRR)(LRR)	CNL
XP_015617457	NLR	CC-NLR	(NBARC)	N
XP_015617458	NLR	CC-NLR	(NBARC)	N
XP_015617491	NLR	CC-NLR	(CC)(NBARC)(LRR)	CNL
XP_015617527	NLR	CC-NLR	(CC)(NBARC)(LRR)	CNL
XP_015617528	NLR	CC-NLR	(CC)(NBARC)(LRR)	CNL
XP_015617580	NLR	CC-NLR	(CC)(NBARC)(LRR)	CNL
XP_015617615	NLR	CC-NLR	(CC)(NBARC)(LRR)	CNL
XP_015617624	NLR	UNDETERMINED	(NBARC)(LRR)	NL
XP_015617634	NLR	CC-NLR	(CC)(NBARC)(LRR)	CNL
XP_015617636	NLR	CC-NLR	(CC)(NBARC)(LRR)	CNL
XP_015617655	NLR	CC-NLR	(CC)(NBARC)(LRR)	CNL
XP_015617656	NLR	CC-NLR	(CC)(NBARC)(LRR)	CNL
XP_015617657	NLR	CC-NLR	(CC)(NBARC)(LRR)	CNL
XP_015617660	NLR	CC-NLR	(CC)(NBARC)(LRR)	CNL
XP_015617680	NLR	CC-NLR	(CC)(NBARC)(LRR)(LRR)	CNL
XP_015617682	NLR	CC-NLR or CCR-NLR or CCG10-NLR	(NBARC)(LRR)	NL
XP_015617687	NLR	CC-NLR	(CC)(NBARC)	CN
XP_015617775	NLR	CC-NLR	(CC)(NBARC)(LRR)	CNL
XP_015617776	NLR	CC-NLR	(CC)(NBARC)(LRR)	CNL
XP_015617777	NLR	CC-NLR	(CC)(NBARC)(LRR)	CNL
XP_015617786	NLR	CC-NLR	(CC)(NBARC)	CN
XP_015617788	degenerate NLR	CC-NLR or CCR-NLR or CCG10-NLR	(PLOOP)(LRR)	PL
XP_015617810	NLR	CC-NLR	(CC)(NBARC)(LRR)(LRR)	CNL
XP_015617838	NLR	CC-NLR or CCR-NLR or CCG10-NLR	(NBARC)(LRR)(LRR)	NL
XP_015617842	NLR	CC-NLR or CCR-NLR or CCG10-NLR	(NBARC)(LRR)(LRR)	NL
XP_015617843	NLR	CC-NLR	(NBARC)(LRR)	NL
XP_015617844	NLR	CC-NLR or CCR-NLR or CCG10-NLR	(NBARC)(LRR)	NL
XP_015617850	NLR	CC-NLR or CCR-NLR or CCG10-NLR	(NBARC)(LRR)(LRR)	NL
XP_015617851	NLR	CC-NLR	(CC)(NBARC)(LRR)	CNL
XP_015617855	NLR	CC-NLR or CCR-NLR or CCG10-NLR	(NBARC)(LRR)(LRR)	NL
XP_015617861	NLR	CC-NLR or CCR-NLR or CCG10-NLR	(NBARC)(LRR)	NL
XP_015617902	NLR	CC-NLR	(CC)(NBARC)(LRR)	CNL
XP_015617903	NLR	CC-NLR	(CC)(NBARC)(LRR)	CNL
XP_015617960	NLR	CC-NLR	(CC)(NBARC)(LRR)	CNL
XP_015617961	NLR	CC-NLR	(CC)(NBARC)(LRR)	CNL
XP_015617962	NLR	CC-NLR	(CC)(NBARC)	CN
XP_015617975	NLR	CC-NLR	(CC)(NBARC)(LRR)	CNL
XP_015617976	NLR	CC-NLR	(CC)(NBARC)(LRR)	CNL
XP_015617979	NLR	CC-NLR	(CC)(NBARC)(LRR)	CNL
XP_015617985	NLR	CC-NLR	(CC)(NBARC)(LRR)	CNL
XP_015617987	NLR	CC-NLR	(NBARC)(LRR)	NL
XP_015617988	CCX	CCX	(CC)	C
XP_015618039	NLR	CC-NLR	(CC)(NBARC)(LRR)	CNL
XP_015618118	NLR	CC-NLR	(CC)(NBARC)(LRR)	CNL
XP_015618159	NLR	CC-NLR	(CC)(NBARC)(LRR)	CNL
XP_015618229	NLR	CC-NLR or CCR-NLR or CCG10-NLR	(NBARC)(LRR)	NL
XP_015618286	NLR	CC-NLR or CCR-NLR or CCG10-NLR	(NBARC)(LRR)	NL
XP_015618287	NLR	CC-NLR or CCR-NLR or CCG10-NLR	(NBARC)(LRR)	NL
XP_015618290	NLR	CC-NLR or CCR-NLR or CCG10-NLR	(NBARC)(LRR)	NL
XP_015618360	NLR	UNDETERMINED	(NBARC)(LRR)	NL
XP_015618539	NLR	CC-NLR	(CC)(NBARC)	CN
XP_015618540	NLR	CC-NLR	(CC)(NBARC)	CN
XP_015618541	NLR	CC-NLR	(CC)(NBARC)	CN
XP_015618565	NLR	CC-NLR	(CC)(NBARC)	CN
XP_015618585	NLR	CC-NLR	(CC)(NBARC)(LRR)	CNL
XP_015618586	NLR	CC-NLR	(CC)(NBARC)(LRR)	CNL
XP_015618587	NLR	CC-NLR	(CC)(NBARC)(LRR)	CNL
XP_015618643	NLR	CC-NLR	(NBARC)	N
XP_015618691	NLR	CC-NLR	(CC)(NBARC)	CN
XP_015618692	NLR	CC-NLR	(CC)(NBARC)	CN
XP_015618739	NLR	CC-NLR	(CC)(NBARC)(LRR)	CNL
XP_015618843	NLR	CC-NLR	(CC)(NBARC)(LRR)	CNL
XP_015618844	NLR	CC-NLR	(CC)(NBARC)(LRR)	CNL
XP_015618956	NLR	CC-NLR	(NBARC)(LRR)(LRR)	NL
XP_015619013	NLR	CC-NLR	(CC)(NBARC)(LRR)	CNL
XP_015619014	NLR	CC-NLR	(CC)(NBARC)(LRR)	CNL
XP_015619024	NLR	CC-NLR	(CC)(NBARC)(LRR)	CNL
XP_015619070	NLR	CC-NLR	(CC)(NBARC)(LRR)	CNL
XP_015619152	NLR	CC-NLR	(CC)(NBARC)(LRR)	CNL
XP_015619167	NLR	CC-NLR	(CC)(NBARC)(LRR)	CNL
XP_015619169	NLR	CC-NLR	(CC)(NBARC)	CN
XP_015619239	NLR	CC-NLR	(CC)(NBARC)(LRR)	CNL
XP_015619240	NLR	CC-NLR	(CC)(NBARC)(LRR)	CNL
XP_015619533	degenerate NLR	CC-NLR	(CC)(PLOOP)	CP
XP_015619539	degenerate NLR	CC-NLR	(CC)(PLOOP)	CP
XP_015619546	degenerate NLR	CC-NLR	(CC)(PLOOP)	CP
XP_015619558	degenerate NLR	CC-NLR	(CC)(PLOOP)	CP
XP_015619563	degenerate NLR	CC-NLR	(CC)(PLOOP)	CP
XP_015619567	degenerate NLR	CC-NLR	(CC)(PLOOP)	CP
XP_015619581	degenerate NLR	CC-NLR	(CC)(PLOOP)	CP
XP_015619588	degenerate NLR	CC-NLR	(CC)(PLOOP)	CP
XP_015619598	degenerate NLR	CC-NLR	(CC)(PLOOP)	CP
XP_015619636	NLR	CC-NLR	(CC)(NBARC)(LRR)	CNL
XP_015619689	NLR	CC-NLR	(CC)(NBARC)(LRR)(LRR)	CNL
XP_015619826	NLR	CC-NLR	(CC)(NBARC)(LRR)	CNL
XP_015619827	NLR	CC-NLR	(CC)(NBARC)(LRR)	CNL
XP_015619838	NLR	CCR-NLR	(RPW8)(NBARC)(LRR)	RNL
XP_015619870	NLR	CC-NLR	(CC)(NBARC)(LRR)	CNL
XP_015619999	NLR	CC-NLR or CCR-NLR or CCG10-NLR	(NBARC)(LRR)	NL
XP_015620000	NLR	CC-NLR or CCR-NLR or CCG10-NLR	(NBARC)(LRR)	NL
XP_015620001	NLR	CC-NLR or CCR-NLR or CCG10-NLR	(NBARC)(LRR)	NL
XP_015620087	NLR	CC-NLR or CCR-NLR or CCG10-NLR	(NBARC)(LRR)(LRR)	NL
XP_015620088	NLR	CC-NLR or CCR-NLR or CCG10-NLR	(NBARC)(LRR)(LRR)	NL
XP_015620089	NLR	CC-NLR or CCR-NLR or CCG10-NLR	(NBARC)(LRR)(LRR)	NL
XP_015620116	NLR	CC-NLR	(CC)(NBARC)(LRR)	CNL
XP_015620117	NLR	CC-NLR	(CC)(NBARC)(LRR)	CNL
XP_015620118	NLR	CC-NLR	(CC)(NBARC)(LRR)	CNL
XP_015620119	NLR	CC-NLR	(CC)(NBARC)(LRR)	CNL
XP_015620262	NLR	CC-NLR	(CC)(NBARC)(LRR)	CNL
XP_015620264	NLR	CC-NLR	(CC)(NBARC)(LRR)	CNL
XP_015620351	NLR	CC-NLR	(CC)(NBARC)(LRR)	CNL
XP_015620352	NLR	CC-NLR	(CC)(NBARC)(LRR)	CNL
XP_015620353	NLR	CC-NLR	(CC)(NBARC)(LRR)	CNL
XP_015620354	NLR	CC-NLR	(CC)(NBARC)(LRR)	CNL
XP_015620642	NLR	CC-NLR	(CC)(NBARC)(LRR)(TRX)	CNLO
XP_015620643	NLR	CC-NLR	(CC)(NBARC)(LRR)(TRX)	CNLO
XP_015620651	NLR	CC-NLR	(CC)(NBARC)	CN
XP_015620669	NLR	CC-NLR	(CC)(NBARC)(LRR)	CNL
XP_015620674	NLR	CC-NLR	(NBARC)(LRR)	NL
XP_015620724	NLR	CC-NLR	(CC)(NBARC)(LRR)	CNL
XP_015620725	NLR	CC-NLR	(CC)(NBARC)(LRR)	CNL
XP_015620726	NLR	CC-NLR	(CC)(NBARC)(LRR)	CNL
XP_015620727	NLR	CC-NLR	(CC)(NBARC)(LRR)	CNL
XP_015620729	NLR	CC-NLR	(CC)(NBARC)(LRR)	CNL
XP_015620730	NLR	CC-NLR	(CC)(NBARC)(LRR)	CNL
XP_015620731	NLR	CC-NLR	(CC)(NBARC)(LRR)	CNL
XP_015620847	NLR	CC-NLR	(CC)(NBARC)(LRR)	CNL
XP_015620909	NLR	CC-NLR	(CC)(NBARC)(LRR)	CNL
XP_015620910	NLR	CC-NLR	(CC)(NBARC)(LRR)	CNL
XP_015620913	NLR	CC-NLR	(CC)(NBARC)(LRR)	CNL
XP_015621076	degenerate NLR	CC-NLR	(CC)(PLOOP)	CP
XP_015621078	NLR	UNDETERMINED	(NBARC)	N
XP_015621079	NLR	UNDETERMINED	(NBARC)	N
XP_015621080	NLR	UNDETERMINED	(NBARC)	N
XP_015621081	NLR	UNDETERMINED	(NBARC)	N
XP_015621083	degenerate NLR	CC-NLR	(CC)(PLOOP)	CP
XP_015621141	NLR	CC-NLR or CCR-NLR or CCG10-NLR	(NBARC)(LRR)	NL
XP_015621445	NLR	CC-NLR	(CC)(NBARC)	CN
XP_015622260	NLR	CC-NLR	(CC)(NBARC)(LRR)	CNL
XP_015622261	NLR	CC-NLR	(CC)(NBARC)(LRR)	CNL
XP_015622262	NLR	CC-NLR	(CC)(NBARC)(LRR)	CNL
XP_015622328	NLR	CC-NLR	(CC)(NBARC)(LRR)	CNL
XP_015622431	NLR	CC-NLR	(CC)(NBARC)(LRR)	CNL
XP_015622635	NLR	CC-NLR	(CC)(NBARC)(LRR)	CNL
XP_015622636	NLR	CC-NLR	(CC)(NBARC)(LRR)	CNL
XP_015622671	NLR	CC-NLR	(CC)(NBARC)(LRR)	CNL
XP_015622672	NLR	CC-NLR	(CC)(NBARC)(LRR)	CNL
XP_015622677	NLR	CC-NLR	(CC)(NBARC)(LRR)	CNL
XP_015622678	NLR	CC-NLR	(CC)(NBARC)(LRR)	CNL
XP_015624344	NLR	CC-NLR	(CC)(NBARC)(LRR)	CNL
XP_015624426	NLR	UNDETERMINED	(NBARC)(LRR)	NL
XP_015624473	degenerate NLR	CC-NLR or CCR-NLR or CCG10-NLR	(LRR)	L
XP_015624498	NLR	CC-NLR	(NBARC)(LRR)	NL
XP_015624504	NLR	CC-NLR	(NBARC)	N
XP_015624840	NLR	CC-NLR or CCR-NLR or CCG10-NLR	(NBARC)	N
XP_015625195	NLR	CC-NLR	(CC)(NBARC)(LRR)	CNL
XP_015625196	NLR	CC-NLR	(CC)(NBARC)(LRR)	CNL
XP_015625306	NLR	UNDETERMINED	(NBARC)	N
XP_015626044	NLR	CC-NLR	(CC)(NBARC)(LRR)	CNL
XP_015626048	NLR	CC-NLR	(CC)(NBARC)(LRR)	CNL
XP_015626169	NLR	CC-NLR	(CC)(NBARC)(LRR)	CNL
XP_015626219	NLR	CC-NLR	(NBARC)(LRR)	NL
XP_015626228	NLR	CC-NLR or CCR-NLR or CCG10-NLR	(NBARC)(LRR)	NL
XP_015626333	NLR	CC-NLR	(CC)(NBARC)(LRR)	CNL
XP_015626818	NLR	UNDETERMINED	(NBARC)(ARM)	NO
XP_015626951	NLR	CC-NLR	(CC)(NBARC)	CN
XP_015626998	NLR	CC-NLR	(CC)(NBARC)(LRR)(LRR)	CNL
XP_015626999	NLR	CC-NLR	(CC)(NBARC)(LRR)(LRR)	CNL
XP_015627000	NLR	CC-NLR	(CC)(NBARC)(LRR)(LRR)	CNL
XP_015627001	NLR	CC-NLR	(CC)(NBARC)(LRR)(LRR)	CNL
XP_015627002	NLR	CC-NLR	(CC)(NBARC)(LRR)(LRR)	CNL
XP_015627003	NLR	CC-NLR	(CC)(NBARC)(LRR)(LRR)	CNL
XP_015627004	NLR	CC-NLR	(CC)(NBARC)(LRR)(LRR)	CNL
XP_015627005	NLR	CC-NLR	(CC)(NBARC)(LRR)(LRR)	CNL
XP_015627006	NLR	CC-NLR	(CC)(NBARC)(LRR)(LRR)	CNL
XP_015627493	NLR	CC-NLR	(CC)(NBARC)(LRR)(JAC)	CNLO
XP_015627632	CCX	CCX	(CC)	C
XP_015627658	NLR	UNDETERMINED	(NBARC)	N
XP_015627818	NLR	CC-NLR	(CC)(NBARC)(LRR)	CNL
XP_015628423	NLR	CC-NLR or CCR-NLR or CCG10-NLR	(NBARC)(LRR)	NL
XP_015628809	NLR	CC-NLR	(CC)(NBARC)(LRR)	CNL
XP_015629470	NLR	CC-NLR or CCR-NLR or CCG10-NLR	(NBARC)(LRR)	NL
XP_015629524	NLR	CC-NLR	(CC)(NBARC)(LRR)	CNL
XP_015629565	NLR	CC-NLR or CCR-NLR or CCG10-NLR	(NBARC)(LRR)(LRR)	NL
XP_015629988	NLR	CC-NLR	(CC)(NBARC)(LRR)	CNL
XP_015630090	degenerate NLR	CC-NLR or CCR-NLR or CCG10-NLR	(LRR)	L
XP_015630579	MLKL	MLKL	(MLKL)(PKin)	MO
XP_015630588	MLKL	MLKL	(MLKL)(PKin)	MO
XP_015630634	NLR	TN (OTHER)	(TIR)(NBARC)	TN
XP_015630721	NLR	TN (OTHER)	(TIR)(NBARC)	TN
XP_015631286	NLR	CC-NLR	(NBARC)(LRR)	NL
XP_015631287	NLR	CC-NLR	(NBARC)(LRR)	NL
XP_015631288	NLR	CC-NLR	(NBARC)(LRR)	NL
XP_015631419	NLR	CC-NLR	(CC)(NBARC)	CN
XP_015632485	NLR	CC-NLR	(CC)(NBARC)(LRR)	CNL
XP_015632486	NLR	CC-NLR	(CC)(NBARC)(LRR)	CNL
XP_015632488	NLR	CC-NLR	(CC)(NBARC)(LRR)	CNL
XP_015632489	NLR	CC-NLR	(CC)(NBARC)(LRR)	CNL
XP_015632612	NLR	CC-NLR	(CC)(NBARC)	CN
XP_015633057	NLR	CC-NLR	(CC)(NBARC)(LRR)	CNL
XP_015633065	NLR	CC-NLR or CCR-NLR or CCG10-NLR	(NBARC)(LRR)	NL
XP_015633066	NLR	CC-NLR or CCR-NLR or CCG10-NLR	(NBARC)(LRR)	NL
XP_015633067	NLR	CC-NLR or CCR-NLR or CCG10-NLR	(NBARC)(LRR)	NL
XP_015633193	NLR	CC-NLR	(CC)(NBARC)(LRR)	CNL
XP_015633643	NLR	CC-NLR	(CC)(NBARC)(LRR)(LRR)	CNL
XP_015633767	NLR	CC-NLR	(CC)(NBARC)	CN
XP_015633768	NLR	CC-NLR	(CC)(NBARC)	CN
XP_015633893	NLR	CC-NLR	(CC)(NBARC)(LRR)	CNL
XP_015634134	NLR	CC-NLR	(CC)(NBARC)(LRR)	CNL
XP_015634135	NLR	CC-NLR	(CC)(NBARC)(LRR)	CNL
XP_015634263	NLR	CC-NLR	(NBARC)(LRR)	NL
XP_015634586	NLR	UNDETERMINED	(NBARC)(LRR)(LRR)	NL
XP_015634587	NLR	UNDETERMINED	(NBARC)(LRR)(LRR)	NL
XP_015635417	NLR	UNDETERMINED	(NBARC)(LRR)	NL
XP_015635455	NLR	CC-NLR	(NBARC)(LRR)(LRR)	NL
XP_015635514	NLR	CC-NLR	(CC)(NBARC)(LRR)	CNL
XP_015635515	NLR	CC-NLR	(CC)(NBARC)(LRR)	CNL
XP_015636003	NLR	CC-NLR	(CC)(BED)(NBARC)(LRR)	CONL
XP_015636007	NLR	CC-NLR	(CC)(BED)(NBARC)(LRR)	CONL
XP_015636089	NLR	UNDETERMINED	(NBARC)(LRR)	NL
XP_015636090	degenerate NLR	CC-NLR or CCR-NLR or CCG10-NLR	(LRR)	L
XP_015636114	NLR	CC-NLR	(CC)(BED)(NBARC)(LRR)	CONL
XP_015636115	NLR	CC-NLR	(CC)(BED)(NBARC)(LRR)	CONL
XP_015636118	CCX	CCX	(CC)	C
XP_015636780	NLR	CC-NLR	(NBARC)(LRR)(LRR)	NL
XP_015636791	NLR	CC-NLR	(CC)(NBARC)(LRR)	CNL
XP_015637016	NLR	CC-NLR	(CC)(NBARC)(NBARC)(LRR)	CNNL
XP_015637291	NLR	CC-NLR	(CC)(NBARC)(LRR)	CNL
XP_015638399	NLR	CC-NLR	(CC)(NBARC)	CN
XP_015638402	NLR	UNDETERMINED	(NBARC)	N
XP_015638539	NLR	CC-NLR	(CC)(NBARC)(LRR)	CNL
XP_015638700	degenerate NLR	CC-NLR or CCR-NLR or CCG10-NLR	(LRR)	L
XP_015638760	degenerate NLR	CC-NLR	(CC)(PLOOP)(LRR)(LRR)	CPL
XP_015639007	degenerate NLR	CC-NLR	(CC)(PLOOP)	CP
XP_015639008	degenerate NLR	CC-NLR	(CC)(PLOOP)	CP
XP_015639260	NLR	CC-NLR	(CC)(NBARC)(LRR)	CNL
XP_015639261	NLR	CC-NLR	(CC)(NBARC)(LRR)	CNL
XP_015639263	NLR	CC-NLR	(CC)(NBARC)(LRR)	CNL
XP_015639495	NLR	UNDETERMINED	(NBARC)	N
XP_015639780	MLKL	MLKL	(MLKL)(PKin)	MO
XP_015640206	NLR	CC-NLR	(CC)(NBARC)(LRR)	CNL
XP_015640238	NLR	CC-NLR	(CC)(NBARC)(LRR)(LRR)	CNL
XP_015640523	NLR	CC-NLR	(CC)(NBARC)(LRR)	CNL
XP_015640524	NLR	CC-NLR	(CC)(NBARC)(LRR)	CNL
XP_015640706	NLR	CC-NLR	(CC)(NBARC)(LRR)	CNL
XP_015640727	NLR	CC-NLR or CCR-NLR or CCG10-NLR	(NBARC)(LRR)	NL
XP_015640787	NLR	CC-NLR	(NBARC)(LRR)	NL
XP_015641185	NLR	CC-NLR	(CC)(NBARC)	CN
XP_015641610	NLR	CC-NLR	(CC)(NBARC)(LRR)	CNL
XP_015641618	NLR	CC-NLR	(CC)(NBARC)(LRR)	CNL
XP_015641639	degenerate NLR	CC-NLR	(CC)(PLOOP)(LRR)	CPL
XP_015641736	NLR	CC-NLR	(CC)(NBARC)(LRR)	CNL
XP_015641737	NLR	CC-NLR	(CC)(NBARC)(LRR)(LRR)	CNL
XP_015641738	NLR	CC-NLR	(CC)(NBARC)(LRR)	CNL
XP_015641797	NLR	CC-NLR	(CC)(NBARC)	CN
XP_015642059	CCX	CCX	(CC)	C
XP_015642072	NLR	CC-NLR	(CC)(NBARC)	CN
XP_015642275	NLR	CC-NLR	(CC)(NBARC)(LRR)	CNL
XP_015642343	degenerate NLR	UNDETERMINED	(LRR)	L
XP_015643214	NLR	CC-NLR	(CC)(NBARC)(LRR)(LRR)	CNL
XP_015643215	NLR	CC-NLR or CCR-NLR or CCG10-NLR	(NBARC)(LRR)(LRR)	NL
XP_015643366	NLR	CC-NLR	(CC)(NBARC)(LRR)	CNL
XP_015643367	NLR	CC-NLR	(CC)(NBARC)(LRR)	CNL
XP_015643368	NLR	CC-NLR	(CC)(NBARC)(LRR)	CNL
XP_015643369	NLR	CC-NLR	(CC)(NBARC)(LRR)	CNL
XP_015643370	NLR	CC-NLR	(CC)(NBARC)(LRR)	CNL
XP_015643371	NLR	CC-NLR	(CC)(NBARC)(LRR)	CNL
XP_015643372	NLR	CC-NLR	(CC)(NBARC)(LRR)	CNL
XP_015643373	NLR	CC-NLR	(CC)(NBARC)(LRR)	CNL
XP_015643374	NLR	CC-NLR	(CC)(NBARC)(LRR)	CNL
XP_015643375	NLR	CC-NLR	(CC)(NBARC)(LRR)	CNL
XP_015643813	CCX	CCX	(CC)	C
XP_015643824	CCX	CCX	(CC)	C
XP_015643907	NLR	CC-NLR	(CC)(NBARC)(LRR)	CNL
XP_015644063	NLR	CC-NLR	(CC)(NBARC)(LRR)	CNL
XP_015644064	NLR	CC-NLR	(CC)(NBARC)(LRR)	CNL
XP_015644065	NLR	CC-NLR	(CC)(NBARC)(LRR)	CNL
XP_015644066	NLR	CC-NLR	(CC)(NBARC)(LRR)	CNL
XP_015644067	NLR	CC-NLR	(CC)(NBARC)(LRR)	CNL
XP_015644068	NLR	CC-NLR	(CC)(NBARC)(LRR)	CNL
XP_015644098	NLR	CC-NLR	(CC)(NBARC)(LRR)(LRR)	CNL
XP_015644099	NLR	CC-NLR	(CC)(NBARC)(LRR)(LRR)	CNL
XP_015644152	NLR	CC-NLR	(CC)(NBARC)(LRR)(LRR)	CNL
XP_015644153	NLR	CC-NLR	(CC)(NBARC)(LRR)(LRR)	CNL
XP_015644154	NLR	CC-NLR	(CC)(NBARC)(LRR)(LRR)	CNL
XP_015644155	NLR	CC-NLR	(CC)(NBARC)(LRR)(LRR)	CNL
XP_015644160	NLR	CC-NLR	(CC)(NBARC)(LRR)	CNL
XP_015644161	NLR	CC-NLR	(CC)(NBARC)(LRR)	CNL
XP_015644162	NLR	CC-NLR	(CC)(NBARC)(LRR)	CNL
XP_015644164	NLR	CC-NLR	(CC)(NBARC)(LRR)	CNL
XP_015644165	NLR	CC-NLR	(CC)(NBARC)(LRR)	CNL
XP_015644166	NLR	CC-NLR	(CC)(NBARC)(LRR)	CNL
XP_015644167	NLR	CC-NLR	(CC)(NBARC)(LRR)	CNL
XP_015644168	NLR	CC-NLR	(CC)(NBARC)(LRR)	CNL
XP_015644184	NLR	CC-NLR	(CC)(NBARC)(LRR)(LRR)	CNL
XP_015644358	NLR	CC-NLR	(CC)(NBARC)	CN
XP_015644359	NLR	CC-NLR	(CC)(NBARC)	CN
XP_015644360	NLR	CC-NLR	(CC)(NBARC)	CN
XP_015644361	NLR	CC-NLR	(CC)(NBARC)	CN
XP_015644380	NLR	CC-NLR	(CC)(NBARC)(LRR)	CNL
XP_015644381	NLR	CC-NLR	(CC)(NBARC)(LRR)	CNL
XP_015644382	NLR	CC-NLR	(CC)(NBARC)(LRR)	CNL
XP_015644383	NLR	CC-NLR	(CC)(NBARC)(LRR)	CNL
XP_015644384	NLR	CC-NLR	(CC)(NBARC)(LRR)	CNL
XP_015644449	NLR	CC-NLR	(CC)(NBARC)(LRR)(LRR)	CNL
XP_015644513	NLR	CC-NLR	(CC)(NBARC)(LRR)	CNL
XP_015644514	NLR	CC-NLR	(CC)(NBARC)(LRR)	CNL
XP_015644515	NLR	CC-NLR	(NBARC)(LRR)	NL
XP_015644518	NLR	CC-NLR or CCR-NLR or CCG10-NLR	(NBARC)(LRR)	NL
XP_015644519	NLR	CC-NLR or CCR-NLR or CCG10-NLR	(NBARC)(LRR)	NL
XP_015644533	NLR	CC-NLR	(CC)(NBARC)(LRR)	CNL
XP_015644550	degenerate NLR	CC-NLR	(CC)(PLOOP)	CP
XP_015644707	NLR	CC-NLR or CCR-NLR or CCG10-NLR	(NBARC)(LRR)	NL
XP_015644837	NLR	CC-NLR or CCR-NLR or CCG10-NLR	(OTHER)(LRR)(NBARC)(LRR)(WRKY)	OLNLO
XP_015644838	NLR	CC-NLR or CCR-NLR or CCG10-NLR	(OTHER)(LRR)(NBARC)(LRR)(WRKY)	OLNLO
XP_015644949	NLR	CC-NLR	(CC)(NBARC)(LRR)	CNL
XP_015644965	NLR	CC-NLR	(CC)(NBARC)(LRR)	CNL
XP_015644973	NLR	CC-NLR	(CC)(NBARC)(LRR)	CNL
XP_015644979	NLR	CC-NLR	(CC)(NBARC)(LRR)	CNL
XP_015645051	NLR	CC-NLR	(CC)(NBARC)(LRR)	CNL
XP_015645052	NLR	CC-NLR	(CC)(NBARC)(LRR)	CNL
XP_015645204	NLR	CC-NLR	(CC)(NBARC)(LRR)	CNL
XP_015645210	NLR	CC-NLR	(CC)(NBARC)(LRR)	CNL
XP_015645317	NLR	UNDETERMINED	(NBARC)	N
XP_015645321	NLR	UNDETERMINED	(NBARC)	N
XP_015645323	NLR	UNDETERMINED	(NBARC)	N
XP_015645470	NLR	UNDETERMINED	(NBARC)	N
XP_015645471	NLR	UNDETERMINED	(NBARC)	N
XP_015645579	NLR	UNDETERMINED	(NBARC)	N
XP_015645630	NLR	CC-NLR	(CC)(NBARC)(LRR)	CNL
XP_015645631	NLR	CC-NLR	(CC)(NBARC)(LRR)	CNL
XP_015645835	NLR	CC-NLR	(CC)(NBARC)	CN
XP_015645850	NLR	CC-NLR	(CC)(NBARC)(LRR)	CNL
XP_015645884	NLR	CC-NLR	(CC)(NBARC)(LRR)	CNL
XP_015646008	NLR	CC-NLR	(CC)(NBARC)	CN
XP_015646064	NLR	CC-NLR	(CC)(NBARC)	CN
XP_015646121	NLR	CC-NLR	(CC)(NBARC)	CN
XP_015646185	NLR	UNDETERMINED	(NBARC)	N
XP_015646250	NLR	UNDETERMINED	(NBARC)	N
XP_015646306	TX	TX	(TIR)	T
XP_015646313	degenerate NLR	CC-NLR	(CC)(PLOOP)	CP
XP_015646387	NLR	CC-NLR	(CC)(NBARC)(LRR)	CNL
XP_015646397	NLR	CC-NLR	(CC)(NBARC)(LRR)(LRR)	CNL
XP_015646449	NLR	UNDETERMINED	(NBARC)	N
XP_015647538	CCX	CCX	(CC)(LRR)	CL
XP_015647539	NLR	CC-NLR	(CC)(NBARC)(LRR)	CNL
XP_015647644	NLR	CC-NLR or CCR-NLR or CCG10-NLR	(NBARC)(LRR)	NL
XP_015647689	NLR	CC-NLR	(CC)(NBARC)(LRR)	CNL
XP_015647811	NLR	UNDETERMINED	(NBARC)	N
XP_015647981	NLR	CC-NLR or CCR-NLR or CCG10-NLR	(NBARC)(LRR)	NL
XP_015648053	NLR	CC-NLR	(CC)(NBARC)(LRR)	CNL
XP_015648081	NLR	CC-NLR	(CC)(NBARC)(LRR)	CNL
XP_015648082	NLR	CC-NLR	(CC)(NBARC)(LRR)	CNL
XP_015648119	NLR	CC-NLR	(CC)(NBARC)(LRR)	CNL
XP_015648215	NLR	CC-NLR or CCR-NLR or CCG10-NLR	(NBARC)(LRR)(PKin)(PKin)	NLO
XP_015648228	NLR	CC-NLR	(CC)(NBARC)	CN
XP_015648229	NLR	CC-NLR	(CC)(NBARC)	CN
XP_015648264	NLR	CC-NLR	(CC)(NBARC)(LRR)	CNL
XP_015648700	NLR	CC-NLR	(CC)(NBARC)(LRR)	CNL
XP_015648744	degenerate NLR	CC-NLR or CCR-NLR or CCG10-NLR	(LRR)	L
XP_015648745	degenerate NLR	CC-NLR or CCR-NLR or CCG10-NLR	(LRR)	L
XP_015648746	degenerate NLR	CC-NLR or CCR-NLR or CCG10-NLR	(LRR)	L
XP_015648749	degenerate NLR	CC-NLR or CCR-NLR or CCG10-NLR	(LRR)	L
XP_015648765	NLR	CC-NLR	(CC)(NBARC)	CN
XP_015648780	degenerate NLR	TN (OTHER)	(TIR)(PLOOP)	TP
XP_015648879	NLR	CC-NLR	(CC)(NBARC)(LRR)	CNL
XP_015648880	NLR	CC-NLR	(CC)(NBARC)(LRR)	CNL
XP_015648890	NLR	CC-NLR	(CC)(NBARC)	CN
XP_015648911	NLR	CC-NLR	(CC)(NBARC)(LRR)	CNL
XP_015649042	NLR	CC-NLR	(CC)(NBARC)(LRR)	CNL
XP_015649085	NLR	CC-NLR	(CC)(NBARC)(LRR)	CNL
XP_015649113	NLR	CC-NLR	(CC)(NBARC)(LRR)	CNL
XP_015649127	NLR	CC-NLR or CCR-NLR or CCG10-NLR	(NBARC)(LRR)	NL
XP_015649152	NLR	CC-NLR	(CC)(NBARC)(LRR)	CNL
XP_015649193	NLR	CC-NLR	(CC)(NBARC)(LRR)	CNL
XP_015649202	NLR	CC-NLR	(CC)(NBARC)(LRR)	CNL
XP_015649273	NLR	CC-NLR	(CC)(NBARC)(LRR)	CNL
XP_015649276	NLR	CC-NLR	(CC)(NBARC)	CN
XP_015649357	NLR	CC-NLR	(CC)(NBARC)(LRR)	CNL
XP_015649424	NLR	CC-NLR	(CC)(NBARC)(LRR)	CNL
XP_015649429	NLR	CC-NLR	(CC)(NBARC)(LRR)	CNL
XP_015649560	NLR	CC-NLR	(CC)(NBARC)	CN
XP_015649572	NLR	CC-NLR	(CC)(NBARC)(NBARC)(LRR)	CNNL
XP_015649692	NLR	CC-NLR	(CC)(NBARC)(LRR)	CNL
XP_015649720	NLR	CC-NLR	(CC)(NBARC)(LRR)	CNL
XP_015650106	NLR	CC-NLR	(CC)(NBARC)(LRR)	CNL
XP_015650107	NLR	CC-NLR	(CC)(NBARC)(LRR)	CNL
XP_015650108	NLR	CC-NLR	(CC)(NBARC)(LRR)	CNL
XP_015650215	NLR	CC-NLR	(CC)(NBARC)(LRR)	CNL
XP_015650411	NLR	CC-NLR	(NBARC)	N
XP_015650500	NLR	CC-NLR	(CC)(NBARC)(LRR)	CNL
XP_015650502	NLR	CC-NLR	(CC)(NBARC)(LRR)	CNL
XP_015650504	NLR	CC-NLR	(CC)(NBARC)(LRR)	CNL
XP_015650537	NLR	CC-NLR	(CC)(NBARC)(LRR)	CNL
XP_015650538	NLR	CC-NLR	(CC)(NBARC)(LRR)	CNL
XP_015650657	NLR	CC-NLR	(CC)(NBARC)(NBARC)(LRR)	CNNL
XP_015650708	NLR	CC-NLR	(CC)(NBARC)(LRR)	CNL
XP_015650886	NLR	CC-NLR	(CC)(NBARC)(NBARC)(LRR)	CNNL
XP_015650904	NLR	CC-NLR	(NBARC)(LRR)(LRR)	NL
XP_015650937	NLR	CC-NLR	(CC)(NBARC)(LRR)	CNL
XP_015650939	NLR	CC-NLR	(CC)(NBARC)(LRR)	CNL
XP_015650972	NLR	CC-NLR or CCR-NLR or CCG10-NLR	(NBARC)(LRR)(OTHER)(OTHER)	NLO
XP_015650973	NLR	CC-NLR or CCR-NLR or CCG10-NLR	(NBARC)(LRR)(OTHER)	NLO
XP_015651122	NLR	CC-NLR	(NBARC)(LRR)	NL
XP_015651137	NLR	CC-NLR	(CC)(NBARC)(LRR)	CNL
XP_015651196	NLR	CC-NLR	(CC)(NBARC)(LRR)	CNL
XP_015651197	NLR	CC-NLR	(CC)(NBARC)(LRR)	CNL
XP_015651198	NLR	CC-NLR	(CC)(NBARC)(LRR)	CNL
XP_015651199	NLR	CC-NLR	(CC)(NBARC)(LRR)	CNL
XP_015651200	NLR	CC-NLR	(CC)(NBARC)(LRR)	CNL
XP_015651201	NLR	CC-NLR	(CC)(NBARC)(LRR)	CNL
XP_025875626	NLR	CC-NLR	(CC)(NBARC)(NBARC)(LRR)	CNNL
XP_025875677	NLR	CC-NLR	(CC)(NBARC)	CN
XP_025875678	NLR	CC-NLR	(CC)(NBARC)	CN
XP_025875679	NLR	CC-NLR	(CC)(NBARC)	CN
XP_025875680	NLR	CC-NLR	(CC)(NBARC)	CN
XP_025875681	NLR	CC-NLR	(CC)(NBARC)	CN
XP_025875682	NLR	CC-NLR	(CC)(NBARC)	CN
XP_025875683	NLR	CC-NLR	(CC)(NBARC)	CN
XP_025875684	NLR	CC-NLR	(CC)(NBARC)	CN
XP_025875685	NLR	CC-NLR	(CC)(NBARC)	CN
XP_025875686	NLR	CC-NLR	(CC)(NBARC)	CN
XP_025875687	NLR	CC-NLR	(CC)(NBARC)	CN
XP_025875688	NLR	CC-NLR	(CC)(NBARC)	CN
XP_025875689	NLR	CC-NLR	(CC)(NBARC)	CN
XP_025875690	NLR	CC-NLR	(CC)(NBARC)	CN
XP_025875691	NLR	CC-NLR	(CC)(NBARC)	CN
XP_025875692	NLR	CC-NLR	(CC)(NBARC)	CN
XP_025875693	NLR	CC-NLR	(CC)(NBARC)	CN
XP_025875694	NLR	CC-NLR	(CC)(NBARC)	CN
XP_025875695	NLR	CC-NLR	(CC)(NBARC)	CN
XP_025875696	NLR	UNDETERMINED	(NBARC)(LRR)	NL
XP_025875769	NLR	CC-NLR	(CC)(NBARC)(LRR)	CNL
XP_025875785	NLR	CC-NLR	(CC)(NBARC)(LRR)	CNL
XP_025875786	degenerate NLR	UNDETERMINED	(LRR)	L
XP_025875804	NLR	CC-NLR	(CC)(NBARC)(LRR)	CNL
XP_025875810	NLR	CC-NLR	(CC)(NBARC)(LRR)	CNL
XP_025875811	NLR	CC-NLR or CCR-NLR or CCG10-NLR	(NBARC)(LRR)	NL
XP_025875845	NLR	UNDETERMINED	(NBARC)	N
XP_025875846	NLR	UNDETERMINED	(NBARC)	N
XP_025875872	NLR	CC-NLR	(CC)(NBARC)(NBARC)(LRR)	CNNL
XP_025875883	NLR	CC-NLR	(CC)(NBARC)(LRR)	CNL
XP_025875888	NLR	CC-NLR	(CC)(NBARC)(LRR)	CNL
XP_025875902	NLR	CC-NLR	(NBARC)(LRR)	NL
XP_025875957	NLR	CC-NLR	(CC)(NBARC)(LRR)	CNL
XP_025875958	NLR	CC-NLR	(CC)(NBARC)(LRR)	CNL
XP_025876179	NLR	CC-NLR	(NBARC)(LRR)	NL
XP_025876291	NLR	CC-NLR	(CC)(NBARC)(LRR)	CNL
XP_025876305	NLR	CC-NLR	(CC)(NBARC)(LRR)	CNL
XP_025876331	NLR	CC-NLR	(CC)(NBARC)(LRR)	CNL
XP_025876353	NLR	CC-NLR	(CC)(NBARC)	CN
XP_025876365	NLR	CC-NLR or CCR-NLR or CCG10-NLR	(NBARC)(LRR)	NL
XP_025876366	NLR	CC-NLR or CCR-NLR or CCG10-NLR	(NBARC)(LRR)	NL
XP_025876371	NLR	CC-NLR	(CC)(NBARC)	CN
XP_025876375	degenerate NLR	CC-NLR	(CC)(PLOOP)	CP
XP_025876381	NLR	CC-NLR	(CC)(NBARC)(LRR)	CNL
XP_025876382	NLR	CC-NLR	(CC)(NBARC)(LRR)	CNL
XP_025876386	NLR	UNDETERMINED	(NBARC)	N
XP_025876394	degenerate NLR	CC-NLR	(CC)(PLOOP)	CP
XP_025876414	NLR	CC-NLR or CCR-NLR or CCG10-NLR	(NBARC)(LRR)	NL
XP_025876451	NLR	CC-NLR	(CC)(NBARC)(LRR)	CNL
XP_025876455	NLR	CC-NLR	(CC)(NBARC)(LRR)	CNL
XP_025876456	degenerate NLR	CC-NLR	(CC)(PLOOP)	CP
XP_025876642	NLR	CC-NLR	(CC)(NBARC)(LRR)	CNL
XP_025876656	NLR	CC-NLR	(NBARC)(LRR)	NL
XP_025876673	NLR	CC-NLR	(CC)(NBARC)	CN
XP_025876707	NLR	CC-NLR	(CC)(NBARC)(LRR)	CNL
XP_025876725	NLR	CC-NLR	(CC)(NBARC)(LRR)	CNL
XP_025876736	NLR	CC-NLR	(CC)(NBARC)(LRR)(LRR)	CNL
XP_025876737	NLR	CC-NLR	(CC)(NBARC)(LRR)(LRR)	CNL
XP_025876738	NLR	CC-NLR	(CC)(NBARC)(LRR)(LRR)	CNL
XP_025876802	NLR	CC-NLR	(CC)(NBARC)(LRR)	CNL
XP_025876878	NLR	CC-NLR	(CC)(NBARC)(LRR)	CNL
XP_025876880	NLR	CC-NLR	(CC)(NBARC)(LRR)(JAC)(JAC)(JAC)	CNLO
XP_025876904	degenerate NLR	CC-NLR or CCR-NLR or CCG10-NLR	(LRR)	L
XP_025876906	NLR	CC-NLR	(CC)(NBARC)(LRR)	CNL
XP_025876907	NLR	CC-NLR	(NBARC)	N
XP_025876915	degenerate NLR	UNDETERMINED	(LRR)	L
XP_025876916	degenerate NLR	CC-NLR or CCR-NLR or CCG10-NLR	(LRR)	L
XP_025876925	degenerate NLR	TN (OTHER)	(TIR)(PLOOP)	TP
XP_025876938	NLR	CC-NLR	(NBARC)	N
XP_025876939	NLR	CC-NLR	(NBARC)	N
XP_025876940	NLR	CC-NLR	(NBARC)	N
XP_025876941	NLR	CC-NLR	(CC)(NBARC)(LRR)	CNL
XP_025876942	NLR	CC-NLR	(CC)(NBARC)(LRR)	CNL
XP_025876967	NLR	CC-NLR	(CC)(NBARC)(LRR)(LRR)	CNL
XP_025876995	degenerate NLR	CC-NLR	(CC)(PLOOP)(LRR)	CPL
XP_025877017	NLR	UNDETERMINED	(NBARC)	N
XP_025877036	NLR	CC-NLR	(CC)(NBARC)(LRR)	CNL
XP_025877049	NLR	CC-NLR	(CC)(NBARC)(LRR)	CNL
XP_025877050	degenerate NLR	CC-NLR	(CC)(PLOOP)	CP
XP_025877054	NLR	CC-NLR	(CC)(NBARC)(LRR)	CNL
XP_025877093	NLR	CC-NLR	(NBARC)	N
XP_025877099	NLR	CC-NLR	(CC)(NBARC)(LRR)	CNL
XP_025877100	NLR	CC-NLR	(CC)(NBARC)(LRR)	CNL
XP_025877101	NLR	CC-NLR	(CC)(NBARC)	CN
XP_025877115	NLR	CC-NLR	(CC)(NBARC)(LRR)	CNL
XP_025877116	NLR	CC-NLR	(CC)(NBARC)(LRR)	CNL
XP_025877145	NLR	CC-NLR	(CC)(NBARC)(LRR)	CNL
XP_025877146	NLR	CC-NLR	(CC)(NBARC)(LRR)	CNL
XP_025877202	NLR	CC-NLR	(CC)(NBARC)(LRR)	CNL
XP_025877210	NLR	CC-NLR	(CC)(NBARC)	CN
XP_025877221	NLR	CC-NLR	(NBARC)(LRR)	NL
XP_025877234	NLR	CC-NLR	(CC)(NBARC)(LRR)	CNL
XP_025877235	NLR	CC-NLR	(CC)(NBARC)(LRR)	CNL
XP_025877238	NLR	CC-NLR	(CC)(NBARC)(LRR)	CNL
XP_025877241	NLR	CC-NLR	(CC)(NBARC)(LRR)	CNL
XP_025877242	NLR	CC-NLR	(CC)(NBARC)(LRR)	CNL
XP_025877243	NLR	CC-NLR	(NBARC)(LRR)	NL
XP_025877254	NLR	CC-NLR	(CC)(NBARC)(LRR)	CNL
XP_025877289	NLR	CC-NLR	(CC)(NBARC)(LRR)	CNL
XP_025877290	NLR	CC-NLR or CCR-NLR or CCG10-NLR	(NBARC)(LRR)(OTHER)	NLO
XP_025877308	NLR	CC-NLR	(CC)(NBARC)(LRR)	CNL
XP_025877323	NLR	CC-NLR	(CC)(NBARC)(LRR)	CNL
XP_025877332	NLR	CC-NLR	(CC)(NBARC)	CN
XP_025877338	NLR	CC-NLR	(CC)(NBARC)(LRR)	CNL
XP_025877342	NLR	CC-NLR	(CC)(NBARC)(LRR)	CNL
XP_025877344	NLR	CC-NLR	(CC)(NBARC)(LRR)	CNL
XP_025877345	NLR	CC-NLR or CCR-NLR or CCG10-NLR	(NBARC)(LRR)(WRKY)	NLO
XP_025877346	NLR	CC-NLR or CCR-NLR or CCG10-NLR	(NBARC)(LRR)(WRKY)	NLO
XP_025877347	NLR	CC-NLR or CCR-NLR or CCG10-NLR	(NBARC)(LRR)(WRKY)	NLO
XP_025877348	NLR	CC-NLR or CCR-NLR or CCG10-NLR	(NBARC)(LRR)(WRKY)	NLO
XP_025877349	NLR	CC-NLR or CCR-NLR or CCG10-NLR	(NBARC)(LRR)(WRKY)	NLO
XP_025877350	NLR	CC-NLR or CCR-NLR or CCG10-NLR	(NBARC)(LRR)(WRKY)	NLO
XP_025877351	NLR	CC-NLR or CCR-NLR or CCG10-NLR	(NBARC)(LRR)(WRKY)	NLO
XP_025877352	NLR	CC-NLR or CCR-NLR or CCG10-NLR	(NBARC)(LRR)(WRKY)	NLO
XP_025877353	NLR	CC-NLR or CCR-NLR or CCG10-NLR	(NBARC)(LRR)(WRKY)	NLO
XP_025877354	NLR	CC-NLR or CCR-NLR or CCG10-NLR	(NBARC)(LRR)(WRKY)	NLO
XP_025877355	NLR	CC-NLR or CCR-NLR or CCG10-NLR	(NBARC)(LRR)(WRKY)	NLO
XP_025877356	NLR	CC-NLR or CCR-NLR or CCG10-NLR	(NBARC)(LRR)(WRKY)	NLO
XP_025877357	NLR	CC-NLR or CCR-NLR or CCG10-NLR	(NBARC)(LRR)(WRKY)	NLO
XP_025877358	NLR	CC-NLR or CCR-NLR or CCG10-NLR	(NBARC)(LRR)(WRKY)	NLO
XP_025877359	degenerate NLR	CC-NLR or CCR-NLR or CCG10-NLR	(LRR)(WRKY)	LO
XP_025877388	NLR	CC-NLR	(CC)(NBARC)(LRR)	CNL
XP_025877389	NLR	CC-NLR	(CC)(NBARC)(LRR)	CNL
XP_025877390	NLR	CC-NLR	(CC)(NBARC)	CN
XP_025877400	degenerate NLR	CC-NLR	(CC)(LRR)	CL
XP_025877402	NLR	CC-NLR or CCR-NLR or CCG10-NLR	(NBARC)(LRR)	NL
XP_025877403	NLR	CC-NLR	(CC)(NBARC)	CN
XP_025877415	NLR	CC-NLR	(CC)(NBARC)(LRR)	CNL
XP_025877418	NLR	CC-NLR	(NBARC)(LRR)(WRKY)(WRKY)	NLO
XP_025877419	NLR	CC-NLR	(NBARC)(LRR)(WRKY)(WRKY)	NLO
XP_025877420	NLR	CC-NLR	(CC)(NBARC)(LRR)(WRKY)(WRKY)	CNLO
XP_025877421	NLR	CC-NLR or CCR-NLR or CCG10-NLR	(NBARC)(LRR)	NL
XP_025877442	NLR	CC-NLR	(CC)(NBARC)(LRR)	CNL
XP_025877445	NLR	CC-NLR	(NBARC)(LRR)	NL
XP_025877459	NLR	CC-NLR	(CC)(NBARC)(LRR)	CNL
XP_025877460	degenerate NLR	UNDETERMINED	(LRR)	L
XP_025877461	NLR	CC-NLR or CCR-NLR or CCG10-NLR	(NBARC)(LRR)	NL
XP_025877462	CCX	CCX	(CC)	C
XP_025877467	NLR	CC-NLR	(CC)(NBARC)(LRR)(JAC)(JAC)(JAC)	CNLO
XP_025877473	NLR	CC-NLR	(CC)(NBARC)(LRR)	CNL
XP_025877474	NLR	CC-NLR	(CC)(NBARC)(LRR)	CNL
XP_025877497	NLR	CC-NLR	(CC)(NBARC)(LRR)	CNL
XP_025877498	CCX	CCX	(CC)	C
XP_025877499	degenerate NLR	CC-NLR	(CC)(PLOOP)(LRR)(TRANSPOSON)	CPLO
XP_025877508	NLR	CC-NLR	(CC)(NBARC)(LRR)	CNL
XP_025877509	degenerate NLR	CC-NLR	(CC)(PLOOP)	CP
XP_025877511	NLR	CC-NLR	(CC)(NBARC)(LRR)	CNL
XP_025877532	NLR	CC-NLR	(CC)(NBARC)(LRR)	CNL
XP_025877533	NLR	CC-NLR	(CC)(NBARC)(LRR)	CNL
XP_025877578	NLR	CC-NLR or CCR-NLR or CCG10-NLR	(NBARC)(LRR)	NL
XP_025877580	NLR	CC-NLR	(CC)(NBARC)(LRR)(LRR)	CNL
XP_025877581	NLR	CC-NLR	(CC)(NBARC)(LRR)	CNL
XP_025877582	NLR	CC-NLR	(CC)(NBARC)(LRR)	CNL
XP_025877585	NLR	CC-NLR or CCR-NLR or CCG10-NLR	(NBARC)	N
XP_025877610	NLR	CC-NLR	(CC)(NBARC)	CN
XP_025877615	NLR	CC-NLR	(CC)(NBARC)(LRR)	CNL
XP_025877616	NLR	CC-NLR	(CC)(NBARC)	CN
XP_025877632	NLR	CC-NLR	(CC)(NBARC)(LRR)	CNL
XP_025877644	NLR	CC-NLR	(NBARC)(LRR)	NL
XP_025877645	NLR	CC-NLR	(NBARC)(LRR)	NL
XP_025877646	NLR	CC-NLR	(NBARC)(LRR)	NL
XP_025877647	NLR	CC-NLR	(NBARC)(LRR)	NL
XP_025877648	NLR	CC-NLR	(NBARC)(LRR)	NL
XP_025877649	NLR	CC-NLR	(NBARC)(LRR)	NL
XP_025877650	NLR	CC-NLR	(NBARC)(LRR)	NL
XP_025877651	NLR	CC-NLR	(NBARC)(LRR)	NL
XP_025877652	NLR	CC-NLR	(NBARC)(LRR)	NL
XP_025877789	NLR	CC-NLR	(CC)(NBARC)(LRR)(LRR)	CNL
XP_025877811	NLR	CC-NLR	(CC)(NBARC)(LRR)	CNL
XP_025877825	NLR	CC-NLR or CCR-NLR or CCG10-NLR	(NBARC)(LRR)	NL
XP_025877851	NLR	CC-NLR or CCR-NLR or CCG10-NLR	(NBARC)(LRR)	NL
XP_025877891	NLR	CC-NLR	(CC)(NBARC)(LRR)	CNL
XP_025877892	NLR	CC-NLR	(CC)(NBARC)(LRR)	CNL
XP_025877893	NLR	CC-NLR	(CC)(NBARC)	CN
XP_025877894	NLR	CC-NLR	(CC)(NBARC)	CN
XP_025877908	NLR	CC-NLR	(CC)(NBARC)(LRR)	CNL
XP_025877929	NLR	CC-NLR	(CC)(NBARC)(LRR)	CNL
XP_025877930	NLR	CC-NLR	(CC)(NBARC)(LRR)	CNL
XP_025877936	NLR	CC-NLR	(CC)(NBARC)	CN
XP_025877952	NLR	CC-NLR	(CC)(NBARC)(LRR)	CNL
XP_025877953	NLR	CC-NLR	(CC)(NBARC)	CN
XP_025877979	CCX	CCX	(CC)	C
XP_025877980	NLR	CC-NLR	(CC)(NBARC)	CN
XP_025877981	NLR	CC-NLR	(CC)(NBARC)	CN
XP_025878047	NLR	CC-NLR	(CC)(NBARC)(LRR)	CNL
XP_025878085	NLR	CC-NLR	(CC)(NBARC)	CN
XP_025878086	NLR	CC-NLR	(CC)(NBARC)	CN
XP_025878087	NLR	CC-NLR	(CC)(NBARC)	CN
XP_025878088	NLR	CC-NLR	(CC)(NBARC)	CN
XP_025878089	NLR	CC-NLR	(CC)(NBARC)	CN
XP_025878090	NLR	CC-NLR	(CC)(NBARC)	CN
XP_025878091	NLR	CC-NLR	(CC)(NBARC)	CN
XP_025878092	NLR	CC-NLR	(CC)(NBARC)	CN
XP_025878093	NLR	CC-NLR	(CC)(NBARC)	CN
XP_025878225	NLR	CC-NLR	(CC)(NBARC)(LRR)	CNL
XP_025878247	NLR	CC-NLR	(CC)(NBARC)	CN
XP_025878248	NLR	CC-NLR	(CC)(NBARC)	CN
XP_025878249	NLR	CC-NLR	(CC)(NBARC)	CN
XP_025878504	NLR	CC-NLR	(CC)(NBARC)	CN
XP_025878505	NLR	CC-NLR	(CC)(NBARC)	CN
XP_025878506	NLR	CC-NLR	(CC)(NBARC)	CN
XP_025878507	NLR	CC-NLR	(CC)(NBARC)	CN
XP_025878508	NLR	UNDETERMINED	(NBARC)	N
XP_025878573	degenerate NLR	CC-NLR or CCR-NLR or CCG10-NLR	(LRR)	L
XP_025878574	NLR	CC-NLR	(CC)(NBARC)(LRR)	CNL
XP_025878576	NLR	CC-NLR	(CC)(NBARC)(LRR)	CNL
XP_025878581	NLR	CC-NLR	(CC)(NBARC)(LRR)	CNL
XP_025878583	NLR	CC-NLR	(CC)(NBARC)(LRR)	CNL
XP_025878584	NLR	CC-NLR	(CC)(NBARC)(LRR)	CNL
XP_025878590	NLR	CC-NLR	(CC)(NBARC)(LRR)	CNL
XP_025878591	NLR	CC-NLR	(CC)(NBARC)(LRR)	CNL
XP_025878592	NLR	CC-NLR	(CC)(NBARC)(LRR)	CNL
XP_025878681	NLR	CC-NLR	(NBARC)(LRR)	NL
XP_025878752	NLR	CC-NLR	(NBARC)	N
XP_025878772	NLR	CC-NLR	(NBARC)(TRANSPOSON)(LRR)(LRR)	NOL
XP_025878940	NLR	CC-NLR	(NBARC)(LRR)(LRR)	NL
XP_025878941	NLR	CC-NLR	(NBARC)(LRR)(LRR)	NL
XP_025878942	NLR	CC-NLR	(NBARC)(LRR)(LRR)	NL
XP_025878943	NLR	CC-NLR	(NBARC)(LRR)(LRR)	NL
XP_025878944	NLR	CC-NLR	(NBARC)(LRR)(LRR)	NL
XP_025878945	NLR	CC-NLR	(NBARC)(LRR)(LRR)	NL
XP_025879037	NLR	CC-NLR	(CC)(NBARC)(LRR)(LRR)	CNL
XP_025879148	NLR	CC-NLR	(CC)(NBARC)(LRR)	CNL
XP_025879153	NLR	CC-NLR	(CC)(NBARC)(LRR)	CNL
XP_025879162	NLR	CC-NLR	(CC)(NBARC)(LRR)	CNL
XP_025879163	NLR	CC-NLR	(CC)(NBARC)(LRR)	CNL
XP_025879164	NLR	CC-NLR	(CC)(NBARC)(LRR)	CNL
XP_025879166	NLR	CC-NLR	(CC)(NBARC)(LRR)	CNL
XP_025879167	NLR	CC-NLR	(CC)(NBARC)(LRR)	CNL
XP_025879168	NLR	CC-NLR	(CC)(NBARC)(LRR)	CNL
XP_025879169	NLR	CC-NLR	(CC)(NBARC)(LRR)	CNL
XP_025879170	NLR	CC-NLR	(CC)(NBARC)(LRR)	CNL
XP_025879171	NLR	CC-NLR	(CC)(NBARC)(LRR)	CNL
XP_025879172	NLR	CC-NLR	(CC)(NBARC)(LRR)	CNL
XP_025879173	NLR	CC-NLR	(CC)(NBARC)	CN
XP_025879269	NLR	CC-NLR	(CC)(NBARC)(LRR)	CNL
XP_025879328	NLR	CC-NLR	(NBARC)(LRR)	NL
XP_025879675	NLR	CC-NLR	(NBARC)(LRR)	NL
XP_025879696	NLR	CC-NLR	(CC)(NBARC)	CN
XP_025879700	NLR	CC-NLR	(CC)(NBARC)	CN
XP_025879704	NLR	CC-NLR	(CC)(NBARC)	CN
XP_025879874	NLR	CC-NLR	(CC)(NBARC)(LRR)	CNL
XP_025879967	NLR	CC-NLR or CCR-NLR or CCG10-NLR	(NBARC)(LRR)	NL
XP_025880016	NLR	CC-NLR	(CC)(NBARC)(LRR)	CNL
XP_025880017	NLR	CC-NLR	(CC)(NBARC)(LRR)	CNL
XP_025880084	NLR	CC-NLR	(CC)(NBARC)(LRR)	CNL
XP_025880238	NLR	CC-NLR	(CC)(NBARC)(LRR)	CNL
XP_025880386	NLR	CC-NLR	(CC)(NBARC)(LRR)	CNL
XP_025880467	degenerate NLR	CC-NLR or CCR-NLR or CCG10-NLR	(LRR)	L
XP_025880720	NLR	CC-NLR	(NBARC)	N
XP_025880735	NLR	CC-NLR or CCR-NLR or CCG10-NLR	(NBARC)(LRR)	NL
XP_025880760	NLR	CC-NLR	(CC)(NBARC)(LRR)(LRR)	CNL
XP_025880879	NLR	CC-NLR	(CC)(NBARC)(LRR)	CNL
XP_025880880	NLR	CC-NLR	(CC)(NBARC)(LRR)	CNL
XP_025880881	NLR	CC-NLR	(CC)(NBARC)(LRR)	CNL
XP_025880882	NLR	CC-NLR	(CC)(NBARC)(LRR)	CNL
XP_025880883	NLR	CC-NLR	(CC)(NBARC)(LRR)	CNL
XP_025880884	NLR	CC-NLR	(CC)(NBARC)(LRR)	CNL
XP_025880918	NLR	CC-NLR	(CC)(NBARC)(LRR)	CNL
XP_025880941	degenerate NLR	CC-NLR or CCR-NLR or CCG10-NLR	(LRR)	L
XP_025880942	NLR	CC-NLR	(CC)(NBARC)	CN
XP_025880943	NLR	CC-NLR	(CC)(NBARC)	CN
XP_025880944	NLR	CC-NLR	(CC)(NBARC)	CN
XP_025880945	NLR	CC-NLR	(CC)(NBARC)	CN
XP_025881035	NLR	CC-NLR	(CC)(NBARC)(LRR)	CNL
XP_025881118	NLR	UNDETERMINED	(NBARC)	N
XP_025881139	NLR	CC-NLR	(CC)(NBARC)(LRR)	CNL
XP_025881140	CCX	CCX	(CC)	C
XP_025881152	NLR	CC-NLR	(CC)(NBARC)(LRR)	CNL
XP_025881153	NLR	CC-NLR	(CC)(NBARC)(LRR)	CNL
XP_025881154	NLR	CC-NLR	(CC)(NBARC)(LRR)	CNL
XP_025881222	NLR	CC-NLR	(CC)(NBARC)(LRR)	CNL
XP_025881228	NLR	CC-NLR	(CC)(NBARC)(LRR)	CNL
XP_025881383	NLR	CC-NLR	(CC)(NBARC)(LRR)	CNL
XP_025881435	NLR	CC-NLR	(CC)(NBARC)(LRR)	CNL
XP_025881728	NLR	CC-NLR	(NBARC)	N
XP_025881729	CCX	CCX	(CC)	C
XP_025881730	NLR	CC-NLR	(NBARC)	N
XP_025881731	NLR	CC-NLR	(NBARC)	N
XP_025881746	NLR	CC-NLR	(CC)(NBARC)(NBARC)	CNN
XP_025881747	NLR	CC-NLR	(CC)(NBARC)	CN
XP_025881773	NLR	CC-NLR or CCR-NLR or CCG10-NLR	(NBARC)(LRR)	NL
XP_025881818	NLR	CC-NLR	(CC)(NBARC)(LRR)	CNL
XP_025881902	NLR	CC-NLR	(CC)(NBARC)(LRR)	CNL
XP_025881917	NLR	CC-NLR	(NBARC)(LRR)	NL
XP_025881996	NLR	CC-NLR	(CC)(NBARC)(LRR)	CNL
XP_025882059	NLR	CC-NLR	(CC)(NBARC)	CN
XP_025882084	NLR	CC-NLR	(CC)(NBARC)(LRR)	CNL
XP_025882112	NLR	CC-NLR	(CC)(NBARC)(LRR)(LRR)	CNL
XP_025882142	NLR	CC-NLR	(CC)(NBARC)(LRR)	CNL
XP_025882150	CCX	CCX	(CC)	C
XP_025882151	NLR	CC-NLR	(CC)(NBARC)(LRR)	CNL
XP_025882154	NLR	CC-NLR	(CC)(NBARC)(LRR)	CNL
XP_025882155	NLR	CC-NLR	(CC)(NBARC)(LRR)	CNL
XP_025882158	NLR	CC-NLR or CCR-NLR or CCG10-NLR	(NBARC)(LRR)	NL
XP_025882159	NLR	CC-NLR or CCR-NLR or CCG10-NLR	(NBARC)(LRR)	NL
XP_025882160	NLR	CC-NLR	(CC)(NBARC)(LRR)	CNL
XP_025882161	NLR	CC-NLR	(CC)(NBARC)(LRR)	CNL
XP_025882273	NLR	CC-NLR	(CC)(NBARC)(LRR)(LRR)	CNL
XP_025882274	NLR	CC-NLR	(CC)(NBARC)(LRR)(LRR)	CNL
XP_025882275	NLR	CC-NLR	(CC)(NBARC)(LRR)(LRR)	CNL
XP_025882276	NLR	CC-NLR	(CC)(NBARC)(LRR)	CNL
XP_025882291	CCX	CCX	(CC)	C
XP_025882295	NLR	CC-NLR	(CC)(NBARC)(LRR)	CNL
XP_025882319	NLR	CC-NLR	(CC)(NBARC)(LRR)	CNL
XP_025882320	NLR	CC-NLR	(CC)(NBARC)(LRR)	CNL
XP_025882321	NLR	CC-NLR	(CC)(NBARC)(LRR)	CNL
XP_025882322	NLR	CC-NLR	(CC)(NBARC)(LRR)	CNL
XP_025882323	NLR	CC-NLR	(CC)(NBARC)(LRR)	CNL
XP_025882324	NLR	CC-NLR	(CC)(NBARC)(LRR)	CNL
XP_025882325	NLR	CC-NLR	(CC)(NBARC)(LRR)	CNL
XP_025882326	NLR	CC-NLR	(CC)(NBARC)(LRR)	CNL
XP_025882327	NLR	CC-NLR	(CC)(NBARC)	CN
XP_025882389	NLR	CC-NLR	(CC)(NBARC)(LRR)	CNL
XP_025882429	NLR	CC-NLR	(CC)(NBARC)(LRR)	CNL
XP_025882441	NLR	CC-NLR	(CC)(NBARC)(LRR)	CNL
XP_025882442	NLR	CC-NLR	(CC)(NBARC)(LRR)	CNL
XP_025882627	NLR	CC-NLR	(CC)(NBARC)(LRR)	CNL
XP_025882757	NLR	CC-NLR	(CC)(NBARC)(LRR)	CNL
XP_025882784	NLR	CC-NLR	(CC)(NBARC)(LRR)	CNL
XP_025882822	NLR	CC-NLR	(CC)(NBARC)(LRR)	CNL
XP_025882877	NLR	CC-NLR	(CC)(NBARC)(LRR)	CNL
XP_025882883	NLR	UNDETERMINED	(NBARC)	N
XP_025882918	NLR	CC-NLR	(NBARC)	N
XP_025882962	NLR	CC-NLR	(CC)(NBARC)(LRR)	CNL
XP_025882971	NLR	CC-NLR	(LRR)(CC)(NBARC)(LRR)	LCNL
XP_025883021	NLR	CC-NLR	(CC)(NBARC)(LRR)	CNL
XP_025883022	NLR	CC-NLR	(CC)(NBARC)(LRR)	CNL
XP_025883028	NLR	CC-NLR	(CC)(NBARC)	CN
XP_025883161	NLR	CC-NLR	(CC)(NBARC)(LRR)	CNL
XP_025883162	NLR	CC-NLR	(CC)(NBARC)(LRR)	CNL
XP_025883227	NLR	CC-NLR	(CC)(NBARC)(NBARC)(LRR)	CNNL
XP_025883349	NLR	CC-NLR	(CC)(NBARC)(LRR)	CNL
XP_025883350	NLR	CC-NLR	(CC)(NBARC)(LRR)	CNL
XP_025883396	NLR	CC-NLR or CCR-NLR or CCG10-NLR	(NBARC)(LRR)	NL
XP_025883403	NLR	CC-NLR or CCR-NLR or CCG10-NLR	(NBARC)(LRR)(OTHER)	NLO
XP_025883409	NLR	CC-NLR or CCR-NLR or CCG10-NLR	(NBARC)(LRR)	NL
XP_025883410	NLR	CC-NLR	(CC)(NBARC)	CN
XP_025883431	NLR	CC-NLR or CCR-NLR or CCG10-NLR	(NBARC)(LRR)(PKin)(PKin)	NLO
XP_025883435	NLR	CC-NLR	(CC)(NBARC)(LRR)	CNL
