# Supplementary material for: RefPlantNLR is a comprehensive collection of experimentally validated plant disease resistance proteins from the NLR family
Source: PLoS Biol. 2021 Oct 20;19(10):e3001124. doi: 10.1371/journal.pbio.3001124 (PMC8559963; doi:10.1371/journal.pbio.3001124)
Supplement: S3 Appendix — Scripts and data. (ZIP) [file pbio.3001124.s034.zip › Appendix_S3_Benchmarking_Proteomes/Conversion_Locus/NLRtracker_domains_all.tsv]

seqname	Domain	indx	start	end
NP_001030613	(OTHER)	0	6	167
NP_001030613	(OTHER)	1	189	343
NP_001030613	(OTHER)	2	357	584
NP_001030614	(OTHER)	0	14	1015
NP_001030616	(WD40)	0	2	302
NP_001030617	(OTHER)	0	123	260
NP_001030619	(OTHER)	0	12	56
NP_001030619	(PLOOP-OTHER)	1	133	539
NP_001030620	(OTHER)	0	1	298
NP_001030621	(OTHER)	0	10	67
NP_001030621	(PLOOP-OTHER)	1	79	496
NP_001030623	(OTHER)	0	2	308
NP_001030624	(OTHER)	0	59	395
NP_001030625	(OTHER)	0	59	430
NP_001030626	(OTHER)	0	1	267
NP_001030627	(OTHER)	0	64	179
NP_001030628	(OTHER)	0	50	155
NP_001030629	(OTHER)	0	223	397
NP_001030630	(OTHER)	0	63	506
NP_001030631	(OTHER)	0	44	148
NP_001030631	(OTHER)	1	171	267
NP_001030634	(OTHER)	0	220	259
NP_001030634	(WRKY)	0	241	290
NP_001030635	(ANK)	0	9	310
NP_001030635	(TPR)	0	325	439
NP_001030637	(PKin)	0	1	323
NP_001030640	(OTHER)	0	20	466
NP_001030641	(OTHER)	0	6	130
NP_001030642	(OTHER)	0	26	204
NP_001030643	(OTHER)	0	2	98
NP_001030643	(OTHER)	1	636	736
NP_001030646	(OTHER)	0	38	190
NP_001030647	(OTHER)	0	543	689
NP_001030649	(OTHER)	0	62	175
NP_001030649	(OTHER)	1	426	629
NP_001030650	(OTHER)	0	1	61
NP_001030651	(OTHER)	0	1	61
NP_001030654	(OTHER)	0	8	154
NP_001030654	(OTHER)	1	157	207
NP_001030655	(OTHER)	0	4	404
NP_001030656	(ARM)	0	30	318
NP_001030657	(OTHER)	0	61	119
NP_001030658	(OTHER)	0	61	119
NP_001030658	(OTHER)	1	200	233
NP_001030659	(OTHER)	0	315	357
NP_001030660	(OTHER)	0	14	445
NP_001030660	(OTHER)	1	448	581
NP_001030662	(OTHER)	0	37	93
NP_001030663	(OTHER)	0	4	353
NP_001030664	(OTHER)	0	6	246
NP_001030665	(OTHER)	0	155	486
NP_001030666	(OTHER)	0	53	266
NP_001030666	(OTHER)	1	380	809
NP_001030668	(OTHER)	0	152	315
NP_001030669	(OTHER)	0	2	394
NP_001030670	(OTHER)	0	28	230
NP_001030671	(OTHER)	0	22	67
NP_001030671	(OTHER)	1	74	201
NP_001030672	(OTHER)	0	18	232
NP_001030673	(OTHER)	0	80	271
NP_001030675	(OTHER)	0	13	201
NP_001030677	(OTHER)	0	1	131
NP_001030677	(OTHER)	1	132	178
NP_001030678	(OTHER)	0	70	119
NP_001030678	(OTHER)	1	153	228
NP_001030679	(OTHER)	0	117	152
NP_001030680	(OTHER)	0	1	174
NP_001030682	(OTHER)	0	38	369
NP_001030683	(OTHER)	0	10	172
NP_001030685	(TRANSPOSON)	0	91	526
NP_001030687	(OTHER)	0	7	40
NP_001030687	(OTHER)	1	192	272
NP_001030688	(OTHER)	0	21	187
NP_001030689	(OTHER)	0	422	500
NP_001030690	(OTHER)	0	420	592
NP_001030691	(OTHER)	0	20	163
NP_001030692	(OTHER)	0	103	147
NP_001030694	(OTHER)	0	1	348
NP_001030696	(OTHER)	0	78	201
NP_001030697	(OTHER)	0	79	202
NP_001030698	(OTHER)	0	1	176
NP_001030698	(OTHER)	1	183	369
NP_001030701	(OTHER)	0	2	197
NP_001030702	(OTHER)	0	2	179
NP_001030703	(OTHER)	0	21	444
NP_001030704	(TRX)	0	64	169
NP_001030705	(OTHER)	0	54	119
NP_001030705	(OTHER)	1	125	160
NP_001030709	(JAC)	0	1	145
NP_001030709	(OTHER)	0	149	419
NP_001030710	(JAC)	0	1	142
NP_001030710	(JAC)	1	148	298
NP_001030711	(JAC)	0	2	149
NP_001030711	(JAC)	1	150	300
NP_001030714	(OTHER)	0	54	316
NP_001030716	(OTHER)	0	136	216
NP_001030717	(OTHER)	0	48	111
NP_001030720	(WD40)	0	1	224
NP_001030721	(OTHER)	0	76	219
NP_001030722	(OTHER)	0	319	570
NP_001030723	(PKin)	0	13	405
NP_001030724	(OTHER)	0	20	237
NP_001030724	(OTHER)	1	247	315
NP_001030725	(OTHER)	0	693	730
NP_001030726	(OTHER)	0	108	223
NP_001030727	(OTHER)	0	2	76
NP_001030727	(OTHER)	1	208	377
NP_001030728	(OTHER)	0	1	129
NP_001030729	(OTHER)	0	57	141
NP_001030730	(OTHER)	0	1	370
NP_001030731	(OTHER)	0	10	109
NP_001030731	(PLOOP-OTHER)	1	163	536
NP_001030733	(OTHER)	0	175	398
NP_001030734	(OTHER)	0	103	231
NP_001030735	(OTHER)	0	73	174
NP_001030735	(OTHER)	1	182	222
NP_001030736	(OTHER)	0	21	75
NP_001030737	(OTHER)	0	22	74
NP_001030738	(OTHER)	0	324	414
NP_001030739	(OTHER)	0	96	383
NP_001030741	(OTHER)	0	4	114
NP_001030742	(BED)	0	13	71
NP_001030742	(TRANSPOSON)	0	230	668
NP_001030743	(OTHER)	0	22	180
NP_001030744	(OTHER)	0	86	301
NP_001030747	(OTHER)	0	1	84
NP_001030748	(a/b)	0	1	142
NP_001030749	(OTHER)	0	25	234
NP_001030750	(PLOOP-OTHER)	0	91	467
NP_001030753	(OTHER)	0	88	196
NP_001030753	(OTHER)	1	310	435
NP_001030754	(OTHER)	0	29	133
NP_001030755	(OTHER)	0	16	91
NP_001030756	(OTHER)	0	22	362
NP_001030756	(OTHER)	1	370	498
NP_001030757	(OTHER)	0	102	421
NP_001030757	(OTHER)	1	535	902
NP_001030758	(OTHER)	0	53	506
NP_001030761	(OTHER)	0	22	219
NP_001030762	(OTHER)	0	148	249
NP_001030763	(OTHER)	0	25	80
NP_001030764	(OTHER)	0	89	195
NP_001030764	(OTHER)	1	201	388
NP_001030765	(OTHER)	0	1	278
NP_001030766	(OTHER)	0	1	230
NP_001030767	(OTHER)	0	22	247
NP_001030769	(ARM)	0	3	529
NP_001030770	(OTHER)	0	94	504
NP_001030771	(OTHER)	0	93	380
NP_001030774	(OTHER)	0	299	373
NP_001030776	(OTHER)	0	299	373
NP_001030777	(OTHER)	0	362	407
NP_001030777	(OTHER)	1	569	646
NP_001030778	(OTHER)	0	29	251
NP_001030779	(OTHER)	0	2	83
NP_001030779	(OTHER)	1	84	162
NP_001030780	(OTHER)	0	24	509
NP_001030781	(OTHER)	0	19	423
NP_001030782	(OTHER)	0	26	95
NP_001030784	(PKin)	0	175	545
NP_001030785	(OTHER)	0	30	77
NP_001030786	(OTHER)	0	33	79
NP_001030788	(OTHER)	0	27	161
NP_001030789	(PLOOP-OTHER)	0	29	479
NP_001030790	(PKin)	0	102	427
NP_001030791	(OTHER)	0	93	444
NP_001030792	(OTHER)	0	1	208
NP_001030792	(OTHER)	1	209	478
NP_001030794	(OTHER)	0	11	45
NP_001030794	(OTHER)	1	55	100
NP_001030794	(OTHER)	2	191	225
NP_001030795	(OTHER)	0	43	447
NP_001030796	(OTHER)	0	28	498
NP_001030802	(OTHER)	0	20	74
NP_001030803	(OTHER)	0	28	121
NP_001030806	(OTHER)	0	50	147
NP_001030807	(OTHER)	0	23	93
NP_001030808	(OTHER)	0	248	948
NP_001030808	(OTHER)	1	949	1063
NP_001030811	(PKin)	0	98	395
NP_001030812	(OTHER)	0	51	356
NP_001030813	(OTHER)	0	26	94
NP_001030814	(OTHER)	0	198	355
NP_001030814	(OTHER)	1	450	615
NP_001030814	(PKin)	2	641	972
NP_001030815	(OTHER)	0	10	144
NP_001030815	(OTHER)	1	145	248
NP_001030816	(OTHER)	0	2	83
NP_001030817	(OTHER)	0	1	238
NP_001030818	(OTHER)	0	1	238
NP_001030819	(OTHER)	0	1	238
NP_001030820	(OTHER)	0	25	335
NP_001030821	(OTHER)	0	281	356
NP_001030821	(OTHER)	1	442	545
NP_001030822	(OTHER)	0	275	350
NP_001030822	(OTHER)	1	436	539
NP_001030823	(OTHER)	0	141	203
NP_001030824	(OTHER)	0	103	529
NP_001030825	(OTHER)	0	48	446
NP_001030826	(OTHER)	0	8	121
NP_001030827	(OTHER)	0	11	326
NP_001030828	(OTHER)	0	240	302
NP_001030829	(OTHER)	0	1	218
NP_001030829	(OTHER)	1	285	505
NP_001030831	(OTHER)	0	6	206
NP_001030832	(OTHER)	0	10	113
NP_001030833	(OTHER)	0	94	108
NP_001030833	(OTHER)	1	134	345
NP_001030834	(OTHER)	0	1	330
NP_001030835	(OTHER)	0	47	203
NP_001030836	(OTHER)	0	17	73
NP_001030837	(OTHER)	0	2	122
NP_001030837	(OTHER)	1	202	246
NP_001030838	(OTHER)	0	1	243
NP_001030839	(OTHER)	0	237	389
NP_001030839	(TPR)	1	433	959
NP_001030840	(OTHER)	0	150	223
NP_001030840	(OTHER)	1	265	340
NP_001030841	(OTHER)	0	56	161
NP_001030841	(OTHER)	1	163	253
NP_001030842	(OTHER)	0	86	272
NP_001030843	(OTHER)	0	7	249
NP_001030844	(OTHER)	0	15	287
NP_001030845	(OTHER)	0	13	120
NP_001030846	(OTHER)	0	9	262
NP_001030846	(OTHER)	1	263	409
NP_001030847	(OTHER)	0	1	514
NP_001030848	(OTHER)	0	52	489
NP_001030849	(OTHER)	0	12	255
NP_001030849	(OTHER)	1	261	368
NP_001030850	(OTHER)	0	774	1142
NP_001030851	(OTHER)	0	24	287
NP_001030852	(HMA)	0	166	233
NP_001030853	(PKin)	0	102	462
NP_001030854	(OTHER)	0	1	129
NP_001030855	(OTHER)	0	1	105
NP_001030857	(OTHER)	0	64	133
NP_001030857	(OTHER)	1	166	227
NP_001030858	(OTHER)	0	9	390
NP_001030858	(OTHER)	1	393	782
NP_001030858	(OTHER)	2	791	1092
NP_001030860	(OTHER)	0	1	72
NP_001030861	(OTHER)	0	56	126
NP_001030861	(OTHER)	1	239	417
NP_001030861	(OTHER)	2	535	607
NP_001030862	(OTHER)	0	3	124
NP_001030862	(OTHER)	1	175	377
NP_001030862	(OTHER)	2	518	725
NP_001030863	(LRR)	0	12	319
NP_001030863	(OTHER)	0	297	342
NP_001030864	(OTHER)	0	1	347
NP_001030866	(OTHER)	0	46	157
NP_001030868	(OTHER)	0	3	76
NP_001030868	(OTHER)	1	101	173
NP_001030870	(OTHER)	0	3	76
NP_001030870	(OTHER)	1	101	173
NP_001030871	(OTHER)	0	101	184
NP_001030872	(OTHER)	0	6	239
NP_001030873	(OTHER)	0	1	137
NP_001030874	(OTHER)	0	6	37
NP_001030874	(OTHER)	1	148	233
NP_001030875	(OTHER)	0	129	187
NP_001030876	(OTHER)	0	30	356
NP_001030877	(OTHER)	0	22	117
NP_001030877	(PLOOP-OTHER)	1	129	323
NP_001030877	(other-motif)	0	141	161
NP_001030878	(PKin)	0	26	334
NP_001030879	(PKin)	0	31	378
NP_001030880	(PKin)	0	31	378
NP_001030882	(OTHER)	0	23	254
NP_001030883	(OTHER)	0	3	151
NP_001030883	(OTHER)	1	155	324
NP_001030884	(PLOOP-OTHER)	0	111	546
NP_001030885	(OTHER)	0	1	93
NP_001030885	(LRR)	0	119	319
NP_001030886	(OTHER)	0	1	93
NP_001030886	(LRR)	0	119	313
NP_001030887	(OTHER)	0	2	91
NP_001030887	(LRR)	0	137	337
NP_001030888	(OTHER)	0	1	1000
NP_001030889	(OTHER)	0	251	315
NP_001030890	(OTHER)	0	251	315
NP_001030891	(TRANSPOSON)	0	144	499
NP_001030892	(OTHER)	0	25	118
NP_001030892	(OTHER)	1	173	319
NP_001030893	(PKin)	0	76	405
NP_001030895	(OTHER)	0	535	583
NP_001030895	(OTHER)	1	781	878
NP_001030896	(OTHER)	0	2	167
NP_001030896	(OTHER)	1	280	318
NP_001030897	(OTHER)	0	205	471
NP_001030897	(OTHER)	1	602	726
NP_001030898	(OTHER)	0	76	439
NP_001030899	(OTHER)	0	25	456
NP_001030900	(OTHER)	0	49	214
NP_001030901	(OTHER)	0	269	318
NP_001030902	(OTHER)	0	33	317
NP_001030903	(OTHER)	0	15	157
NP_001030904	(OTHER)	0	15	157
NP_001030905	(OTHER)	0	8	223
NP_001030907	(OTHER)	0	34	112
NP_001030908	(OTHER)	0	68	247
NP_001030908	(OTHER)	1	258	416
NP_001030909	(OTHER)	0	20	72
NP_001030910	(OTHER)	0	20	75
NP_001030911	(OTHER)	0	20	73
NP_001030912	(OTHER)	0	20	74
NP_001030914	(OTHER)	0	102	301
NP_001030916	(PKin)	0	2	348
NP_001030917	(OTHER)	0	147	387
NP_001030918	(WD40)	0	75	390
NP_001030921	(OTHER)	0	162	236
NP_001030922	(OTHER)	0	158	242
NP_001030923	(OTHER)	0	7	170
NP_001030924	(OTHER)	0	18	74
NP_001030925	(OTHER)	0	65	294
NP_001030926	(OTHER)	0	7	79
NP_001030927	(OTHER)	0	2	175
NP_001030928	(HMA)	0	1	73
NP_001030929	(OTHER)	0	36	140
NP_001030930	(OTHER)	0	101	383
NP_001030932	(PLOOP-OTHER)	0	1	302
NP_001030933	(OTHER)	0	6	320
NP_001030934	(OTHER)	0	122	219
NP_001030934	(OTHER)	1	241	343
NP_001030936	(OTHER)	0	47	220
NP_001030937	(TRX)	0	19	108
NP_001030937	(OTHER)	0	112	234
NP_001030939	(PKin)	0	12	353
NP_001030940	(PKin)	0	12	353
NP_001030941	(PKin)	0	12	353
NP_001030942	(OTHER)	0	36	244
NP_001030943	(OTHER)	0	8	81
NP_001030944	(OTHER)	0	5	125
NP_001030945	(OTHER)	0	12	537
NP_001030947	(OTHER)	0	71	187
NP_001030948	(OTHER)	0	78	399
NP_001030949	(OTHER)	0	47	124
NP_001030950	(PKin)	0	207	537
NP_001030951	(OTHER)	0	64	202
NP_001030952	(OTHER)	0	26	80
NP_001030953	(OTHER)	0	11	80
NP_001030954	(OTHER)	0	1	1208
NP_001030955	(OTHER)	0	99	155
NP_001030956	(OTHER)	0	9	151
NP_001030957	(OTHER)	0	22	151
NP_001030958	(OTHER)	0	1	60
NP_001030958	(OTHER)	1	66	130
NP_001030958	(WD40)	2	197	510
NP_001030959	(OTHER)	0	161	464
NP_001030960	(OTHER)	0	161	464
NP_001030961	(OTHER)	0	5	216
NP_001030963	(OTHER)	0	92	437
NP_001030964	(OTHER)	0	5	136
NP_001030964	(OTHER)	1	247	367
NP_001030965	(OTHER)	0	34	103
NP_001030965	(OTHER)	1	126	200
NP_001030965	(OTHER)	2	345	414
NP_001030969	(OTHER)	0	1	76
NP_001030969	(OTHER)	1	166	371
NP_001030970	(OTHER)	0	21	421
NP_001030971	(OTHER)	0	56	868
NP_001030974	(OTHER)	0	126	259
NP_001030975	(OTHER)	0	1	344
NP_001030975	(OTHER)	1	362	708
NP_001030976	(OTHER)	0	128	947
NP_001030978	(OTHER)	0	13	166
NP_001030981	(PKin)	0	22	355
NP_001030984	(TPR)	0	421	542
NP_001030985	(OTHER)	0	40	271
NP_001030986	(OTHER)	0	40	271
NP_001030988	(OTHER)	0	85	139
NP_001030989	(OTHER)	0	24	104
NP_001030990	(PKin)	0	16	356
NP_001030991	(OTHER)	0	3	247
NP_001030993	(PLOOP-OTHER)	0	1	321
NP_001030993	(OTHER)	0	322	430
NP_001030994	(OTHER)	0	86	372
NP_001030995	(OTHER)	0	3	179
NP_001030996	(OTHER)	0	51	229
NP_001030998	(OTHER)	0	53	102
NP_001030998	(OTHER)	1	135	211
NP_001030999	(OTHER)	0	177	226
NP_001030999	(OTHER)	1	259	335
NP_001031000	(OTHER)	0	119	372
NP_001031001	(OTHER)	0	5	350
NP_001031002	(OTHER)	0	2	136
NP_001031003	(OTHER)	0	16	86
NP_001031004	(OTHER)	0	2	133
NP_001031005	(OTHER)	0	24	445
NP_001031006	(OTHER)	0	50	494
NP_001031007	(OTHER)	0	39	79
NP_001031007	(OTHER)	1	215	281
NP_001031007	(OTHER)	2	489	882
NP_001031008	(OTHER)	0	95	307
NP_001031010	(OTHER)	0	67	240
NP_001031011	(OTHER)	0	1	428
NP_001031012	(OTHER)	0	4	278
NP_001031013	(PKin)	0	68	411
NP_001031014	(OTHER)	0	77	335
NP_001031015	(OTHER)	0	31	386
NP_001031016	(OTHER)	0	1	314
NP_001031017	(PKin)	0	19	355
NP_001031018	(OTHER)	0	345	396
NP_001031018	(OTHER)	1	878	1034
NP_001031019	(OTHER)	0	75	227
NP_001031020	(OTHER)	0	16	166
NP_001031021	(PKin)	0	1	304
NP_001031022	(OTHER)	0	36	192
NP_001031022	(OTHER)	1	220	326
NP_001031022	(OTHER)	2	359	418
NP_001031022	(PKin)	3	477	818
NP_001031023	(OTHER)	0	20	48
NP_001031024	(OTHER)	0	107	339
NP_001031025	(OTHER)	0	1	283
NP_001031026	(OTHER)	0	1	232
NP_001031028	(OTHER)	0	82	217
NP_001031029	(HMA)	0	1	66
NP_001031029	(OTHER)	0	60	221
NP_001031030	(OTHER)	0	15	176
NP_001031031	(OTHER)	0	73	239
NP_001031032	(OTHER)	0	267	330
NP_001031033	(OTHER)	0	60	215
NP_001031033	(OTHER)	1	216	415
NP_001031033	(OTHER)	2	418	639
NP_001031034	(OTHER)	0	103	389
NP_001031035	(OTHER)	0	3	529
NP_001031037	(OTHER)	0	74	280
NP_001031042	(OTHER)	0	5	164
NP_001031044	(OTHER)	0	10	193
NP_001031044	(OTHER)	1	233	396
NP_001031045	(OTHER)	0	62	460
NP_001031046	(OTHER)	0	95	114
NP_001031046	(OTHER)	1	117	134
NP_001031046	(OTHER)	2	566	638
NP_001031048	(OTHER)	0	124	250
NP_001031049	(OTHER)	0	6	135
NP_001031050	(WD40)	0	322	730
NP_001031050	(WD40)	1	766	1101
NP_001031051	(WD40)	0	322	730
NP_001031051	(WD40)	1	766	1101
NP_001031054	(OTHER)	0	127	224
NP_001031055	(OTHER)	0	9	285
NP_001031056	(OTHER)	0	15	156
NP_001031056	(OTHER)	1	186	314
NP_001031057	(OTHER)	0	1	235
NP_001031058	(OTHER)	0	61	271
NP_001031060	(OTHER)	0	3	105
NP_001031061	(OTHER)	0	82	421
NP_001031061	(OTHER)	1	425	651
NP_001031062	(OTHER)	0	1	259
NP_001031063	(PLOOP-OTHER)	0	78	527
NP_001031064	(OTHER)	0	22	241
NP_001031065	(OTHER)	0	31	119
NP_001031065	(TRX)	1	137	260
NP_001031067	(PLOOP-OTHER)	0	106	154
NP_001031067	(OTHER)	0	470	547
NP_001031068	(OTHER)	0	121	260
NP_001031068	(OTHER)	1	293	321
NP_001031069	(OTHER)	0	116	271
NP_001031070	(OTHER)	0	3	587
NP_001031070	(OTHER)	1	591	725
NP_001031072	(OTHER)	0	1	376
NP_001031073	(OTHER)	0	12	481
NP_001031074	(OTHER)	0	24	116
NP_001031075	(OTHER)	0	17	110
NP_001031077	(OTHER)	0	8	97
NP_001031077	(OTHER)	1	149	335
NP_001031078	(OTHER)	0	9	451
NP_001031079	(OTHER)	0	10	385
NP_001031080	(OTHER)	0	2	240
NP_001031082	(OTHER)	0	1	398
NP_001031083	(OTHER)	0	7	440
NP_001031084	(OTHER)	0	39	352
NP_001031086	(OTHER)	0	166	287
NP_001031088	(OTHER)	0	91	213
NP_001031091	(OTHER)	0	18	132
NP_001031093	(OTHER)	0	175	247
NP_001031094	(OTHER)	0	99	342
NP_001031095	(OTHER)	0	42	149
NP_001031096	(OTHER)	0	166	251
NP_001031098	(WD40)	0	1	379
NP_001031099	(WD40)	0	1	437
NP_001031100	(OTHER)	0	50	105
NP_001031101	(OTHER)	0	30	81
NP_001031102	(OTHER)	0	9	65
NP_001031102	(OTHER)	1	112	202
NP_001031104	(OTHER)	0	82	265
NP_001031105	(OTHER)	0	75	135
NP_001031107	(OTHER)	0	98	324
NP_001031109	(OTHER)	0	250	749
NP_001031110	(OTHER)	0	171	256
NP_001031110	(OTHER)	1	364	488
NP_001031111	(OTHER)	0	106	240
NP_001031111	(OTHER)	1	276	557
NP_001031112	(OTHER)	0	16	254
NP_001031113	(OTHER)	0	293	324
NP_001031115	(OTHER)	0	114	365
NP_001031115	(OTHER)	1	784	885
NP_001031116	(OTHER)	0	274	599
NP_001031116	(PLOOP-OTHER)	1	604	863
NP_001031116	(OTHER)	1	879	1218
NP_001031116	(PLOOP-OTHER)	3	1220	1473
NP_001031116	(other-motif)	0	1268	1288
NP_001031117	(HMA)	0	7	79
NP_001031119	(OTHER)	0	157	438
NP_001031119	(OTHER)	1	439	534
NP_001031121	(OTHER)	0	73	266
NP_001031122	(OTHER)	0	25	364
NP_001031124	(OTHER)	0	384	544
NP_001031127	(OTHER)	0	8	138
NP_001031131	(OTHER)	0	89	104
NP_001031131	(OTHER)	1	135	250
NP_001031131	(OTHER)	2	263	343
NP_001031133	(OTHER)	0	46	206
NP_001031133	(OTHER)	1	270	402
NP_001031134	(OTHER)	0	32	81
NP_001031135	(OTHER)	0	82	408
NP_001031135	(OTHER)	1	520	885
NP_001031136	(PLOOP-OTHER)	0	21	275
NP_001031137	(PLOOP-OTHER)	0	21	273
NP_001031139	(OTHER)	0	121	232
NP_001031139	(OTHER)	1	262	334
NP_001031142	(OTHER)	0	27	81
NP_001031143	(OTHER)	0	87	455
NP_001031144	(OTHER)	0	62	403
NP_001031145	(OTHER)	0	228	265
NP_001031146	(OTHER)	0	1	384
NP_001031147	(OTHER)	0	1	285
NP_001031148	(OTHER)	0	384	412
NP_001031149	(OTHER)	0	2	171
NP_001031150	(OTHER)	0	25	132
NP_001031150	(OTHER)	1	146	251
NP_001031150	(TRANSPOSON)	2	261	308
NP_001031151	(OTHER)	0	109	197
NP_001031153	(OTHER)	0	47	381
NP_001031154	(OTHER)	0	140	266
NP_001031155	(PKin)	0	825	1216
NP_001031156	(ARM)	0	4	662
NP_001031157	(OTHER)	0	53	375
NP_001031158	(OTHER)	0	53	374
NP_001031159	(OTHER)	0	84	297
NP_001031160	(OTHER)	0	17	60
NP_001031160	(OTHER)	1	271	313
NP_001031161	(PLOOP-OTHER)	0	2	189
NP_001031161	(other-motif)	0	12	32
NP_001031162	(OTHER)	0	21	71
NP_001031164	(OTHER)	0	25	164
NP_001031164	(PKin)	1	295	596
NP_001031165	(OTHER)	0	52	210
NP_001031166	(OTHER)	0	31	177
NP_001031167	(OTHER)	0	35	409
NP_001031168	(OTHER)	0	22	169
NP_001031171	(OTHER)	0	1	442
NP_001031173	(OTHER)	0	74	154
NP_001031174	(OTHER)	0	86	243
NP_001031175	(OTHER)	0	33	461
NP_001031177	(OTHER)	0	427	493
NP_001031178	(OTHER)	0	33	967
NP_001031179	(OTHER)	0	33	967
NP_001031180	(OTHER)	0	63	187
NP_001031181	(PKin)	0	212	559
NP_001031182	(OTHER)	0	22	198
NP_001031182	(OTHER)	1	207	302
NP_001031183	(OTHER)	0	114	141
NP_001031184	(OTHER)	0	34	196
NP_001031185	(OTHER)	0	123	182
NP_001031186	(OTHER)	0	106	212
NP_001031186	(OTHER)	1	242	290
NP_001031186	(OTHER)	2	292	539
NP_001031187	(OTHER)	0	1	64
NP_001031187	(OTHER)	1	153	351
NP_001031189	(ARM)	0	4	302
NP_001031191	(OTHER)	0	54	101
NP_001031192	(OTHER)	0	6	65
NP_001031192	(OTHER)	1	71	126
NP_001031193	(OTHER)	0	6	65
NP_001031193	(OTHER)	1	71	126
NP_001031194	(OTHER)	0	1	138
NP_001031195	(OTHER)	0	29	148
NP_001031196	(OTHER)	0	99	267
NP_001031196	(OTHER)	1	275	432
NP_001031197	(OTHER)	0	61	178
NP_001031199	(OTHER)	0	19	378
NP_001031201	(LRR)	0	34	459
NP_001031202	(TRX)	0	1	213
NP_001031202	(OTHER)	0	252	413
NP_001031203	(OTHER)	0	75	329
NP_001031205	(OTHER)	0	227	293
NP_001031206	(OTHER)	0	14	228
NP_001031207	(CC)	0	6	124
NP_001031207	(cc-motif)	0	8	43
NP_001031207	(NBARC)	0	147	516
NP_001031207	(disease)	0	185	200
NP_001031207	(other-motif)	0	187	207
NP_001031207	(cc-motif)	1	212	240
NP_001031207	(disease)	1	262	276
NP_001031207	(other-motif)	1	292	311
NP_001031207	(other-motif)	2	321	335
NP_001031207	(disease)	2	360	374
NP_001031207	(other-motif)	3	360	380
NP_001031207	(rnbs-d)	0	424	452
NP_001031207	(linker-MHD)	0	465	485
NP_001031207	(linker-MHD)	1	496	516
NP_001031207	(LRR)	0	499	1035
NP_001031207	(disease)	3	847	863
NP_001031208	(OTHER)	0	113	360
NP_001031208	(OTHER)	1	537	632
NP_001031212	(OTHER)	0	21	83
NP_001031213	(OTHER)	0	17	92
NP_001031214	(OTHER)	0	17	87
NP_001031215	(OTHER)	0	20	465
NP_001031215	(OTHER)	1	487	687
NP_001031216	(NBARC)	0	134	489
NP_001031216	(disease)	0	174	189
NP_001031216	(other-motif)	0	176	196
NP_001031216	(cc-motif)	0	202	230
NP_001031216	(disease)	1	250	264
NP_001031216	(other-motif)	1	281	300
NP_001031216	(other-motif)	2	309	323
NP_001031216	(disease)	2	344	358
NP_001031216	(other-motif)	3	344	364
NP_001031216	(other-motif)	4	388	402
NP_001031216	(rnbs-d)	0	404	432
NP_001031216	(LRR)	0	467	852
NP_001031216	(linker-MHD)	0	469	489
NP_001031216	(disease)	3	554	570
NP_001031217	(OTHER)	0	8	217
NP_001031219	(TRANSPOSON)	0	31	512
NP_001031220	(OTHER)	0	1	270
NP_001031221	(OTHER)	0	68	404
NP_001031222	(OTHER)	0	8	247
NP_001031225	(OTHER)	0	16	58
NP_001031228	(OTHER)	0	1	148
NP_001031229	(MLKL)	0	21	237
NP_001031229	(PKin)	0	237	533
NP_001031230	(OTHER)	0	86	136
NP_001031231	(TPR)	0	70	197
NP_001031232	(OTHER)	0	24	351
NP_001031232	(OTHER)	1	363	462
NP_001031233	(OTHER)	0	41	270
NP_001031234	(OTHER)	0	85	283
NP_001031234	(OTHER)	1	326	438
NP_001031235	(OTHER)	0	143	209
NP_001031235	(OTHER)	1	286	456
NP_001031236	(OTHER)	0	16	90
NP_001031238	(OTHER)	0	4	97
NP_001031240	(OTHER)	0	1	103
NP_001031240	(OTHER)	1	104	260
NP_001031241	(OTHER)	0	26	414
NP_001031242	(OTHER)	0	26	427
NP_001031243	(OTHER)	0	20	109
NP_001031244	(OTHER)	0	33	96
NP_001031244	(OTHER)	1	154	223
NP_001031244	(OTHER)	2	230	256
NP_001031245	(OTHER)	0	8	397
NP_001031247	(OTHER)	0	96	765
NP_001031250	(OTHER)	0	109	199
NP_001031251	(OTHER)	0	63	133
NP_001031252	(OTHER)	0	40	310
NP_001031255	(OTHER)	0	305	379
NP_001031256	(OTHER)	0	97	295
NP_001031260	(OTHER)	0	24	159
NP_001031261	(OTHER)	0	120	303
NP_001031262	(OTHER)	0	9	472
NP_001031263	(OTHER)	0	9	472
NP_001031264	(OTHER)	0	116	147
NP_001031264	(OTHER)	1	196	220
NP_001031265	(OTHER)	0	1	159
NP_001031265	(OTHER)	1	160	316
NP_001031266	(OTHER)	0	32	335
NP_001031267	(OTHER)	0	14	223
NP_001031268	(OTHER)	0	2	131
NP_001031269	(OTHER)	0	101	307
NP_001031270	(PLOOP-OTHER)	0	1	373
NP_001031270	(other-motif)	0	66	86
NP_001031271	(PLOOP-OTHER)	0	1	373
NP_001031271	(other-motif)	0	66	86
NP_001031272	(OTHER)	0	154	213
NP_001031273	(OTHER)	0	12	621
NP_001031274	(OTHER)	0	102	230
NP_001031278	(OTHER)	0	230	323
NP_001031280	(OTHER)	0	105	295
NP_001031283	(OTHER)	0	3	274
NP_001031284	(OTHER)	0	1	192
NP_001031285	(TPR)	0	60	231
NP_001031285	(OTHER)	0	232	435
NP_001031285	(OTHER)	1	436	556
NP_001031285	(OTHER)	2	558	685
NP_001031286	(OTHER)	0	12	97
NP_001031286	(TRANSPOSON)	1	212	304
NP_001031286	(OTHER)	2	490	524
NP_001031287	(OTHER)	0	34	138
NP_001031288	(OTHER)	0	27	69
NP_001031289	(OTHER)	0	32	104
NP_001031289	(OTHER)	1	126	202
NP_001031289	(OTHER)	2	266	315
NP_001031289	(OTHER)	3	339	420
NP_001031291	(OTHER)	0	187	346
NP_001031292	(TRX)	0	1	78
NP_001031292	(OTHER)	0	125	238
NP_001031293	(OTHER)	0	5	118
NP_001031294	(OTHER)	0	1	204
NP_001031296	(OTHER)	0	3	272
NP_001031298	(OTHER)	0	1	112
NP_001031299	(OTHER)	0	17	89
NP_001031299	(PLOOP-OTHER)	1	91	611
NP_001031301	(OTHER)	0	128	225
NP_001031303	(OTHER)	0	48	442
NP_001031304	(OTHER)	0	23	166
NP_001031305	(OTHER)	0	1	703
NP_001031306	(OTHER)	0	86	193
NP_001031306	(OTHER)	1	222	613
NP_001031307	(OTHER)	0	3	475
NP_001031318	(OTHER)	0	129	275
NP_001031318	(OTHER)	1	279	417
NP_001031319	(OTHER)	0	32	76
NP_001031324	(OTHER)	0	16	85
NP_001031325	(OTHER)	0	1	120
NP_001031326	(OTHER)	0	15	80
NP_001031327	(OTHER)	0	1	85
NP_001031328	(OTHER)	0	1	85
NP_001031329	(OTHER)	0	1	85
NP_001031330	(OTHER)	0	1	99
NP_001031331	(OTHER)	0	1	84
NP_001031332	(OTHER)	0	1	85
NP_001031333	(OTHER)	0	1	90
NP_001031334	(OTHER)	0	1	79
NP_001031335	(OTHER)	0	1	82
NP_001031336	(OTHER)	0	1	89
NP_001031337	(OTHER)	0	1	76
NP_001031338	(OTHER)	0	1	90
NP_001031339	(OTHER)	0	1	306
NP_001031340	(OTHER)	0	1	219
NP_001031342	(OTHER)	0	15	81
NP_001031345	(OTHER)	0	30	83
NP_001031347	(OTHER)	0	1	173
NP_001031348	(OTHER)	0	1	68
NP_001031351	(OTHER)	0	22	433
NP_001031352	(OTHER)	0	60	131
NP_001031358	(OTHER)	0	47	94
NP_001031359	(OTHER)	0	5	891
NP_001031360	(OTHER)	0	9	427
NP_001031363	(OTHER)	0	10	387
NP_001031364	(OTHER)	0	19	123
NP_001031366	(OTHER)	0	292	389
NP_001031367	(OTHER)	0	292	389
NP_001031369	(OTHER)	0	41	94
NP_001031369	(OTHER)	1	97	393
NP_001031371	(PLOOP)	0	36	212
NP_001031372	(OTHER)	0	98	387
NP_001031373	(PKin)	0	30	277
NP_001031374	(OTHER)	0	6	133
NP_001031379	(OTHER)	0	3	57
NP_001031380	(OTHER)	0	104	277
NP_001031381	(OTHER)	0	38	414
NP_001031382	(OTHER)	0	17	333
NP_001031384	(OTHER)	0	5	184
NP_001031385	(PLOOP-OTHER)	0	15	378
NP_001031385	(OTHER)	0	684	843
NP_001031386	(OTHER)	0	35	310
NP_001031387	(OTHER)	0	35	389
NP_001031389	(OTHER)	0	30	336
NP_001031390	(OTHER)	0	10	107
NP_001031391	(OTHER)	0	74	523
NP_001031393	(OTHER)	0	23	78
NP_001031394	(OTHER)	0	70	467
NP_001031396	(OTHER)	0	10	241
NP_001031397	(OTHER)	0	144	286
NP_001031397	(OTHER)	1	313	380
NP_001031401	(OTHER)	0	21	319
NP_001031402	(OTHER)	0	19	406
NP_001031404	(OTHER)	0	238	370
NP_001031404	(OTHER)	1	426	492
NP_001031406	(OTHER)	0	275	559
NP_001031407	(OTHER)	0	10	57
NP_001031407	(OTHER)	1	282	336
NP_001031413	(OTHER)	0	26	78
NP_001031415	(OTHER)	0	260	307
NP_001031416	(OTHER)	0	3	163
NP_001031417	(OTHER)	0	20	367
NP_001031417	(OTHER)	1	370	496
NP_001031418	(OTHER)	0	6	241
NP_001031418	(OTHER)	1	261	341
NP_001031419	(OTHER)	0	55	146
NP_001031419	(OTHER)	1	162	287
NP_001031420	(OTHER)	0	2	56
NP_001031420	(LRR)	0	119	436
NP_001031420	(OTHER)	1	365	408
NP_001031421	(WD40)	0	8	337
NP_001031422	(OTHER)	0	1	271
NP_001031422	(OTHER)	1	293	448
NP_001031423	(OTHER)	0	89	281
NP_001031424	(OTHER)	0	10	122
NP_001031424	(OTHER)	1	178	289
NP_001031425	(OTHER)	0	10	122
NP_001031425	(OTHER)	1	178	289
NP_001031426	(OTHER)	0	36	218
NP_001031427	(PKin)	0	4	297
NP_001031427	(OTHER)	0	306	408
NP_001031428	(TRANSPOSON)	0	102	192
NP_001031428	(OTHER)	1	385	414
NP_001031428	(OTHER)	2	637	690
NP_001031429	(OTHER)	0	26	78
NP_001031430	(OTHER)	0	5	158
NP_001031431	(OTHER)	0	14	248
NP_001031432	(OTHER)	0	1	274
NP_001031433	(OTHER)	0	132	421
NP_001031433	(OTHER)	1	890	1120
NP_001031434	(OTHER)	0	46	393
NP_001031435	(PKin)	0	184	516
NP_001031436	(OTHER)	0	27	83
NP_001031437	(OTHER)	0	1	77
NP_001031437	(OTHER)	1	103	191
NP_001031438	(OTHER)	0	3	58
NP_001031438	(PLOOP-OTHER)	1	63	339
NP_001031439	(PKin)	0	44	375
NP_001031440	(PKin)	0	47	378
NP_001031442	(OTHER)	0	1	231
NP_001031443	(OTHER)	0	7	104
NP_001031444	(OTHER)	0	6	363
NP_001031444	(OTHER)	1	385	736
NP_001031444	(OTHER)	2	838	911
NP_001031445	(OTHER)	0	35	76
NP_001031446	(OTHER)	0	1	85
NP_001031446	(OTHER)	1	139	396
NP_001031447	(OTHER)	0	53	151
NP_001031447	(OTHER)	1	199	317
NP_001031447	(OTHER)	2	335	606
NP_001031447	(OTHER)	3	652	808
NP_001031448	(OTHER)	0	53	151
NP_001031448	(OTHER)	1	199	317
NP_001031448	(OTHER)	2	335	606
NP_001031448	(OTHER)	3	652	808
NP_001031450	(OTHER)	0	78	181
NP_001031451	(OTHER)	0	8	350
NP_001031451	(OTHER)	1	354	420
NP_001031452	(PLOOP-OTHER)	0	53	360
NP_001031452	(OTHER)	0	364	659
NP_001031453	(OTHER)	0	32	71
NP_001031453	(OTHER)	1	85	144
NP_001031453	(OTHER)	2	529	584
NP_001031454	(OTHER)	0	6	149
NP_001031454	(OTHER)	1	557	612
NP_001031455	(OTHER)	0	29	344
NP_001031456	(OTHER)	0	202	255
NP_001031457	(OTHER)	0	202	255
NP_001031458	(OTHER)	0	31	185
NP_001031460	(OTHER)	0	27	85
NP_001031461	(OTHER)	0	62	390
NP_001031463	(OTHER)	0	6	564
NP_001031464	(OTHER)	0	3	758
NP_001031465	(OTHER)	0	2	410
NP_001031466	(OTHER)	0	10	36
NP_001031466	(WD40)	1	484	785
NP_001031468	(JAC)	0	1	144
NP_001031468	(OTHER)	0	146	420
NP_001031469	(OTHER)	0	1	223
NP_001031471	(OTHER)	0	1	60
NP_001031471	(OTHER)	1	66	131
NP_001031471	(WD40)	2	197	480
NP_001031472	(OTHER)	0	58	148
NP_001031474	(OTHER)	0	1	90
NP_001031474	(OTHER)	1	104	284
NP_001031476	(OTHER)	0	9	473
NP_001031477	(OTHER)	0	250	748
NP_001031478	(OTHER)	0	102	513
NP_001031479	(OTHER)	0	108	500
NP_001031480	(OTHER)	0	57	148
NP_001031481	(PLOOP-OTHER)	0	69	269
NP_001031482	(TPR)	0	157	279
NP_001031483	(OTHER)	0	75	422
NP_001031484	(OTHER)	0	62	633
NP_001031485	(OTHER)	0	73	1265
NP_001031486	(OTHER)	0	2	247
NP_001031487	(OTHER)	0	93	343
NP_001031488	(OTHER)	0	68	226
NP_001031489	(OTHER)	0	1	299
NP_001031490	(OTHER)	0	190	332
NP_001031490	(OTHER)	1	387	467
NP_001031492	(OTHER)	0	8	153
NP_001031493	(OTHER)	0	2	342
NP_001031495	(OTHER)	0	63	137
NP_001031497	(OTHER)	0	280	387
NP_001031498	(OTHER)	0	31	364
NP_001031498	(LRR)	0	375	521
NP_001031498	(PKin)	1	584	714
NP_001031499	(OTHER)	0	31	364
NP_001031499	(LRR)	0	375	521
NP_001031499	(PKin)	1	577	893
NP_001031500	(OTHER)	0	24	165
NP_001031501	(WD40)	0	17	551
NP_001031502	(OTHER)	0	2	207
NP_001031503	(OTHER)	0	1	128
NP_001031504	(OTHER)	0	5	377
NP_001031505	(OTHER)	0	4	315
NP_001031506	(OTHER)	0	208	386
NP_001031507	(PKin)	0	1	310
NP_001031508	(OTHER)	0	64	242
NP_001031509	(OTHER)	0	4	195
NP_001031510	(OTHER)	0	15	111
NP_001031511	(OTHER)	0	15	137
NP_001031513	(OTHER)	0	5	513
NP_001031514	(OTHER)	0	68	227
NP_001031515	(OTHER)	0	212	337
NP_001031516	(OTHER)	0	21	162
NP_001031516	(OTHER)	1	171	337
NP_001031517	(OTHER)	0	5	197
NP_001031517	(OTHER)	1	255	317
NP_001031518	(OTHER)	0	6	226
NP_001031519	(OTHER)	0	23	309
NP_001031519	(OTHER)	1	360	450
NP_001031521	(OTHER)	0	1	48
NP_001031521	(OTHER)	1	204	332
NP_001031523	(OTHER)	0	1	44
NP_001031523	(OTHER)	1	45	235
NP_001031525	(OTHER)	0	24	434
NP_001031526	(OTHER)	0	284	404
NP_001031526	(PLOOP-OTHER)	1	466	714
NP_001031526	(OTHER)	1	899	1323
NP_001031526	(PLOOP-OTHER)	3	1401	1648
NP_001031527	(OTHER)	0	32	141
NP_001031528	(OTHER)	0	18	127
NP_001031529	(OTHER)	0	18	127
NP_001031530	(OTHER)	0	182	228
NP_001031532	(OTHER)	0	1	249
NP_001031533	(OTHER)	0	1	247
NP_001031534	(OTHER)	0	2	159
NP_001031534	(OTHER)	1	204	537
NP_001031535	(OTHER)	0	6	163
NP_001031536	(JAC)	0	6	174
NP_001031537	(ANK)	0	276	407
NP_001031538	(OTHER)	0	80	202
NP_001031538	(OTHER)	1	215	438
NP_001031539	(OTHER)	0	37	76
NP_001031540	(OTHER)	0	37	76
NP_001031541	(OTHER)	0	80	282
NP_001031542	(OTHER)	0	22	132
NP_001031543	(ARM)	0	149	543
NP_001031544	(OTHER)	0	13	226
NP_001031545	(OTHER)	0	14	45
NP_001031545	(OTHER)	1	67	140
NP_001031546	(OTHER)	0	3	173
NP_001031547	(OTHER)	0	3	173
NP_001031548	(OTHER)	0	130	377
NP_001031548	(OTHER)	1	496	599
NP_001031549	(OTHER)	0	78	134
NP_001031550	(OTHER)	0	14	121
NP_001031551	(OTHER)	0	89	172
NP_001031552	(PKin)	0	1	260
NP_001031553	(PKin)	0	34	391
NP_001031554	(OTHER)	0	30	653
NP_001031555	(TRX)	0	16	307
NP_001031556	(OTHER)	0	38	400
NP_001031557	(OTHER)	0	38	379
NP_001031558	(OTHER)	0	51	406
NP_001031560	(OTHER)	0	128	307
NP_001031561	(OTHER)	0	128	242
NP_001031562	(OTHER)	0	128	265
NP_001031566	(OTHER)	0	11	385
NP_001031567	(OTHER)	0	33	74
NP_001031568	(OTHER)	0	53	109
NP_001031569	(OTHER)	0	25	186
NP_001031570	(OTHER)	0	99	220
NP_001031571	(OTHER)	0	11	128
NP_001031572	(OTHER)	0	79	222
NP_001031573	(OTHER)	0	66	344
NP_001031574	(OTHER)	0	37	131
NP_001031575	(OTHER)	0	1	653
NP_001031575	(OTHER)	1	668	730
NP_001031576	(OTHER)	0	1	653
NP_001031576	(OTHER)	1	668	730
NP_001031577	(OTHER)	0	145	211
NP_001031578	(OTHER)	0	9	474
NP_001031579	(LRR)	0	90	292
NP_001031579	(OTHER)	0	96	145
NP_001031581	(OTHER)	0	10	262
NP_001031584	(ANK)	0	77	460
NP_001031584	(OTHER)	0	496	568
NP_001031585	(OTHER)	0	1	229
NP_001031587	(OTHER)	0	6	67
NP_001031587	(OTHER)	1	90	140
NP_001031589	(OTHER)	0	41	159
NP_001031589	(OTHER)	1	176	235
NP_001031593	(OTHER)	0	19	179
NP_001031593	(OTHER)	1	195	362
NP_001031593	(OTHER)	2	398	658
NP_001031594	(OTHER)	0	7	76
NP_001031594	(OTHER)	1	170	328
NP_001031598	(OTHER)	0	3	273
NP_001031599	(OTHER)	0	52	259
NP_001031604	(OTHER)	0	22	76
NP_001031605	(OTHER)	0	32	81
NP_001031606	(OTHER)	0	21	77
NP_001031607	(OTHER)	0	28	77
NP_001031608	(OTHER)	0	15	86
NP_001031609	(OTHER)	0	197	693
NP_001031609	(OTHER)	1	799	996
NP_001031610	(OTHER)	0	56	249
NP_001031611	(OTHER)	0	15	89
NP_001031613	(OTHER)	0	26	86
NP_001031614	(OTHER)	0	74	87
NP_001031614	(OTHER)	1	114	227
NP_001031614	(OTHER)	2	240	318
NP_001031615	(TRANSPOSON)	0	1	50
NP_001031616	(OTHER)	0	15	77
NP_001031617	(OTHER)	0	79	302
NP_001031619	(OTHER)	0	24	93
NP_001031620	(OTHER)	0	1	487
NP_001031620	(OTHER)	1	488	558
NP_001031621	(PLOOP-OTHER)	0	3	262
NP_001031621	(other-motif)	0	6	26
NP_001031622	(PKin)	0	3	292
NP_001031623	(OTHER)	0	32	77
NP_001031624	(OTHER)	0	13	168
NP_001031625	(OTHER)	0	186	650
NP_001031626	(OTHER)	0	36	94
NP_001031626	(OTHER)	1	135	184
NP_001031627	(OTHER)	0	1	364
NP_001031628	(OTHER)	0	1	440
NP_001031632	(OTHER)	0	1	168
NP_001031633	(OTHER)	0	41	203
NP_001031633	(OTHER)	1	204	416
NP_001031636	(OTHER)	0	40	92
NP_001031637	(OTHER)	0	114	174
NP_001031639	(OTHER)	0	85	595
NP_001031640	(OTHER)	0	2	189
NP_001031641	(OTHER)	0	59	109
NP_001031642	(OTHER)	0	7	178
NP_001031642	(OTHER)	1	224	328
NP_001031643	(OTHER)	0	15	88
NP_001031644	(OTHER)	0	3	85
NP_001031645	(OTHER)	0	31	68
NP_001031646	(OTHER)	0	22	202
NP_001031647	(OTHER)	0	1	856
NP_001031648	(OTHER)	0	21	79
NP_001031649	(LRR)	0	30	176
NP_001031651	(OTHER)	0	33	392
NP_001031652	(NBARC)	0	3	261
NP_001031652	(disease)	0	46	61
NP_001031652	(other-motif)	0	48	68
NP_001031652	(disease)	1	119	133
NP_001031652	(disease)	2	212	226
NP_001031652	(BRX)	0	276	328
NP_001031652	(BRX)	1	379	436
NP_001031652	(BRX)	2	566	619
NP_001031654	(OTHER)	0	395	456
NP_001031656	(OTHER)	0	6	55
NP_001031658	(OTHER)	0	2	144
NP_001031661	(OTHER)	0	255	437
NP_001031662	(OTHER)	0	47	367
NP_001031663	(OTHER)	0	44	364
NP_001031664	(OTHER)	0	41	361
NP_001031666	(OTHER)	0	35	74
NP_001031667	(TPR)	0	68	235
NP_001031669	(OTHER)	0	30	81
NP_001031670	(OTHER)	0	46	347
NP_001031671	(TRX)	0	28	382
NP_001031672	(TRX)	0	28	304
NP_001031673	(OTHER)	0	27	76
NP_001031674	(OTHER)	0	97	200
NP_001031675	(OTHER)	0	19	337
NP_001031676	(OTHER)	0	1	225
NP_001031677	(OTHER)	0	1	226
NP_001031678	(OTHER)	0	7	31
NP_001031678	(OTHER)	1	48	71
NP_001031678	(OTHER)	2	95	119
NP_001031679	(OTHER)	0	7	31
NP_001031679	(OTHER)	1	48	71
NP_001031679	(OTHER)	2	95	119
NP_001031680	(OTHER)	0	7	31
NP_001031680	(OTHER)	1	48	71
NP_001031680	(OTHER)	2	95	119
NP_001031681	(OTHER)	0	5	393
NP_001031681	(OTHER)	1	462	513
NP_001031681	(OTHER)	2	674	818
NP_001031682	(OTHER)	0	1	146
NP_001031683	(OTHER)	0	8	540
NP_001031684	(OTHER)	0	8	540
NP_001031685	(OTHER)	0	60	184
NP_001031686	(OTHER)	0	118	298
NP_001031687	(OTHER)	0	35	224
NP_001031689	(OTHER)	0	2	256
NP_001031691	(OTHER)	0	2	290
NP_001031692	(OTHER)	0	49	136
NP_001031692	(OTHER)	1	255	484
NP_001031692	(OTHER)	2	501	754
NP_001031693	(OTHER)	0	16	85
NP_001031694	(OTHER)	0	16	83
NP_001031695	(OTHER)	0	1	210
NP_001031697	(OTHER)	0	75	405
NP_001031698	(OTHER)	0	128	503
NP_001031699	(OTHER)	0	18	108
NP_001031700	(OTHER)	0	1	350
NP_001031701	(OTHER)	0	74	475
NP_001031704	(TPR)	0	1	127
NP_001031704	(OTHER)	0	137	249
NP_001031704	(OTHER)	1	269	349
NP_001031705	(OTHER)	0	51	379
NP_001031706	(OTHER)	0	108	349
NP_001031706	(OTHER)	1	499	609
NP_001031707	(OTHER)	0	8	168
NP_001031708	(OTHER)	0	109	396
NP_001031708	(OTHER)	1	404	697
NP_001031709	(PKin)	0	106	481
NP_001031710	(OTHER)	0	1	185
NP_001031711	(OTHER)	0	7	30
NP_001031711	(OTHER)	1	83	410
NP_001031712	(OTHER)	0	174	226
NP_001031712	(OTHER)	1	227	522
NP_001031713	(OTHER)	0	18	273
NP_001031714	(OTHER)	0	76	409
NP_001031714	(PLOOP-OTHER)	1	456	617
NP_001031716	(OTHER)	0	72	289
NP_001031717	(OTHER)	0	72	284
NP_001031718	(OTHER)	0	3	94
NP_001031720	(OTHER)	0	513	847
NP_001031721	(OTHER)	0	1	358
NP_001031724	(OTHER)	0	664	732
NP_001031725	(OTHER)	0	10	206
NP_001031726	(OTHER)	0	14	98
NP_001031726	(OTHER)	1	119	621
NP_001031727	(OTHER)	0	14	98
NP_001031727	(OTHER)	1	119	577
NP_001031728	(OTHER)	0	3	43
NP_001031729	(OTHER)	0	2	46
NP_001031729	(LRR)	0	89	423
NP_001031730	(OTHER)	0	38	433
NP_001031731	(OTHER)	0	79	401
NP_001031732	(OTHER)	0	1	275
NP_001031733	(OTHER)	0	10	102
NP_001031734	(OTHER)	0	62	243
NP_001031735	(OTHER)	0	9	152
NP_001031735	(OTHER)	1	172	314
NP_001031736	(OTHER)	0	9	152
NP_001031736	(OTHER)	1	172	314
NP_001031737	(PLOOP-OTHER)	0	79	407
NP_001031739	(OTHER)	0	49	433
NP_001031740	(OTHER)	0	30	79
NP_001031741	(OTHER)	0	2	51
NP_001031742	(OTHER)	0	25	78
NP_001031743	(OTHER)	0	122	210
NP_001031743	(OTHER)	1	239	323
NP_001031743	(OTHER)	2	517	571
NP_001031743	(OTHER)	3	572	707
NP_001031744	(OTHER)	0	121	232
NP_001031745	(OTHER)	0	21	77
NP_001031746	(OTHER)	0	22	77
NP_001031747	(OTHER)	0	27	77
NP_001031748	(OTHER)	0	1	162
NP_001031749	(OTHER)	0	32	336
NP_001031750	(OTHER)	0	2	104
NP_001031751	(PKin)	0	57	358
NP_001031752	(OTHER)	0	51	128
NP_001031754	(OTHER)	0	28	78
NP_001031756	(TPR)	0	94	160
NP_001031758	(PKin)	0	114	408
NP_001031759	(OTHER)	0	9	215
NP_001031760	(OTHER)	0	38	374
NP_001031763	(PKin)	0	207	542
NP_001031765	(OTHER)	0	23	213
NP_001031767	(OTHER)	0	51	447
NP_001031768	(OTHER)	0	71	423
NP_001031768	(OTHER)	1	515	782
NP_001031769	(PKin)	0	7	354
NP_001031770	(OTHER)	0	1	368
NP_001031772	(OTHER)	0	74	168
NP_001031773	(OTHER)	0	82	329
NP_001031773	(OTHER)	1	335	526
NP_001031773	(OTHER)	2	589	660
NP_001031774	(PKin)	0	50	390
NP_001031775	(OTHER)	0	15	83
NP_001031776	(OTHER)	0	16	81
NP_001031777	(OTHER)	0	14	83
NP_001031777	(OTHER)	1	107	400
NP_001031778	(OTHER)	0	18	366
NP_001031778	(OTHER)	1	368	494
NP_001031779	(OTHER)	0	18	366
NP_001031779	(OTHER)	1	368	494
NP_001031780	(PKin)	0	63	476
NP_001031781	(RPW8)	0	1	149
NP_001031781	(NBARC)	0	168	494
NP_001031781	(disease)	0	202	217
NP_001031781	(other-motif)	0	204	224
NP_001031781	(disease)	1	271	285
NP_001031781	(other-motif)	1	323	337
NP_001031781	(disease)	2	358	372
NP_001031781	(other-motif)	2	358	378
NP_001031781	(rnbs-d)	0	416	444
NP_001031781	(LRR)	0	529	789
NP_001031781	(disease)	3	725	741
NP_001031782	(OTHER)	0	28	117
NP_001031783	(OTHER)	0	17	90
NP_001031784	(OTHER)	0	68	285
NP_001031785	(OTHER)	0	372	429
NP_001031787	(OTHER)	0	72	238
NP_001031787	(OTHER)	1	247	437
NP_001031788	(OTHER)	0	13	350
NP_001031789	(OTHER)	0	178	249
NP_001031790	(OTHER)	0	110	545
NP_001031791	(OTHER)	0	11	474
NP_001031792	(OTHER)	0	23	251
NP_001031793	(OTHER)	0	135	355
NP_001031794	(OTHER)	0	203	423
NP_001031795	(OTHER)	0	49	465
NP_001031796	(OTHER)	0	78	477
NP_001031797	(OTHER)	0	312	444
NP_001031797	(OTHER)	1	501	566
NP_001031798	(OTHER)	0	5	170
NP_001031800	(OTHER)	0	1	302
NP_001031801	(OTHER)	0	8	380
NP_001031804	(OTHER)	0	90	199
NP_001031805	(OTHER)	0	13	293
NP_001031806	(OTHER)	0	110	284
NP_001031807	(PLOOP-OTHER)	0	23	487
NP_001031808	(PLOOP-OTHER)	0	23	487
NP_001031809	(OTHER)	0	8	224
NP_001031810	(OTHER)	0	395	453
NP_001031811	(OTHER)	0	19	58
NP_001031812	(OTHER)	0	16	304
NP_001031814	(OTHER)	0	17	517
NP_001031816	(OTHER)	0	1	136
NP_001031819	(OTHER)	0	28	339
NP_001031820	(PKin)	0	9	418
NP_001031822	(OTHER)	0	4	284
NP_001031823	(OTHER)	0	42	98
NP_001031824	(OTHER)	0	1	306
NP_001031825	(HMA)	0	1	69
NP_001031825	(HMA)	1	122	197
NP_001031826	(OTHER)	0	66	263
NP_001031827	(PLOOP-OTHER)	0	27	203
NP_001031828	(OTHER)	0	187	494
NP_001031829	(OTHER)	0	15	66
NP_001031830	(OTHER)	0	24	127
NP_001031831	(OTHER)	0	54	409
NP_001031832	(OTHER)	0	13	81
NP_001031832	(OTHER)	1	82	350
NP_001031832	(OTHER)	2	393	501
NP_001031833	(OTHER)	0	13	81
NP_001031833	(OTHER)	1	82	350
NP_001031833	(OTHER)	2	393	501
NP_001031834	(OTHER)	0	1	120
NP_001031835	(OTHER)	0	1	120
NP_001031836	(OTHER)	0	3	142
NP_001031836	(OTHER)	1	282	525
NP_001031837	(OTHER)	0	77	136
NP_001031838	(OTHER)	0	21	404
NP_001031840	(OTHER)	0	3	300
NP_001031840	(OTHER)	1	304	513
NP_001031842	(OTHER)	0	63	277
NP_001031843	(PLOOP-OTHER)	0	156	420
NP_001031843	(other-motif)	0	194	214
NP_001031843	(OTHER)	0	499	680
NP_001031844	(TRX)	0	95	185
NP_001031845	(OTHER)	0	45	94
NP_001031845	(OTHER)	1	128	203
NP_001031846	(OTHER)	0	1	154
NP_001031846	(OTHER)	1	157	240
NP_001031847	(OTHER)	0	2	120
NP_001031852	(OTHER)	0	32	81
NP_001031853	(OTHER)	0	30	209
NP_001031854	(OTHER)	0	33	82
NP_001031855	(OTHER)	0	6	367
NP_001031856	(OTHER)	0	151	290
NP_001031857	(OTHER)	0	587	697
NP_001031859	(OTHER)	0	294	339
NP_001031860	(OTHER)	0	14	333
NP_001031861	(OTHER)	0	124	207
NP_001031862	(OTHER)	0	85	267
NP_001031863	(PKin)	0	77	477
NP_001031864	(OTHER)	0	1	194
NP_001031864	(OTHER)	1	197	513
NP_001031867	(OTHER)	0	71	416
NP_001031868	(OTHER)	0	1	246
NP_001031869	(OTHER)	0	433	521
NP_001031871	(OTHER)	0	140	476
NP_001031871	(OTHER)	1	488	816
NP_001031872	(OTHER)	0	140	474
NP_001031872	(OTHER)	1	489	810
NP_001031873	(OTHER)	0	52	211
NP_001031874	(OTHER)	0	17	563
NP_001031875	(OTHER)	0	16	180
NP_001031876	(OTHER)	0	81	381
NP_001031877	(OTHER)	0	27	405
NP_001031878	(OTHER)	0	26	453
NP_001031878	(OTHER)	1	454	921
NP_001031879	(OTHER)	0	45	286
NP_001031880	(OTHER)	0	37	386
NP_001031881	(OTHER)	0	259	342
NP_001031882	(OTHER)	0	11	233
NP_001031883	(OTHER)	0	112	330
NP_001031884	(OTHER)	0	112	330
NP_001031886	(OTHER)	0	141	305
NP_001031887	(OTHER)	0	60	105
NP_001031888	(OTHER)	0	1	334
NP_001031890	(OTHER)	0	24	102
NP_001031891	(OTHER)	0	36	87
NP_001031892	(TRANSPOSON)	0	126	208
NP_001031894	(OTHER)	0	124	596
NP_001031894	(OTHER)	1	597	659
NP_001031894	(OTHER)	2	666	744
NP_001031895	(OTHER)	0	124	412
NP_001031898	(PKin)	0	140	455
NP_001031900	(OTHER)	0	2	214
NP_001031903	(OTHER)	0	30	80
NP_001031904	(OTHER)	0	8	131
NP_001031904	(OTHER)	1	142	369
NP_001031904	(OTHER)	2	610	689
NP_001031905	(OTHER)	0	8	131
NP_001031905	(OTHER)	1	142	369
NP_001031905	(OTHER)	2	610	689
NP_001031906	(OTHER)	0	11	42
NP_001031908	(OTHER)	0	1	451
NP_001031909	(OTHER)	0	13	249
NP_001031910	(OTHER)	0	7	731
NP_001031911	(PLOOP-OTHER)	0	133	379
NP_001031911	(OTHER)	0	507	773
NP_001031912	(PLOOP-OTHER)	0	5	251
NP_001031912	(OTHER)	0	379	645
NP_001031914	(OTHER)	0	67	141
NP_001031915	(OTHER)	0	10	799
NP_001031916	(OTHER)	0	1	373
NP_001031917	(OTHER)	0	1	373
NP_001031918	(OTHER)	0	130	218
NP_001031918	(OTHER)	1	219	318
NP_001031919	(OTHER)	0	89	158
NP_001031920	(HMA)	0	77	147
NP_001031920	(OTHER)	0	283	868
NP_001031921	(OTHER)	0	131	194
NP_001031921	(OTHER)	1	201	310
NP_001031923	(OTHER)	0	47	161
NP_001031926	(OTHER)	0	39	120
NP_001031926	(OTHER)	1	344	431
NP_001031927	(OTHER)	0	4	141
NP_001031929	(OTHER)	0	243	771
NP_001031930	(OTHER)	0	2	102
NP_001031930	(OTHER)	1	164	253
NP_001031932	(OTHER)	0	96	464
NP_001031933	(OTHER)	0	49	515
NP_001031933	(OTHER)	1	666	840
NP_001031934	(OTHER)	0	26	341
NP_001031935	(OTHER)	0	36	472
NP_001031936	(OTHER)	0	28	350
NP_001031936	(OTHER)	1	367	457
NP_001031937	(OTHER)	0	38	208
NP_001031938	(OTHER)	0	160	200
NP_001031938	(OTHER)	1	217	267
NP_001031938	(OTHER)	2	322	414
NP_001031939	(OTHER)	0	1	153
NP_001031940	(OTHER)	0	31	467
NP_001031941	(OTHER)	0	88	419
NP_001031942	(PLOOP-OTHER)	0	4	194
NP_001031943	(PLOOP-OTHER)	0	103	521
NP_001031943	(OTHER)	0	532	632
NP_001031943	(OTHER)	1	696	747
NP_001031946	(OTHER)	0	51	201
NP_001031947	(ARM)	0	72	725
NP_001031948	(ARM)	0	72	725
NP_001031949	(OTHER)	0	76	102
NP_001031950	(OTHER)	0	75	314
NP_001031951	(OTHER)	0	176	261
NP_001031953	(PLOOP-OTHER)	0	14	600
NP_001031954	(OTHER)	0	51	176
NP_001031954	(OTHER)	1	202	655
NP_001031955	(OTHER)	0	64	168
NP_001031956	(OTHER)	0	7	313
NP_001031957	(OTHER)	0	7	313
NP_001031958	(OTHER)	0	1	227
NP_001031959	(OTHER)	0	40	202
NP_001031960	(PKin)	0	9	286
NP_001031960	(OTHER)	0	376	457
NP_001031962	(OTHER)	0	152	208
NP_001031963	(OTHER)	0	356	524
NP_001031966	(PLOOP-OTHER)	0	76	294
NP_001031966	(OTHER)	0	321	562
NP_001031968	(OTHER)	0	70	496
NP_001031969	(OTHER)	0	59	161
NP_001031969	(OTHER)	1	162	414
NP_001031970	(PKin)	0	87	486
NP_001031971	(OTHER)	0	1	48
NP_001031971	(LRR)	0	117	342
NP_001031972	(OTHER)	0	30	86
NP_001031972	(OTHER)	1	244	311
NP_001031973	(OTHER)	0	33	170
NP_001031973	(OTHER)	1	172	220
NP_001031974	(OTHER)	0	91	742
NP_001031975	(OTHER)	0	13	481
NP_001031978	(OTHER)	0	10	256
NP_001031980	(TIR)	0	49	207
NP_001031981	(OTHER)	0	2	42
NP_001031981	(OTHER)	1	56	174
NP_001031983	(OTHER)	0	23	199
NP_001031985	(OTHER)	0	26	219
NP_001031986	(OTHER)	0	6	100
NP_001031986	(OTHER)	1	132	205
NP_001031987	(OTHER)	0	44	150
NP_001031987	(OTHER)	1	151	602
NP_001031990	(OTHER)	0	1	446
NP_001031990	(OTHER)	1	448	626
NP_001031992	(OTHER)	0	7	308
NP_001031997	(OTHER)	0	29	81
NP_001032000	(OTHER)	0	3	305
NP_001032002	(OTHER)	0	1	178
NP_001032006	(WD40)	0	85	726
NP_001032007	(WD40)	0	85	726
NP_001032008	(PLOOP-OTHER)	0	8	209
NP_001032009	(PKin)	0	129	463
NP_001032010	(PKin)	0	129	463
NP_001032011	(OTHER)	0	1	147
NP_001032013	(OTHER)	0	218	424
NP_001032014	(OTHER)	0	83	226
NP_001032014	(OTHER)	1	244	686
NP_001032016	(OTHER)	0	15	87
NP_001032017	(OTHER)	0	107	383
NP_001032018	(OTHER)	0	55	418
NP_001032019	(OTHER)	0	94	487
NP_001032024	(OTHER)	0	19	73
NP_001032025	(OTHER)	0	19	73
NP_001032026	(OTHER)	0	90	245
NP_001032027	(OTHER)	0	23	76
NP_001032028	(OTHER)	0	18	412
NP_001032029	(OTHER)	0	2	277
NP_001032029	(OTHER)	1	278	435
NP_001032030	(OTHER)	0	26	476
NP_001032031	(OTHER)	0	198	322
NP_001032031	(OTHER)	1	416	551
NP_001032032	(HMA)	0	1	66
NP_001032034	(OTHER)	0	25	81
NP_001032037	(OTHER)	0	45	457
NP_001032038	(OTHER)	0	24	78
NP_001032042	(OTHER)	0	101	954
NP_001032043	(OTHER)	0	24	434
NP_001032045	(OTHER)	0	40	180
NP_001032048	(OTHER)	0	1	205
NP_001032049	(OTHER)	0	1	167
NP_001032050	(OTHER)	0	1	317
NP_001032052	(OTHER)	0	53	153
NP_001032053	(TRANSPOSON)	0	182	316
NP_001032054	(TRANSPOSON)	0	119	253
NP_001032055	(OTHER)	0	126	414
NP_001032055	(OTHER)	1	456	580
NP_001032056	(LRR)	0	25	417
NP_001032060	(OTHER)	0	63	273
NP_001032061	(OTHER)	0	387	411
NP_001032062	(OTHER)	0	1	97
NP_001032063	(OTHER)	0	36	88
NP_001032065	(OTHER)	0	14	322
NP_001032067	(OTHER)	0	13	90
NP_001032067	(OTHER)	1	101	329
NP_001032068	(OTHER)	0	139	181
NP_001032070	(OTHER)	0	15	474
NP_001032072	(OTHER)	0	1	284
NP_001032076	(OTHER)	0	62	437
NP_001032078	(OTHER)	0	16	105
NP_001032080	(LRR)	0	29	691
NP_001032080	(PKin)	0	723	1057
NP_001032083	(OTHER)	0	57	577
NP_001032084	(OTHER)	0	53	171
NP_001032088	(OTHER)	0	28	367
NP_001032089	(OTHER)	0	2	138
NP_001032091	(OTHER)	0	153	340
NP_001032092	(OTHER)	0	6	92
NP_001032093	(OTHER)	0	6	161
NP_001032093	(OTHER)	1	175	286
NP_001032094	(OTHER)	0	6	161
NP_001032094	(OTHER)	1	182	311
NP_001032095	(OTHER)	0	1	52
NP_001032095	(OTHER)	1	152	380
NP_001032096	(TRX)	0	71	216
NP_001032097	(OTHER)	0	3	352
NP_001032097	(OTHER)	1	355	489
NP_001032098	(OTHER)	0	110	176
NP_001032099	(OTHER)	0	2	203
NP_001032100	(OTHER)	0	81	204
NP_001032101	(OTHER)	0	20	110
NP_001032101	(OTHER)	1	133	587
NP_001032101	(OTHER)	2	592	726
NP_001032102	(OTHER)	0	20	108
NP_001032102	(OTHER)	1	131	590
NP_001032102	(OTHER)	2	595	729
NP_001032103	(OTHER)	0	7	311
NP_001032104	(OTHER)	0	16	285
NP_001032105	(Exo70)	0	36	603
NP_001032106	(OTHER)	0	51	356
NP_001032108	(OTHER)	0	1	63
NP_001032108	(OTHER)	1	98	172
NP_001032108	(OTHER)	2	338	447
NP_001032109	(OTHER)	0	1	63
NP_001032109	(OTHER)	1	98	172
NP_001032109	(OTHER)	2	338	447
NP_001032110	(OTHER)	0	2	120
NP_001032112	(OTHER)	0	242	313
NP_001032116	(Exo70)	0	76	630
NP_001032117	(OTHER)	0	73	148
NP_001032119	(OTHER)	0	1	256
NP_001032120	(OTHER)	0	77	504
NP_001032121	(OTHER)	0	1	47
NP_001032121	(OTHER)	1	56	333
NP_001032122	(OTHER)	0	205	404
NP_001032122	(OTHER)	1	743	839
NP_001032123	(OTHER)	0	3	170
NP_001032126	(OTHER)	0	7	84
NP_001032126	(OTHER)	1	122	176
NP_001032127	(OTHER)	0	38	442
NP_001032129	(PLOOP-OTHER)	0	6	187
NP_001032130	(OTHER)	0	23	156
NP_001032131	(OTHER)	0	4	318
NP_001032132	(OTHER)	0	36	272
NP_001032132	(OTHER)	1	297	367
NP_001032133	(OTHER)	0	44	162
NP_001032135	(OTHER)	0	21	134
NP_001032135	(OTHER)	1	455	551
NP_001032135	(ANK)	2	638	812
NP_001032135	(PLOOP-OTHER)	2	869	919
NP_001032136	(OTHER)	0	75	185
NP_001032138	(OTHER)	0	12	259
NP_001032139	(OTHER)	0	12	259
NP_001032140	(OTHER)	0	1	178
NP_001032142	(OTHER)	0	291	399
NP_001032142	(OTHER)	1	405	437
NP_001032143	(OTHER)	0	117	283
NP_001032144	(OTHER)	0	1	82
NP_001032144	(OTHER)	1	102	153
NP_001032145	(OTHER)	0	58	323
NP_001032145	(OTHER)	1	328	510
NP_001032145	(OTHER)	2	531	643
NP_001032146	(OTHER)	0	1	103
NP_001032147	(OTHER)	0	82	131
NP_001032147	(OTHER)	1	170	245
NP_001032148	(OTHER)	0	82	131
NP_001032148	(OTHER)	1	170	245
NP_001032149	(OTHER)	0	82	131
NP_001032149	(OTHER)	1	170	245
NP_001032150	(OTHER)	0	4	499
NP_001032151	(OTHER)	0	45	150
NP_001032152	(OTHER)	0	22	109
NP_001032152	(OTHER)	1	110	300
NP_001032153	(OTHER)	0	26	216
NP_001032154	(ANK)	0	1	106
NP_001032154	(OTHER)	0	107	324
NP_001032155	(OTHER)	0	5	328
NP_001032157	(PLOOP-OTHER)	0	5	187
NP_001032157	(other-motif)	0	9	29
NP_001032158	(OTHER)	0	40	76
NP_001032158	(OTHER)	1	163	245
NP_001032159	(OTHER)	0	2	129
NP_001032160	(OTHER)	0	7	322
NP_001032161	(OTHER)	0	14	363
NP_001032162	(OTHER)	0	22	183
NP_001032163	(OTHER)	0	1	751
NP_001032165	(PKin)	0	68	366
NP_001032167	(OTHER)	0	1	200
NP_001032168	(OTHER)	0	167	469
NP_001077437	(OTHER)	0	18	74
NP_001077438	(OTHER)	0	1	95
NP_001077439	(OTHER)	0	1	111
NP_001077440	(OTHER)	0	48	236
NP_001077440	(OTHER)	1	424	498
NP_001077441	(OTHER)	0	1	212
NP_001077442	(OTHER)	0	42	260
NP_001077443	(ARM)	0	169	553
NP_001077444	(ARM)	0	169	553
NP_001077445	(PLOOP-OTHER)	0	1	334
NP_001077446	(OTHER)	0	33	381
NP_001077447	(OTHER)	0	2	215
NP_001077448	(OTHER)	0	33	385
NP_001077449	(OTHER)	0	19	55
NP_001077450	(OTHER)	0	23	218
NP_001077452	(OTHER)	0	84	229
NP_001077452	(PLOOP-OTHER)	1	340	540
NP_001077453	(OTHER)	0	14	273
NP_001077454	(OTHER)	0	20	120
NP_001077455	(OTHER)	0	54	205
NP_001077456	(OTHER)	0	93	391
NP_001077459	(OTHER)	0	1	46
NP_001077460	(OTHER)	0	1	46
NP_001077461	(OTHER)	0	37	233
NP_001077462	(OTHER)	0	16	112
NP_001077462	(OTHER)	1	128	351
NP_001077463	(OTHER)	0	124	317
NP_001077464	(OTHER)	0	221	271
NP_001077464	(OTHER)	1	302	412
NP_001077464	(OTHER)	2	460	594
NP_001077464	(OTHER)	3	619	809
NP_001077464	(OTHER)	4	906	1077
NP_001077469	(OTHER)	0	1	50
NP_001077470	(OTHER)	0	1	50
NP_001077471	(OTHER)	0	21	294
NP_001077472	(OTHER)	0	1	200
NP_001077473	(OTHER)	0	1	104
NP_001077474	(OTHER)	0	9	179
NP_001077474	(PLOOP)	1	596	914
NP_001077476	(OTHER)	0	50	302
NP_001077476	(PLOOP-OTHER)	1	304	489
NP_001077476	(other-motif)	0	307	327
NP_001077477	(OTHER)	0	15	86
NP_001077478	(OTHER)	0	432	614
NP_001077479	(PLOOP-OTHER)	0	54	299
NP_001077480	(OTHER)	0	11	93
NP_001077481	(OTHER)	0	3	246
NP_001077482	(OTHER)	0	3	247
NP_001077483	(PLOOP-OTHER)	0	1	353
NP_001077485	(OTHER)	0	219	291
NP_001077486	(OTHER)	0	1	198
NP_001077487	(OTHER)	0	29	439
NP_001077488	(OTHER)	0	3	305
NP_001077489	(OTHER)	0	52	546
NP_001077490	(OTHER)	0	6	172
NP_001077491	(TRX)	0	36	175
NP_001077492	(OTHER)	0	5	336
NP_001077493	(OTHER)	0	4	64
NP_001077494	(OTHER)	0	1	152
NP_001077495	(OTHER)	0	17	459
NP_001077496	(OTHER)	0	17	451
NP_001077498	(PKin)	0	68	411
NP_001077499	(PKin)	0	68	411
NP_001077500	(OTHER)	0	12	244
NP_001077501	(OTHER)	0	147	208
NP_001077501	(OTHER)	1	518	739
NP_001077503	(OTHER)	0	31	90
NP_001077504	(OTHER)	0	30	89
NP_001077505	(OTHER)	0	31	222
NP_001077506	(OTHER)	0	27	63
NP_001077507	(OTHER)	0	27	77
NP_001077509	(OTHER)	0	34	89
NP_001077510	(OTHER)	0	33	80
NP_001077511	(OTHER)	0	34	77
NP_001077512	(LRR)	0	31	235
NP_001077512	(PKin)	0	338	647
NP_001077513	(OTHER)	0	3	68
NP_001077514	(OTHER)	0	2	110
NP_001077514	(OTHER)	1	138	281
NP_001077518	(OTHER)	0	68	254
NP_001077522	(OTHER)	0	11	433
NP_001077523	(OTHER)	0	36	167
NP_001077524	(OTHER)	0	73	239
NP_001077525	(OTHER)	0	73	239
NP_001077529	(OTHER)	0	69	309
NP_001077530	(OTHER)	0	5	292
NP_001077530	(OTHER)	1	293	305
NP_001077531	(OTHER)	0	36	490
NP_001077532	(OTHER)	0	119	203
NP_001077534	(OTHER)	0	14	143
NP_001077535	(OTHER)	0	7	51
NP_001077535	(TRX)	1	143	274
NP_001077535	(OTHER)	1	354	446
NP_001077536	(OTHER)	0	7	51
NP_001077536	(TRX)	1	143	274
NP_001077536	(OTHER)	1	354	446
NP_001077537	(OTHER)	0	53	560
NP_001077538	(OTHER)	0	68	360
NP_001077539	(OTHER)	0	177	409
NP_001077540	(OTHER)	0	101	381
NP_001077541	(OTHER)	0	1	127
NP_001077542	(OTHER)	0	23	633
NP_001077544	(OTHER)	0	3	325
NP_001077545	(OTHER)	0	41	124
NP_001077545	(OTHER)	1	126	373
NP_001077545	(OTHER)	2	379	440
NP_001077546	(OTHER)	0	127	194
NP_001077547	(OTHER)	0	9	285
NP_001077549	(OTHER)	0	68	198
NP_001077550	(OTHER)	0	9	321
NP_001077551	(OTHER)	0	68	354
NP_001077554	(OTHER)	0	1	177
NP_001077555	(PLOOP-OTHER)	0	1	373
NP_001077555	(other-motif)	0	66	86
NP_001077556	(OTHER)	0	10	207
NP_001077557	(OTHER)	0	68	302
NP_001077558	(OTHER)	0	307	328
NP_001077558	(OTHER)	1	816	991
NP_001077560	(OTHER)	0	23	73
NP_001077561	(OTHER)	0	141	234
NP_001077562	(OTHER)	0	20	141
NP_001077563	(OTHER)	0	145	334
NP_001077566	(OTHER)	0	59	369
NP_001077568	(OTHER)	0	1	468
NP_001077569	(OTHER)	0	19	125
NP_001077570	(OTHER)	0	1	71
NP_001077571	(PLOOP-OTHER)	0	143	575
NP_001077573	(OTHER)	0	4	549
NP_001077574	(OTHER)	0	134	288
NP_001077580	(OTHER)	0	49	204
NP_001077581	(OTHER)	0	2	241
NP_001077582	(OTHER)	0	22	200
NP_001077582	(OTHER)	1	204	341
NP_001077582	(OTHER)	2	342	452
NP_001077582	(OTHER)	3	453	647
NP_001077584	(OTHER)	0	9	610
NP_001077585	(OTHER)	0	23	69
NP_001077586	(OTHER)	0	59	88
NP_001077587	(OTHER)	0	110	182
NP_001077588	(OTHER)	0	110	182
NP_001077589	(OTHER)	0	102	174
NP_001077590	(OTHER)	0	150	221
NP_001077591	(OTHER)	0	187	308
NP_001077592	(PKin)	0	27	349
NP_001077594	(OTHER)	0	21	145
NP_001077596	(OTHER)	0	11	117
NP_001077597	(OTHER)	0	1	136
NP_001077599	(OTHER)	0	20	258
NP_001077601	(OTHER)	0	34	87
NP_001077603	(OTHER)	0	171	251
NP_001077604	(OTHER)	0	171	251
NP_001077605	(OTHER)	0	166	251
NP_001077606	(OTHER)	0	114	201
NP_001077609	(OTHER)	0	1	99
NP_001077609	(OTHER)	1	100	124
NP_001077611	(OTHER)	0	524	584
NP_001077612	(OTHER)	0	1	124
NP_001077613	(OTHER)	0	33	421
NP_001077614	(OTHER)	0	7	170
NP_001077615	(OTHER)	0	1	175
NP_001077616	(OTHER)	0	188	274
NP_001077617	(OTHER)	0	26	132
NP_001077624	(OTHER)	0	1	334
NP_001077625	(OTHER)	0	7	109
NP_001077626	(OTHER)	0	130	281
NP_001077627	(OTHER)	0	5	75
NP_001077627	(OTHER)	1	135	231
NP_001077628	(OTHER)	0	17	447
NP_001077632	(OTHER)	0	71	406
NP_001077633	(OTHER)	0	42	260
NP_001077637	(OTHER)	0	28	125
NP_001077638	(OTHER)	0	28	123
NP_001077639	(PLOOP-OTHER)	0	1	352
NP_001077639	(OTHER)	0	357	461
NP_001077639	(OTHER)	1	471	541
NP_001077640	(OTHER)	0	78	417
NP_001077641	(OTHER)	0	111	255
NP_001077642	(OTHER)	0	25	185
NP_001077643	(OTHER)	0	17	131
NP_001077644	(OTHER)	0	17	131
NP_001077645	(OTHER)	0	17	131
NP_001077646	(OTHER)	0	10	75
NP_001077647	(PLOOP-OTHER)	0	21	275
NP_001077648	(OTHER)	0	17	181
NP_001077649	(OTHER)	0	1	246
NP_001077664	(OTHER)	0	2	303
NP_001077666	(OTHER)	0	25	69
NP_001077669	(other-motif)	0	12	32
NP_001077670	(OTHER)	0	98	154
NP_001077671	(OTHER)	0	1	306
NP_001077672	(OTHER)	0	1	94
NP_001077672	(OTHER)	1	96	202
NP_001077672	(OTHER)	2	231	432
NP_001077673	(OTHER)	0	1	93
NP_001077673	(OTHER)	1	94	200
NP_001077673	(OTHER)	2	229	430
NP_001077674	(OTHER)	0	157	574
NP_001077675	(PLOOP-OTHER)	0	7	210
NP_001077676	(OTHER)	0	10	392
NP_001077677	(OTHER)	0	293	355
NP_001077679	(PKin)	0	647	1044
NP_001077681	(OTHER)	0	38	109
NP_001077682	(OTHER)	0	38	109
NP_001077683	(OTHER)	0	38	109
NP_001077684	(OTHER)	0	30	79
NP_001077685	(OTHER)	0	19	68
NP_001077686	(TRANSPOSON)	0	1	119
NP_001077687	(OTHER)	0	110	206
NP_001077687	(OTHER)	1	207	405
NP_001077688	(PKin)	0	38	356
NP_001077690	(PLOOP-OTHER)	0	1	422
NP_001077691	(TRANSPOSON)	0	19	397
NP_001077693	(OTHER)	0	62	431
NP_001077694	(OTHER)	0	4	64
NP_001077694	(OTHER)	1	87	169
NP_001077695	(OTHER)	0	2	138
NP_001077695	(OTHER)	1	168	310
NP_001077695	(TIR)	0	354	523
NP_001077696	(TRANSPOSON)	0	80	425
NP_001077697	(OTHER)	0	22	533
NP_001077698	(OTHER)	0	57	442
NP_001077699	(OTHER)	0	209	324
NP_001077701	(OTHER)	0	67	451
NP_001077702	(OTHER)	0	12	83
NP_001077702	(OTHER)	1	160	381
NP_001077702	(OTHER)	2	693	788
NP_001077703	(OTHER)	0	77	126
NP_001077704	(OTHER)	0	61	195
NP_001077711	(OTHER)	0	63	187
NP_001077712	(OTHER)	0	1	117
NP_001077714	(OTHER)	0	23	41
NP_001077715	(OTHER)	0	53	342
NP_001077716	(LRR)	0	27	248
NP_001077716	(PKin)	0	379	702
NP_001077717	(OTHER)	0	1	237
NP_001077718	(OTHER)	0	121	180
NP_001077719	(OTHER)	0	1	248
NP_001077721	(OTHER)	0	91	170
NP_001077723	(OTHER)	0	4	509
NP_001077724	(OTHER)	0	2	256
NP_001077726	(OTHER)	0	34	154
NP_001077729	(OTHER)	0	9	218
NP_001077730	(OTHER)	0	1	189
NP_001077731	(PKin)	0	159	466
NP_001077733	(OTHER)	0	95	210
NP_001077735	(OTHER)	0	38	109
NP_001077736	(OTHER)	0	38	109
NP_001077737	(OTHER)	0	42	383
NP_001077739	(OTHER)	0	59	92
NP_001077739	(OTHER)	1	93	196
NP_001077742	(CC)	0	5	124
NP_001077742	(cc-motif)	0	8	43
NP_001077742	(cc-motif)	1	67	83
NP_001077742	(NBARC)	0	145	520
NP_001077742	(disease)	0	184	199
NP_001077742	(other-motif)	0	186	206
NP_001077742	(cc-motif)	2	211	239
NP_001077742	(disease)	1	266	280
NP_001077742	(other-motif)	1	325	339
NP_001077742	(disease)	2	364	378
NP_001077742	(other-motif)	2	364	384
NP_001077742	(rnbs-d)	0	428	456
NP_001077742	(linker-MHD)	0	469	489
NP_001077742	(linker-MHD)	1	500	520
NP_001077742	(LRR)	0	502	1120
NP_001077742	(disease)	3	938	954
NP_001077743	(OTHER)	0	1	173
NP_001077744	(OTHER)	0	28	74
NP_001077745	(OTHER)	0	48	108
NP_001077745	(OTHER)	1	182	213
NP_001077746	(OTHER)	0	31	74
NP_001077747	(OTHER)	0	27	74
NP_001077748	(OTHER)	0	90	420
NP_001077749	(OTHER)	0	7	418
NP_001077750	(OTHER)	0	25	51
NP_001077750	(OTHER)	1	62	204
NP_001077751	(OTHER)	0	19	45
NP_001077751	(OTHER)	1	56	198
NP_001077752	(OTHER)	0	25	51
NP_001077752	(OTHER)	1	62	204
NP_001077753	(OTHER)	0	29	171
NP_001077754	(OTHER)	0	80	384
NP_001077756	(OTHER)	0	26	104
NP_001077757	(OTHER)	0	35	350
NP_001077760	(OTHER)	0	93	233
NP_001077761	(OTHER)	0	93	233
NP_001077762	(OTHER)	0	101	145
NP_001077762	(OTHER)	1	249	695
NP_001077763	(OTHER)	0	101	145
NP_001077763	(OTHER)	1	249	695
NP_001077764	(OTHER)	0	28	88
NP_001077765	(OTHER)	0	1	113
NP_001077766	(OTHER)	0	199	226
NP_001077766	(OTHER)	1	527	672
NP_001077767	(OTHER)	0	199	226
NP_001077767	(OTHER)	1	527	672
NP_001077768	(NBARC)	0	5	338
NP_001077768	(disease)	0	48	63
NP_001077768	(other-motif)	0	50	70
NP_001077768	(disease)	1	124	138
NP_001077768	(other-motif)	1	155	174
NP_001077768	(disease)	2	217	231
NP_001077768	(other-motif)	2	217	237
NP_001077768	(LRR)	0	337	684
NP_001077768	(disease)	3	460	476
NP_001077769	(TIR)	0	7	190
NP_001077769	(NBARC)	0	178	505
NP_001077769	(disease)	0	215	230
NP_001077769	(other-motif)	0	217	237
NP_001077769	(disease)	1	291	305
NP_001077769	(other-motif)	1	322	341
NP_001077769	(disease)	2	384	398
NP_001077769	(other-motif)	2	384	404
NP_001077769	(LRR)	0	503	847
NP_001077769	(disease)	3	627	643
NP_001077770	(OTHER)	0	65	206
NP_001077770	(OTHER)	1	207	428
NP_001077770	(OTHER)	2	429	803
NP_001077771	(OTHER)	0	30	48
NP_001077772	(OTHER)	0	9	393
NP_001077773	(OTHER)	0	1	356
NP_001077774	(OTHER)	0	193	270
NP_001077775	(OTHER)	0	33	117
NP_001077775	(OTHER)	1	249	1095
NP_001077775	(OTHER)	2	1096	1185
NP_001077775	(OTHER)	3	1192	1420
NP_001077777	(OTHER)	0	9	106
NP_001077778	(OTHER)	0	9	106
NP_001077779	(OTHER)	0	148	339
NP_001077781	(OTHER)	0	87	234
NP_001077782	(OTHER)	0	19	37
NP_001077783	(OTHER)	0	1	262
NP_001077784	(OTHER)	0	1	85
NP_001077785	(OTHER)	0	35	374
NP_001077786	(OTHER)	0	48	263
NP_001077787	(OTHER)	0	92	330
NP_001077787	(OTHER)	1	371	433
NP_001077788	(OTHER)	0	102	214
NP_001077788	(PKin)	1	472	738
NP_001077789	(OTHER)	0	110	174
NP_001077790	(OTHER)	0	2	179
NP_001077792	(OTHER)	0	216	254
NP_001077792	(OTHER)	1	255	291
NP_001077793	(OTHER)	0	81	163
NP_001077794	(OTHER)	0	59	118
NP_001077795	(OTHER)	0	25	43
NP_001077797	(OTHER)	0	294	498
NP_001077798	(OTHER)	0	33	91
NP_001077798	(OTHER)	1	137	184
NP_001077800	(OTHER)	0	96	430
NP_001077801	(OTHER)	0	69	299
NP_001077801	(OTHER)	1	307	463
NP_001077802	(OTHER)	0	9	182
NP_001077803	(OTHER)	0	9	182
NP_001077806	(OTHER)	0	9	173
NP_001077807	(OTHER)	0	4	126
NP_001077807	(OTHER)	1	127	288
NP_001077809	(OTHER)	0	569	802
NP_001077810	(OTHER)	0	9	81
NP_001077811	(OTHER)	0	66	417
NP_001077812	(OTHER)	0	74	133
NP_001077813	(OTHER)	0	1	959
NP_001077814	(OTHER)	0	2	63
NP_001077814	(OTHER)	1	121	180
NP_001077815	(OTHER)	0	176	406
NP_001077816	(TIR)	0	1	152
NP_001077817	(PLOOP-OTHER)	0	24	212
NP_001077817	(other-motif)	0	73	93
NP_001077819	(OTHER)	0	113	298
NP_001077820	(OTHER)	0	114	304
NP_001077822	(OTHER)	0	1	221
NP_001077823	(OTHER)	0	148	239
NP_001077825	(OTHER)	0	10	65
NP_001077826	(OTHER)	0	39	95
NP_001077827	(OTHER)	0	168	296
NP_001077827	(OTHER)	1	345	422
NP_001077828	(OTHER)	0	5	92
NP_001077828	(OTHER)	1	93	175
NP_001077828	(OTHER)	2	176	255
NP_001077829	(OTHER)	0	37	365
NP_001077830	(OTHER)	0	18	340
NP_001077831	(OTHER)	0	18	309
NP_001077832	(OTHER)	0	14	68
NP_001077833	(OTHER)	0	10	110
NP_001077833	(ARM)	1	115	803
NP_001077834	(OTHER)	0	2	167
NP_001077836	(OTHER)	0	862	921
NP_001077836	(OTHER)	1	922	1179
NP_001077838	(OTHER)	0	32	114
NP_001077839	(PKin)	0	1	274
NP_001077840	(OTHER)	0	44	366
NP_001077842	(OTHER)	0	103	209
NP_001077843	(OTHER)	0	25	86
NP_001077844	(PLOOP-OTHER)	0	83	339
NP_001077845	(OTHER)	0	1	235
NP_001077846	(OTHER)	0	1	235
NP_001077847	(OTHER)	0	79	279
NP_001077848	(OTHER)	0	15	157
NP_001077848	(OTHER)	1	187	319
NP_001077849	(OTHER)	0	51	119
NP_001077849	(OTHER)	1	153	214
NP_001077850	(OTHER)	0	46	99
NP_001077851	(OTHER)	0	8	111
NP_001077853	(OTHER)	0	142	397
NP_001077853	(OTHER)	1	401	589
NP_001077854	(OTHER)	0	52	322
NP_001077855	(PLOOP-OTHER)	0	93	363
NP_001077856	(OTHER)	0	55	148
NP_001077857	(OTHER)	0	29	122
NP_001077858	(PKin)	0	120	359
NP_001077863	(OTHER)	0	8	79
NP_001077863	(OTHER)	1	83	173
NP_001077864	(OTHER)	0	41	327
NP_001077865	(OTHER)	0	19	312
NP_001077866	(OTHER)	0	22	348
NP_001077867	(OTHER)	0	70	146
NP_001077868	(OTHER)	0	63	176
NP_001077869	(OTHER)	0	373	476
NP_001077870	(OTHER)	0	117	237
NP_001077871	(OTHER)	0	98	177
NP_001077874	(OTHER)	0	41	393
NP_001077875	(OTHER)	0	21	220
NP_001077875	(OTHER)	1	287	603
NP_001077876	(OTHER)	0	65	136
NP_001077878	(OTHER)	0	37	203
NP_001077880	(OTHER)	0	4	164
NP_001077881	(OTHER)	0	31	208
NP_001077883	(OTHER)	0	2	308
NP_001077884	(OTHER)	0	1	391
NP_001077885	(OTHER)	0	22	104
NP_001077886	(OTHER)	0	37	98
NP_001077887	(OTHER)	0	2	484
NP_001077888	(OTHER)	0	105	580
NP_001077889	(OTHER)	0	1	51
NP_001077890	(OTHER)	0	49	110
NP_001077894	(OTHER)	0	10	229
NP_001077896	(OTHER)	0	35	87
NP_001077899	(OTHER)	0	21	98
NP_001077900	(OTHER)	0	21	100
NP_001077901	(OTHER)	0	1	151
NP_001077902	(OTHER)	0	18	105
NP_001077903	(OTHER)	0	107	291
NP_001077904	(OTHER)	0	47	147
NP_001077905	(OTHER)	0	1	505
NP_001077906	(OTHER)	0	11	259
NP_001077907	(PKin)	0	24	354
[truncated: 173,277 more rows]
