# Supplementary material for: RefPlantNLR is a comprehensive collection of experimentally validated plant disease resistance proteins from the NLR family
Source: PLoS Biol. 2021 Oct 20;19(10):e3001124. doi: 10.1371/journal.pbio.3001124 (PMC8559963; doi:10.1371/journal.pbio.3001124)
Supplement: S3 Appendix — Scripts and data. (ZIP) [file pbio.3001124.s034.zip › Appendix_S3_Benchmarking_Proteomes/Conversion_Locus/Arabidopsis_GCF_000001735.4_TAIR10.1_protein.tsv]

seqname	coded_by	Locus
NP_001323354	NM_001332545.1:145..2595	AT1G22275
NP_001323355	NM_001332546.1:113..2107	AT1G22275
NP_564164	NM_102078.3:179..2749	AT1G22275
NP_001321722	NM_001332543.1:69..2468	AT1G22260
NP_001321723	NM_001332544.1:122..2671	AT1G22260
NP_173645	NM_102076.4:108..2723	AT1G22260
NP_001190628	NM_001203699.1:54..3854	AT5G65930
NP_569022	NM_125990.4:179..3961	AT5G65930
NP_851276	NM_180945.2:127..3906	AT5G65930
NP_001117514	NM_001124042.2:803..3187	AT1G58350
NP_001185264	NM_001198335.1:440..2575	AT1G58350
NP_001323158	NM_001333828.1:347..2731	AT1G58350
NP_564732	NM_104615.4:631..3015	AT1G58350
NP_564729	NM_104607.3:81..1271	AT1G58270
NP_564730	NM_104613.4:60..737	AT1G58330
NP_001154783	NM_001161311.1:171..2051	AT5G57360
NP_568855	NM_125119.4:278..2107	AT5G57360
NP_974434	NM_202705.3:86..757	AT3G54826
NP_190845	NM_115137.4:426..629	AT3G52770
NP_001118868	NM_001125396.2:34..354	AT3G60890
NP_001319809	NM_001340061.1:183..500	AT3G60890
NP_191648	NM_115953.3:390..707	AT3G60890
NP_566042	NM_130107.4:284..694	AT2G45450
NP_564593	NM_104038.4:468..1376	AT1G51600
NP_974002	NM_202273.3:230..1138	AT1G51600
NP_001118669	NM_001125197.2:197..847	AT3G21175
NP_566676	NM_113012.4:197..1090	AT3G21175
NP_850618	NM_180287.5:207..1094	AT3G21175
NP_564691	NM_104423.4:324..1331	AT1G55480
NP_201022	NM_125609.2:1..1068	AT5G62160
NP_564703	NM_104468.3:248..1228	AT1G55910
NP_174411	NM_102864.2:1..1095	AT1G31260
NP_001329099	NM_001342195.1:145..1320	AT4G33020
NP_195028	NM_119456.2:47..1081	AT4G33020
NP_178488	NM_126440.3:113..1210	AT2G04032
NP_180569	NM_128563.2:141..1166	AT2G30080
NP_172022	NM_100409.5:141..1223	AT1G05300
NP_973762	NM_202033.1:90..893	AT1G05300
NP_001318977	NM_001331945.1:1..1125	AT1G10970
NP_001320672	NM_001331946.1:409..1533	AT1G10970
NP_176052	NM_104536.5:160..1407	AT1G56590
NP_180786	NM_128786.4:211..1230	AT2G32270
NP_200760	NM_125344.3:147..1208	AT5G59520
NP_187881	NM_112111.3:46..1113	AT3G12750
NP_001190821	NM_001203892.1:222..1175	AT4G24470
NP_194178	NM_118580.4:242..1171	AT4G24470
NP_849435	NM_179104.3:124..1053	AT4G24470
NP_001031002	NM_001035925.2:231..2054	AT1G08680
NP_001184942	NM_001198013.1:237..2192	AT1G08680
NP_001320735	NM_001331785.1:231..1973	AT1G08680
NP_172344	NM_100741.4:231..2177	AT1G08680
NP_850941	NM_180610.4:232..2181	AT1G08680
NP_001326437	NM_001339106.1:121..1341	AT3G43790
NP_001326438	NM_001339105.1:125..1561	AT3G43790
NP_189965	NM_114247.4:125..1561	AT3G43790
NP_974382	NM_202653.1:60..1514	AT3G43790
NP_974383	NM_202654.1:60..1514	AT3G43790
NP_001031877	NM_001036800.2:119..1354	AT5G13750
NP_001318556	NM_001343292.1:119..1354	AT5G13750
NP_568290	NM_121378.5:168..1346	AT5G13750
NP_851036	NM_180705.3:515..1951	AT5G13750
NP_001331803	NM_001343291.1:276..1604	AT5G13740
NP_196878	NM_121377.5:267..1727	AT5G13740
NP_001328956	NM_001341743.1:238..1530	AT4G25440
NP_001328957	NM_001341744.1:144..1436	AT4G25440
NP_194274	NM_118676.4:137..1429	AT4G25440
NP_001324609	NM_001336973.1:45..767	AT2G42410
NP_001324610	NM_001336972.1:245..889	AT2G42410
NP_181770	NM_129803.2:62..706	AT2G42410
NP_181310	NM_129330.3:165..1079	AT2G37740
NP_181725	NM_129758.3:214..987	AT2G41940
NP_564223	NM_102305.2:276..905	AT1G24625
NP_176873	NM_105372.3:243..836	AT1G67030
NP_172518	NM_100922.3:44..679	AT1G10480
NP_176788	NM_105285.3:355..1137	AT1G66140
NP_197898	NM_122425.3:337..1044	AT5G25160
NP_200560	NM_125133.5:368..820	AT5G57520
NP_178188	NM_106721.2:207..893	AT1G80730
NP_001330309	NM_001343455.1:530..1345	AT5G16540
NP_568332	NM_121660.4:235..1341	AT5G16540
NP_851041	NM_180710.3:369..1496	AT5G16540
NP_974790	NM_203061.2:530..1594	AT5G16540
NP_001318339	NM_001336416.1:539..1912	AT2G32930
NP_001325104	NM_001336417.1:115..1407	AT2G32930
NP_565758	NM_128853.2:539..1900	AT2G32930
NP_001325699	NM_001337436.1:461..1594	AT3G02830
NP_566183	NM_111151.5:304..1497	AT3G02830
NP_177118	NM_105628.2:315..1043	AT1G69600
NP_564731	NM_104614.5:175..1773	AT1G58340
NP_199131	NM_123683.2:16..597	AT5G43170
NP_001118663	NM_001125191.1:1..822	AT3G19580
NP_188592	NM_112848.2:183..1004	AT3G19580
NP_201546	NM_126145.3:301..1038	AT5G67450
NP_001078772	NM_001085303.1:167..982	AT5G59440
NP_568907	NM_125335.4:429..1103	AT5G59440
NP_851222	NM_180891.4:165..956	AT5G59440
NP_001319473	NM_001337544.1:279..1955	AT3G04870
NP_001319474	NM_001337545.1:157..1833	AT3G04870
NP_187138	NM_111359.4:248..1924	AT3G04870
NP_974222	NM_202493.3:144..1820	AT3G04870
NP_564748	NM_104653.4:147..1121	AT1G59600
NP_001117517	NM_001124045.1:383..2578	AT1G59540
NP_564744	NM_104648.4:59..2530	AT1G59540
NP_001320816	NM_001333856.1:166..1083	AT1G59560
NP_001320817	NM_001333855.1:208..1095	AT1G59560
NP_001320818	NM_001333857.1:143..949	AT1G59560
NP_564745	NM_104650.4:208..1224	AT1G59560
NP_564747	NM_104652.3:273..908	AT1G59590
NP_181279	NM_129298.3:170..706	AT2G37430
NP_190195	NM_114478.4:74..580	AT3G46090
NP_196054	NM_120516.4:326..1042	AT5G04340
NP_001318436	NM_001337215.1:641..1837	AT2G46800
NP_001324594	NM_001337217.1:863..2059	AT2G46800
NP_001324595	NM_001337216.1:1027..2223	AT2G46800
NP_182203	NM_130246.3:185..1381	AT2G46800
NP_850459	NM_180128.3:477..1673	AT2G46800
NP_190664	NM_114955.4:226..2784	AT3G50950
NP_850677	NM_180346.1:192..2750	AT3G50950
NP_178565	NM_126520.4:258..1721	AT2G04880
NP_849936	NM_179605.3:313..1704	AT2G04880
NP_567620	NM_118235.4:200..1213	AT4G21160
NP_849416	NM_179085.3:157..1170	AT4G21160
NP_974581	NM_202852.2:318..1331	AT4G21160
NP_974582	NM_202853.3:475..1488	AT4G21160
NP_001117264	NM_001123792.1:14..871	AT1G10830
NP_001323336	NM_001331932.1:125..799	AT1G10830
NP_563879	NM_100959.5:132..1235	AT1G10830
NP_001031589	NM_001036512.2:424..1473	AT4G06634
NP_001190684	NM_001203755.1:140..1282	AT4G06634
NP_849323	NM_178992.4:233..1396	AT4G06634
NP_173564	NM_101994.1:1..1176	AT1G21430
NP_175321	NM_103784.2:1..1152	AT1G48910
NP_171914	NM_100299.2:131..1396	AT1G04180
NP_194601	NM_119016.3:120..1400	AT4G28720
NP_180881	NM_128882.2:1..1296	AT2G33230
NP_001190399	NM_001203470.1:535..1839	AT5G25620
NP_197944	NM_122473.3:545..1798	AT5G25620
NP_199202	NM_123756.2:245..1519	AT5G43890
NP_196693	NM_121170.3:280..1515	AT5G11320
NP_850808	NM_180477.2:1..1074	AT5G11320
NP_171955	NM_100340.4:174..1487	AT1G04610
NP_001328363	NM_001340845.1:579..1517	AT4G13260
NP_001328364	NM_001340844.1:455..1390	AT4G13260
NP_193062	NM_117399.4:455..1702	AT4G13260
NP_001329230	NM_001342156.1:1..1251	AT4G32540
NP_194980	NM_119406.3:76..1320	AT4G32540
NP_001321378	NM_001333329.1:174..1859	AT1G48370
NP_564525	NM_103733.4:125..2299	AT1G48370
NP_176750	NM_105247.4:252..2318	AT1G65730
NP_566806	NM_113616.3:277..2307	AT3G27020
NP_001325744	NM_001338296.1:164..2308	AT3G17650
NP_566584	NM_112646.2:199..2343	AT3G17650
NP_001331151	NM_001344378.1:688..2172	AT5G41000
NP_001331152	NM_001344377.1:156..2093	AT5G41000
NP_198916	NM_123465.4:156..2168	AT5G41000
NP_001190532	NM_001203603.2:452..2479	AT5G53550
NP_001332078	NM_001345064.1:89..2116	AT5G53550
NP_001332079	NM_001345062.1:995..2536	AT5G53550
NP_001332080	NM_001345063.1:677..2704	AT5G53550
NP_001332081	NM_001345061.1:619..2646	AT5G53550
NP_200167	NM_124735.4:328..2355	AT5G53550
NP_197826	NM_122346.3:204..2198	AT5G24380
NP_567694	NM_118544.4:396..2417	AT4G24120
NP_181142	NM_129157.3:144..827	AT2G35980
NP_001331247	NM_001342993.1:630..938	AT5G08290
NP_196446	NM_120912.3:145..573	AT5G08290
NP_199977	NM_124543.3:147..1652	AT5G51640
NP_001118473	NM_001125001.1:28..867	AT2G38860
NP_030434	NM_129443.2:29..1198	AT2G38860
NP_850303	NM_179972.3:161..1357	AT2G38860
NP_001190053	NM_001203124.1:97..1206	AT3G51430
NP_566951	NM_115002.4:205..1320	AT3G51430
NP_001318616	NM_001343705.1:93..605	AT5G21920
NP_680180	NM_147875.5:116..871	AT5G21920
NP_194528	NM_118937.2:129..785	AT4G27990
NP_566307	NM_111622.3:124..822	AT3G07430
NP_001154785	NM_001161313.1:139..804	AT5G58060
NP_200614	NM_125191.4:139..738	AT5G58060
NP_001319310	NM_001334122.1:532..3183	AT1G63700
NP_176557	NM_105047.2:82..2733	AT1G63700
NP_565556	NM_127930.2:54..557	AT2G23670
NP_051070	NC_000932.1:59772..60326	ArthCp033
NP_051060	complement(join(NC_000932.1:42584..42736, NC_000932.1:43524..43751,NC_000932.1:44466..44591))	ArthCp023
NP_051101	NC_000932.1:86474..93358	ArthCp066
NP_051121	complement(NC_000932.1:145291..152175)	ArthCp083
NP_051105	NC_000932.1:109405..110436	ArthCp070
NP_051117	complement(NC_000932.1:123884..129244)	Arthcp087
NP_192450	NM_116780.3:115..1629	AT4G05410
NP_001031970	NM_001036893.2:568..2931	AT5G35980
NP_001332507	NM_001344125.1:151..2916	AT5G35980
NP_198447	NM_122989.4:592..3462	AT5G35980
NP_850080	NM_179749.3:272..766	AT2G26580
NP_850081	NM_179750.3:115..609	AT2G26580
NP_001078337	NM_001084868.2:497..1126	AT4G00180
NP_567154	NM_116235.3:488..1210	AT4G00180
NP_001077490	NM_001084021.2:221..775	AT1G08465
NP_564591	NM_104029.4:181..789	AT1G51510
NP_001324141	NM_001335402.1:28..573	AT2G13820
NP_179002	NM_126958.4:24..533	AT2G13820
NP_973450	NM_201721.2:11..400	AT2G13820
NP_568984	NM_125804.4:208..756	AT5G64080
NP_974989	NM_203260.2:208..744	AT5G64080
NP_568825	NM_124932.4:262..1866	AT5G55500
NP_001331902	NM_001345643.1:1196..3076	AT5G64570
NP_001331903	NM_001345644.1:312..2144	AT5G64570
NP_201262	NM_125853.3:340..2694	AT5G64570
NP_177023	NM_105527.5:238..2985	AT1G68560
NP_177578	NM_106098.4:322..1695	AT1G74380
NP_001319036	NM_001332359.1:1071..2612	AT1G18690
NP_001320634	NM_001332361.1:1373..2914	AT1G18690
NP_001320635	NM_001332360.1:1053..2594	AT1G18690
NP_173304	NM_101727.3:503..2044	AT1G18690
NP_196389	NM_120854.3:165..1538	AT5G07720
NP_176134	NM_104618.3:181..1035	AT1G58380
NP_194311	NM_118713.5:301..1161	AT4G25810
NP_172525	NM_100930.4:85..1017	AT1G10550
NP_001318367	NM_001336611.1:88..624	AT2G36870
NP_181224	NM_129242.3:199..1098	AT2G36870
NP_190085	NM_114368.3:167..1048	AT3G44990
NP_174496	NM_102950.4:115..1146	AT1G32170
NP_001329723	NM_001341311.1:267..1118	AT4G18990
NP_193634	NM_118017.3:146..1219	AT4G18990
NP_172925	NM_101341.4:212..1210	AT1G14720
NP_194614	NM_119029.3:47..925	AT4G28850
NP_568859	NM_125136.4:57..911	AT5G57550
NP_194756	NM_119173.4:148..957	AT4G30270
NP_179470	NM_127436.2:67..984	AT2G18800
NP_199618	NM_124181.4:262..1110	AT5G48070
NP_194758	NM_119175.3:260..1093	AT4G30290
NP_194757	NM_119174.2:214..1062	AT4G30280
NP_001321436	NM_001334201.1:143..1057	AT1G65310
NP_176710	NM_105205.4:47..895	AT1G65310
NP_566738	NM_113277.3:186..1061	AT3G23730
NP_193149	NM_117490.4:197..1066	AT4G14130
NP_194312	NM_118714.4:59..922	AT4G25820
NP_200562	NM_125135.2:47..901	AT5G57540
NP_200561	NM_125134.2:141..998	AT5G57530
NP_001190033	NM_001203104.1:74..847	AT3G48580
NP_001326333	NM_001339374.1:321..977	AT3G48580
NP_566910	NM_114717.3:141..974	AT3G48580
NP_001324911	NM_001335429.1:278..994	AT2G14620
NP_001324912	NM_001335428.1:342..1091	AT2G14620
NP_179069	NM_127026.4:118..1017	AT2G14620
NP_001031581	NM_001036504.1:155..943	AT4G03210
NP_192230	NM_116559.3:403..1275	AT4G03210
NP_563892	NM_101028.4:106..1023	AT1G11545
NP_195494	NM_119942.3:74..955	AT4G37800
NP_569019	NM_125970.4:353..1231	AT5G65730
NP_001331375	NM_001343298.1:597..1478	AT5G13870
NP_001331376	NM_001343297.1:874..1755	AT5G13870
NP_196891	NM_121390.5:443..1324	AT5G13870
NP_001325140	NM_001335308.1:588..1298	AT2G06850
NP_178708	NM_126666.4:171..1061	AT2G06850
NP_189141	NM_113409.4:22..894	AT3G25050
NP_193045	NM_117378.2:7..885	AT4G13090
NP_193044	NM_117377.3:20..907	AT4G13080
NP_567241	NM_116484.3:261..1646	AT4G02500
NP_001030917	NM_001035840.2:197..1579	AT3G62720
NP_191831	NM_116137.3:294..1676	AT3G62720
NP_001328541	NM_001340236.1:42..1829	AT4G00230
NP_567155	NM_116240.5:193..2442	AT4G00230
NP_001321327	NM_001333652.1:571..3240	AT1G54490
NP_175851	NM_104327.4:192..3035	AT1G54490
NP_565114	NM_106217.3:156..3218	AT1G75660
NP_001190450	NM_001203521.1:125..3196	AT5G42540
NP_199069	NM_123619.4:148..3186	AT5G42540
NP_001154770	NM_001161298.2:227..1129	AT5G48720
NP_001330159	NM_001344803.1:270..1070	AT5G48720
NP_001330160	NM_001344804.1:115..1017	AT5G48720
NP_199683	NM_124249.3:502..1302	AT5G48720
NP_001154639	NM_001161167.1:40..834	AT3G23100
NP_188951	NM_113211.2:40..834	AT3G23100
NP_200554	NM_125127.3:55..969	AT5G57450
NP_851202	NM_180871.2:55..969	AT5G57450
NP_001318876	NM_001345635.1:53..1099	AT5G64520
NP_001330642	NM_001345637.1:82..1110	AT5G64520
NP_001330643	NM_001345636.1:101..1237	AT5G64520
NP_001330644	NM_001345641.1:53..1099	AT5G64520
NP_001330645	NM_001345634.1:41..985	AT5G64520
NP_001330646	NM_001345639.1:82..957	AT5G64520
NP_001330647	NM_001345638.1:82..1176	AT5G64520
NP_001330648	NM_001345633.1:53..1165	AT5G64520
NP_001330649	NM_001345640.1:82..720	AT5G64520
NP_201257	NM_125848.3:82..1110	AT5G64520
NP_851268	NM_180937.2:82..1200	AT5G64520
NP_566193	NM_111181.3:269..3499	AT3G03110
NP_001190324	NM_001203395.1:181..3363	AT5G17020
NP_197204	NM_121708.3:273..3500	AT5G17020
NP_188427	NM_112681.3:216..1691	AT3G18000
NP_001331083	NM_001344402.1:242..2527	AT5G41360
NP_568591	NM_123501.3:235..2535	AT5G41360
NP_568592	NM_123502.3:219..2522	AT5G41370
NP_001332105	NM_001345642.1:351..827	AT5G64530
NP_201258	NM_125849.4:404..967	AT5G64530
NP_001185125	NM_001198196.1:295..2841	AT1G31930
NP_001319126	NM_001332988.1:407..2953	AT1G31930
NP_001320661	NM_001332989.1:497..3043	AT1G31930
NP_001320662	NM_001332990.1:531..3077	AT1G31930
NP_174475	NM_102929.2:317..2863	AT1G31930
NP_849737	NM_179406.2:370..2916	AT1G31930
NP_001328987	NM_001342282.1:471..2939	AT4G34390
NP_195165	NM_119604.4:494..3079	AT4G34390
NP_565553	NM_127910.3:235..2901	AT2G23460
NP_199776	NM_124343.2:168..1844	AT5G49650
NP_974915	NM_203186.1:118..1398	AT5G49650
NP_001323494	NM_001335745.1:93..1328	AT2G21370
NP_001323495	NM_001335744.1:359..1315	AT2G21370
NP_179732	NM_127708.3:93..1529	AT2G21370
NP_973505	NM_201776.3:359..1516	AT2G21370
NP_199777	NM_124344.3:196..3096	AT5G49660
NP_001154724	NM_001161252.2:217..4614	AT5G20490
NP_001318611	NM_001343670.1:<1..4593	AT5G20490
NP_001318612	NM_001343671.1:451..5046	AT5G20490
NP_001319790	NM_001339909.1:352..4080	AT3G58160
NP_001327762	NM_001339912.1:312..3842	AT3G58160
NP_001327763	NM_001339910.1:513..4196	AT3G58160
NP_001327764	NM_001339911.1:513..4043	AT3G58160
NP_191375	NM_115678.2:1..3729	AT3G58160
NP_194600	NM_119015.4:283..4833	AT4G28710
NP_001325367	NM_001335674.1:232..4662	AT2G20290
NP_001325368	NM_001335672.1:225..4673	AT2G20290
NP_001325369	NM_001335673.1:225..4628	AT2G20290
NP_179619	NM_127588.3:1..4482	AT2G20290
NP_001318329	NM_001336351.1:714..5384	AT2G31900
NP_001323599	NM_001336354.1:137..4465	AT2G31900
NP_001323600	NM_001336352.1:1..4674	AT2G31900
NP_001323601	NM_001336353.1:1..3900	AT2G31900
NP_180749	NM_128748.3:1..4671	AT2G31900
NP_001320715	NM_001333655.1:286..4866	AT1G54560
NP_175858	NM_104334.2:1..4590	AT1G54560
NP_001324208	NM_001336435.1:1..5274	AT2G33240
NP_001324209	NM_001336439.1:1..5250	AT2G33240
NP_001324210	NM_001336438.1:247..5556	AT2G33240
NP_001324211	NM_001336436.1:1..5295	AT2G33240
NP_001324212	NM_001336434.1:488..5728	AT2G33240
NP_001324213	NM_001336437.1:54..3785	AT2G33240
NP_001324214	NM_001336440.1:1..5250	AT2G33240
NP_180882	NM_128883.3:1..5313	AT2G33240
NP_001321098	NM_001331787.1:526..5118	AT1G08730
NP_172349	NM_100746.3:1..4617	AT1G08730
NP_001321769	NM_001331465.1:326..4516	AT1G04160
NP_171912	NM_100297.3:326..4828	AT1G04160
NP_171954	NM_100339.2:362..5554	AT1G04600
NP_001190897	NM_001203968.1:156..4667	AT4G33200
NP_001190898	NM_001203969.1:156..4634	AT4G33200
NP_001328260	NM_001342203.1:178..4749	AT4G33200
NP_195046	NM_119474.5:190..4758	AT4G33200
NP_198314	NM_122853.4:286..1788	AT5G33290
NP_564734	NM_104624.4:135..1730	AT1G58440
NP_190667	NM_114958.4:110..496	AT3G50980
NP_178507	NM_126459.3:185..673	AT2G04240
NP_973416	NM_201687.1:634..1122	AT2G04240
NP_850250	NM_179919.2:267..2201	AT2G35610
NP_001329028	NM_001342311.1:34..3525	AT4G34900
NP_001329029	NM_001342310.1:217..4026	AT4G34900
NP_195216	NM_119656.3:65..4126	AT4G34900
NP_195215	NM_119655.4:209..4294	AT4G34890
NP_179711	NM_127685.4:244..1257	AT2G21150
NP_564126	NM_101938.5:98..1168	AT1G20850
NP_567983	NM_119701.4:48..1115	AT4G35350
NP_974687	NM_202958.1:48..914	AT4G35350
NP_563855	NM_100859.3:164..1477	AT1G09850
NP_566724	NM_113229.4:260..1648	AT3G23280
NP_850628	NM_180297.4:260..1576	AT3G23280
NP_567428	NM_117514.4:219..1349	AT4G14365
NP_196344	NM_120809.5:262..1803	AT5G07270
NP_200582	NM_125157.3:506..2032	AT5G57740
NP_001118406	NM_001124934.1:118..1446	AT2G28840
NP_180450	NM_128443.4:271..1641	AT2G28840
NP_001331524	NM_001345152.1:73..5271	AT5G55820
NP_001331525	NM_001345153.1:62..5449	AT5G55820
NP_001331526	NM_001345159.1:122..5230	AT5G55820
NP_001331527	NM_001345160.1:122..5230	AT5G55820
NP_001331528	NM_001345161.1:121..5418	AT5G55820
NP_001331529	NM_001345154.1:1..5214	AT5G55820
NP_001331530	NM_001345155.1:1..5202	AT5G55820
NP_001331531	NM_001345156.1:1..5292	AT5G55820
NP_001331532	NM_001345157.1:122..5431	AT5G55820
NP_001331533	NM_001345158.1:122..5242	AT5G55820
NP_200393	NM_124964.1:1..5481	AT5G55820
NP_001154744	NM_001161272.2:180..788	AT5G28646
NP_001332018	NM_001344079.1:158..754	AT5G28646
NP_680247	NM_147942.4:78..686	AT5G28646
NP_565429	NM_127349.4:141..1019	AT2G17950
NP_181445	NM_129469.2:74..1237	AT2G39120
NP_001118908	NM_001125436.2:144..1730	AT4G01037
NP_001189905	NM_001202976.1:193..3570	AT3G15880
NP_001325883	NM_001338190.1:425..3832	AT3G15880
NP_188209	NM_112458.5:189..3602	AT3G15880
NP_851003	NM_180672.4:193..3600	AT3G15880
NP_001331809	NM_001344180.1:35..1534	AT5G37300
NP_001331810	NM_001344179.1:35..1069	AT5G37300
NP_001331811	NM_001344178.1:35..1240	AT5G37300
NP_568547	NM_123089.3:19..1464	AT5G37300
NP_176043	NM_104527.4:140..3163	AT1G56510
NP_193123	NM_117461.2:36..893	AT4G13870
NP_974543	NM_202814.2:51..917	AT4G13870
NP_196812	NM_121311.5:183..620	AT5G13080
NP_198217	NM_122748.3:260..1252	AT5G28650
NP_001331284	NM_001343389.1:74..1594	AT5G15130
NP_197017	NM_121517.3:137..1783	AT5G15130
NP_174279	NM_102726.3:50..898	AT1G29860
NP_191199	NM_115498.4:215..1099	AT3G56400
NP_567073	NM_115733.5:282..1097	AT3G58710
NP_851020	NM_180689.3:281..1099	AT3G58710
NP_567127	NM_116099.3:574..1407	AT3G62340
NP_001117559	NM_001124087.2:36..785	AT1G66550
NP_564877	NM_105326.1:1..765	AT1G66550
NP_178174	NM_106707.2:69..776	AT1G80590
NP_174222	NM_102668.4:253..1032	AT1G29280
NP_176829	NM_105327.2:62..811	AT1G66560
NP_195810	NM_120268.4:83..874	AT5G01900
NP_001319038	NM_001332376.1:111..1697	AT1G18860
NP_001325297	NM_001335970.1:167..853	AT2G25000
NP_001325298	NM_001335968.1:484..1170	AT2G25000
NP_001325299	NM_001335969.1:80..832	AT2G25000
NP_180072	NM_128058.4:151..966	AT2G25000
NP_850019	NM_179688.2:57..665	AT2G21900
NP_001325618	NM_001337310.1:153..1538	AT3G01080
NP_001325619	NM_001337311.1:69..1046	AT3G01080
NP_186757	NM_110973.3:1..1272	AT3G01080
NP_001321561	NM_001334407.1:197..1060	AT1G69310
NP_001321562	NM_001334406.1:256..1107	AT1G69310
NP_177090	NM_105598.3:475..1338	AT1G69310
NP_974112	NM_202383.3:475..1338	AT1G69310
NP_176583	NM_105073.2:131..718	AT1G64000
NP_001078033	NM_001084564.1:1..747	AT2G40740
NP_001324304	NM_001336861.1:73..978	AT2G40740
NP_181606	NM_129636.3:1..879	AT2G40740
NP_181607	NM_129637.3:175..1215	AT2G40750
NP_194112	NM_118512.3:244..1218	AT4G23810
NP_568995	NM_125877.4:169..753	AT5G64810
NP_197989	NM_122518.3:264..785	AT5G26170
NP_199143	NM_123695.3:139..963	AT5G43290
NP_199763	NM_124329.3:243..1442	AT5G49520
NP_192081	NM_116402.4:146..1615	AT4G01720
NP_182163	NM_130204.3:202..1089	AT2G46400
NP_186846	NM_111063.4:254..697	AT3G01970
NP_182136	NM_130175.3:43..372	AT2G46130
NP_850446	NM_180115.2:43..360	AT2G46130
NP_001328851	NM_001340482.1:918..2222	AT4G04450
NP_192354	NM_116683.3:338..1924	AT4G04450
NP_192845	NM_117177.3:206..1147	AT4G11070
NP_849358	NM_179027.1:1..846	AT4G11070
NP_178199	NM_106732.4:274..1182	AT1G80840
NP_001030634	NM_001035557.2:660..1532	AT3G04670
NP_566236	NM_111339.3:688..1680	AT3G04670
NP_197649	NM_122163.3:284..1153	AT5G22570
NP_001321291	NM_001334428.1:661..1650	AT1G69810
NP_564976	NM_105649.3:140..1303	AT1G69810
NP_001324223	NM_001336530.1:399..1709	AT2G34830
NP_181029	NM_129036.2:1..1284	AT2G34830
NP_194374	NM_118777.2:2..1708	AT4G26440
NP_181381	NM_129404.4:242..1801	AT2G38470
NP_567862	NM_119241.6:200..1600	AT4G30935
NP_001328880	NM_001341526.1:142..1758	AT4G22070
NP_001328881	NM_001341527.1:240..1856	AT4G22070
NP_001328882	NM_001341528.1:132..1748	AT4G22070
NP_567644	NM_118328.4:349..1965	AT4G22070
NP_568439	NM_122316.3:78..989	AT5G24110
NP_194086	NM_118486.6:182..1114	AT4G23550
NP_193551	NM_117927.3:295..1251	AT4G18170
NP_568777	NM_124661.3:228..1274	AT5G52830
NP_001331975	NM_001342918.1:518..1168	AT5G07100
NP_001331976	NM_001342919.1:466..1116	AT5G07100
NP_001331977	NM_001342917.1:529..1179	AT5G07100
NP_196327	NM_120792.2:66..995	AT5G07100
NP_974746	NM_203017.2:608..1258	AT5G07100
NP_180584	NM_128578.4:250..1431	AT2G30250
NP_198972	NM_123521.4:64..603	AT5G41570
NP_182248	NM_130294.4:653..1666	AT2G47260
NP_192034	NM_116355.3:121..1017	AT4G01250
NP_565703	NM_128611.3:474..1616	AT2G30590
NP_001329238	NM_001341822.1:1013..2158	AT4G26640
NP_001329239	NM_001341825.1:760..2313	AT4G26640
NP_001329240	NM_001341824.1:724..1869	AT4G26640
NP_001329241	NM_001341823.1:969..2114	AT4G26640
NP_001329242	NM_001341821.1:1124..2269	AT4G26640
NP_567752	NM_118798.2:716..2173	AT4G26640
NP_849450	NM_179119.5:304..1977	AT4G26640
NP_001118968	NM_001125496.2:1..5688	AT4G12020
NP_001154222	NM_001160750.1:1..5640	AT4G12020
NP_001329652	NM_001340762.1:135..5798	AT4G12020
NP_001329653	NM_001340763.1:455..5917	AT4G12020
NP_001329654	NM_001340764.1:87..5393	AT4G12020
NP_001329655	NM_001340765.1:87..5459	AT4G12020
NP_001329656	NM_001340766.1:87..5393	AT4G12020
NP_001329657	NM_001340767.1:76..5472	AT4G12020
NP_001329658	NM_001340760.1:33..5648	AT4G12020
NP_001329659	NM_001340761.1:1..3786	AT4G12020
NP_192939	NM_117272.3:1..5397	AT4G12020
NP_001320110	NM_001342115.1:247..984	AT4G31800
NP_001329847	NM_001342116.1:100..816	AT4G31800
NP_567882	NM_119329.4:520..1452	AT4G31800
NP_565574	NM_128018.3:248..1213	AT2G24570
NP_179913	NM_127896.3:113..1066	AT2G23320
NP_973521	NM_201792.1:66..854	AT2G23320
NP_564359	NM_102802.2:395..1687	AT1G30650
NP_195651	NM_120101.3:105..1019	AT4G39410
NP_566025	NM_130039.3:90..746	AT2G44745
NP_001329649	NM_001342092.1:110..907	AT4G31550
NP_567878	NM_119304.4:477..1451	AT4G31550
NP_849559	NM_179228.2:82..1059	AT4G31550
NP_175956	NM_104436.2:2..1459	AT1G55600
NP_176982	NM_105485.4:22..1146	AT1G68150
NP_199447	NM_124005.5:156..1136	AT5G46350
NP_001329713	NM_001341654.1:196..1101	AT4G24240
NP_194155	NM_118557.4:393..1454	AT4G24240
NP_564792	NM_104910.3:340..2001	AT1G62300
NP_001318999	NM_001332105.1:361..1446	AT1G13960
NP_172849	NM_101262.3:340..1884	AT1G13960
NP_178433	NM_126385.4:287..1828	AT2G03340
NP_200438	NM_125010.3:683..2746	AT5G56270
NP_001077849	NM_001084380.2:109..1050	AT1G79700
NP_001322217	NM_001334914.1:173..868	AT1G79700
NP_001322218	NM_001334913.1:528..1241	AT1G79700
NP_178088	NM_106619.3:67..978	AT1G79700
NP_001030857	NM_001035780.3:322..1614	AT3G54320
NP_001319744	NM_001339658.1:161..1030	AT3G54320
NP_001325502	NM_001339659.1:649..1743	AT3G54320
NP_001325503	NM_001339660.1:31..1125	AT3G54320
NP_191000	NM_115292.4:126..1442	AT3G54320
NP_199831	NM_124399.3:129..761	AT5G50200
NP_851159	NM_180828.2:187..819	AT5G50200
NP_851160	NM_180829.1:138..770	AT5G50200
NP_568504	NM_122676.2:57..530	AT5G27940
NP_564498	NM_103613.3:107..649	AT1G47200
NP_199121	NM_123673.3:233..700	AT5G43070
NP_001322715	NM_001332461.1:1..609	AT1G20700
NP_001322716	NM_001332460.1:773..1222	AT1G20700
NP_173493	NM_101922.3:1..636	AT1G20700
NP_195280	NM_119720.4:285..1091	AT4G35550
NP_001190327	NM_001203398.1:237..1043	AT5G17810
NP_001330983	NM_001343523.1:237..1040	AT5G17810
NP_197283	NM_121787.3:152..958	AT5G17810
NP_001118563	NM_001125091.2:68..961	AT3G03660
NP_001326145	NM_001337480.1:68..961	AT3G03660
NP_001326146	NM_001337479.1:68..1048	AT3G03660
NP_187016	NM_111237.3:52..858	AT3G03660
NP_173494	NM_101923.1:1..594	AT1G20710
NP_199410	NM_123966.3:36..1013	AT5G45980
NP_196196	NM_120659.2:61..429	AT5G05770
NP_187735	NM_111961.4:327..875	AT3G11260
NP_001320246	NM_001333264.1:233..805	AT1G46480
NP_175145	NM_103605.7:233..988	AT1G46480
NP_200742	NM_125325.3:424..1206	AT5G59340
NP_188428	NM_112682.4:271..1323	AT3G18010
NP_001324427	NM_001335081.1:370..3579	AT2G01830
NP_001324428	NM_001335080.1:929..4102	AT2G01830
NP_001324429	NM_001335082.1:115..3288	AT2G01830
NP_565277	NM_126244.3:432..3605	AT2G01830
NP_849925	NM_179594.2:342..3584	AT2G01830
NP_973396	NM_201667.1:132..3305	AT2G01830
NP_176644	NM_105138.5:431..2005	AT1G64630
NP_001031960	NM_001036883.2:330..1808	AT5G28080
NP_001318668	NM_001344058.1:1416..2315	AT5G28080
NP_001332379	NM_001344064.1:330..1697	AT5G28080
NP_001332380	NM_001344062.1:515..1735	AT5G28080
NP_001332381	NM_001344063.1:584..1804	AT5G28080
NP_001332382	NM_001344060.1:939..2159	AT5G28080
NP_001332383	NM_001344061.1:692..1912	AT5G28080
NP_001332384	NM_001344059.1:1043..2263	AT5G28080
NP_568599	NM_123564.3:445..2136	AT5G41990
NP_001321455	NM_001333369.1:375..2189	AT1G49160
NP_001321456	NM_001333370.1:539..1831	AT1G49160
NP_001321457	NM_001333367.1:290..1765	AT1G49160
NP_001321458	NM_001333368.1:908..2200	AT1G49160
NP_001321459	NM_001333371.1:398..1690	AT1G49160
NP_564541	NM_103806.2:272..1891	AT1G49160
NP_849787	NM_179456.3:375..2048	AT1G49160
NP_001030723	NM_001035646.2:184..1686	AT3G18750
NP_001189928	NM_001202999.2:186..1889	AT3G18750
NP_001319584	NM_001338354.1:359..1861	AT3G18750
NP_001326380	NM_001338356.1:43..1746	AT3G18750
NP_001326381	NM_001338355.1:485..2134	AT3G18750
NP_188505	NM_112761.3:120..1823	AT3G18750
NP_001190056	NM_001203127.1:413..2062	AT3G51630
NP_566954	NM_115022.3:581..2230	AT3G51630
NP_200643	NM_125220.4:717..2432	AT5G58350
NP_001327084	NM_001339359.1:700..1965	AT3G48260
NP_680105	NM_148852.2:311..1861	AT3G48260
NP_001325807	NM_001338584.1:32..1951	AT3G22420
NP_001325808	NM_001338585.1:158..1945	AT3G22420
NP_001325809	NM_001338586.1:127..1929	AT3G22420
NP_001325810	NM_001338583.1:32..2032	AT3G22420
NP_188881	NM_113139.3:158..1864	AT3G22420
NP_974354	NM_202625.2:127..2010	AT3G22420
NP_001030637	NM_001035560.1:517..2550	AT3G04910
NP_001118576	NM_001125104.1:799..2523	AT3G04910
NP_187142	NM_111363.4:549..2651	AT3G04910
NP_001030868	NM_001035791.1:238..837	AT3G55770
NP_001030870	NM_001035793.2:246..845	AT3G55770
NP_001190099	NM_001203170.1:290..991	AT3G55770
NP_001319760	NM_001339745.1:226..645	AT3G55770
NP_001319761	NM_001339746.1:256..663	AT3G55770
NP_191136	NM_115435.6:341..940	AT3G55770
NP_680133	NM_148878.2:139..738	AT3G55770
NP_181519	NM_129548.4:419..1021	AT2G39900
NP_001322158	NM_001331891.1:687..1133	AT1G10200
NP_172491	NM_100894.4:377..949	AT1G10200
NP_001077797	NM_001084328.2:120..1868	AT1G68910
NP_001185353	NM_001198424.2:243..1991	AT1G68910
NP_177057	NM_105565.3:74..1957	AT1G68910
NP_196700	NM_121177.4:142..2253	AT5G11390
NP_175533	NM_104000.2:116..1129	AT1G51220
NP_188724	NM_112980.3:92..1330	AT3G20880
NP_001327578	NM_001338045.1:11..1567	AT3G13360
NP_172306	NM_100702.4:198..1211	AT1G08290
NP_566455	NM_112181.5:172..1551	AT3G13360
NP_200432	NM_125004.3:455..1984	AT5G56210
NP_001154269	NM_001160797.2:455..1924	AT4G26455
NP_001328538	NM_001342111.1:484..1419	AT4G31750
NP_001328539	NM_001342110.1:440..1357	AT4G31750
NP_194903	NM_119324.4:309..1244	AT4G31750
NP_178175	NM_106708.4:146..1519	AT1G80600
NP_001118805	NM_001125333.2:210..584	AT3G49845
NP_001325563	NM_001339441.1:38..397	AT3G49845
NP_181673	NM_129705.4:328..624	AT2G41420
NP_569052	NM_126160.4:174..422	AT5G67600
NP_178377	NM_126329.4:56..862	AT2G02740
NP_172893	NM_101308.4:271..1062	AT1G14410
NP_194456	NM_118860.5:126..1964	AT4G27260
NP_171796	NM_100178.3:103..1605	AT1G02970
NP_001325286	NM_001336076.1:294..2717	AT2G26570
NP_180225	NM_128214.3:275..2698	AT2G26570
NP_565782	NM_128977.4:384..1445	AT2G34260
NP_973596	NM_201867.2:276..1166	AT2G34260
NP_192182	NM_116507.3:77..1078	AT4G02730
NP_190535	NM_114826.4:127..1080	AT3G49660
NP_001319470	NM_001337538.1:390..1265	AT3G04630
NP_566233	NM_111335.2:223..1086	AT3G04630
NP_850514	NM_180183.3:250..1110	AT3G04630
NP_196046	NM_120508.4:39..617	AT5G04260
NP_001031844	NM_001036767.2:126..770	AT5G06690
NP_001330197	NM_001342898.1:72..524	AT5G06690
NP_001330198	NM_001342899.1:126..767	AT5G06690
NP_568172	NM_120752.4:126..758	AT5G06690
NP_680467	NM_148162.4:337..2490	AT5G65683
NP_179853	NM_127833.5:164..2215	AT2G22680
NP_001328466	NM_001341299.1:175..6144	AT4G18600
NP_001328467	NM_001341300.1:179..6205	AT4G18600
NP_001328468	NM_001341297.1:595..6285	AT4G18600
NP_001328469	NM_001341298.1:179..6235	AT4G18600
NP_193595	NM_117976.4:179..6265	AT4G18600
NP_001117375	NM_001123903.2:314..3235	AT1G29170
NP_001117376	NM_001123904.2:287..3226	AT1G29170
NP_174212	NM_102658.3:314..3376	AT1G29170
NP_568395	NM_122059.4:200..1126	AT5G20520
NP_001185403	NM_001198474.1:185..1354	AT1G75500
NP_565111	NM_106203.6:151..1320	AT1G75500
NP_178086	NM_106617.4:71..2380	AT1G79680
NP_173061	NM_101477.2:1..954	AT1G16090
NP_173062	NM_101478.3:163..2091	AT1G16110
NP_173067	NM_101483.2:148..2343	AT1G16160
NP_001319018	NM_001332211.1:118..2403	AT1G16150
NP_173064	NM_101480.3:342..2588	AT1G16130
NP_173063	NM_101479.2:38..2230	AT1G16120
NP_173546	NM_101976.2:86..2287	AT1G21230
NP_173544	NM_101974.3:774..2990	AT1G21210
NP_001321424	NM_001332490.1:32..1474	AT1G21240
NP_173547	NM_101977.2:69..2294	AT1G21240
NP_173549	NM_101979.4:249..2447	AT1G21270
NP_564137	NM_101978.5:342..2549	AT1G21250
NP_188054	NM_112295.4:145..1587	AT3G14370
NP_175774	NM_104248.4:171..1601	AT1G53700
NP_001189997	NM_001203068.2:555..1058	AT3G29100
NP_001327542	NM_001339005.1:712..1215	AT3G29100
NP_001327543	NM_001339006.1:454..957	AT3G29100
NP_001327544	NM_001339004.1:149..814	AT3G29100
NP_189554	NM_113833.4:684..1271	AT3G29100
NP_564255	NM_102430.5:334..1002	AT1G26670
NP_001330248	NM_001342778.1:216..947	AT5G04490
NP_196069	NM_120531.3:291..1205	AT5G04490
NP_567906	NM_119430.5:198..1664	AT4G32770
NP_200323	NM_124894.5:509..1804	AT5G55120
NP_001030626	NM_001035549.1:164..973	AT3G02870
NP_001118558	NM_001125086.1:164..970	AT3G02870
NP_186936	NM_111155.3:244..1059	AT3G02870
NP_567759	NM_118819.3:557..1885	AT4G26850
NP_001190777	NM_001203848.1:335..2221	AT4G20110
NP_193744	NM_118130.4:316..2193	AT4G20110
NP_174375	NM_102827.2:406..2301	AT1G30900
NP_181040	NM_129047.4:150..2006	AT2G34940
NP_179079	NM_127036.5:290..2176	AT2G14720
NP_849954	NM_179623.2:229..2115	AT2G14720
NP_179081	NM_127038.2:213..2099	AT2G14740
NP_849955	NM_179624.2:213..2099	AT2G14740
NP_001189637	NM_001202708.1:132..2057	AT2G30290
NP_180588	NM_128582.2:135..2012	AT2G30290
NP_190853	NM_115145.2:244..2115	AT3G52850
NP_001031937	NM_001036860.1:381..1007	AT5G24770
NP_568454	NM_122386.4:381..1178	AT5G24770
NP_001119273	NM_001125801.1:69..746	AT5G24780
NP_568455	NM_122387.4:313..1125	AT5G24780
NP_001327228	NM_001338682.1:244..2046	AT3G24440
NP_189087	NM_113351.3:311..2119	AT3G24440
NP_567517	NM_117787.4:307..1629	AT4G16845
NP_974563	NM_202834.2:589..1731	AT4G16845
NP_001326749	NM_001338374.1:467..1585	AT3G18990
NP_188529	NM_112785.5:488..1513	AT3G18990
NP_001190228	NM_001203299.1:88..906	AT5G04850
NP_568143	NM_120567.3:130..837	AT5G04850
NP_187675	NM_111900.5:181..888	AT3G10640
NP_974273	NM_202544.1:563..1075	AT3G10640
NP_193684	NM_118069.5:322..3426	AT4G19490
NP_849409	NM_179078.3:322..3426	AT4G19490
NP_565053	NM_105961.3:176..787	AT1G73030
NP_173215	NM_101635.5:172..783	AT1G17730
NP_565150	NM_106364.2:230..1939	AT1G77140
NP_172297	NM_100693.4:233..3175	AT1G08190
NP_190880	NM_115172.4:89..742	AT3G53120
NP_190699	NM_114990.5:134..2506	AT3G51310
NP_001321274	NM_001334699.1:147..1820	AT1G75850
NP_177713	NM_106235.5:73..2445	AT1G75850
NP_179370	NM_127333.5:123..2486	AT2G17790
NP_176251	NM_104735.4:200..2644	AT1G60490
NP_001328317	NM_001340525.1:611..1243	AT4G05000
NP_567281	NM_116739.4:360..992	AT4G05000
NP_974513	NM_202784.3:125..757	AT4G05000
NP_001320024	NM_001341499.1:350..979	AT4G21560
NP_193887	NM_118276.4:454..1083	AT4G21560
NP_974585	NM_202856.3:789..1418	AT4G21560
NP_001031732	NM_001036655.1:111..938	AT4G27690
NP_194499	NM_118908.5:215..1126	AT4G27690
NP_200165	NM_124733.4:293..1201	AT5G53530
NP_001319990	NM_001341314.1:370..909	AT4G19003
NP_001319991	NM_001341313.1:157..696	AT4G19003
NP_001329780	NM_001341316.1:276..815	AT4G19003
NP_001329781	NM_001341315.1:157..696	AT4G19003
NP_680720	NM_148354.4:112..651	AT4G19003
NP_974570	NM_202841.2:276..815	AT4G19003
NP_001154665	NM_001161193.1:271..690	AT3G45000
NP_190086	NM_114369.1:1..603	AT3G45000
NP_197686	NM_122201.2:147..836	AT5G22950
NP_001119065	NM_001125593.1:690..1442	AT4G27040
NP_001119066	NM_001125594.1:503..1255	AT4G27040
NP_001119067	NM_001125595.2:606..1358	AT4G27040
NP_001328603	NM_001341835.1:848..1600	AT4G27040
NP_001328604	NM_001341834.1:868..1620	AT4G27040
NP_194434	NM_118838.5:657..1409	AT4G27040
NP_196488	NM_120962.3:100..750	AT5G09260
NP_001190610	NM_001203681.1:167..898	AT5G63880
NP_568980	NM_125783.4:158..817	AT5G63880
NP_001329182	NM_001341967.1:113..3934	AT4G29380
NP_194667	NM_119083.3:175..4659	AT4G29380
NP_027676	NM_126544.3:168..2966	AT2G05170
NP_196494	NM_120968.3:79..1392	AT5G09320
NP_001030728	NM_001035651.2:515..1669	AT3G19770
NP_566645	NM_112867.5:200..1762	AT3G19770
NP_563696	NM_100276.4:154..786	AT1G03950
NP_001119371	NM_001125899.1:213..821	AT5G44560
NP_001332586	NM_001344558.1:135..605	AT5G44560
NP_001332587	NM_001344559.1:134..694	AT5G44560
NP_199269	NM_123823.6:159..827	AT5G44560
NP_001324346	NM_001335305.1:481..1095	AT2G06530
NP_565336	NM_126650.4:247..924	AT2G06530
NP_001117619	NM_001124147.1:452..2860	AT1G78920
NP_001322698	NM_001334854.1:467..2875	AT1G78920
NP_565195	NM_106541.4:534..2942	AT1G78920
NP_565972	NM_129802.6:248..1600	AT2G42400
NP_001077618	NM_001084149.1:158..1618	AT1G28520
NP_001319100	NM_001332816.1:610..2070	AT1G28520
NP_001321334	NM_001332817.1:225..1637	AT1G28520
NP_001321335	NM_001332818.1:326..1786	AT1G28520
NP_174174	NM_102620.5:225..1685	AT1G28520
NP_001323397	NM_001334512.1:353..1327	AT1G71930
NP_177338	NM_105851.2:186..1160	AT1G71930
NP_001318244	NM_001335579.1:142..1239	AT2G18060
NP_001323941	NM_001335580.1:538..1371	AT2G18060
NP_179397	NM_127362.2:1..1098	AT2G18060
NP_001327894	NM_001337334.1:409..741	AT3G01390
NP_001327895	NM_001337333.1:539..871	AT3G01390
NP_186788	NM_111005.6:115..447	AT3G01390
NP_850489	NM_180158.3:579..911	AT3G01390
NP_001318818	NM_001345256.1:1..2889	AT5G57320
NP_001332290	NM_001345257.1:305..3193	AT5G57320
NP_001190869	NM_001203940.1:264..3215	AT4G30160
NP_001329917	NM_001342000.1:262..3186	AT4G30160
NP_001329918	NM_001341999.1:332..3256	AT4G30160
NP_194745	NM_119162.5:604..3528	AT4G30160
NP_001319779	NM_001339858.1:216..3113	AT3G57410
NP_001325644	NM_001339859.1:216..2399	AT3G57410
NP_001325645	NM_001339860.1:981..3878	AT3G57410
NP_001325646	NM_001339866.1:390..3287	AT3G57410
NP_001325647	NM_001339863.1:688..3585	AT3G57410
NP_001325648	NM_001339862.1:650..3547	AT3G57410
NP_001325649	NM_001339865.1:352..3249	AT3G57410
NP_001325650	NM_001339864.1:196..2661	AT3G57410
NP_001325651	NM_001339861.1:1035..3932	AT3G57410
NP_567048	NM_115601.3:254..3151	AT3G57410
NP_001323674	NM_001336936.1:674..3604	AT2G41740
NP_565958	NM_129738.5:444..3374	AT2G41740
NP_001031444	NM_001036367.2:151..2886	AT2G29890
NP_001189635	NM_001202706.1:151..2952	AT2G29890
NP_001324173	NM_001336228.1:236..2965	AT2G29890
NP_001324174	NM_001336227.1:185..2863	AT2G29890
NP_029567	NM_128543.4:170..2899	AT2G29890
NP_178286	NM_126238.3:38..790	AT2G01770
NP_001322666	NM_001333927.1:547..2478	AT1G61040
NP_001322667	NM_001333926.1:587..2518	AT1G61040
NP_176299	NM_104784.4:304..2235	AT1G61040
NP_200923	NM_125508.2:198..2069	AT5G61150
NP_851237	NM_180906.2:198..2075	AT5G61150
NP_194712	NM_119129.3:170..1135	AT4G29830
NP_001329954	NM_001345367.1:280..2124	AT5G59710
NP_001329955	NM_001345368.1:751..2418	AT5G59710
NP_568912	NM_125363.3:780..2624	AT5G59710
NP_564486	NM_103495.4:122..1147	AT1G43700
NP_001332646	NM_001345260.1:97..1899	AT5G57380
NP_200548	NM_125121.3:216..2078	AT5G57380
NP_001321213	NM_001333805.1:1..1995	AT1G57800
NP_176091	NM_104575.3:1..1983	AT1G57800
NP_176778	NM_105275.2:80..1948	AT1G66040
NP_198771	NM_123317.4:176..2029	AT5G39550
NP_176779	NM_105276.4:192..2063	AT1G66050
NP_001319260	NM_001333806.1:214..2151	AT1G57820
NP_176092	NM_104576.6:214..2151	AT1G57820
NP_974045	NM_202316.2:36..1964	AT1G57820
NP_172853	NM_101266.4:249..1565	AT1G14000
NP_001328307	NM_001341850.1:241..3651	AT4G27370
NP_001328308	NM_001341848.1:225..3635	AT4G27370
NP_001328309	NM_001341849.1:164..3574	AT4G27370
NP_194467	NM_118871.6:38..3442	AT4G27370
NP_175453	NM_103919.5:459..3920	AT1G50360
NP_001319021	NM_001332258.1:387..2795	AT1G16780
NP_001323031	NM_001332259.1:385..2793	AT1G16780
NP_001323032	NM_001332260.1:358..2766	AT1G16780
NP_001320763	NM_001334149.1:65..778	AT1G64200
NP_001320764	NM_001334150.1:82..660	AT1G64200
NP_176602	NM_105094.3:99..812	AT1G64200
NP_187468	NM_111690.2:40..747	AT3G08560
NP_001329869	NM_001342512.1:721..1137	AT4G38920
NP_195603	NM_120052.3:304..798	AT4G38920
NP_568051	NM_120068.5:115..2580	AT4G39080
NP_179736	NM_127713.4:188..2653	AT2G21410
NP_850122	NM_179791.2:227..2680	AT2G28520
NP_001031299	NM_001036222.3:266..2137	AT1G78900
NP_178011	NM_106539.6:225..2096	AT1G78900
NP_186959	NM_111179.4:250..1761	AT3G03090
NP_191776	NM_116082.3:173..1939	AT3G62170
NP_182226	NM_130271.3:217..1983	AT2G47030
NP_182227	NM_130272.4:138..1925	AT2G47040
NP_567316	NM_116812.2:1..1665	AT4G07400
NP_566928	NM_114868.4:165..1733	AT3G50080
NP_175151	NM_103611.2:181..1737	AT1G47056
NP_001078438	NM_001084969.1:275..1438	AT4G24220
NP_194153	NM_118555.4:275..1441	AT4G24220
NP_179477	NM_127443.2:1..720	AT2G18870
NP_179478	NM_127444.4:312..1901	AT2G18880
NP_001190871	NM_001203942.1:299..2173	AT4G30200
NP_194749	NM_119166.5:299..2443	AT4G30200
NP_849471	NM_179140.2:256..2313	AT4G30200
NP_974639	NM_202910.4:299..2407	AT4G30200
NP_001330241	NM_001343531.1:32..850	AT5G18000
NP_197301	NM_121805.3:170..1093	AT5G18000
NP_001190045	NM_001203116.2:1..384	AT3G49920
NP_001319718	NM_001339445.1:137..520	AT3G49920
NP_001325884	NM_001339446.1:1..315	AT3G49920
NP_190561	NM_114852.1:1..681	AT3G49920
NP_200557	NM_125130.3:333..1157	AT5G57490
NP_001190314	NM_001203385.1:215..1039	AT5G15090
NP_197013	NM_121513.5:185..1009	AT5G15090
NP_001190641	NM_001203712.1:81..992	AT5G67500
NP_001318898	NM_001345833.1:64..981	AT5G67500
NP_201551	NM_126150.5:149..979	AT5G67500
NP_186777	NM_110994.4:204..1034	AT3G01280
NP_001327264	NM_001338042.1:264..3968	AT3G13300
NP_187938	NM_112175.3:261..4295	AT3G13300
NP_850576	NM_180245.2:261..4190	AT3G13300
NP_187937	NM_112174.4:248..4270	AT3G13290
NP_001078020	NM_001084551.1:109..2613	AT2G38020
NP_565879	NM_129359.4:110..2686	AT2G38020
NP_001328540	NM_001341769.1:218..448	AT4G25950
NP_194325	NM_118728.4:197..523	AT4G25950
NP_197133	NM_121634.4:125..1558	AT5G16290
NP_850829	NM_180498.3:112..1545	AT5G16290
NP_197281	NM_121785.3:112..2388	AT5G17790
NP_001323509	NM_001336312.1:251..2350	AT2G30950
NP_001323510	NM_001336310.1:330..2417	AT2G30950
NP_001323511	NM_001336311.1:313..2400	AT2G30950
NP_850156	NM_179825.3:132..2219	AT2G30950
NP_568604	NM_123592.4:185..2299	AT5G42270
NP_001031004	NM_001035927.2:380..1540	AT1G08820
NP_001321655	NM_001331792.1:819..1979	AT1G08820
NP_001321656	NM_001331793.1:755..1915	AT1G08820
NP_001321657	NM_001331791.1:973..2133	AT1G08820
NP_172359	NM_100756.2:298..1458	AT1G08820
NP_001030903	NM_001035826.1:143..796	AT3G60600
NP_001030904	NM_001035827.1:143..835	AT3G60600
NP_567101	NM_115924.4:428..1198	AT3G60600
NP_001189966	NM_001203037.1:100..474	AT3G24890
NP_001326704	NM_001338721.1:359..583	AT3G24890
NP_001326705	NM_001338722.1:166..390	AT3G24890
NP_001326706	NM_001338720.1:706..930	AT3G24890
NP_189133	NM_113401.5:223..447	AT3G24890
NP_001078283	NM_001084814.2:105..827	AT3G54300
NP_001326058	NM_001339657.1:577..1299	AT3G54300
NP_190998	NM_115290.5:372..1094	AT3G54300
NP_001323352	NM_001331501.1:162..824	AT1G04760
NP_171968	NM_100354.2:228..890	AT1G04760
NP_180826	NM_128826.4:65..922	AT2G32670
NP_193313	NM_117669.8:133..687	AT4G15780
NP_001323822	NM_001336423.1:498..1070	AT2G33110
NP_850201	NM_179870.4:498..1151	AT2G33110
NP_001318921	NM_001331498.1:381..806	AT1G04750
NP_001321867	NM_001331500.1:457..882	AT1G04750
NP_001321868	NM_001331499.1:499..924	AT1G04750
NP_171967	NM_100353.4:226..885	AT1G04750
NP_197628	NM_122141.5:230..895	AT5G22360
NP_001331552	NM_001343158.1:268..948	AT5G11150
NP_196676	NM_121153.5:274..939	AT5G11150
NP_180106	NM_128091.1:1..660	AT2G25340
NP_194942	NM_119367.3:276..935	AT4G32150
NP_568671	NM_124057.4:316..1122	AT5G46860
NP_001320023	NM_001341497.1:136..2283	AT4G21550
NP_001329314	NM_001341498.1:95..1678	AT4G21550
NP_193886	NM_118275.4:76..1731	AT4G21550
NP_194102	NM_118502.3:270..590	AT4G23710
NP_001321165	NM_001331326.1:73..1332	AT1G02120
NP_001321166	NM_001331325.1:73..1494	AT1G02120
NP_171714	NM_100092.3:73..1869	AT1G02120
NP_173451	NM_101877.6:250..1713	AT1G20260
NP_001031807	NM_001036730.2:188..1651	AT4G38510
NP_001031808	NM_001036731.2:89..1552	AT4G38510
NP_001190954	NM_001204025.1:185..1669	AT4G38510
NP_195563	NM_120012.4:50..1513	AT4G38510
NP_974707	NM_202978.2:116..1579	AT4G38510
NP_177729	NM_106251.5:250..1710	AT1G76030
NP_001077972	NM_001084503.2:70..1101	AT2G28760
NP_001325413	NM_001336187.1:74..1198	AT2G28760
NP_180443	NM_128436.5:197..1228	AT2G28760
NP_973555	NM_201826.3:270..1301	AT2G28760
NP_001030820	NM_001035743.2:455..1480	AT3G46440
NP_190228	NM_114511.4:366..1391	AT3G46440
NP_001189772	NM_001202843.1:110..1459	AT2G47650
NP_182287	NM_130333.4:222..1553	AT2G47650
NP_001078768	NM_001085299.1:1..1074	AT5G59290
NP_001331973	NM_001345343.1:502..1443	AT5G59290
NP_001331974	NM_001345342.1:136..1143	AT5G59290
NP_200737	NM_125319.3:221..1249	AT5G59290
NP_001078277	NM_001084808.1:1..1065	AT3G53520
NP_001190080	NM_001203151.1:262..1638	AT3G53520
NP_190920	NM_115212.3:1..1302	AT3G53520
NP_850694	NM_180363.3:250..1557	AT3G53520
NP_201191	NM_125781.4:482..1804	AT5G63860
NP_001030703	NM_001035626.2:89..1426	AT3G15620
NP_566520	NM_112432.2:264..1934	AT3G15620
NP_191345	NM_115648.5:145..876	AT3G57860
NP_001324441	NM_001336961.1:175..954	AT2G42260
NP_181755	NM_129788.3:212..991	AT2G42260
NP_171818	NM_100201.3:138..2414	AT1G03190
NP_849584	NM_179253.1:201..2477	AT1G03190
NP_001319661	NM_001338928.1:143..4591	AT3G28030
NP_001325748	NM_001338930.1:69..4595	AT3G28030
NP_001325749	NM_001338929.1:143..4114	AT3G28030
NP_001325750	NM_001338931.1:173..3568	AT3G28030
NP_001031991	NM_001036914.1:33..2102	AT5G41150
NP_001330263	NM_001344387.1:499..3162	AT5G41150
NP_001330264	NM_001344388.1:33..2102	AT5G41150
NP_198931	NM_123480.4:499..3369	AT5G41150
NP_001031765	NM_001036688.1:227..1153	AT4G31600
NP_567879	NM_119309.4:252..1223	AT4G31600
NP_567083	NM_115798.3:329..1546	AT3G59360
NP_850721	NM_180390.3:450..1667	AT3G59360
NP_001326359	NM_001339235.1:36..899	AT3G46180
NP_190204	NM_114487.4:86..1129	AT3G46180
NP_563949	NM_101303.4:139..1134	AT1G14360
NP_001078433	NM_001084964.1:272..1360	AT4G23010
NP_001190806	NM_001203877.1:373..1551	AT4G23010
NP_194032	NM_118430.5:352..1389	AT4G23010
NP_565290	NM_126336.3:117..1115	AT2G02810
NP_175357	NM_103822.3:137..979	AT1G49320
NP_568775	NM_124635.4:324..2168	AT5G52560
NP_188955	NM_113215.2:61..579	AT3G23140
NP_001117234	NM_001123762.2:204..1112	AT1G05620
NP_563745	NM_100442.5:406..1374	AT1G05620
NP_565843	NM_129188.4:644..1654	AT2G36310
NP_001031481	NM_001036404.1:95..925	AT2G34470
NP_180994	NM_128999.3:95..922	AT2G34470
NP_001322780	NM_001332530.1:139..861	AT1G21840
NP_173602	NM_102032.4:446..1168	AT1G21840
NP_001189680	NM_001202751.1:35..829	AT2G35035
NP_850239	NM_179908.3:1..885	AT2G35035
NP_176922	NM_105422.4:183..2699	AT1G67550
NP_001031094	NM_001036017.1:89..1144	AT1G26440
NP_001321598	NM_001332711.1:699..1616	AT1G26440
NP_001321599	NM_001332712.1:408..1544	AT1G26440
NP_001321600	NM_001332714.1:437..1459	AT1G26440
NP_001321601	NM_001332713.1:725..1747	AT1G26440
NP_564246	NM_102407.2:90..1223	AT1G26440
NP_849708	NM_179377.2:434..1675	AT1G26440
NP_973915	NM_202186.3:123..1364	AT1G26440
NP_178450	NM_126402.3:4..1209	AT2G03520
NP_001118257	NM_001124785.1:109..948	AT2G03600
NP_001118258	NM_001124786.2:226..750	AT2G03600
NP_001189505	NM_001202576.1:54..1052	AT2G03600
NP_001189506	NM_001202577.1:54..1076	AT2G03600
NP_001324264	NM_001335193.1:112..882	AT2G03600
NP_178458	NM_126410.2:45..815	AT2G03600
NP_001077874	NM_001084405.2:261..1457	AT2G03530
NP_001324119	NM_001335189.1:443..1864	AT2G03530
NP_001324120	NM_001335190.1:775..1716	AT2G03530
NP_001324121	NM_001335188.1:601..1542	AT2G03530
NP_178451	NM_126403.4:269..1465	AT2G03530
NP_001324930	NM_001335192.1:213..1385	AT2G03590
NP_565303	NM_126409.4:428..1600	AT2G03590
NP_190958	NM_115250.3:70..960	AT3G53900
NP_850699	NM_180368.2:151..846	AT3G53900
NP_001190444	NM_001203515.1:422..1477	AT5G40850
NP_001331463	NM_001344363.1:422..1300	AT5G40850
NP_198901	NM_123450.5:875..1984	AT5G40850
NP_001030850	NM_001035773.2:94..3522	AT3G53090
NP_190877	NM_115169.3:97..3525	AT3G53090
NP_001118648	NM_001125176.1:235..3282	AT3G17205
NP_001189915	NM_001202986.1:276..3365	AT3G17205
NP_188346	NM_112597.4:478..3567	AT3G17205
NP_192994	NM_117327.3:308..2929	AT4G12570
NP_001331961	NM_001342678.1:283..4743	AT5G02880
NP_195908	NM_120366.4:283..4791	AT5G02880
NP_177189	NM_105700.3:372..11348	AT1G70320
NP_001185245	NM_001198316.2:359..11404	AT1G55860
NP_199171	NM_123724.5:85..384	AT5G43580
NP_001117406	NM_001123934.1:127..1581	AT1G33980
NP_174660	NM_103120.4:154..1602	AT1G33980
NP_566098	NM_130295.3:280..588	AT2G47270
NP_173117	NM_101534.3:95..703	AT1G16730
NP_001185034	NM_001198105.1:96..290	AT1G19394
NP_001185035	NM_001198106.1:96..242	AT1G19396
NP_001185036	NM_001198107.1:96..248	AT1G19396
NP_001185145	NM_001198216.2:119..322	AT1G36922
NP_001185189	NM_001198260.2:230..586	AT1G50732
NP_001185191	NM_001198262.2:133..360	AT1G51035
NP_001185426	NM_001198497.1:69..449	AT1G78476
NP_001189499	NM_001202570.2:104..1402	AT2G02148
NP_001189608	NM_001202679.1:3..797	AT2G26340
NP_001189648	NM_001202719.1:31..417	AT2G31141
NP_001189725	NM_001202796.1:21..335	AT2G41231
NP_001189726	NM_001202797.1:21..320	AT2G41231
NP_001190005	NM_001203076.2:402..731	AT3G41762
NP_001190640	NM_001203711.2:163..399	AT5G67265
NP_001190677	NM_001203748.2:91..450	AT4G04972
NP_001190689	NM_001203760.2:254..715	AT4G08330
NP_001190856	NM_001203927.2:67..513	AT4G28025
NP_001318260	NM_001335748.1:99..959	AT2G21385
NP_001318261	NM_001335747.1:313..1071	AT2G21385
NP_188493	NM_112749.5:195..1187	AT3G18630
NP_001330945	NM_001342645.1:43..1323	AT5G02100
NP_001330946	NM_001342644.1:161..1129	AT5G02100
NP_195830	NM_120288.3:359..1720	AT5G02100
NP_001328493	NM_001341795.1:1..2199	AT4G26330
NP_567744	NM_118766.2:1..2241	AT4G26330
NP_001031626	NM_001036549.2:149..1036	AT4G13640
NP_567408	NM_117438.4:209..1087	AT4G13640
NP_001329208	NM_001340867.1:2269..2598	AT4G13560
NP_193092	NM_117430.3:3616..3945	AT4G13560
NP_193022	NM_117355.1:1..459	AT4G12860
NP_001031577	NM_001036500.2:186..1118	AT4G02590
NP_001118919	NM_001125447.1:133..876	AT4G02590
NP_567245	NM_116493.3:235..1167	AT4G02590
NP_191919	NM_116225.5:199..828	AT4G00080
NP_001329601	NM_001340226.1:461..1354	AT4G00050
NP_001329602	NM_001340227.1:80..1234	AT4G00050
NP_191916	NM_116222.4:225..1424	AT4G00050
NP_187667	NM_111892.2:47..1591	AT3G10560
NP_001326505	NM_001337481.1:182..808	AT3G03690
NP_187019	NM_111240.2:35..1171	AT3G03690
NP_001327217	NM_001337465.1:1..1443	AT3G03340
NP_001327218	NM_001337466.1:120..1130	AT3G03340
NP_566203	NM_111205.4:120..1328	AT3G03340
NP_001031555	NM_001036478.2:84..1055	AT2G47470
NP_001078074	NM_001084605.1:84..1091	AT2G47470
NP_182269	NM_130315.5:250..1335	AT2G47470
NP_973708	NM_201979.2:84..884	AT2G47470
NP_178948	NM_126904.6:39..923	AT2G12940
NP_177937	NM_106463.3:32..1504	AT1G78130
NP_174224	NM_102670.3:206..1585	AT1G29300
NP_193028	NM_117361.1:1..1170	AT4G12920
NP_001189993	NM_001203064.2:143..1057	AT3G28080
NP_001327565	NM_001338935.1:334..981	AT3G28080
NP_001327566	NM_001338936.1:526..1335	AT3G28080
NP_001327567	NM_001338937.1:428..1237	AT3G28080
NP_001327568	NM_001338938.1:312..1121	AT3G28080
NP_001327569	NM_001338939.1:42..851	AT3G28080
NP_001327570	NM_001338940.1:996..1694	AT3G28080
NP_566832	NM_113726.4:102..1178	AT3G28080
NP_850642	NM_180311.2:27..1079	AT3G28080
NP_001030788	NM_001035711.3:109..1059	AT3G28070
NP_001325597	NM_001338934.1:945..1640	AT3G28070
NP_001325598	NM_001338933.1:120..779	AT3G28070
NP_189446	NM_113725.5:120..1202	AT3G28070
NP_974370	NM_202641.2:445..1251	AT3G28070
NP_001327320	NM_001338942.1:53..853	AT3G28100
NP_001327321	NM_001338941.1:123..887	AT3G28100
NP_189449	NM_113728.5:123..1184	AT3G28100
NP_001325436	NM_001338943.1:803..1495	AT3G28130
NP_001325437	NM_001338944.1:271..1068	AT3G28130
NP_001325438	NM_001338945.1:571..1380	AT3G28130
NP_001325439	NM_001338946.1:271..921	AT3G28130
NP_566833	NM_113731.2:472..1281	AT3G28130
NP_974371	NM_202642.3:328..1395	AT3G28130
NP_001319662	NM_001338932.1:154..621	AT3G28060
NP_568578	NM_123385.3:134..1153	AT5G40210
NP_566831	NM_113723.4:377..1480	AT3G28050
NP_001190441	NM_001203512.2:148..1296	AT5G40240
NP_001318710	NM_001344317.1:622..1728	AT5G40240
NP_198840	NM_123388.5:748..1854	AT5G40240
NP_001319951	NM_001341052.1:625..1668	AT4G15540
NP_567469	NM_117644.3:604..1647	AT4G15540
NP_198839	NM_123387.3:159..1271	AT5G40230
NP_177183	NM_105694.3:233..1360	AT1G70260
NP_176213	NM_104697.2:180..1304	AT1G60050
NP_001328376	NM_001342009.1:135..1286	AT4G30420
NP_194771	NM_119188.1:1..1122	AT4G30420
NP_001031735	NM_001036658.3:201..1280	AT4G28040
NP_001031736	NM_001036659.2:289..1368	AT4G28040
NP_001119071	NM_001125599.1:148..1227	AT4G28040
NP_194533	NM_118943.6:319..1398	AT4G28040
NP_974628	NM_202899.2:139..1218	AT4G28040
NP_001326004	NM_001339049.1:169..1011	AT3G30340
NP_189653	NM_113933.3:94..1188	AT3G30340
NP_001329157	NM_001340315.1:972..1745	AT4G01440
NP_001329158	NM_001340316.1:135..1094	AT4G01440
NP_001329159	NM_001340317.1:133..951	AT4G01440
NP_001329160	NM_001340318.1:278..1051	AT4G01440
NP_192053	NM_116374.2:135..1232	AT4G01440
NP_001328123	NM_001340319.1:131..919	AT4G01450
NP_192054	NM_116375.4:314..1399	AT4G01450
NP_849280	NM_178949.2:133..1164	AT4G01450
NP_974495	NM_202766.3:131..868	AT4G01450
NP_001319840	NM_001340312.1:98..1051	AT4G01430
NP_001328052	NM_001340313.1:586..1272	AT4G01430
NP_192052	NM_116373.4:110..1207	AT4G01430
NP_563617	NM_099989.3:141..1238	AT1G01070
NP_973734	NM_202005.3:349..1305	AT1G01070
NP_001077514	NM_001084045.1:4..909	AT1G11450
NP_001320179	NM_001331987.1:134..1192	AT1G11450
NP_001320180	NM_001331989.1:34..960	AT1G11450
NP_001320181	NM_001331988.1:88..1047	AT1G11450
NP_172612	NM_101018.3:525..1307	AT1G11450
NP_172613	NM_101019.2:64..1077	AT1G11460
NP_172409	NM_100808.3:228..1352	AT1G09380
NP_173898	NM_102336.2:1..1068	AT1G25270
NP_001323391	NM_001334348.1:406..1506	AT1G68170
NP_176984	NM_105487.3:4..1074	AT1G68170
NP_001319162	NM_001333219.1:105..908	AT1G43650
NP_175030	NM_103490.4:72..1103	AT1G43650
NP_001332262	NM_001345647.1:128..919	AT5G64700
NP_201275	NM_125866.3:181..1260	AT5G64700
NP_001319882	NM_001340581.1:172..1020	AT4G08290
NP_192569	NM_116898.4:316..1470	AT4G08290
NP_001321371	NM_001332531.1:82..1128	AT1G21890
NP_173607	NM_102037.3:82..1251	AT1G21890
NP_192570	NM_116899.3:160..1281	AT4G08300
NP_194228	NM_118630.4:1..813	AT4G24980
NP_196871	NM_121370.3:66..1199	AT5G13670
NP_181483	NM_129509.4:259..1383	AT2G39510
NP_001078016	NM_001084547.2:172..1182	AT2G37450
NP_001324060	NM_001336661.1:1146..1940	AT2G37450
NP_565861	NM_129300.3:212..1105	AT2G37450
NP_181282	NM_129301.6:161..1303	AT2G37460
NP_181622	NM_129653.5:300..1484	AT2G40900
NP_191221	NM_115521.4:131..1264	AT3G56620
NP_196322	NM_120787.3:1..1209	AT5G07050
NP_001329884	NM_001341119.1:641..1429	AT4G16620
NP_001329885	NM_001341120.1:321..1139	AT4G16620
NP_001329886	NM_001341121.1:135..923	AT4G16620
NP_193395	NM_117763.5:369..1448	AT4G16620
NP_001330912	NM_001344725.1:112..1290	AT5G47470
NP_001330913	NM_001344726.1:88..1239	AT5G47470
NP_199558	NM_124120.1:1..1095	AT5G47470
NP_001326997	NM_001339601.1:18..809	AT3G53210
NP_001326998	NM_001339600.1:346..1284	AT3G53210
NP_566981	NM_115181.3:106..1215	AT3G53210
NP_001030721	NM_001035644.2:353..1114	AT3G18200
NP_188448	NM_112703.4:12..1163	AT3G18200
NP_001319692	NM_001339222.1:159..863	AT3G45870
NP_001327355	NM_001339228.1:78..1058	AT3G45870
NP_001327356	NM_001339229.1:45..884	AT3G45870
NP_001327357	NM_001339224.1:654..1127	AT3G45870
NP_001327358	NM_001339225.1:465..1397	AT3G45870
NP_001327359	NM_001339226.1:465..1220	AT3G45870
NP_001327360	NM_001339227.1:388..1143	AT3G45870
NP_001327361	NM_001339223.1:598..1212	AT3G45870
NP_190173	NM_114456.3:214..1371	AT3G45870
NP_001329943	NM_001341330.1:1024..1986	AT4G19185
NP_567580	NM_118038.5:265..1461	AT4G19185
NP_001330972	NM_001344615.1:517..1662	AT5G45370
NP_001330973	NM_001344617.1:116..955	AT5G45370
NP_001330974	NM_001344616.1:513..1352	AT5G45370
NP_199350	NM_123905.2:121..1194	AT5G45370
NP_974887	NM_203158.2:1321..2466	AT5G45370
NP_974888	NM_203159.1:121..1086	AT5G45370
NP_179677	NM_127650.3:449..1135	AT2G20825
NP_001190857	NM_001203928.2:731..1537	AT4G28190
NP_567799	NM_118959.5:1059..1772	AT4G28190
NP_176228	NM_104712.5:244..1998	AT1G60220
NP_001319834	NM_001340261.1:182..1207	AT4G00690
NP_187347	NM_111571.3:154..1662	AT3G06910
NP_200800	NM_125385.2:266..2398	AT5G59920
NP_001326121	NM_001338874.1:66..1322	AT3G27440
NP_001326122	NM_001338873.1:118..1389	AT3G27440
NP_189380	NM_113659.2:118..1515	AT3G27440
NP_001320072	NM_001341804.1:2326..3735	AT4G26510
NP_001328772	NM_001341805.1:2252..3661	AT4G26510
NP_567747	NM_118784.6:242..1651	AT4G26510
NP_849448	NM_179117.5:184..1593	AT4G26510
NP_001323275	NM_001333735.1:636..2102	AT1G55810
NP_001323276	NM_001333734.1:252..1718	AT1G55810
NP_001323277	NM_001333736.1:636..2036	AT1G55810
NP_001323278	NM_001333737.1:531..1886	AT1G55810
NP_175977	NM_104458.4:207..1607	AT1G55810
NP_974036	NM_202307.3:767..2152	AT1G55810
NP_974037	NM_202308.2:328..1728	AT1G55810
NP_189355	NM_113633.6:150..1601	AT3G27190
NP_198903	NM_123452.5:223..1683	AT5G40870
NP_177529	NM_106048.4:216..1637	AT1G73880
NP_566549	NM_112523.1:22..1377	AT3G16520
NP_566550	NM_112524.4:137..1525	AT3G16520
NP_850597	NM_180266.3:41..1381	AT3G16520
NP_001077979	NM_001084510.1:67..1431	AT2G30140
NP_180575	NM_128569.4:217..1584	AT2G30140
NP_173652	NM_102085.3:29..1492	AT1G22340
NP_564170	NM_102087.2:1291..2220	AT1G22370
NP_973885	NM_202156.2:457..1896	AT1G22370
NP_177950	NM_106476.3:195..1664	AT1G78270
NP_173655	NM_102088.3:96..1562	AT1G22380
NP_001031078	NM_001036001.1:65..1474	AT1G22360
NP_173653	NM_102086.3:235..1680	AT1G22360
NP_173656	NM_102089.5:363..1832	AT1G22400
NP_179906	NM_127889.1:1..1317	AT2G23250
NP_179907	NM_127890.3:24..1394	AT2G23260
NP_193285	NM_117640.4:157..1584	AT4G15500
NP_193284	NM_117639.3:404..1843	AT4G15490
NP_188793	NM_113051.3:205..1695	AT3G21560
NP_193283	NM_117638.3:45..1517	AT4G15480
NP_001077674	NM_001084205.2:430..2277	AT1G43620
NP_001319161	NM_001333213.1:364..2211	AT1G43620
NP_001320888	NM_001333215.1:643..2490	AT1G43620
NP_001320889	NM_001333217.1:109..1440	AT1G43620
NP_001320890	NM_001333214.1:727..2574	AT1G43620
NP_001320891	NM_001333216.1:448..2295	AT1G43620
NP_175027	NM_103487.4:514..2361	AT1G43620
NP_973967	NM_202238.3:267..2114	AT1G43620
NP_197205	NM_121709.2:171..1550	AT5G17030
NP_197207	NM_121711.5:198..1580	AT5G17050
NP_564357	NM_102790.4:306..1667	AT1G30530
NP_566885	NM_114533.2:306..1682	AT3G46660
NP_190251	NM_114534.3:171..1526	AT3G46670
NP_200767	NM_125351.3:104..1453	AT5G59590
NP_200766	NM_125350.3:219..1580	AT5G59580
NP_180216	NM_128205.3:75..1433	AT2G26480
NP_196205	NM_120668.4:156..1508	AT5G05860
NP_196206	NM_120669.4:54..1448	AT5G05870
NP_187742	NM_111968.4:175..1518	AT3G11340
NP_172044	NM_100432.2:52..1419	AT1G05530
NP_001320882	NM_001331554.1:203..1762	AT1G05560
NP_563742	NM_100435.3:65..1474	AT1G05560
NP_181910	NM_129944.3:202..1551	AT2G43820
NP_181912	NM_129946.3:62..1411	AT2G43840
NP_973682	NM_201953.2:153..1502	AT2G43840
NP_172059	NM_100448.4:200..1561	AT1G05680
NP_001325305	NM_001336347.1:80..1552	AT2G31750
NP_180734	NM_128733.5:195..1565	AT2G31750
NP_173820	NM_102256.3:78..1460	AT1G24100
NP_190883	NM_115175.2:107..1657	AT3G53150
NP_190884	NM_115176.3:20..1492	AT3G53160
NP_181217	NM_129234.2:41..1528	AT2G36790
NP_181214	NM_129231.3:63..1553	AT2G36760
NP_181213	NM_129230.3:59..1534	AT2G36750
NP_001189528	NM_001202599.1:137..1621	AT2G15480
NP_179150	NM_127108.4:388..1842	AT2G15480
NP_001189529	NM_001202600.1:116..1561	AT2G15490
NP_179151	NM_127109.3:116..1570	AT2G15490
NP_973469	NM_201740.1:116..928	AT2G15490
NP_567953	NM_119574.3:106..1551	AT4G34131
NP_567954	NM_119575.2:349..1800	AT4G34135
NP_849492	NM_179161.2:419..1426	AT4G34135
NP_567955	NM_119576.4:346..1812	AT4G34138
NP_198003	NM_122532.3:140..1585	AT5G26310
NP_201470	NM_126067.3:107..1552	AT5G66690
NP_566938	NM_114934.2:230..1693	AT3G50740
NP_001322549	NM_001331274.1:159..1613	AT1G01420
NP_171649	NM_100024.2:1..1446	AT1G01420
NP_180534	NM_128527.4:184..1587	AT2G29730
NP_172204	NM_100598.4:265..1707	AT1G07240
NP_563784	NM_100599.4:205..1644	AT1G07250
NP_172206	NM_100600.4:180..1610	AT1G07260
NP_180535	NM_128528.4:121..1545	AT2G29740
NP_180536	NM_128529.3:182..1627	AT2G29750
NP_188817	NM_113075.3:113..1555	AT3G21800
NP_188815	NM_113073.3:30..1469	AT3G21780
NP_001328018	NM_001341025.1:65..1597	AT4G15280
NP_193263	NM_117616.2:92..1528	AT4G15280
NP_188812	NM_113070.3:221..1642	AT3G21750
NP_567031	NM_115462.4:189..2840	AT3G56040
NP_001330919	NM_001343490.1:305..1462	AT5G17310
NP_001330920	NM_001343491.1:423..1433	AT5G17310
NP_001330921	NM_001343492.1:225..1397	AT5G17310
NP_001330922	NM_001343493.1:306..1316	AT5G17310
NP_197233	NM_121737.4:149..1561	AT5G17310
NP_850837	NM_180506.2:257..1429	AT5G17310
NP_001327658	NM_001337461.1:148..1584	AT3G03250
NP_001327659	NM_001337462.1:147..1538	AT3G03250
NP_186975	NM_111195.4:148..1557	AT3G03250
NP_193438	NM_117809.6:162..1058	AT4G17050
NP_192834	NM_117166.3:79..1134	AT4G10960
NP_001321118	NM_001334071.1:220..1134	AT1G63180
NP_564811	NM_104996.6:269..1324	AT1G63180
NP_194123	NM_118524.3:320..1372	AT4G23920
NP_172738	NM_101148.4:775..1830	AT1G12780
NP_197053	NM_121553.4:157..1599	AT5G15490
NP_001030792	NM_001035715.1:64..1506	AT3G29360
NP_189582	NM_113861.4:195..1637	AT3G29360
NP_173979	NM_102419.4:316..1761	AT1G26570
NP_564368	NM_102834.2:189..1517	AT1G30950
NP_001031384	NM_001036307.2:547..1506	AT2G21270
NP_001077933	NM_001084464.1:276..1298	AT2G21270
NP_001323741	NM_001335739.1:322..1281	AT2G21270
NP_001323742	NM_001335738.1:403..1362	AT2G21270
NP_565504	NM_127699.5:103..1062	AT2G21270
NP_200217	NM_124785.3:89..1495	AT5G54060
NP_001078272	NM_001084803.1:265..597	AT3G52560
NP_001190073	NM_001203144.1:142..636	AT3G52560
NP_566968	NM_115116.4:194..634	AT3G52560
NP_850684	NM_180353.2:131..574	AT3G52560
NP_198748	NM_123294.4:322..1764	AT5G39320
NP_179836	NM_127816.3:379..1320	AT2G22500
NP_172866	NM_101279.2:32..949	AT1G14140
NP_568894	NM_125287.5:275..1192	AT5G58970
NP_974962	NM_203233.1:241..1059	AT5G58970
NP_188719	NM_112974.3:193..1419	AT3G20830
NP_564584	NM_103996.4:215..1429	AT1G51170
NP_176751	NM_105248.1:1..1116	AT1G65740
NP_193484	NM_117857.3:184..888	AT4G17510
NP_564858	NM_105238.3:200..1192	AT1G65650
NP_197135	NM_121636.3:133..1137	AT5G16310
NP_191587	NM_115892.4:59..727	AT3G60280
NP_182006	NM_130043.3:302..910	AT2G44790
NP_001325251	NM_001336386.1:59..934	AT2G32300
NP_180789	NM_128789.3:84..869	AT2G32300
NP_001118922	NM_001125450.2:206..1123	AT4G02890
NP_567247	NM_116523.3:68..757	AT4G02890
NP_849291	NM_178960.2:71..760	AT4G02890
NP_849292	NM_178961.1:365..1282	AT4G02890
NP_176714	NM_105209.4:1..960	AT1G65350
NP_564675	NM_104380.1:1..693	AT1G55060
NP_001031585	NM_001036508.2:381..1070	AT4G05050
NP_001118936	NM_001125464.2:40..729	AT4G05050
NP_001190681	NM_001203752.2:173..634	AT4G05050
NP_567286	NM_116744.4:144..833	AT4G05050
NP_001078353	NM_001084884.5:276..1421	AT4G05320
NP_001328998	NM_001340547.1:69..986	AT4G05320
NP_001328999	NM_001340546.1:86..547	AT4G05320
NP_567291	NM_116771.5:86..1231	AT4G05320
NP_849299	NM_178968.5:279..1652	AT4G05320
NP_849300	NM_178969.6:289..1434	AT4G05320
NP_849301	NM_178970.5:51..1424	AT4G05320
NP_974516	NM_202787.4:86..1003	AT4G05320
NP_568552	NM_123123.1:1..969	AT5G37640
NP_001319513	NM_001337841.1:82..1977	AT3G09790
NP_566357	NM_111814.2:245..2140	AT3G09790
NP_565812	NM_129118.5:154..618	AT2G35635
NP_001189768	NM_001202839.1:67..540	AT2G47110
NP_566095	NM_130278.3:67..540	AT2G47110
NP_191784	NM_116090.3:121..594	AT3G62250
NP_001332370	NM_001343676.1:162..1082	AT5G20620
NP_568397	NM_122069.4:115..1263	AT5G20620
NP_001031824	NM_001036747.1:418..1338	AT5G03240
NP_568112	NM_120402.3:400..1320	AT5G03240
NP_851029	NM_180698.3:243..1163	AT5G03240
NP_566969	NM_115119.4:290..676	AT3G52590
NP_001190965	NM_001204036.1:258..1775	AT4G39370
NP_001320167	NM_001342538.1:155..1009	AT4G39370
NP_568058	NM_120097.3:189..1673	AT4G39370
NP_001325634	NM_001339430.1:219..3359	AT3G49600
NP_001325635	NM_001339429.1:205..3408	AT3G49600
NP_566922	NM_114820.4:316..3519	AT3G49600
NP_566486	NM_112299.4:306..2291	AT3G14400
NP_001190875	NM_001203946.1:380..2035	AT4G30890
NP_567860	NM_119236.4:350..2005	AT4G30890
NP_974644	NM_202915.2:593..2248	AT4G30890
NP_568873	NM_125184.3:176..2755	AT5G57990
NP_001332186	NM_001343137.1:440..1726	AT5G10790
NP_568239	NM_121117.2:358..2031	AT5G10790
NP_001330462	NM_001344697.1:868..2439	AT5G46740
NP_568667	NM_124044.2:307..2505	AT5G46740
NP_567544	NM_117899.3:249..2336	AT4G17895
NP_001189593	NM_001202664.1:693..2201	AT2G24640
NP_565576	NM_128025.4:114..2132	AT2G24640
NP_194895	NM_119316.5:108..2003	AT4G31670
NP_001332735	NM_001345687.1:272..2524	AT5G65450
NP_201348	NM_125943.2:1..2196	AT5G65450
NP_567705	NM_118589.3:449..3475	AT4G24560
NP_001185019	NM_001198090.2:450..3236	AT1G17110
NP_001322494	NM_001332280.1:588..3362	AT1G17110
NP_564014	NM_101571.2:405..3179	AT1G17110
NP_566666	NM_112954.4:208..2601	AT3G20630
NP_001189864	NM_001202935.1:274..3618	AT3G11910
NP_001319526	NM_001337961.1:274..3618	AT3G11910
NP_001326292	NM_001337962.1:274..3621	AT3G11910
NP_187797	NM_112024.6:200..3547	AT3G11910
NP_001119179	NM_001125707.2:110..3067	AT5G06600
NP_568171	NM_120743.3:283..3633	AT5G06600
NP_850783	NM_180452.1:112..3459	AT5G06600
NP_174562	NM_103019.3:1..2679	AT1G32850
NP_001328408	NM_001340677.1:949..3681	AT4G10590
NP_001328409	NM_001340676.1:949..3681	AT4G10590
NP_567363	NM_117127.2:177..2909	AT4G10590
NP_849356	NM_179025.2:215..2947	AT4G10590
NP_192795	NM_117125.4:273..3044	AT4G10570
NP_001318617	NM_001343718.1:1..2616	AT5G22030
NP_568411	NM_122126.5:1..2742	AT5G22030
NP_001325430	NM_001338521.1:<1..1434	AT3G21280
NP_566680	NM_113023.4:89..1687	AT3G21280
NP_001077698	NM_001084229.1:5..1336	AT1G51710
NP_564596	NM_104049.4:302..1750	AT1G51710
NP_001323724	NM_001336876.1:278..3052	AT2G40930
NP_565944	NM_129656.4:337..3111	AT2G40930
NP_001318266	NM_001335796.1:260..1246	AT2G22310
NP_001324040	NM_001335797.1:406..1407	AT2G22310
NP_565532	NM_127796.3:135..1232	AT2G22310
NP_568074	NM_120154.5:244..1359	AT4G39910
NP_563719	NM_100364.4:283..3168	AT1G04860
NP_001117301	NM_001123829.1:213..1463	AT1G17370
NP_564018	NM_101598.3:319..1578	AT1G17370
NP_175810	NM_104285.5:273..1553	AT1G54080
NP_849806	NM_179475.1:86..1378	AT1G54080
NP_565753	NM_128838.2:1..3252	AT2G32780
NP_199045	NM_123595.4:160..381	AT5G42300
NP_001325554	NM_001338688.1:92..1396	AT3G24515
NP_001325555	NM_001338687.1:583..1443	AT3G24515
NP_001325556	NM_001338689.1:527..1387	AT3G24515
NP_566751	NM_113362.2:73..1302	AT3G24515
NP_001185017	NM_001198088.1:158..646	AT1G16890
NP_564011	NM_101550.4:203..664	AT1G16890
NP_849678	NM_179347.2:289..651	AT1G16890
NP_001031298	NM_001036221.3:156..494	AT1G78870
NP_001319409	NM_001334850.1:444..809	AT1G78870
NP_001321618	NM_001334851.1:484..846	AT1G78870
NP_565192	NM_106535.4:214..675	AT1G78870
NP_001077554	NM_001084085.1:89..802	AT1G17280
NP_001319027	NM_001332287.1:364..1077	AT1G17280
NP_001321626	NM_001332292.1:428..1141	AT1G17280
NP_001321627	NM_001332293.1:179..892	AT1G17280
NP_001321628	NM_001332288.1:529..1242	AT1G17280
NP_001321629	NM_001332290.1:923..1636	AT1G17280
NP_001321630	NM_001332291.1:540..1253	AT1G17280
NP_001321631	NM_001332289.1:400..1131	AT1G17280
NP_173172	NM_101590.4:400..1113	AT1G17280
NP_001032048	NM_001036971.2:237..968	AT5G50430
NP_001032049	NM_001036972.2:292..984	AT5G50430
NP_199854	NM_124425.4:313..1044	AT5G50430
NP_566563	NM_112576.3:367..1296	AT3G17000
NP_001319154	NM_001333179.1:38..502	AT1G36340
NP_564472	NM_103322.3:81..545	AT1G36340
NP_001318808	NM_001345178.1:79..414	AT5G56150
NP_851198	NM_180867.3:253..699	AT5G56150
NP_565391	NM_127226.3:159..605	AT2G16740
NP_001031228	NM_001036151.1:123..569	AT1G64230
NP_001154445	NM_001160973.1:140..613	AT1G64230
NP_001154446	NM_001160974.1:131..703	AT1G64230
NP_001185308	NM_001198379.1:164..736	AT1G64230
NP_564828	NM_105097.9:209..655	AT1G64230
NP_001190508	NM_001203579.1:209..820	AT5G50870
NP_199900	NM_124465.6:229..807	AT5G50870
NP_188154	NM_112402.3:218..2047	AT3G15355
NP_001324377	NM_001335502.1:218..3526	AT2G16920
NP_179284	NM_127245.3:207..3515	AT2G16920
NP_001078530	NM_001085061.1:264..1019	AT5G05080
NP_001332673	NM_001342802.1:477..1232	AT5G05080
NP_001332674	NM_001342801.1:571..1326	AT5G05080
NP_568148	NM_120590.3:300..1055	AT5G05080
NP_564572	NM_103932.4:355..897	AT1G50490
NP_001078192	NM_001084723.1:37..447	AT3G20060
NP_566653	NM_112897.4:226..771	AT3G20060
NP_568619	NM_123665.5:85..570	AT5G42990
NP_568004	NM_119804.2:48..533	AT4G36410
NP_565110	NM_106198.5:245..730	AT1G75440
NP_001190096	NM_001203167.1:114..719	AT3G55380
NP_567020	NM_115396.4:452..955	AT3G55380
NP_001325532	NM_001339250.1:541..915	AT3G46460
NP_001325533	NM_001339251.1:245..619	AT3G46460
NP_566884	NM_114513.6:151..651	AT3G46460
NP_001319500	NM_001337764.1:168..617	AT3G08700
NP_566332	NM_111704.2:46..495	AT3G08700
NP_001189841	NM_001202912.1:330..776	AT3G08690
NP_566331	NM_111703.4:234..680	AT3G08690
NP_001154776	NM_001161304.2:227..556	AT5G53300
NP_001190528	NM_001203599.1:160..606	AT5G53300
NP_568788	NM_124709.2:103..549	AT5G53300
NP_851181	NM_180850.3:221..667	AT5G53300
NP_567791	NM_118934.3:208..744	AT4G27960
NP_849462	NM_179131.3:196..642	AT4G27960
NP_001190447	NM_001203518.1:383..829	AT5G41700
NP_568595	NM_123535.2:68..517	AT5G41700
NP_851114	NM_180783.2:187..633	AT5G41700
NP_851115	NM_180784.2:205..651	AT5G41700
NP_851116	NM_180785.2:86..523	AT5G41700
NP_568902	NM_125320.3:1..501	AT5G59300
NP_001318433	NM_001337170.1:495..1046	AT2G46030
NP_001324869	NM_001337173.1:245..805	AT2G46030
NP_001324870	NM_001337171.1:616..1176	AT2G46030
NP_001324871	NM_001337172.1:152..919	AT2G46030
NP_566062	NM_130166.4:124..675	AT2G46030
NP_001321725	NM_001334127.1:310..822	AT1G63800
NP_564817	NM_105055.3:123..680	AT1G63800
NP_001331159	NM_001344399.1:722..1180	AT5G41340
NP_568589	NM_123499.5:234..797	AT5G41340
NP_568956	NM_125648.3:271..723	AT5G62540
NP_001325162	NM_001335136.1:395..853	AT2G02760
NP_001325163	NM_001335134.1:548..1006	AT2G02760
NP_001325164	NM_001335135.1:474..932	AT2G02760
NP_565289	NM_126331.4:293..751	AT2G02760
NP_563951	NM_101307.5:376..834	AT1G14400
NP_973825	NM_202096.2:93..551	AT1G14400
NP_001190109	NM_001203180.2:177..1613	AT3G56860
NP_001190110	NM_001203181.1:143..1579	AT3G56860
NP_001319772	NM_001339828.1:143..1579	AT3G56860
NP_001325969	NM_001339831.1:177..1613	AT3G56860
NP_001325970	NM_001339830.1:177..1613	AT3G56860
NP_001325971	NM_001339829.1:177..1613	AT3G56860
NP_001325972	NM_001339826.1:143..1579	AT3G56860
NP_001325973	NM_001339827.1:143..1579	AT3G56860
NP_567042	NM_115545.4:177..1613	AT3G56860
NP_850710	NM_180379.4:177..1613	AT3G56860
NP_850711	NM_180380.3:177..1613	AT3G56860
NP_565525	NM_127778.5:126..1157	AT2G22090
NP_850021	NM_179690.1:57..1100	AT2G22090
NP_565693	NM_128566.4:234..3476	AT2G30110
NP_568168	NM_120729.4:129..3362	AT5G06460
NP_001154706	NM_001161234.1:98..1558	AT5G11200
NP_001154707	NM_001161235.1:98..1504	AT5G11200
NP_568245	NM_121158.4:99..1382	AT5G11200
NP_001318536	NM_001343160.1:507..1541	AT5G11170
NP_568244	NM_121155.4:122..1405	AT5G11170
NP_199173	NM_123726.4:212..1642	AT5G43600
NP_187651	NM_111875.3:29..814	AT3G10400
NP_001324159	NM_001336249.1:232..720	AT2G30260
NP_180585	NM_128579.4:232..930	AT2G30260
NP_199096	NM_123647.3:1215..2066	AT5G42820
NP_974870	NM_203141.2:132..983	AT5G42820
NP_172447	NM_100848.4:90..839	AT1G09760
NP_182280	NM_130326.3:43..795	AT2G47580
NP_190636	NM_114927.4:193..1476	AT3G50670
NP_850676	NM_180345.1:85..699	AT3G50670
NP_001330181	NM_001344493.1:137..2632	AT5G43630
NP_001330182	NM_001344491.1:602..3097	AT5G43630
NP_001330183	NM_001344492.1:431..2926	AT5G43630
NP_199176	NM_123729.3:152..2647	AT5G43630
NP_001078461	NM_001084992.1:1..1644	AT4G28680
NP_001190861	NM_001203932.1:129..1772	AT4G28680
NP_001190862	NM_001203933.2:109..1725	AT4G28680
NP_001329472	NM_001341929.1:109..1395	AT4G28680
NP_001329473	NM_001341927.1:121..1821	AT4G28680
NP_001329474	NM_001341928.1:109..1254	AT4G28680
NP_194597	NM_119010.3:1..1638	AT4G28680
NP_175021	NM_103481.4:53..556	AT1G43560
NP_177802	NM_106326.8:217..735	AT1G76760
NP_001327906	NM_001339956.1:220..564	AT3G59280
NP_567078	NM_115790.3:204..554	AT3G59280
NP_179489	NM_127456.4:87..722	AT2G18990
NP_172913	NM_101328.4:48..3374	AT1G14610
NP_188801	NM_113059.3:150..1247	AT3G21640
NP_192853	NM_117185.5:205..897	AT4G11150
NP_200986	NM_125572.3:322..3279	AT5G61780
NP_001154697	NM_001161225.2:159..3182	AT5G07350
NP_196352	NM_120817.3:275..3250	AT5G07350
NP_191724	NM_116030.2:206..1630	AT3G61650
NP_193821	NM_118207.3:127..1461	AT4G20890
NP_001190373	NM_001203444.1:87..1436	AT5G23860
NP_568437	NM_122291.4:110..1459	AT5G23860
NP_180515	NM_128508.3:126..1475	AT2G29550
NP_196786	NM_121263.4:238..1587	AT5G12250
NP_564101	NM_101856.3:352..1701	AT1G20010
NP_199247	NM_123801.2:157..1491	AT5G44340
NP_568960	NM_125665.4:244..1596	AT5G62700
NP_568959	NM_125664.4:265..1617	AT5G62690
NP_177706	NM_106228.3:219..1562	AT1G75780
NP_193232	NM_117582.4:177..1529	AT4G14960
NP_849388	NM_179057.1:112..1395	AT4G14960
NP_197479	NM_121983.4:183..1535	AT5G19780
NP_171974	NM_100360.4:282..1634	AT1G04820
NP_197478	NM_121982.4:271..1623	AT5G19770
NP_175423	NM_103889.3:152..1504	AT1G50010
NP_176654	NM_105148.3:109..1461	AT1G64740
NP_001332491	NM_001344583.1:124..3825	AT5G45050
NP_001332492	NM_001344582.1:1..3639	AT5G45050
NP_199318	NM_123873.3:1..4035	AT5G45050
NP_851133	NM_180802.2:169..4287	AT5G45050
NP_001185031	NM_001198102.1:296..853	AT1G19080
NP_173342	NM_101766.3:165..722	AT1G19080
NP_001327502	NM_001338448.1:555..1271	AT3G20070
NP_001327503	NM_001338449.1:219..1067	AT3G20070
NP_188642	NM_112898.4:317..1165	AT3G20070
NP_974342	NM_202613.3:247..1095	AT3G20070
NP_001319748	NM_001339686.1:313..3969	AT3G54670
NP_001077968	NM_001084499.2:179..3793	AT2G27170
NP_001324367	NM_001336108.1:204..3419	AT2G27170
NP_001324368	NM_001336109.1:138..3353	AT2G27170
NP_180285	NM_128275.5:219..3833	AT2G27170
NP_179430	NM_127396.3:171..728	AT2G18390
NP_001327226	NM_001340059.1:40..3321	AT3G60740
NP_001327227	NM_001340058.1:153..3701	AT3G60740
NP_191633	NM_115938.6:197..3961	AT3G60740
NP_001325607	NM_001339927.1:290..2269	AT3G58620
NP_191421	NM_115724.4:371..2419	AT3G58620
NP_565976	NM_129819.3:377..2452	AT2G42580
NP_001319556	NM_001338142.1:211..2403	AT3G14950
NP_175737	NM_104208.3:322..2421	AT1G53300
NP_001032093	NM_001037016.2:21..881	AT5G58220
NP_001032094	NM_001037017.3:141..1076	AT5G58220
NP_001328379	NM_001341718.1:41..1297	AT4G24900
NP_194220	NM_118622.6:62..1327	AT4G24900
NP_200630	NM_125207.5:141..1115	AT5G58220
NP_001078015	NM_001084546.1:111..1154	AT2G37260
NP_001323504	NM_001336644.1:113..1162	AT2G37260
NP_181263	NM_129282.4:283..1572	AT2G37260
NP_001318637	NM_001343878.1:115..1140	AT5G24520
NP_197840	NM_122360.2:115..1140	AT5G24520
NP_851069	NM_180738.3:115..1140	AT5G24520
NP_851070	NM_180739.2:115..1140	AT5G24520
NP_001326078	NM_001340219.1:243..3731	AT3G63500
NP_191909	NM_116215.4:202..3690	AT3G63500
NP_850743	NM_180412.2:415..3078	AT3G63500
NP_563958	NM_101343.2:250..2451	AT1G14740
NP_001119264	NM_001125792.1:1..717	AT5G23260
NP_001318626	NM_001343796.1:330..1121	AT5G23260
NP_001330404	NM_001343797.1:330..1136	AT5G23260
NP_974823	NM_203094.2:227..985	AT5G23260
NP_001325700	NM_001339948.1:54..1328	AT3G59030
NP_191462	NM_115765.4:85..1608	AT3G59030
NP_199621	NM_124184.2:163..1860	AT5G48100
NP_192720	NM_117050.3:187..1743	AT4G09820
NP_196416	NM_120881.3:110..1651	AT5G07990
NP_191072	NM_115370.4:183..923	AT3G55120
NP_196897	NM_121396.4:287..1474	AT5G13930
NP_001331958	NM_001344109.1:129..914	AT5G35550
NP_198405	NM_122946.3:65..841	AT5G35550
NP_174737	NM_103201.3:52..963	AT1G34790
NP_566110	NM_130344.2:238..828	AT2G47770
NP_189342	NM_113620.4:564..1562	AT3G27060
NP_566718	NM_113177.4:126..2213	AT3G22780
NP_564917	NM_105469.2:40..741	AT1G67990
NP_568405	NM_122101.2:346..2412	AT5G20930
NP_188503	NM_112759.5:157..4092	AT3G18730
NP_193770	NM_118156.2:46..573	AT4G20370
NP_001154475	NM_001161003.2:437..2491	AT1G78240
NP_177948	NM_106474.5:552..2606	AT1G78240
NP_197421	NM_121925.4:220..1215	AT5G19200
NP_001325788	NM_001337630.1:259..1290	AT3G06060
NP_187257	NM_111481.3:41..1021	AT3G06060
NP_198669	NM_123214.5:118..1638	AT5G38530
NP_194437	NM_118841.5:297..1724	AT4G27070
NP_200292	NM_124862.5:165..1577	AT5G54810
NP_564607	NM_104119.3:35..2302	AT1G52410
NP_567004	NM_115321.4:221..1159	AT3G54640
NP_849797	NM_179466.3:160..2439	AT1G52410
NP_193322	NM_117679.2:1..1797	AT4G15870
NP_001327484	NM_001338224.1:543..2960	AT3G16260
NP_001327485	NM_001338223.1:442..2973	AT3G16260
NP_188247	NM_112497.3:54..2882	AT3G16260
NP_175628	NM_104097.6:56..2728	AT1G52160
NP_177608	NM_106128.3:332..1174	AT1G74700
NP_200132	NM_124699.3:300..620	AT5G53200
NP_197144	NM_121645.5:143..700	AT5G16400
NP_186922	NM_111141.3:103..639	AT3G02730
NP_175128	NM_103588.5:162..518	AT1G45145
NP_199112	NM_123664.4:166..522	AT5G42980
NP_198811	NM_123358.4:98..499	AT5G39950
NP_190672	NM_114963.5:155..499	AT3G51030
NP_188155	NM_112404.5:208..789	AT3G15360
NP_187329	NM_111553.4:122..673	AT3G06730
NP_196665	NM_121142.3:138..3698	AT5G11040
NP_001078770	NM_001085301.1:370..2076	AT5G59430
NP_001078771	NM_001085302.1:372..2105	AT5G59430
NP_001331960	NM_001345351.1:380..2116	AT5G59430
NP_197300	NM_121804.5:251..1585	AT5G17990
NP_200751	NM_125334.4:468..2204	AT5G59430
NP_851221	NM_180890.1:176..1912	AT5G59430
NP_001329711	NM_001340299.1:169..1692	AT4G01050
NP_567209	NM_116335.2:107..1507	AT4G01050
NP_175556	NM_104023.3:72..1601	AT1G51450
NP_199482	NM_124040.5:193..1002	AT5G46700
NP_001031359	NM_001036282.2:167..2842	AT2G16950
NP_001330366	NM_001345135.1:22..4083	AT5G55540
NP_179287	NM_127248.4:93..2780	AT2G16950
NP_200365	NM_124936.3:172..4314	AT5G55540
NP_563675	NM_100193.4:114..1397	AT1G03110
NP_001319635	NM_001338698.1:281..2455	AT3G24630
NP_189106	NM_113374.4:399..2573	AT3G24630
NP_001117211	NM_001123739.2:322..1623	AT1G01695
NP_200671	NM_125250.3:118..1236	AT5G58630
NP_001190453	NM_001203524.2:98..2509	AT5G42710
NP_001331054	NM_001344461.1:124..2544	AT5G42710
NP_199085	NM_123635.2:1..2424	AT5G42710
NP_001332708	NM_001342725.1:1..1272	AT5G03670
NP_195987	NM_120448.3:166..1716	AT5G03670
NP_181183	NM_129199.2:378..1697	AT2G36420
NP_001077908	NM_001084439.2:946..3063	AT2G17550
NP_179346	NM_127309.4:621..2960	AT2G17550
NP_001332084	NM_001345542.1:604..2415	AT5G62170
NP_001332085	NM_001345540.1:531..2342	AT5G62170
NP_001332086	NM_001345541.1:704..2515	AT5G62170
NP_201023	NM_125611.5:158..2269	AT5G62170
NP_001332233	NM_001344964.1:597..2183	AT5G51850
NP_199998	NM_124564.4:314..2086	AT5G51850
NP_194273	NM_118675.3:211..1590	AT4G25430
NP_001321671	NM_001334266.1:783..3269	AT1G67040
NP_176875	NM_105374.2:621..3101	AT1G67040
NP_001332578	NM_001344509.1:1135..3645	AT5G43880
NP_001332579	NM_001344508.1:920..3430	AT5G43880
NP_001332580	NM_001344510.1:1066..3576	AT5G43880
NP_199201	NM_123755.4:544..3054	AT5G43880
NP_567819	NM_119020.3:305..3079	AT4G28760
NP_974633	NM_202904.2:384..3158	AT4G28760
NP_001326389	NM_001339620.1:415..3282	AT3G53540
NP_190922	NM_115214.5:376..3150	AT3G53540
NP_001118476	NM_001125004.5:312..1706	AT2G39435
NP_001189712	NM_001202783.1:174..1568	AT2G39435
NP_001324858	NM_001336777.1:257..1651	AT2G39435
NP_001324859	NM_001336776.1:288..1682	AT2G39435
NP_001324860	NM_001336775.1:133..1527	AT2G39435
NP_001324861	NM_001336774.1:427..1821	AT2G39435
NP_179614	NM_127583.5:195..2336	AT2G20240
NP_001078338	NM_001084869.1:847..3354	AT4G00440
NP_001078339	NM_001084870.2:1198..3696	AT4G00440
NP_001319831	NM_001340247.1:1008..3506	AT4G00440
NP_001328095	NM_001340248.1:102..2597	AT4G00440
NP_191954	NM_116269.4:1198..3693	AT4G00440
NP_001319813	NM_001340090.1:422..2578	AT3G61380
NP_001327158	NM_001340091.1:319..2475	AT3G61380
NP_191697	NM_116002.4:304..2460	AT3G61380
NP_001318431	NM_001337158.1:354..2516	AT2G45900
NP_001324175	NM_001337159.1:101..2263	AT2G45900
NP_182114	NM_130153.2:116..2278	AT2G45900
NP_001077766	NM_001084297.2:393..2462	AT1G63670
NP_001077767	NM_001084298.2:470..2539	AT1G63670
NP_001320654	NM_001334118.1:325..2394	AT1G63670
NP_001320655	NM_001334119.1:267..1796	AT1G63670
NP_176554	NM_105044.4:179..2248	AT1G63670
NP_001190807	NM_001203878.1:97..1455	AT4G23020
NP_194033	NM_118431.5:183..1460	AT4G23020
NP_566792	NM_113548.5:76..1509	AT3G26410
NP_192915	NM_117247.2:92..1513	AT4G11780
NP_199579	NM_124142.5:73..1107	AT5G47680
NP_001322355	NM_001332970.1:245..1285	AT1G31600
NP_174442	NM_102896.3:622..1917	AT1G31600
NP_567186	NM_116303.2:39..1361	AT4G00770
NP_973945	NM_202216.1:189..1223	AT1G31600
NP_973946	NM_202217.1:468..1763	AT1G31600
NP_001031949	NM_001036872.1:603..2519	AT5G26910
NP_001190407	NM_001203478.1:537..3095	AT5G26910
NP_001330135	NM_001343986.1:881..3442	AT5G26910
NP_198043	NM_122573.4:603..3164	AT5G26910
NP_191424	NM_115727.7:568..3030	AT3G58650
NP_001030647	NM_001035570.1:216..2312	AT3G05750
NP_001325711	NM_001337606.1:777..2873	AT3G05750
NP_001325712	NM_001337607.1:169..2550	AT3G05750
NP_187226	NM_111449.4:633..3038	AT3G05750
NP_001325882	NM_001340214.1:461..1987	AT3G63430
NP_191902	NM_116208.4:270..1892	AT3G63430
NP_001320787	NM_001334632.1:576..3257	AT1G74160
NP_001320788	NM_001334633.1:281..2962	AT1G74160
NP_177556	NM_106076.4:1254..4331	AT1G74160
NP_001077558	NM_001084089.1:159..3203	AT1G18620
NP_001322622	NM_001332351.1:1065..4001	AT1G18620
NP_001322623	NM_001332353.1:387..2909	AT1G18620
NP_001322624	NM_001332352.1:784..3720	AT1G18620
NP_173297	NM_101720.8:567..3503	AT1G18620
NP_182151	NM_130191.6:144..1130	AT2G46280
NP_850450	NM_180119.3:254..1240	AT2G46280
NP_973697	NM_201968.1:113..877	AT2G46280
NP_180494	NM_128487.3:69..851	AT2G29330
NP_194095	NM_118495.4:314..2641	AT4G23640
NP_001331807	NM_001342731.1:110..1165	AT5G03780
NP_001331808	NM_001342732.1:104..1207	AT5G03780
NP_195998	NM_120459.4:104..1366	AT5G03780
NP_001327482	NM_001338001.1:400..2259	AT3G12560
NP_187862	NM_112091.4:363..2222	AT3G12560
NP_001031497	NM_001036420.2:833..2065	AT2G37025
NP_001324498	NM_001336621.1:131..1363	AT2G37025
NP_850275	NM_179944.3:209..1441	AT2G37025
NP_683280	NM_148439.4:109..1281	AT1G06910
NP_565045	NM_105924.4:344..2218	AT1G72650
NP_974133	NM_202404.2:344..2236	AT1G72650
NP_173024	NM_101440.3:114..1286	AT1G15720
NP_001319741	NM_001339633.1:1..1203	AT3G53790
NP_001185023	NM_001198094.1:190..2064	AT1G17460
NP_001321911	NM_001332306.1:239..1990	AT1G17460
NP_564025	NM_101608.5:239..2053	AT1G17460
NP_001318943	NM_001331707.1:212..2104	AT1G07540
NP_001030821	NM_001035744.2:692..2353	AT3G46590
NP_001030822	NM_001035745.2:377..2020	AT3G46590
NP_001326037	NM_001339266.1:469..1662	AT3G46590
NP_001326038	NM_001339267.1:113..1651	AT3G46590
NP_190243	NM_114526.3:377..2035	AT3G46590
NP_194135	NM_118536.4:203..2083	AT4G24040
NP_001326904	NM_001339442.1:418..1305	AT3G49850
NP_190554	NM_114845.5:273..1160	AT3G49850
NP_201559	NM_126158.3:196..1095	AT5G67580
NP_851286	NM_180955.3:286..1185	AT5G67580
NP_564559	NM_103882.4:215..1117	AT1G49950
NP_849789	NM_179458.3:228..1130	AT1G49950
NP_973998	NM_202269.2:304..1206	AT1G49950
NP_193561	NM_117937.5:211..1653	AT4G18270
NP_196846	NM_121345.3:104..1420	AT5G13420
NP_001184902	NM_001197973.1:132..2504	AT1G03780
NP_171874	NM_100257.3:35..2098	AT1G03780
NP_176772	NM_105269.4:94..582	AT1G65970
NP_973754	NM_202025.3:155..2431	AT1G03780
NP_001319329	NM_001334230.1:184..447	AT1G65980
NP_176773	NM_105270.3:228..716	AT1G65980
NP_001320287	NM_001331750.1:228..1730	AT1G08030
NP_563804	NM_100677.4:345..1847	AT1G08030
NP_001190374	NM_001203445.1:1..1638	AT5G23960
NP_197784	NM_122301.4:69..1712	AT5G23960
NP_001185286	NM_001198357.1:34..1722	AT1G61680
NP_176361	NM_104850.2:1..1710	AT1G61680
NP_193066	NM_117403.5:32..1696	AT4G13300
NP_001328007	NM_001340846.1:1..1665	AT4G13280
NP_193064	NM_117401.2:1..1575	AT4G13280
NP_179460	NM_127426.3:146..2734	AT2G18700
NP_001322702	NM_001333886.1:329..2914	AT1G60140
NP_001322703	NM_001333885.1:415..3000	AT1G60140
NP_001322704	NM_001333883.1:687..2981	AT1G60140
NP_001322705	NM_001333882.1:1010..3595	AT1G60140
NP_001322706	NM_001333884.1:832..3417	AT1G60140
NP_176221	NM_104705.4:687..3272	AT1G60140
NP_179998	NM_127982.4:45..1820	AT2G24210
NP_173799	NM_102235.2:220..2823	AT1G23870
NP_001321199	NM_001334443.1:241..2697	AT1G70290
NP_177186	NM_105697.4:288..2858	AT1G70290
NP_001321475	NM_001331627.1:359..2914	AT1G06410
NP_001321476	NM_001331626.1:280..2835	AT1G06410
NP_172129	NM_100521.3:282..2837	AT1G06410
NP_001329809	NM_001341241.1:513..3101	AT4G17770
NP_567538	NM_117886.3:360..2948	AT4G17770
NP_001327998	NM_001341861.1:41..2401	AT4G27550
NP_194485	NM_118890.2:41..2428	AT4G27550
NP_564772	NM_104793.3:55..2688	AT1G61120
NP_001031651	NM_001036574.1:89..1279	AT4G16740
NP_001329376	NM_001341133.1:246..1367	AT4G16740
NP_001329377	NM_001341134.1:246..1367	AT4G16740
NP_173143	NM_101560.5:1..>2351	AT1G17000
NP_567511	NM_117775.4:246..1943	AT4G16740
NP_001321461	NM_001332273.1:109..2097	AT1G16980
NP_001328553	NM_001341132.1:175..1656	AT4G16730
NP_173142	NM_101559.2:109..2577	AT1G16980
NP_193406	NM_117774.4:222..1841	AT4G16730
NP_001319403	NM_001334832.1:2017..4845	AT1G78580
NP_001322931	NM_001334833.1:1976..4804	AT1G78580
NP_001322932	NM_001334834.1:1943..4771	AT1G78580
NP_177979	NM_106505.5:207..3035	AT1G78580
NP_001189976	NM_001203047.1:33..1367	AT3G25820
NP_001326843	NM_001338768.1:137..1324	AT3G25820
NP_001326844	NM_001338769.1:33..1220	AT3G25820
NP_189210	NM_113483.5:137..1939	AT3G25820
NP_189212	NM_113485.5:137..1939	AT3G25830
NP_568276	NM_121281.3:597..4094	AT5G12430
NP_001324857	NM_001336923.1:491..3517	AT2G41520
NP_850351	NM_180020.4:196..3522	AT2G41520
NP_973659	NM_201930.1:178..3411	AT2G41520
NP_201320	NM_125914.5:363..2144	AT5G65160
NP_196571	NM_121047.2:505..2289	AT5G10090
NP_001322855	NM_001334819.1:103..1545	AT1G78120
NP_177936	NM_106462.3:103..1695	AT1G78120
NP_001030635	NM_001035558.1:146..1513	AT3G04710
NP_001189808	NM_001202879.1:281..2323	AT3G04710
NP_187122	NM_111343.3:202..1572	AT3G04710
NP_001321056	NM_001333040.1:108..2540	AT1G33400
NP_001321057	NM_001333041.1:447..2345	AT1G33400
NP_174606	NM_103065.4:44..2440	AT1G33400
NP_001031594	NM_001036517.3:119..1402	AT4G08320
NP_192572	NM_116901.4:214..1494	AT4G08320
NP_680187	NM_147882.3:325..1989	AT5G21990
NP_176141	NM_104625.1:1..495	AT1G58450
NP_001319255	NM_001333781.1:163..1563	AT1G56440
NP_176039	NM_104522.4:163..1593	AT1G56440
NP_563709	NM_100332.5:312..1244	AT1G04530
NP_001190409	NM_001203480.1:145..3549	AT5G27030
NP_171915	NM_100300.5:169..1155	AT1G04190
NP_198055	NM_122585.5:303..3629	AT5G27030
NP_001320488	NM_001331464.1:236..1027	AT1G04130
NP_188306	NM_112557.4:191..3586	AT3G16830
NP_563702	NM_100294.3:192..1274	AT1G04130
NP_001031756	NM_001036679.1:155..640	AT4G30480
NP_001319429	NM_001334989.1:289..3651	AT1G80490
NP_178164	NM_106697.5:283..3642	AT1G80490
NP_194777	NM_119194.5:148..981	AT4G30480
NP_849557	NM_179226.3:148..774	AT4G30480
NP_849913	NM_179582.2:234..3596	AT1G80490
NP_001119501	NM_001126029.2:146..1123	AT5G65140
NP_001330820	NM_001345672.1:304..1305	AT5G65140
NP_201319	NM_125913.5:304..1416	AT5G65140
NP_001190271	NM_001203342.1:1..1071	AT5G10100
NP_001318525	NM_001343088.1:174..1316	AT5G10100
NP_001332536	NM_001343089.1:82..1164	AT5G10100
NP_196572	NM_121048.3:205..1314	AT5G10100
NP_001329289	NM_001342553.1:76..1077	AT4G39770
NP_195687	NM_120140.3:88..1137	AT4G39770
NP_193990	NM_118385.4:422..1555	AT4G22590
NP_192980	NM_117313.2:437..1543	AT4G12430
NP_001324118	NM_001335784.1:177..1235	AT2G22190
NP_179809	NM_127787.3:177..1241	AT2G22190
NP_564464	NM_103289.5:208..1317	AT1G35910
NP_173640	NM_102071.2:87..1049	AT1G22210
NP_001322316	NM_001334818.1:67..1140	AT1G78090
NP_177932	NM_106458.4:153..1277	AT1G78090
NP_193817	NM_118203.4:183..4325	AT4G20850
NP_180603	NM_128597.3:563..1585	AT2G30440
NP_001327599	NM_001337358.1:203..2749	AT3G01780
NP_186827	NM_111044.4:290..3820	AT3G01780
NP_001031050	NM_001035973.3:501..3896	AT1G15750
NP_001031051	NM_001035974.4:235..3630	AT1G15750
NP_563981	NM_101443.4:395..3790	AT1G15750
NP_849672	NM_179341.3:305..3700	AT1G15750
NP_171752	NM_100132.2:43..897	AT1G02510
NP_566026	NM_130040.3:85..882	AT2G44750
NP_850424	NM_180093.2:85..888	AT2G44750
NP_001117219	NM_001123747.1:314..856	AT1G02880
NP_001321568	NM_001331363.1:62..883	AT1G02880
NP_001321569	NM_001331362.1:487..1080	AT1G02880
NP_563669	NM_100169.2:301..1095	AT1G02880
NP_849579	NM_179248.1:457..1050	AT1G02880
NP_849580	NM_179249.3:141..944	AT1G02880
NP_191104	NM_115402.4:392..1156	AT3G55440
NP_974612	NM_202883.3:201..731	AT4G24972
NP_567258	NM_116594.5:325..2526	AT4G03560
NP_568338	NM_121681.4:96..2726	AT5G16750
NP_194436	NM_118840.5:181..2775	AT4G27060
NP_001117459	NM_001123987.1:377..7741	AT1G50030
NP_175425	NM_103891.4:377..7822	AT1G50030
NP_001326469	NM_001337590.1:549..1319	AT3G05580
NP_187209	NM_111431.4:853..1809	AT3G05580
NP_001330890	NM_001344042.1:345..1319	AT5G27840
NP_001330891	NM_001344043.1:296..1288	AT5G27840
NP_568501	NM_122666.4:211..1185	AT5G27840
NP_851085	NM_180754.4:345..1301	AT5G27840
NP_567375	NM_117195.5:222..1190	AT4G11240
NP_001032000	NM_001036923.1:157..1128	AT5G43380
NP_568625	NM_123704.3:157..1140	AT5G43380
NP_851123	NM_180792.3:157..1152	AT5G43380
NP_190266	NM_114549.4:290..1228	AT3G46820
NP_181514	NM_129543.3:215..1180	AT2G39840
NP_176587	NM_105077.4:390..1358	AT1G64040
NP_001032103	NM_001037026.1:231..1169	AT5G59160
NP_200724	NM_125306.2:231..1169	AT5G59160
NP_851218	NM_180887.5:332..1270	AT5G59160
NP_180501	NM_128494.5:132..1088	AT2G29400
NP_001118686	NM_001125214.2:286..4602	AT3G23890
NP_189031	NM_113294.3:296..4717	AT3G23890
NP_188714	NM_112969.3:253..2265	AT3G20780
NP_201197	NM_125788.7:115..2895	AT5G63920
NP_200342	NM_124913.4:160..2913	AT5G55310
NP_001190543	NM_001203614.1:152..2953	AT5G55300
NP_001190544	NM_001203615.1:145..1839	AT5G55300
NP_200341	NM_124912.5:164..2914	AT5G55300
NP_567013	NM_115358.5:236..1009	AT3G55005
NP_567012	NM_115357.4:153..935	AT3G55000
NP_001326561	NM_001338439.1:629..1345	AT3G20000
NP_188634	NM_112890.5:224..1153	AT3G20000
NP_199210	NM_123764.3:103..402	AT5G43970
NP_563699	NM_100288.3:79..363	AT1G04070
NP_001330863	NM_001344374.1:67..543	AT5G40930
NP_198909	NM_123458.5:67..630	AT5G40930
NP_189344	NM_113622.4:179..787	AT3G27080
NP_001322710	NM_001332759.1:419..883	AT1G27390
NP_174059	NM_102502.3:139..771	AT1G27390
NP_001189984	NM_001203055.1:60..806	AT3G27070
NP_189343	NM_113621.3:124..690	AT3G27070
NP_176604	NM_105096.2:73..306	AT1G64220
NP_564545	NM_103831.5:133..297	AT1G49410
NP_196421	NM_120886.3:238..402	AT5G08040
NP_027422	NM_126278.3:282..1193	AT2G02180
NP_001031126	NM_001036049.2:61..432	AT1G32370
NP_564397	NM_102970.3:61..456	AT1G32370
NP_849740	NM_179409.3:81..449	AT1G32370
NP_973951	NM_202222.3:81..458	AT1G32370
NP_001031127	NM_001036050.2:593..1435	AT1G32400
NP_564399	NM_102974.5:307..1149	AT1G32400
NP_973952	NM_202223.3:375..1217	AT1G32400
NP_567636	NM_118299.4:401..1276	AT4G21790
NP_001332130	NM_001345815.1:316..1152	AT5G67180
NP_001332131	NM_001345816.1:316..1077	AT5G67180
NP_001332132	NM_001345814.1:338..1237	AT5G67180
NP_201519	NM_126118.4:316..1374	AT5G67180
NP_001190576	NM_001203647.1:465..1988	AT5G60120
NP_001331665	NM_001345392.1:465..1691	AT5G60120
NP_001331666	NM_001345391.1:465..1691	AT5G60120
NP_001331667	NM_001345393.1:465..1901	AT5G60120
NP_001331668	NM_001345390.1:465..1691	AT5G60120
NP_200820	NM_125405.4:465..1922	AT5G60120
NP_001319848	NM_001340383.1:338..4849	AT4G02510
NP_001328635	NM_001340385.1:201..4712	AT4G02510
NP_001328636	NM_001340384.1:317..4828	AT4G02510
NP_567242	NM_116485.4:317..4828	AT4G02510
NP_001324729	NM_001335482.1:329..3949	AT2G16640
NP_001324730	NM_001335483.1:445..4065	AT2G16640
NP_179255	NM_127216.5:156..3776	AT2G16640
[truncated: 46,267 more rows]
