# Supplementary material for: RefPlantNLR is a comprehensive collection of experimentally validated plant disease resistance proteins from the NLR family
Source: PLoS Biol. 2021 Oct 20;19(10):e3001124. doi: 10.1371/journal.pbio.3001124 (PMC8559963; doi:10.1371/journal.pbio.3001124)
Supplement: S3 Appendix — Scripts and data. (ZIP) [file pbio.3001124.s034.zip › Appendix_S3_Benchmarking_Proteomes/Conversion_Locus/Tomato_GCF_000188115.4_Sl3.0_v103_protein.tsv]

seqname	coded_by	Locus
YP_008563070	complement(join(NC_007898.3:4934..5160, NC_007898.3:6025..6064))	rps16
YP_008563074	complement(join(NC_007898.3:11800..12210, NC_007898.3:12897..13040))	atpF
YP_008563079	complement(join(NC_007898.3:21077..22690, NC_007898.3:23428..23880))	rpoC1
YP_008563089	complement(join(NC_007898.3:43330..43482, NC_007898.3:44233..44462,NC_007898.3:45192..45315))	ycf3
YP_008563113	complement(join(NC_007898.3:71858..72115, NC_007898.3:72733..73024,NC_007898.3:73823..73893))	clpP
YP_008563126	complement(join(NC_007898.3:82944..83339, NC_007898.3:84358..84366))	rpl16
YP_008563130	complement(join(NC_007898.3:86035..86469, NC_007898.3:87136..87525))	rpl2
YP_008563134	complement(join(NC_007898.3:96221..96976, NC_007898.3:97656..98432))	ndhB
YP_008563067	complement(join(NC_007898.3:99239..99264, NC_007898.3:99801..100032,NC_007898.3:71636..71749))	rps12
YP_008563144	complement(join(NC_007898.3:121110..121649, NC_007898.3:122783..123334))	ndhA
YP_009430442	complement(join(NC_035963.1:3066..4683, NC_035963.1:5754..5827))	rps3
YP_009430457	complement(join(NC_035963.1:115640..117257, NC_035963.1:118328..118401))	rps3
YP_009430466	complement(join(NC_035963.1:242373..242489, NC_035963.1:244399..245283))	rpl2
YP_009430474	complement(join(NC_035963.1:352956..353217, NC_035963.1:354959..355669,NC_035963.1:357128..357196, NC_035963.1:358112..358254))	nad7
YP_008563068	complement(NC_007898.3:537..1598)	psbA
YP_008563069	complement(NC_007898.3:2124..3653)	matK
YP_008563073	complement(NC_007898.3:10221..11744)	atpA
YP_008563075	complement(NC_007898.3:13439..13684)	atpH
YP_008563076	complement(NC_007898.3:14842..15585)	atpI
YP_008563077	complement(NC_007898.3:15822..16532)	rps2
YP_008563078	complement(NC_007898.3:16758..20936)	rpoC2
YP_008563080	complement(NC_007898.3:23886..27098)	rpoB
YP_008563082	complement(NC_007898.3:30338..30442)	psbM
YP_008563086	complement(NC_007898.3:37668..37970)	rps14
YP_008563087	complement(NC_007898.3:38089..40293)	psaB
YP_008563088	complement(NC_007898.3:40319..42571)	psaA
YP_008563090	complement(NC_007898.3:46606..47211)	rps4
YP_008563091	complement(NC_007898.3:50071..50547)	ndhJ
YP_008563092	complement(NC_007898.3:50653..51507)	ndhK
YP_008563093	complement(NC_007898.3:51387..51749)	ndhC
YP_008563094	complement(NC_007898.3:53974..54375)	atpE
YP_008563095	complement(NC_007898.3:54372..55868)	atpB
YP_008563102	complement(NC_007898.3:65925..66047)	psbJ
YP_008563103	complement(NC_007898.3:66172..>66288)	psbL
YP_008563104	complement(NC_007898.3:66311..66430)	psbF
YP_008563105	complement(NC_007898.3:66440..66691)	psbE
YP_008563111	complement(NC_007898.3:70440..70826)	rpl20
YP_008563116	complement(NC_007898.3:76248..76379)	psbN
YP_008563120	complement(NC_007898.3:79843..80856)	rpoA
YP_008563121	complement(NC_007898.3:80922..81338)	rps11
YP_008563122	complement(NC_007898.3:81440..81553)	rpl36
YP_008563123	complement(NC_007898.3:81665..81769)	infA
YP_008563124	complement(NC_007898.3:81878..82282)	rps8
YP_008563125	complement(NC_007898.3:82450..82818)	rpl14
YP_008563127	complement(NC_007898.3:84528..85184)	rps3
YP_008563128	complement(NC_007898.3:85169..85636)	rpl22
YP_008563129	complement(NC_007898.3:85689..85967)	rps19
YP_008563131	complement(NC_007898.3:87544..87825)	rpl23
YP_008563135	complement(NC_007898.3:98718..99185)	rps7
YP_008563136	complement(NC_007898.3:111505..113718)	ndhF
YP_008563139	complement(NC_007898.3:116941..>118443)	ndhD
YP_008563140	complement(NC_007898.3:118561..118806)	psaC
YP_008563141	complement(NC_007898.3:119058..119363)	ndhE
YP_008563142	complement(NC_007898.3:119587..120117)	ndhG
YP_008563143	complement(NC_007898.3:120522..121025)	ndhI
YP_008563145	complement(NC_007898.3:123336..124517)	ndhH
YP_008563146	complement(NC_007898.3:124629..124892)	rps15
YP_008563147	complement(NC_007898.3:125294..130969)	ycf1
YP_008563150	complement(NC_007898.3:145955..146218)	ycf15
YP_008563151	complement(NC_007898.3:146309..153145)	ycf2
YP_009430441	complement(NC_035963.1:2660..3175)	rpl16
YP_009430443	complement(NC_035963.1:5841..6125)	rps19
YP_009430447	complement(NC_035963.1:48779..49375)	atp4
YP_009430448	complement(NC_035963.1:49564..49866)	nad4L
YP_009430455	complement(NC_035963.1:111265..112017)	ccmC
YP_009430456	complement(NC_035963.1:115234..115749)	rpl16
YP_009430458	complement(NC_035963.1:118415..118699)	rps19
YP_009430461	complement(NC_035963.1:204549..205169)	ccmB
YP_009430463	complement(NC_035963.1:221308..221634)	sdh3
YP_009430465	complement(NC_035963.1:241604..242083)	rpl10
YP_009430468	complement(NC_035963.1:290737..291390)	nad6
YP_009430469	complement(NC_035963.1:292085..293134)	rps4
YP_009430475	complement(NC_035963.1:375286..375636)	rps13
YP_009430478	complement(NC_035963.1:409834..410067)	atp9
YP_008563112	join(complement(NC_007898.3:71636..71749), NC_007898.3:141306..141537,NC_007898.3:142074..142099)	rps12
YP_008563118	join(NC_007898.3:76842..76847, NC_007898.3:77595..78236)	petB
YP_008563119	join(NC_007898.3:78431..78436, NC_007898.3:79175..79651)	petD
YP_008563149	join(NC_007898.3:142906..143682, NC_007898.3:144362..145117)	ndhB
YP_008563153	join(NC_007898.3:153813..154202, NC_007898.3:154869..155303)	rpl2
YP_009430454	join(NC_035963.1:100079..100845, NC_035963.1:101795..102344)	ccmFc
YP_009430470	join(NC_035963.1:305165..305625, NC_035963.1:307037..307551,NC_035963.1:310683..311105, NC_035963.1:313733..313821)	nad4
YP_009430471	join(NC_035963.1:314088..314337, NC_035963.1:315113..315225)	rps10
YP_009430476	join(NC_035963.1:400040..400924, NC_035963.1:402834..402950)	rpl2
YP_008563071	NC_007898.3:7584..7769	psbK
YP_008563072	NC_007898.3:8131..8241	psbI
YP_008563081	NC_007898.3:29141..29230	petN
YP_008563083	NC_007898.3:33582..34643	psbD
YP_008563084	NC_007898.3:34591..36012	psbC
YP_008563085	NC_007898.3:36706..36894	psbZ
YP_008563096	NC_007898.3:56683..58116	rbcL
YP_008563097	NC_007898.3:58876..60399	accD
YP_008563098	NC_007898.3:61146..61256	psaI
YP_008563099	NC_007898.3:61701..62255	ycf4
YP_008563100	NC_007898.3:62985..63674	cemA
YP_008563101	NC_007898.3:63894..64856	petA
YP_008563106	NC_007898.3:67689..67784	petL
YP_008563107	NC_007898.3:67968..68081	petG
YP_008563108	NC_007898.3:68957..69091	psaJ
YP_008563109	NC_007898.3:69529..69729	rpl33
YP_008563110	NC_007898.3:69920..70225	rps18
YP_008563114	NC_007898.3:74338..75864	psbB
YP_008563115	NC_007898.3:76066..76170	psbT
YP_008563117	NC_007898.3:76491..76712	psbH
YP_008563132	NC_007898.3:88193..95029	ycf2
YP_008563133	NC_007898.3:95120..95383	ycf15
YP_008563137	NC_007898.3:114501..114668	rpl32
YP_008563138	NC_007898.3:115762..116703	ccsA
YP_008563148	NC_007898.3:142153..142620	rps7
YP_008563152	NC_007898.3:153513..153794	rpl23
YP_009430444	NC_035963.1:26852..27208	nad3
YP_009430445	NC_035963.1:27257..27628	rps12
YP_009430446	NC_035963.1:42545..43093	rpl5
YP_009430449	NC_035963.1:54546..55145	rps1
YP_009430450	NC_035963.1:56700..57170	atp8
YP_009430451	NC_035963.1:57803..58600	cox3
YP_009430452	NC_035963.1:58528..58941	sdh4
YP_009430453	NC_035963.1:74572..75753	cob
YP_009430459	NC_035963.1:171280..172119	mttB
YP_009430460	NC_035963.1:188669..190204	atp1
YP_009430462	NC_035963.1:214863..215435	nad9
YP_009430464	NC_035963.1:235256..235489	atp9
YP_009430467	NC_035963.1:269623..271599	matR
YP_009430472	NC_035963.1:315388..316971	cox1
YP_009430473	NC_035963.1:319605..321374	ccmFN
YP_009430477	NC_035963.1:403240..403719	rpl10
YP_009430479	NC_035963.1:425133..426473	atp6
NP_001231830	NM_001244901.1:205..1722	LOC543501
NP_001233761	NM_001246832.1:40..1158	MPK9
NP_001233762	NM_001246833.2:86..1558	CycA1
NP_001233764	NM_001246835.2:122..727	LOC544256
NP_001233765	NM_001246836.2:335..2875	ARF2
NP_001233766	NM_001246837.2:1..858	EXPB2
NP_001233767	NM_001246838.1:23..1141	MAPK4
NP_001233768	NM_001246839.2:247..1725	CycA2
NP_001233769	NM_001246840.1:10..687	LOC544001
NP_001233770	NM_001246841.1:1..1530	NRAMP3
NP_001233771	NM_001246842.1:12..2447	ARF4
NP_001233772	NM_001246843.2:107..1888	5PT3
NP_001233773	NM_001246844.1:227..2107	Bti9
NP_001233774	NM_001246845.3:305..3241	XRN4
NP_001233775	NM_001246846.3:200..1228	LOC544002
NP_001233777	NM_001246848.2:209..1759	GABA-TP3
NP_001233778	NM_001246849.2:154..1134	LOC778242
NP_001233780	NM_001246851.2:269..2347	HSP70
NP_001233783	NM_001246854.2:70..1059	TCP1
NP_001233784	NM_001246855.2:56..2329	CAS1
NP_001233788	NM_001246859.3:89..1117	RAD51
NP_001233789	NM_001246860.2:189..938	FESOD
NP_001233790	NM_001246861.2:1..1023	pmt
NP_001233791	NM_001246862.2:196..1329	LOC100134915
NP_001233792	NM_001246863.2:201..1055	TCP5
NP_001233793	NM_001246864.2:147..1412	SUN
NP_001233794	NM_001246865.1:181..1260	cycD3
NP_001233795	NM_001246866.2:4..1182	TAPG1
NP_001233796	NM_001246867.2:26..694	ERF3
NP_001233797	NM_001246868.2:52..777	SlCYC1
NP_001233798	NM_001246869.2:114..770	Rab11a
NP_001233800	NM_001246871.2:85..672	LOC544261
NP_001233801	NM_001246872.2:210..968	LOC778245
NP_001233802	NM_001246873.2:9..1049	SLBRC1A
NP_001233803	NM_001246874.2:102..1166	Pti1
NP_001233804	NM_001246875.2:336..1256	PP2Ac2
NP_001233805	NM_001246876.3:126..1955	MTS1
NP_001233806	NM_001246877.1:441..1565	TCP12
NP_001233807	NM_001246878.2:174..1241	KN1
NP_001233808	NM_001246879.1:1..393	LOC544263
NP_001233809	NM_001246880.2:17..1789	MTS2
NP_001233810	NM_001246881.2:15..764	TCP15
NP_001233811	NM_001246882.1:10..828	LOC100147720
NP_001233812	NM_001246883.2:43..2733	TomloxC
NP_001233813	NM_001246884.2:65..853	LOC544264
NP_001233814	NM_001246885.2:132..1220	TMT
NP_001233815	NM_001246886.1:44..1294	TCP17
NP_001233816	NM_001246887.2:57..1775	LOC100147721
NP_001233817	NM_001246888.1:41..391	DAD1
NP_001233819	NM_001246890.2:68..958	XTH6
NP_001233820	NM_001246891.2:206..982	CIP2b
NP_001233821	NM_001246892.2:233..838	TCP19
NP_001233822	NM_001246893.1:74..1585	GAD2
NP_001233823	NM_001246894.2:172..783	Rab1A
NP_001233824	NM_001246895.2:56..472	Dea1
NP_001233825	NM_001246896.1:16..354	SlFKBP12
NP_001233826	NM_001246897.1:4..984	TCP21
NP_001233827	NM_001246898.2:1..1455	GAD3
NP_001233828	NM_001246899.2:84..692	Rab1B
NP_001233829	NM_001246900.1:1..1386	LOC544267
NP_001233830	NM_001246901.1:1..1017	CIP4
NP_001233831	NM_001246902.2:288..1475	TCP24
NP_001233832	NM_001246903.2:93..956	SSR1
NP_001233833	NM_001246904.2:153..764	Rab1C
NP_001233834	NM_001246905.1:1..936	LOC544268
NP_001233835	NM_001246906.2:101..586	LOC100736525
NP_001233836	NM_001246907.2:48..1070	SSR2
NP_001233837	NM_001246908.2:39..845	IMP3
NP_001233838	NM_001246909.2:48..1685	LeCCD1B
NP_001233839	NM_001246910.2:71..1246	CO1
NP_001233840	NM_001246911.2:119..1132	SlDMR6-1
NP_001233841	NM_001246912.3:156..1724	SSADH
NP_001233842	NM_001246913.2:29..1777	Wiv-1
NP_001233843	NM_001246914.1:1..798	IMP2
NP_001233844	NM_001246915.1:1..1722	NML2
NP_001233845	NM_001246916.2:81..1496	AADC1A
NP_001233846	NM_001246917.2:78..929	LOC100736527
NP_001233847	NM_001246918.1:75..842	ca3
NP_001233848	NM_001246919.2:61..1185	3OH-1
NP_001233849	NM_001246920.1:78..344	fsm1
NP_001233850	NM_001246921.2:74..1309	gdh1
NP_001233851	NM_001246922.1:20..1036	ARG2
NP_001233852	NM_001246923.2:78..1493	AADC1B
NP_001233853	NM_001246924.2:48..1499	GAME1
NP_001233854	NM_001246925.2:246..2315	TBP1
NP_001233855	NM_001246926.2:31..1098	3OH-2
NP_001233856	NM_001246927.1:13..792	yfe37
NP_001233857	NM_001246928.2:97..1848	PMEU1
NP_001233858	NM_001246929.2:93..983	XTH1
NP_001233859	NM_001246930.1:1..1398	AADC2
NP_001233860	NM_001246931.1:74..1522	GAME2
NP_001233861	NM_001246932.2:36..710	Mdip1
NP_001233862	NM_001246933.2:19..1734	LAPA1
NP_001233863	NM_001246934.1:49..1377	DHQS
NP_001233865	NM_001246936.2:493..984	ZIP
NP_001233866	NM_001246937.1:1..1890	SERK1
NP_001233867	NM_001246938.2:96..1058	ACO4-like
NP_001233868	NM_001246939.3:152..1219	opr2
NP_001233869	NM_001246940.1:1..402	PRO1
NP_001233870	NM_001246941.2:42..551	P18
NP_001233871	NM_001246942.1:1..1854	SERK3B
NP_001233872	NM_001246943.2:80..712	MTSHP
NP_001233873	NM_001246944.2:189..1379	opr3
NP_001233874	NM_001246945.2:160..834	DCL
NP_001233876	NM_001246947.2:81..1061	ArcA1
NP_001233877	NM_001246948.2:143..2071	PRK2
NP_001233878	NM_001246949.2:71..1798	LOC544276
NP_001233879	NM_001246950.1:1..1929	sfr2
NP_001233880	NM_001246951.1:1..810	LOC100736533
NP_001233881	NM_001246952.2:79..1059	ArcA2
NP_001233882	NM_001246953.2:24..1466	st3
NP_001233883	NM_001246954.1:109..2118	PRK1
NP_001233884	NM_001246955.2:36..1769	LAPA2
NP_001233885	NM_001246956.2:387..1997	nhx4
NP_001233886	NM_001246957.1:151..1683	LOC100736534
NP_001233887	NM_001246958.2:143..1015	kdsA
NP_001233888	NM_001246959.2:137..1123	FRK2
NP_001233889	NM_001246960.2:200..3775	rpb2
NP_001233890	NM_001246961.1:420..1151	LOC778262
NP_001233891	NM_001246962.2:192..1616	LOC100736535
NP_001233892	NM_001246963.2:107..1135	t19-8
NP_001233893	NM_001246964.2:336..1379	Frk1
NP_001233894	NM_001246965.2:341..2248	ETR3
NP_001233896	NM_001246967.2:1..2631	TPS1
NP_001233897	NM_001246968.2:87..1226	MAPK7
NP_001233898	NM_001246969.1:51..605	copz1
NP_001233899	NM_001246970.2:82..993	cdkB1
NP_001233900	NM_001246971.2:38..745	HSP21
NP_001233901	NM_001246972.1:1..822	IMP1
NP_001233902	NM_001246973.2:127..858	LOC778264
NP_001233903	NM_001246974.2:162..1973	DRM5
NP_001233904	NM_001246975.1:58..609	copz2
NP_001233905	NM_001246976.2:35..982	cdkB2
NP_001233907	NM_001246978.2:39..2192	PRO2
NP_001233908	NM_001246979.2:296..1810	AP2b
NP_001233909	NM_001246980.1:124..819	LOC778265
NP_001233910	NM_001246981.1:46..2358	XYL1
NP_001233911	NM_001246982.2:346..1086	TM29
NP_001233912	NM_001246983.1:117..1499	LOC544026
NP_001233913	NM_001246984.3:80..556	LOC544282
NP_001233914	NM_001246985.1:61..741	LOC778266
NP_001233915	NM_001246986.2:163..1890	MAPK16
NP_001233916	NM_001246987.1:327..1931	NHX1
NP_001233917	NM_001246988.2:34..1197	TAPG4
NP_001233918	NM_001246989.2:187..1761	AgpL1
NP_001233919	NM_001246990.2:422..1885	SlLAX1
NP_001233920	NM_001246991.2:6..3170	sps
NP_001233921	NM_001246992.3:65..2032	app1
NP_001233922	NM_001246993.2:122..1579	ACS1A
NP_001233924	NM_001246995.1:1..1473	LOC100736541
NP_001233925	NM_001246996.2:354..2378	ARF1
NP_001233926	NM_001246997.2:44..2959	ide
NP_001233927	NM_001246998.2:111..1073	TKn3
NP_001233928	NM_001246999.1:39..989	ACO4
NP_001233930	NM_001247001.2:195..2084	Bti9
NP_001233931	NM_001247002.2:297..2114	EIL4
NP_001233932	NM_001247003.2:74..2038	app2
NP_001233934	NM_001247005.3:34..267	mcpi
NP_001233936	NM_001247007.1:1..1854	LOC100736543
NP_001233937	NM_001247008.2:197..2992	spy
NP_001233938	NM_001247009.2:59..541	ER5
NP_001233939	NM_001247010.2:55..264	rpl38
NP_001233940	NM_001247011.2:103..1650	CYP734A7
NP_001233941	NM_001247012.2:300..1364	T6
NP_001233942	NM_001247013.1:11..739	ureF
NP_001233943	NM_001247014.2:320..2173	Cel3
NP_001233944	NM_001247015.2:213..863	ypt2
NP_001233945	NM_001247016.2:127..1422	T12
NP_001233946	NM_001247017.1:229..1470	FUT13
NP_001233947	NM_001247018.2:201..1757	AGP-S2
NP_001233948	NM_001247019.1:13..1665	PME2.1
NP_001233949	NM_001247020.2:321..1358	pip1
NP_001233950	NM_001247021.1:13..1272	FtsZ1
NP_001233951	NM_001247022.2:84..1823	ME2
NP_001233952	NM_001247023.2:23..1135	ptpkis1
NP_001233953	NM_001247024.2:45..389	LE16
NP_001233954	NM_001247025.2:263..1318	GBF4
NP_001233955	NM_001247026.1:28..1470	SlVPE5
NP_001233956	NM_001247027.2:69..1181	TCP20
NP_001233957	NM_001247028.1:139..1635	hxk1
NP_001233958	NM_001247029.2:196..981	EXP1
NP_001233959	NM_001247030.2:58..1179	SNF4
NP_001233960	NM_001247031.1:213..1700	MAPK14
NP_001233961	NM_001247032.2:78..1193	E8-6
NP_001233962	NM_001247033.2:4..450	sph1
NP_001233963	NM_001247034.2:94..1134	FTA
NP_001233964	NM_001247035.2:79..663	UBC1
NP_001233966	NM_001247037.2:123..1100	TCP13
NP_001233967	NM_001247038.2:90..584	LOC543525
NP_001233968	NM_001247039.2:212..1129	ASCL
NP_001233969	NM_001247040.2:69..1436	FTB
NP_001233970	NM_001247041.2:71..1069	cevi16
NP_001233971	NM_001247042.2:207..1436	AGAL
NP_001233972	NM_001247043.1:28..1077	JA2
NP_001233973	NM_001247044.3:119..514	profilin
NP_001233974	NM_001247045.2:81..608	SP
NP_001233975	NM_001247046.1:111..932	THM27
NP_001233976	NM_001247047.2:204..1397	MADS-RIN-MADS-MC
NP_001233977	NM_001247048.2:45..1592	agpL3
NP_001233978	NM_001247049.1:8..1318	Dif54
NP_001233979	NM_001247050.1:186..1616	AAP3
NP_001233980	NM_001247051.2:178..810	krp1
NP_001233981	NM_001247052.1:17..2899	tVPS41
NP_001233982	NM_001247053.2:11..2248	P69B
NP_001233983	NM_001247054.2:49..1470	AAP1
NP_001233984	NM_001247055.2:9..575	krp2
NP_001233985	NM_001247056.2:69..884	H1
NP_001233986	NM_001247057.3:258..1583	ProT1
NP_001233987	NM_001247058.2:35..520	LOC544042
NP_001233988	NM_001247059.2:64..390	LOC544298
NP_001233989	NM_001247060.1:14..442	H2B-1
NP_001233990	NM_001247061.1:112..1431	ProT2
NP_001233991	NM_001247062.2:387..1133	SlCRF1
NP_001233993	NM_001247064.3:82..1653	atg6
NP_001233994	NM_001247065.1:21..1349	ProT3
NP_001233996	NM_001247067.2:25..489	LOC544300
NP_001233997	NM_001247068.1:35..1204	RPL3
NP_001233998	NM_001247069.2:35..1792	OPT1
NP_001233999	NM_001247070.2:231..1262	LOC543789
NP_001234000	NM_001247071.2:42..359	LOC544301
NP_001234001	NM_001247072.2:133..1173	mMDH1
NP_001234002	NM_001247073.2:143..1417	MSI1
NP_001234003	NM_001247074.1:25..834	psi14B
NP_001234004	NM_001247075.3:75..1247	SAM3
NP_001234005	NM_001247076.1:1..1074	gMDH
NP_001234006	NM_001247077.1:1..1584	Kap-alpha1
NP_001234007	NM_001247078.1:60..842	tft4
NP_001234008	NM_001247079.2:97..2499	CPS
NP_001234009	NM_001247080.2:87..1379	chMDH
NP_001234010	NM_001247081.2:237..1808	GSH1
NP_001234011	NM_001247082.2:22..1212	mpka1;1
NP_001234012	NM_001247083.2:103..1560	SAHH
NP_001234013	NM_001247084.2:232..1707	MDHAR
NP_001234014	NM_001247085.3:118..1758	GSH2
NP_001234015	NM_001247086.3:35..856	wus
NP_001234016	NM_001247087.3:123..788	RAN1
NP_001234017	NM_001247088.3:70..843	exp11
NP_001234018	NM_001247089.2:89..1249	LOC544050
NP_001234019	NM_001247090.2:68..802	AOC
NP_001234020	NM_001247091.2:72..737	RAN2A
NP_001234021	NM_001247092.2:44..1417	PG2
NP_001234022	NM_001247093.2:81..800	THT7-8
NP_001234023	NM_001247094.1:24..689	RAN2B
NP_001234024	NM_001247095.2:97..1044	ACO1
NP_001234025	NM_001247096.2:169..1254	GMP
NP_001234026	NM_001247097.2:1..1410	ACS3
NP_001234027	NM_001247098.2:118..1167	spe4
NP_001234028	NM_001247099.2:95..1318	LOC544309
NP_001234029	NM_001247100.2:53..1267	9612
NP_001234030	NM_001247101.3:127..2892	gluII
NP_001234031	NM_001247102.2:77..535	SODCC.1
NP_001234032	NM_001247103.2:65..805	CAB6A
NP_001234033	NM_001247104.2:97..1266	CHS1
NP_001234034	NM_001247105.2:83..883	ail
NP_001234035	NM_001247106.2:86..1432	LeEF-1
NP_001234036	NM_001247107.2:99..1268	CHS2
NP_001234037	NM_001247108.1:26..931	aco5
NP_001234038	NM_001247109.1:48..440	TAS14
NP_001234039	NM_001247110.3:67..828	LOC544312
NP_001234040	NM_001247111.2:50..823	det2
NP_001234041	NM_001247112.2:143..1651	LOC544313
NP_001234042	NM_001247113.3:39..455	PSBR
NP_001234043	NM_001247114.1:38..1624	PT2
NP_001234046	NM_001247117.2:73..321	LEMT1
NP_001234047	NM_001247118.2:441..2474	COP1
NP_001234048	NM_001247119.2:269..1234	ca2
NP_001234049	NM_001247120.2:50..1867	CYP97A29
NP_001234050	NM_001247121.2:79..309	MT2
NP_001234051	NM_001247122.1:80..1717	LOC543548
NP_001234052	NM_001247123.2:149..1756	bmy3
NP_001234054	NM_001247125.2:82..300	MT3
NP_001234055	NM_001247126.2:38..1684	SSTLE1
NP_001234056	NM_001247127.2:194..1522	mdh
NP_001234057	NM_001247128.2:42..491	LOC544061
NP_001234058	NM_001247129.2:10..1653	CYP97C11
NP_001234059	NM_001247130.1:24..458	SEND33
NP_001234061	NM_001247132.2:250..2148	alpha-DOX2
NP_001234064	NM_001247135.2:435..2558	adc1
NP_001234066	NM_001247137.2:56..1426	LOC778303
NP_001234067	NM_001247138.1:1..2832	MSH2
NP_001234068	NM_001247139.2:33..1061	FPS1
NP_001234069	NM_001247140.1:31..1989	lin9
NP_001234070	NM_001247141.1:108..1244	20ox-1
NP_001234071	NM_001247142.2:38..805	APS1
NP_001234072	NM_001247143.1:1..1077	S
NP_001234073	NM_001247144.2:1033..4179	LCA1
NP_001234074	NM_001247145.2:88..432	TSW12
NP_001234075	NM_001247146.2:88..732	LOC778306
NP_001234076	NM_001247147.2:160..1353	LOC543811
NP_001234077	NM_001247148.2:167..853	LeDEF
NP_001234078	NM_001247149.2:52..855	EXPA3
NP_001234079	NM_001247150.2:69..2057	LOC543812
NP_001234080	NM_001247151.2:60..1394	PGH1
NP_001234081	NM_001247152.2:80..871	EXPA4
NP_001234082	NM_001247153.2:11..685	LOC543813
NP_001234083	NM_001247154.1:24..455	PR-P2
NP_001234085	NM_001247156.1:68..787	EXPA5
NP_001234086	NM_001247157.1:11..667	LOC543814
NP_001234087	NM_001247158.1:49..1146	GGPS1
NP_001234088	NM_001247159.2:1..678	LOC543815
NP_001234089	NM_001247160.2:122..1369	GPS
NP_001234090	NM_001247161.2:11..1504	cel5
NP_001234091	NM_001247162.2:49..729	GST-T4
NP_001234092	NM_001247163.2:250..1317	SDH
NP_001234093	NM_001247164.2:328..2157	LOC543561
NP_001234094	NM_001247165.2:59..721	LOC543817
NP_001234095	NM_001247166.2:318..2069	pds
NP_001234096	NM_001247167.2:159..1046	TH1
NP_001234097	NM_001247168.2:101..877	TFT6
NP_001234098	NM_001247169.1:44..2632	TomloxE
NP_001234099	NM_001247170.2:288..1430	ADH2
NP_001234100	NM_001247171.3:155..1048	TH2
NP_001234101	NM_001247172.2:160..1110	AN35
NP_001234102	NM_001247173.2:67..2496	PLDa1
NP_001234103	NM_001247174.2:56..808	LOC778315
NP_001234104	NM_001247175.2:74..1018	AN34
NP_001234105	NM_001247176.2:67..648	TDR8
NP_001234106	NM_001247177.2:98..691	LOC778316
NP_001234107	NM_001247178.2:73..840	LOC543565
NP_001234108	NM_001247179.1:63..2750	PLDb2
NP_001234109	NM_001247180.3:109..885	PSBP
NP_001234110	NM_001247181.1:95..307	LOC778317
NP_001234111	NM_001247182.2:54..524	Glb2
NP_001234112	NM_001247183.1:123..1025	SK
NP_001234113	NM_001247184.2:20..856	LOC778318
NP_001234115	NM_001247186.2:133..915	RPL8
NP_001234116	NM_001247187.2:44..415	LOC778319
NP_001234117	NM_001247188.2:228..1304	LOC543824
NP_001234118	NM_001247189.1:39..350	LOC544080
NP_001234119	NM_001247190.2:53..607	LOC778320
NP_001234120	NM_001247191.1:30..986	LOC543825
NP_001234121	NM_001247192.2:37..348	LOC544081
NP_001234122	NM_001247193.2:85..552	LOC778321
NP_001234123	NM_001247194.2:23..655	CBF1
NP_001234124	NM_001247195.2:333..1613	LOC778322
NP_001234125	NM_001247196.1:1..732	AIM1
NP_001234126	NM_001247197.3:118..3087	RBOH1
NP_001234127	NM_001247198.1:8..1603	LeNRT2.3
NP_001234128	NM_001247199.2:169..699	PR-1a1
NP_001234129	NM_001247200.2:141..1757	CNX61.0
NP_001234130	NM_001247201.3:38..505	HSP17.4
NP_001234131	NM_001247202.2:70..1269	Man4
NP_001234132	NM_001247203.2:65..1042	CEVI-1
NP_001234133	NM_001247204.3:157..1185	AUREA
NP_001234135	NM_001247206.2:80..877	LOC543829
NP_001234136	NM_001247207.2:96..1436	hdc
NP_001234137	NM_001247208.2:30..362	ASR1
NP_001234138	NM_001247209.2:160..555	LOC543830
NP_001234139	NM_001247210.2:91..951	PIP1-5
NP_001234140	NM_001247211.2:172..822	ER43
NP_001234141	NM_001247212.3:235..1605	GCH1
NP_001234142	NM_001247213.2:48..710	cathDInh
NP_001234143	NM_001247214.2:71..3013	hsp100/ClpB
NP_001234144	NM_001247215.1:1..2451	FLACCA
NP_001234145	NM_001247216.1:77..535	LOC778328
NP_001234146	NM_001247217.1:1..1797	LOC543833
NP_001234147	NM_001247218.2:104..1375	LeMA-1
NP_001234148	NM_001247219.2:252..1823	Det1
NP_001234149	NM_001247220.2:89..2353	ETR1
NP_001234150	NM_001247221.2:87..2351	ETR6
NP_001234151	NM_001247222.2:28..1668	PE1
NP_001234152	NM_001247223.1:1..1005	cMDH
NP_001234153	NM_001247224.2:102..2312	ETR2
NP_001234154	NM_001247225.1:1..741	THT7-1
NP_001234155	NM_001247226.2:20..1054	Q`a
NP_001234156	NM_001247227.2:60..1475	ACS5
NP_001234157	NM_001247228.3:153..815	LOC543836
NP_001234158	NM_001247229.2:37..1071	Q`b
NP_001234159	NM_001247230.1:1..1509	KPP
NP_001234160	NM_001247231.2:64..1479	ACS8
NP_001234161	NM_001247232.1:8..700	PR-5
NP_001234162	NM_001247233.2:116..571	ACI39
NP_001234163	NM_001247234.1:1..1836	LOC100527965
NP_001234164	NM_001247235.2:140..1573	ACS6
NP_001234165	NM_001247236.2:57..800	EXP2
NP_001234166	NM_001247237.2:47..1384	LOC543838
NP_001234167	NM_001247238.2:1..1425	JJH1
NP_001234169	NM_001247240.2:351..1052	CIP1
NP_001234170	NM_001247241.1:1..1896	PIN2
NP_001234171	NM_001247242.1:47..535	TPx1
NP_001234172	NM_001247243.3:213..2090	Cel8
NP_001234173	NM_001247244.2:107..844	FUL1
NP_001234174	NM_001247245.2:67..513	NDK
NP_001234175	NM_001247246.2:762..3422	EOL1
NP_001234176	NM_001247247.2:38..1819	LOC100301919
NP_001234177	NM_001247248.1:1..1815	PIN3
NP_001234178	NM_001247249.2:172..1629	ACS2
NP_001234179	NM_001247250.1:131..1417	Ls
NP_001234180	NM_001247251.2:63..389	RPS25
NP_001234181	NM_001247252.3:188..1951	LOC100301920
NP_001234182	NM_001247253.2:227..3454	Xpo1
NP_001234183	NM_001247254.1:35..1015	ChrC
NP_001234184	NM_001247255.1:1..1962	PIN4
NP_001234185	NM_001247256.2:171..2423	LOC606305
NP_001234186	NM_001247257.2:115..1593	CAT2
NP_001234188	NM_001247259.2:109..375	TLRP
NP_001234189	NM_001247260.1:65..337	matriochka
NP_001234190	NM_001247261.4:104..1855	LOC100301921
NP_001234191	NM_001247262.1:70..2088	ftsH6
NP_001234192	NM_001247263.1:1..1077	PIN5
NP_001234193	NM_001247264.2:84..542	MAF1
NP_001234194	NM_001247265.2:86..757	LOC543842
NP_001234195	NM_001247266.2:27..719	RNALE
NP_001234196	NM_001247267.2:91..2217	LOC100037730
NP_001234197	NM_001247268.1:1..1686	LOC100301922
NP_001234198	NM_001247269.1:108..2102	Acx1A
NP_001234199	NM_001247270.1:1..1617	PIN6
NP_001234200	NM_001247271.2:111..1304	PGcat
NP_001234202	NM_001247273.2:69..2735	LOC100037731
NP_001234203	NM_001247274.1:1..1806	LOC100301923
NP_001234204	NM_001247275.1:1..1761	PIN7
NP_001234205	NM_001247276.2:569..2854	ETR4
NP_001234206	NM_001247277.2:16..1143	FRK4
NP_001234207	NM_001247278.2:53..916	tXET-B2
NP_001234208	NM_001247279.2:33..956	LOC100037732
NP_001234209	NM_001247280.1:278..4027	MDR1
NP_001234210	NM_001247281.2:190..1530	SOS2
NP_001234211	NM_001247282.1:1..1074	PIN8
NP_001234212	NM_001247283.2:673..2976	ETR5
NP_001234213	NM_001247284.2:59..928	tXET-B1
NP_001234214	NM_001247285.2:20..3073	PHOT1
NP_001234215	NM_001247286.2:199..1566	DOT
NP_001234216	NM_001247287.1:179..1561	AMT1-3
NP_001234217	NM_001247288.1:1..666	vis1
NP_001234218	NM_001247289.2:71..481	LOC544102
NP_001234219	NM_001247290.1:104..994	NAM1
NP_001234220	NM_001247291.1:1..1785	PIN9
NP_001234221	NM_001247292.2:1..1059	OVATE
NP_001234222	NM_001247293.1:1..675	gst
NP_001234223	NM_001247294.2:128..1057	SRG1
NP_001234224	NM_001247295.3:29..835	DHAR2
NP_001234225	NM_001247296.2:155..619	LOC543848
NP_001234226	NM_001247297.2:282..1784	LCY1
NP_001234227	NM_001247298.2:47..955	tbn1
NP_001234228	NM_001247299.2:66..1565	SRG2
NP_001234229	NM_001247300.2:69..557	BTF3
NP_001234230	NM_001247301.1:1..1044	PIN10
NP_001234231	NM_001247302.2:152..745	rem-1
NP_001234232	NM_001247303.2:116..1573	PP5
NP_001234233	NM_001247304.2:149..1009	THOM1
NP_001234234	NM_001247305.2:119..1939	LOC100037737
NP_001234235	NM_001247306.2:70..1587	amadh2
NP_001234237	NM_001247308.2:202..2070	ARF17
NP_001234238	NM_001247309.2:233..757	rem-2
NP_001234239	NM_001247310.2:237..1097	CYC1
NP_001234240	NM_001247311.2:51..1403	CMPG1
NP_001234241	NM_001247312.2:135..1394	LOC101258610
NP_001234243	NM_001247314.2:50..1723	GR
NP_001234244	NM_001247315.1:10..708	CIP2a
NP_001234245	NM_001247316.2:133..2040	LOC543596
NP_001234246	NM_001247317.2:50..655	cevi57
NP_001234247	NM_001247318.2:181..627	UBC3
NP_001234248	NM_001247319.1:62..1114	LOC543597
NP_001234249	NM_001247320.2:28..1344	Xegip
NP_001234250	NM_001247321.3:434..1408	VAHOX1
NP_001234251	NM_001247322.2:23..751	LOC100301933
NP_001234252	NM_001247323.1:49..1107	LOC543598
NP_001234253	NM_001247324.2:53..1597	AMT1-2
NP_001234254	NM_001247325.2:91..1149	NAM
NP_001234255	NM_001247326.2:262..1875	nhx3
NP_001234256	NM_001247327.2:73..1431	XOPG1
NP_001234257	NM_001247328.2:61..2304	P69A
NP_001234258	NM_001247329.3:43..2694	LKT1
NP_001234259	NM_001247330.2:93..2801	loxF
NP_001234261	NM_001247332.1:86..772	Prg1
NP_001234262	NM_001247333.1:6..803	MYB
NP_001234263	NM_001247334.2:113..1507	CYP85A1
NP_001234265	NM_001247336.1:1..1356	LOC100505457
NP_001234266	NM_001247337.2:171..1292	MAPK5
NP_001234267	NM_001247338.2:94..879	tft8
NP_001234268	NM_001247339.2:118..1200	LOC100037490
NP_001234269	NM_001247340.1:1..1443	SQD1
NP_001234270	NM_001247341.2:2..880	GRX1
NP_001234271	NM_001247342.2:241..3057	Wfi1
NP_001234272	NM_001247343.1:77..862	tft9
NP_001234274	NM_001247345.1:1..1116	MST1
NP_001234275	NM_001247346.1:53..3325	DDB1
NP_001234276	NM_001247347.2:201..1283	LOC543604
NP_001234277	NM_001247348.2:117..1115	SCOA
NP_001234278	NM_001247349.1:44..802	tft10
NP_001234280	NM_001247351.1:49..1479	ACS4
NP_001234281	NM_001247352.2:145..2016	LOC543861
NP_001234282	NM_001247353.3:163..2463	SBT1
NP_001234283	NM_001247354.2:16..282	JJH3
NP_001234284	NM_001247355.1:1..1701	LOC100301941
NP_001234285	NM_001247356.1:90..1856	LysRS
NP_001234286	NM_001247357.2:142..387	TIM10
NP_001234287	NM_001247358.3:137..2008	LOC543862
NP_001234288	NM_001247359.1:116..2443	SBT2
NP_001234289	NM_001247360.3:226..3084	PHOT2
NP_001234290	NM_001247361.1:211..489	Style2.1
NP_001234291	NM_001247362.2:79..300	MT4
NP_001234292	NM_001247363.2:14..889	LOC543607
NP_001234293	NM_001247364.2:113..1378	LOC543863
NP_001234294	NM_001247365.2:30..1037	THM6
NP_001234296	NM_001247367.1:1..858	hb-1
NP_001234297	NM_001247368.1:1..999	CCR2
NP_001234298	NM_001247369.2:23..2701	TBG2
NP_001234299	NM_001247370.2:122..1072	LOC543864
NP_001234300	NM_001247371.2:141..1070	THM16
NP_001234301	NM_001247372.2:118..1200	LOC100301944
NP_001234302	NM_001247373.2:39..1130	GGPS2
NP_001234303	NM_001247374.2:121..2637	TBG3
NP_001234304	NM_001247375.1:1..837	PPCK2
NP_001234305	NM_001247376.2:296..1924	GRAS1
NP_001234306	NM_001247377.1:31..897	TH3
NP_001234307	NM_001247378.2:130..2742	TBG7
NP_001234308	NM_001247379.2:154..936	ERF2
NP_001234309	NM_001247380.2:6..2159	MFP1
NP_001234310	NM_001247381.2:253..2253	GRAS4
NP_001234311	NM_001247382.2:50..430	LOC778362
NP_001234312	NM_001247383.2:531..3089	TBG5
NP_001234313	NM_001247384.2:107..712	ERF4
NP_001234314	NM_001247385.2:48..527	PR1b1
NP_001234315	NM_001247386.2:470..2161	GRAS6
NP_001234316	NM_001247387.2:143..2386	ARF3
NP_001234317	NM_001247388.3:253..2790	TBG6
NP_001234318	NM_001247389.1:1..1593	NRAMP1
NP_001234319	NM_001247390.2:194..3538	RdRP
NP_001234320	NM_001247391.2:86..1012	Asc-1
NP_001234321	NM_001247392.2:134..1948	SUT2
NP_001234322	NM_001247393.2:49..906	BCCP1
NP_001234323	NM_001247394.1:6..1445	cel7
NP_001234324	NM_001247395.2:52..1452	SlCYP1
NP_001234325	NM_001247396.3:170..1684	LOC543870
NP_001234326	NM_001247397.2:123..1907	dhbK
NP_001234327	NM_001247398.1:105..2000	GRAS10
NP_001234328	NM_001247399.2:81..380	sig1
NP_001234329	NM_001247400.2:49..2208	FRO1
NP_001234330	NM_001247401.2:105..2594	TCTR1
NP_001234331	NM_001247402.2:72..1175	csn5
NP_001234332	NM_001247403.2:1..1479	LOC543872
NP_001234333	NM_001247404.2:114..863	PAD1
NP_001234334	NM_001247405.2:79..906	LOC100037504
NP_001234335	NM_001247406.2:678..1880	lanceolate
NP_001234336	NM_001247407.2:187..1734	GABA-TP1
NP_001234337	NM_001247408.2:222..1805	CrtL-e-1
NP_001234338	NM_001247409.1:31..999	GA2ox2
NP_001234339	NM_001247410.2:429..863	LeZIP2
NP_001234340	NM_001247411.2:54..1430	GABA-TP2
NP_001234341	NM_001247412.2:37..456	MBF1a
NP_001234342	NM_001247413.2:57..884	XET2
NP_001234343	NM_001247414.1:125..1357	FZY
NP_001234344	NM_001247415.2:266..1768	SUT4
NP_001234345	NM_001247416.1:1..654	SPGB
NP_001234346	NM_001247417.1:68..1471	ACS7B
NP_001234347	NM_001247418.2:101..346	CCH
NP_001234348	NM_001247419.2:41..970	CrtR-b1
NP_001234349	NM_001247420.1:1..1053	LOC100037509
NP_001234350	NM_001247421.1:1..2430	TMP
NP_001234351	NM_001247422.3:35..787	LOC543878
NP_001234352	NM_001247423.2:48..530	TSI-1
NP_001234353	NM_001247424.2:126..1163	SRK2C
NP_001234354	NM_001247425.2:71..1384	TAL
NP_001234355	NM_001247426.1:87..1271	MPK2
NP_001234356	NM_001247427.3:27..2501	cul4
NP_001234357	NM_001247428.2:1..1614	LOC100037511
NP_001234358	NM_001247429.1:95..634	LOC100191111
NP_001234359	NM_001247430.1:39..812	EXPA8
NP_001234360	NM_001247431.2:130..1251	MPK3
NP_001234361	NM_001247432.2:152..1768	PT1
NP_001234362	NM_001247433.1:58..1572	LOC100037512
NP_001234363	NM_001247434.2:36..1130	GA20ox4
NP_001234364	NM_001247435.2:115..867	EXPA10
NP_001234365	NM_001247436.1:48..1814	GAI
NP_001234366	NM_001247437.2:147..1268	ICDH1
NP_001234367	NM_001247438.2:398..1582	TCP3
NP_001234368	NM_001247439.2:19..1296	LOC100191113
NP_001234369	NM_001247440.3:58..945	XET4
NP_001234370	NM_001247441.2:156..2300	LOC543882
NP_001234372	NM_001247443.2:1..2361	LOC100037514
NP_001234373	NM_001247444.1:1..921	LOC100191114
NP_001234374	NM_001247445.2:225..2033	LOC543627
NP_001234375	NM_001247446.2:30..470	LOC543883
NP_001234376	NM_001247447.2:180..1064	SICDKA1
NP_001234377	NM_001247448.2:72..539	DNAJ
NP_001234378	NM_001247449.2:13..528	PTS
NP_001234379	NM_001247450.2:50..712	BI-GST/GPX
NP_001234380	NM_001247451.2:34..774	LOC543884
NP_001234381	NM_001247452.2:154..1038	cdc2A-2
NP_001234382	NM_001247453.1:43..1872	LOC100037516
NP_001234383	NM_001247454.2:243..2009	zds
NP_001234384	NM_001247455.2:45..770	LOC543885
NP_001234385	NM_001247456.1:7..909	CPA
NP_001234386	NM_001247457.3:145..897	LOC100037517
NP_001234387	NM_001247458.1:79..1923	LOC100191117
NP_001234388	NM_001247459.1:5..1243	FALSIFLORA
NP_001234389	NM_001247460.2:40..663	LOC544142
NP_001234390	NM_001247461.1:34..567	LOC100191118
NP_001234391	NM_001247462.2:84..791	LTC
NP_001234392	NM_001247463.2:73..1968	LOC544143
NP_001234393	NM_001247464.2:315..2333	LOC100191119
NP_001234394	NM_001247465.2:30..869	PPCK1
NP_001234396	NM_001247467.2:376..1545	SlFRK3
NP_001234398	NM_001247469.2:45..1493	DDTFR18
NP_001234399	NM_001247470.2:1..1920	Dem2
NP_001234400	NM_001247471.1:17..760	CHI17
NP_001234401	NM_001247472.1:49..1065	MYB12
NP_001234402	NM_001247473.2:208..906	DDTFR10
NP_001234403	NM_001247474.2:33..1001	CHI9
NP_001234404	NM_001247475.2:22..783	CHI3
NP_001234405	NM_001247476.2:1..4398	GWD
NP_001234406	NM_001247477.2:234..1724	Hxk2
NP_001234407	NM_001247478.1:29..1099	SPM1
NP_001234408	NM_001247479.1:94..1233	LOC544150
NP_001234409	NM_001247480.2:361..1566	TPK1b
NP_001234410	NM_001247481.2:122..2041	LOC543895
NP_001234411	NM_001247482.1:42..1337	CS2
NP_001234412	NM_001247483.2:26..1579	LOC100191127
NP_001234413	NM_001247484.3:62..919	Aqp2
NP_001234414	NM_001247485.1:1..1929	LOC543896
NP_001234415	NM_001247486.2:99..1634	LOC544152
NP_001234416	NM_001247487.1:1..1380	LOC100191128
NP_001234417	NM_001247488.1:1..825	ANT1
NP_001234418	NM_001247489.1:91..1716	LOC544153
NP_001234419	NM_001247490.2:47..1411	LOC100191129
NP_001234420	NM_001247491.2:169..1599	HPL
NP_001234421	NM_001247492.2:73..861	LOC543898
NP_001234422	NM_001247493.2:208..1530	CS1
NP_001234423	NM_001247494.1:72..833	Cpn21
NP_001234424	NM_001247495.3:38..1558	LOC543899
NP_001234425	NM_001247496.3:141..1322	SAM1
NP_001234426	NM_001247497.1:11..3586	TKR
NP_001234427	NM_001247498.2:9..3104	Eix1
NP_001234428	NM_001247499.2:85..1584	LOC544156
NP_001234429	NM_001247500.1:67..1065	LOC543645
NP_001234431	NM_001247502.1:76..600	LEA14
NP_001234432	NM_001247503.2:126..1937	LOC100301981
NP_001234433	NM_001247504.1:1..1992	CCD7
NP_001234434	NM_001247505.1:219..1241	GGH1
NP_001234435	NM_001247506.2:61..429	LOC543646
NP_001234436	NM_001247507.1:1..2100	Hsp90-1
NP_001234437	NM_001247508.1:13..459	UBC
NP_001234438	NM_001247509.1:22..1035	GGH3
NP_001234439	NM_001247510.1:1..2100	HSC80
NP_001234440	NM_001247511.3:66..1100	GGH2
NP_001234441	NM_001247512.2:67..906	PDF1B
NP_001234442	NM_001247513.1:1..432	Stig1
NP_001234443	NM_001247514.1:45..692	AGP-1
NP_001234444	NM_001247515.1:1..399	rps16
NP_001234445	NM_001247516.2:107..1603	NSY
NP_001234446	NM_001247517.2:103..1155	Shy
NP_001234447	NM_001247518.3:68..625	GLX1
NP_001234448	NM_001247519.2:5..1165	LOC100191137
NP_001234449	NM_001247520.2:181..4266	AO1
NP_001234450	NM_001247521.2:156..902	BI-1
NP_001234452	NM_001247523.2:229..1434	LOC100191138
NP_001234453	NM_001247524.1:360..4463	TAO2
NP_001234454	NM_001247525.1:514..3027	CTR3
NP_001234455	NM_001247526.2:78..1895	LeNCED1
NP_001234456	NM_001247527.1:358..4452	TAO3
NP_001234457	NM_001247528.1:251..2632	CTR4
NP_001234458	NM_001247529.2:111..2033	ME1
NP_001234459	NM_001247530.2:16..711	eIF4E1
NP_001234460	NM_001247531.2:72..902	HrBP1
NP_001234461	NM_001247532.1:49..519	LOC543654
NP_001234462	NM_001247533.2:47..1207	LOC543910
NP_001234463	NM_001247534.1:168..875	LOC543655
NP_001234464	NM_001247535.1:136..1947	Coi1
NP_001234465	NM_001247536.2:303..2810	TBG1
NP_001234466	NM_001247537.2:46..1101	LOC543656
NP_001234467	NM_001247538.1:121..2829	LOC543912
NP_001234468	NM_001247539.2:165..605	ER24
NP_001234469	NM_001247540.2:100..627	CITRX
NP_001234470	NM_001247541.2:57..1085	XTH5
NP_001234471	NM_001247542.2:37..1155	TFIIIA
NP_001234472	NM_001247543.2:34..897	XTH3
NP_001234473	NM_001247544.2:9..1253	LeMAN2
NP_001234474	NM_001247545.2:1..3162	Ve1
NP_001234475	NM_001247546.2:7..894	XTH7
NP_001234476	NM_001247547.2:391..1926	DGK1
NP_001234477	NM_001247548.1:94..2964	LHA2
NP_001234478	NM_001247549.1:42..914	XTH9
NP_001234479	NM_001247550.2:65..244	DDTFR19
NP_001234480	NM_001247551.2:285..3194	LOC100136876
NP_001234482	NM_001247553.3:150..1055	NAC1
NP_001234483	NM_001247554.2:31..1869	PRK3
NP_001234484	NM_001247555.2:90..1208	FIE
NP_001234485	NM_001247556.2:175..2019	MAPKKKalpha
NP_001234486	NM_001247557.2:49..1005	GolS-1
NP_001234487	NM_001247558.2:89..1375	LOC543919
NP_001234488	NM_001247559.1:12..527	CyP
NP_001234489	NM_001247560.1:1..1623	LOC543920
NP_001234490	NM_001247561.2:414..3785	phyA
NP_001234491	NM_001247562.2:95..2041	hsc70
NP_001234492	NM_001247563.2:97..1092	NMP1
NP_001234493	NM_001247564.2:100..1128	spdsyn
NP_001234495	NM_001247566.1:54..1199	DHS
NP_001234496	NM_001247567.2:409..1737	AAT
NP_001234498	NM_001247569.2:109..567	Glb1
NP_001234499	NM_001247570.2:79..558	eIF-5A1
NP_001234500	NM_001247571.2:73..921	DIG3
NP_001234501	NM_001247572.2:37..846	psi14A
NP_001234502	NM_001247573.2:142..1626	LOC100736436
NP_001234503	NM_001247574.2:96..578	eIF-5A2
NP_001234504	NM_001247575.1:373..2484	LOC543924
NP_001234505	NM_001247576.1:597..1013	abz1
NP_001234506	NM_001247577.2:114..713	PIIGLB1
NP_001234507	NM_001247578.1:52..531	eIF-5A3
NP_001234508	NM_001247579.2:92..829	LOC543925
NP_001234509	NM_001247580.2:388..2928	PLDb1
NP_001234510	NM_001247581.2:21..584	CHRD
NP_001234511	NM_001247582.2:135..1235	PTOX
NP_001234513	NM_001247584.2:131..1249	JERF1
NP_001234514	NM_001247585.2:163..1668	SD1
NP_001234515	NM_001247586.1:1..558	TIL
NP_001234516	NM_001247587.2:287..1207	PP2Ac1
NP_001234517	NM_001247588.2:55..1485	CYP707A1
NP_001234518	NM_001247589.1:87..4037	EIN2
NP_001234519	NM_001247590.1:1..1485	Pdk1
NP_001234520	NM_001247591.1:1..1404	CYP85A3
NP_001234521	NM_001247592.2:90..1187	LOC100736441
NP_001234522	NM_001247593.1:1..402	LOC543929
NP_001234523	NM_001247594.2:4..483	P4
NP_001234524	NM_001247595.2:138..854	LOC543930
NP_001234527	NM_001247598.1:19..1455	DES
NP_001234528	NM_001247599.1:1..693	PsbQ
NP_001234530	NM_001247601.2:164..1174	WRKY3
NP_001234531	NM_001247602.1:13..1119	HO2
NP_001234532	NM_001247603.1:1..555	LOC543932
NP_001234533	NM_001247604.3:64..1242	TAPG2
NP_001234534	NM_001247605.1:28..1962	ARF9
NP_001234535	NM_001247606.2:90..1703	LOC543677
NP_001234536	NM_001247607.2:110..1108	LOC543933
NP_001234537	NM_001247608.2:147..1610	CYP51
NP_001234538	NM_001247609.2:1..858	Sip1
NP_001234539	NM_001247610.2:36..635	LOC543934
NP_001234541	NM_001247612.2:212..2044	EIL1
NP_001234542	NM_001247613.2:174..1811	LeCCD1A
NP_001234545	NM_001247616.1:24..2816	ARF5
NP_001234546	NM_001247617.2:212..2017	EIL3
NP_001234547	NM_001247618.1:517..3432	AML1
NP_001234548	NM_001247619.2:502..1836	vsf-1
NP_001234549	NM_001247620.1:106..1581	LOC543681
NP_001234550	NM_001247621.2:50..1756	SlSSR1
NP_001234551	NM_001247622.2:92..805	rnalx
NP_001234552	NM_001247623.1:73..2607	ARF8-1
NP_001234553	NM_001247624.2:146..1573	DXR
NP_001234554	NM_001247625.2:55..1143	LOC543938
NP_001234555	NM_001247626.2:49..1044	THM1
NP_001234556	NM_001247627.2:74..1816	BAM1
NP_001234557	NM_001247628.2:254..973	LOC543683
NP_001234558	NM_001247629.2:289..2019	NIM1
NP_001234560	NM_001247631.3:57..2234	LOC100736452
NP_001234561	NM_001247632.2:123..1517	LOC543684
NP_001234562	NM_001247633.1:1..1746	NML1
NP_001234563	NM_001247634.1:40..1974	dem
NP_001234564	NM_001247635.2:215..1240	TCP4
NP_001234565	NM_001247636.3:49..2022	ST1
NP_001234566	NM_001247637.2:96..602	TCTP
NP_001234567	NM_001247638.2:181..690	GPXle-1
NP_001234568	NM_001247639.2:231..1067	TCP6
NP_001234569	NM_001247640.2:99..2069	ST2
NP_001234570	NM_001247641.2:92..688	LOC543942
NP_001234571	NM_001247642.2:381..1292	h52
NP_001234572	NM_001247643.3:240..1331	SLBRC1b
NP_001234573	NM_001247644.2:258..728	infA
NP_001234574	NM_001247645.2:127..1140	LOC543943
NP_001234575	NM_001247646.1:1..1194	MAN1
NP_001234576	NM_001247647.1:377..1318	TCP10
NP_001234577	NM_001247648.1:501..2252	Cry1b
NP_001234578	NM_001247649.2:245..1261	ARG1
NP_001234579	NM_001247650.2:73..1212	20ox-3
NP_001234580	NM_001247651.2:77..1894	LOC100316872
NP_001234582	NM_001247653.2:299..1864	CDPK1
NP_001234583	NM_001247654.3:262..2115	GPI1
NP_001234584	NM_001247655.3:191..1111	UCP
NP_001234585	NM_001247656.1:58..1242	SBPase
NP_001234586	NM_001247657.1:170..1399	TCP16
NP_001234587	NM_001247658.2:124..798	RanBP1
NP_001234588	NM_001247659.2:179..1258	MKK2
NP_001234589	NM_001247660.2:189..1319	GME2
NP_001234590	NM_001247661.2:60..878	SlBRC1a-like
NP_001234591	NM_001247662.1:21..1085	MKK3
NP_001234592	NM_001247663.1:1..1308	Fad7
NP_001234593	NM_001247664.1:7..960	MIOX
NP_001234594	NM_001247665.1:181..1332	TCP23
NP_001234595	NM_001247666.1:67..1074	MKK4
NP_001234596	NM_001247667.1:1..1344	AREB
NP_001234597	NM_001247668.2:61..2352	TTS2
NP_001234598	NM_001247669.1:226..1341	TCP22
NP_001234599	NM_001247670.2:163..2262	BL2
NP_001234600	NM_001247671.2:228..800	er-sHSP
NP_001234602	NM_001247673.1:45..1262	ARF12
NP_001234603	NM_001247674.3:66..1832	gldh
NP_001234604	NM_001247675.1:89..2374	lTTS1
NP_001234605	NM_001247676.1:56..3328	ARF19-1
NP_001234606	NM_001247677.2:129..1544	AAP2
NP_001234607	NM_001247678.2:137..1834	LOC100316879
NP_001234608	NM_001247679.2:29..1756	LOC100529103
NP_001234609	NM_001247680.1:1..1443	PAT
NP_001234610	NM_001247681.2:289..1725	VDE
NP_001234611	NM_001247682.2:392..2494	Adi3
NP_001234612	NM_001247683.1:1..999	CCR1
NP_001234613	NM_001247684.2:34..1692	LOC100529104
NP_001234614	NM_001247685.2:180..1292	NITF
NP_001234615	NM_001247686.2:53..412	ER1
NP_001234616	NM_001247687.1:97..1392	ODC
NP_001234617	NM_001247688.3:125..3130	LOC100316881
NP_001234619	NM_001247690.1:143..1588	GAME3
NP_001234620	NM_001247691.2:41..1585	LOC543698
NP_001234623	NM_001247694.1:115..3807	LOC100316882
NP_001234624	NM_001247695.3:184..1278	ODD
NP_001234625	NM_001247696.2:13..855	LOC100529106
NP_001234626	NM_001247697.1:1..1848	SERK3A
NP_001234628	NM_001247699.2:50..1174	20ox-2
NP_001234629	NM_001247700.1:1..2337	PHS1
NP_001234630	NM_001247701.2:83..442	SlATG8a
NP_001234631	NM_001247702.2:35..1300	APX6
NP_001234633	NM_001247704.1:1..912	NDPS1
NP_001234634	NM_001247705.1:1..369	LOC100736469
NP_001234635	NM_001247706.1:5..1306	LOC543701
NP_001234636	NM_001247707.2:120..2120	BiP/grp78
NP_001234637	NM_001247708.2:75..833	TFT7
NP_001234638	NM_001247709.2:89..1048	LOC100125909
NP_001234639	NM_001247710.1:1..360	LOC100736470
NP_001234640	NM_001247711.1:118..699	SAR2
NP_001234641	NM_001247712.2:18..2201	MLH1
NP_001234642	NM_001247713.2:173..1996	LOC778198
NP_001234643	NM_001247714.2:60..1007	LOC543703
NP_001234644	NM_001247715.2:48..1043	TPX2
NP_001234645	NM_001247716.2:47..1222	ER49
NP_001234646	NM_001247717.2:195..2414	SlWRKY2
NP_001234647	NM_001247718.2:196..1686	LOC100736472
NP_001234648	NM_001247719.2:184..2406	HDS
NP_001234649	NM_001247720.2:417..2582	ADC
NP_001234650	NM_001247721.2:96..1601	ER68
NP_001234651	NM_001247722.2:109..453	LOC100316888
NP_001234652	NM_001247723.2:166..1233	NAC-NOR
NP_001234653	NM_001247724.1:116..976	PSR
NP_001234654	NM_001247725.2:15..929	fer
NP_001234655	NM_001247726.2:63..2480	LOC543961
NP_001234656	NM_001247727.3:103..1326	LOC544217
NP_001234657	NM_001247728.2:743..3208	CD2
NP_001234658	NM_001247729.3:34..1983	Acx1B
NP_001234660	NM_001247731.2:275..1405	MAPK6
NP_001234661	NM_001247732.1:10..681	ARPI
NP_001234663	NM_001247734.1:1..2646	ARF6
NP_001234664	NM_001247735.1:166..2031	MAPK12
NP_001234665	NM_001247736.1:14..748	MADS-MC
NP_001234666	NM_001247737.2:94..384	RSI-1
NP_001234667	NM_001247738.1:347..2386	CRY1a
NP_001234668	NM_001247739.2:112..1125	GolS2
NP_001234670	NM_001247741.2:18..746	MADS-RIN
NP_001234671	NM_001247742.2:339..1655	PSY2
NP_001234672	NM_001247743.2:234..2393	dxs
NP_001234673	NM_001247744.2:172..1917	LOC100316892
NP_001234674	NM_001247745.2:133..1770	PT4
NP_001234675	NM_001247746.1:1..1485	LOC100736477
NP_001234676	NM_001247747.1:23..1021	LOC543709
NP_001234677	NM_001247748.2:116..895	TFT3
NP_001234678	NM_001247749.2:77..511	RPS17
NP_001234679	NM_001247750.2:603..959	LOC100316893
NP_001234680	NM_001247751.2:95..1465	gtsatom
NP_001234681	NM_001247752.2:252..1433	SO
NP_001234682	NM_001247753.1:1..1407	LOC100736478
NP_001234683	NM_001247754.1:96..1373	LOC543710
NP_001234684	NM_001247755.1:74..901	LOC543966
NP_001234685	NM_001247756.2:48..587	DDTFR8
NP_001234686	NM_001247757.2:2..1636	PP2C-1
NP_001234688	NM_001247759.1:1..1458	LOC100736479
NP_001234689	NM_001247760.1:108..1010	DREB1
NP_001234690	NM_001247761.2:76..1524	GSA-AT
NP_001234691	NM_001247762.2:49..1545	LOC544223
NP_001234692	NM_001247763.2:125..1345	PP2C-2
NP_001234693	NM_001247764.2:315..1835	pglcat8
NP_001234694	NM_001247765.1:1..570	IAA21
NP_001234696	NM_001247767.3:77..1642	LOC543968
NP_001234697	NM_001247768.2:232..978	fin1
NP_001234698	NM_001247769.3:166..3621	sos1
NP_001234699	NM_001247770.2:525..1607	SAMDC
NP_001234700	NM_001247771.2:1..567	IAA32
NP_001234701	NM_001247772.1:82..1833	LIN7
NP_001234702	NM_001247773.1:19..1539	LOC543969
NP_001234703	NM_001247774.2:141..974	PDF1A
NP_001234704	NM_001247775.2:43..1845	IMPCHase
NP_001234705	NM_001247776.3:364..1008	cbl
NP_001234706	NM_001247777.2:86..1492	LOC100134881
NP_001234707	NM_001247778.1:22..816	DREB3
NP_001234708	NM_001247779.2:78..845	LOC543970
NP_001234709	NM_001247780.2:6..1772	LOC100316898
NP_001234710	NM_001247781.2:37..1536	HXK3
NP_001234711	NM_001247782.1:1..1902	SGS3
NP_001234712	NM_001247783.1:1..1893	LOC100736483
NP_001234713	NM_001247784.1:1..705	LOC543715
NP_001234714	NM_001247785.2:23..781	LOC543971
NP_001234715	NM_001247786.1:55..537	eIF-5A4
NP_001234716	NM_001247787.2:178..1413	LOC100316899
NP_001234717	NM_001247788.2:20..1519	HXK4
NP_001234718	NM_001247789.2:72..854	CZFP1
NP_001234719	NM_001247790.1:1..1875	LOC100736484
NP_001234720	NM_001247791.2:80..298	MTA
NP_001234721	NM_001247792.2:147..1991	EIL2
NP_001234722	NM_001247793.1:221..2092	LOC100316900
NP_001234723	NM_001247794.1:143..961	SGR1
NP_001234724	NM_001247795.2:198..2462	Tm-1
NP_001234725	NM_001247796.1:1..1842	LOC100736485
NP_001234726	NM_001247797.1:1..708	LOC543717
NP_001234728	NM_001247799.2:77..1462	HDR
NP_001234729	NM_001247800.2:209..3172	cdc5
NP_001234730	NM_001247801.1:1..1731	LOC100736486
NP_001234731	NM_001247802.2:26..847	LOC543718
NP_001234733	NM_001247804.2:1..3420	Ve2
NP_001234734	NM_001247805.2:65..1195	GME1
NP_001234735	NM_001247806.2:118..462	ltpg1
NP_001234736	NM_001247807.2:45..830	EXLA1
NP_001234737	NM_001247808.2:76..1743	CYP734A8
NP_001234738	NM_001247809.1:1..1290	PYD1A
NP_001234739	NM_001247810.2:60..857	CAB4
NP_001234740	NM_001247811.2:115..3453	ARF19
NP_001234741	NM_001247812.1:100..879	ACI13
NP_001234742	NM_001247813.1:181..2097	LOC100134887
NP_001234745	NM_001247816.2:21..1022	LAT61
NP_001234747	NM_001247818.2:14..1048	GA2ox3
NP_001234748	NM_001247819.2:543..5222	MET
NP_001234750	NM_001247821.2:22..1221	LHP1
NP_001234751	NM_001247822.2:22..684	ACI29
NP_001234752	NM_001247823.2:81..1076	GA2ox4
NP_001234753	NM_001247824.1:26..1120	cycd3c2
NP_001234755	NM_001247826.2:14..1621	LOC544234
NP_001234756	NM_001247827.2:134..1027	ACI36
NP_001234757	NM_001247828.1:116..1123	GA2ox5
NP_001234758	NM_001247829.1:101..1111	cycd3c3
NP_001234759	NM_001247830.1:218..1117	DREB2
NP_001234760	NM_001247831.2:102..2591	EZ1
NP_001234761	NM_001247832.2:90..872	exp18
NP_001234762	NM_001247833.2:55..345	2A11
NP_001234763	NM_001247834.2:149..2419	SIP
NP_001234764	NM_001247835.1:214..585	ACI112
NP_001234765	NM_001247836.1:162..2927	EZ2
NP_001234767	NM_001247838.2:104..1141	GID1
NP_001234768	NM_001247839.2:82..3030	TCTR2
NP_001234769	NM_001247840.2:47..700	SODCP.2
NP_001234770	NM_001247841.1:21..1523	LOC544237
NP_001234771	NM_001247842.2:69..1118	ACI19
NP_001234772	NM_001247843.2:66..668	eIF(iso)4E
NP_001234773	NM_001247844.2:55..2004	SlWRKY72b
NP_001234774	NM_001247845.1:562..2847	sbt3
NP_001234775	NM_001247846.1:121..2991	LHA1
NP_001234776	NM_001247847.2:24..1682	ribA
NP_001234777	NM_001247848.2:9..956	ACI14
NP_001234778	NM_001247849.1:22..675	LOC100134894
NP_001234779	NM_001247850.2:291..4496	MAPKKKe
NP_001234780	NM_001247851.2:5..2344	sbt4a
NP_001234781	NM_001247852.1:108..1238	OPR1
NP_001234782	NM_001247853.2:166..918	APX1
NP_001234784	NM_001247855.2:499..2244	CDPK2
NP_001234785	NM_001247856.2:106..1677	ht2
NP_001234786	NM_001247857.2:100..549	SlCaM6
NP_001234787	NM_001247858.2:123..1259	CycA3
NP_001234788	NM_001247859.2:70..822	APX2
NP_001234789	NM_001247860.1:1..1893	5PT1
NP_001234790	NM_001247861.1:32..1159	ARF14
NP_001234791	NM_001247862.2:51..566	LOC543729
NP_001234793	NM_001247864.1:43..1797	lin5
NP_001234794	NM_001247865.2:7..1749	LOC778225
NP_001234795	NM_001247866.2:136..2094	5PT2
NP_001234796	NM_001247867.2:357..2456	ARF10
NP_001234797	NM_001247868.2:102..374	PSK1
NP_001234798	NM_001247869.2:35..1045	LOC543986
NP_001234799	NM_001247870.1:72..1610	CDKC
NP_001234800	NM_001247871.1:155..1375	ERN1
NP_001234802	NM_001247873.2:1..1575	WRKY72
NP_001234803	NM_001247874.2:55..1068	GAPDH
NP_001234804	NM_001247875.2:123..2540	sus3
NP_001234805	NM_001247876.2:46..1128	LOC543987
NP_001234806	NM_001247877.2:218..1879	cpk1
NP_001234807	NM_001247878.2:106..1461	TUB
NP_001234809	NM_001247880.1:1..1086	SAMT
NP_001234810	NM_001247881.1:68..922	LeGRP1
NP_001234811	NM_001247882.2:69..1022	LOC543732
NP_001234812	NM_001247883.2:440..1678	Psy1
NP_001234814	NM_001247885.1:1..1524	MLO1
NP_001234815	NM_001247886.1:1..1269	MDC
NP_001234816	NM_001247887.1:387..1583	LLP
NP_001234817	NM_001247888.1:178..3423	ACA10
NP_001234818	NM_001247889.2:84..806	EREB
NP_001234820	NM_001247891.2:63..539	HY5
NP_001234822	NM_001247893.2:199..831	DHAR1
NP_001234823	NM_001247894.1:1..987	PAR1
NP_001234824	NM_001247895.2:1..2241	CLV2
NP_001234825	NM_001247896.2:247..3864	RPB2-2
NP_001234826	NM_001247897.1:36..644	ERabp1
NP_001234827	NM_001247898.1:33..1511	cat1
NP_001234828	NM_001247899.3:41..1198	ext1
NP_001234829	NM_001247900.2:57..1793	AO
NP_001234830	NM_001247901.2:86..1048	PAR2
NP_001234831	NM_001247902.2:436..2007	TCP11
NP_001234832	NM_001247903.1:1..558	TIL'
NP_001234833	NM_001247904.2:67..1671	aos
NP_001234834	NM_001247905.2:44..361	sumo
NP_001234835	NM_001247906.1:34..1926	GP1
NP_001234836	NM_001247907.1:65..3913	help1
NP_001234838	NM_001247909.1:1..987	ADH
NP_001234840	NM_001247911.2:65..1600	LOC100736504
NP_001234841	NM_001247912.2:38..712	ERF1
NP_001234842	NM_001247913.3:90..2264	tEG3
NP_001234843	NM_001247914.2:19..1929	AI
NP_001234844	NM_001247915.1:1..795	pcna
NP_001234845	NM_001247916.2:722..2944	LOC778232
NP_001234846	NM_001247917.1:1..1389	HMGS
NP_001234847	NM_001247918.2:118..1605	LOC100736505
NP_001234848	NM_001247919.2:57..671	ERF3-like
NP_001234849	NM_001247920.2:18..1589	ht1
NP_001234850	NM_001247921.2:105..1397	hqt
NP_001234851	NM_001247922.2:28..3114	LOC100500729
NP_001234852	NM_001247923.2:29..1438	stv3
NP_001234853	NM_001247924.1:1..708	IPI
NP_001234854	NM_001247925.2:229..1749	HSFA3
NP_001234855	NM_001247926.2:51..1592	ht3
NP_001234856	NM_001247927.2:58..2640	LOX1.1
NP_001234857	NM_001247928.1:150..1295	fdh
NP_001234858	NM_001247929.2:243..2156	EBF1
NP_001234859	NM_001247930.2:79..906	LOC100134906
NP_001234860	NM_001247931.3:47..871	LOC100736507
NP_001234861	NM_001247932.2:29..340	LOC543739
NP_001234862	NM_001247933.2:70..1575	Cel1
NP_001234863	NM_001247934.2:87..2510	PLDa2
NP_001234865	NM_001247936.2:88..1137	GA2ox1
NP_001234866	NM_001247937.1:11..424	LOC543740
NP_001234867	NM_001247938.1:48..1517	Cel2
NP_001234868	NM_001247939.2:99..1643	LOC544252
NP_001234869	NM_001247940.1:263..2974	SYMRK
NP_001234870	NM_001247941.2:124..1476	5PT4
NP_001234871	NM_001247942.2:364..2328	LOC100736509
NP_001234872	NM_001247943.2:47..277	TGAS118
NP_001234873	NM_001247944.2:45..2624	LOXB
NP_001234875	NM_001247946.2:161..1693	wee1
NP_001234876	NM_001247947.2:5..1117	MAPK8
NP_001234877	NM_001247948.1:1..696	THT1-3
NP_001234878	NM_001247949.2:68..1255	LOC778238
NP_001234879	NM_001247950.1:194..2974	LOC100134910
NP_001234880	NM_001247951.2:154..2169	ARF16
NP_001234881	NM_001247952.1:20..793	exp9
NP_001234882	NM_001247953.1:32..1564	cellulase
NP_001234883	NM_001247954.1:1..759	LOC100134911
NP_001238796	NM_001251867.1:1..1140	ADH3
NP_001238797	NM_001251868.2:29..895	SlscADH1
NP_001238798	NM_001251869.2:87..602	LOC100750252
NP_001238799	NM_001251870.2:63..1172	FK
NP_001238800	NM_001251871.2:150..1136	XIP1-1-beta
NP_001239040	NM_001252111.1:1..1668	TPS31
NP_001239041	NM_001252112.1:1..1665	TPS17
NP_001239042	NM_001252113.2:1..1662	TPS16
NP_001239043	NM_001252114.2:29..1126	SlABF4
NP_001239044	NM_001252115.2:265..987	ERF7
NP_001239045	NM_001252116.2:87..860	CBL10
NP_001239046	NM_001252117.1:16..675	CBL2
NP_001239047	NM_001252118.1:16..657	CBL1
NP_001244907	NM_001257978.1:1..1632	SlCKX5
NP_001244908	NM_001257979.1:1..1614	SlCKX7
NP_001244909	NM_001257980.1:1..1602	SlCKX2
NP_001244910	NM_001257981.2:1..654	LOG7
NP_001244911	NM_001257982.1:1..663	LOG6
NP_001244912	NM_001257983.1:1..576	LOG8
NP_001244913	NM_001257984.1:1..987	SlIPT1
NP_001244914	NM_001257985.2:1..978	SlIPT2
NP_001244915	NM_001257986.1:1..972	SlIPT4
NP_001244916	NM_001257987.1:1..714	SlIPT5
NP_001265878	NM_001278949.1:70..3105	AGO5
NP_001265881	NM_001278952.1:61..1767	GPI
NP_001265883	NM_001278954.2:177..1511	COBRA-like
NP_001265888	NM_001278959.3:255..1304	SlIAA9
NP_001265891	NM_001278962.2:479..1777	CIPK6
NP_001265893	NM_001278964.1:1..1260	CIPK11
NP_001265898	NM_001278969.2:222..1538	CIPK14
NP_001265903	NM_001278974.1:1..1323	SlCIPK2
NP_001265905	NM_001278976.2:113..2410	vp1.1
NP_001265908	NM_001278979.1:18..893	LOC101267475
NP_001265910	NM_001278981.1:10..2337	eIF(iso)4G
NP_001265915	NM_001278986.1:1..1710	LOC101055509
NP_001265918	NM_001278989.2:89..2611	LOC101055510
NP_001265920	NM_001278991.1:1..954	LOC101055511
NP_001265923	NM_001278994.2:98..1438	LOC101055512
NP_001265925	NM_001278996.1:1..984	LOC101055513
NP_001265928	NM_001278999.1:1..1746	LOC101055514
NP_001265931	NM_001279002.1:1..987	LOC101055515
NP_001265934	NM_001279005.2:273..2225	LOC101262876
NP_001265939	NM_001279010.1:1..645	LOC101055516
NP_001265941	NM_001279012.2:68..1759	LOC101055517
NP_001265944	NM_001279015.1:1..1587	LOC101055518
NP_001265946	NM_001279017.1:1..1206	LOC101055519
NP_001265949	NM_001279020.2:17..1492	AOS3
NP_001265951	NM_001279022.1:1..1344	LOC101055520
NP_001265956	NM_001279027.1:1..867	LOC101055521
NP_001265959	NM_001279030.1:1..1092	LOC101055522
NP_001265961	NM_001279032.1:1..1122	LOC101055523
NP_001265964	NM_001279035.1:1..1107	LOC101055524
NP_001265966	NM_001279037.1:1..2460	LOC101055525
NP_001265969	NM_001279040.1:1..657	LOC101055526
NP_001265972	NM_001279043.2:128..1744	LOC101055527
NP_001265974	NM_001279045.1:1..3378	LOC101259816
NP_001265976	NM_001279047.1:1..756	LOC101055528
NP_001265981	NM_001279052.2:62..1006	CrtR-b2
NP_001265985	NM_001279056.1:1..1224	LOC101055529
NP_001265987	NM_001279058.2:40..1014	LOC101055530
NP_001265989	NM_001279060.1:1..1299	LOC101055531
NP_001265992	NM_001279063.2:1..828	AN2
NP_001265995	NM_001279066.1:1..1458	LOC101055532
NP_001265998	NM_001279069.1:1..984	LOC101055533
NP_001266001	NM_001279072.1:1..609	LOC101055534
NP_001266004	NM_001279075.1:1..2637	BSL1
NP_001266007	NM_001279078.1:1..1689	LOC101055536
NP_001266010	NM_001279081.1:46..2691	AGO4D
NP_001266012	NM_001279083.1:1..2316	LOC101055537
NP_001266014	NM_001279085.1:1..528	LOC101055538
NP_001266017	NM_001279088.2:1..786	DDTFR5
NP_001266020	NM_001279091.2:170..1213	ldh2
NP_001266022	NM_001279093.1:1..2949	LOC101055539
NP_001266027	NM_001279098.1:1..1659	LOC101257524
NP_001266029	NM_001279100.1:1..558	IAA3
NP_001266032	NM_001279103.2:225..2510	LOC101055540
NP_001266034	NM_001279105.2:141..977	SlIAA27
NP_001266037	NM_001279108.1:1..591	LOC101055541
NP_001266039	NM_001279110.1:1..657	IAA7
NP_001266042	NM_001279113.2:47..517	LOC101055542
NP_001266045	NM_001279116.2:128..592	HSP17.8
NP_001266049	NM_001279120.2:116..871	SlIAA16
NP_001266052	NM_001279123.2:112..999	SlIAA8
NP_001266055	NM_001279126.1:1..627	IAA10
NP_001266057	NM_001279128.1:189..3353	LOC101247032
NP_001266062	NM_001279133.1:1..702	IAA5
NP_001266065	NM_001279136.1:1..942	LOC101055545
NP_001266067	NM_001279138.1:1..852	LOC101055546
NP_001266070	NM_001279141.1:1..711	LOC101055547
NP_001266072	NM_001279143.1:64..1506	CYP724B2
NP_001266077	NM_001279148.2:111..869	IAA8
NP_001266080	NM_001279151.2:47..625	LOC101055549
NP_001266082	NM_001279153.1:1..573	LOC101055550
NP_001266085	NM_001279156.1:1..501	LOC101055551
NP_001266088	NM_001279159.1:1..864	LOC101055552
NP_001266091	NM_001279162.1:1..684	LOC101055553
NP_001266093	NM_001279164.1:1..444	LOC101055554
NP_001266098	NM_001279169.1:1..591	LOC101055555
NP_001266100	NM_001279171.1:1..729	LOC101055556
NP_001266103	NM_001279174.2:175..1341	LOC101055557
NP_001266104	NM_001279175.2:62..2377	SlArf/Xyl1
NP_001266107	NM_001279178.1:36..2360	SlArf/Xyl2
NP_001266109	NM_001279180.1:18..2351	SlArf/Xyl3
NP_001266114	NM_001279185.1:41..2368	SlArf/Xyl4
NP_001266117	NM_001279188.2:128..973	BBR/BPC1
NP_001266119	NM_001279190.1:66..725	BBR/BPC3
NP_001266122	NM_001279193.2:196..1131	BBR/BPC5
NP_001266125	NM_001279196.2:43..807	LOC101055565
NP_001266128	NM_001279199.2:123..1601	RFP1
NP_001266130	NM_001279201.1:1..2721	LOC101055567
NP_001266135	NM_001279206.2:288..3140	LOC101055568
NP_001266138	NM_001279209.1:1..2820	LOC101055569
NP_001266140	NM_001279211.1:1..2733	LOC101055570
NP_001266143	NM_001279214.1:129..3278	LOC101055571
NP_001266145	NM_001279216.1:153..1466	GGP
NP_001266150	NM_001279221.1:142..3336	LOC101055573
NP_001266153	NM_001279224.2:235..2454	VIN3
NP_001266156	NM_001279227.1:141..2870	AGO4A
NP_001266159	NM_001279230.1:1..1137	PELOTA
NP_001266162	NM_001279233.2:141..3197	RBR1
NP_001266164	NM_001279235.2:104..4789	DNApolalpha
NP_001266167	NM_001279238.2:183..1733	SlCYP735A1
NP_001266168	NM_001279239.2:267..3560	ER66
NP_001266171	NM_001279242.1:1..1551	SlCYP735A2
NP_001266173	NM_001279244.1:1..855	LOC101055581
NP_001266176	NM_001279247.1:1..819	LOC101055582
NP_001266178	NM_001279249.1:6..395	LOC101055583
NP_001266181	NM_001279252.2:145..891	TAG1
NP_001266184	NM_001279255.1:4..330	LOC101055584
NP_001266186	NM_001279257.1:91..1023	ZF2
NP_001266190	NM_001279261.2:1..993	bHLH1
NP_001266193	NM_001279264.1:183..1577	GLK1
NP_001266195	NM_001279266.1:1..1359	AT1
NP_001266198	NM_001279269.1:1..1251	MCA1
NP_001266200	NM_001279271.1:1..1365	AT3
NP_001266203	NM_001279274.2:40..1143	Sl3-MMP
NP_001266205	NM_001279276.1:1..3594	LOC101055593
NP_001266207	NM_001279278.1:1..1818	Klc-I2I
NP_001266209	NM_001279280.2:49..3051	AGO7
NP_001266210	NM_001279281.2:101..4963	DCL4
NP_001266213	NM_001279284.2:42..1997	hsc70.3
NP_001266214	NM_001279285.1:168..1139	BBR/BPC4
NP_001266216	NM_001279287.1:1..1560	SlCKX1
NP_001266220	NM_001279291.1:1..1356	LOC101055600
NP_001266223	NM_001279294.1:1..576	LOC101055601
NP_001266225	NM_001279296.1:1..1677	LOC101055602
NP_001266227	NM_001279298.1:205..1992	MAPK10
NP_001266229	NM_001279300.2:79..2205	LOC101055603
NP_001266231	NM_001279302.2:56..550	GRP1
NP_001266233	NM_001279304.2:56..1066	LOC101055604
NP_001266235	NM_001279306.2:18..3146	AGO2A
NP_001266237	NM_001279308.2:54..674	LOC101055605
NP_001266239	NM_001279310.2:290..2179	LOC101055606
NP_001266241	NM_001279312.1:1..534	LOC101055607
NP_001266243	NM_001279314.1:106..1008	BBR/BPC2
NP_001266246	NM_001279317.2:168..1850	LOC101261945
NP_001266248	NM_001279319.2:101..2176	LOC101055609
NP_001266249	NM_001279320.2:1..2763	LOC101055610
NP_001266250	NM_001279321.1:127..3264	LOC101055611
NP_001266251	NM_001279322.1:1..1575	SlCKX4
NP_001266252	NM_001279323.2:187..1119	GLK2
NP_001266253	NM_001279324.1:1..1356	AT2
NP_001266254	NM_001279325.2:87..1103	GAPC2
NP_001266255	NM_001279326.2:21..890	GAL83
NP_001266256	NM_001279327.1:1..573	IAA4
NP_001266257	NM_001279328.2:51..902	aquaporin
NP_001266258	NM_001279329.2:14..805	CHI14
NP_001266259	NM_001279330.2:63..1538	CYP90B3
NP_001266261	NM_001279332.2:191..3649	AGO1B
NP_001266262	NM_001279333.1:2..298	PSK3
NP_001266263	NM_001279334.1:52..1644	NRT2.2
NP_001266264	NM_001279335.1:42..851	psi14C
NP_001266265	NM_001279336.1:125..1177	ldh1
NP_001266266	NM_001279337.2:1..969	SlWRKY30
NP_001266267	NM_001279338.2:220..1296	LOC101258422
NP_001266268	NM_001279339.1:320..3139	AGO10
NP_001266269	NM_001279340.2:69..593	CHRDi
NP_001266270	NM_001279341.2:173..1162	SlIPT3
NP_001266271	NM_001279342.2:135..1586	LE-ACS1B
NP_001266272	NM_001279343.1:42..917	WRKY81
NP_001266273	NM_001279344.1:170..2881	AGO6
NP_001266274	NM_001279345.1:1..1875	BL3
NP_001266275	NM_001279346.2:9..1016	KN4
NP_001266276	NM_001279347.2:1..1674	LOC101254620
NP_001266277	NM_001279348.2:198..1187	NAC3
NP_001269003	NM_001282074.1:1..1851	CRK1
NP_001269245	NM_001282316.1:1..1578	Rmc
NP_001269248	NM_001282319.1:1..894	Asr4
NP_001274279	NM_001287350.1:1..1038	LOC101244673
NP_001274281	NM_001287352.2:110..841	LOC101244430
NP_001274283	NM_001287354.1:115..966	LOC101055507
NP_001274287	NM_001287358.2:12..1370	AAT2
NP_001274288	NM_001287359.2:518..1405	LOC101244210
NP_001274290	NM_001287361.1:134..862	LOC101243965
NP_001274291	NM_001287362.2:79..945	LOC101264708
NP_001274294	NM_001287365.1:1..495	Suv
NP_001274296	NM_001287367.1:77..826	SlTIP2-2
NP_001274301	NM_001287372.1:124..906	LOC101251154
NP_001274303	NM_001287374.1:1..2070	LOC101267799
NP_001274306	NM_001287377.1:1..462	Fni3
NP_001274308	NM_001287379.1:8..853	LOC101247873
NP_001274695	NM_001287766.1:55..816	LOC101255600
NP_001274697	NM_001287768.1:1..1056	LOC101251254
NP_001274703	NM_001287774.1:78..830	TIP
NP_001274704	NM_001287775.2:132..1004	LOC101254354
NP_001274707	NM_001287778.2:57..1589	AOS2
NP_001274711	NM_001287782.1:332..2734	LeVP3
NP_001274713	NM_001287784.1:1..3051	LOC101248733
NP_001274716	NM_001287787.1:1..462	Ubc13-2
NP_001274718	NM_001287789.1:167..1762	ICE1a
NP_001274720	NM_001287791.1:84..3083	AGO3
NP_001274722	NM_001287793.1:5..2155	ST4.1
NP_001275579	NM_001288650.1:85..837	LOC101263981
NP_001275580	NM_001288651.2:88..570	LOC101246381
NP_001275917	NM_001288988.1:1..1623	MHX
NP_001276829	NM_001289900.2:121..810	FYFL
NP_001278837	NM_001291908.1:1..588	LOC101248886
NP_001278838	NM_001291909.1:1..456	LOC101268456
NP_001280174	NM_001293245.1:1..1113	SGT1-1
NP_001280598	NM_001293669.1:152..1603	pGlcT3
NP_001280690	NM_001293761.2:544..2721	TMT1
NP_001281110	NM_001294181.2:181..1653	SFP6
NP_001287652	NM_001300723.1:22..1644	pGlcT4
NP_001287653	NM_001300724.2:326..1963	VGT1
NP_001287654	NM_001300725.1:234..1868	pGlcT1
NP_001287655	NM_001300726.1:57..1682	PMT5
NP_001287925	NM_001300996.2:161..1480	DEAD31
NP_001287929	NM_001301000.2:210..524	LOC101257136
NP_001287930	NM_001301001.2:302..2266	LeANT
NP_001287931	NM_001301002.2:113..1846	INT4
NP_001287932	NM_001301003.1:95..1642	STP18
NP_001288106	NM_001301177.1:183..1694	VGT2
NP_001288107	NM_001301178.2:62..1954	MYC1
NP_001288209	NM_001301280.2:118..1584	SlDEAD30
NP_001288360	NM_001301431.1:1..477	SSK2
NP_001288362	NM_001301433.1:1..477	SSK3
NP_001288364	NM_001301435.1:1..1194	SLF13
NP_001288366	NM_001301437.1:1..1173	SLF11
NP_001288368	NM_001301439.1:1..1170	SLF1
NP_001288370	NM_001301441.1:1..1164	SLF12
NP_001288583	NM_001301654.1:1..672	PLIM2a
NP_001289821	NM_001302892.1:1..507	SLF5
NP_001289822	NM_001302893.2:54..965	IDI1
NP_001289823	NM_001302894.1:78..917	LOC101247747
NP_001289824	NM_001302895.2:146..2569	TPLD
NP_001289825	NM_001302896.1:1..1128	LOC101055499
NP_001289826	NM_001302897.1:70..5046	DCL3
NP_001289827	NM_001302898.1:348..6092	DCL1
NP_001289828	NM_001302899.2:72..779	AnthOMT
NP_001289829	NM_001302900.1:146..952	Why3
NP_001289830	NM_001302901.2:60..1595	LeSUT1
NP_001289831	NM_001302902.1:1..3828	LOC101055591
NP_001289832	NM_001302903.2:173..3007	formin-I2I
NP_001289833	NM_001302904.1:1..1512	HKT1;2
NP_001289834	NM_001302905.1:128..1588	SFP4
NP_001289835	NM_001302906.2:32..895	LOC101253509
NP_001289836	NM_001302907.2:83..1633	STP12
NP_001289837	NM_001302908.1:6..866	LOC101244806
NP_001289838	NM_001302909.1:53..2932	LOC101259671
NP_001289839	NM_001302910.1:157..4527	TRN1
NP_001289840	NM_001302911.1:1..2466	LOC101262489
NP_001289841	NM_001302912.1:138..881	LOC101259178
NP_001289843	NM_001302914.2:242..1711	STP11
NP_001289844	NM_001302915.1:1..1545	LOC101266618
NP_001289845	NM_001302916.1:82..828	LOC101245626
NP_001289846	NM_001302917.1:115..978	LOC101258434
NP_001289847	NM_001302918.1:105..2846	AGO4B
NP_001289848	NM_001302919.1:286..2502	TMT2
NP_001289849	NM_001302920.1:212..1741	PMT6
NP_001289850	NM_001302921.2:10..996	LOC101250523
NP_001289851	NM_001302922.1:69..929	LOC101264605
NP_001289852	NM_001302923.1:201..1121	LOC101243873
NP_001289853	NM_001302924.2:2..1453	SFP11
NP_001289854	NM_001302925.1:1..2526	LOC101267964
NP_001291303	NM_001304374.1:1..2127	CNGC5
NP_001292491	NM_001305562.1:52..960	LOC101252534
NP_001292722	NM_001305793.1:80..1315	gdh1
NP_001292750	NM_001305821.1:186..1328	cevi19
NP_001292912	NM_001305983.1:42..353	LOC544061
NP_001292922	NM_001305993.1:20..763	NP24
NP_001292984	NM_001306055.1:115..1293	GPA1
NP_001292986	NM_001306057.1:567..2261	LOC100529127
NP_001292996	NM_001306067.1:71..1483	GPAT
NP_001293065	NM_001306136.1:238..2235	EBF2
NP_001293067	NM_001306138.1:221..1381	LOC104644740
NP_001293068	NM_001306139.1:54..947	ureD
NP_001293086	NM_001306157.1:23..1435	PAP1
NP_001293092	NM_001306163.1:366..2057	GRAS6
NP_001293093	NM_001306164.1:370..2061	GRAS6
NP_001293094	NM_001306165.1:313..2004	GRAS6
NP_001293095	NM_001306166.1:467..2158	GRAS6
NP_001293096	NM_001306167.1:464..2155	GRAS6
NP_001293099	NM_001306170.1:53..1090	APX7
NP_001293103	NM_001306174.1:133..1701	SSADH
NP_001293104	NM_001306175.1:128..1609	SSADH
NP_001293105	NM_001306176.1:238..1989	GRAS2
NP_001293109	NM_001306180.1:35..283	PSK4
NP_001293110	NM_001306181.1:122..466	LOC100316888
NP_001293111	NM_001306182.1:18..269	PSK2
NP_001293114	NM_001306185.1:356..1426	DP1
NP_001293118	NM_001306189.1:182..2836	PLC7
NP_001293121	NM_001306192.1:192..914	SIP2-1
NP_001293131	NM_001306202.1:1..3396	PHYB1
NP_001293140	NM_001306211.1:598..1398	TCP14
NP_001294856	NM_001307927.1:75..413	BBR/BPC5
NP_001294867	NM_001307938.1:185..928	FUL2
NP_001294871	NM_001307942.1:196..1311	LOC544106
NP_001294875	NM_001307946.1:547..1806	LOC101245430
NP_001294876	NM_001307947.1:200..1459	LOC101245430
NP_001294877	NM_001307948.1:82..603	LOC101245588
NP_001294878	NM_001307949.1:82..582	LOC101245588
NP_001294882	NM_001307953.1:51..1031	LOC101247228
NP_001294883	NM_001307954.1:51..1010	LOC101247228
NP_001294885	NM_001307956.1:405..1685	LOC101248434
NP_001294886	NM_001307957.1:377..1657	LOC101248434
NP_001294887	NM_001307958.1:90..1043	LOC101248524
NP_001294888	NM_001307959.1:90..950	LOC101248524
NP_001294911	NM_001307982.1:167..613	LOC101249087
NP_001294913	NM_001307984.1:162..608	LOC101249087
NP_001294917	NM_001307988.1:79..249	LOC544138
NP_001294920	NM_001307991.1:98..598	LOC101249690
NP_001294921	NM_001307992.1:81..581	LOC101249690
NP_001294922	NM_001307993.1:98..538	LOC101249690
NP_001294924	NM_001307995.1:144..1097	LOC101249778
NP_001294925	NM_001307996.1:493..1056	LOC101249778
NP_001294928	NM_001307999.1:71..643	LOC101250067
NP_001294929	NM_001308000.1:71..592	LOC101250067
NP_001294932	NM_001308003.1:46..669	LOC101250246
NP_001294933	NM_001308004.1:40..654	LOC101250246
NP_001294934	NM_001308005.1:64..1242	SlFBA3
NP_001294937	NM_001308008.1:182..1735	LOC101252303
NP_001294939	NM_001308010.1:71..976	LOC101253089
NP_001294940	NM_001308011.1:124..1371	cTPT
NP_001294941	NM_001308012.1:47..997	LOC101249169
NP_001295110	NM_001308181.1:205..1056	LOC101249372
NP_001295111	NM_001308182.1:189..1043	LOC101249372
NP_001295113	NM_001308184.1:288..1406	LOC101253414
NP_001295115	NM_001308186.1:29..904	LOC101267668
NP_001295127	NM_001308198.1:275..679	CB5-A
NP_001295128	NM_001308199.1:105..509	CB5-A
NP_001295135	NM_001308206.1:74..475	CB5-B
NP_001295141	NM_001308212.1:153..1412	LOC101256443
NP_001295218	NM_001308289.1:478..1341	LOC101249904
NP_001295225	NM_001308296.2:145..894	TAG1
NP_001295260	NM_001308331.1:131..994	LOC101264261
NP_001295264	NM_001308335.1:77..1885	bc2.1
NP_001295273	NM_001308344.1:14..1681	LOC101245180
NP_001295285	NM_001308356.1:59..1504	LOC101253550
NP_001295290	NM_001308361.1:209..1897	LOC101254144
NP_001295301	NM_001308372.1:214..1416	LOC543658
NP_001295307	NM_001308378.1:89..1912	TPS3
NP_001295320	NM_001308391.1:80..1171	TAP2
NP_001295376	NM_001308447.1:120..1253	ACT
NP_001295482	NM_001308553.1:297..2309	LOC543699
NP_001295870	NM_001308941.1:30..365	LOC543954
NP_001295872	NM_001308943.1:65..610	rbcS1
NP_001295873	NM_001308944.1:92..634	LOC543974
NP_001295874	NM_001308945.1:52..849	CAB5
NP_001295876	NM_001308947.1:295..1857	LOC543977
NP_001295880	NM_001308951.1:42..668	LOC543978
NP_001296095	NM_001309166.1:36..1823	LOC543983
NP_001296096	NM_001309167.1:105..707	LOC543989
NP_001296103	NM_001309174.1:78..683	LOC543989
NP_001296112	NM_001309183.1:44..2248	LOC543993
NP_001296119	NM_001309190.1:116..1921	HMG2
NP_001296139	NM_001309210.1:29..571	Rbcs-3B
NP_001296142	NM_001309213.1:427..1518	ACO3
NP_001296151	NM_001309222.1:196..1089	ACO3
NP_001296159	NM_001309230.1:579..2426	CRTISO
NP_001296160	NM_001309231.1:466..2313	CRTISO
NP_001296161	NM_001309232.1:460..2307	CRTISO
NP_001296176	NM_001309247.1:43..855	CAB7
NP_001296177	NM_001309248.1:228..1811	HsfA1a
NP_001296179	NM_001309250.1:13..498	LAT52
NP_001296180	NM_001309251.1:1..3624	CURL3
NP_001296186	NM_001309257.1:88..918	psbS
NP_001296190	NM_001309261.1:54..1952	AROGP3
NP_001296192	NM_001309263.1:109..621	PETE
NP_001296193	NM_001309264.1:77..1171	TPRP-F1
NP_001296216	NM_001309287.1:35..775	TPM-1
NP_001296225	NM_001309296.1:8..316	LOC544145
NP_001296233	NM_001309304.1:171..2180	ZEP
NP_001296237	NM_001309308.1:63..350	RPL37
NP_001296244	NM_001309315.1:48..845	CAB13
NP_001296245	NM_001309316.1:41..1135	TMP1
NP_001296291	NM_001309362.1:42..812	LHCP
NP_001296292	NM_001309363.1:66..1232	EO
NP_001296294	NM_001309365.1:96..1085	PSBO
NP_001296295	NM_001309366.1:78..500	H2B-2
NP_001296299	NM_001309370.1:136..900	LOC101247195
NP_001296300	NM_001309371.1:55..381	ASR3
NP_001296304	NM_001309375.1:15..1748	Cry3
NP_001296305	NM_001309376.1:49..1230	LOC101247506
NP_001296306	NM_001309377.1:41..379	LOC101248254
NP_001296307	NM_001309378.1:96..1049	CHLN
NP_001296308	NM_001309379.1:123..986	LOC101248710
NP_001296309	NM_001309380.1:78..518	HTA6
NP_001296313	NM_001309384.1:17..1087	Cyp-3
NP_001296314	NM_001309385.1:76..342	LE25
NP_001296315	NM_001309386.1:192..1388	LAT56
NP_001296324	NM_001309395.1:78..848	CAB-10A
NP_001296326	NM_001309397.1:3..1793	PPO
NP_001296718	NM_001309789.1:113..2449	LOC543515
NP_001296719	NM_001309790.1:11..1003	LOC543511
NP_001296720	NM_001309791.1:251..1189	LEJA1
NP_001296723	NM_001309794.1:609..1382	LEJA1
NP_001296726	NM_001309797.1:115..981	LOC101244153
NP_001296729	NM_001309800.1:128..1288	LOC101244155
NP_001296730	NM_001309801.1:38..388	LOC101244156
NP_001296731	NM_001309802.1:132..530	LOC101244159
NP_001296734	NM_001309805.1:47..1042	LOC101244162
NP_001296735	NM_001309806.1:114..887	LOC101244163
NP_001296736	NM_001309807.1:124..1080	LOC101244165
NP_001296740	NM_001309811.1:34..663	LOC101243930
NP_001296742	NM_001309813.1:70..1170	LOC101244228
NP_001296789	NM_001309860.1:80..1255	LOC543639
NP_001296797	NM_001309868.1:59..889	LOC543637
NP_001296800	NM_001309871.1:620..1963	LOC543600
NP_001296804	NM_001309875.1:39..605	LeMYBI
NP_001296810	NM_001309881.1:37..1842	HMGR
NP_001296813	NM_001309884.1:164..1510	LOC543751
NP_001296814	NM_001309885.1:57..479	L23
NP_001296826	NM_001309897.1:110..1366	LOC101243914
NP_001296828	NM_001309899.1:93..1475	LOC101243894
NP_001296833	NM_001309904.1:82..879	LOC101243901
NP_001296943	NM_001310014.1:126..866	LOC101243917
NP_001296947	NM_001310018.1:881..2377	LOC101243899
NP_001296952	NM_001310023.1:72..713	LOC101243905
NP_001296953	NM_001310024.1:70..711	LOC101243905
NP_001296956	NM_001310027.1:54..1127	SlFBA6
NP_001296970	NM_001310041.1:134..1333	POR2
NP_001296972	NM_001310043.1:97..1806	LOC101243849
NP_001296974	NM_001310045.1:96..854	LOC101243850
NP_001296988	NM_001310059.1:53..925	LOC101261784
NP_001296992	NM_001310063.1:67..906	LOC543802
NP_001296993	NM_001310064.1:260..1066	LOC543802
NP_001296994	NM_001310065.1:135..2300	cuAO
NP_001296998	NM_001310069.1:76..1608	LOC543809
NP_001297006	NM_001310077.1:133..684	LOC543810
NP_001297008	NM_001310079.1:6..596	LOC543852
NP_001297011	NM_001310082.1:93..506	cgi1
NP_001297049	NM_001310120.1:111..917	LOC101243858
NP_001297051	NM_001310122.1:227..1444	LOC101243935
NP_001297054	NM_001310125.1:238..1005	LOC101243998
NP_001297055	NM_001310126.1:31..1314	LOC101243883
NP_001297057	NM_001310128.1:80..1189	LOC101244021
NP_001297058	NM_001310129.1:77..1762	LOC101244041
NP_001297076	NM_001310147.1:85..1362	LOC101244094
NP_001297078	NM_001310149.1:555..2987	LOC101243944
NP_001297079	NM_001310150.1:112..567	LOC101244413
NP_001297080	NM_001310151.1:93..548	LOC101244413
NP_001297144	NM_001310215.1:147..1814	LOC101244550
NP_001297145	NM_001310216.1:88..1863	LOC101244598
NP_001297245	NM_001310316.1:65..1954	AROGP2
NP_001297246	NM_001310317.1:65..295	LOC101262930
NP_001297247	NM_001310318.1:34..273	LOC101263224
NP_001297253	NM_001310324.1:7..1074	LOC101244059
NP_001297254	NM_001310325.1:255..1547	LOC101244097
NP_001297397	NM_001310468.1:125..1408	LOC101243714
NP_001297404	NM_001310475.1:42..431	LOC101243717
NP_001297408	NM_001310479.1:54..944	XTH16
NP_001298013	NM_001311084.1:94..552	SODCC.1
NP_001298084	NM_001311155.1:145..2073	GRAS4
NP_001298105	NM_001311176.1:207..857	ypt2
NP_001298112	NM_001311183.1:368..1300	THox2
NP_001298117	NM_001311188.1:128..1213	TMT
NP_001298123	NM_001311194.1:66..716	ER43
NP_001298273	NM_001311344.1:195..1316	VKOR
NP_001299574	NM_001312645.1:85..789	LOC543591
NP_001299814	NM_001312885.1:80..2260	Endo-LE
NP_001299816	NM_001312887.1:113..1756	LOC101263173
NP_001299819	NM_001312890.1:22..1104	LOC101261650
NP_001299833	NM_001312904.1:210..1211	ca2
NP_001300697	NM_001313768.1:122..724	LOC544256
NP_001300698	NM_001313769.1:189..944	FESOD
NP_001300811	NM_001313882.1:152..2710	TBG5
NP_001300816	NM_001313887.1:731..1984	SUT2
NP_001300820	NM_001313891.1:84..788	LTC
NP_001300839	NM_001313910.1:136..2553	sus3
NP_001300840	NM_001313911.1:228..2645	sus3
NP_001300841	NM_001313912.1:249..2666	sus3
NP_001300859	NM_001313930.1:94..903	TAGL1
NP_001300937	NM_001314008.1:116..1786	PP5
NP_001300941	NM_001314012.1:89..1363	LOC543919
NP_001300944	NM_001314015.1:141..2360	SlWRKY2
NP_001300945	NM_001314016.1:217..2436	SlWRKY2
NP_001302419	NM_001315490.1:621..3542	AML1
NP_001302424	NM_001315495.1:18..677	MADS-RIN
NP_001302425	NM_001315496.1:1..1878	LOC101259548
NP_001303237	NM_001316308.1:392..3763	phyA
NP_001303257	NM_001316328.1:206..898	CIP2b
NP_001303272	NM_001316343.1:65..1645	LOC543548
NP_001303282	NM_001316353.1:159..2258	BL2
NP_001303688	NM_001316759.1:125..1627	LCY1
NP_001303697	NM_001316768.1:100..2052	ARF13
NP_001303698	NM_001316769.1:100..1455	ARF13
NP_001303699	NM_001316770.1:150..1133	XIP1-1-beta
NP_001303844	NM_001316915.1:78..1130	LOC101246812
NP_001303847	NM_001316918.1:86..1555	CycA1
NP_001303860	NM_001316931.1:28..582	PMEI
NP_001303895	NM_001316966.1:4..717	GLX1
NP_001303906	NM_001316977.1:144..977	PDF1A
NP_001303967	NM_001317038.1:102..1367	LOC543863
NP_001303989	NM_001317060.1:156..2291	LOC543882
NP_001304005	NM_001317076.1:69..1241	SAM3
NP_001304014	NM_001317085.1:199..1881	LOC101261945
NP_001304033	NM_001317104.1:391..1860	DGK1
NP_001304069	NM_001317140.1:1..2127	LOC101250084
NP_001304105	NM_001317176.1:254..1798	SNF1
NP_001304158	NM_001317229.1:428..1501	mek1
NP_001304175	NM_001317246.1:394..1698	CycB2
NP_001304177	NM_001317248.1:24..1733	ABI3
NP_001304261	NM_001317332.1:109..1803	LOC101244002
NP_001304266	NM_001317337.1:93..1172	LOC543602
NP_001304278	NM_001317349.1:7..1398	LOC543605
NP_001304297	NM_001317368.1:110..1882	SlSRN1
NP_001304299	NM_001317370.1:398..1141	LOC101244066
NP_001304303	NM_001317374.1:1..813	LOC101264168
NP_001304325	NM_001317396.1:205..2019	LOC101244264
NP_001304327	NM_001317398.1:202..2016	LOC101244264
NP_001304331	NM_001317402.1:114..275	SlAucsia-1
NP_001304332	NM_001317403.1:36..197	SlAucsia-2
NP_001304334	NM_001317405.1:78..2033	THIC
NP_001304657	NM_001317728.1:269..1219	LOC101243891
NP_001304667	NM_001317738.1:86..1558	LeAMT1;1
NP_001304702	NM_001317773.1:149..1618	LOC101244132
NP_001304719	NM_001317790.1:350..2440	LOC101244137
NP_001304722	NM_001317793.1:83..1162	LOC101244123
NP_001304724	NM_001317795.1:98..1216	LOC101244135
NP_001304726	NM_001317797.1:48..974	CPT4
NP_001304749	NM_001317820.1:26..1363	GDI1
NP_001304751	NM_001317822.1:109..1599	CER6
NP_001304781	NM_001317852.1:180..635	LOC101243814
NP_001304821	NM_001317892.1:285..1922	VGT1
NP_001304838	NM_001317909.1:139..690	LOC101243776
NP_001304839	NM_001317910.1:4..444	LOC101243784
NP_001304843	NM_001317914.1:46..822	LOC101243805
NP_001304856	NM_001317927.1:77..454	SRP14
NP_001304857	NM_001317928.1:193..2076	LOC101244198
NP_001304861	NM_001317932.1:142..1134	LOC101244233
NP_001304862	NM_001317933.1:496..2310	LOC101244218
NP_001304898	NM_001317969.1:92..1093	LOC101243645
NP_001304899	NM_001317970.1:137..832	LOC101243864
NP_001304902	NM_001317973.1:289..2415	LOC101244359
NP_001304903	NM_001317974.1:60..1247	LOC101244717
NP_001304905	NM_001317976.1:271..2556	LOC101244548
NP_001304912	NM_001317983.1:94..1836	ats1
NP_001304930	NM_001318001.1:48..638	LOC101243868
NP_001304938	NM_001318009.1:179..877	krp3
NP_001304999	NM_001318070.1:78..1523	ccs52A
NP_001305052	NM_001318123.1:202..1197	LOC101244105
NP_001305059	NM_001318130.1:92..535	LOC101244107
NP_001305061	NM_001318132.1:40..1056	LOC101244001
NP_001305076	NM_001318147.1:149..904	LOC101244285
NP_001305078	NM_001318149.1:105..1409	LOC101244298
NP_001305079	NM_001318150.1:286..1602	LOC101244294
NP_001305088	NM_001318159.1:130..855	LOC543663
NP_001305094	NM_001318165.1:157..2145	ABC1K1
NP_001305141	NM_001318212.1:234..1412	LOC101243844
NP_001305142	NM_001318213.1:234..1451	LOC101243844
NP_001305147	NM_001318218.1:133..1116	LOC101243848
NP_001305149	NM_001318220.1:193..636	LOC101243857
NP_001305157	NM_001318228.1:55..1041	LOC101244144
NP_001305416	NM_001318487.1:81..1184	LOC101244365
NP_001305730	NM_001318801.1:126..1757	LOC101250507
NP_001305987	NM_001319058.1:399..1742	LOC101244297
NP_001305992	NM_001319063.1:74..988	LOC101244518
NP_001305993	NM_001319064.1:74..991	LOC101244518
NP_001306052	NM_001319123.1:388..2262	LOC101244336
NP_001306054	NM_001319125.1:344..2194	LOC101244370
NP_001306057	NM_001319128.1:224..1903	LOC101244368
NP_001306058	NM_001319129.1:27..1652	LOC101244313
NP_001306073	NM_001319144.1:195..821	LOC101253723
NP_001306078	NM_001319149.1:135..1304	RAD23d
NP_001306089	NM_001319160.1:23..361	XSP10
NP_001306101	NM_001319172.1:263..1357	CTOMT1
NP_001306104	NM_001319175.1:237..725	USP
NP_001306106	NM_001319177.1:237..755	USP
NP_001306107	NM_001319178.1:70..1140	JA2L
NP_001306121	NM_001319192.1:36..1727	TPS39
NP_001306131	NM_001319202.1:123..725	SHINE3
NP_001306150	NM_001319221.1:35..1288	JMJ524
NP_001306151	NM_001319222.1:106..1512	Slalpha-kGDH
NP_001306152	NM_001319223.1:169..1575	Slalpha-kGDH
NP_001306175	NM_001319246.1:70..756	LOC101243979
NP_001306177	NM_001319248.1:28..1125	LOC101244029
NP_001306237	NM_001319308.1:48..458	LeSPL-CNR
NP_001306251	NM_001319322.1:1..1701	LOC101244831
NP_001306252	NM_001319323.1:88..1926	LOC101245066
NP_001306253	NM_001319324.3:234..1235	LOC101248613
NP_001306254	NM_001319325.1:1..1131	LOC101249688
NP_001306255	NM_001319326.1:1..1494	LOC101251185
NP_001306256	NM_001319327.1:1..1212	LOC101252029
NP_001306257	NM_001319328.1:1..1917	LOC101252072
NP_001306258	NM_001319329.1:58..1395	LOC101252796
NP_001306259	NM_001319330.2:249..1646	SFP5
NP_001306260	NM_001319331.2:224..1267	NAGK
NP_001306580	NM_001319651.1:88..558	SKP1
NP_001306589	NM_001319660.1:153..1097	DDTFR10/A
NP_001306602	NM_001319673.1:74..760	LOC101244273
NP_001306770	NM_001319841.1:98..826	J
NP_001306778	NM_001319849.1:164..1936	LEAS1
NP_001306782	NM_001319853.1:422..1738	PSY2
NP_001306783	NM_001319854.1:175..2070	LOC544064
NP_001306784	NM_001319855.1:146..1210	GS1
NP_001306879	NM_001319950.1:146..586	SlUev1C
NP_001306880	NM_001319951.1:389..829	SlUev1D
NP_001306883	NM_001319954.1:60..350	7k-LTP
NP_001306910	NM_001319981.1:18..1625	SlWRKY33A
NP_001306921	NM_001319992.1:48..614	SAP11
NP_001306937	NM_001320008.1:398..1354	MST2
NP_001306938	NM_001320009.1:150..1106	MST2
NP_001306969	NM_001320040.1:112..2277	PAL5
NP_001306974	NM_001320045.1:55..1200	SlVRSLip
NP_001306983	NM_001320054.1:126..2423	ER69
NP_001306984	NM_001320055.1:66..1805	LOC101253045
NP_001307017	NM_001320088.1:103..1176	LOC101253371
NP_001307023	NM_001320094.1:46..834	LOC101261588
NP_001307026	NM_001320097.1:521..1450	LOC101250019
NP_001307027	NM_001320098.1:60..398	LOC104647572
NP_001307032	NM_001320103.1:44..772	LOC101265187
NP_001307045	NM_001320116.1:69..596	LOC101262262
NP_001307048	NM_001320119.1:120..1859	LOC107196795
NP_001307053	NM_001320124.1:107..1837	LOC101261918
NP_001307057	NM_001320128.1:112..600	SlERF52
NP_001307075	NM_001320146.1:536..1624	LOC101260400
NP_001307079	NM_001320150.1:239..805	SAP1
NP_001307083	NM_001320154.1:192..704	SAP2
NP_001307087	NM_001320158.1:198..713	SAP3
NP_001307088	NM_001320159.1:142..657	SAP3
NP_001307106	NM_001320177.1:131..649	SAP5
NP_001307113	NM_001320184.1:181..636	SAP8
NP_001307116	NM_001320187.1:84..1514	LOC101244237
NP_001307121	NM_001320192.1:132..1004	CPT3
NP_001307125	NM_001320196.1:56..733	LOC101253904
NP_001307131	NM_001320202.1:110..700	MSRA
NP_001307141	NM_001320212.1:417..1817	LOC101246352
NP_001307142	NM_001320213.1:52..366	SN2
NP_001307144	NM_001320215.1:57..839	rnaseLER
NP_001307146	NM_001320217.1:211..849	krp4
NP_001307150	NM_001320221.1:202..2139	SGT1
NP_001307152	NM_001320223.1:69..491	MBF1c
NP_001307153	NM_001320224.1:132..824	LOC101247769
NP_001307154	NM_001320225.1:122..1552	PS-2
NP_001307158	NM_001320229.1:169..1104	Pto
NP_001307171	NM_001320242.1:186..944	MSRA5
NP_001307175	NM_001320246.1:115..978	CPT7
NP_001307178	NM_001320249.1:382..2190	EDS1
NP_001307185	NM_001320256.1:111..686	ELIP
NP_001307189	NM_001320260.1:59..2068	LecRK-IV
NP_001307191	NM_001320262.1:107..571	Hsp20.0
NP_001307197	NM_001320268.1:261..1223	fen
NP_001307200	NM_001320271.1:77..685	LOC101252912
NP_001307204	NM_001320275.1:269..1465	SppS
NP_001307221	NM_001320292.1:68..2794	loxD
NP_001307224	NM_001320295.1:679..2844	LecRK-VIII
NP_001307226	NM_001320297.1:330..1691	cdc20-1
NP_001307232	NM_001320303.1:106..1125	CXE1
NP_001307241	NM_001320312.1:537..2582	LecRK-XI
NP_001307243	NM_001320314.1:280..1077	MKS1e
NP_001307244	NM_001320315.1:45..1082	Rcr3
NP_001307257	NM_001320328.1:509..1603	LOC101262142
NP_001307264	NM_001320335.1:40..1722	TPS37
NP_001307268	NM_001320339.1:22..1617	SlCKX3
NP_001307272	NM_001320343.1:82..1959	LOC101244320
NP_001307274	NM_001320345.1:161..394	LOC101244341
NP_001307278	NM_001320349.1:85..1815	LOC101244343
NP_001307282	NM_001320353.1:119..1918	LOC101244402
NP_001307284	NM_001320355.1:42..1025	LOC101244376
NP_001307298	NM_001320369.1:70..1158	CD1
NP_001307299	NM_001320370.1:34..747	MSRA3
NP_001307303	NM_001320374.1:137..1912	TPS36
NP_001307305	NM_001320376.1:100..1287	LOC101263651
NP_001307310	NM_001320381.1:664..1917	SlMYB117
NP_001307321	NM_001320392.1:273..890	Lemir
NP_001307322	NM_001320393.1:165..1664	ccs52B
NP_001307325	NM_001320396.1:85..564	SPA
NP_001307340	NM_001320411.1:518..1441	FSB1
NP_001307342	NM_001320413.1:341..1621	AdBiL
NP_001307345	NM_001320416.1:98..1072	LOC101257437
NP_001307361	NM_001320432.1:198..2459	LOC101257828
NP_001307363	NM_001320434.1:100..1257	FEY
NP_001307367	NM_001320438.1:40..411	LOC101258429
NP_001307390	NM_001320461.1:121..1308	SlRAV2
NP_001307398	NM_001320469.1:118..657	LOC101266644
NP_001307427	NM_001320498.1:331..1182	LOC101254846
NP_001307428	NM_001320499.1:47..1135	MCA2
NP_001307429	NM_001320500.1:251..1486	FZY4
NP_001307446	NM_001320517.1:510..3866	PHYF
NP_001307453	NM_001320524.1:63..677	MKS2b
NP_001307462	NM_001320533.1:133..1041	LOC101261036
NP_001307479	NM_001320550.1:95..2398	SlVP2
NP_001307530	NM_001320601.1:155..2284	PAL2
NP_001307538	NM_001320609.1:140..2305	PAL3
NP_001307541	NM_001320612.1:356..2422	LecRK
NP_001307546	NM_001320617.1:128..2161	LecRK
NP_001307549	NM_001320620.1:191..1630	SlC3H61
NP_001307555	NM_001320626.1:382..1275	LOC101262875
NP_001307558	NM_001320629.1:282..1175	LOC101262875
NP_001307560	NM_001320631.1:8..2785	SlGLR1.2
NP_001307578	NM_001320649.1:122..787	eIF4E2
NP_001307602	NM_001320673.1:101..397	LOC543632
NP_001307609	NM_001320680.1:326..733	SBP3
NP_001307622	NM_001320693.1:153..1496	LOC101243939
NP_001307624	NM_001320695.1:676..1665	LOC101243975
NP_001307625	NM_001320696.1:579..1568	LOC101243975
NP_001307626	NM_001320697.1:565..1554	LOC101243975
NP_001307630	NM_001320701.1:197..3190	LOC101243943
NP_001307640	NM_001320711.1:12..692	CHI1
NP_001307719	NM_001320790.1:1..2109	LOC101244817
NP_001307725	NM_001320796.1:29..598	LOC101255136
NP_001307727	NM_001320798.1:29..592	LOC101255136
NP_001307785	NM_001320856.1:8..1201	LOC101260021
NP_001307786	NM_001320857.1:17..1108	SlMMP2
NP_001307793	NM_001320864.1:22..1188	FZY6
NP_001307814	NM_001320885.1:321..1037	std1
NP_001307817	NM_001320888.1:150..2138	LecRK
NP_001307818	NM_001320889.1:13..1200	TPG6
NP_001307823	NM_001320894.1:224..3118	ppc2
NP_001307848	NM_001320919.1:368..2392	LOC101258589
NP_001307850	NM_001320921.1:52..471	MBF1
NP_001307876	NM_001320947.1:80..1162	LOC101259296
NP_001307892	NM_001320963.1:159..1766	LOC101252294
NP_001307920	NM_001320991.1:150..494	Asr2
NP_001307921	NM_001320992.1:294..3170	SlGLR3.5
NP_001307922	NM_001320993.1:40..2982	SlGLR2.2
NP_001307923	NM_001320994.1:260..2272	LOC101262971
NP_001307926	NM_001320997.1:148..1761	LOC101263360
NP_001307929	NM_001321000.1:55..2517	TPS24
NP_001307945	NM_001321016.1:59..1729	TPS35
NP_001307953	NM_001321024.1:62..1444	SlVPE1
NP_001307957	NM_001321028.1:114..1364	FZY5
NP_001307969	NM_001321040.1:22..504	PR1a2
NP_001307972	NM_001321043.1:31..804	MSRA4
NP_001307979	NM_001321050.1:161..2161	LOC104648543
NP_001307981	NM_001321052.1:61..588	SP5G
NP_001308000	NM_001321071.1:24..2264	p69F
NP_001308007	NM_001321078.1:88..1365	LOC101254048
NP_001308014	NM_001321085.1:242..907	LRP
NP_001308016	NM_001321087.1:1..1404	LOC101255666
NP_001308017	NM_001321088.1:313..1149	HO1
NP_001308023	NM_001321094.1:88..1734	TPS32
NP_001308024	NM_001321095.1:113..2332	LOC101244201
NP_001308054	NM_001321125.1:45..1703	TPS33
NP_001308057	NM_001321128.1:58..684	MKS2c
NP_001308059	NM_001321130.1:208..2280	LOC101247920
NP_001308060	NM_001321131.1:196..975	LYR
NP_001308061	NM_001321132.1:56..547	ORFX
NP_001308081	NM_001321152.1:116..649	SFT
NP_001308094	NM_001321165.1:94..1872	TPS7
NP_001308098	NM_001321169.1:147..659	LOC543580
NP_001308100	NM_001321171.1:261..668	LOC543581
NP_001308101	NM_001321172.1:193..600	LOC543581
NP_001308113	NM_001321184.1:125..739	LOC101249580
NP_001308118	NM_001321189.1:39..1748	vicilin
NP_001308121	NM_001321192.1:134..928	MKS1d
NP_001308135	NM_001321206.1:18..1034	LOC543855
NP_001308141	NM_001321212.1:57..485	LOC101244751
NP_001308166	NM_001321237.1:194..1816	LeNramp2
NP_001308202	NM_001321273.1:31..1419	PK5
NP_001308203	NM_001321274.1:395..1381	LOC101243692
NP_001308204	NM_001321275.1:160..618	LOC101243699
NP_001308215	NM_001321286.1:86..1030	PCL1
NP_001308226	NM_001321297.1:89..838	TFT1
NP_001308235	NM_001321306.1:166..1299	LOC101262163
NP_001308263	NM_001321334.1:180..1400	LOC101244012
NP_001308268	NM_001321339.1:268..1779	LOC101244006
NP_001308269	NM_001321340.1:265..1776	LOC101244006
NP_001308271	NM_001321342.1:58..1035	LOC101244415
NP_001308301	NM_001321372.1:56..1132	SlFBA7
NP_001308322	NM_001321393.1:222..1709	LOC100301935
NP_001308323	NM_001321394.1:144..1631	LOC100301935
NP_001308345	NM_001321416.1:83..1084	OEE1
NP_001308379	NM_001321450.1:432..1337	HSTF24
NP_001308380	NM_001321451.1:134..2179	LOC101249451
NP_001308381	NM_001321452.1:308..916	LOC101244419
NP_001308382	NM_001321453.1:84..1835	LOC101244422
NP_001308385	NM_001321456.1:183..1013	LOC101244425
NP_001308386	NM_001321457.1:94..924	LOC101244425
NP_001308405	NM_001321476.1:121..1110	LOC101243988
NP_001308411	NM_001321482.1:93..386	LOC101243990
NP_001308422	NM_001321493.1:68..580	GPXle-2
NP_001308423	NM_001321494.1:140..589	SlCaM3
NP_001308426	NM_001321497.1:320..1075	LOC101266904
NP_001308491	NM_001321562.1:142..1224	LOC101251127
NP_001308492	NM_001321563.1:204..2318	HSP90
NP_001308545	NM_001321616.1:27..1013	WRKYIId-1
NP_001308568	NM_001321639.1:121..684	LOC101244257
NP_001308573	NM_001321644.1:143..1288	LOC101244208
NP_001308578	NM_001321649.1:486..1850	LOC101248222
NP_001308580	NM_001321651.1:337..1692	LOC101248222
NP_001308586	NM_001321657.1:288..1706	LOC101244212
NP_001308616	NM_001321687.1:122..1915	LOC101246970
NP_001308624	NM_001321695.1:256..1383	LOC101246672
NP_001308625	NM_001321696.1:97..537	LOC101245505
NP_001308644	NM_001321715.1:87..362	LOC101248148
NP_001308645	NM_001321716.1:87..377	LOC101248148
NP_001308648	NM_001321719.1:87..386	LOC101248148
NP_001308654	NM_001321725.1:85..2616	LOC101254320
NP_001308679	NM_001321750.1:134..1591	LOC101243855
NP_001308680	NM_001321751.1:239..1555	LOC101243855
NP_001308681	NM_001321752.1:156..1472	LOC101243855
NP_001308700	NM_001321771.1:613..3003	LOC101247266
NP_001308769	NM_001321840.1:130..375	LOC101244033
NP_001308770	NM_001321841.1:42..2384	LOC101244035
NP_001308771	NM_001321842.1:33..779	LOC101267062
NP_001308772	NM_001321843.1:381..1445	LOC101266762
NP_001308809	NM_001321880.1:90..626	LOC101259806
NP_001308845	NM_001321916.1:106..465	LOC101244479
NP_001308884	NM_001321955.1:143..889	SlWRKY37
NP_001308885	NM_001321956.1:143..865	SlWRKY37
NP_001308946	NM_001322017.1:43..2199	LOC101243636
NP_001308953	NM_001322024.1:244..1326	LOC101255921
NP_001308964	NM_001322035.1:131..742	LOC101255135
NP_001309000	NM_001322071.1:126..1160	LOC101244392
NP_001309008	NM_001322079.1:21..743	LOC101268776
NP_001309011	NM_001322082.1:160..1659	SlSUN23
NP_001309012	NM_001322083.1:108..1499	LOC101244104
NP_001309044	NM_001322115.1:45..725	LOC101268705
NP_001309050	NM_001322121.1:132..1307	LOC101245780
NP_001309121	NM_001322192.1:85..708	LOC101245434
NP_001309122	NM_001322193.1:394..1446	LOC101243719
NP_001309129	NM_001322200.1:205..1947	LOC101263525
NP_001309142	NM_001322213.1:51..1517	LOC101255522
NP_001309151	NM_001322222.1:87..1361	LOC101261559
NP_001309152	NM_001322223.1:87..1361	LOC101261559
NP_001309221	NM_001322292.1:90..1418	LOC101243681
NP_001309245	NM_001322316.1:94..1476	LOC101257392
NP_001309247	NM_001322318.1:59..661	LOC101257094
NP_001309257	NM_001322328.1:23..847	LOC101250966
NP_001309262	NM_001322333.1:91..1125	LOC101247715
NP_001309263	NM_001322334.1:136..1041	LOC101247715
NP_001309328	NM_001322399.1:150..1577	LOC101244017
NP_001309330	NM_001322401.1:150..1550	LOC101244017
NP_001309349	NM_001322420.1:70..366	LOC101244055
NP_001309360	NM_001322431.1:70..945	LOC101255442
NP_001309434	NM_001322505.1:104..352	LOC101259769
[truncated: 35,659 more rows]
