# Supplementary material for: RefPlantNLR is a comprehensive collection of experimentally validated plant disease resistance proteins from the NLR family
Source: PLoS Biol. 2021 Oct 20;19(10):e3001124. doi: 10.1371/journal.pbio.3001124 (PMC8559963; doi:10.1371/journal.pbio.3001124)
Supplement: S3 Appendix — Scripts and data. (ZIP) [file pbio.3001124.s034.zip › Appendix_S3_Benchmarking_Proteomes/Conversion_Locus/Rice_GCF_001433935.1_IRGSP-1.0_protein.tsv]

seqname	coded_by	Locus
NP_039362	complement(join(NC_001320.1:4487..4635, NC_001320.1:5514..5553))	rps16
NP_039384	complement(join(NC_001320.1:41851..42006, NC_001320.1:42739..42968,NC_001320.1:43714..43837))	ycf3
NP_039423	complement(join(NC_001320.1:77729..78130, NC_001320.1:79190..79198))	rpl16
NP_039427	complement(join(NC_001320.1:81180..81610, NC_001320.1:82274..82664))	rpl2
NP_039432	complement(join(NC_001320.1:85395..86150, NC_001320.1:86863..87639))	ndhB
NP_039359	complement(join(NC_001320.1:88473..88501, NC_001320.1:89042..89273,NC_001320.1:67390..67503))	rps12
NP_039449	complement(join(NC_001320.1:110631..111169, NC_001320.1:112157..112706))	ndhA
YP_002000562	complement(join(NC_011033.1:84886..85147, NC_011033.1:86832..87075,NC_011033.1:88072..88538, NC_011033.1:89849..89919,NC_011033.1:90731..90873))	nad7
NP_039360	complement(NC_001320.1:82..1143)	psbA
NP_039361	complement(NC_001320.1:1668..3203)	matK
NP_039369	complement(NC_001320.1:14077..14346)	OrsajCp011
NP_039370	complement(NC_001320.1:14571..14783)	OrsajCp012
NP_039372	complement(NC_001320.1:17556..17645)	petN
NP_039381	complement(NC_001320.1:36309..36620)	rps14
NP_039382	complement(NC_001320.1:36768..38972)	psaB
NP_039383	complement(NC_001320.1:38998..41250)	psaA
NP_039385	complement(NC_001320.1:44810..45415)	rps4
NP_039386	complement(NC_001320.1:47992..48471)	ndhJ
NP_039387	complement(NC_001320.1:48569..49246)	ndhK
NP_039388	complement(NC_001320.1:49300..49662)	ndhC
NP_039389	complement(NC_001320.1:51404..51817)	atpE
NP_039390	complement(NC_001320.1:51814..53310)	atpB
NP_039400	complement(NC_001320.1:61565..61687)	psbJ
NP_039401	complement(NC_001320.1:61814..61930)	psbL
NP_039402	complement(NC_001320.1:61953..62072)	psbF
NP_039403	complement(NC_001320.1:62083..62334)	psbE
NP_039409	complement(NC_001320.1:66355..66714)	rpl20
NP_039410	complement(NC_001320.1:67638..68288)	clpP
NP_039413	complement(NC_001320.1:70646..70777)	psbN
NP_039417	complement(NC_001320.1:74330..75343)	rpoA
NP_039418	complement(NC_001320.1:75407..75838)	rps11
NP_039419	complement(NC_001320.1:76013..76126)	rpl36
NP_039420	complement(NC_001320.1:76238..76561)	infA
NP_039421	complement(NC_001320.1:76698..77108)	rps8
NP_039422	complement(NC_001320.1:77248..77619)	rpl14
NP_039424	complement(NC_001320.1:79344..80063)	rps3
NP_039425	complement(NC_001320.1:80119..80568)	rpl22
NP_039426	complement(NC_001320.1:80915..81163)	OrsajCp068
NP_039429	complement(NC_001320.1:82683..82964)	rpl23
NP_039433	complement(NC_001320.1:87944..88414)	rps7
NP_039434	complement(NC_001320.1:90227..90442)	OrsajCp077
NP_039435	complement(NC_001320.1:90501..90659)	OrsajCp078
NP_039441	complement(NC_001320.1:101433..103637)	ndhF
NP_039444	complement(NC_001320.1:106398..107900)	ndhD
NP_039445	complement(NC_001320.1:108020..108265)	psaC
NP_039446	complement(NC_001320.1:108712..109017)	ndhE
NP_039447	complement(NC_001320.1:109227..109757)	ndhG
NP_039448	complement(NC_001320.1:110000..110536)	ndhI
NP_039450	complement(NC_001320.1:112708..113889)	ndhH
NP_039451	complement(NC_001320.1:114028..114300)	rps15
NP_039452	complement(NC_001320.1:114721..114912)	OrsajCp096
NP_039453	complement(NC_001320.1:116031..116102)	OrsajCp097
NP_039454	complement(NC_001320.1:121476..121877)	OrsajCp099
NP_039460	complement(NC_001320.1:130372..131121)	OrsajCp105
NP_039461	complement(NC_001320.1:131498..131584)	OrsajCp107
NP_039464	complement(NC_001320.1:133419..133832)	OrsajCp110
NP_044337	complement(NC_001751.1:1732..2019)	NA
YP_002000549	complement(NC_011033.1:17226..18068)	cox3
YP_002000550	complement(NC_011033.1:18402..18995)	orf25
YP_002000551	complement(NC_011033.1:19713..20171)	orf152a
YP_002000553	complement(NC_011033.1:46565..47011)	rps7
YP_002000555	complement(NC_011033.1:49359..50135)	orf258
YP_002000558	complement(NC_011033.1:59519..60136)	nad6
YP_002000559	complement(NC_011033.1:60410..61132)	ccmC
YP_002000560	complement(NC_011033.1:61367..61918)	orf183
YP_002000561	complement(NC_011033.1:78306..79115)	orfX
YP_002000563	complement(NC_011033.1:141168..142034)	orf288
YP_002000564	complement(NC_011033.1:168384..168968)	orf194
YP_002000568	complement(NC_011033.1:181352..182026)	orf224
YP_002000569	complement(NC_011033.1:184187..185638)	rps2
YP_002000572	complement(NC_011033.1:215061..215546)	orf161
YP_002000575	complement(NC_011033.1:225271..226275)	atp6
YP_002000577	complement(NC_011033.1:242491..242841)	rps13
YP_002000578	complement(NC_011033.1:248580..249638)	rps4
YP_002000579	complement(NC_011033.1:254753..255283)	orf176
YP_002000584	complement(NC_011033.1:299804..300529)	orf241
YP_002000585	complement(NC_011033.1:303848..305041)	cob
YP_002000586	complement(NC_011033.1:315812..>317848)	mat-r
YP_002000587	complement(NC_011033.1:321368..321886)	rps1
YP_002000588	complement(NC_011033.1:322071..323855)	ccmFn
YP_002000590	complement(NC_011033.1:337077..337574)	orf165
YP_002000593	complement(NC_011033.1:342899..343465)	rpl5
YP_002000597	complement(NC_011033.1:367178..367699)	orf173
YP_002000600	complement(NC_011033.1:402228..402710)	orf160
NP_039457	join(complement(NC_001320.1:67390..67503), NC_001320.1:125845..126076,NC_001320.1:126617..126645)	rps12
NP_039379	join(NC_001320.1:32741..32885, NC_001320.1:33714..34111)	atpF
NP_039415	join(NC_001320.1:71232..71237, NC_001320.1:72049..72690)	petB
NP_039416	join(NC_001320.1:72883..72890, NC_001320.1:73636..74110)	petD
NP_039459	join(NC_001320.1:127479..128255, NC_001320.1:128968..129723)	ndhB
NP_039463	join(NC_001320.1:132454..132844, NC_001320.1:133508..133938)	rpl2
YP_002000548	join(NC_011033.1:11024..11409, complement(NC_011033.1:241499..241580), complement(NC_011033.1:239890..240081), complement(NC_011033.1:251354..251412), complement(NC_011033.1:315036..315294))	nad1
YP_002000552	join(NC_011033.1:20464..20694, NC_011033.1:21548..22763, complement(NC_011033.1:314652..314672), complement(NC_011033.1:232596..232990), complement(NC_011033.1:231520..231669))	nad5
YP_002000565	join(NC_011033.1:170836..170909, NC_011033.1:172757..174298)	rps3
YP_002000570	join(NC_011033.1:198385..198845, NC_011033.1:200100..200614,NC_011033.1:204053..204475, NC_011033.1:207409..207497)	nad4
YP_002000571	join(NC_011033.1:212413..212800, NC_011033.1:214076..214470)	cox2
YP_002000581	join(NC_011033.1:294692..295531, NC_011033.1:296973..297681)	rpl2
YP_002000589	join(NC_011033.1:330597..331345, NC_011033.1:332350..332908)	ccmFc
YP_002000596	join(NC_011033.1:363830..363990, NC_011033.1:366388..366959,NC_011033.1:368362..368550, complement(NC_011033.1:405389..405541), complement(NC_011033.1:403787..404178))	nad2
NP_039363	NC_001320.1:7033..7218	psbK
NP_039364	NC_001320.1:7608..7718	psbI
NP_039365	NC_001320.1:8349..8651	OrsajCp007
NP_039366	NC_001320.1:8900..9961	psbD
NP_039367	NC_001320.1:9909..11330	psbC
NP_039368	NC_001320.1:11937..12125	psbZ
NP_039371	NC_001320.1:16685..16789	psbM
NP_039373	NC_001320.1:19214..22441	rpoB
NP_039374	NC_001320.1:22479..24527	rpoC1
NP_039375	NC_001320.1:24727..29268	rpoC2
NP_039376	NC_001320.1:29540..30250	rps2
NP_039377	NC_001320.1:30501..31244	atpI
NP_039378	NC_001320.1:32039..32284	atpH
NP_039380	NC_001320.1:34210..35733	atpA
NP_039391	NC_001320.1:54095..55528	rbcL
NP_039392	NC_001320.1:55806..55934	OrsajCp034
NP_039393	NC_001320.1:55958..56359	OrsajCp035
NP_039394	NC_001320.1:56553..56873	OrsajCp036
NP_039395	NC_001320.1:57222..57332	psaI
NP_039396	NC_001320.1:57702..58259	ycf4
NP_039397	NC_001320.1:58290..58547	OrsajCp039
NP_039398	NC_001320.1:58677..59369	cemA
NP_039399	NC_001320.1:59601..60563	petA
NP_039404	NC_001320.1:63531..63626	petL
NP_039405	NC_001320.1:63799..63912	petG
NP_039406	NC_001320.1:64622..64756	OrsajCp048
NP_039407	NC_001320.1:65198..65398	rpl33
NP_039408	NC_001320.1:65641..66132	rps18
NP_039411	NC_001320.1:68799..70325	psbB
NP_039412	NC_001320.1:70490..70597	psbT
NP_039414	NC_001320.1:70881..71102	psbH
NP_039428	NC_001320.1:81286..81699	OrsajCp070
NP_039430	NC_001320.1:83534..83620	OrsajCp072
NP_039431	NC_001320.1:83997..84746	OrsajCp074
NP_039436	NC_001320.1:93241..93642	OrsajCp079
NP_039437	NC_001320.1:99016..99087	OrsajCp081
NP_039438	NC_001320.1:100206..100397	OrsajCp082
NP_039439	NC_001320.1:100818..101090	rps15
NP_039440	NC_001320.1:101229..101399	OrsajCp084
NP_039442	NC_001320.1:104352..104543	rpl32
NP_039443	NC_001320.1:105236..106201	ccsA
NP_039455	NC_001320.1:124360..124617	OrsajCp100
NP_039456	NC_001320.1:124676..124891	OrsajCp101
NP_039458	NC_001320.1:126704..127174	rps7
NP_039462	NC_001320.1:132154..132435	rpl23
NP_039465	NC_001320.1:133955..134203	OrsajCp111
NP_039466	NC_001320.1:134200..134481	rps19
NP_044338	NC_001751.1:1793..2035	NA
YP_002000554	NC_011033.1:47683..49155	orf490
YP_002000556	NC_011033.1:53424..53891	orfB
YP_002000557	NC_011033.1:55880..56425	orf181
YP_002000566	NC_011033.1:175402..175869	nad3
YP_002000567	NC_011033.1:175914..176291	rps12
YP_002000573	NC_011033.1:220216..220674	orf152b
YP_002000574	NC_011033.1:222023..222586	orf187
YP_002000576	NC_011033.1:236160..236621	orf153
YP_002000580	NC_011033.1:263141..263365	atp9
YP_002000582	NC_011033.1:297685..297966	rps19
YP_002000583	NC_011033.1:298829..299131	nad4L
YP_002000591	NC_011033.1:337520..338374	orf284
YP_002000592	NC_011033.1:338572..340147	cox1
YP_002000594	NC_011033.1:352379..353908	atp1
YP_002000595	NC_011033.1:361793..362365	nad9
YP_002000598	NC_011033.1:383761..384249	orf162
YP_002000599	NC_011033.1:391755..392375	ccmB
XP_015610598	XM_015755112.1:238..1590	LOC4327659
XP_015610599	XM_015755113.1:2761..3786	LOC4347054
XP_015610600	XM_015755114.2:174..1289	LOC4346596
XP_015610601	XM_015755115.2:414..1928	LOC4347097
XP_015610602	XM_015755116.2:185..892	LOC4325165
XP_015610603	XM_015755117.2:304..1620	LOC9271090
XP_015610604	XM_015755118.2:182..766	LOC4347733
XP_015610605	XM_015755119.2:251..901	LOC4346976
XP_015610606	XM_015755120.2:247..897	LOC4346976
XP_015610607	XM_015755121.2:91..801	LOC4346909
XP_015610608	XM_015755122.2:286..1332	LOC9268397
XP_015610609	XM_015755123.2:286..1233	LOC9268397
XP_015610610	XM_015755124.2:188..850	LOC4325165
XP_015610611	XM_015755125.2:25..1146	LOC4346956
XP_015610612	XM_015755126.2:27..959	LOC4346956
XP_015610613	XM_015755127.2:112..1221	LOC9268311
XP_015610614	XM_015755128.1:66..1760	LOC4346646
XP_015610615	XM_015755129.1:1..1695	LOC4346646
XP_015610616	XM_015755130.2:131..2020	LOC4347617
XP_015610617	XM_015755131.2:168..2336	LOC4347740
XP_015610618	XM_015755132.2:337..1056	LOC4347642
XP_015610619	XM_015755133.1:124..1362	LOC4347435
XP_015610620	XM_015755134.2:103..1458	LOC4325169
XP_015610621	XM_015755135.2:220..792	LOC4347539
XP_015610624	XM_015755138.2:195..1424	LOC4346949
XP_015610625	XM_015755139.2:113..652	LOC4347920
XP_015610626	XM_015755140.2:83..622	LOC4347920
XP_015610627	XM_015755141.2:322..1284	LOC4346937
XP_015610628	XM_015755142.2:265..831	LOC4347062
XP_015610629	XM_015755143.2:173..715	LOC4347062
XP_015610630	XM_015755144.2:173..661	LOC4347062
XP_015610631	XM_015755145.2:173..655	LOC4347062
XP_015610632	XM_015755146.2:969..3386	LOC9266864
XP_015610633	XM_015755147.2:163..423	LOC9267815
XP_015610634	XM_015755148.2:163..786	LOC4346611
XP_015610635	XM_015755149.2:584..1336	LOC4346629
XP_015610636	XM_015755150.2:121..1428	LOC4346490
XP_015610637	XM_015755151.2:1047..1457	LOC4347110
XP_015610638	XM_015755152.2:166..894	LOC4346519
XP_015610639	XM_015755153.2:94..714	LOC107278785
XP_015610640	XM_015755154.2:64..1467	LOC4346787
XP_015610641	XM_015755155.1:82..354	LOC4346939
XP_015610642	XM_015755156.2:243..7760	LOC9271287
XP_015610643	XM_015755157.2:127..1266	LOC9269015
XP_015610644	XM_015755158.2:147..845	LOC4347164
XP_015610645	XM_015755159.2:98..1177	LOC4346609
XP_015610646	XM_015755160.2:904..1317	LOC9266325
XP_015610649	XM_015755163.2:74..379	LOC4346912
XP_015610650	XM_015755164.2:50..1447	LOC4346373
XP_015610651	XM_015755165.2:52..1398	LOC4346373
XP_015610652	XM_015755166.2:52..1356	LOC4346373
XP_015610653	XM_015755167.2:52..1242	LOC4346373
XP_015610654	XM_015755168.2:280..1722	LOC4347490
XP_015610655	XM_015755169.2:278..1711	LOC4347490
XP_015610656	XM_015755170.2:305..2158	LOC4347136
XP_015610658	XM_015755172.2:149..673	LOC4347137
XP_015610659	XM_015755173.2:52..1554	LOC4347441
XP_015610660	XM_015755174.2:52..1362	LOC4347441
XP_015610661	XM_015755175.2:50..1582	LOC4347207
XP_015610662	XM_015755176.2:64..1164	LOC4346716
XP_015610666	XM_015755180.2:163..6729	LOC9271287
XP_015610669	XM_015755183.2:224..520	LOC4347275
XP_015610670	XM_015755184.2:16..507	LOC4347537
XP_015610671	XM_015755185.2:103..1056	LOC9271636
XP_015610672	XM_015755186.2:74..385	LOC4347135
XP_015610673	XM_015755187.2:175..6480	LOC9271287
XP_015610675	XM_015755189.2:156..1109	LOC4347079
XP_015610676	XM_015755190.2:144..1805	LOC4347650
XP_015610677	XM_015755191.2:205..4812	LOC4347367
XP_015610679	XM_015755193.2:95..832	LOC4346605
XP_015610680	XM_015755194.2:89..1408	LOC4346383
XP_015610681	XM_015755195.2:235..777	LOC4347480
XP_015610682	XM_015755196.2:103..1152	LOC4347244
XP_015610683	XM_015755197.2:143..1192	LOC4347248
XP_015610684	XM_015755198.2:187..1314	LOC4347599
XP_015610688	XM_015755202.2:102..764	LOC9270429
XP_015610689	XM_015755203.2:234..2750	LOC4347718
XP_015610690	XM_015755204.2:235..1035	LOC4347453
XP_015610691	XM_015755205.2:162..515	LOC4347427
XP_015610692	XM_015755206.2:218..1216	LOC4346657
XP_015610693	XM_015755207.2:115..1515	LOC4346812
XP_015610694	XM_015755208.2:89..1198	LOC4347868
XP_015610695	XM_015755209.2:203..1186	LOC4347069
XP_015610696	XM_015755210.2:255..1310	LOC9271287
XP_015610697	XM_015755211.2:202..594	LOC4346862
XP_015610698	XM_015755212.2:236..1306	LOC4347313
XP_015610699	XM_015755213.2:3..1106	LOC9272624
XP_015610700	XM_015755214.2:170..889	LOC4346604
XP_015610701	XM_015755215.2:254..1273	LOC9271287
XP_015610703	XM_015755217.2:46..558	LOC4347487
XP_015610704	XM_015755218.2:468..1469	LOC9266289
XP_015610705	XM_015755219.2:305..1687	LOC4326538
XP_015610707	XM_015755221.2:139..1542	LOC4346671
XP_015610709	XM_015755223.2:245..1048	LOC9269038
XP_015610711	XM_015755225.2:578..1300	LOC9269038
XP_015610713	XM_015755227.2:864..1868	LOC4347131
XP_015610714	XM_015755228.2:308..2068	LOC9270169
XP_015610715	XM_015755229.2:75..479	LOC107278178
XP_015610716	XM_015755230.2:61..465	LOC107278144
XP_015610717	XM_015755231.2:79..483	LOC9267115
XP_015610718	XM_015755232.2:61..465	LOC4347009
XP_015610719	XM_015755233.2:61..465	LOC107278145
XP_015610720	XM_015755234.2:79..483	LOC107278117
XP_015610721	XM_015755235.2:430..2001	LOC4347129
XP_015610722	XM_015755236.2:860..1417	LOC4325229
XP_015610723	XM_015755237.2:147..1268	LOC4347638
XP_015610724	XM_015755238.2:118..972	LOC4346889
XP_015610725	XM_015755239.2:121..930	LOC4346889
XP_015610726	XM_015755240.2:145..498	LOC9267449
XP_015610727	XM_015755241.2:1172..2515	LOC9271068
XP_015610728	XM_015755242.2:372..1550	LOC9269620
XP_015610729	XM_015755243.2:2082..4943	LOC4347382
XP_015610730	XM_015755244.2:769..3630	LOC4347382
XP_015610731	XM_015755245.2:485..1042	LOC4325229
XP_015610732	XM_015755246.2:1836..4697	LOC4347382
XP_015610733	XM_015755247.2:759..3620	LOC4347382
XP_015610734	XM_015755248.2:2014..3783	LOC4347382
XP_015610735	XM_015755249.2:16..678	LOC4347372
XP_015610736	XM_015755250.2:450..1664	LOC4347527
XP_015610737	XM_015755251.2:447..1520	LOC4347527
XP_015610738	XM_015755252.2:128..2365	LOC4347337
XP_015610739	XM_015755253.2:1..1047	LOC4347556
XP_015610740	XM_015755254.2:1121..1678	LOC4325229
XP_015610741	XM_015755255.2:145..1515	LOC4346665
XP_015610743	XM_015755257.2:153..845	LOC4346670
XP_015610744	XM_015755258.2:167..811	LOC4346670
XP_015610745	XM_015755259.2:165..758	LOC4346670
XP_015610746	XM_015755260.2:107..1048	LOC4347132
XP_015610747	XM_015755261.2:195..1208	LOC4347891
XP_015610748	XM_015755262.2:145..2274	LOC4346436
XP_015610749	XM_015755263.2:151..2193	LOC4346436
XP_015610750	XM_015755264.2:281..2299	LOC4325756
XP_015610751	XM_015755265.1:84..1043	LOC107278789
XP_015610752	XM_015755266.1:263..1219	LOC107278789
XP_015610753	XM_015755267.2:690..1808	LOC4347472
XP_015610755	XM_015755269.2:129..1085	LOC4347070
XP_015610756	XM_015755270.2:708..3590	LOC4347381
XP_015610757	XM_015755271.2:711..3593	LOC4347381
XP_015610758	XM_015755272.2:284..2236	LOC4325756
XP_015610759	XM_015755273.2:609..3491	LOC4347381
XP_015610760	XM_015755274.2:577..1998	LOC4347098
XP_015610762	XM_015755276.2:256..1857	LOC9269428
XP_015610763	XM_015755277.2:164..1978	LOC4346869
XP_015610764	XM_015755278.2:133..891	LOC9268343
XP_015610765	XM_015755279.2:163..2475	LOC4347174
XP_015610766	XM_015755280.2:296..814	LOC9267672
XP_015610767	XM_015755281.2:313..831	LOC9267672
XP_015610768	XM_015755282.2:295..771	LOC9267672
XP_015610769	XM_015755283.2:344..1672	LOC4325838
XP_015610770	XM_015755284.2:3848..4588	LOC4346437
XP_015610771	XM_015755285.1:107..916	LOC4346927
XP_015610772	XM_015755286.2:108..2540	LOC9268919
XP_015610773	XM_015755287.2:276..2222	LOC4346994
XP_015610774	XM_015755288.2:76..570	LOC4346979
XP_015610775	XM_015755289.2:16..1545	LOC4347535
XP_015610776	XM_015755290.2:349..1521	LOC4325838
XP_015610777	XM_015755291.2:65..2302	LOC9266455
XP_015610778	XM_015755292.1:<1..767	LOC9269466
XP_015610781	XM_015755295.2:69..1925	LOC4347068
XP_015610782	XM_015755296.2:69..1925	LOC4347068
XP_015610783	XM_015755297.2:69..1925	LOC4347068
XP_015610784	XM_015755298.2:307..1806	LOC9272478
XP_015610785	XM_015755299.2:289..1779	LOC9272478
XP_015610786	XM_015755300.2:1142..3313	LOC4346770
XP_015610787	XM_015755301.2:1084..3255	LOC4346770
XP_015610788	XM_015755302.2:1047..3218	LOC4346770
XP_015610789	XM_015755303.2:257..1111	LOC4325755
XP_015610790	XM_015755304.2:70..1716	LOC4346892
XP_015610791	XM_015755305.2:408..2270	LOC4347256
XP_015610792	XM_015755306.2:412..2274	LOC4347256
XP_015610794	XM_015755308.2:63..4346	LOC4346767
XP_015610795	XM_015755309.2:47..544	LOC4347432
XP_015610796	XM_015755310.2:80..1507	LOC4347592
XP_015610797	XM_015755311.2:251..1105	LOC4325755
XP_015610798	XM_015755312.2:84..299	LOC4347598
XP_015610799	XM_015755313.2:84..299	LOC4347598
XP_015610800	XM_015755314.2:416..3049	LOC4346517
XP_015610801	XM_015755315.2:347..853	LOC4347323
XP_015610802	XM_015755316.1:93..344	LOC4347040
XP_015610804	XM_015755318.2:133..1179	LOC4347289
XP_015610805	XM_015755319.2:97..402	LOC4347042
XP_015610806	XM_015755320.2:347..1561	LOC4347072
XP_015610807	XM_015755321.2:278..1876	LOC4346658
XP_015610808	XM_015755322.1:91..852	LOC4325839
XP_015610809	XM_015755323.2:177..803	LOC4346935
XP_015610810	XM_015755324.2:158..1432	LOC4346641
XP_015610811	XM_015755325.2:134..1456	LOC4346615
XP_015610813	XM_015755327.2:230..1318	LOC4346993
XP_015610814	XM_015755328.2:246..1481	LOC4347081
XP_015610815	XM_015755329.2:96..3071	LOC4346689
XP_015610816	XM_015755330.2:31..2691	LOC107275786
XP_015610817	XM_015755331.2:564..2093	LOC4326674
XP_015610818	XM_015755332.2:92..2188	LOC4324849
XP_015610819	XM_015755333.2:70..1431	LOC4347778
XP_015610820	XM_015755334.1:147..1424	LOC4347778
XP_015610821	XM_015755335.1:92..1117	LOC107277219
XP_015610822	XM_015755336.2:122..1117	LOC4347495
XP_015610823	XM_015755337.2:106..468	LOC4347027
XP_015610824	XM_015755338.1:115..861	LOC4347517
XP_015610825	XM_015755339.2:31..2625	LOC4346821
XP_015610826	XM_015755340.2:31..2532	LOC4346821
XP_015610828	XM_015755342.1:282..1943	LOC4324850
XP_015610829	XM_015755343.2:148..1116	LOC4347454
XP_015610830	XM_015755344.2:181..2793	LOC4347645
XP_015610831	XM_015755345.2:199..2787	LOC4347645
XP_015610832	XM_015755346.2:737..1819	LOC4346910
XP_015610833	XM_015755347.1:60..2705	LOC4346825
XP_015610834	XM_015755348.1:60..2327	LOC4346825
XP_015610835	XM_015755349.2:194..1696	LOC4347261
XP_015610836	XM_015755350.2:194..1450	LOC4347261
XP_015610837	XM_015755351.2:88..2664	LOC9266163
XP_015610838	XM_015755352.2:452..1966	LOC4347215
XP_015610839	XM_015755353.2:171..992	LOC4324848
XP_015610840	XM_015755354.2:520..828	LOC4346458
XP_015610842	XM_015755356.2:85..675	LOC4346632
XP_015610843	XM_015755357.2:320..4027	LOC107276304
XP_015610844	XM_015755358.2:288..1838	LOC4346779
XP_015610845	XM_015755359.2:113..2458	LOC4347856
XP_015610846	XM_015755360.2:24..2345	LOC107276055
XP_015610847	XM_015755361.2:742..1599	LOC4346412
XP_015610848	XM_015755362.2:20..3442	LOC4346367
XP_015610849	XM_015755363.2:432..2051	LOC4326061
XP_015610850	XM_015755364.2:22..3438	LOC4346367
XP_015610852	XM_015755366.2:275..1480	LOC4347230
XP_015610853	XM_015755367.2:201..1718	LOC4347887
XP_015610854	XM_015755368.2:480..1319	LOC4347315
XP_015610856	XM_015755370.2:412..2550	LOC4346922
XP_015610857	XM_015755371.2:433..2052	LOC4326061
XP_015610858	XM_015755372.2:146..1105	LOC4347255
XP_015610859	XM_015755373.2:99..1223	LOC9270697
XP_015610860	XM_015755374.2:93..1412	LOC4346434
XP_015610861	XM_015755375.2:503..2059	LOC4326061
XP_015610862	XM_015755376.2:96..1385	LOC4346434
XP_015610863	XM_015755377.2:96..1292	LOC4346434
XP_015610864	XM_015755378.2:68..1564	LOC4346756
XP_015610865	XM_015755379.2:170..721	LOC4346713
XP_015610866	XM_015755380.2:165..716	LOC4346713
XP_015610867	XM_015755381.2:263..1150	LOC4347002
XP_015610868	XM_015755382.2:263..1138	LOC4347002
XP_015610869	XM_015755383.2:530..2086	LOC4326061
XP_015610870	XM_015755384.1:81..881	LOC4346725
XP_015610871	XM_015755385.2:130..621	LOC4346483
XP_015610872	XM_015755386.2:535..2091	LOC4326061
XP_015610873	XM_015755387.2:708..2144	LOC4347516
XP_015610874	XM_015755388.2:708..2126	LOC4347516
XP_015610875	XM_015755389.2:184..924	LOC4346978
XP_015610876	XM_015755390.2:156..1400	LOC4347746
XP_015610877	XM_015755391.2:74..538	LOC4347400
XP_015610878	XM_015755392.2:1083..4319	LOC4346678
XP_015610879	XM_015755393.2:1083..4310	LOC4346678
XP_015610880	XM_015755394.2:95..343	LOC4347646
XP_015610881	XM_015755395.2:67..471	LOC9272242
XP_015610882	XM_015755396.2:72..476	LOC107278044
XP_015610883	XM_015755397.2:49..2262	LOC4327105
XP_015610884	XM_015755398.2:76..480	LOC107278179
XP_015610885	XM_015755399.2:74..478	LOC4347011
XP_015610886	XM_015755400.2:3..407	LOC9269860
XP_015610887	XM_015755401.2:136..2160	LOC4346940
XP_015610888	XM_015755402.2:45..524	LOC4346400
XP_015610889	XM_015755403.2:272..1855	LOC4346816
XP_015610890	XM_015755404.2:267..1850	LOC4346816
XP_015610891	XM_015755405.2:54..1280	LOC4346545
XP_015610892	XM_015755406.1:404..1684	LOC4347178
XP_015610893	XM_015755407.2:108..473	LOC4327106
XP_015610894	XM_015755408.2:112..2118	LOC107276096
XP_015610895	XM_015755409.2:150..1718	LOC9271796
XP_015610896	XM_015755410.2:48..2612	LOC4346837
XP_015610897	XM_015755411.2:86..1570	LOC4347611
XP_015610898	XM_015755412.2:114..1070	LOC4347195
XP_015610899	XM_015755413.2:162..746	LOC4346796
XP_015610900	XM_015755414.2:64..1440	LOC107277033
XP_015610901	XM_015755415.2:633..3620	LOC4347398
XP_015610902	XM_015755416.2:625..3612	LOC4347398
XP_015610903	XM_015755417.2:280..1506	LOC4327108
XP_015610904	XM_015755418.2:136..1767	LOC4347043
XP_015610905	XM_015755419.2:112..717	LOC4347807
XP_015610907	XM_015755421.2:135..1685	LOC107276672
XP_015610909	XM_015755423.2:153..1520	LOC4347424
XP_015610910	XM_015755424.2:180..1913	LOC4347816
XP_015610911	XM_015755425.1:11..2671	LOC9268811
XP_015610912	XM_015755426.2:98..814	LOC4347620
XP_015610913	XM_015755427.2:1254..2786	LOC4347270
XP_015610914	XM_015755428.2:456..959	LOC4327109
XP_015610915	XM_015755429.2:125..703	LOC4346676
XP_015610916	XM_015755430.2:146..1267	LOC4347773
XP_015610917	XM_015755431.2:322..1257	LOC4347288
XP_015610918	XM_015755432.2:191..499	LOC4326675
XP_015610919	XM_015755433.2:190..882	LOC9268074
XP_015610920	XM_015755434.2:132..1613	LOC4347138
XP_015610921	XM_015755435.2:130..1590	LOC4347138
XP_015610922	XM_015755436.2:362..658	LOC4346996
XP_015610924	XM_015755438.2:145..1257	LOC4347247
XP_015610926	XM_015755440.2:424..1320	LOC4347247
XP_015610927	XM_015755441.2:197..2176	LOC4326125
XP_015610928	XM_015755442.2:<1..738	LOC4347618
XP_015610929	XM_015755443.2:185..1378	LOC4346886
XP_015610930	XM_015755444.2:178..1371	LOC4346886
XP_015610931	XM_015755445.2:195..1388	LOC4346886
XP_015610932	XM_015755446.2:114..1583	LOC4347621
XP_015610933	XM_015755447.2:182..1810	LOC4346364
XP_015610934	XM_015755448.2:182..1777	LOC4346364
XP_015610935	XM_015755449.2:182..1756	LOC4346364
XP_015610936	XM_015755450.2:830..2005	LOC4326125
XP_015610937	XM_015755451.2:182..1375	LOC4346364
XP_015610938	XM_015755452.2:117..1079	LOC4347254
XP_015610939	XM_015755453.2:138..1322	LOC4347483
XP_015610940	XM_015755454.1:347..844	LOC4346980
XP_015610941	XM_015755455.2:170..1009	LOC4346997
XP_015610942	XM_015755456.2:1..1467	LOC4347067
XP_015610943	XM_015755457.2:331..1797	LOC4347067
XP_015610944	XM_015755458.2:287..769	LOC4346870
XP_015610946	XM_015755460.1:42..1310	LOC4347278
XP_015610947	XM_015755461.2:88..411	LOC4347200
XP_015610948	XM_015755462.2:61..537	LOC4346728
XP_015610949	XM_015755463.2:87..1619	LOC4347440
XP_015610950	XM_015755464.2:212..2107	LOC4326127
XP_015610951	XM_015755465.2:188..1489	LOC4346643
XP_015610952	XM_015755466.2:585..1868	LOC107278801
XP_015610953	XM_015755467.2:165..1448	LOC107278801
XP_015610954	XM_015755468.2:581..1864	LOC107278801
XP_015610955	XM_015755469.2:31..1269	LOC107276247
XP_015610956	XM_015755470.2:24..2249	LOC4347341
XP_015610957	XM_015755471.2:179..697	LOC4346938
XP_015610958	XM_015755472.2:61..2031	LOC9269575
XP_015610959	XM_015755473.2:65..841	LOC4347397
XP_015610960	XM_015755474.2:582..2027	LOC4346973
XP_015610961	XM_015755475.2:722..1903	LOC9266075
XP_015610962	XM_015755476.2:726..1904	LOC9266075
XP_015610964	XM_015755478.2:72..596	LOC9267072
XP_015610965	XM_015755479.2:260..979	LOC9270299
XP_015610966	XM_015755480.2:278..688	LOC107278803
XP_015610968	XM_015755482.2:88..1398	LOC4346682
XP_015610969	XM_015755483.2:175..1485	LOC4346682
XP_015610970	XM_015755484.2:135..1211	LOC4346682
XP_015610971	XM_015755485.2:440..1729	LOC9267513
XP_015610972	XM_015755486.2:94..747	LOC4347695
XP_015610973	XM_015755487.2:114..1544	LOC4347767
XP_015610974	XM_015755488.2:268..1062	LOC4347277
XP_015610975	XM_015755489.2:814..1440	LOC4347780
XP_015610976	XM_015755490.2:281..649	LOC9272097
XP_015610977	XM_015755491.2:36..866	LOC4347779
XP_015610978	XM_015755492.2:324..1295	LOC4347052
XP_015610979	XM_015755493.2:32..1885	LOC4326124
XP_015610980	XM_015755494.2:809..1780	LOC107277973
XP_015610982	XM_015755496.2:24..593	LOC4347327
XP_015610983	XM_015755497.1:94..1623	LOC4346594
XP_015610986	XM_015755500.2:198..2477	LOC4346485
XP_015610989	XM_015755503.2:286..768	LOC4346762
XP_015610990	XM_015755504.2:240..1334	LOC4346394
XP_015610992	XM_015755506.1:26..2650	LOC4346822
XP_015610993	XM_015755507.1:26..2635	LOC4346822
XP_015610994	XM_015755508.2:116..1273	LOC9271189
XP_015610995	XM_015755509.2:198..1262	LOC4347797
XP_015610996	XM_015755510.2:196..906	LOC4347252
XP_015610997	XM_015755511.2:52..1146	LOC4346795
XP_015610998	XM_015755512.2:52..1146	LOC4346795
XP_015610999	XM_015755513.2:494..2557	LOC4346883
XP_015611000	XM_015755514.2:550..2613	LOC4346883
XP_015611001	XM_015755515.2:493..2553	LOC4346883
XP_015611002	XM_015755516.2:264..1448	LOC4347251
XP_015611003	XM_015755517.2:262..1458	LOC4347076
XP_015611004	XM_015755518.2:199..765	LOC4346945
XP_015611005	XM_015755519.2:102..899	LOC4347106
XP_015611007	XM_015755521.2:329..1330	LOC9267864
XP_015611008	XM_015755522.2:3907..5700	LOC107278466
XP_015611011	XM_015755525.2:3441..5234	LOC107278466
XP_015611013	XM_015755527.2:141..944	LOC4346868
XP_015611014	XM_015755528.2:396..869	LOC4347276
XP_015611015	XM_015755529.2:226..921	LOC4347159
XP_015611016	XM_015755530.2:153..797	LOC9267854
XP_015611017	XM_015755531.2:204..1715	LOC4326980
XP_015611018	XM_015755532.2:82..1560	LOC4346928
XP_015611019	XM_015755533.2:43..1533	LOC4346881
XP_015611020	XM_015755534.2:62..2020	LOC9271152
XP_015611021	XM_015755535.2:143..1351	LOC4347770
XP_015611023	XM_015755537.2:242..1309	LOC4347770
XP_015611024	XM_015755538.2:96..1091	LOC4346618
XP_015611025	XM_015755539.1:16..1356	LOC9266078
XP_015611026	XM_015755540.2:1670..4255	LOC4347693
XP_015611028	XM_015755542.2:1159..3744	LOC4347693
XP_015611029	XM_015755543.2:226..1314	LOC4347205
XP_015611030	XM_015755544.2:162..956	LOC4326978
XP_015611031	XM_015755545.2:64..1461	LOC4347383
XP_015611032	XM_015755546.2:309..1016	LOC4347641
XP_015611033	XM_015755547.2:88..1416	LOC4347420
XP_015611034	XM_015755548.2:108..2438	LOC107277457
XP_015611037	XM_015755551.2:110..2341	LOC107277457
XP_015611039	XM_015755553.2:94..795	LOC4326979
XP_015611040	XM_015755554.2:32..1321	LOC4346731
XP_015611041	XM_015755555.2:488..2524	LOC4347606
XP_015611042	XM_015755556.2:170..2677	LOC4347267
XP_015611043	XM_015755557.2:103..2610	LOC4347267
XP_015611044	XM_015755558.2:16..951	LOC4347266
XP_015611045	XM_015755559.2:75..1487	LOC4347379
XP_015611046	XM_015755560.2:78..1448	LOC9272371
XP_015611047	XM_015755561.2:387..1292	LOC107278808
XP_015611048	XM_015755562.2:153..1670	LOC4347208
XP_015611049	XM_015755563.2:211..1401	LOC112936096
XP_015611050	XM_015755564.1:774..2546	LOC4326853
XP_015611052	XM_015755566.2:128..1852	LOC4347518
XP_015611053	XM_015755567.2:211..789	LOC4347314
XP_015611054	XM_015755568.2:116..781	LOC107277610
XP_015611055	XM_015755569.2:144..968	LOC107276982
XP_015611056	XM_015755570.2:321..2069	LOC4326853
XP_015611057	XM_015755571.2:298..1569	LOC4347809
XP_015611058	XM_015755572.2:301..1572	LOC4347809
XP_015611059	XM_015755573.2:484..1668	LOC4346638
XP_015611060	XM_015755574.2:379..1563	LOC4346638
XP_015611062	XM_015755576.2:90..1139	LOC4346827
XP_015611063	XM_015755577.1:170..1912	LOC4326853
XP_015611064	XM_015755578.2:339..1787	LOC4347742
XP_015611065	XM_015755579.1:1..900	LOC107278810
XP_015611066	XM_015755580.1:1..1164	LOC107278811
XP_015611067	XM_015755581.1:16..1752	LOC4326853
XP_015611069	XM_015755583.2:66..698	LOC107275478
XP_015611072	XM_015755586.1:1..609	LOC107278813
XP_015611073	XM_015755587.2:202..1911	LOC4326853
XP_015611074	XM_015755588.1:1..522	LOC107278815
XP_015611076	XM_015755590.1:1..780	LOC107278817
XP_015611079	XM_015755593.2:313..1632	LOC4326854
XP_015611080	XM_015755594.2:1..2139	LOC4346514
XP_015611082	XM_015755596.2:582..1706	LOC4326854
XP_015611083	XM_015755597.2:91..888	LOC4346541
XP_015611086	XM_015755600.2:1..2763	LOC107276230
XP_015611087	XM_015755601.1:1..1671	LOC107275444
XP_015611088	XM_015755602.2:122..1261	LOC4325340
XP_015611089	XM_015755603.1:1..930	LOC107277129
XP_015611090	XM_015755604.1:1..519	LOC107275529
XP_015611091	XM_015755605.2:269..862	LOC4346602
XP_015611092	XM_015755606.2:4312..5121	LOC4325342
XP_015611093	XM_015755607.2:316..1236	LOC4346617
XP_015611094	XM_015755608.1:1..450	LOC107278824
XP_015611095	XM_015755609.1:1..432	LOC107278825
XP_015611096	XM_015755610.1:1..342	LOC107275486
XP_015611098	XM_015755612.1:1..2067	LOC107278265
XP_015611099	XM_015755613.1:1..432	LOC107275477
XP_015611101	XM_015755615.1:1..2772	LOC107278827
XP_015611102	XM_015755616.1:1..759	LOC107275553
XP_015611103	XM_015755617.2:262..1878	LOC4326573
XP_015611104	XM_015755618.1:1..3519	LOC107278828
XP_015611106	XM_015755620.2:345..1733	LOC4347513
XP_015611107	XM_015755621.2:543..1907	LOC4347513
XP_015611108	XM_015755622.2:223..1575	LOC4346788
XP_015611110	XM_015755624.2:162..2261	LOC4347402
XP_015611111	XM_015755625.2:162..2261	LOC4347405
XP_015611113	XM_015755627.2:99..2198	LOC9267802
XP_015611114	XM_015755628.2:104..1561	LOC107276269
XP_015611115	XM_015755629.2:103..1560	LOC4347403
XP_015611116	XM_015755630.2:289..1479	LOC4347401
XP_015611117	XM_015755631.2:105..443	LOC9268423
XP_015611118	XM_015755632.2:106..444	LOC107278284
XP_015611119	XM_015755633.2:185..1822	LOC9267062
XP_015611120	XM_015755634.2:1036..5019	LOC4327842
XP_015611121	XM_015755635.1:1..2631	LOC107278834
XP_015611122	XM_015755636.1:1..372	LOC107275334
XP_015611123	XM_015755637.1:1..2211	LOC107276074
XP_015611124	XM_015755638.1:1..1458	LOC107278835
XP_015611126	XM_015755640.2:1036..4905	LOC4327842
XP_015611127	XM_015755641.1:1..1026	LOC107278838
XP_015611129	XM_015755643.1:1..1086	LOC4346748
XP_015611130	XM_015755644.2:453..2525	LOC4346754
XP_015611131	XM_015755645.2:68..1573	LOC4346755
XP_015611134	XM_015755648.2:9..788	LOC107278839
XP_015611135	XM_015755649.2:46..4341	LOC9266280
XP_015611136	XM_015755650.1:<1..4293	LOC107276397
XP_015611137	XM_015755651.1:1..879	LOC107278840
XP_015611138	XM_015755652.1:1..945	LOC107278841
XP_015611139	XM_015755653.1:1..663	LOC107275535
XP_015611141	XM_015755655.1:1..1311	LOC107277188
XP_015611142	XM_015755656.1:1..1320	LOC107278842
XP_015611143	XM_015755657.1:1..576	LOC107277298
XP_015611144	XM_015755658.1:1..960	LOC107275611
XP_015611145	XM_015755659.2:145..1854	LOC4346785
XP_015611146	XM_015755660.2:210..2012	LOC107276796
XP_015611148	XM_015755662.2:1..1614	LOC4346786
XP_015611150	XM_015755664.2:1..2655	LOC9267979
XP_015611152	XM_015755666.1:1..876	LOC107278843
XP_015611153	XM_015755667.1:1..786	LOC107278844
XP_015611154	XM_015755668.2:71..1135	LOC9269469
XP_015611158	XM_015755672.1:1..627	LOC107278846
XP_015611160	XM_015755674.1:1..1095	LOC107278847
XP_015611161	XM_015755675.2:263..1876	LOC4326573
XP_015611162	XM_015755676.2:212..853	LOC4327840
XP_015611163	XM_015755677.2:245..1333	LOC4346866
XP_015611164	XM_015755678.2:4..1401	LOC107276164
XP_015611166	XM_015755680.2:181..1281	LOC4346903
XP_015611168	XM_015755682.2:101..1150	LOC107275764
XP_015611169	XM_015755683.2:184..1272	LOC4324442
XP_015611171	XM_015755685.1:1..1125	LOC107275401
XP_015611172	XM_015755686.1:1..1134	LOC107275354
XP_015611174	XM_015755688.1:1..1128	LOC107275523
XP_015611176	XM_015755690.1:1..654	LOC107278850
XP_015611177	XM_015755691.1:1..1092	LOC107278851
XP_015611178	XM_015755692.2:88..1086	LOC4324258
XP_015611179	XM_015755693.1:1..1185	LOC107278852
XP_015611181	XM_015755695.1:1..432	LOC107275912
XP_015611182	XM_015755696.1:1..2067	LOC107278266
XP_015611184	XM_015755698.1:1..855	LOC107278854
XP_015611185	XM_015755699.1:1..828	LOC4347036
XP_015611186	XM_015755700.2:107..832	LOC4324259
XP_015611187	XM_015755701.2:62..568	LOC107275695
XP_015611188	XM_015755702.1:1..474	LOC107278855
XP_015611189	XM_015755703.2:91..1641	LOC9266409
XP_015611190	XM_015755704.1:1..534	LOC107277017
XP_015611191	XM_015755705.2:176..1660	LOC9267827
XP_015611192	XM_015755706.1:1..876	LOC4347107
XP_015611193	XM_015755707.1:1..1116	LOC107277917
XP_015611194	XM_015755708.2:1..843	LOC107276436
XP_015611195	XM_015755709.2:12..1346	LOC107275801
XP_015611196	XM_015755710.2:112..1548	LOC4324260
XP_015611198	XM_015755712.2:1..2805	LOC4347123
XP_015611200	XM_015755714.1:1..459	LOC107275385
XP_015611201	XM_015755715.2:158..1096	LOC107275827
XP_015611202	XM_015755716.2:542..2515	LOC107277883
XP_015611204	XM_015755718.2:<1..1281	LOC107275342
XP_015611205	XM_015755719.2:1..1857	LOC107278859
XP_015611206	XM_015755720.2:64..984	LOC4324261
XP_015611207	XM_015755721.2:183..1250	LOC107278099
XP_015611209	XM_015755723.1:1..2316	LOC107275421
XP_015611210	XM_015755724.1:1..1098	LOC107276504
XP_015611212	XM_015755726.1:1..477	LOC107275994
XP_015611213	XM_015755727.2:1697..5332	LOC4347199
XP_015611214	XM_015755728.1:1..441	LOC107278863
XP_015611217	XM_015755731.2:317..1663	LOC4327509
XP_015611218	XM_015755732.1:1..642	LOC9267800
XP_015611220	XM_015755734.2:418..996	LOC107275545
XP_015611221	XM_015755735.2:18..1766	LOC9270263
XP_015611223	XM_015755737.1:1..396	LOC107278866
XP_015611225	XM_015755739.2:371..3553	LOC4327511
XP_015611229	XM_015755743.2:913..3042	LOC4347476
XP_015611230	XM_015755744.2:184..3780	LOC4347481
XP_015611231	XM_015755745.2:117..3614	LOC107278870
XP_015611232	XM_015755746.2:24..1979	LOC107275714
XP_015611234	XM_015755748.2:7..2742	LOC4347597
XP_015611235	XM_015755749.2:<1..2232	LOC4347632
XP_015611238	XM_015755752.1:1..714	LOC107278873
XP_015611240	XM_015755754.1:1..1761	LOC9268165
XP_015611244	XM_015755758.2:139..1329	LOC107275755
XP_015611245	XM_015755759.1:185..1537	LOC4327659
XP_015611246	XM_015755760.2:376..861	LOC9269695
XP_015611248	XM_015755762.1:1..648	LOC107278230
XP_015611250	XM_015755764.2:1..1371	LOC107276565
XP_015611251	XM_015755765.1:1..1296	LOC107275332
XP_015611252	XM_015755766.2:112..1506	LOC4347835
XP_015611253	XM_015755767.2:56..1474	LOC107275441
XP_015611254	XM_015755768.2:110..1240	LOC107275682
XP_015611255	XM_015755769.2:225..4121	LOC4325745
XP_015611256	XM_015755770.1:1..822	LOC107275411
XP_015611257	XM_015755771.2:1..1119	LOC107276455
XP_015611261	XM_015755775.2:186..1745	LOC9266630
XP_015611263	XM_015755777.2:232..627	LOC107275382
XP_015611264	XM_015755778.2:346..3627	LOC4325746
XP_015611265	XM_015755779.2:88..549	LOC9271794
XP_015611266	XM_015755780.2:78..482	LOC107278011
XP_015611267	XM_015755781.2:74..478	LOC4347012
XP_015611269	XM_015755783.2:368..1546	LOC4346916
XP_015611270	XM_015755784.2:320..2728	LOC4347859
XP_015611271	XM_015755785.1:448..2829	LOC4347862
XP_015611272	XM_015755786.1:448..2583	LOC4347862
XP_015611273	XM_015755787.2:162..1856	LOC4347862
XP_015611274	XM_015755788.2:130..2319	LOC4347857
XP_015611275	XM_015755789.2:374..2506	LOC4347864
XP_015611276	XM_015755790.2:362..1318	LOC4326204
XP_015611277	XM_015755791.2:464..2596	LOC4347864
XP_015611278	XM_015755792.2:213..2315	LOC9266663
XP_015611279	XM_015755793.2:609..2363	LOC9268167
XP_015611280	XM_015755794.2:80..1660	LOC4347858
XP_015611281	XM_015755795.2:475..1773	LOC4347865
XP_015611282	XM_015755796.1:436..1719	LOC4347865
XP_015611283	XM_015755797.2:2103..3371	LOC4347865
XP_015611284	XM_015755798.2:19..1266	LOC9271338
XP_015611285	XM_015755799.2:168..1316	LOC4347860
XP_015611287	XM_015755801.2:222..1145	LOC4347867
XP_015611288	XM_015755802.2:319..1692	LOC4326207
XP_015611290	XM_015755804.2:473..829	LOC4346954
XP_015611292	XM_015755806.2:65..544	LOC107278880
XP_015611293	XM_015755807.2:157..1641	LOC4346668
XP_015611294	XM_015755808.2:200..2392	LOC107277693
XP_015611295	XM_015755809.2:800..1789	LOC4346636
XP_015611296	XM_015755810.2:650..1639	LOC4346636
XP_015611297	XM_015755811.2:96..866	LOC9272163
XP_015611298	XM_015755812.2:663..3863	LOC107278883
XP_015611299	XM_015755813.2:108..512	LOC4347346
XP_015611300	XM_015755814.2:1638..16709	LOC4346497
XP_015611301	XM_015755815.2:9..494	LOC9268005
XP_015611302	XM_015755816.2:279..1508	LOC107276932
XP_015611303	XM_015755817.2:95..1093	LOC4346975
XP_015611304	XM_015755818.2:96..866	LOC9272163
XP_015611305	XM_015755819.2:65..925	LOC4347619
XP_015611306	XM_015755820.2:168..1205	LOC9266552
XP_015611307	XM_015755821.2:92..2278	LOC4347345
XP_015611308	XM_015755822.2:162..479	LOC9268821
XP_015611311	XM_015755825.2:182..694	LOC9267830
XP_015611312	XM_015755826.2:119..1066	LOC4346446
XP_015611313	XM_015755827.2:175..720	LOC4326208
XP_015611315	XM_015755829.2:510..1457	LOC4347669
XP_015611316	XM_015755830.2:95..667	LOC4347730
XP_015611317	XM_015755831.2:1263..2711	LOC4347324
XP_015611318	XM_015755832.2:98..1591	LOC4346625
XP_015611319	XM_015755833.2:80..1204	LOC4346888
XP_015611320	XM_015755834.2:115..660	LOC4326208
XP_015611321	XM_015755835.2:273..533	LOC4347280
XP_015611323	XM_015755837.2:94..789	LOC9268395
XP_015611324	XM_015755838.2:1051..1338	LOC4347630
XP_015611325	XM_015755839.2:281..1738	LOC107276297
XP_015611326	XM_015755840.2:63..665	LOC9270238
XP_015611327	XM_015755841.2:176..637	LOC4326208
XP_015611328	XM_015755842.2:117..1211	LOC4346902
XP_015611330	XM_015755844.2:98..463	LOC4346439
XP_015611331	XM_015755845.2:82..903	LOC4347365
XP_015611332	XM_015755846.2:157..588	LOC4346435
XP_015611333	XM_015755847.2:72..2972	LOC4347162
XP_015611334	XM_015755848.2:81..578	LOC9266483
XP_015611335	XM_015755849.2:358..2154	LOC4346808
XP_015611337	XM_015755851.2:126..779	LOC4346404
XP_015611338	XM_015755852.1:108..674	LOC4346947
XP_015611340	XM_015755854.2:91..1341	LOC4346425
XP_015611341	XM_015755855.2:520..1860	LOC9270412
XP_015611342	XM_015755856.2:522..1850	LOC9270412
XP_015611344	XM_015755858.1:1..330	LOC107276574
XP_015611345	XM_015755859.2:469..1056	LOC9271661
XP_015611346	XM_015755860.2:251..1588	LOC4346908
XP_015611347	XM_015755861.1:200..4783	LOC4326284
XP_015611348	XM_015755862.2:197..1312	LOC107278055
XP_015611349	XM_015755863.2:69..2627	LOC4346841
XP_015611353	XM_015755867.2:129..1190	LOC4346693
XP_015611355	XM_015755869.2:7..1413	LOC4347594
XP_015611356	XM_015755870.2:75..479	LOC107278181
XP_015611357	XM_015755871.2:80..1189	LOC107276064
XP_015611358	XM_015755872.2:429..1667	LOC4327245
XP_015611359	XM_015755873.1:40..1137	LOC9268077
XP_015611360	XM_015755874.2:87..1163	LOC9268077
XP_015611361	XM_015755875.2:1759..2679	LOC107278890
XP_015611362	XM_015755876.2:39..1094	LOC4346455
XP_015611363	XM_015755877.2:75..479	LOC107278180
XP_015611364	XM_015755878.2:75..479	LOC9269563
XP_015611365	XM_015755879.2:75..479	LOC107278182
XP_015611366	XM_015755880.2:46..981	LOC4346890
XP_015611367	XM_015755881.2:175..1902	LOC4347380
XP_015611368	XM_015755882.2:135..539	LOC107278891
XP_015611369	XM_015755883.2:1142..1723	LOC9266962
XP_015611370	XM_015755884.2:89..1117	LOC4346830
XP_015611371	XM_015755885.2:97..2976	LOC9267706
XP_015611372	XM_015755886.2:75..479	LOC107278177
XP_015611373	XM_015755887.2:129..536	LOC107278629
XP_015611374	XM_015755888.2:73..1650	LOC4347175
XP_015611375	XM_015755889.2:93..770	LOC107278292
XP_015611376	XM_015755890.1:90..755	LOC107278292
XP_015611377	XM_015755891.2:247..1206	LOC4347197
XP_015611378	XM_015755892.2:179..1027	LOC4347540
XP_015611379	XM_015755893.2:179..1027	LOC4347540
XP_015611380	XM_015755894.2:142..510	LOC107278120
XP_015611381	XM_015755895.2:120..1703	LOC4347777
XP_015611382	XM_015755896.2:100..705	LOC4347445
XP_015611383	XM_015755897.2:160..1041	LOC107278067
XP_015611384	XM_015755898.2:115..837	LOC107278896
XP_015611385	XM_015755899.2:75..479	LOC9271263
XP_015611386	XM_015755900.2:150..881	LOC4347209
XP_015611388	XM_015755902.2:160..1716	LOC107277843
XP_015611389	XM_015755903.2:25..513	LOC107276463
XP_015611390	XM_015755904.2:119..676	LOC4346597
XP_015611391	XM_015755905.2:198..1301	LOC107275777
XP_015611392	XM_015755906.2:109..489	LOC4347026
XP_015611393	XM_015755907.2:99..494	LOC4327248
XP_015611394	XM_015755908.2:247..1149	LOC4347077
XP_015611395	XM_015755909.2:139..555	LOC107278101
XP_015611396	XM_015755910.2:95..514	LOC4347198
XP_015611397	XM_015755911.2:201..1019	LOC4347102
XP_015611398	XM_015755912.2:111..1769	LOC4347268
XP_015611399	XM_015755913.2:361..1167	LOC4346743
XP_015611400	XM_015755914.2:91..1662	LOC107276138
XP_015611401	XM_015755915.2:316..2133	LOC4346709
XP_015611402	XM_015755916.2:379..639	LOC107278616
XP_015611403	XM_015755917.2:151..1476	LOC4347231
XP_015611404	XM_015755918.2:64..1320	LOC4325927
XP_015611405	XM_015755919.2:97..1881	LOC4347475
XP_015611406	XM_015755920.2:411..767	LOC4346769
XP_015611407	XM_015755921.2:78..869	LOC107276412
XP_015611408	XM_015755922.2:149..616	LOC4346484
XP_015611409	XM_015755923.2:57..1316	LOC4346544
XP_015611410	XM_015755924.2:241..1257	LOC9272047
XP_015611411	XM_015755925.1:70..1239	LOC4325851
XP_015611412	XM_015755926.1:76..2004	LOC4325928
XP_015611413	XM_015755927.2:236..1561	LOC4346729
XP_015611416	XM_015755930.2:275..613	LOC4347055
XP_015611417	XM_015755931.2:184..1170	LOC4346726
XP_015611418	XM_015755932.2:24..1538	LOC4346419
XP_015611419	XM_015755933.2:211..1695	LOC9268869
XP_015611420	XM_015755934.2:1124..1606	LOC4346592
XP_015611421	XM_015755935.2:1371..2714	LOC4347316
XP_015611422	XM_015755936.2:82..1230	LOC4346905
XP_015611423	XM_015755937.2:47..1042	LOC4346727
XP_015611424	XM_015755938.2:453..1721	LOC9269550
XP_015611426	XM_015755940.2:137..526	LOC107277227
XP_015611427	XM_015755941.2:51..422	LOC4346593
XP_015611428	XM_015755942.1:31..1590	LOC4346556
XP_015611429	XM_015755943.2:114..908	LOC4347393
XP_015611430	XM_015755944.2:59..481	LOC4347643
XP_015611431	XM_015755945.2:114..611	LOC107275506
XP_015611432	XM_015755946.2:24..1508	LOC4346882
XP_015611433	XM_015755947.2:426..1898	LOC4327329
XP_015611435	XM_015755949.2:186..1772	LOC4347776
XP_015611437	XM_015755951.2:261..1331	LOC107278907
XP_015611438	XM_015755952.2:77..1051	LOC4346551
XP_015611439	XM_015755953.2:154..384	LOC107278908
XP_015611440	XM_015755954.2:324..1058	LOC4347302
XP_015611441	XM_015755955.2:59..346	LOC4346534
XP_015611442	XM_015755956.2:64..1512	LOC4346846
XP_015611446	XM_015755960.2:41..730	LOC4346655
XP_015611447	XM_015755961.2:827..3619	LOC4346486
XP_015611448	XM_015755962.2:226..660	LOC4347764
XP_015611450	XM_015755964.2:337..828	LOC107277427
XP_015611451	XM_015755965.2:217..768	LOC4347444
XP_015611452	XM_015755966.2:66..809	LOC4347897
XP_015611453	XM_015755967.2:92..2155	LOC9271729
XP_015611454	XM_015755968.2:167..1129	LOC9269165
XP_015611457	XM_015755971.2:100..1452	LOC4346794
XP_015611458	XM_015755972.2:365..1369	LOC107277367
XP_015611461	XM_015755975.2:141..638	LOC4347837
XP_015611462	XM_015755976.2:131..1183	LOC107276198
XP_015611463	XM_015755977.1:190..822	LOC4346564
XP_015611464	XM_015755978.2:213..1619	LOC4346730
XP_015611465	XM_015755979.2:415..1581	LOC107276656
XP_015611467	XM_015755981.2:2045..2995	LOC107277092
XP_015611470	XM_015755984.2:70..1239	LOC4325851
XP_015611472	XM_015755986.2:117..563	LOC4346603
XP_015611473	XM_015755987.2:247..1368	LOC107276576
XP_015611475	XM_015755989.2:95..220	LOC9269108
XP_015611476	XM_015755990.2:92..1717	LOC4347624
XP_015611478	XM_015755992.2:746..1411	LOC9270469
XP_015611479	XM_015755993.2:51..926	LOC107278917
XP_015611480	XM_015755994.2:92..910	LOC107278917
XP_015611482	XM_015755996.2:239..1675	LOC4346480
XP_015611483	XM_015755997.2:131..892	LOC9267913
XP_015611484	XM_015755998.2:80..679	LOC4347766
XP_015611485	XM_015755999.2:89..430	LOC4347053
XP_015611486	XM_015756000.2:45..662	LOC107276061
XP_015611487	XM_015756001.2:167..2650	LOC4347753
XP_015611489	XM_015756003.2:329..697	LOC107278919
XP_015611490	XM_015756004.2:456..1526	LOC4346496
XP_015611491	XM_015756005.2:162..1625	LOC9271565
XP_015611492	XM_015756006.2:148..672	LOC4346654
XP_015611496	XM_015756010.2:150..539	LOC107278103
XP_015611497	XM_015756011.2:162..578	LOC107275988
XP_015611498	XM_015756012.2:79..669	LOC4346647
XP_015611499	XM_015756013.2:1711..3279	LOC107278553
XP_015611500	XM_015756014.2:4..609	LOC4347765
XP_015611501	XM_015756015.2:539..1078	LOC107278922
XP_015611503	XM_015756017.2:553..1032	LOC4346685
XP_015611504	XM_015756018.2:99..1151	LOC4347796
XP_015611505	XM_015756019.2:62..619	LOC107277147
XP_015611506	XM_015756020.2:244..11394	LOC4346522
XP_015611507	XM_015756021.2:244..11391	LOC4346522
XP_015611508	XM_015756022.2:244..11286	LOC4346522
XP_015611509	XM_015756023.2:213..1313	LOC4327416
XP_015611510	XM_015756024.2:96..521	LOC4346694
XP_015611511	XM_015756025.1:117..1175	LOC9267887
XP_015611513	XM_015756027.2:1014..1433	LOC107276585
XP_015611514	XM_015756028.2:661..1473	LOC4347031
XP_015611515	XM_015756029.2:53..1324	LOC4347841
XP_015611517	XM_015756031.2:280..4413	LOC4346696
XP_015611518	XM_015756032.2:1..537	LOC9268285
XP_015611519	XM_015756033.2:276..1115	LOC4346695
XP_015611520	XM_015756034.2:1..504	LOC107278927
XP_015611521	XM_015756035.2:51..1022	LOC4347668
XP_015611522	XM_015756036.2:567..2606	LOC4347213
XP_015611523	XM_015756037.2:179..673	LOC9268285
XP_015611524	XM_015756038.2:106..1593	LOC4346644
XP_015611525	XM_015756039.2:16..459	LOC107278928
XP_015611526	XM_015756040.2:453..3071	LOC9268907
XP_015611527	XM_015756041.2:456..3026	LOC9268907
XP_015611529	XM_015756043.2:326..5803	LOC9269757
XP_015611530	XM_015756044.2:64..681	LOC4347664
XP_015611531	XM_015756045.2:85..432	LOC4347666
XP_015611532	XM_015756046.2:143..2452	LOC4347665
XP_015611533	XM_015756047.1:70..1236	LOC4325851
XP_015611534	XM_015756048.2:152..580	LOC9266509
XP_015611535	XM_015756049.2:93..1082	LOC4347667
XP_015611536	XM_015756050.2:93..914	LOC4347667
XP_015611537	XM_015756051.2:457..1920	LOC107277779
XP_015611538	XM_015756052.1:1360..2577	LOC4347876
XP_015611539	XM_015756053.2:410..1801	LOC4347149
XP_015611540	XM_015756054.2:410..1801	LOC4347149
XP_015611541	XM_015756055.2:410..1801	LOC4347149
XP_015611543	XM_015756057.2:410..1801	LOC4347149
XP_015611544	XM_015756058.2:410..1801	LOC4347149
XP_015611545	XM_015756059.2:149..577	LOC4327414
XP_015611546	XM_015756060.2:410..1801	LOC4347149
XP_015611547	XM_015756061.2:410..1801	LOC4347149
XP_015611548	XM_015756062.2:410..1801	LOC4347149
XP_015611549	XM_015756063.2:410..1801	LOC4347149
XP_015611551	XM_015756065.2:410..1801	LOC4347149
XP_015611552	XM_015756066.2:410..1801	LOC4347149
XP_015611553	XM_015756067.2:410..1801	LOC4347149
XP_015611554	XM_015756068.2:410..1801	LOC4347149
XP_015611555	XM_015756069.2:410..1801	LOC4347149
XP_015611556	XM_015756070.2:410..1801	LOC4347149
XP_015611557	XM_015756071.2:410..1801	LOC4347149
XP_015611558	XM_015756072.2:410..1801	LOC4347149
XP_015611559	XM_015756073.2:410..1801	LOC4347149
XP_015611560	XM_015756074.2:410..1801	LOC4347149
XP_015611561	XM_015756075.1:288..3884	LOC4325820
XP_015611562	XM_015756076.2:410..1801	LOC4347149
XP_015611563	XM_015756077.2:410..1801	LOC4347149
XP_015611564	XM_015756078.2:410..1801	LOC4347149
XP_015611567	XM_015756081.2:410..1801	LOC4347149
XP_015611568	XM_015756082.2:410..1801	LOC4347149
XP_015611571	XM_015756085.2:410..1801	LOC4347149
XP_015611572	XM_015756086.2:269..3793	LOC4325820
XP_015611574	XM_015756088.2:410..1801	LOC4347149
XP_015611576	XM_015756090.2:410..1801	LOC4347149
XP_015611577	XM_015756091.2:410..1801	LOC4347149
XP_015611578	XM_015756092.2:410..1801	LOC4347149
XP_015611579	XM_015756093.2:410..1801	LOC4347149
XP_015611581	XM_015756095.2:410..1801	LOC4347149
XP_015611583	XM_015756097.2:113..3508	LOC4325820
XP_015611584	XM_015756098.2:410..1801	LOC4347149
XP_015611585	XM_015756099.2:410..1801	LOC4347149
XP_015611586	XM_015756100.2:410..1801	LOC4347149
XP_015611588	XM_015756102.2:367..1737	LOC4347149
XP_015611589	XM_015756103.1:3840..4469	LOC107278933
XP_015611592	XM_015756106.2:160..1011	LOC9269112
XP_015611597	XM_015756111.1:16..2688	LOC4347683
XP_015611598	XM_015756112.1:168..2822	LOC4347683
XP_015611599	XM_015756113.2:203..1423	LOC4347684
XP_015611600	XM_015756114.2:60..1262	LOC4347682
XP_015611601	XM_015756115.2:59..1255	LOC4347682
XP_015611602	XM_015756116.2:60..1247	LOC4347682
XP_015611603	XM_015756117.2:258..3467	LOC4347878
XP_015611604	XM_015756118.2:119..2374	LOC9270313
XP_015611605	XM_015756119.2:221..1528	LOC4347880
XP_015611606	XM_015756120.2:160..1383	LOC4347877
XP_015611607	XM_015756121.2:167..6064	LOC4347873
XP_015611608	XM_015756122.2:167..6061	LOC4347873
XP_015611610	XM_015756124.2:132..1967	LOC107276108
XP_015611611	XM_015756125.1:151..1938	LOC4347872
XP_015611612	XM_015756126.2:84..1751	LOC107277576
XP_015611613	XM_015756127.1:79..1047	LOC4347871
XP_015611615	XM_015756129.2:1278..14018	LOC4347750
XP_015611619	XM_015756133.2:175..1986	LOC4347749
XP_015611620	XM_015756134.2:411..1829	LOC9267711
XP_015611621	XM_015756135.2:226..2763	LOC4347183
XP_015611622	XM_015756136.1:1..2127	LOC4347182
XP_015611623	XM_015756137.2:904..2823	LOC4347181
XP_015611625	XM_015756139.2:758..2677	LOC4347181
XP_015611626	XM_015756140.2:83..1171	LOC4347180
XP_015611628	XM_015756142.1:138..2018	LOC4347929
XP_015611629	XM_015756143.2:1538..3406	LOC112936034
XP_015611631	XM_015756145.2:1822..3399	LOC112936034
XP_015611632	XM_015756146.2:1538..3088	LOC112936034
XP_015611633	XM_015756147.2:227..1555	LOC4327686
XP_015611635	XM_015756149.2:1873..3381	LOC112936034
XP_015611636	XM_015756150.2:1822..3321	LOC112936034
XP_015611637	XM_015756151.2:64..732	LOC4347931
XP_015611638	XM_015756152.2:2479..2997	LOC4347927
XP_015611639	XM_015756153.2:103..606	LOC4347928
XP_015611640	XM_015756154.2:134..3406	LOC4347347
XP_015611642	XM_015756156.2:224..1549	LOC4327686
XP_015611650	XM_015756164.2:142..1383	LOC4347348
XP_015611651	XM_015756165.2:142..1335	LOC4347348
XP_015611652	XM_015756166.2:142..1332	LOC4347348
XP_015611653	XM_015756167.2:95..490	LOC107276928
XP_015611654	XM_015756168.2:596..2383	LOC4347221
XP_015611655	XM_015756169.2:16..729	LOC4347220
XP_015611656	XM_015756170.2:88..786	LOC4327437
XP_015611657	XM_015756171.2:195..866	LOC4327684
XP_015611658	XM_015756172.2:16..729	LOC4347220
XP_015611659	XM_015756173.2:80..490	LOC9266421
XP_015611660	XM_015756174.2:209..1279	LOC4347505
XP_015611661	XM_015756175.2:92..1198	LOC4347506
XP_015611662	XM_015756176.2:124..1638	LOC4347509
XP_015611663	XM_015756177.2:124..1614	LOC4347509
XP_015611664	XM_015756178.1:129..794	LOC4347507
XP_015611665	XM_015756179.1:113..799	LOC4347508
XP_015611666	XM_015756180.2:299..1450	LOC4347902
XP_015611667	XM_015756181.2:240..1391	LOC4347902
XP_015611668	XM_015756182.2:120..704	LOC4327685
XP_015611669	XM_015756183.2:74..2290	LOC4347905
XP_015611670	XM_015756184.2:306..2258	LOC4347903
XP_015611672	XM_015756186.2:455..1768	LOC9266508
XP_015611673	XM_015756187.2:261..536	LOC9271620
XP_015611674	XM_015756188.2:266..535	LOC9271620
XP_015611675	XM_015756189.2:274..1509	LOC4347239
XP_015611676	XM_015756190.2:347..1306	LOC4347238
XP_015611677	XM_015756191.2:83..721	LOC4347237
XP_015611678	XM_015756192.2:382..1026	LOC4346396
XP_015611679	XM_015756193.2:338..2482	LOC4324759
XP_015611680	XM_015756194.2:100..2193	LOC4347671
XP_015611681	XM_015756195.2:100..2187	LOC4347671
XP_015611682	XM_015756196.2:408..1232	LOC4347672
XP_015611683	XM_015756197.2:165..821	LOC4347673
XP_015611684	XM_015756198.2:190..2061	LOC4347674
XP_015611685	XM_015756199.2:199..2412	LOC4347370
XP_015611686	XM_015756200.2:936..2942	LOC4347370
XP_015611687	XM_015756201.2:1060..2886	LOC4347370
XP_015611688	XM_015756202.2:1205..3391	LOC9269152
XP_015611689	XM_015756203.2:1206..3182	LOC9269152
XP_015611690	XM_015756204.2:228..665	LOC4324760
XP_015611691	XM_015756205.2:82..1794	LOC4347368
XP_015611692	XM_015756206.2:339..4742	LOC4347810
XP_015611693	XM_015756207.2:339..4739	LOC4347810
XP_015611694	XM_015756208.2:339..4739	LOC4347810
XP_015611695	XM_015756209.2:339..4736	LOC4347810
XP_015611696	XM_015756210.2:74..2296	LOC4347814
XP_015611697	XM_015756211.2:74..2182	LOC4347814
XP_015611699	XM_015756213.2:57..1991	LOC4347812
XP_015611700	XM_015756214.2:269..3667	LOC4324762
XP_015611702	XM_015756216.2:57..1991	LOC4347812
XP_015611704	XM_015756218.2:57..1991	LOC4347812
XP_015611706	XM_015756220.2:721..2505	LOC4347811
XP_015611707	XM_015756221.2:240..1574	LOC4347813
XP_015611708	XM_015756222.2:268..3657	LOC4324762
XP_015611709	XM_015756223.2:283..1644	LOC4347317
XP_015611710	XM_015756224.2:110..1321	LOC4347318
XP_015611711	XM_015756225.2:80..1252	LOC4347320
XP_015611712	XM_015756226.2:138..809	LOC4347319
XP_015611713	XM_015756227.2:192..1319	LOC4347560
XP_015611714	XM_015756228.2:181..1947	LOC4347561
XP_015611715	XM_015756229.2:140..1873	LOC4347564
XP_015611716	XM_015756230.2:134..3166	LOC4324762
XP_015611717	XM_015756231.2:93..1556	LOC4347563
XP_015611718	XM_015756232.2:93..1550	LOC4347563
XP_015611719	XM_015756233.2:196..1251	LOC4347565
XP_015611720	XM_015756234.2:136..2568	LOC4347047
XP_015611721	XM_015756235.2:136..2568	LOC4347047
XP_015611722	XM_015756236.2:136..2568	LOC4347047
XP_015611724	XM_015756238.2:136..2568	LOC4347047
XP_015611726	XM_015756240.2:136..2568	LOC4347047
XP_015611727	XM_015756241.2:137..2569	LOC4347047
XP_015611728	XM_015756242.2:137..2569	LOC4347047
XP_015611729	XM_015756243.2:136..2568	LOC4347047
XP_015611730	XM_015756244.2:136..2568	LOC4347047
XP_015611731	XM_015756245.2:137..2569	LOC4347047
XP_015611733	XM_015756247.2:55..1458	LOC4347045
XP_015611734	XM_015756248.2:36..1097	LOC4347046
XP_015611736	XM_015756250.2:400..1233	LOC4347044
XP_015611737	XM_015756251.2:374..1207	LOC4347044
XP_015611738	XM_015756252.2:269..1102	LOC4347044
XP_015611739	XM_015756253.2:400..1146	LOC4347044
XP_015611740	XM_015756254.2:308..2416	LOC4347449
XP_015611741	XM_015756255.2:308..2107	LOC4347449
XP_015611742	XM_015756256.2:362..1549	LOC4347450
XP_015611743	XM_015756257.2:474..1460	LOC4347450
XP_015611744	XM_015756258.2:25..1125	LOC107275260
XP_015611746	XM_015756260.2:59..961	LOC107278943
XP_015611747	XM_015756261.2:277..1698	LOC4324761
XP_015611748	XM_015756262.2:131..808	LOC4347448
XP_015611750	XM_015756264.2:195..3197	LOC9269712
XP_015611751	XM_015756265.2:195..3197	LOC9269712
XP_015611753	XM_015756267.2:193..3165	LOC9269712
XP_015611754	XM_015756268.2:191..3100	LOC9269712
XP_015611755	XM_015756269.2:277..1647	LOC4324761
XP_015611756	XM_015756270.2:602..2140	LOC4346848
XP_015611757	XM_015756271.2:603..2138	LOC4346848
XP_015611758	XM_015756272.2:143..1006	LOC4346849
XP_015611759	XM_015756273.2:372..677	LOC4346850
XP_015611760	XM_015756274.2:54..1337	LOC4347502
XP_015611761	XM_015756275.1:161..1003	LOC4347501
XP_015611762	XM_015756276.2:130..903	LOC9272663
XP_015611763	XM_015756277.2:277..1644	LOC4324761
XP_015611764	XM_015756278.2:195..770	LOC4347500
XP_015611765	XM_015756279.2:184..759	LOC4347500
XP_015611766	XM_015756280.2:214..1521	LOC4347885
XP_015611767	XM_015756281.1:51..1208	LOC9269248
XP_015611768	XM_015756282.2:247..696	LOC4347886
XP_015611769	XM_015756283.2:844..2532	LOC4347595
XP_015611770	XM_015756284.2:701..2389	LOC4347595
XP_015611771	XM_015756285.2:671..2359	LOC4347595
XP_015611772	XM_015756286.2:277..1593	LOC4324761
XP_015611773	XM_015756287.2:82..1290	LOC4326635
XP_015611774	XM_015756288.2:277..1584	LOC4324761
XP_015611776	XM_015756290.2:193..2529	LOC4347416
XP_015611777	XM_015756291.2:195..2486	LOC4347416
XP_015611778	XM_015756292.2:194..2182	LOC4347416
XP_015611779	XM_015756293.2:196..2139	LOC4347416
XP_015611780	XM_015756294.2:277..1758	LOC4324761
XP_015611781	XM_015756295.2:196..2028	LOC4347416
XP_015611782	XM_015756296.1:148..600	LOC4347415
XP_015611783	XM_015756297.1:118..2172	LOC9270165
XP_015611784	XM_015756298.2:513..1385	LOC9268567
XP_015611785	XM_015756299.2:178..1050	LOC9268567
XP_015611786	XM_015756300.2:241..2262	LOC4347015
XP_015611787	XM_015756301.2:237..2249	LOC4347015
XP_015611788	XM_015756302.2:278..1714	LOC4324761
XP_015611790	XM_015756304.2:86..1267	LOC4347014
XP_015611791	XM_015756305.2:100..1278	LOC4347014
XP_015611792	XM_015756306.2:2280..3365	LOC4347321
XP_015611793	XM_015756307.2:4754..5839	LOC4347321
XP_015611794	XM_015756308.2:117..1202	LOC4347321
XP_015611795	XM_015756309.2:143..2020	LOC4347311
XP_015611796	XM_015756310.2:1061..2260	LOC4347309
XP_015611797	XM_015756311.2:451..1224	LOC4347310
XP_015611798	XM_015756312.2:449..1222	LOC4347310
XP_015611799	XM_015756313.2:268..813	LOC4347312
XP_015611800	XM_015756314.2:1927..2835	LOC4324695
XP_015611801	XM_015756315.1:149..1474	LOC4347226
XP_015611802	XM_015756316.2:197..1519	LOC4347227
XP_015611803	XM_015756317.2:130..1098	LOC4347225
XP_015611804	XM_015756318.2:224..919	LOC4347228
XP_015611805	XM_015756319.1:93..2033	LOC4347829
XP_015611806	XM_015756320.2:318..1406	LOC4347831
XP_015611807	XM_015756321.1:40..1128	LOC4347831
XP_015611808	XM_015756322.2:1878..2786	LOC4324695
XP_015611809	XM_015756323.2:169..1227	LOC4347831
XP_015611810	XM_015756324.2:200..856	LOC4347830
XP_015611811	XM_015756325.2:59..3910	LOC4347016
XP_015611812	XM_015756326.2:154..912	LOC112935984
XP_015611813	XM_015756327.2:367..990	LOC112935984
XP_015611814	XM_015756328.2:201..1865	LOC4347019
XP_015611815	XM_015756329.1:251..2608	LOC4347241
XP_015611816	XM_015756330.2:268..1176	LOC4324695
XP_015611817	XM_015756331.1:81..1481	LOC4347242
XP_015611818	XM_015756332.2:119..1453	LOC9269387
XP_015611819	XM_015756333.2:229..1071	LOC4347066
XP_015611820	XM_015756334.2:228..881	LOC4347065
XP_015611821	XM_015756335.2:229..2004	LOC4347913
XP_015611822	XM_015756336.2:164..1795	LOC4347911
XP_015611823	XM_015756337.2:165..1796	LOC4347911
XP_015611824	XM_015756338.1:115..1065	LOC4347912
XP_015611825	XM_015756339.2:494..2155	LOC107276553
XP_015611826	XM_015756340.2:194..1261	LOC4347855
XP_015611827	XM_015756341.1:159..4292	LOC4324171
XP_015611828	XM_015756342.2:193..1230	LOC4347855
XP_015611829	XM_015756343.2:108..1082	LOC4347853
XP_015611830	XM_015756344.2:62..1021	LOC4347854
XP_015611831	XM_015756345.2:158..3445	LOC4347497
XP_015611832	XM_015756346.2:962..1699	LOC4347498
XP_015611833	XM_015756347.2:154..951	LOC4346803
XP_015611834	XM_015756348.2:353..1999	LOC4347171
XP_015611835	XM_015756349.1:291..1820	LOC4347172
XP_015611836	XM_015756350.2:222..3878	LOC4346440
XP_015611837	XM_015756351.2:676..3918	LOC4346440
XP_015611838	XM_015756352.2:767..2416	LOC4325380
XP_015611839	XM_015756353.2:114..944	LOC4347111
XP_015611840	XM_015756354.2:280..1437	LOC4347112
XP_015611841	XM_015756355.2:280..1386	LOC4347112
XP_015611842	XM_015756356.1:360..1487	LOC4347113
XP_015611843	XM_015756357.1:360..1475	LOC4347113
XP_015611844	XM_015756358.2:270..1133	LOC4347803
XP_015611845	XM_015756359.2:208..2859	LOC4347805
XP_015611846	XM_015756360.2:320..1291	LOC4347806
XP_015611847	XM_015756361.1:159..551	LOC4347804
XP_015611848	XM_015756362.2:147..1352	LOC4346499
XP_015611849	XM_015756363.1:249..1886	LOC4346500
XP_015611850	XM_015756364.2:364..3339	LOC4324588
XP_015611851	XM_015756365.2:110..1717	LOC4347099
XP_015611852	XM_015756366.2:1858..2997	LOC4347101
XP_015611857	XM_015756371.2:167..619	LOC4347100
XP_015611858	XM_015756372.2:160..1350	LOC4347258
XP_015611859	XM_015756373.2:421..1329	LOC4347259
XP_015611860	XM_015756374.2:535..2280	LOC9268489
XP_015611861	XM_015756375.2:239..2554	LOC4324587
XP_015611862	XM_015756376.2:155..979	LOC4346851
XP_015611863	XM_015756377.2:113..439	LOC4346853
XP_015611864	XM_015756378.2:130..5019	LOC4347020
XP_015611866	XM_015756380.2:163..1239	LOC4346420
XP_015611868	XM_015756382.2:139..1980	LOC4324587
XP_015611869	XM_015756383.2:189..2024	LOC4347394
XP_015611870	XM_015756384.2:487..2208	LOC4347396
XP_015611871	XM_015756385.2:119..544	LOC4347395
XP_015611872	XM_015756386.2:289..4800	LOC4347029
XP_015611873	XM_015756387.2:137..1327	LOC4347142
XP_015611874	XM_015756388.2:248..1363	LOC4346900
XP_015611875	XM_015756389.2:248..1279	LOC4346900
XP_015611876	XM_015756390.2:168..1253	LOC4324111
XP_015611877	XM_015756391.2:123..1136	LOC4346899
XP_015611878	XM_015756392.2:123..1127	LOC4346899
XP_015611879	XM_015756393.2:184..507	LOC4346901
XP_015611880	XM_015756394.1:17..2920	LOC4346740
XP_015611881	XM_015756395.2:390..1607	LOC4324589
XP_015611882	XM_015756396.2:902..2488	LOC9267126
XP_015611883	XM_015756397.2:901..2478	LOC9267126
XP_015611884	XM_015756398.2:901..2388	LOC9267126
XP_015611885	XM_015756399.2:901..2370	LOC9267126
XP_015611887	XM_015756401.2:90..1166	LOC4346736
XP_015611890	XM_015756404.1:316..1545	LOC4346600
XP_015611891	XM_015756405.2:363..1592	LOC4346600
XP_015611892	XM_015756406.2:179..1009	LOC4324585
XP_015611893	XM_015756407.2:244..1611	LOC4347892
XP_015611896	XM_015756410.2:298..801	LOC4347894
XP_015611897	XM_015756411.2:286..2877	LOC4346917
XP_015611898	XM_015756412.2:144..2132	LOC4346409
XP_015611899	XM_015756413.2:108..1358	LOC107276062
XP_015611900	XM_015756414.2:62..1057	LOC107278231
XP_015611902	XM_015756416.2:16..1905	LOC4327667
XP_015611903	XM_015756417.2:238..1326	LOC4347559
XP_015611905	XM_015756419.2:236..1321	LOC4347559
XP_015611907	XM_015756421.2:78..614	LOC9268282
XP_015611909	XM_015756423.2:222..1166	LOC107277012
XP_015611910	XM_015756424.2:746..3403	LOC4346981
XP_015611911	XM_015756425.2:104..1513	LOC4347800
XP_015611912	XM_015756426.2:96..908	LOC4347801
XP_015611913	XM_015756427.2:1..2622	LOC4346856
XP_015611915	XM_015756429.2:430..1782	LOC4346742
XP_015611916	XM_015756430.2:506..3265	LOC4347768
XP_015611917	XM_015756431.2:718..1662	LOC107277012
XP_015611918	XM_015756432.2:17..700	LOC4347769
XP_015611919	XM_015756433.2:325..3735	LOC4347050
XP_015611920	XM_015756434.2:210..1643	LOC4347407
XP_015611921	XM_015756435.2:155..1234	LOC4347413
XP_015611923	XM_015756437.2:112..534	LOC4347410
XP_015611925	XM_015756439.2:83..499	LOC4347408
XP_015611926	XM_015756440.2:314..727	LOC4347412
XP_015611927	XM_015756441.2:212..409	LOC4347386
XP_015611928	XM_015756442.2:247..1182	LOC4327666
XP_015611929	XM_015756443.2:355..843	LOC4347387
XP_015611931	XM_015756445.2:205..2328	LOC4347389
XP_015611932	XM_015756446.2:102..392	LOC4347390
XP_015611933	XM_015756447.2:103..696	LOC4347391
XP_015611935	XM_015756449.2:323..1303	LOC4347451
XP_015611936	XM_015756450.2:489..1436	LOC4347452
XP_015611937	XM_015756451.2:401..5623	LOC4346616
XP_015611938	XM_015756452.2:267..5150	LOC4346616
XP_015611939	XM_015756453.2:100..975	LOC4327668
XP_015611940	XM_015756454.1:156..1241	LOC4347615
XP_015611944	XM_015756458.2:1746..4268	LOC4346450
XP_015611945	XM_015756459.2:1668..4190	LOC4346450
XP_015611946	XM_015756460.2:1598..4120	LOC4346450
XP_015611947	XM_015756461.2:2883..3959	LOC9272276
XP_015611949	XM_015756463.2:2..1276	LOC9272276
XP_015611950	XM_015756464.2:179..1006	LOC4327665
XP_015611952	XM_015756466.2:2..1276	LOC9272276
XP_015611953	XM_015756467.2:119..1441	LOC4347092
XP_015611954	XM_015756468.2:930..1958	LOC4346931
XP_015611955	XM_015756469.2:99..4439	LOC9269190
XP_015611956	XM_015756470.2:97..4014	LOC4325502
XP_015611957	XM_015756471.2:157..1470	LOC9267369
XP_015611958	XM_015756472.2:300..1355	LOC4347852
XP_015611959	XM_015756473.2:231..1286	LOC4347852
XP_015611960	XM_015756474.2:305..1360	LOC4347852
XP_015611961	XM_015756475.2:195..1250	LOC4347852
XP_015611962	XM_015756476.1:139..765	LOC4347851
XP_015611963	XM_015756477.1:249..665	LOC4347851
XP_015611964	XM_015756478.2:145..561	LOC4347851
XP_015611965	XM_015756479.2:57..620	LOC4347850
XP_015611966	XM_015756480.2:253..3849	LOC4347572
XP_015611967	XM_015756481.2:32..1873	LOC9270778
XP_015611968	XM_015756482.2:31..1848	LOC9270778
XP_015611969	XM_015756483.2:88..1356	LOC4325501
XP_015611970	XM_015756484.2:1377..2951	LOC9268345
XP_015611971	XM_015756485.2:1377..2942	LOC9268345
XP_015611973	XM_015756487.2:371..1384	LOC4327687
XP_015611974	XM_015756488.2:170..1165	LOC4347520
XP_015611975	XM_015756489.2:477..1265	LOC4347525
XP_015611976	XM_015756490.2:94..870	LOC4347522
XP_015611977	XM_015756491.2:149..784	LOC4347521
XP_015611978	XM_015756492.2:630..1046	LOC9270862
XP_015611979	XM_015756493.1:201..1649	LOC4346651
XP_015611980	XM_015756494.2:119..565	LOC4346652
XP_015611981	XM_015756495.2:336..3503	LOC4327902
XP_015611982	XM_015756496.1:265..3552	LOC4346562
XP_015611983	XM_015756497.2:316..3594	LOC4346562
XP_015611984	XM_015756498.2:332..1198	LOC4346661
XP_015611985	XM_015756499.2:333..1097	LOC4346661
XP_015611986	XM_015756500.1:315..1067	LOC4346660
XP_015611987	XM_015756501.2:133..3090	LOC4346805
XP_015611989	XM_015756503.1:409..1518	LOC4346804
XP_015611990	XM_015756504.2:453..1697	LOC4346724
XP_015611991	XM_015756505.2:420..1664	LOC4346724
XP_015611992	XM_015756506.2:224..1468	LOC4346724
XP_015611993	XM_015756507.2:1..1152	LOC4346724
XP_015611994	XM_015756508.2:267..1376	LOC4346723
XP_015611996	XM_015756510.2:532..2388	LOC4347086
XP_015611997	XM_015756511.2:157..618	LOC4347085
XP_015611998	XM_015756512.1:46..2973	LOC4346699
XP_015611999	XM_015756513.2:386..2533	LOC4346719
XP_015612000	XM_015756514.2:496..1941	LOC4346719
XP_015612001	XM_015756515.2:134..2644	LOC4327899
XP_015612002	XM_015756516.2:976..1986	LOC4347833
XP_015612003	XM_015756517.1:173..391	LOC4347832
XP_015612004	XM_015756518.2:207..2723	LOC107275669
XP_015612006	XM_015756520.2:136..2610	LOC4347788
XP_015612007	XM_015756521.2:802..3312	LOC4327899
XP_015612008	XM_015756522.2:97..2196	LOC4347787
XP_015612009	XM_015756523.2:167..1402	LOC4346442
XP_015612010	XM_015756524.2:171..1394	LOC4346442
XP_015612011	XM_015756525.2:167..1366	LOC4346442
XP_015612012	XM_015756526.2:2712..3947	LOC4346442
XP_015612013	XM_015756527.2:249..1484	LOC4346442
XP_015612014	XM_015756528.2:201..1436	LOC4346442
XP_015612015	XM_015756529.2:2599..6012	LOC9271983
XP_015612016	XM_015756530.2:265..600	LOC4346871
XP_015612017	XM_015756531.2:2520..2855	LOC4346871
XP_015612018	XM_015756532.2:188..2716	LOC4346673
XP_015612019	XM_015756533.2:17..598	LOC107278698
XP_015612020	XM_015756534.2:170..2053	LOC4346802
XP_015612021	XM_015756535.2:9..1658	LOC4347712
XP_015612022	XM_015756536.2:808..1563	LOC9271088
XP_015612023	XM_015756537.2:138..1013	LOC9269342
XP_015612024	XM_015756538.2:231..2090	LOC4347697
XP_015612025	XM_015756539.2:232..2091	LOC4347697
XP_015612026	XM_015756540.2:595..1608	LOC4347696
XP_015612027	XM_015756541.2:500..937	LOC107278482
XP_015612028	XM_015756542.2:492..908	LOC107278482
XP_015612029	XM_015756543.2:1115..3412	LOC4347140
XP_015612030	XM_015756544.2:17..598	LOC4327900
XP_015612031	XM_015756545.2:136..1080	LOC4346498
XP_015612032	XM_015756546.2:465..2447	LOC4347357
XP_015612033	XM_015756547.2:493..2475	LOC4347357
XP_015612034	XM_015756548.2:393..3425	LOC4347889
XP_015612035	XM_015756549.2:393..3320	LOC4347889
XP_015612036	XM_015756550.2:185..1333	LOC4347890
XP_015612037	XM_015756551.1:314..1321	LOC4346537
XP_015612038	XM_015756552.1:548..2206	LOC4347702
XP_015612039	XM_015756553.2:280..849	LOC4327901
XP_015612040	XM_015756554.2:107..2809	LOC4347579
XP_015612041	XM_015756555.2:1..2703	LOC4347579
XP_015612042	XM_015756556.2:91..1137	LOC4347658
XP_015612043	XM_015756557.1:647..1444	LOC9269587
XP_015612044	XM_015756558.1:647..1405	LOC9269587
XP_015612045	XM_015756559.1:132..821	LOC4347659
XP_015612047	XM_015756561.1:149..664	LOC9271092
XP_015612048	XM_015756562.2:307..4164	LOC4325158
XP_015612053	XM_015756567.2:34..450	LOC9267694
XP_015612054	XM_015756568.2:68..1450	LOC9271232
XP_015612055	XM_015756569.2:114..1553	LOC4346906
XP_015612057	XM_015756571.2:508..4365	LOC4325158
XP_015612061	XM_015756575.2:451..1389	LOC4347700
XP_015612063	XM_015756577.2:275..2656	LOC4346548
XP_015612064	XM_015756578.2:275..2653	LOC4346548
XP_015612066	XM_015756580.2:610..4467	LOC4325158
XP_015612067	XM_015756581.2:275..2647	LOC4346548
XP_015612068	XM_015756582.2:275..2647	LOC4346548
XP_015612069	XM_015756583.2:273..2123	LOC4347059
XP_015612070	XM_015756584.2:435..2285	LOC4347059
XP_015612071	XM_015756585.2:170..1753	LOC4347060
XP_015612072	XM_015756586.2:197..1414	LOC4347060
XP_015612073	XM_015756587.2:242..949	LOC4346470
XP_015612074	XM_015756588.2:242..910	LOC4346470
XP_015612075	XM_015756589.2:263..2014	LOC4346471
XP_015612076	XM_015756590.2:87..2402	LOC4347909
XP_015612077	XM_015756591.2:865..2712	LOC4347910
XP_015612078	XM_015756592.2:491..3733	LOC4327662
XP_015612080	XM_015756594.2:828..2675	LOC4347910
XP_015612081	XM_015756595.2:817..2664	LOC4347910
XP_015612083	XM_015756597.2:814..2661	LOC4347910
XP_015612084	XM_015756598.2:870..2705	LOC4347910
XP_015612085	XM_015756599.2:275..3049	LOC4346585
XP_015612087	XM_015756601.2:275..3049	LOC4346585
XP_015612088	XM_015756602.1:236..832	LOC4346585
XP_015612089	XM_015756603.2:188..1528	LOC4326647
XP_015612090	XM_015756604.1:1948..2553	LOC4346585
XP_015612091	XM_015756605.2:110..682	LOC4347422
XP_015612092	XM_015756606.2:264..821	LOC107278595
XP_015612093	XM_015756607.2:69..605	LOC4347421
XP_015612094	XM_015756608.2:406..2241	LOC4347439
XP_015612095	XM_015756609.2:406..2241	LOC4347439
XP_015612100	XM_015756614.2:123..1397	LOC4326648
XP_015612101	XM_015756615.1:90..1799	LOC4347821
XP_015612102	XM_015756616.2:617..1816	LOC4347821
XP_015612103	XM_015756617.2:102..2735	LOC4346918
XP_015612104	XM_015756618.2:201..1964	LOC4346507
XP_015612105	XM_015756619.2:1..1752	LOC4346507
XP_015612106	XM_015756620.2:398..2782	LOC4346389
XP_015612107	XM_015756621.2:172..2556	LOC4346390
XP_015612108	XM_015756622.2:70..873	LOC4346391
XP_015612109	XM_015756623.2:62..1315	LOC4346472
XP_015612110	XM_015756624.1:13..2136	LOC4347204
XP_015612111	XM_015756625.1:147..1520	LOC4347262
XP_015612112	XM_015756626.1:147..1469	LOC4347262
XP_015612113	XM_015756627.1:49..1365	LOC9271949
XP_015612115	XM_015756629.2:235..2934	LOC9268032
XP_015612116	XM_015756630.2:311..2839	LOC9268032
XP_015612117	XM_015756631.2:209..2737	LOC9268032
XP_015612118	XM_015756632.2:188..3472	LOC4346920
XP_015612119	XM_015756633.2:126..2357	LOC4346429
XP_015612120	XM_015756634.2:276..2492	LOC4346429
XP_015612121	XM_015756635.2:127..2325	LOC4346429
XP_015612122	XM_015756636.1:122..2305	LOC4346429
XP_015612123	XM_015756637.2:259..2973	LOC4347680
XP_015612124	XM_015756638.2:288..2390	LOC9266095
XP_015612125	XM_015756639.2:161..1213	LOC4347681
XP_015612126	XM_015756640.2:9..5252	LOC4347152
XP_015612127	XM_015756641.2:152..1996	LOC4346506
XP_015612128	XM_015756642.2:976..2505	LOC4346506
XP_015612129	XM_015756643.2:227..691	LOC4346505
XP_015612130	XM_015756644.1:48..1898	LOC4347932
XP_015612131	XM_015756645.2:48..1355	LOC4347932
XP_015612132	XM_015756646.2:286..2355	LOC9266095
XP_015612134	XM_015756648.2:145..1614	LOC4347151
XP_015612135	XM_015756649.2:395..1168	LOC4347150
XP_015612136	XM_015756650.2:388..1161	LOC4347150
XP_015612137	XM_015756651.2:399..1172	LOC4347150
XP_015612138	XM_015756652.2:551..1426	LOC4346884
XP_015612139	XM_015756653.2:511..1080	LOC107277421
XP_015612140	XM_015756654.2:499..1068	LOC107277421
XP_015612141	XM_015756655.2:402..1697	LOC4346613
XP_015612142	XM_015756656.2:402..1697	LOC4346613
XP_015612143	XM_015756657.2:402..1697	LOC4346613
XP_015612144	XM_015756658.2:205..1344	LOC4324993
XP_015612145	XM_015756659.1:301..2871	LOC4347745
XP_015612146	XM_015756660.2:157..921	LOC4347744
XP_015612147	XM_015756661.2:90..1265	LOC4347121
XP_015612148	XM_015756662.1:17..2806	LOC107276835
XP_015612149	XM_015756663.2:815..1276	LOC4346672
XP_015612150	XM_015756664.2:1182..3524	LOC4347426
XP_015612151	XM_015756665.2:931..2070	LOC4324993
XP_015612152	XM_015756666.2:289..2631	LOC4347426
XP_015612154	XM_015756668.2:344..2686	LOC4347426
XP_015612155	XM_015756669.2:249..1076	LOC9269451
XP_015612156	XM_015756670.2:324..1151	LOC9269451
XP_015612157	XM_015756671.2:249..869	LOC9269451
XP_015612158	XM_015756672.2:249..845	LOC9269451
XP_015612159	XM_015756673.2:115..504	LOC4347222
XP_015612160	XM_015756674.1:441..2192	LOC4347373
XP_015612161	XM_015756675.2:487..2238	LOC4347373
XP_015612162	XM_015756676.2:262..2013	LOC4347373
XP_015612163	XM_015756677.2:491..2242	LOC4347373
XP_015612164	XM_015756678.2:179..676	LOC4347374
XP_015612165	XM_015756679.2:301..2205	LOC4347279
XP_015612166	XM_015756680.2:72..1613	LOC4347737
XP_015612167	XM_015756681.1:176..985	LOC4347736
XP_015612168	XM_015756682.2:253..2394	LOC4347834
XP_015612169	XM_015756683.2:114..3263	LOC4346750
XP_015612170	XM_015756684.2:115..3249	LOC4346750
XP_015612171	XM_015756685.2:140..1753	LOC4346750
XP_015612172	XM_015756686.2:2099..3472	LOC9267675
XP_015612173	XM_015756687.2:869..2224	LOC107276529
XP_015612174	XM_015756688.2:586..1056	LOC107277727
XP_015612175	XM_015756689.2:113..709	LOC9268780
XP_015612176	XM_015756690.2:588..1010	LOC107277727
XP_015612177	XM_015756691.2:583..999	LOC107277727
XP_015612178	XM_015756692.2:582..971	LOC107277727
XP_015612179	XM_015756693.2:582..968	LOC107277727
XP_015612180	XM_015756694.2:597..962	LOC107277727
XP_015612181	XM_015756695.2:320..2281	LOC9267514
XP_015612182	XM_015756696.2:314..1933	LOC4347715
XP_015612185	XM_015756699.2:434..1549	LOC4347656
XP_015612187	XM_015756701.2:434..1549	LOC4347656
XP_015612188	XM_015756702.2:434..1549	LOC4347656
XP_015612192	XM_015756706.2:34..972	LOC107277799
XP_015612193	XM_015756707.2:243..677	LOC107277246
XP_015612194	XM_015756708.2:132..566	LOC4347762
XP_015612195	XM_015756709.2:142..1431	LOC4325041
XP_015612196	XM_015756710.2:214..639	LOC4347763
XP_015612197	XM_015756711.2:87..512	LOC4347758
XP_015612198	XM_015756712.2:89..514	LOC4347760
XP_015612199	XM_015756713.2:86..508	LOC107278561
XP_015612200	XM_015756714.2:4431..5288	LOC4347679
XP_015612202	XM_015756716.2:80..1093	LOC4325467
XP_015612203	XM_015756717.2:4257..5114	LOC4347679
XP_015612204	XM_015756718.2:2829..3686	LOC4347679
XP_015612205	XM_015756719.2:4426..5283	LOC4347679
XP_015612206	XM_015756720.2:4423..5280	LOC4347679
XP_015612207	XM_015756721.2:4239..5096	LOC4347679
XP_015612208	XM_015756722.2:4522..5379	LOC4347679
XP_015612209	XM_015756723.2:2742..3599	LOC4347679
XP_015612210	XM_015756724.2:322..1584	LOC107277915
XP_015612211	XM_015756725.2:245..1423	LOC107277915
XP_015612212	XM_015756726.1:253..1326	LOC107277915
XP_015612214	XM_015756728.2:5..1180	LOC107277915
XP_015612215	XM_015756729.2:94..1092	LOC4346503
XP_015612216	XM_015756730.2:144..1130	LOC4346502
XP_015612217	XM_015756731.2:63..890	LOC4325462
XP_015612218	XM_015756732.2:16..1137	LOC4346502
XP_015612219	XM_015756733.2:441..1832	LOC4346860
XP_015612220	XM_015756734.2:798..2699	LOC4347399
XP_015612221	XM_015756735.2:110..2011	LOC4347399
XP_015612222	XM_015756736.2:93..1976	LOC9271821
XP_015612223	XM_015756737.2:41..1903	LOC9271821
XP_015612224	XM_015756738.1:146..1648	LOC4346656
XP_015612225	XM_015756739.2:47..1243	LOC4346456
XP_015612226	XM_015756740.2:151..1209	LOC4346457
XP_015612227	XM_015756741.1:340..1116	LOC4325464
XP_015612228	XM_015756742.1:220..1848	LOC4346501
XP_015612229	XM_015756743.2:49..1368	LOC9269515
XP_015612230	XM_015756744.2:23..1333	LOC4346989
XP_015612231	XM_015756745.2:178..1251	LOC107275312
XP_015612232	XM_015756746.2:299..1354	LOC9267272
XP_015612233	XM_015756747.2:207..1262	LOC9267272
XP_015612234	XM_015756748.1:155..724	LOC4347326
XP_015612235	XM_015756749.2:340..1107	LOC4325464
XP_015612236	XM_015756750.2:2..3052	LOC4347586
XP_015612238	XM_015756752.2:7..2163	LOC4347586
XP_015612239	XM_015756753.2:131..493	LOC4347585
XP_015612241	XM_015756755.2:382..3273	LOC4347587
XP_015612242	XM_015756756.2:146..1753	LOC4346626
XP_015612244	XM_015756758.2:232..2115	LOC4347532
XP_015612245	XM_015756759.2:383..2125	LOC4347532
XP_015612246	XM_015756760.2:103..759	LOC4325466
XP_015612247	XM_015756761.2:237..2933	LOC4347249
XP_015612248	XM_015756762.2:708..1352	LOC4347898
XP_015612249	XM_015756763.2:212..856	LOC107277596
XP_015612250	XM_015756764.2:108..479	LOC4347900
XP_015612251	XM_015756765.2:150..476	LOC4347899
XP_015612252	XM_015756766.2:538..3645	LOC4346402
XP_015612253	XM_015756767.2:610..3714	LOC4346402
XP_015612255	XM_015756769.2:290..2638	LOC4347328
XP_015612256	XM_015756770.2:117..632	LOC4346540
XP_015612257	XM_015756771.2:570..1433	LOC4347628
XP_015612258	XM_015756772.2:122..718	LOC4325465
XP_015612259	XM_015756773.2:55..867	LOC4347627
XP_015612260	XM_015756774.2:256..1683	LOC4346809
XP_015612265	XM_015756779.2:256..1245	LOC4347297
XP_015612266	XM_015756780.2:36..1010	LOC4347296
XP_015612267	XM_015756781.2:104..3223	LOC9267891
XP_015612268	XM_015756782.2:1317..4136	LOC9267891
XP_015612270	XM_015756784.2:190..2880	LOC9267891
XP_015612271	XM_015756785.1:270..1259	LOC4347554
XP_015612272	XM_015756786.2:100..1932	LOC4347514
XP_015612273	XM_015756787.2:101..1930	LOC4347514
XP_015612274	XM_015756788.2:118..1395	LOC4347515
XP_015612275	XM_015756789.2:143..2743	LOC4347482
XP_015612276	XM_015756790.2:261..3227	LOC4347460
XP_015612277	XM_015756791.2:50..1447	LOC4347459
XP_015612278	XM_015756792.2:53..1228	LOC4347459
XP_015612279	XM_015756793.1:141..3308	LOC4347093
XP_015612280	XM_015756794.2:227..2710	LOC4346428
XP_015612281	XM_015756795.2:107..1483	LOC4346775
XP_015612282	XM_015756796.2:280..2013	LOC4347774
XP_015612283	XM_015756797.2:280..2010	LOC4347774
XP_015612284	XM_015756798.2:280..2010	LOC4347774
XP_015612285	XM_015756799.2:77..1636	LOC4347775
XP_015612286	XM_015756800.2:453..2627	LOC4346790
XP_015612288	XM_015756802.2:805..2064	LOC4346790
XP_015612289	XM_015756803.2:453..1454	LOC4346790
XP_015612290	XM_015756804.2:104..2467	LOC4346468
XP_015612291	XM_015756805.2:175..684	LOC9266227
XP_015612292	XM_015756806.2:175..657	LOC9266227
XP_015612293	XM_015756807.2:77..2167	LOC4347610
XP_015612294	XM_015756808.2:152..1357	LOC4347609
XP_015612296	XM_015756810.2:1318..1878	LOC4347608
XP_015612297	XM_015756811.2:1407..1955	LOC4347608
XP_015612298	XM_015756812.2:1407..1904	LOC4347608
XP_015612299	XM_015756813.2:1308..1778	LOC4347608
XP_015612300	XM_015756814.2:141..1955	LOC4347363
XP_015612301	XM_015756815.2:536..2116	LOC4346430
XP_015612302	XM_015756816.2:119..2866	LOC4346642
XP_015612303	XM_015756817.2:552..2708	LOC4347533
XP_015612304	XM_015756818.2:162..2159	LOC4347534
XP_015612309	XM_015756823.2:65..874	LOC4326576
XP_015612310	XM_015756824.1:227..910	LOC4327219
XP_015612311	XM_015756825.1:411..1832	LOC9266898
XP_015612312	XM_015756826.2:16..2238	LOC4346925
XP_015612313	XM_015756827.2:390..1811	LOC9266898
XP_015612314	XM_015756828.2:212..1792	LOC4346441
XP_015612315	XM_015756829.2:212..1789	LOC4346441
XP_015612316	XM_015756830.2:451..1200	LOC4347647
XP_015612317	XM_015756831.2:51..623	LOC4347648
XP_015612318	XM_015756832.2:650..3916	LOC107278148
XP_015612320	XM_015756834.2:279..2489	LOC4346874
XP_015612321	XM_015756835.2:276..1697	LOC9266898
XP_015612322	XM_015756836.2:194..1324	LOC4347531
XP_015612323	XM_015756837.2:161..1588	LOC4346811
XP_015612324	XM_015756838.2:96..1826	LOC4347443
XP_015612325	XM_015756839.2:614..2746	LOC4346601
XP_015612326	XM_015756840.2:614..2650	LOC4346601
XP_015612328	XM_015756842.1:286..1707	LOC9266898
XP_015612339	XM_015756853.2:397..1722	LOC9266898
XP_015612347	XM_015756861.2:141..2336	LOC9271425
XP_015612348	XM_015756862.1:463..2226	LOC9271425
XP_015612349	XM_015756863.2:154..3132	LOC4346966
XP_015612354	XM_015756868.2:124..3177	LOC4346491
XP_015612356	XM_015756870.2:124..2979	LOC4346491
XP_015612357	XM_015756871.2:312..1883	LOC4347545
XP_015612358	XM_015756872.2:303..1883	LOC4347165
XP_015612359	XM_015756873.2:114..908	LOC4347166
XP_015612360	XM_015756874.2:704..2845	LOC4347923
XP_015612361	XM_015756875.1:198..1265	LOC4347922
XP_015612362	XM_015756876.2:78..794	LOC9266123
XP_015612363	XM_015756877.1:294..1295	LOC4347305
XP_015612364	XM_015756878.1:411..1604	LOC9266898
XP_015612365	XM_015756879.2:205..1125	LOC4347305
XP_015612366	XM_015756880.2:202..2145	LOC9269664
XP_015612367	XM_015756881.2:933..1961	LOC107278071
XP_015612368	XM_015756882.2:473..1015	LOC9268976
XP_015612369	XM_015756883.2:281..2077	LOC4346370
XP_015612370	XM_015756884.2:1263..3059	LOC4346370
XP_015612371	XM_015756885.2:1124..2920	LOC4346370
XP_015612372	XM_015756886.2:282..2078	LOC4346370
XP_015612373	XM_015756887.2:282..2069	LOC4346370
XP_015612374	XM_015756888.2:282..1973	LOC4346370
XP_015612375	XM_015756889.2:282..1973	LOC4346370
XP_015612376	XM_015756890.2:345..1340	LOC4346372
XP_015612377	XM_015756891.2:688..1800	LOC9266898
XP_015612378	XM_015756892.2:57..1289	LOC4347551
XP_015612379	XM_015756893.1:151..711	LOC4347552
XP_015612380	XM_015756894.2:219..1685	LOC9266292
XP_015612382	XM_015756896.2:96..1193	LOC9269203
XP_015612383	XM_015756897.2:234..3302	LOC4346464
XP_015612384	XM_015756898.2:295..1197	LOC9266898
XP_015612385	XM_015756899.2:139..1131	LOC4346392
XP_015612386	XM_015756900.2:456..2294	LOC4347434
XP_015612387	XM_015756901.2:461..2125	LOC4347434
XP_015612388	XM_015756902.2:168..1616	LOC4347433
XP_015612389	XM_015756903.2:180..1187	LOC4346474
XP_015612392	XM_015756906.2:88..1797	LOC4346388
XP_015612393	XM_015756907.2:69..1580	LOC4347547
XP_015612394	XM_015756908.2:282..1682	LOC4347548
XP_015612395	XM_015756909.2:299..1699	LOC4347548
XP_015612396	XM_015756910.2:109..813	LOC4347549
XP_015612397	XM_015756911.2:501..947	LOC4347549
XP_015612398	XM_015756912.2:363..1061	LOC107277245
XP_015612399	XM_015756913.2:359..1054	LOC107277245
XP_015612400	XM_015756914.2:172..2814	LOC4347343
XP_015612401	XM_015756915.2:211..2025	LOC4346674
XP_015612402	XM_015756916.2:176..1426	LOC4347000
XP_015612403	XM_015756917.2:447..5282	LOC4347005
XP_015612404	XM_015756918.1:207..3221	LOC4346414
XP_015612405	XM_015756919.2:99..620	LOC4347354
XP_015612406	XM_015756920.2:363..1955	LOC4346714
XP_015612407	XM_015756921.2:129..1367	LOC4324176
XP_015612408	XM_015756922.2:332..1924	LOC4346714
XP_015612411	XM_015756925.2:315..2681	LOC4347588
XP_015612412	XM_015756926.2:57..1565	LOC4347589
XP_015612413	XM_015756927.2:394..2280	LOC107277653
XP_015612414	XM_015756928.2:403..2124	LOC107277653
XP_015612417	XM_015756931.2:440..1729	LOC4347355
XP_015612418	XM_015756932.2:436..1725	LOC4347355
XP_015612419	XM_015756933.2:432..1721	LOC4347355
XP_015612420	XM_015756934.2:1276..2562	LOC4347355
XP_015612421	XM_015756935.2:253..1215	LOC4324174
XP_015612422	XM_015756936.2:78..929	LOC4346376
XP_015612423	XM_015756937.2:166..936	LOC4346376
XP_015612424	XM_015756938.2:160..687	LOC4346377
XP_015612425	XM_015756939.2:207..1751	LOC4347176
XP_015612426	XM_015756940.2:131..1888	LOC4346864
XP_015612427	XM_015756941.2:171..1310	LOC4346863
XP_015612428	XM_015756942.2:101..1828	LOC4347924
XP_015612429	XM_015756943.2:843..1361	LOC4346914
XP_015612430	XM_015756944.2:138..389	LOC4324175
XP_015612431	XM_015756945.2:53..1297	LOC4347726
XP_015612432	XM_015756946.2:102..1334	LOC4347727
XP_015612433	XM_015756947.2:114..1337	LOC4347727
XP_015612434	XM_015756948.2:2030..3130	LOC4347725
XP_015612435	XM_015756949.2:2030..3109	LOC4347725
XP_015612436	XM_015756950.2:297..1808	LOC4347377
XP_015612437	XM_015756951.2:164..1675	LOC4347377
XP_015612440	XM_015756954.2:162..3185	LOC4347158
XP_015612441	XM_015756955.1:89..1252	LOC4346843
XP_015612442	XM_015756956.2:281..1873	LOC9272492
XP_015612443	XM_015756957.2:204..1142	LOC4346844
XP_015612444	XM_015756958.1:274..1233	LOC4346460
XP_015612445	XM_015756959.2:187..1197	LOC4347581
XP_015612446	XM_015756960.2:480..1751	LOC9266134
XP_015612447	XM_015756961.2:96..1043	LOC4347194
XP_015612448	XM_015756962.2:642..1379	LOC4347193
XP_015612449	XM_015756963.2:642..1379	LOC4347193
XP_015612450	XM_015756964.2:493..2553	LOC4347818
XP_015612451	XM_015756965.2:225..3086	LOC4346854
XP_015612452	XM_015756966.2:3013..4584	LOC4327289
XP_015612453	XM_015756967.2:168..2189	LOC4347567
XP_015612454	XM_015756968.2:873..2738	LOC4347567
XP_015612455	XM_015756969.2:173..1192	LOC4347566
XP_015612456	XM_015756970.2:168..1187	LOC4347566
XP_015612457	XM_015756971.2:187..714	LOC4346489
XP_015612458	XM_015756972.2:227..1369	LOC4346691
XP_015612459	XM_015756973.2:172..1203	LOC9268677
XP_015612460	XM_015756974.2:93..1832	LOC4347651
XP_015612461	XM_015756975.2:394..2001	LOC9272621
XP_015612462	XM_015756976.2:535..2142	LOC9272621
XP_015612463	XM_015756977.2:455..2062	LOC9272621
XP_015612464	XM_015756978.2:143..688	LOC4327290
XP_015612465	XM_015756979.2:530..2137	LOC9272621
XP_015612466	XM_015756980.2:389..1996	LOC9272621
XP_015612467	XM_015756981.1:796..2388	LOC4346932
XP_015612468	XM_015756982.2:132..1772	LOC4346961
XP_015612469	XM_015756983.2:189..629	LOC4347155
XP_015612470	XM_015756984.2:107..1810	LOC4347782
XP_015612472	XM_015756986.2:173..2242	LOC4346475
XP_015612473	XM_015756987.2:792..1871	LOC9269918
XP_015612474	XM_015756988.2:347..1426	LOC9269918
XP_015612475	XM_015756989.2:143..1102	LOC9269918
XP_015612477	XM_015756991.2:231..1571	LOC4324295
XP_015612478	XM_015756992.2:156..3173	LOC4346659
XP_015612479	XM_015756993.2:1..819	LOC4347687
XP_015612480	XM_015756994.2:353..1678	LOC4347526
XP_015612481	XM_015756995.2:219..1565	LOC4347848
XP_015612483	XM_015756997.2:90..341	LOC4347849
XP_015612484	XM_015756998.2:148..2823	LOC4346741
XP_015612485	XM_015756999.2:56..1246	LOC4347529
XP_015612486	XM_015757000.2:332..2002	LOC4346968
XP_015612487	XM_015757001.1:155..1993	LOC4347584
XP_015612488	XM_015757002.2:253..1545	LOC4324296
XP_015612489	XM_015757003.2:185..694	LOC4347583
XP_015612490	XM_015757004.2:177..686	LOC4347583
XP_015612491	XM_015757005.2:512..1477	LOC4346494
XP_015612492	XM_015757006.2:591..1520	LOC9271578
XP_015612493	XM_015757007.2:182..2257	LOC4347190
XP_015612494	XM_015757008.2:387..2378	LOC4326185
XP_015612495	XM_015757009.1:334..1575	LOC9272362
XP_015612496	XM_015757010.2:216..3383	LOC4347503
XP_015612497	XM_015757011.2:180..1721	LOC4347883
XP_015612498	XM_015757012.2:238..1266	LOC4324301
XP_015612499	XM_015757013.2:416..1951	LOC4347061
XP_015612500	XM_015757014.2:160..1074	LOC4347691
XP_015612501	XM_015757015.2:73..1539	LOC4346839
XP_015612502	XM_015757016.2:289..723	LOC4346840
XP_015612503	XM_015757017.2:226..948	LOC4347282
XP_015612504	XM_015757018.2:1011..1622	LOC4347281
XP_015612505	XM_015757019.2:334..855	LOC4347281
XP_015612506	XM_015757020.2:339..860	LOC4347281
XP_015612507	XM_015757021.2:360..881	LOC4347281
XP_015612508	XM_015757022.2:110..1804	LOC4347631
XP_015612509	XM_015757023.2:398..1231	LOC4347333
XP_015612510	XM_015757024.1:1416..2069	LOC107278964
XP_015612511	XM_015757025.2:222..2786	LOC4347477
XP_015612513	XM_015757027.2:341..3925	LOC4347791
XP_015612514	XM_015757028.2:250..2400	LOC4347576
XP_015612515	XM_015757029.2:127..2058	LOC4347576
XP_015612516	XM_015757030.2:41..1000	LOC4347574
XP_015612518	XM_015757032.2:152..949	LOC4347574
XP_015612519	XM_015757033.1:223..876	LOC107278964
XP_015612520	XM_015757034.2:90..719	LOC9270216
XP_015612521	XM_015757035.1:156..1103	LOC4346972
XP_015612522	XM_015757036.2:79..1410	LOC4347717
XP_015612523	XM_015757037.2:545..1087	LOC9267361
XP_015612524	XM_015757038.2:239..1753	LOC4347359
XP_015612525	XM_015757039.2:236..1498	LOC4347359
XP_015612526	XM_015757040.2:318..1682	LOC4347637
XP_015612527	XM_015757041.2:320..1570	LOC4347637
XP_015612528	XM_015757042.2:100..1047	LOC4347285
XP_015612529	XM_015757043.2:890..1828	LOC4347287
XP_015612530	XM_015757044.2:156..506	LOC4324297
XP_015612531	XM_015757045.2:68..1006	LOC4347286
XP_015612532	XM_015757046.2:205..1650	LOC4346797
XP_015612533	XM_015757047.2:288..1733	LOC4346797
XP_015612534	XM_015757048.2:94..1680	LOC4347685
XP_015612535	XM_015757049.2:93..1004	LOC4346547
XP_015612536	XM_015757050.2:1..1311	LOC4347299
XP_015612537	XM_015757051.2:21..1154	LOC4347299
XP_015612538	XM_015757052.2:151..1668	LOC4347728
XP_015612539	XM_015757053.2:376..2115	LOC4347094
XP_015612540	XM_015757054.2:335..2074	LOC4347094
XP_015612541	XM_015757055.2:227..1630	LOC4347030
XP_015612542	XM_015757056.1:111..2084	LOC4346894
XP_015612543	XM_015757057.2:141..1739	LOC4347168
XP_015612546	XM_015757060.1:115..291	LOC112935997
XP_015612547	XM_015757061.2:26..1756	LOC4347493
XP_015612549	XM_015757063.2:203..1699	LOC4347494
XP_015612550	XM_015757064.2:222..1352	LOC4347257
XP_015612551	XM_015757065.2:89..3376	LOC4346690
XP_015612552	XM_015757066.2:217..2592	LOC4347356
XP_015612553	XM_015757067.2:277..2955	LOC107276724
XP_015612554	XM_015757068.2:383..2893	LOC4347541
XP_015612555	XM_015757069.2:420..2123	LOC4346539
XP_015612556	XM_015757070.2:305..3499	LOC9266360
XP_015612557	XM_015757071.2:1475..3379	LOC9269692
XP_015612558	XM_015757072.2:328..975	LOC9266360
XP_015612559	XM_015757073.2:4544..7921	LOC4346476
XP_015612560	XM_015757074.2:416..1822	LOC4346622
XP_015612561	XM_015757075.2:73..1161	LOC4346934
XP_015612563	XM_015757077.1:298..1221	LOC4346680
XP_015612564	XM_015757078.2:157..1566	LOC4346700
XP_015612565	XM_015757079.2:601..2172	LOC4347436
XP_015612566	XM_015757080.2:511..2076	LOC4347436
XP_015612567	XM_015757081.2:103..846	LOC4346386
XP_015612568	XM_015757082.2:160..387	LOC4346387
XP_015612569	XM_015757083.2:165..3770	LOC4346857
XP_015612570	XM_015757084.2:297..3149	LOC4347126
XP_015612571	XM_015757085.2:78..440	LOC107277615
XP_015612572	XM_015757086.2:67..1224	LOC4346529
XP_015612573	XM_015757087.2:67..1212	LOC4346529
XP_015612575	XM_015757089.2:551..1531	LOC9268563
XP_015612576	XM_015757090.2:62..1993	LOC4346527
XP_015612577	XM_015757091.2:103..2268	LOC4347344
XP_015612578	XM_015757092.2:112..1290	LOC4346374
XP_015612579	XM_015757093.2:555..2834	LOC4347582
XP_015612580	XM_015757094.2:203..2104	LOC4347571
XP_015612581	XM_015757095.1:78..4838	LOC4324278
XP_015612582	XM_015757096.2:27..1001	LOC4347654
XP_015612583	XM_015757097.2:391..1674	LOC4347917
XP_015612584	XM_015757098.2:391..1419	LOC4347917
XP_015612585	XM_015757099.2:213..1349	LOC4347916
XP_015612586	XM_015757100.2:232..816	LOC9268195
XP_015612587	XM_015757101.2:120..761	LOC4347083
XP_015612589	XM_015757103.2:71..1597	LOC4347546
XP_015612590	XM_015757104.2:188..1147	LOC4346379
XP_015612592	XM_015757106.2:107..793	LOC4346877
XP_015612593	XM_015757107.2:185..760	LOC4346878
XP_015612598	XM_015757112.2:259..1281	LOC4347491
XP_015612599	XM_015757113.1:260..2140	LOC9267860
XP_015612601	XM_015757115.2:111..1703	LOC4346401
XP_015612602	XM_015757116.2:518..1198	LOC4346614
XP_015612603	XM_015757117.2:316..2301	LOC4346462
XP_015612604	XM_015757118.2:711..2696	LOC4346462
XP_015612605	XM_015757119.1:321..2306	LOC4346462
XP_015612606	XM_015757120.2:368..4012	LOC4346640
XP_015612607	XM_015757121.2:61..2586	LOC4347202
XP_015612609	XM_015757123.2:751..2382	LOC4347418
XP_015612610	XM_015757124.2:145..2805	LOC4346832
XP_015612612	XM_015757126.2:407..1612	LOC4347431
XP_015612613	XM_015757127.2:219..1262	LOC4346438
XP_015612615	XM_015757129.2:320..1486	LOC9266097
XP_015612616	XM_015757130.2:329..1492	LOC9266097
XP_015612617	XM_015757131.2:59..733	LOC4347825
XP_015612618	XM_015757132.2:870..3494	LOC4346998
XP_015612619	XM_015757133.2:170..1123	LOC4346999
XP_015612620	XM_015757134.2:167..1120	LOC4346999
XP_015612621	XM_015757135.2:749..3364	LOC4347635
XP_015612623	XM_015757137.2:142..1482	LOC4347464
XP_015612624	XM_015757138.2:419..1477	LOC4347465
XP_015612625	XM_015757139.2:273..1331	LOC4347465
XP_015612626	XM_015757140.1:239..2026	LOC4347334
XP_015612627	XM_015757141.2:204..794	LOC4346845
XP_015612628	XM_015757142.2:173..1096	LOC4346619
XP_015612629	XM_015757143.2:184..729	LOC4346619
XP_015612631	XM_015757145.2:91..975	LOC4346463
XP_015612632	XM_015757146.1:51..824	LOC4346463
XP_015612633	XM_015757147.1:286..1716	LOC4347614
XP_015612634	XM_015757148.2:286..1431	LOC107276766
XP_015612635	XM_015757149.2:37..2880	LOC4346858
XP_015612636	XM_015757150.2:37..2880	LOC4346858
XP_015612637	XM_015757151.2:79..1113	LOC4346635
XP_015612639	XM_015757153.2:79..1113	LOC4346635
XP_015612640	XM_015757154.2:79..1020	LOC4346635
XP_015612641	XM_015757155.2:79..924	LOC4346635
XP_015612642	XM_015757156.2:262..1041	LOC4347474
XP_015612643	XM_015757157.2:251..2167	LOC4347185
XP_015612644	XM_015757158.2:86..1300	LOC4347544
XP_015612645	XM_015757159.2:81..860	LOC4347709
XP_015612647	XM_015757161.1:232..1518	LOC4347808
XP_015612648	XM_015757162.2:132..1118	LOC4347091
XP_015612649	XM_015757163.2:338..934	LOC4347090
XP_015612650	XM_015757164.2:840..1190	LOC9269623
XP_015612651	XM_015757165.2:114..443	LOC9269623
XP_015612652	XM_015757166.2:107..1642	LOC4347253
XP_015612653	XM_015757167.1:99..1964	LOC4346962
XP_015612655	XM_015757169.2:149..2767	LOC4347119
XP_015612657	XM_015757171.2:34..2424	LOC4347119
XP_015612658	XM_015757172.2:284..2683	LOC4346650
XP_015612659	XM_015757173.2:294..1655	LOC4347233
XP_015612660	XM_015757174.2:294..1655	LOC4347233
XP_015612661	XM_015757175.2:180..1361	LOC4347234
XP_015612663	XM_015757177.2:109..531	LOC4347232
XP_015612664	XM_015757178.2:99..1007	LOC4346621
XP_015612665	XM_015757179.2:165..632	LOC4346620
XP_015612666	XM_015757180.2:144..1277	LOC4346375
XP_015612667	XM_015757181.2:204..1937	LOC4346875
XP_015612668	XM_015757182.2:94..1212	LOC4347051
XP_015612671	XM_015757185.2:208..1989	LOC4347569
XP_015612672	XM_015757186.2:208..1986	LOC4347569
XP_015612673	XM_015757187.2:209..1816	LOC4347569
XP_015612674	XM_015757188.2:225..908	LOC4346410
XP_015612678	XM_015757192.2:1..1851	LOC4347471
XP_015612679	XM_015757193.2:235..939	LOC4346560
XP_015612680	XM_015757194.2:92..739	LOC4346559
XP_015612681	XM_015757195.2:166..1350	LOC4347147
XP_015612682	XM_015757196.2:331..2427	LOC4347118
XP_015612683	XM_015757197.2:226..1188	LOC4347141
XP_015612684	XM_015757198.2:151..768	LOC4347271
XP_015612685	XM_015757199.2:260..817	LOC4347274
XP_015612686	XM_015757200.1:448..1782	LOC4347577
XP_015612687	XM_015757201.2:82..1197	LOC4347802
XP_015612688	XM_015757202.1:191..1438	LOC4327371
XP_015612689	XM_015757203.2:238..1653	LOC9269832
XP_015612690	XM_015757204.2:254..1402	LOC9269832
XP_015612691	XM_015757205.1:117..1580	LOC4347735
XP_015612692	XM_015757206.2:387..1529	LOC4347578
XP_015612693	XM_015757207.2:101..2191	LOC4346606
XP_015612695	XM_015757209.2:103..1803	LOC4346606
XP_015612696	XM_015757210.2:106..1488	LOC4346824
XP_015612697	XM_015757211.1:355..1326	LOC4347634
XP_015612698	XM_015757212.2:171..788	LOC4347157
XP_015612699	XM_015757213.2:110..5875	LOC4327816
XP_015612700	XM_015757214.2:170..757	LOC4347157
XP_015612701	XM_015757215.2:168..713	LOC4347157
XP_015612702	XM_015757216.2:472..1572	LOC107276893
XP_015612703	XM_015757217.2:959..1615	LOC4347798
XP_015612704	XM_015757218.2:964..1614	LOC4347798
XP_015612705	XM_015757219.2:98..409	LOC4347799
XP_015612706	XM_015757220.2:213..671	LOC4326384
XP_015612707	XM_015757221.2:285..1997	LOC4325749
XP_015612708	XM_015757222.2:296..1777	LOC4325749
XP_015612709	XM_015757223.2:515..1261	LOC4325750
XP_015612710	XM_015757224.2:88..2274	LOC4348177
XP_015612711	XM_015757225.2:316..2115	LOC4348896
XP_015612712	XM_015757226.2:382..1854	LOC4349318
XP_015612713	XM_015757227.2:95..778	LOC4349493
XP_015612714	XM_015757228.2:116..1723	LOC4348299
XP_015612716	XM_015757230.2:233..1630	LOC4349351
XP_015612717	XM_015757231.2:233..1630	LOC4349351
XP_015612718	XM_015757232.2:237..1517	LOC4349351
XP_015612719	XM_015757233.2:159..959	LOC4348796
XP_015612720	XM_015757234.2:16..795	LOC4348796
XP_015612721	XM_015757235.2:146..1873	LOC4349116
XP_015612722	XM_015757236.2:126..1235	LOC4349269
XP_015612723	XM_015757237.2:168..1649	LOC4348566
XP_015612724	XM_015757238.2:1536..2006	LOC107278968
XP_015612725	XM_015757239.2:284..1309	LOC4347983
XP_015612726	XM_015757240.2:80..736	LOC4325751
XP_015612727	XM_015757241.2:250..1275	LOC4347983
XP_015612728	XM_015757242.2:289..1254	LOC4349047
XP_015612729	XM_015757243.2:136..2409	LOC4349000
XP_015612730	XM_015757244.2:284..1309	LOC9268674
XP_015612731	XM_015757245.2:250..1275	LOC9268674
XP_015612732	XM_015757246.2:399..2048	LOC9270228
XP_015612733	XM_015757247.2:505..1947	LOC9270228
XP_015612734	XM_015757248.2:46..1617	LOC4349111
XP_015612735	XM_015757249.2:98..2266	LOC107277452
XP_015612736	XM_015757250.2:106..1980	LOC4348113
XP_015612737	XM_015757251.2:132..1628	LOC4348113
XP_015612738	XM_015757252.2:205..3126	LOC4326432
XP_015612739	XM_015757253.1:163..1341	LOC9270097
XP_015612740	XM_015757254.2:316..882	LOC9270097
XP_015612741	XM_015757255.2:152..991	LOC107278969
XP_015612742	XM_015757256.2:71..1447	LOC4349406
XP_015612743	XM_015757257.2:268..3051	LOC107275726
XP_015612744	XM_015757258.2:74..1285	LOC4348152
XP_015612745	XM_015757259.1:151..789	LOC4348924
XP_015612746	XM_015757260.1:157..771	LOC4348924
XP_015612747	XM_015757261.2:137..403	LOC4348925
XP_015612748	XM_015757262.2:326..796	LOC4348088
XP_015612749	XM_015757263.2:339..809	LOC4348088
XP_015612750	XM_015757264.2:451..921	LOC4348088
XP_015612751	XM_015757265.2:1..1452	LOC4348052
XP_015612752	XM_015757266.2:165..1610	LOC4348051
XP_015612753	XM_015757267.1:188..1351	LOC4349503
XP_015612754	XM_015757268.2:22..1812	LOC4349049
XP_015612755	XM_015757269.2:22..1755	LOC4349049
XP_015612756	XM_015757270.2:272..946	LOC4349048
XP_015612757	XM_015757271.2:133..4236	LOC107277700
XP_015612758	XM_015757272.2:219..1565	LOC4349013
XP_015612759	XM_015757273.2:218..1558	LOC4349013
XP_015612760	XM_015757274.2:18..1052	LOC4349014
XP_015612761	XM_015757275.2:69..1004	LOC4349014
XP_015612762	XM_015757276.2:42..1502	LOC4348369
XP_015612763	XM_015757277.2:140..1318	LOC4348369
XP_015612764	XM_015757278.2:70..2778	LOC4349362
XP_015612765	XM_015757279.2:617..1099	LOC4349283
XP_015612766	XM_015757280.2:66..1538	LOC4349093
XP_015612767	XM_015757281.2:163..1539	LOC4348018
XP_015612768	XM_015757282.2:262..1587	LOC4348020
XP_015612769	XM_015757283.2:165..1220	LOC4348019
XP_015612770	XM_015757284.2:281..1336	LOC4348019
XP_015612771	XM_015757285.2:539..1549	LOC4349408
XP_015612772	XM_015757286.2:72..1616	LOC107276046
XP_015612773	XM_015757287.2:75..1619	LOC107276046
XP_015612774	XM_015757288.2:76..1572	LOC107276046
XP_015612775	XM_015757289.2:76..1533	LOC107276046
XP_015612776	XM_015757290.2:77..1534	LOC107276046
XP_015612777	XM_015757291.2:95..1546	LOC9271191
XP_015612778	XM_015757292.2:375..1796	LOC4349228
XP_015612779	XM_015757293.2:380..1798	LOC4349228
XP_015612780	XM_015757294.2:258..2540	LOC107276167
XP_015612781	XM_015757295.2:62..1303	LOC4349143
[truncated: 40,581 more rows]
