# Supplementary material for: RefPlantNLR is a comprehensive collection of experimentally validated plant disease resistance proteins from the NLR family
Source: PLoS Biol. 2021 Oct 20;19(10):e3001124. doi: 10.1371/journal.pbio.3001124 (PMC8559963; doi:10.1371/journal.pbio.3001124)
Supplement: S3 Appendix — Scripts and data. (ZIP) [file pbio.3001124.s034.zip › Appendix_S3_Benchmarking_Proteomes/Conversion_Locus/NLRtracker_structure_all.tsv]

seqname	Domain	Status	Subclass (putative)	Simple
NP_001030613	(OTHER)(OTHER)(OTHER)		UNDETERMINED	O
NP_001030614	(OTHER)		UNDETERMINED	O
NP_001030616	(WD40)		UNDETERMINED	O
NP_001030617	(OTHER)		UNDETERMINED	O
NP_001030619	(OTHER)(PLOOP-OTHER)		UNDETERMINED	O
NP_001030620	(OTHER)		UNDETERMINED	O
NP_001030621	(OTHER)(PLOOP-OTHER)		UNDETERMINED	O
NP_001030623	(OTHER)		UNDETERMINED	O
NP_001030624	(OTHER)		UNDETERMINED	O
NP_001030625	(OTHER)		UNDETERMINED	O
NP_001030626	(OTHER)		UNDETERMINED	O
NP_001030627	(OTHER)		UNDETERMINED	O
NP_001030628	(OTHER)		UNDETERMINED	O
NP_001030629	(OTHER)		UNDETERMINED	O
NP_001030630	(OTHER)		UNDETERMINED	O
NP_001030631	(OTHER)(OTHER)		UNDETERMINED	O
NP_001030634	(OTHER)(WRKY)		UNDETERMINED	O
NP_001030635	(ANK)(TPR)		UNDETERMINED	O
NP_001030637	(PKin)		UNDETERMINED	O
NP_001030640	(OTHER)		UNDETERMINED	O
NP_001030641	(OTHER)		UNDETERMINED	O
NP_001030642	(OTHER)		UNDETERMINED	O
NP_001030643	(OTHER)(OTHER)		UNDETERMINED	O
NP_001030646	(OTHER)		UNDETERMINED	O
NP_001030647	(OTHER)		UNDETERMINED	O
NP_001030649	(OTHER)(OTHER)		UNDETERMINED	O
NP_001030650	(OTHER)		UNDETERMINED	O
NP_001030651	(OTHER)		UNDETERMINED	O
NP_001030654	(OTHER)(OTHER)		UNDETERMINED	O
NP_001030655	(OTHER)		UNDETERMINED	O
NP_001030656	(ARM)		UNDETERMINED	O
NP_001030657	(OTHER)		UNDETERMINED	O
NP_001030658	(OTHER)(OTHER)		UNDETERMINED	O
NP_001030659	(OTHER)		UNDETERMINED	O
NP_001030660	(OTHER)(OTHER)		UNDETERMINED	O
NP_001030662	(OTHER)		UNDETERMINED	O
NP_001030663	(OTHER)		UNDETERMINED	O
NP_001030664	(OTHER)		UNDETERMINED	O
NP_001030665	(OTHER)		UNDETERMINED	O
NP_001030666	(OTHER)(OTHER)		UNDETERMINED	O
NP_001030668	(OTHER)		UNDETERMINED	O
NP_001030669	(OTHER)		UNDETERMINED	O
NP_001030670	(OTHER)		UNDETERMINED	O
NP_001030671	(OTHER)(OTHER)		UNDETERMINED	O
NP_001030672	(OTHER)		UNDETERMINED	O
NP_001030673	(OTHER)		UNDETERMINED	O
NP_001030675	(OTHER)		UNDETERMINED	O
NP_001030677	(OTHER)(OTHER)		UNDETERMINED	O
NP_001030678	(OTHER)(OTHER)		UNDETERMINED	O
NP_001030679	(OTHER)		UNDETERMINED	O
NP_001030680	(OTHER)		UNDETERMINED	O
NP_001030682	(OTHER)		UNDETERMINED	O
NP_001030683	(OTHER)		UNDETERMINED	O
NP_001030685	(TRANSPOSON)		UNDETERMINED	O
NP_001030687	(OTHER)(OTHER)		UNDETERMINED	O
NP_001030688	(OTHER)		UNDETERMINED	O
NP_001030689	(OTHER)		UNDETERMINED	O
NP_001030690	(OTHER)		UNDETERMINED	O
NP_001030691	(OTHER)		UNDETERMINED	O
NP_001030692	(OTHER)		UNDETERMINED	O
NP_001030694	(OTHER)		UNDETERMINED	O
NP_001030696	(OTHER)		UNDETERMINED	O
NP_001030697	(OTHER)		UNDETERMINED	O
NP_001030698	(OTHER)(OTHER)		UNDETERMINED	O
NP_001030701	(OTHER)		UNDETERMINED	O
NP_001030702	(OTHER)		UNDETERMINED	O
NP_001030703	(OTHER)		UNDETERMINED	O
NP_001030704	(TRX)		UNDETERMINED	O
NP_001030705	(OTHER)(OTHER)		UNDETERMINED	O
NP_001030709	(JAC)(OTHER)		UNDETERMINED	O
NP_001030710	(JAC)(JAC)		UNDETERMINED	O
NP_001030711	(JAC)(JAC)		UNDETERMINED	O
NP_001030714	(OTHER)		UNDETERMINED	O
NP_001030716	(OTHER)		UNDETERMINED	O
NP_001030717	(OTHER)		UNDETERMINED	O
NP_001030720	(WD40)		UNDETERMINED	O
NP_001030721	(OTHER)		UNDETERMINED	O
NP_001030722	(OTHER)		UNDETERMINED	O
NP_001030723	(PKin)		UNDETERMINED	O
NP_001030724	(OTHER)(OTHER)		UNDETERMINED	O
NP_001030725	(OTHER)		UNDETERMINED	O
NP_001030726	(OTHER)		UNDETERMINED	O
NP_001030727	(OTHER)(OTHER)		UNDETERMINED	O
NP_001030728	(OTHER)		UNDETERMINED	O
NP_001030729	(OTHER)		UNDETERMINED	O
NP_001030730	(OTHER)		UNDETERMINED	O
NP_001030731	(OTHER)(PLOOP-OTHER)		UNDETERMINED	O
NP_001030733	(OTHER)		UNDETERMINED	O
NP_001030734	(OTHER)		UNDETERMINED	O
NP_001030735	(OTHER)(OTHER)		UNDETERMINED	O
NP_001030736	(OTHER)		UNDETERMINED	O
NP_001030737	(OTHER)		UNDETERMINED	O
NP_001030738	(OTHER)		UNDETERMINED	O
NP_001030739	(OTHER)		UNDETERMINED	O
NP_001030741	(OTHER)		UNDETERMINED	O
NP_001030742	(BED)(TRANSPOSON)		UNDETERMINED	O
NP_001030743	(OTHER)		UNDETERMINED	O
NP_001030744	(OTHER)		UNDETERMINED	O
NP_001030747	(OTHER)		UNDETERMINED	O
NP_001030748	(a/b)		UNDETERMINED	O
NP_001030749	(OTHER)		UNDETERMINED	O
NP_001030750	(PLOOP-OTHER)		UNDETERMINED	O
NP_001030753	(OTHER)(OTHER)		UNDETERMINED	O
NP_001030754	(OTHER)		UNDETERMINED	O
NP_001030755	(OTHER)		UNDETERMINED	O
NP_001030756	(OTHER)(OTHER)		UNDETERMINED	O
NP_001030757	(OTHER)(OTHER)		UNDETERMINED	O
NP_001030758	(OTHER)		UNDETERMINED	O
NP_001030761	(OTHER)		UNDETERMINED	O
NP_001030762	(OTHER)		UNDETERMINED	O
NP_001030763	(OTHER)		UNDETERMINED	O
NP_001030764	(OTHER)(OTHER)		UNDETERMINED	O
NP_001030765	(OTHER)		UNDETERMINED	O
NP_001030766	(OTHER)		UNDETERMINED	O
NP_001030767	(OTHER)		UNDETERMINED	O
NP_001030769	(ARM)		UNDETERMINED	O
NP_001030770	(OTHER)		UNDETERMINED	O
NP_001030771	(OTHER)		UNDETERMINED	O
NP_001030774	(OTHER)		UNDETERMINED	O
NP_001030776	(OTHER)		UNDETERMINED	O
NP_001030777	(OTHER)(OTHER)		UNDETERMINED	O
NP_001030778	(OTHER)		UNDETERMINED	O
NP_001030779	(OTHER)(OTHER)		UNDETERMINED	O
NP_001030780	(OTHER)		UNDETERMINED	O
NP_001030781	(OTHER)		UNDETERMINED	O
NP_001030782	(OTHER)		UNDETERMINED	O
NP_001030784	(PKin)		UNDETERMINED	O
NP_001030785	(OTHER)		UNDETERMINED	O
NP_001030786	(OTHER)		UNDETERMINED	O
NP_001030788	(OTHER)		UNDETERMINED	O
NP_001030789	(PLOOP-OTHER)		UNDETERMINED	O
NP_001030790	(PKin)		UNDETERMINED	O
NP_001030791	(OTHER)		UNDETERMINED	O
NP_001030792	(OTHER)(OTHER)		UNDETERMINED	O
NP_001030794	(OTHER)(OTHER)(OTHER)		UNDETERMINED	O
NP_001030795	(OTHER)		UNDETERMINED	O
NP_001030796	(OTHER)		UNDETERMINED	O
NP_001030802	(OTHER)		UNDETERMINED	O
NP_001030803	(OTHER)		UNDETERMINED	O
NP_001030806	(OTHER)		UNDETERMINED	O
NP_001030807	(OTHER)		UNDETERMINED	O
NP_001030808	(OTHER)(OTHER)		UNDETERMINED	O
NP_001030811	(PKin)		UNDETERMINED	O
NP_001030812	(OTHER)		UNDETERMINED	O
NP_001030813	(OTHER)		UNDETERMINED	O
NP_001030814	(OTHER)(OTHER)(PKin)		UNDETERMINED	O
NP_001030815	(OTHER)(OTHER)		UNDETERMINED	O
NP_001030816	(OTHER)		UNDETERMINED	O
NP_001030817	(OTHER)		UNDETERMINED	O
NP_001030818	(OTHER)		UNDETERMINED	O
NP_001030819	(OTHER)		UNDETERMINED	O
NP_001030820	(OTHER)		UNDETERMINED	O
NP_001030821	(OTHER)(OTHER)		UNDETERMINED	O
NP_001030822	(OTHER)(OTHER)		UNDETERMINED	O
NP_001030823	(OTHER)		UNDETERMINED	O
NP_001030824	(OTHER)		UNDETERMINED	O
NP_001030825	(OTHER)		UNDETERMINED	O
NP_001030826	(OTHER)		UNDETERMINED	O
NP_001030827	(OTHER)		UNDETERMINED	O
NP_001030828	(OTHER)		UNDETERMINED	O
NP_001030829	(OTHER)(OTHER)		UNDETERMINED	O
NP_001030831	(OTHER)		UNDETERMINED	O
NP_001030832	(OTHER)		UNDETERMINED	O
NP_001030833	(OTHER)(OTHER)		UNDETERMINED	O
NP_001030834	(OTHER)		UNDETERMINED	O
NP_001030835	(OTHER)		UNDETERMINED	O
NP_001030836	(OTHER)		UNDETERMINED	O
NP_001030837	(OTHER)(OTHER)		UNDETERMINED	O
NP_001030838	(OTHER)		UNDETERMINED	O
NP_001030839	(OTHER)(TPR)		UNDETERMINED	O
NP_001030840	(OTHER)(OTHER)		UNDETERMINED	O
NP_001030841	(OTHER)(OTHER)		UNDETERMINED	O
NP_001030842	(OTHER)		UNDETERMINED	O
NP_001030843	(OTHER)		UNDETERMINED	O
NP_001030844	(OTHER)		UNDETERMINED	O
NP_001030845	(OTHER)		UNDETERMINED	O
NP_001030846	(OTHER)(OTHER)		UNDETERMINED	O
NP_001030847	(OTHER)		UNDETERMINED	O
NP_001030848	(OTHER)		UNDETERMINED	O
NP_001030849	(OTHER)(OTHER)		UNDETERMINED	O
NP_001030850	(OTHER)		UNDETERMINED	O
NP_001030851	(OTHER)		UNDETERMINED	O
NP_001030852	(HMA)		UNDETERMINED	O
NP_001030853	(PKin)		UNDETERMINED	O
NP_001030854	(OTHER)		UNDETERMINED	O
NP_001030855	(OTHER)		UNDETERMINED	O
NP_001030857	(OTHER)(OTHER)		UNDETERMINED	O
NP_001030858	(OTHER)(OTHER)(OTHER)		UNDETERMINED	O
NP_001030860	(OTHER)		UNDETERMINED	O
NP_001030861	(OTHER)(OTHER)(OTHER)		UNDETERMINED	O
NP_001030862	(OTHER)(OTHER)(OTHER)		UNDETERMINED	O
NP_001030863	(LRR)(OTHER)		UNDETERMINED	LO
NP_001030864	(OTHER)		UNDETERMINED	O
NP_001030866	(OTHER)		UNDETERMINED	O
NP_001030868	(OTHER)(OTHER)		UNDETERMINED	O
NP_001030870	(OTHER)(OTHER)		UNDETERMINED	O
NP_001030871	(OTHER)		UNDETERMINED	O
NP_001030872	(OTHER)		UNDETERMINED	O
NP_001030873	(OTHER)		UNDETERMINED	O
NP_001030874	(OTHER)(OTHER)		UNDETERMINED	O
NP_001030875	(OTHER)		UNDETERMINED	O
NP_001030876	(OTHER)		UNDETERMINED	O
NP_001030877	(OTHER)(PLOOP-OTHER)		UNDETERMINED	O
NP_001030878	(PKin)		UNDETERMINED	O
NP_001030879	(PKin)		UNDETERMINED	O
NP_001030880	(PKin)		UNDETERMINED	O
NP_001030882	(OTHER)		UNDETERMINED	O
NP_001030883	(OTHER)(OTHER)		UNDETERMINED	O
NP_001030884	(PLOOP-OTHER)		UNDETERMINED	O
NP_001030885	(OTHER)(LRR)		UNDETERMINED	OL
NP_001030886	(OTHER)(LRR)		UNDETERMINED	OL
NP_001030887	(OTHER)(LRR)		UNDETERMINED	OL
NP_001030888	(OTHER)		UNDETERMINED	O
NP_001030889	(OTHER)		UNDETERMINED	O
NP_001030890	(OTHER)		UNDETERMINED	O
NP_001030891	(TRANSPOSON)		UNDETERMINED	O
NP_001030892	(OTHER)(OTHER)		UNDETERMINED	O
NP_001030893	(PKin)		UNDETERMINED	O
NP_001030895	(OTHER)(OTHER)		UNDETERMINED	O
NP_001030896	(OTHER)(OTHER)		UNDETERMINED	O
NP_001030897	(OTHER)(OTHER)		UNDETERMINED	O
NP_001030898	(OTHER)		UNDETERMINED	O
NP_001030899	(OTHER)		UNDETERMINED	O
NP_001030900	(OTHER)		UNDETERMINED	O
NP_001030901	(OTHER)		UNDETERMINED	O
NP_001030902	(OTHER)		UNDETERMINED	O
NP_001030903	(OTHER)		UNDETERMINED	O
NP_001030904	(OTHER)		UNDETERMINED	O
NP_001030905	(OTHER)		UNDETERMINED	O
NP_001030907	(OTHER)		UNDETERMINED	O
NP_001030908	(OTHER)(OTHER)		UNDETERMINED	O
NP_001030909	(OTHER)		UNDETERMINED	O
NP_001030910	(OTHER)		UNDETERMINED	O
NP_001030911	(OTHER)		UNDETERMINED	O
NP_001030912	(OTHER)		UNDETERMINED	O
NP_001030914	(OTHER)		UNDETERMINED	O
NP_001030916	(PKin)		UNDETERMINED	O
NP_001030917	(OTHER)		UNDETERMINED	O
NP_001030918	(WD40)		UNDETERMINED	O
NP_001030921	(OTHER)		UNDETERMINED	O
NP_001030922	(OTHER)		UNDETERMINED	O
NP_001030923	(OTHER)		UNDETERMINED	O
NP_001030924	(OTHER)		UNDETERMINED	O
NP_001030925	(OTHER)		UNDETERMINED	O
NP_001030926	(OTHER)		UNDETERMINED	O
NP_001030927	(OTHER)		UNDETERMINED	O
NP_001030928	(HMA)		UNDETERMINED	O
NP_001030929	(OTHER)		UNDETERMINED	O
NP_001030930	(OTHER)		UNDETERMINED	O
NP_001030932	(PLOOP-OTHER)		UNDETERMINED	O
NP_001030933	(OTHER)		UNDETERMINED	O
NP_001030934	(OTHER)(OTHER)		UNDETERMINED	O
NP_001030936	(OTHER)		UNDETERMINED	O
NP_001030937	(TRX)(OTHER)		UNDETERMINED	O
NP_001030939	(PKin)		UNDETERMINED	O
NP_001030940	(PKin)		UNDETERMINED	O
NP_001030941	(PKin)		UNDETERMINED	O
NP_001030942	(OTHER)		UNDETERMINED	O
NP_001030943	(OTHER)		UNDETERMINED	O
NP_001030944	(OTHER)		UNDETERMINED	O
NP_001030945	(OTHER)		UNDETERMINED	O
NP_001030947	(OTHER)		UNDETERMINED	O
NP_001030948	(OTHER)		UNDETERMINED	O
NP_001030949	(OTHER)		UNDETERMINED	O
NP_001030950	(PKin)		UNDETERMINED	O
NP_001030951	(OTHER)		UNDETERMINED	O
NP_001030952	(OTHER)		UNDETERMINED	O
NP_001030953	(OTHER)		UNDETERMINED	O
NP_001030954	(OTHER)		UNDETERMINED	O
NP_001030955	(OTHER)		UNDETERMINED	O
NP_001030956	(OTHER)		UNDETERMINED	O
NP_001030957	(OTHER)		UNDETERMINED	O
NP_001030958	(OTHER)(OTHER)(WD40)		UNDETERMINED	O
NP_001030959	(OTHER)		UNDETERMINED	O
NP_001030960	(OTHER)		UNDETERMINED	O
NP_001030961	(OTHER)		UNDETERMINED	O
NP_001030963	(OTHER)		UNDETERMINED	O
NP_001030964	(OTHER)(OTHER)		UNDETERMINED	O
NP_001030965	(OTHER)(OTHER)(OTHER)		UNDETERMINED	O
NP_001030969	(OTHER)(OTHER)		UNDETERMINED	O
NP_001030970	(OTHER)		UNDETERMINED	O
NP_001030971	(OTHER)		UNDETERMINED	O
NP_001030974	(OTHER)		UNDETERMINED	O
NP_001030975	(OTHER)(OTHER)		UNDETERMINED	O
NP_001030976	(OTHER)		UNDETERMINED	O
NP_001030978	(OTHER)		UNDETERMINED	O
NP_001030981	(PKin)		UNDETERMINED	O
NP_001030984	(TPR)		UNDETERMINED	O
NP_001030985	(OTHER)		UNDETERMINED	O
NP_001030986	(OTHER)		UNDETERMINED	O
NP_001030988	(OTHER)		UNDETERMINED	O
NP_001030989	(OTHER)		UNDETERMINED	O
NP_001030990	(PKin)		UNDETERMINED	O
NP_001030991	(OTHER)		UNDETERMINED	O
NP_001030993	(PLOOP-OTHER)(OTHER)		UNDETERMINED	O
NP_001030994	(OTHER)		UNDETERMINED	O
NP_001030995	(OTHER)		UNDETERMINED	O
NP_001030996	(OTHER)		UNDETERMINED	O
NP_001030998	(OTHER)(OTHER)		UNDETERMINED	O
NP_001030999	(OTHER)(OTHER)		UNDETERMINED	O
NP_001031000	(OTHER)		UNDETERMINED	O
NP_001031001	(OTHER)		UNDETERMINED	O
NP_001031002	(OTHER)		UNDETERMINED	O
NP_001031003	(OTHER)		UNDETERMINED	O
NP_001031004	(OTHER)		UNDETERMINED	O
NP_001031005	(OTHER)		UNDETERMINED	O
NP_001031006	(OTHER)		UNDETERMINED	O
NP_001031007	(OTHER)(OTHER)(OTHER)		UNDETERMINED	O
NP_001031008	(OTHER)		UNDETERMINED	O
NP_001031010	(OTHER)		UNDETERMINED	O
NP_001031011	(OTHER)		UNDETERMINED	O
NP_001031012	(OTHER)		UNDETERMINED	O
NP_001031013	(PKin)		UNDETERMINED	O
NP_001031014	(OTHER)		UNDETERMINED	O
NP_001031015	(OTHER)		UNDETERMINED	O
NP_001031016	(OTHER)		UNDETERMINED	O
NP_001031017	(PKin)		UNDETERMINED	O
NP_001031018	(OTHER)(OTHER)		UNDETERMINED	O
NP_001031019	(OTHER)		UNDETERMINED	O
NP_001031020	(OTHER)		UNDETERMINED	O
NP_001031021	(PKin)		UNDETERMINED	O
NP_001031022	(OTHER)(OTHER)(OTHER)(PKin)		UNDETERMINED	O
NP_001031023	(OTHER)		UNDETERMINED	O
NP_001031024	(OTHER)		UNDETERMINED	O
NP_001031025	(OTHER)		UNDETERMINED	O
NP_001031026	(OTHER)		UNDETERMINED	O
NP_001031028	(OTHER)		UNDETERMINED	O
NP_001031029	(HMA)(OTHER)		UNDETERMINED	O
NP_001031030	(OTHER)		UNDETERMINED	O
NP_001031031	(OTHER)		UNDETERMINED	O
NP_001031032	(OTHER)		UNDETERMINED	O
NP_001031033	(OTHER)(OTHER)(OTHER)		UNDETERMINED	O
NP_001031034	(OTHER)		UNDETERMINED	O
NP_001031035	(OTHER)		UNDETERMINED	O
NP_001031037	(OTHER)		UNDETERMINED	O
NP_001031042	(OTHER)		UNDETERMINED	O
NP_001031044	(OTHER)(OTHER)		UNDETERMINED	O
NP_001031045	(OTHER)		UNDETERMINED	O
NP_001031046	(OTHER)(OTHER)(OTHER)		UNDETERMINED	O
NP_001031048	(OTHER)		UNDETERMINED	O
NP_001031049	(OTHER)		UNDETERMINED	O
NP_001031050	(WD40)(WD40)		UNDETERMINED	O
NP_001031051	(WD40)(WD40)		UNDETERMINED	O
NP_001031054	(OTHER)		UNDETERMINED	O
NP_001031055	(OTHER)		UNDETERMINED	O
NP_001031056	(OTHER)(OTHER)		UNDETERMINED	O
NP_001031057	(OTHER)		UNDETERMINED	O
NP_001031058	(OTHER)		UNDETERMINED	O
NP_001031060	(OTHER)		UNDETERMINED	O
NP_001031061	(OTHER)(OTHER)		UNDETERMINED	O
NP_001031062	(OTHER)		UNDETERMINED	O
NP_001031063	(PLOOP-OTHER)		UNDETERMINED	O
NP_001031064	(OTHER)		UNDETERMINED	O
NP_001031065	(OTHER)(TRX)		UNDETERMINED	O
NP_001031067	(PLOOP-OTHER)(OTHER)		UNDETERMINED	O
NP_001031068	(OTHER)(OTHER)		UNDETERMINED	O
NP_001031069	(OTHER)		UNDETERMINED	O
NP_001031070	(OTHER)(OTHER)		UNDETERMINED	O
NP_001031072	(OTHER)		UNDETERMINED	O
NP_001031073	(OTHER)		UNDETERMINED	O
NP_001031074	(OTHER)		UNDETERMINED	O
NP_001031075	(OTHER)		UNDETERMINED	O
NP_001031077	(OTHER)(OTHER)		UNDETERMINED	O
NP_001031078	(OTHER)		UNDETERMINED	O
NP_001031079	(OTHER)		UNDETERMINED	O
NP_001031080	(OTHER)		UNDETERMINED	O
NP_001031082	(OTHER)		UNDETERMINED	O
NP_001031083	(OTHER)		UNDETERMINED	O
NP_001031084	(OTHER)		UNDETERMINED	O
NP_001031086	(OTHER)		UNDETERMINED	O
NP_001031088	(OTHER)		UNDETERMINED	O
NP_001031091	(OTHER)		UNDETERMINED	O
NP_001031093	(OTHER)		UNDETERMINED	O
NP_001031094	(OTHER)		UNDETERMINED	O
NP_001031095	(OTHER)		UNDETERMINED	O
NP_001031096	(OTHER)		UNDETERMINED	O
NP_001031098	(WD40)		UNDETERMINED	O
NP_001031099	(WD40)		UNDETERMINED	O
NP_001031100	(OTHER)		UNDETERMINED	O
NP_001031101	(OTHER)		UNDETERMINED	O
NP_001031102	(OTHER)(OTHER)		UNDETERMINED	O
NP_001031104	(OTHER)		UNDETERMINED	O
NP_001031105	(OTHER)		UNDETERMINED	O
NP_001031107	(OTHER)		UNDETERMINED	O
NP_001031109	(OTHER)		UNDETERMINED	O
NP_001031110	(OTHER)(OTHER)		UNDETERMINED	O
NP_001031111	(OTHER)(OTHER)		UNDETERMINED	O
NP_001031112	(OTHER)		UNDETERMINED	O
NP_001031113	(OTHER)		UNDETERMINED	O
NP_001031115	(OTHER)(OTHER)		UNDETERMINED	O
NP_001031116	(OTHER)(PLOOP-OTHER)(OTHER)(PLOOP-OTHER)		UNDETERMINED	O
NP_001031117	(HMA)		UNDETERMINED	O
NP_001031119	(OTHER)(OTHER)		UNDETERMINED	O
NP_001031121	(OTHER)		UNDETERMINED	O
NP_001031122	(OTHER)		UNDETERMINED	O
NP_001031124	(OTHER)		UNDETERMINED	O
NP_001031127	(OTHER)		UNDETERMINED	O
NP_001031131	(OTHER)(OTHER)(OTHER)		UNDETERMINED	O
NP_001031133	(OTHER)(OTHER)		UNDETERMINED	O
NP_001031134	(OTHER)		UNDETERMINED	O
NP_001031135	(OTHER)(OTHER)		UNDETERMINED	O
NP_001031136	(PLOOP-OTHER)		UNDETERMINED	O
NP_001031137	(PLOOP-OTHER)		UNDETERMINED	O
NP_001031139	(OTHER)(OTHER)		UNDETERMINED	O
NP_001031142	(OTHER)		UNDETERMINED	O
NP_001031143	(OTHER)		UNDETERMINED	O
NP_001031144	(OTHER)		UNDETERMINED	O
NP_001031145	(OTHER)		UNDETERMINED	O
NP_001031146	(OTHER)		UNDETERMINED	O
NP_001031147	(OTHER)		UNDETERMINED	O
NP_001031148	(OTHER)		UNDETERMINED	O
NP_001031149	(OTHER)		UNDETERMINED	O
NP_001031150	(OTHER)(OTHER)(TRANSPOSON)		UNDETERMINED	O
NP_001031151	(OTHER)		UNDETERMINED	O
NP_001031153	(OTHER)		UNDETERMINED	O
NP_001031154	(OTHER)		UNDETERMINED	O
NP_001031155	(PKin)		UNDETERMINED	O
NP_001031156	(ARM)		UNDETERMINED	O
NP_001031157	(OTHER)		UNDETERMINED	O
NP_001031158	(OTHER)		UNDETERMINED	O
NP_001031159	(OTHER)		UNDETERMINED	O
NP_001031160	(OTHER)(OTHER)		UNDETERMINED	O
NP_001031161	(PLOOP-OTHER)		UNDETERMINED	O
NP_001031162	(OTHER)		UNDETERMINED	O
NP_001031164	(OTHER)(PKin)		UNDETERMINED	O
NP_001031165	(OTHER)		UNDETERMINED	O
NP_001031166	(OTHER)		UNDETERMINED	O
NP_001031167	(OTHER)		UNDETERMINED	O
NP_001031168	(OTHER)		UNDETERMINED	O
NP_001031171	(OTHER)		UNDETERMINED	O
NP_001031173	(OTHER)		UNDETERMINED	O
NP_001031174	(OTHER)		UNDETERMINED	O
NP_001031175	(OTHER)		UNDETERMINED	O
NP_001031177	(OTHER)		UNDETERMINED	O
NP_001031178	(OTHER)		UNDETERMINED	O
NP_001031179	(OTHER)		UNDETERMINED	O
NP_001031180	(OTHER)		UNDETERMINED	O
NP_001031181	(PKin)		UNDETERMINED	O
NP_001031182	(OTHER)(OTHER)		UNDETERMINED	O
NP_001031183	(OTHER)		UNDETERMINED	O
NP_001031184	(OTHER)		UNDETERMINED	O
NP_001031185	(OTHER)		UNDETERMINED	O
NP_001031186	(OTHER)(OTHER)(OTHER)		UNDETERMINED	O
NP_001031187	(OTHER)(OTHER)		UNDETERMINED	O
NP_001031189	(ARM)		UNDETERMINED	O
NP_001031191	(OTHER)		UNDETERMINED	O
NP_001031192	(OTHER)(OTHER)		UNDETERMINED	O
NP_001031193	(OTHER)(OTHER)		UNDETERMINED	O
NP_001031194	(OTHER)		UNDETERMINED	O
NP_001031195	(OTHER)		UNDETERMINED	O
NP_001031196	(OTHER)(OTHER)		UNDETERMINED	O
NP_001031197	(OTHER)		UNDETERMINED	O
NP_001031199	(OTHER)		UNDETERMINED	O
NP_001031201	(LRR)		UNDETERMINED	L
NP_001031202	(TRX)(OTHER)		UNDETERMINED	O
NP_001031203	(OTHER)		UNDETERMINED	O
NP_001031205	(OTHER)		UNDETERMINED	O
NP_001031206	(OTHER)		UNDETERMINED	O
NP_001031207	(CC)(NBARC)(LRR)	NLR	CC-NLR	CNL
NP_001031208	(OTHER)(OTHER)		UNDETERMINED	O
NP_001031212	(OTHER)		UNDETERMINED	O
NP_001031213	(OTHER)		UNDETERMINED	O
NP_001031214	(OTHER)		UNDETERMINED	O
NP_001031215	(OTHER)(OTHER)		UNDETERMINED	O
NP_001031216	(NBARC)(LRR)	NLR	CC-NLR	NL
NP_001031217	(OTHER)		UNDETERMINED	O
NP_001031219	(TRANSPOSON)		UNDETERMINED	O
NP_001031220	(OTHER)		UNDETERMINED	O
NP_001031221	(OTHER)		UNDETERMINED	O
NP_001031222	(OTHER)		UNDETERMINED	O
NP_001031225	(OTHER)		UNDETERMINED	O
NP_001031228	(OTHER)		UNDETERMINED	O
NP_001031229	(MLKL)(PKin)	MLKL	MLKL	MO
NP_001031230	(OTHER)		UNDETERMINED	O
NP_001031231	(TPR)		UNDETERMINED	O
NP_001031232	(OTHER)(OTHER)		UNDETERMINED	O
NP_001031233	(OTHER)		UNDETERMINED	O
NP_001031234	(OTHER)(OTHER)		UNDETERMINED	O
NP_001031235	(OTHER)(OTHER)		UNDETERMINED	O
NP_001031236	(OTHER)		UNDETERMINED	O
NP_001031238	(OTHER)		UNDETERMINED	O
NP_001031240	(OTHER)(OTHER)		UNDETERMINED	O
NP_001031241	(OTHER)		UNDETERMINED	O
NP_001031242	(OTHER)		UNDETERMINED	O
NP_001031243	(OTHER)		UNDETERMINED	O
NP_001031244	(OTHER)(OTHER)(OTHER)		UNDETERMINED	O
NP_001031245	(OTHER)		UNDETERMINED	O
NP_001031247	(OTHER)		UNDETERMINED	O
NP_001031250	(OTHER)		UNDETERMINED	O
NP_001031251	(OTHER)		UNDETERMINED	O
NP_001031252	(OTHER)		UNDETERMINED	O
NP_001031255	(OTHER)		UNDETERMINED	O
NP_001031256	(OTHER)		UNDETERMINED	O
NP_001031260	(OTHER)		UNDETERMINED	O
NP_001031261	(OTHER)		UNDETERMINED	O
NP_001031262	(OTHER)		UNDETERMINED	O
NP_001031263	(OTHER)		UNDETERMINED	O
NP_001031264	(OTHER)(OTHER)		UNDETERMINED	O
NP_001031265	(OTHER)(OTHER)		UNDETERMINED	O
NP_001031266	(OTHER)		UNDETERMINED	O
NP_001031267	(OTHER)		UNDETERMINED	O
NP_001031268	(OTHER)		UNDETERMINED	O
NP_001031269	(OTHER)		UNDETERMINED	O
NP_001031270	(PLOOP-OTHER)		UNDETERMINED	O
NP_001031271	(PLOOP-OTHER)		UNDETERMINED	O
NP_001031272	(OTHER)		UNDETERMINED	O
NP_001031273	(OTHER)		UNDETERMINED	O
NP_001031274	(OTHER)		UNDETERMINED	O
NP_001031278	(OTHER)		UNDETERMINED	O
NP_001031280	(OTHER)		UNDETERMINED	O
NP_001031283	(OTHER)		UNDETERMINED	O
NP_001031284	(OTHER)		UNDETERMINED	O
NP_001031285	(TPR)(OTHER)(OTHER)(OTHER)		UNDETERMINED	O
NP_001031286	(OTHER)(TRANSPOSON)(OTHER)		UNDETERMINED	O
NP_001031287	(OTHER)		UNDETERMINED	O
NP_001031288	(OTHER)		UNDETERMINED	O
NP_001031289	(OTHER)(OTHER)(OTHER)(OTHER)		UNDETERMINED	O
NP_001031291	(OTHER)		UNDETERMINED	O
NP_001031292	(TRX)(OTHER)		UNDETERMINED	O
NP_001031293	(OTHER)		UNDETERMINED	O
NP_001031294	(OTHER)		UNDETERMINED	O
NP_001031296	(OTHER)		UNDETERMINED	O
NP_001031298	(OTHER)		UNDETERMINED	O
NP_001031299	(OTHER)(PLOOP-OTHER)		UNDETERMINED	O
NP_001031301	(OTHER)		UNDETERMINED	O
NP_001031303	(OTHER)		UNDETERMINED	O
NP_001031304	(OTHER)		UNDETERMINED	O
NP_001031305	(OTHER)		UNDETERMINED	O
NP_001031306	(OTHER)(OTHER)		UNDETERMINED	O
NP_001031307	(OTHER)		UNDETERMINED	O
NP_001031318	(OTHER)(OTHER)		UNDETERMINED	O
NP_001031319	(OTHER)		UNDETERMINED	O
NP_001031324	(OTHER)		UNDETERMINED	O
NP_001031325	(OTHER)		UNDETERMINED	O
NP_001031326	(OTHER)		UNDETERMINED	O
NP_001031327	(OTHER)		UNDETERMINED	O
NP_001031328	(OTHER)		UNDETERMINED	O
NP_001031329	(OTHER)		UNDETERMINED	O
NP_001031330	(OTHER)		UNDETERMINED	O
NP_001031331	(OTHER)		UNDETERMINED	O
NP_001031332	(OTHER)		UNDETERMINED	O
NP_001031333	(OTHER)		UNDETERMINED	O
NP_001031334	(OTHER)		UNDETERMINED	O
NP_001031335	(OTHER)		UNDETERMINED	O
NP_001031336	(OTHER)		UNDETERMINED	O
NP_001031337	(OTHER)		UNDETERMINED	O
NP_001031338	(OTHER)		UNDETERMINED	O
NP_001031339	(OTHER)		UNDETERMINED	O
NP_001031340	(OTHER)		UNDETERMINED	O
NP_001031342	(OTHER)		UNDETERMINED	O
NP_001031345	(OTHER)		UNDETERMINED	O
NP_001031347	(OTHER)		UNDETERMINED	O
NP_001031348	(OTHER)		UNDETERMINED	O
NP_001031351	(OTHER)		UNDETERMINED	O
NP_001031352	(OTHER)		UNDETERMINED	O
NP_001031358	(OTHER)		UNDETERMINED	O
NP_001031359	(OTHER)		UNDETERMINED	O
NP_001031360	(OTHER)		UNDETERMINED	O
NP_001031363	(OTHER)		UNDETERMINED	O
NP_001031364	(OTHER)		UNDETERMINED	O
NP_001031366	(OTHER)		UNDETERMINED	O
NP_001031367	(OTHER)		UNDETERMINED	O
NP_001031369	(OTHER)(OTHER)		UNDETERMINED	O
NP_001031371	(PLOOP)		UNDETERMINED	P
NP_001031372	(OTHER)		UNDETERMINED	O
NP_001031373	(PKin)		UNDETERMINED	O
NP_001031374	(OTHER)		UNDETERMINED	O
NP_001031379	(OTHER)		UNDETERMINED	O
NP_001031380	(OTHER)		UNDETERMINED	O
NP_001031381	(OTHER)		UNDETERMINED	O
NP_001031382	(OTHER)		UNDETERMINED	O
NP_001031384	(OTHER)		UNDETERMINED	O
NP_001031385	(PLOOP-OTHER)(OTHER)		UNDETERMINED	O
NP_001031386	(OTHER)		UNDETERMINED	O
NP_001031387	(OTHER)		UNDETERMINED	O
NP_001031389	(OTHER)		UNDETERMINED	O
NP_001031390	(OTHER)		UNDETERMINED	O
NP_001031391	(OTHER)		UNDETERMINED	O
NP_001031393	(OTHER)		UNDETERMINED	O
NP_001031394	(OTHER)		UNDETERMINED	O
NP_001031396	(OTHER)		UNDETERMINED	O
NP_001031397	(OTHER)(OTHER)		UNDETERMINED	O
NP_001031401	(OTHER)		UNDETERMINED	O
NP_001031402	(OTHER)		UNDETERMINED	O
NP_001031404	(OTHER)(OTHER)		UNDETERMINED	O
NP_001031406	(OTHER)		UNDETERMINED	O
NP_001031407	(OTHER)(OTHER)		UNDETERMINED	O
NP_001031413	(OTHER)		UNDETERMINED	O
NP_001031415	(OTHER)		UNDETERMINED	O
NP_001031416	(OTHER)		UNDETERMINED	O
NP_001031417	(OTHER)(OTHER)		UNDETERMINED	O
NP_001031418	(OTHER)(OTHER)		UNDETERMINED	O
NP_001031419	(OTHER)(OTHER)		UNDETERMINED	O
NP_001031420	(OTHER)(LRR)(OTHER)		UNDETERMINED	OLO
NP_001031421	(WD40)		UNDETERMINED	O
NP_001031422	(OTHER)(OTHER)		UNDETERMINED	O
NP_001031423	(OTHER)		UNDETERMINED	O
NP_001031424	(OTHER)(OTHER)		UNDETERMINED	O
NP_001031425	(OTHER)(OTHER)		UNDETERMINED	O
NP_001031426	(OTHER)		UNDETERMINED	O
NP_001031427	(PKin)(OTHER)		UNDETERMINED	O
NP_001031428	(TRANSPOSON)(OTHER)(OTHER)		UNDETERMINED	O
NP_001031429	(OTHER)		UNDETERMINED	O
NP_001031430	(OTHER)		UNDETERMINED	O
NP_001031431	(OTHER)		UNDETERMINED	O
NP_001031432	(OTHER)		UNDETERMINED	O
NP_001031433	(OTHER)(OTHER)		UNDETERMINED	O
NP_001031434	(OTHER)		UNDETERMINED	O
NP_001031435	(PKin)		UNDETERMINED	O
NP_001031436	(OTHER)		UNDETERMINED	O
NP_001031437	(OTHER)(OTHER)		UNDETERMINED	O
NP_001031438	(OTHER)(PLOOP-OTHER)		UNDETERMINED	O
NP_001031439	(PKin)		UNDETERMINED	O
NP_001031440	(PKin)		UNDETERMINED	O
NP_001031442	(OTHER)		UNDETERMINED	O
NP_001031443	(OTHER)		UNDETERMINED	O
NP_001031444	(OTHER)(OTHER)(OTHER)		UNDETERMINED	O
NP_001031445	(OTHER)		UNDETERMINED	O
NP_001031446	(OTHER)(OTHER)		UNDETERMINED	O
NP_001031447	(OTHER)(OTHER)(OTHER)(OTHER)		UNDETERMINED	O
NP_001031448	(OTHER)(OTHER)(OTHER)(OTHER)		UNDETERMINED	O
NP_001031450	(OTHER)		UNDETERMINED	O
NP_001031451	(OTHER)(OTHER)		UNDETERMINED	O
NP_001031452	(PLOOP-OTHER)(OTHER)		UNDETERMINED	O
NP_001031453	(OTHER)(OTHER)(OTHER)		UNDETERMINED	O
NP_001031454	(OTHER)(OTHER)		UNDETERMINED	O
NP_001031455	(OTHER)		UNDETERMINED	O
NP_001031456	(OTHER)		UNDETERMINED	O
NP_001031457	(OTHER)		UNDETERMINED	O
NP_001031458	(OTHER)		UNDETERMINED	O
NP_001031460	(OTHER)		UNDETERMINED	O
NP_001031461	(OTHER)		UNDETERMINED	O
NP_001031463	(OTHER)		UNDETERMINED	O
NP_001031464	(OTHER)		UNDETERMINED	O
NP_001031465	(OTHER)		UNDETERMINED	O
NP_001031466	(OTHER)(WD40)		UNDETERMINED	O
NP_001031468	(JAC)(OTHER)		UNDETERMINED	O
NP_001031469	(OTHER)		UNDETERMINED	O
NP_001031471	(OTHER)(OTHER)(WD40)		UNDETERMINED	O
NP_001031472	(OTHER)		UNDETERMINED	O
NP_001031474	(OTHER)(OTHER)		UNDETERMINED	O
NP_001031476	(OTHER)		UNDETERMINED	O
NP_001031477	(OTHER)		UNDETERMINED	O
NP_001031478	(OTHER)		UNDETERMINED	O
NP_001031479	(OTHER)		UNDETERMINED	O
NP_001031480	(OTHER)		UNDETERMINED	O
NP_001031481	(PLOOP-OTHER)		UNDETERMINED	O
NP_001031482	(TPR)		UNDETERMINED	O
NP_001031483	(OTHER)		UNDETERMINED	O
NP_001031484	(OTHER)		UNDETERMINED	O
NP_001031485	(OTHER)		UNDETERMINED	O
NP_001031486	(OTHER)		UNDETERMINED	O
NP_001031487	(OTHER)		UNDETERMINED	O
NP_001031488	(OTHER)		UNDETERMINED	O
NP_001031489	(OTHER)		UNDETERMINED	O
NP_001031490	(OTHER)(OTHER)		UNDETERMINED	O
NP_001031492	(OTHER)		UNDETERMINED	O
NP_001031493	(OTHER)		UNDETERMINED	O
NP_001031495	(OTHER)		UNDETERMINED	O
NP_001031497	(OTHER)		UNDETERMINED	O
NP_001031498	(OTHER)(LRR)(PKin)		UNDETERMINED	OLO
NP_001031499	(OTHER)(LRR)(PKin)		UNDETERMINED	OLO
NP_001031500	(OTHER)		UNDETERMINED	O
NP_001031501	(WD40)		UNDETERMINED	O
NP_001031502	(OTHER)		UNDETERMINED	O
NP_001031503	(OTHER)		UNDETERMINED	O
NP_001031504	(OTHER)		UNDETERMINED	O
NP_001031505	(OTHER)		UNDETERMINED	O
NP_001031506	(OTHER)		UNDETERMINED	O
NP_001031507	(PKin)		UNDETERMINED	O
NP_001031508	(OTHER)		UNDETERMINED	O
NP_001031509	(OTHER)		UNDETERMINED	O
NP_001031510	(OTHER)		UNDETERMINED	O
NP_001031511	(OTHER)		UNDETERMINED	O
NP_001031513	(OTHER)		UNDETERMINED	O
NP_001031514	(OTHER)		UNDETERMINED	O
NP_001031515	(OTHER)		UNDETERMINED	O
NP_001031516	(OTHER)(OTHER)		UNDETERMINED	O
NP_001031517	(OTHER)(OTHER)		UNDETERMINED	O
NP_001031518	(OTHER)		UNDETERMINED	O
NP_001031519	(OTHER)(OTHER)		UNDETERMINED	O
NP_001031521	(OTHER)(OTHER)		UNDETERMINED	O
NP_001031523	(OTHER)(OTHER)		UNDETERMINED	O
NP_001031525	(OTHER)		UNDETERMINED	O
NP_001031526	(OTHER)(PLOOP-OTHER)(OTHER)(PLOOP-OTHER)		UNDETERMINED	O
NP_001031527	(OTHER)		UNDETERMINED	O
NP_001031528	(OTHER)		UNDETERMINED	O
NP_001031529	(OTHER)		UNDETERMINED	O
NP_001031530	(OTHER)		UNDETERMINED	O
NP_001031532	(OTHER)		UNDETERMINED	O
NP_001031533	(OTHER)		UNDETERMINED	O
NP_001031534	(OTHER)(OTHER)		UNDETERMINED	O
NP_001031535	(OTHER)		UNDETERMINED	O
NP_001031536	(JAC)		UNDETERMINED	O
NP_001031537	(ANK)		UNDETERMINED	O
NP_001031538	(OTHER)(OTHER)		UNDETERMINED	O
NP_001031539	(OTHER)		UNDETERMINED	O
NP_001031540	(OTHER)		UNDETERMINED	O
NP_001031541	(OTHER)		UNDETERMINED	O
NP_001031542	(OTHER)		UNDETERMINED	O
NP_001031543	(ARM)		UNDETERMINED	O
NP_001031544	(OTHER)		UNDETERMINED	O
NP_001031545	(OTHER)(OTHER)		UNDETERMINED	O
NP_001031546	(OTHER)		UNDETERMINED	O
NP_001031547	(OTHER)		UNDETERMINED	O
NP_001031548	(OTHER)(OTHER)		UNDETERMINED	O
NP_001031549	(OTHER)		UNDETERMINED	O
NP_001031550	(OTHER)		UNDETERMINED	O
NP_001031551	(OTHER)		UNDETERMINED	O
NP_001031552	(PKin)		UNDETERMINED	O
NP_001031553	(PKin)		UNDETERMINED	O
NP_001031554	(OTHER)		UNDETERMINED	O
NP_001031555	(TRX)		UNDETERMINED	O
NP_001031556	(OTHER)		UNDETERMINED	O
NP_001031557	(OTHER)		UNDETERMINED	O
NP_001031558	(OTHER)		UNDETERMINED	O
NP_001031560	(OTHER)		UNDETERMINED	O
NP_001031561	(OTHER)		UNDETERMINED	O
NP_001031562	(OTHER)		UNDETERMINED	O
NP_001031566	(OTHER)		UNDETERMINED	O
NP_001031567	(OTHER)		UNDETERMINED	O
NP_001031568	(OTHER)		UNDETERMINED	O
NP_001031569	(OTHER)		UNDETERMINED	O
NP_001031570	(OTHER)		UNDETERMINED	O
NP_001031571	(OTHER)		UNDETERMINED	O
NP_001031572	(OTHER)		UNDETERMINED	O
NP_001031573	(OTHER)		UNDETERMINED	O
NP_001031574	(OTHER)		UNDETERMINED	O
NP_001031575	(OTHER)(OTHER)		UNDETERMINED	O
NP_001031576	(OTHER)(OTHER)		UNDETERMINED	O
NP_001031577	(OTHER)		UNDETERMINED	O
NP_001031578	(OTHER)		UNDETERMINED	O
NP_001031579	(LRR)(OTHER)		UNDETERMINED	LO
NP_001031581	(OTHER)		UNDETERMINED	O
NP_001031584	(ANK)(OTHER)		UNDETERMINED	O
NP_001031585	(OTHER)		UNDETERMINED	O
NP_001031587	(OTHER)(OTHER)		UNDETERMINED	O
NP_001031589	(OTHER)(OTHER)		UNDETERMINED	O
NP_001031593	(OTHER)(OTHER)(OTHER)		UNDETERMINED	O
NP_001031594	(OTHER)(OTHER)		UNDETERMINED	O
NP_001031598	(OTHER)		UNDETERMINED	O
NP_001031599	(OTHER)		UNDETERMINED	O
NP_001031604	(OTHER)		UNDETERMINED	O
NP_001031605	(OTHER)		UNDETERMINED	O
NP_001031606	(OTHER)		UNDETERMINED	O
NP_001031607	(OTHER)		UNDETERMINED	O
NP_001031608	(OTHER)		UNDETERMINED	O
NP_001031609	(OTHER)(OTHER)		UNDETERMINED	O
NP_001031610	(OTHER)		UNDETERMINED	O
NP_001031611	(OTHER)		UNDETERMINED	O
NP_001031613	(OTHER)		UNDETERMINED	O
NP_001031614	(OTHER)(OTHER)(OTHER)		UNDETERMINED	O
NP_001031615	(TRANSPOSON)		UNDETERMINED	O
NP_001031616	(OTHER)		UNDETERMINED	O
NP_001031617	(OTHER)		UNDETERMINED	O
NP_001031619	(OTHER)		UNDETERMINED	O
NP_001031620	(OTHER)(OTHER)		UNDETERMINED	O
NP_001031621	(PLOOP-OTHER)		UNDETERMINED	O
NP_001031622	(PKin)		UNDETERMINED	O
NP_001031623	(OTHER)		UNDETERMINED	O
NP_001031624	(OTHER)		UNDETERMINED	O
NP_001031625	(OTHER)		UNDETERMINED	O
NP_001031626	(OTHER)(OTHER)		UNDETERMINED	O
NP_001031627	(OTHER)		UNDETERMINED	O
NP_001031628	(OTHER)		UNDETERMINED	O
NP_001031632	(OTHER)		UNDETERMINED	O
NP_001031633	(OTHER)(OTHER)		UNDETERMINED	O
NP_001031636	(OTHER)		UNDETERMINED	O
NP_001031637	(OTHER)		UNDETERMINED	O
NP_001031639	(OTHER)		UNDETERMINED	O
NP_001031640	(OTHER)		UNDETERMINED	O
NP_001031641	(OTHER)		UNDETERMINED	O
NP_001031642	(OTHER)(OTHER)		UNDETERMINED	O
NP_001031643	(OTHER)		UNDETERMINED	O
NP_001031644	(OTHER)		UNDETERMINED	O
NP_001031645	(OTHER)		UNDETERMINED	O
NP_001031646	(OTHER)		UNDETERMINED	O
NP_001031647	(OTHER)		UNDETERMINED	O
NP_001031648	(OTHER)		UNDETERMINED	O
NP_001031649	(LRR)		UNDETERMINED	L
NP_001031651	(OTHER)		UNDETERMINED	O
NP_001031652	(NBARC)(BRX)(BRX)(BRX)	NLR	UNDETERMINED	NO
NP_001031654	(OTHER)		UNDETERMINED	O
NP_001031656	(OTHER)		UNDETERMINED	O
NP_001031658	(OTHER)		UNDETERMINED	O
NP_001031661	(OTHER)		UNDETERMINED	O
NP_001031662	(OTHER)		UNDETERMINED	O
NP_001031663	(OTHER)		UNDETERMINED	O
NP_001031664	(OTHER)		UNDETERMINED	O
NP_001031666	(OTHER)		UNDETERMINED	O
NP_001031667	(TPR)		UNDETERMINED	O
NP_001031669	(OTHER)		UNDETERMINED	O
NP_001031670	(OTHER)		UNDETERMINED	O
NP_001031671	(TRX)		UNDETERMINED	O
NP_001031672	(TRX)		UNDETERMINED	O
NP_001031673	(OTHER)		UNDETERMINED	O
NP_001031674	(OTHER)		UNDETERMINED	O
NP_001031675	(OTHER)		UNDETERMINED	O
NP_001031676	(OTHER)		UNDETERMINED	O
NP_001031677	(OTHER)		UNDETERMINED	O
NP_001031678	(OTHER)(OTHER)(OTHER)		UNDETERMINED	O
NP_001031679	(OTHER)(OTHER)(OTHER)		UNDETERMINED	O
NP_001031680	(OTHER)(OTHER)(OTHER)		UNDETERMINED	O
NP_001031681	(OTHER)(OTHER)(OTHER)		UNDETERMINED	O
NP_001031682	(OTHER)		UNDETERMINED	O
NP_001031683	(OTHER)		UNDETERMINED	O
NP_001031684	(OTHER)		UNDETERMINED	O
NP_001031685	(OTHER)		UNDETERMINED	O
NP_001031686	(OTHER)		UNDETERMINED	O
NP_001031687	(OTHER)		UNDETERMINED	O
NP_001031689	(OTHER)		UNDETERMINED	O
NP_001031691	(OTHER)		UNDETERMINED	O
NP_001031692	(OTHER)(OTHER)(OTHER)		UNDETERMINED	O
NP_001031693	(OTHER)		UNDETERMINED	O
NP_001031694	(OTHER)		UNDETERMINED	O
NP_001031695	(OTHER)		UNDETERMINED	O
NP_001031697	(OTHER)		UNDETERMINED	O
NP_001031698	(OTHER)		UNDETERMINED	O
NP_001031699	(OTHER)		UNDETERMINED	O
NP_001031700	(OTHER)		UNDETERMINED	O
NP_001031701	(OTHER)		UNDETERMINED	O
NP_001031704	(TPR)(OTHER)(OTHER)		UNDETERMINED	O
NP_001031705	(OTHER)		UNDETERMINED	O
NP_001031706	(OTHER)(OTHER)		UNDETERMINED	O
NP_001031707	(OTHER)		UNDETERMINED	O
NP_001031708	(OTHER)(OTHER)		UNDETERMINED	O
NP_001031709	(PKin)		UNDETERMINED	O
NP_001031710	(OTHER)		UNDETERMINED	O
NP_001031711	(OTHER)(OTHER)		UNDETERMINED	O
NP_001031712	(OTHER)(OTHER)		UNDETERMINED	O
NP_001031713	(OTHER)		UNDETERMINED	O
NP_001031714	(OTHER)(PLOOP-OTHER)		UNDETERMINED	O
NP_001031716	(OTHER)		UNDETERMINED	O
NP_001031717	(OTHER)		UNDETERMINED	O
NP_001031718	(OTHER)		UNDETERMINED	O
NP_001031720	(OTHER)		UNDETERMINED	O
NP_001031721	(OTHER)		UNDETERMINED	O
NP_001031724	(OTHER)		UNDETERMINED	O
NP_001031725	(OTHER)		UNDETERMINED	O
NP_001031726	(OTHER)(OTHER)		UNDETERMINED	O
NP_001031727	(OTHER)(OTHER)		UNDETERMINED	O
NP_001031728	(OTHER)		UNDETERMINED	O
NP_001031729	(OTHER)(LRR)		UNDETERMINED	OL
NP_001031730	(OTHER)		UNDETERMINED	O
NP_001031731	(OTHER)		UNDETERMINED	O
NP_001031732	(OTHER)		UNDETERMINED	O
NP_001031733	(OTHER)		UNDETERMINED	O
NP_001031734	(OTHER)		UNDETERMINED	O
NP_001031735	(OTHER)(OTHER)		UNDETERMINED	O
NP_001031736	(OTHER)(OTHER)		UNDETERMINED	O
NP_001031737	(PLOOP-OTHER)		UNDETERMINED	O
NP_001031739	(OTHER)		UNDETERMINED	O
NP_001031740	(OTHER)		UNDETERMINED	O
NP_001031741	(OTHER)		UNDETERMINED	O
NP_001031742	(OTHER)		UNDETERMINED	O
NP_001031743	(OTHER)(OTHER)(OTHER)(OTHER)		UNDETERMINED	O
NP_001031744	(OTHER)		UNDETERMINED	O
NP_001031745	(OTHER)		UNDETERMINED	O
NP_001031746	(OTHER)		UNDETERMINED	O
NP_001031747	(OTHER)		UNDETERMINED	O
NP_001031748	(OTHER)		UNDETERMINED	O
NP_001031749	(OTHER)		UNDETERMINED	O
NP_001031750	(OTHER)		UNDETERMINED	O
NP_001031751	(PKin)		UNDETERMINED	O
NP_001031752	(OTHER)		UNDETERMINED	O
NP_001031754	(OTHER)		UNDETERMINED	O
NP_001031756	(TPR)		UNDETERMINED	O
NP_001031758	(PKin)		UNDETERMINED	O
NP_001031759	(OTHER)		UNDETERMINED	O
NP_001031760	(OTHER)		UNDETERMINED	O
NP_001031763	(PKin)		UNDETERMINED	O
NP_001031765	(OTHER)		UNDETERMINED	O
NP_001031767	(OTHER)		UNDETERMINED	O
NP_001031768	(OTHER)(OTHER)		UNDETERMINED	O
NP_001031769	(PKin)		UNDETERMINED	O
NP_001031770	(OTHER)		UNDETERMINED	O
NP_001031772	(OTHER)		UNDETERMINED	O
NP_001031773	(OTHER)(OTHER)(OTHER)		UNDETERMINED	O
NP_001031774	(PKin)		UNDETERMINED	O
NP_001031775	(OTHER)		UNDETERMINED	O
NP_001031776	(OTHER)		UNDETERMINED	O
NP_001031777	(OTHER)(OTHER)		UNDETERMINED	O
NP_001031778	(OTHER)(OTHER)		UNDETERMINED	O
NP_001031779	(OTHER)(OTHER)		UNDETERMINED	O
NP_001031780	(PKin)		UNDETERMINED	O
NP_001031781	(RPW8)(NBARC)(LRR)	NLR	CCR-NLR	RNL
NP_001031782	(OTHER)		UNDETERMINED	O
NP_001031783	(OTHER)		UNDETERMINED	O
NP_001031784	(OTHER)		UNDETERMINED	O
NP_001031785	(OTHER)		UNDETERMINED	O
NP_001031787	(OTHER)(OTHER)		UNDETERMINED	O
NP_001031788	(OTHER)		UNDETERMINED	O
NP_001031789	(OTHER)		UNDETERMINED	O
NP_001031790	(OTHER)		UNDETERMINED	O
NP_001031791	(OTHER)		UNDETERMINED	O
NP_001031792	(OTHER)		UNDETERMINED	O
NP_001031793	(OTHER)		UNDETERMINED	O
NP_001031794	(OTHER)		UNDETERMINED	O
NP_001031795	(OTHER)		UNDETERMINED	O
NP_001031796	(OTHER)		UNDETERMINED	O
NP_001031797	(OTHER)(OTHER)		UNDETERMINED	O
NP_001031798	(OTHER)		UNDETERMINED	O
NP_001031800	(OTHER)		UNDETERMINED	O
NP_001031801	(OTHER)		UNDETERMINED	O
NP_001031804	(OTHER)		UNDETERMINED	O
NP_001031805	(OTHER)		UNDETERMINED	O
NP_001031806	(OTHER)		UNDETERMINED	O
NP_001031807	(PLOOP-OTHER)		UNDETERMINED	O
NP_001031808	(PLOOP-OTHER)		UNDETERMINED	O
NP_001031809	(OTHER)		UNDETERMINED	O
NP_001031810	(OTHER)		UNDETERMINED	O
NP_001031811	(OTHER)		UNDETERMINED	O
NP_001031812	(OTHER)		UNDETERMINED	O
NP_001031814	(OTHER)		UNDETERMINED	O
NP_001031816	(OTHER)		UNDETERMINED	O
NP_001031819	(OTHER)		UNDETERMINED	O
NP_001031820	(PKin)		UNDETERMINED	O
NP_001031822	(OTHER)		UNDETERMINED	O
NP_001031823	(OTHER)		UNDETERMINED	O
NP_001031824	(OTHER)		UNDETERMINED	O
NP_001031825	(HMA)(HMA)		UNDETERMINED	O
NP_001031826	(OTHER)		UNDETERMINED	O
NP_001031827	(PLOOP-OTHER)		UNDETERMINED	O
NP_001031828	(OTHER)		UNDETERMINED	O
NP_001031829	(OTHER)		UNDETERMINED	O
NP_001031830	(OTHER)		UNDETERMINED	O
NP_001031831	(OTHER)		UNDETERMINED	O
NP_001031832	(OTHER)(OTHER)(OTHER)		UNDETERMINED	O
NP_001031833	(OTHER)(OTHER)(OTHER)		UNDETERMINED	O
NP_001031834	(OTHER)		UNDETERMINED	O
NP_001031835	(OTHER)		UNDETERMINED	O
NP_001031836	(OTHER)(OTHER)		UNDETERMINED	O
NP_001031837	(OTHER)		UNDETERMINED	O
NP_001031838	(OTHER)		UNDETERMINED	O
NP_001031840	(OTHER)(OTHER)		UNDETERMINED	O
NP_001031842	(OTHER)		UNDETERMINED	O
NP_001031843	(PLOOP-OTHER)(OTHER)		UNDETERMINED	O
NP_001031844	(TRX)		UNDETERMINED	O
NP_001031845	(OTHER)(OTHER)		UNDETERMINED	O
NP_001031846	(OTHER)(OTHER)		UNDETERMINED	O
NP_001031847	(OTHER)		UNDETERMINED	O
NP_001031852	(OTHER)		UNDETERMINED	O
NP_001031853	(OTHER)		UNDETERMINED	O
NP_001031854	(OTHER)		UNDETERMINED	O
NP_001031855	(OTHER)		UNDETERMINED	O
NP_001031856	(OTHER)		UNDETERMINED	O
NP_001031857	(OTHER)		UNDETERMINED	O
NP_001031859	(OTHER)		UNDETERMINED	O
NP_001031860	(OTHER)		UNDETERMINED	O
NP_001031861	(OTHER)		UNDETERMINED	O
NP_001031862	(OTHER)		UNDETERMINED	O
NP_001031863	(PKin)		UNDETERMINED	O
NP_001031864	(OTHER)(OTHER)		UNDETERMINED	O
NP_001031867	(OTHER)		UNDETERMINED	O
NP_001031868	(OTHER)		UNDETERMINED	O
NP_001031869	(OTHER)		UNDETERMINED	O
NP_001031871	(OTHER)(OTHER)		UNDETERMINED	O
NP_001031872	(OTHER)(OTHER)		UNDETERMINED	O
NP_001031873	(OTHER)		UNDETERMINED	O
NP_001031874	(OTHER)		UNDETERMINED	O
NP_001031875	(OTHER)		UNDETERMINED	O
NP_001031876	(OTHER)		UNDETERMINED	O
NP_001031877	(OTHER)		UNDETERMINED	O
NP_001031878	(OTHER)(OTHER)		UNDETERMINED	O
NP_001031879	(OTHER)		UNDETERMINED	O
NP_001031880	(OTHER)		UNDETERMINED	O
NP_001031881	(OTHER)		UNDETERMINED	O
NP_001031882	(OTHER)		UNDETERMINED	O
NP_001031883	(OTHER)		UNDETERMINED	O
NP_001031884	(OTHER)		UNDETERMINED	O
NP_001031886	(OTHER)		UNDETERMINED	O
NP_001031887	(OTHER)		UNDETERMINED	O
NP_001031888	(OTHER)		UNDETERMINED	O
NP_001031890	(OTHER)		UNDETERMINED	O
NP_001031891	(OTHER)		UNDETERMINED	O
NP_001031892	(TRANSPOSON)		UNDETERMINED	O
NP_001031894	(OTHER)(OTHER)(OTHER)		UNDETERMINED	O
NP_001031895	(OTHER)		UNDETERMINED	O
NP_001031898	(PKin)		UNDETERMINED	O
NP_001031900	(OTHER)		UNDETERMINED	O
NP_001031903	(OTHER)		UNDETERMINED	O
NP_001031904	(OTHER)(OTHER)(OTHER)		UNDETERMINED	O
NP_001031905	(OTHER)(OTHER)(OTHER)		UNDETERMINED	O
NP_001031906	(OTHER)		UNDETERMINED	O
NP_001031908	(OTHER)		UNDETERMINED	O
NP_001031909	(OTHER)		UNDETERMINED	O
NP_001031910	(OTHER)		UNDETERMINED	O
NP_001031911	(PLOOP-OTHER)(OTHER)		UNDETERMINED	O
NP_001031912	(PLOOP-OTHER)(OTHER)		UNDETERMINED	O
NP_001031914	(OTHER)		UNDETERMINED	O
NP_001031915	(OTHER)		UNDETERMINED	O
NP_001031916	(OTHER)		UNDETERMINED	O
NP_001031917	(OTHER)		UNDETERMINED	O
NP_001031918	(OTHER)(OTHER)		UNDETERMINED	O
NP_001031919	(OTHER)		UNDETERMINED	O
NP_001031920	(HMA)(OTHER)		UNDETERMINED	O
NP_001031921	(OTHER)(OTHER)		UNDETERMINED	O
NP_001031923	(OTHER)		UNDETERMINED	O
NP_001031926	(OTHER)(OTHER)		UNDETERMINED	O
NP_001031927	(OTHER)		UNDETERMINED	O
NP_001031929	(OTHER)		UNDETERMINED	O
NP_001031930	(OTHER)(OTHER)		UNDETERMINED	O
NP_001031932	(OTHER)		UNDETERMINED	O
NP_001031933	(OTHER)(OTHER)		UNDETERMINED	O
NP_001031934	(OTHER)		UNDETERMINED	O
NP_001031935	(OTHER)		UNDETERMINED	O
NP_001031936	(OTHER)(OTHER)		UNDETERMINED	O
NP_001031937	(OTHER)		UNDETERMINED	O
NP_001031938	(OTHER)(OTHER)(OTHER)		UNDETERMINED	O
NP_001031939	(OTHER)		UNDETERMINED	O
NP_001031940	(OTHER)		UNDETERMINED	O
NP_001031941	(OTHER)		UNDETERMINED	O
NP_001031942	(PLOOP-OTHER)		UNDETERMINED	O
NP_001031943	(PLOOP-OTHER)(OTHER)(OTHER)		UNDETERMINED	O
NP_001031946	(OTHER)		UNDETERMINED	O
NP_001031947	(ARM)		UNDETERMINED	O
NP_001031948	(ARM)		UNDETERMINED	O
NP_001031949	(OTHER)		UNDETERMINED	O
NP_001031950	(OTHER)		UNDETERMINED	O
NP_001031951	(OTHER)		UNDETERMINED	O
NP_001031953	(PLOOP-OTHER)		UNDETERMINED	O
NP_001031954	(OTHER)(OTHER)		UNDETERMINED	O
NP_001031955	(OTHER)		UNDETERMINED	O
NP_001031956	(OTHER)		UNDETERMINED	O
NP_001031957	(OTHER)		UNDETERMINED	O
NP_001031958	(OTHER)		UNDETERMINED	O
NP_001031959	(OTHER)		UNDETERMINED	O
NP_001031960	(PKin)(OTHER)		UNDETERMINED	O
NP_001031962	(OTHER)		UNDETERMINED	O
NP_001031963	(OTHER)		UNDETERMINED	O
NP_001031966	(PLOOP-OTHER)(OTHER)		UNDETERMINED	O
NP_001031968	(OTHER)		UNDETERMINED	O
NP_001031969	(OTHER)(OTHER)		UNDETERMINED	O
NP_001031970	(PKin)		UNDETERMINED	O
NP_001031971	(OTHER)(LRR)		UNDETERMINED	OL
NP_001031972	(OTHER)(OTHER)		UNDETERMINED	O
NP_001031973	(OTHER)(OTHER)		UNDETERMINED	O
NP_001031974	(OTHER)		UNDETERMINED	O
NP_001031975	(OTHER)		UNDETERMINED	O
NP_001031978	(OTHER)		UNDETERMINED	O
NP_001031980	(TIR)	TX	TX	T
NP_001031981	(OTHER)(OTHER)		UNDETERMINED	O
NP_001031983	(OTHER)		UNDETERMINED	O
NP_001031985	(OTHER)		UNDETERMINED	O
NP_001031986	(OTHER)(OTHER)		UNDETERMINED	O
NP_001031987	(OTHER)(OTHER)		UNDETERMINED	O
NP_001031990	(OTHER)(OTHER)		UNDETERMINED	O
NP_001031992	(OTHER)		UNDETERMINED	O
NP_001031997	(OTHER)		UNDETERMINED	O
NP_001032000	(OTHER)		UNDETERMINED	O
NP_001032002	(OTHER)		UNDETERMINED	O
NP_001032006	(WD40)		UNDETERMINED	O
NP_001032007	(WD40)		UNDETERMINED	O
NP_001032008	(PLOOP-OTHER)		UNDETERMINED	O
NP_001032009	(PKin)		UNDETERMINED	O
NP_001032010	(PKin)		UNDETERMINED	O
NP_001032011	(OTHER)		UNDETERMINED	O
NP_001032013	(OTHER)		UNDETERMINED	O
NP_001032014	(OTHER)(OTHER)		UNDETERMINED	O
NP_001032016	(OTHER)		UNDETERMINED	O
NP_001032017	(OTHER)		UNDETERMINED	O
NP_001032018	(OTHER)		UNDETERMINED	O
NP_001032019	(OTHER)		UNDETERMINED	O
NP_001032024	(OTHER)		UNDETERMINED	O
NP_001032025	(OTHER)		UNDETERMINED	O
NP_001032026	(OTHER)		UNDETERMINED	O
NP_001032027	(OTHER)		UNDETERMINED	O
NP_001032028	(OTHER)		UNDETERMINED	O
NP_001032029	(OTHER)(OTHER)		UNDETERMINED	O
NP_001032030	(OTHER)		UNDETERMINED	O
NP_001032031	(OTHER)(OTHER)		UNDETERMINED	O
NP_001032032	(HMA)		UNDETERMINED	O
NP_001032034	(OTHER)		UNDETERMINED	O
NP_001032037	(OTHER)		UNDETERMINED	O
NP_001032038	(OTHER)		UNDETERMINED	O
NP_001032042	(OTHER)		UNDETERMINED	O
NP_001032043	(OTHER)		UNDETERMINED	O
NP_001032045	(OTHER)		UNDETERMINED	O
NP_001032048	(OTHER)		UNDETERMINED	O
NP_001032049	(OTHER)		UNDETERMINED	O
NP_001032050	(OTHER)		UNDETERMINED	O
NP_001032052	(OTHER)		UNDETERMINED	O
NP_001032053	(TRANSPOSON)		UNDETERMINED	O
NP_001032054	(TRANSPOSON)		UNDETERMINED	O
NP_001032055	(OTHER)(OTHER)		UNDETERMINED	O
NP_001032056	(LRR)		UNDETERMINED	L
NP_001032060	(OTHER)		UNDETERMINED	O
NP_001032061	(OTHER)		UNDETERMINED	O
NP_001032062	(OTHER)		UNDETERMINED	O
NP_001032063	(OTHER)		UNDETERMINED	O
NP_001032065	(OTHER)		UNDETERMINED	O
NP_001032067	(OTHER)(OTHER)		UNDETERMINED	O
NP_001032068	(OTHER)		UNDETERMINED	O
NP_001032070	(OTHER)		UNDETERMINED	O
NP_001032072	(OTHER)		UNDETERMINED	O
NP_001032076	(OTHER)		UNDETERMINED	O
NP_001032078	(OTHER)		UNDETERMINED	O
NP_001032080	(LRR)(PKin)		UNDETERMINED	LO
NP_001032083	(OTHER)		UNDETERMINED	O
NP_001032084	(OTHER)		UNDETERMINED	O
NP_001032088	(OTHER)		UNDETERMINED	O
NP_001032089	(OTHER)		UNDETERMINED	O
NP_001032091	(OTHER)		UNDETERMINED	O
NP_001032092	(OTHER)		UNDETERMINED	O
NP_001032093	(OTHER)(OTHER)		UNDETERMINED	O
NP_001032094	(OTHER)(OTHER)		UNDETERMINED	O
NP_001032095	(OTHER)(OTHER)		UNDETERMINED	O
NP_001032096	(TRX)		UNDETERMINED	O
NP_001032097	(OTHER)(OTHER)		UNDETERMINED	O
NP_001032098	(OTHER)		UNDETERMINED	O
NP_001032099	(OTHER)		UNDETERMINED	O
NP_001032100	(OTHER)		UNDETERMINED	O
NP_001032101	(OTHER)(OTHER)(OTHER)		UNDETERMINED	O
NP_001032102	(OTHER)(OTHER)(OTHER)		UNDETERMINED	O
NP_001032103	(OTHER)		UNDETERMINED	O
NP_001032104	(OTHER)		UNDETERMINED	O
NP_001032105	(Exo70)		UNDETERMINED	O
NP_001032106	(OTHER)		UNDETERMINED	O
NP_001032108	(OTHER)(OTHER)(OTHER)		UNDETERMINED	O
NP_001032109	(OTHER)(OTHER)(OTHER)		UNDETERMINED	O
NP_001032110	(OTHER)		UNDETERMINED	O
NP_001032112	(OTHER)		UNDETERMINED	O
NP_001032116	(Exo70)		UNDETERMINED	O
NP_001032117	(OTHER)		UNDETERMINED	O
NP_001032119	(OTHER)		UNDETERMINED	O
NP_001032120	(OTHER)		UNDETERMINED	O
NP_001032121	(OTHER)(OTHER)		UNDETERMINED	O
NP_001032122	(OTHER)(OTHER)		UNDETERMINED	O
NP_001032123	(OTHER)		UNDETERMINED	O
NP_001032126	(OTHER)(OTHER)		UNDETERMINED	O
NP_001032127	(OTHER)		UNDETERMINED	O
NP_001032129	(PLOOP-OTHER)		UNDETERMINED	O
NP_001032130	(OTHER)		UNDETERMINED	O
NP_001032131	(OTHER)		UNDETERMINED	O
NP_001032132	(OTHER)(OTHER)		UNDETERMINED	O
NP_001032133	(OTHER)		UNDETERMINED	O
NP_001032135	(OTHER)(OTHER)(ANK)(PLOOP-OTHER)		UNDETERMINED	O
NP_001032136	(OTHER)		UNDETERMINED	O
NP_001032138	(OTHER)		UNDETERMINED	O
NP_001032139	(OTHER)		UNDETERMINED	O
NP_001032140	(OTHER)		UNDETERMINED	O
NP_001032142	(OTHER)(OTHER)		UNDETERMINED	O
NP_001032143	(OTHER)		UNDETERMINED	O
NP_001032144	(OTHER)(OTHER)		UNDETERMINED	O
NP_001032145	(OTHER)(OTHER)(OTHER)		UNDETERMINED	O
NP_001032146	(OTHER)		UNDETERMINED	O
NP_001032147	(OTHER)(OTHER)		UNDETERMINED	O
NP_001032148	(OTHER)(OTHER)		UNDETERMINED	O
NP_001032149	(OTHER)(OTHER)		UNDETERMINED	O
NP_001032150	(OTHER)		UNDETERMINED	O
NP_001032151	(OTHER)		UNDETERMINED	O
NP_001032152	(OTHER)(OTHER)		UNDETERMINED	O
NP_001032153	(OTHER)		UNDETERMINED	O
NP_001032154	(ANK)(OTHER)		UNDETERMINED	O
NP_001032155	(OTHER)		UNDETERMINED	O
NP_001032157	(PLOOP-OTHER)		UNDETERMINED	O
NP_001032158	(OTHER)(OTHER)		UNDETERMINED	O
NP_001032159	(OTHER)		UNDETERMINED	O
NP_001032160	(OTHER)		UNDETERMINED	O
NP_001032161	(OTHER)		UNDETERMINED	O
NP_001032162	(OTHER)		UNDETERMINED	O
NP_001032163	(OTHER)		UNDETERMINED	O
NP_001032165	(PKin)		UNDETERMINED	O
NP_001032167	(OTHER)		UNDETERMINED	O
NP_001032168	(OTHER)		UNDETERMINED	O
NP_001077437	(OTHER)		UNDETERMINED	O
NP_001077438	(OTHER)		UNDETERMINED	O
NP_001077439	(OTHER)		UNDETERMINED	O
NP_001077440	(OTHER)(OTHER)		UNDETERMINED	O
NP_001077441	(OTHER)		UNDETERMINED	O
NP_001077442	(OTHER)		UNDETERMINED	O
NP_001077443	(ARM)		UNDETERMINED	O
NP_001077444	(ARM)		UNDETERMINED	O
NP_001077445	(PLOOP-OTHER)		UNDETERMINED	O
NP_001077446	(OTHER)		UNDETERMINED	O
NP_001077447	(OTHER)		UNDETERMINED	O
NP_001077448	(OTHER)		UNDETERMINED	O
NP_001077449	(OTHER)		UNDETERMINED	O
NP_001077450	(OTHER)		UNDETERMINED	O
NP_001077452	(OTHER)(PLOOP-OTHER)		UNDETERMINED	O
NP_001077453	(OTHER)		UNDETERMINED	O
NP_001077454	(OTHER)		UNDETERMINED	O
NP_001077455	(OTHER)		UNDETERMINED	O
NP_001077456	(OTHER)		UNDETERMINED	O
NP_001077459	(OTHER)		UNDETERMINED	O
NP_001077460	(OTHER)		UNDETERMINED	O
NP_001077461	(OTHER)		UNDETERMINED	O
NP_001077462	(OTHER)(OTHER)		UNDETERMINED	O
NP_001077463	(OTHER)		UNDETERMINED	O
NP_001077464	(OTHER)(OTHER)(OTHER)(OTHER)(OTHER)		UNDETERMINED	O
NP_001077469	(OTHER)		UNDETERMINED	O
NP_001077470	(OTHER)		UNDETERMINED	O
NP_001077471	(OTHER)		UNDETERMINED	O
NP_001077472	(OTHER)		UNDETERMINED	O
NP_001077473	(OTHER)		UNDETERMINED	O
NP_001077474	(OTHER)(PLOOP)		UNDETERMINED	OP
NP_001077476	(OTHER)(PLOOP-OTHER)		UNDETERMINED	O
NP_001077477	(OTHER)		UNDETERMINED	O
NP_001077478	(OTHER)		UNDETERMINED	O
NP_001077479	(PLOOP-OTHER)		UNDETERMINED	O
NP_001077480	(OTHER)		UNDETERMINED	O
NP_001077481	(OTHER)		UNDETERMINED	O
NP_001077482	(OTHER)		UNDETERMINED	O
NP_001077483	(PLOOP-OTHER)		UNDETERMINED	O
NP_001077485	(OTHER)		UNDETERMINED	O
NP_001077486	(OTHER)		UNDETERMINED	O
NP_001077487	(OTHER)		UNDETERMINED	O
NP_001077488	(OTHER)		UNDETERMINED	O
NP_001077489	(OTHER)		UNDETERMINED	O
NP_001077490	(OTHER)		UNDETERMINED	O
NP_001077491	(TRX)		UNDETERMINED	O
NP_001077492	(OTHER)		UNDETERMINED	O
NP_001077493	(OTHER)		UNDETERMINED	O
NP_001077494	(OTHER)		UNDETERMINED	O
NP_001077495	(OTHER)		UNDETERMINED	O
NP_001077496	(OTHER)		UNDETERMINED	O
NP_001077498	(PKin)		UNDETERMINED	O
NP_001077499	(PKin)		UNDETERMINED	O
NP_001077500	(OTHER)		UNDETERMINED	O
NP_001077501	(OTHER)(OTHER)		UNDETERMINED	O
NP_001077503	(OTHER)		UNDETERMINED	O
NP_001077504	(OTHER)		UNDETERMINED	O
NP_001077505	(OTHER)		UNDETERMINED	O
NP_001077506	(OTHER)		UNDETERMINED	O
NP_001077507	(OTHER)		UNDETERMINED	O
NP_001077509	(OTHER)		UNDETERMINED	O
NP_001077510	(OTHER)		UNDETERMINED	O
NP_001077511	(OTHER)		UNDETERMINED	O
NP_001077512	(LRR)(PKin)		UNDETERMINED	LO
NP_001077513	(OTHER)		UNDETERMINED	O
NP_001077514	(OTHER)(OTHER)		UNDETERMINED	O
NP_001077518	(OTHER)		UNDETERMINED	O
NP_001077522	(OTHER)		UNDETERMINED	O
NP_001077523	(OTHER)		UNDETERMINED	O
NP_001077524	(OTHER)		UNDETERMINED	O
NP_001077525	(OTHER)		UNDETERMINED	O
NP_001077529	(OTHER)		UNDETERMINED	O
NP_001077530	(OTHER)(OTHER)		UNDETERMINED	O
NP_001077531	(OTHER)		UNDETERMINED	O
NP_001077532	(OTHER)		UNDETERMINED	O
NP_001077534	(OTHER)		UNDETERMINED	O
NP_001077535	(OTHER)(TRX)(OTHER)		UNDETERMINED	O
NP_001077536	(OTHER)(TRX)(OTHER)		UNDETERMINED	O
NP_001077537	(OTHER)		UNDETERMINED	O
NP_001077538	(OTHER)		UNDETERMINED	O
NP_001077539	(OTHER)		UNDETERMINED	O
NP_001077540	(OTHER)		UNDETERMINED	O
NP_001077541	(OTHER)		UNDETERMINED	O
NP_001077542	(OTHER)		UNDETERMINED	O
NP_001077544	(OTHER)		UNDETERMINED	O
NP_001077545	(OTHER)(OTHER)(OTHER)		UNDETERMINED	O
NP_001077546	(OTHER)		UNDETERMINED	O
NP_001077547	(OTHER)		UNDETERMINED	O
NP_001077549	(OTHER)		UNDETERMINED	O
NP_001077550	(OTHER)		UNDETERMINED	O
NP_001077551	(OTHER)		UNDETERMINED	O
NP_001077554	(OTHER)		UNDETERMINED	O
NP_001077555	(PLOOP-OTHER)		UNDETERMINED	O
NP_001077556	(OTHER)		UNDETERMINED	O
NP_001077557	(OTHER)		UNDETERMINED	O
NP_001077558	(OTHER)(OTHER)		UNDETERMINED	O
NP_001077560	(OTHER)		UNDETERMINED	O
NP_001077561	(OTHER)		UNDETERMINED	O
NP_001077562	(OTHER)		UNDETERMINED	O
NP_001077563	(OTHER)		UNDETERMINED	O
NP_001077566	(OTHER)		UNDETERMINED	O
NP_001077568	(OTHER)		UNDETERMINED	O
NP_001077569	(OTHER)		UNDETERMINED	O
NP_001077570	(OTHER)		UNDETERMINED	O
NP_001077571	(PLOOP-OTHER)		UNDETERMINED	O
NP_001077573	(OTHER)		UNDETERMINED	O
NP_001077574	(OTHER)		UNDETERMINED	O
NP_001077580	(OTHER)		UNDETERMINED	O
NP_001077581	(OTHER)		UNDETERMINED	O
NP_001077582	(OTHER)(OTHER)(OTHER)(OTHER)		UNDETERMINED	O
NP_001077584	(OTHER)		UNDETERMINED	O
NP_001077585	(OTHER)		UNDETERMINED	O
NP_001077586	(OTHER)		UNDETERMINED	O
NP_001077587	(OTHER)		UNDETERMINED	O
NP_001077588	(OTHER)		UNDETERMINED	O
NP_001077589	(OTHER)		UNDETERMINED	O
NP_001077590	(OTHER)		UNDETERMINED	O
NP_001077591	(OTHER)		UNDETERMINED	O
NP_001077592	(PKin)		UNDETERMINED	O
NP_001077594	(OTHER)		UNDETERMINED	O
NP_001077596	(OTHER)		UNDETERMINED	O
NP_001077597	(OTHER)		UNDETERMINED	O
NP_001077599	(OTHER)		UNDETERMINED	O
NP_001077601	(OTHER)		UNDETERMINED	O
NP_001077603	(OTHER)		UNDETERMINED	O
NP_001077604	(OTHER)		UNDETERMINED	O
NP_001077605	(OTHER)		UNDETERMINED	O
NP_001077606	(OTHER)		UNDETERMINED	O
NP_001077609	(OTHER)(OTHER)		UNDETERMINED	O
NP_001077611	(OTHER)		UNDETERMINED	O
NP_001077612	(OTHER)		UNDETERMINED	O
NP_001077613	(OTHER)		UNDETERMINED	O
NP_001077614	(OTHER)		UNDETERMINED	O
NP_001077615	(OTHER)		UNDETERMINED	O
NP_001077616	(OTHER)		UNDETERMINED	O
NP_001077617	(OTHER)		UNDETERMINED	O
NP_001077624	(OTHER)		UNDETERMINED	O
NP_001077625	(OTHER)		UNDETERMINED	O
NP_001077626	(OTHER)		UNDETERMINED	O
NP_001077627	(OTHER)(OTHER)		UNDETERMINED	O
NP_001077628	(OTHER)		UNDETERMINED	O
NP_001077632	(OTHER)		UNDETERMINED	O
NP_001077633	(OTHER)		UNDETERMINED	O
NP_001077637	(OTHER)		UNDETERMINED	O
NP_001077638	(OTHER)		UNDETERMINED	O
NP_001077639	(PLOOP-OTHER)(OTHER)(OTHER)		UNDETERMINED	O
NP_001077640	(OTHER)		UNDETERMINED	O
NP_001077641	(OTHER)		UNDETERMINED	O
NP_001077642	(OTHER)		UNDETERMINED	O
NP_001077643	(OTHER)		UNDETERMINED	O
NP_001077644	(OTHER)		UNDETERMINED	O
NP_001077645	(OTHER)		UNDETERMINED	O
NP_001077646	(OTHER)		UNDETERMINED	O
NP_001077647	(PLOOP-OTHER)		UNDETERMINED	O
NP_001077648	(OTHER)		UNDETERMINED	O
NP_001077649	(OTHER)		UNDETERMINED	O
NP_001077664	(OTHER)		UNDETERMINED	O
NP_001077666	(OTHER)		UNDETERMINED	O
NP_001077669			UNDETERMINED
NP_001077670	(OTHER)		UNDETERMINED	O
NP_001077671	(OTHER)		UNDETERMINED	O
NP_001077672	(OTHER)(OTHER)(OTHER)		UNDETERMINED	O
NP_001077673	(OTHER)(OTHER)(OTHER)		UNDETERMINED	O
NP_001077674	(OTHER)		UNDETERMINED	O
NP_001077675	(PLOOP-OTHER)		UNDETERMINED	O
NP_001077676	(OTHER)		UNDETERMINED	O
NP_001077677	(OTHER)		UNDETERMINED	O
NP_001077679	(PKin)		UNDETERMINED	O
NP_001077681	(OTHER)		UNDETERMINED	O
NP_001077682	(OTHER)		UNDETERMINED	O
NP_001077683	(OTHER)		UNDETERMINED	O
NP_001077684	(OTHER)		UNDETERMINED	O
NP_001077685	(OTHER)		UNDETERMINED	O
NP_001077686	(TRANSPOSON)		UNDETERMINED	O
NP_001077687	(OTHER)(OTHER)		UNDETERMINED	O
NP_001077688	(PKin)		UNDETERMINED	O
NP_001077690	(PLOOP-OTHER)		UNDETERMINED	O
NP_001077691	(TRANSPOSON)		UNDETERMINED	O
NP_001077693	(OTHER)		UNDETERMINED	O
NP_001077694	(OTHER)(OTHER)		UNDETERMINED	O
NP_001077695	(OTHER)(OTHER)(TIR)	TX	TX	OT
NP_001077696	(TRANSPOSON)		UNDETERMINED	O
NP_001077697	(OTHER)		UNDETERMINED	O
NP_001077698	(OTHER)		UNDETERMINED	O
NP_001077699	(OTHER)		UNDETERMINED	O
NP_001077701	(OTHER)		UNDETERMINED	O
NP_001077702	(OTHER)(OTHER)(OTHER)		UNDETERMINED	O
NP_001077703	(OTHER)		UNDETERMINED	O
NP_001077704	(OTHER)		UNDETERMINED	O
NP_001077711	(OTHER)		UNDETERMINED	O
NP_001077712	(OTHER)		UNDETERMINED	O
NP_001077714	(OTHER)		UNDETERMINED	O
NP_001077715	(OTHER)		UNDETERMINED	O
NP_001077716	(LRR)(PKin)		UNDETERMINED	LO
NP_001077717	(OTHER)		UNDETERMINED	O
NP_001077718	(OTHER)		UNDETERMINED	O
NP_001077719	(OTHER)		UNDETERMINED	O
NP_001077721	(OTHER)		UNDETERMINED	O
NP_001077723	(OTHER)		UNDETERMINED	O
NP_001077724	(OTHER)		UNDETERMINED	O
NP_001077726	(OTHER)		UNDETERMINED	O
NP_001077729	(OTHER)		UNDETERMINED	O
NP_001077730	(OTHER)		UNDETERMINED	O
NP_001077731	(PKin)		UNDETERMINED	O
NP_001077733	(OTHER)		UNDETERMINED	O
NP_001077735	(OTHER)		UNDETERMINED	O
NP_001077736	(OTHER)		UNDETERMINED	O
NP_001077737	(OTHER)		UNDETERMINED	O
NP_001077739	(OTHER)(OTHER)		UNDETERMINED	O
NP_001077742	(CC)(NBARC)(LRR)	NLR	CC-NLR	CNL
NP_001077743	(OTHER)		UNDETERMINED	O
NP_001077744	(OTHER)		UNDETERMINED	O
NP_001077745	(OTHER)(OTHER)		UNDETERMINED	O
NP_001077746	(OTHER)		UNDETERMINED	O
NP_001077747	(OTHER)		UNDETERMINED	O
NP_001077748	(OTHER)		UNDETERMINED	O
NP_001077749	(OTHER)		UNDETERMINED	O
NP_001077750	(OTHER)(OTHER)		UNDETERMINED	O
NP_001077751	(OTHER)(OTHER)		UNDETERMINED	O
NP_001077752	(OTHER)(OTHER)		UNDETERMINED	O
NP_001077753	(OTHER)		UNDETERMINED	O
NP_001077754	(OTHER)		UNDETERMINED	O
NP_001077756	(OTHER)		UNDETERMINED	O
NP_001077757	(OTHER)		UNDETERMINED	O
NP_001077760	(OTHER)		UNDETERMINED	O
NP_001077761	(OTHER)		UNDETERMINED	O
NP_001077762	(OTHER)(OTHER)		UNDETERMINED	O
NP_001077763	(OTHER)(OTHER)		UNDETERMINED	O
NP_001077764	(OTHER)		UNDETERMINED	O
NP_001077765	(OTHER)		UNDETERMINED	O
NP_001077766	(OTHER)(OTHER)		UNDETERMINED	O
NP_001077767	(OTHER)(OTHER)		UNDETERMINED	O
NP_001077768	(NBARC)(LRR)	NLR	UNDETERMINED	NL
NP_001077769	(TIR)(NBARC)(LRR)	NLR	TIR-NLR	TNL
NP_001077770	(OTHER)(OTHER)(OTHER)		UNDETERMINED	O
NP_001077771	(OTHER)		UNDETERMINED	O
NP_001077772	(OTHER)		UNDETERMINED	O
NP_001077773	(OTHER)		UNDETERMINED	O
NP_001077774	(OTHER)		UNDETERMINED	O
NP_001077775	(OTHER)(OTHER)(OTHER)(OTHER)		UNDETERMINED	O
NP_001077777	(OTHER)		UNDETERMINED	O
NP_001077778	(OTHER)		UNDETERMINED	O
NP_001077779	(OTHER)		UNDETERMINED	O
NP_001077781	(OTHER)		UNDETERMINED	O
NP_001077782	(OTHER)		UNDETERMINED	O
NP_001077783	(OTHER)		UNDETERMINED	O
NP_001077784	(OTHER)		UNDETERMINED	O
NP_001077785	(OTHER)		UNDETERMINED	O
NP_001077786	(OTHER)		UNDETERMINED	O
NP_001077787	(OTHER)(OTHER)		UNDETERMINED	O
NP_001077788	(OTHER)(PKin)		UNDETERMINED	O
NP_001077789	(OTHER)		UNDETERMINED	O
NP_001077790	(OTHER)		UNDETERMINED	O
NP_001077792	(OTHER)(OTHER)		UNDETERMINED	O
NP_001077793	(OTHER)		UNDETERMINED	O
NP_001077794	(OTHER)		UNDETERMINED	O
NP_001077795	(OTHER)		UNDETERMINED	O
NP_001077797	(OTHER)		UNDETERMINED	O
NP_001077798	(OTHER)(OTHER)		UNDETERMINED	O
NP_001077800	(OTHER)		UNDETERMINED	O
NP_001077801	(OTHER)(OTHER)		UNDETERMINED	O
NP_001077802	(OTHER)		UNDETERMINED	O
NP_001077803	(OTHER)		UNDETERMINED	O
NP_001077806	(OTHER)		UNDETERMINED	O
NP_001077807	(OTHER)(OTHER)		UNDETERMINED	O
NP_001077809	(OTHER)		UNDETERMINED	O
NP_001077810	(OTHER)		UNDETERMINED	O
NP_001077811	(OTHER)		UNDETERMINED	O
NP_001077812	(OTHER)		UNDETERMINED	O
NP_001077813	(OTHER)		UNDETERMINED	O
NP_001077814	(OTHER)(OTHER)		UNDETERMINED	O
NP_001077815	(OTHER)		UNDETERMINED	O
NP_001077816	(TIR)	TX	TX	T
NP_001077817	(PLOOP-OTHER)		UNDETERMINED	O
NP_001077819	(OTHER)		UNDETERMINED	O
NP_001077820	(OTHER)		UNDETERMINED	O
NP_001077822	(OTHER)		UNDETERMINED	O
NP_001077823	(OTHER)		UNDETERMINED	O
NP_001077825	(OTHER)		UNDETERMINED	O
NP_001077826	(OTHER)		UNDETERMINED	O
NP_001077827	(OTHER)(OTHER)		UNDETERMINED	O
NP_001077828	(OTHER)(OTHER)(OTHER)		UNDETERMINED	O
NP_001077829	(OTHER)		UNDETERMINED	O
NP_001077830	(OTHER)		UNDETERMINED	O
NP_001077831	(OTHER)		UNDETERMINED	O
NP_001077832	(OTHER)		UNDETERMINED	O
NP_001077833	(OTHER)(ARM)		UNDETERMINED	O
NP_001077834	(OTHER)		UNDETERMINED	O
NP_001077836	(OTHER)(OTHER)		UNDETERMINED	O
NP_001077838	(OTHER)		UNDETERMINED	O
NP_001077839	(PKin)		UNDETERMINED	O
NP_001077840	(OTHER)		UNDETERMINED	O
NP_001077842	(OTHER)		UNDETERMINED	O
NP_001077843	(OTHER)		UNDETERMINED	O
NP_001077844	(PLOOP-OTHER)		UNDETERMINED	O
NP_001077845	(OTHER)		UNDETERMINED	O
NP_001077846	(OTHER)		UNDETERMINED	O
NP_001077847	(OTHER)		UNDETERMINED	O
NP_001077848	(OTHER)(OTHER)		UNDETERMINED	O
NP_001077849	(OTHER)(OTHER)		UNDETERMINED	O
NP_001077850	(OTHER)		UNDETERMINED	O
NP_001077851	(OTHER)		UNDETERMINED	O
NP_001077853	(OTHER)(OTHER)		UNDETERMINED	O
NP_001077854	(OTHER)		UNDETERMINED	O
NP_001077855	(PLOOP-OTHER)		UNDETERMINED	O
NP_001077856	(OTHER)		UNDETERMINED	O
NP_001077857	(OTHER)		UNDETERMINED	O
NP_001077858	(PKin)		UNDETERMINED	O
NP_001077863	(OTHER)(OTHER)		UNDETERMINED	O
NP_001077864	(OTHER)		UNDETERMINED	O
NP_001077865	(OTHER)		UNDETERMINED	O
NP_001077866	(OTHER)		UNDETERMINED	O
NP_001077867	(OTHER)		UNDETERMINED	O
NP_001077868	(OTHER)		UNDETERMINED	O
NP_001077869	(OTHER)		UNDETERMINED	O
NP_001077870	(OTHER)		UNDETERMINED	O
NP_001077871	(OTHER)		UNDETERMINED	O
NP_001077874	(OTHER)		UNDETERMINED	O
NP_001077875	(OTHER)(OTHER)		UNDETERMINED	O
NP_001077876	(OTHER)		UNDETERMINED	O
NP_001077878	(OTHER)		UNDETERMINED	O
NP_001077880	(OTHER)		UNDETERMINED	O
NP_001077881	(OTHER)		UNDETERMINED	O
NP_001077883	(OTHER)		UNDETERMINED	O
NP_001077884	(OTHER)		UNDETERMINED	O
NP_001077885	(OTHER)		UNDETERMINED	O
NP_001077886	(OTHER)		UNDETERMINED	O
NP_001077887	(OTHER)		UNDETERMINED	O
NP_001077888	(OTHER)		UNDETERMINED	O
NP_001077889	(OTHER)		UNDETERMINED	O
NP_001077890	(OTHER)		UNDETERMINED	O
NP_001077894	(OTHER)		UNDETERMINED	O
NP_001077896	(OTHER)		UNDETERMINED	O
NP_001077899	(OTHER)		UNDETERMINED	O
NP_001077900	(OTHER)		UNDETERMINED	O
NP_001077901	(OTHER)		UNDETERMINED	O
NP_001077902	(OTHER)		UNDETERMINED	O
NP_001077903	(OTHER)		UNDETERMINED	O
NP_001077904	(OTHER)		UNDETERMINED	O
NP_001077905	(OTHER)		UNDETERMINED	O
NP_001077906	(OTHER)		UNDETERMINED	O
NP_001077907	(PKin)		UNDETERMINED	O
NP_001077908	(OTHER)(OTHER)		UNDETERMINED	O
NP_001077909	(OTHER)		UNDETERMINED	O
NP_001077910	(PLOOP-OTHER)		UNDETERMINED	O
NP_001077911	(OTHER)		UNDETERMINED	O
NP_001077912	(OTHER)		UNDETERMINED	O
NP_001077914	(OTHER)		UNDETERMINED	O
NP_001077915	(OTHER)		UNDETERMINED	O
NP_001077916	(OTHER)		UNDETERMINED	O
NP_001077917	(OTHER)		UNDETERMINED	O
NP_001077918	(OTHER)		UNDETERMINED	O
NP_001077919	(OTHER)		UNDETERMINED	O
NP_001077920	(OTHER)		UNDETERMINED	O
NP_001077921	(OTHER)		UNDETERMINED	O
NP_001077922	(OTHER)		UNDETERMINED	O
NP_001077923	(OTHER)		UNDETERMINED	O
NP_001077924	(OTHER)		UNDETERMINED	O
NP_001077930	(OTHER)		UNDETERMINED	O
NP_001077931	(OTHER)		UNDETERMINED	O
NP_001077933	(OTHER)		UNDETERMINED	O
NP_001077935	(OTHER)		UNDETERMINED	O
NP_001077936	(PLOOP-OTHER)		UNDETERMINED	O
NP_001077937	(PLOOP-OTHER)		UNDETERMINED	O
NP_001077938	(PLOOP-OTHER)		UNDETERMINED	O
NP_001077940	(OTHER)		UNDETERMINED	O
NP_001077941	(OTHER)		UNDETERMINED	O
NP_001077942	(OTHER)		UNDETERMINED	O
NP_001077943	(OTHER)		UNDETERMINED	O
NP_001077944	(OTHER)		UNDETERMINED	O
NP_001077945	(OTHER)		UNDETERMINED	O
NP_001077947	(OTHER)		UNDETERMINED	O
NP_001077950	(OTHER)		UNDETERMINED	O
NP_001077951	(OTHER)		UNDETERMINED	O
NP_001077952	(OTHER)		UNDETERMINED	O
NP_001077953	(OTHER)		UNDETERMINED	O
NP_001077955	(PLOOP-OTHER)		UNDETERMINED	O
NP_001077956	(OTHER)		UNDETERMINED	O
NP_001077958	(OTHER)		UNDETERMINED	O
NP_001077959	(OTHER)		UNDETERMINED	O
NP_001077960	(OTHER)		UNDETERMINED	O
NP_001077961	(OTHER)		UNDETERMINED	O
NP_001077962	(OTHER)(OTHER)		UNDETERMINED	O
NP_001077963	(OTHER)(OTHER)		UNDETERMINED	O
NP_001077966	(OTHER)(OTHER)(OTHER)(OTHER)		UNDETERMINED	O
NP_001077968	(PLOOP-OTHER)		UNDETERMINED	O
NP_001077969	(OTHER)		UNDETERMINED	O
NP_001077970	(OTHER)		UNDETERMINED	O
NP_001077971	(PLOOP-OTHER)		UNDETERMINED	O
NP_001077972	(OTHER)		UNDETERMINED	O
NP_001077973	(OTHER)		UNDETERMINED	O
NP_001077974	(OTHER)		UNDETERMINED	O
NP_001077975	(OTHER)		UNDETERMINED	O
NP_001077976	(OTHER)		UNDETERMINED	O
NP_001077977	(OTHER)		UNDETERMINED	O
NP_001077978	(OTHER)		UNDETERMINED	O
NP_001077979	(OTHER)		UNDETERMINED	O
NP_001077980	(OTHER)		UNDETERMINED	O
NP_001077982	(OTHER)(OTHER)		UNDETERMINED	O
NP_001077983	(TRX)		UNDETERMINED	O
NP_001077985	(OTHER)(OTHER)		UNDETERMINED	O
NP_001077986	(OTHER)		UNDETERMINED	O
NP_001077988	(OTHER)		UNDETERMINED	O
NP_001077989	(OTHER)		UNDETERMINED	O
NP_001077991	(OTHER)(TRANSPOSON)(OTHER)		UNDETERMINED	O
NP_001077993	(OTHER)		UNDETERMINED	O
NP_001077997	(OTHER)		UNDETERMINED	O
NP_001077998	(OTHER)		UNDETERMINED	O
NP_001077999	(OTHER)		UNDETERMINED	O
NP_001078000	(OTHER)		UNDETERMINED	O
NP_001078004	(OTHER)		UNDETERMINED	O
NP_001078006	(TRX)		UNDETERMINED	O
NP_001078007	(OTHER)		UNDETERMINED	O
NP_001078009	(OTHER)		UNDETERMINED	O
NP_001078011	(OTHER)		UNDETERMINED	O
NP_001078012	(OTHER)		UNDETERMINED	O
NP_001078013	(OTHER)		UNDETERMINED	O
NP_001078015	(WRKY)(WRKY)		UNDETERMINED	O
NP_001078016	(OTHER)(OTHER)		UNDETERMINED	O
NP_001078017	(OTHER)		UNDETERMINED	O
NP_001078019	(OTHER)		UNDETERMINED	O
NP_001078020	(OTHER)(OTHER)		UNDETERMINED	O
NP_001078021	(JAC)(JAC)(JAC)		UNDETERMINED	O
NP_001078022	(OTHER)		UNDETERMINED	O
NP_001078023	(OTHER)		UNDETERMINED	O
NP_001078024	(OTHER)		UNDETERMINED	O
NP_001078025	(OTHER)		UNDETERMINED	O
NP_001078027	(OTHER)		UNDETERMINED	O
NP_001078029	(OTHER)		UNDETERMINED	O
NP_001078030	(OTHER)(OTHER)		UNDETERMINED	O
NP_001078031	(OTHER)		UNDETERMINED	O
NP_001078032	(OTHER)		UNDETERMINED	O
NP_001078033	(WRKY)		UNDETERMINED	O
NP_001078035	(OTHER)(OTHER)		UNDETERMINED	O
NP_001078036	(OTHER)		UNDETERMINED	O
NP_001078037	(OTHER)		UNDETERMINED	O
NP_001078040	(OTHER)		UNDETERMINED	O
NP_001078041	(OTHER)(OTHER)(OTHER)		UNDETERMINED	O
NP_001078042	(OTHER)		UNDETERMINED	O
NP_001078043	(OTHER)(OTHER)		UNDETERMINED	O
NP_001078045	(OTHER)		UNDETERMINED	O
NP_001078046	(OTHER)(OTHER)(OTHER)		UNDETERMINED	O
NP_001078047	(OTHER)(OTHER)(OTHER)		UNDETERMINED	O
NP_001078048	(OTHER)(OTHER)(OTHER)		UNDETERMINED	O
NP_001078049	(OTHER)(OTHER)		UNDETERMINED	O
NP_001078050	(OTHER)		UNDETERMINED	O
NP_001078051	(OTHER)		UNDETERMINED	O
NP_001078052	(OTHER)		UNDETERMINED	O
NP_001078054	(OTHER)		UNDETERMINED	O
NP_001078055	(OTHER)		UNDETERMINED	O
NP_001078056	(OTHER)		UNDETERMINED	O
NP_001078057	(OTHER)		UNDETERMINED	O
NP_001078058	(OTHER)		UNDETERMINED	O
NP_001078059	(OTHER)		UNDETERMINED	O
NP_001078060	(a/b)		UNDETERMINED	O
NP_001078061	(OTHER)		UNDETERMINED	O
NP_001078063	(OTHER)(PLOOP-OTHER)		UNDETERMINED	O
NP_001078064	(OTHER)		UNDETERMINED	O
NP_001078065	(OTHER)		UNDETERMINED	O
NP_001078066	(OTHER)		UNDETERMINED	O
NP_001078067	(OTHER)		UNDETERMINED	O
NP_001078068	(OTHER)		UNDETERMINED	O
NP_001078069	(OTHER)		UNDETERMINED	O
NP_001078071	(OTHER)(OTHER)(OTHER)(OTHER)		UNDETERMINED	O
NP_001078072	(OTHER)(OTHER)		UNDETERMINED	O
NP_001078073	(OTHER)		UNDETERMINED	O
NP_001078074	(TRX)		UNDETERMINED	O
NP_001078075	(OTHER)		UNDETERMINED	O
NP_001078076	(OTHER)		UNDETERMINED	O
NP_001078077	(OTHER)(OTHER)		UNDETERMINED	O
NP_001078078	(OTHER)(OTHER)(OTHER)		UNDETERMINED	O
NP_001078087	(TRANSPOSON)		UNDETERMINED	O
NP_001078089	(OTHER)		UNDETERMINED	O
NP_001078090	(OTHER)		UNDETERMINED	O
NP_001078091	(OTHER)		UNDETERMINED	O
NP_001078092	(PLOOP-OTHER)(OTHER)		UNDETERMINED	O
NP_001078093	(OTHER)		UNDETERMINED	O
NP_001078094	(OTHER)		UNDETERMINED	O
NP_001078095	(OTHER)		UNDETERMINED	O
NP_001078096	(OTHER)		UNDETERMINED	O
NP_001078097	(OTHER)		UNDETERMINED	O
NP_001078098	(OTHER)		UNDETERMINED	O
NP_001078100	(OTHER)		UNDETERMINED	O
NP_001078101	(PLOOP-OTHER)(OTHER)(OTHER)(OTHER)		UNDETERMINED	O
NP_001078102	(OTHER)		UNDETERMINED	O
NP_001078104	(OTHER)		UNDETERMINED	O
NP_001078107	(OTHER)		UNDETERMINED	O
NP_001078108	(OTHER)		UNDETERMINED	O
NP_001078109	(OTHER)		UNDETERMINED	O
NP_001078111	(OTHER)		UNDETERMINED	O
NP_001078112	(OTHER)		UNDETERMINED	O
NP_001078113	(OTHER)		UNDETERMINED	O
NP_001078114	(OTHER)		UNDETERMINED	O
NP_001078116	(OTHER)		UNDETERMINED	O
NP_001078117	(OTHER)		UNDETERMINED	O
NP_001078118	(OTHER)(OTHER)		UNDETERMINED	O
NP_001078119	(OTHER)		UNDETERMINED	O
NP_001078121	(OTHER)		UNDETERMINED	O
NP_001078122	(OTHER)(OTHER)		UNDETERMINED	O
NP_001078123	(OTHER)		UNDETERMINED	O
NP_001078124	(TRX)		UNDETERMINED	O
NP_001078125	(OTHER)(OTHER)		UNDETERMINED	O
NP_001078126	(OTHER)		UNDETERMINED	O
NP_001078127	(OTHER)		UNDETERMINED	O
NP_001078128	(OTHER)		UNDETERMINED	O
NP_001078129	(OTHER)(OTHER)		UNDETERMINED	O
NP_001078131	(OTHER)		UNDETERMINED	O
NP_001078132	(OTHER)(OTHER)		UNDETERMINED	O
NP_001078133	(OTHER)		UNDETERMINED	O
NP_001078134	(OTHER)		UNDETERMINED	O
NP_001078135	(OTHER)		UNDETERMINED	O
NP_001078136	(OTHER)		UNDETERMINED	O
NP_001078138	(OTHER)		UNDETERMINED	O
NP_001078139	(PLOOP-OTHER)(OTHER)		UNDETERMINED	O
NP_001078141	(OTHER)(OTHER)		UNDETERMINED	O
NP_001078142	(OTHER)		UNDETERMINED	O
NP_001078146	(OTHER)		UNDETERMINED	O
NP_001078147	(OTHER)		UNDETERMINED	O
NP_001078148	(PLOOP-OTHER)		UNDETERMINED	O
NP_001078149	(OTHER)		UNDETERMINED	O
NP_001078150	(OTHER)(OTHER)(OTHER)		UNDETERMINED	O
NP_001078151	(OTHER)(OTHER)(OTHER)		UNDETERMINED	O
NP_001078152	(OTHER)		UNDETERMINED	O
NP_001078153	(OTHER)		UNDETERMINED	O
NP_001078154	(OTHER)		UNDETERMINED	O
NP_001078155	(OTHER)		UNDETERMINED	O
NP_001078156	(OTHER)		UNDETERMINED	O
NP_001078158	(OTHER)		UNDETERMINED	O
NP_001078161	(OTHER)		UNDETERMINED	O
NP_001078162	(OTHER)		UNDETERMINED	O
NP_001078163	(OTHER)		UNDETERMINED	O
NP_001078164	(OTHER)		UNDETERMINED	O
NP_001078165	(OTHER)(OTHER)		UNDETERMINED	O
NP_001078166	(OTHER)		UNDETERMINED	O
NP_001078168	(OTHER)		UNDETERMINED	O
NP_001078169	(OTHER)		UNDETERMINED	O
NP_001078170	(OTHER)(OTHER)		UNDETERMINED	O
NP_001078171	(OTHER)		UNDETERMINED	O
NP_001078172	(OTHER)		UNDETERMINED	O
NP_001078173	(OTHER)		UNDETERMINED	O
NP_001078174	(OTHER)(OTHER)		UNDETERMINED	O
NP_001078175	(OTHER)(TPR)(TRX)		UNDETERMINED	O
NP_001078176	(OTHER)		UNDETERMINED	O
NP_001078178	(OTHER)		UNDETERMINED	O
NP_001078179	(OTHER)		UNDETERMINED	O
NP_001078181	(OTHER)		UNDETERMINED	O
NP_001078182	(OTHER)(OTHER)(OTHER)		UNDETERMINED	O
NP_001078183	(OTHER)(OTHER)		UNDETERMINED	O
NP_001078184	(OTHER)(OTHER)		UNDETERMINED	O
NP_001078185	(OTHER)		UNDETERMINED	O
NP_001078186	(OTHER)(OTHER)		UNDETERMINED	O
NP_001078187	(OTHER)		UNDETERMINED	O
NP_001078188	(OTHER)(OTHER)		UNDETERMINED	O
NP_001078191	(OTHER)		UNDETERMINED	O
NP_001078192	(OTHER)		UNDETERMINED	O
NP_001078193	(OTHER)		UNDETERMINED	O
NP_001078194	(OTHER)		UNDETERMINED	O
NP_001078195	(OTHER)		UNDETERMINED	O
NP_001078198	(TRX)		UNDETERMINED	O
NP_001078199	(OTHER)		UNDETERMINED	O
NP_001078201	(PLOOP)		UNDETERMINED	P
NP_001078202	(OTHER)		UNDETERMINED	O
NP_001078204	(OTHER)		UNDETERMINED	O
NP_001078205	(OTHER)		UNDETERMINED	O
NP_001078207	(OTHER)		UNDETERMINED	O
NP_001078208	(PKin)		UNDETERMINED	O
NP_001078209	(OTHER)		UNDETERMINED	O
NP_001078210	(OTHER)		UNDETERMINED	O
NP_001078211	(OTHER)		UNDETERMINED	O
NP_001078212	(OTHER)(OTHER)(OTHER)		UNDETERMINED	O
NP_001078214	(OTHER)		UNDETERMINED	O
NP_001078215	(OTHER)		UNDETERMINED	O
NP_001078217	(OTHER)		UNDETERMINED	O
NP_001078218	(OTHER)(OTHER)		UNDETERMINED	O
NP_001078220	(OTHER)		UNDETERMINED	O
NP_001078221	(OTHER)		UNDETERMINED	O
NP_001078222	(OTHER)(OTHER)(OTHER)		UNDETERMINED	O
NP_001078223	(OTHER)		UNDETERMINED	O
NP_001078225	(OTHER)		UNDETERMINED	O
NP_001078226	(OTHER)		UNDETERMINED	O
NP_001078227	(OTHER)		UNDETERMINED	O
NP_001078228	(OTHER)		UNDETERMINED	O
NP_001078229	(OTHER)		UNDETERMINED	O
NP_001078233	(OTHER)		UNDETERMINED	O
NP_001078234	(OTHER)		UNDETERMINED	O
NP_001078237	(TIR)(NBARC)(LRR)	NLR	TIR-NLR	TNL
NP_001078239	(OTHER)		UNDETERMINED	O
NP_001078240	(OTHER)		UNDETERMINED	O
NP_001078241	(OTHER)		UNDETERMINED	O
NP_001078242	(OTHER)		UNDETERMINED	O
NP_001078243	(OTHER)		UNDETERMINED	O
NP_001078245	(OTHER)(OTHER)		UNDETERMINED	O
NP_001078247	(OTHER)		UNDETERMINED	O
NP_001078248	(PLOOP-OTHER)		UNDETERMINED	O
NP_001078249	(OTHER)		UNDETERMINED	O
NP_001078250	(OTHER)		UNDETERMINED	O
NP_001078251	(OTHER)		UNDETERMINED	O
NP_001078252	(OTHER)		UNDETERMINED	O
NP_001078253	(OTHER)(OTHER)		UNDETERMINED	O
NP_001078254	(OTHER)		UNDETERMINED	O
NP_001078259	(OTHER)		UNDETERMINED	O
NP_001078260	(OTHER)		UNDETERMINED	O
NP_001078261	(OTHER)(OTHER)		UNDETERMINED	O
NP_001078264	(OTHER)		UNDETERMINED	O
NP_001078265	(OTHER)		UNDETERMINED	O
NP_001078266	(OTHER)		UNDETERMINED	O
NP_001078267	(OTHER)		UNDETERMINED	O
NP_001078268	(OTHER)(OTHER)		UNDETERMINED	O
NP_001078269	(OTHER)		UNDETERMINED	O
NP_001078270	(OTHER)(OTHER)		UNDETERMINED	O
NP_001078271	(OTHER)(OTHER)		UNDETERMINED	O
NP_001078272	(OTHER)		UNDETERMINED	O
NP_001078273	(OTHER)		UNDETERMINED	O
NP_001078274	(OTHER)		UNDETERMINED	O
NP_001078275	(OTHER)		UNDETERMINED	O
NP_001078276	(OTHER)		UNDETERMINED	O
NP_001078277	(OTHER)		UNDETERMINED	O
NP_001078278	(PLOOP-OTHER)		UNDETERMINED	O
NP_001078279	(OTHER)		UNDETERMINED	O
NP_001078280	(OTHER)		UNDETERMINED	O
NP_001078281	(PKin)		UNDETERMINED	O
NP_001078282	(OTHER)		UNDETERMINED	O
NP_001078283	(OTHER)		UNDETERMINED	O
NP_001078284	(OTHER)(OTHER)		UNDETERMINED	O
NP_001078285	(OTHER)		UNDETERMINED	O
NP_001078286	(OTHER)(ARM)		UNDETERMINED	O
NP_001078287	(PLOOP-OTHER)		UNDETERMINED	O
NP_001078288	(OTHER)		UNDETERMINED	O
NP_001078289	(LRR)(OTHER)		UNDETERMINED	LO
NP_001078290	(OTHER)		UNDETERMINED	O
NP_001078291	(OTHER)		UNDETERMINED	O
NP_001078292	(OTHER)		UNDETERMINED	O
NP_001078293	(OTHER)		UNDETERMINED	O
NP_001078294	(OTHER)		UNDETERMINED	O
NP_001078295	(OTHER)		UNDETERMINED	O
NP_001078296	(OTHER)		UNDETERMINED	O
NP_001078297	(OTHER)		UNDETERMINED	O
NP_001078299	(OTHER)		UNDETERMINED	O
NP_001078300	(PKin)		UNDETERMINED	O
NP_001078302	(ARM)		UNDETERMINED	O
NP_001078303	(ARM)		UNDETERMINED	O
NP_001078304	(OTHER)		UNDETERMINED	O
NP_001078307	(OTHER)		UNDETERMINED	O
NP_001078308	(OTHER)		UNDETERMINED	O
NP_001078309	(OTHER)		UNDETERMINED	O
NP_001078310	(OTHER)		UNDETERMINED	O
NP_001078311	(OTHER)		UNDETERMINED	O
NP_001078313	(OTHER)		UNDETERMINED	O
NP_001078315	(OTHER)		UNDETERMINED	O
NP_001078316	(OTHER)		UNDETERMINED	O
NP_001078317	(OTHER)		UNDETERMINED	O
NP_001078318	(OTHER)		UNDETERMINED	O
NP_001078319	(OTHER)		UNDETERMINED	O
NP_001078320	(OTHER)		UNDETERMINED	O
NP_001078321	(OTHER)		UNDETERMINED	O
NP_001078322	(OTHER)		UNDETERMINED	O
NP_001078323	(OTHER)		UNDETERMINED	O
NP_001078324	(OTHER)		UNDETERMINED	O
NP_001078325	(OTHER)		UNDETERMINED	O
NP_001078326	(OTHER)(OTHER)(OTHER)(OTHER)(OTHER)		UNDETERMINED	O
NP_001078327	(OTHER)		UNDETERMINED	O
NP_001078328	(OTHER)		UNDETERMINED	O
NP_001078329	(OTHER)		UNDETERMINED	O
NP_001078331	(OTHER)		UNDETERMINED	O
NP_001078333	(OTHER)		UNDETERMINED	O
NP_001078335	(OTHER)		UNDETERMINED	O
NP_001078336	(OTHER)		UNDETERMINED	O
NP_001078337	(OTHER)		UNDETERMINED	O
NP_001078338	(OTHER)(OTHER)		UNDETERMINED	O
NP_001078339	(OTHER)(OTHER)		UNDETERMINED	O
NP_001078340	(OTHER)(OTHER)		UNDETERMINED	O
NP_001078341	(OTHER)		UNDETERMINED	O
NP_001078343	(OTHER)		UNDETERMINED	O
NP_001078345	(OTHER)		UNDETERMINED	O
NP_001078346	(OTHER)		UNDETERMINED	O
NP_001078348	(LRR)(OTHER)		UNDETERMINED	LO
NP_001078350	(LRR)		UNDETERMINED	L
NP_001078351	(OTHER)(OTHER)(PKin)		UNDETERMINED	O
NP_001078353	(OTHER)		UNDETERMINED	O
NP_001078354	(OTHER)		UNDETERMINED	O
NP_001078355	(WD40)		UNDETERMINED	O
NP_001078356	(OTHER)		UNDETERMINED	O
NP_001078357	(OTHER)(OTHER)		UNDETERMINED	O
NP_001078359	(OTHER)(LRR)		UNDETERMINED	OL
NP_001078360	(OTHER)		UNDETERMINED	O
NP_001078361	(OTHER)		UNDETERMINED	O
NP_001078362	(OTHER)		UNDETERMINED	O
NP_001078364	(OTHER)		UNDETERMINED	O
NP_001078365	(OTHER)		UNDETERMINED	O
NP_001078366	(OTHER)		UNDETERMINED	O
NP_001078367	(LRR)(OTHER)(OTHER)		UNDETERMINED	LO
NP_001078368	(HMA)		UNDETERMINED	O
NP_001078369	(OTHER)(OTHER)		UNDETERMINED	O
NP_001078370	(OTHER)		UNDETERMINED	O
NP_001078371	(OTHER)(OTHER)		UNDETERMINED	O
NP_001078372	(OTHER)(OTHER)		UNDETERMINED	O
NP_001078374	(OTHER)		UNDETERMINED	O
NP_001078376	(OTHER)		UNDETERMINED	O
NP_001078377	(OTHER)(OTHER)		UNDETERMINED	O
NP_001078378	(PLOOP-OTHER)		UNDETERMINED	O
NP_001078379	(OTHER)		UNDETERMINED	O
NP_001078381	(OTHER)		UNDETERMINED	O
NP_001078382	(OTHER)		UNDETERMINED	O
NP_001078383	(OTHER)		UNDETERMINED	O
NP_001078384	(OTHER)		UNDETERMINED	O
NP_001078385	(OTHER)		UNDETERMINED	O
NP_001078386	(OTHER)		UNDETERMINED	O
NP_001078387	(OTHER)		UNDETERMINED	O
NP_001078388	(PKin)		UNDETERMINED	O
NP_001078389	(OTHER)		UNDETERMINED	O
NP_001078390	(OTHER)		UNDETERMINED	O
NP_001078391	(OTHER)		UNDETERMINED	O
NP_001078392	(OTHER)		UNDETERMINED	O
NP_001078393	(OTHER)		UNDETERMINED	O
NP_001078394	(OTHER)		UNDETERMINED	O
NP_001078395	(OTHER)		UNDETERMINED	O
NP_001078396	(OTHER)		UNDETERMINED	O
NP_001078398	(OTHER)		UNDETERMINED	O
NP_001078399	(OTHER)		UNDETERMINED	O
NP_001078400	(OTHER)		UNDETERMINED	O
NP_001078402	(OTHER)		UNDETERMINED	O
NP_001078403	(OTHER)		UNDETERMINED	O
NP_001078405	(OTHER)(OTHER)		UNDETERMINED	O
NP_001078406	(OTHER)		UNDETERMINED	O
NP_001078407	(OTHER)		UNDETERMINED	O
NP_001078408	(PKin)		UNDETERMINED	O
NP_001078409	(TRANSPOSON)(OTHER)		UNDETERMINED	O
NP_001078410	(OTHER)		UNDETERMINED	O
NP_001078411	(PLOOP-OTHER)(OTHER)		UNDETERMINED	O
NP_001078412	(OTHER)		UNDETERMINED	O
NP_001078413	(OTHER)(OTHER)(OTHER)		UNDETERMINED	O
NP_001078414	(OTHER)(OTHER)(OTHER)(OTHER)		UNDETERMINED	O
NP_001078415	(OTHER)(OTHER)		UNDETERMINED	O
NP_001078416	(OTHER)		UNDETERMINED	O
NP_001078417	(OTHER)		UNDETERMINED	O
NP_001078418	(OTHER)		UNDETERMINED	O
NP_001078419	(OTHER)		UNDETERMINED	O
NP_001078420	(OTHER)		UNDETERMINED	O
NP_001078421	(OTHER)		UNDETERMINED	O
NP_001078422	(OTHER)		UNDETERMINED	O
NP_001078423	(OTHER)		UNDETERMINED	O
NP_001078424	(OTHER)		UNDETERMINED	O
NP_001078425	(OTHER)(OTHER)(OTHER)		UNDETERMINED	O
NP_001078426	(OTHER)		UNDETERMINED	O
NP_001078427	(OTHER)		UNDETERMINED	O
NP_001078428	(OTHER)		UNDETERMINED	O
NP_001078429	(OTHER)		UNDETERMINED	O
NP_001078430	(OTHER)		UNDETERMINED	O
NP_001078433	(OTHER)		UNDETERMINED	O
NP_001078435	(OTHER)(OTHER)(PKin)		UNDETERMINED	O
NP_001078436	(OTHER)(OTHER)		UNDETERMINED	O
NP_001078437	(OTHER)		UNDETERMINED	O
NP_001078438	(OTHER)		UNDETERMINED	O
NP_001078439	(OTHER)		UNDETERMINED	O
NP_001078440	(OTHER)		UNDETERMINED	O
NP_001078441	(OTHER)		UNDETERMINED	O
NP_001078442	(PKin)(OTHER)		UNDETERMINED	O
NP_001078443	(OTHER)(LRR)		UNDETERMINED	OL
NP_001078444	(OTHER)		UNDETERMINED	O
NP_001078445	(OTHER)		UNDETERMINED	O
NP_001078446	(OTHER)(PLOOP-OTHER)		UNDETERMINED	O
NP_001078447	(OTHER)		UNDETERMINED	O
NP_001078448	(OTHER)		UNDETERMINED	O
NP_001078450	(OTHER)		UNDETERMINED	O
NP_001078451	(OTHER)(LRR)		UNDETERMINED	OL
NP_001078452	(OTHER)		UNDETERMINED	O
NP_001078454	(OTHER)(OTHER)		UNDETERMINED	O
NP_001078458	(OTHER)(OTHER)		UNDETERMINED	O
NP_001078459	(OTHER)		UNDETERMINED	O
NP_001078460	(OTHER)		UNDETERMINED	O
NP_001078461	(OTHER)		UNDETERMINED	O
NP_001078462	(OTHER)		UNDETERMINED	O
NP_001078463	(OTHER)		UNDETERMINED	O
NP_001078464	(OTHER)		UNDETERMINED	O
NP_001078465	(PKin)		UNDETERMINED	O
NP_001078466	(OTHER)		UNDETERMINED	O
NP_001078467	(OTHER)		UNDETERMINED	O
NP_001078468	(OTHER)		UNDETERMINED	O
NP_001078469	(OTHER)(OTHER)		UNDETERMINED	O
NP_001078470	(OTHER)		UNDETERMINED	O
NP_001078471	(OTHER)		UNDETERMINED	O
NP_001078472	(OTHER)		UNDETERMINED	O
NP_001078474	(OTHER)		UNDETERMINED	O
NP_001078475	(OTHER)(OTHER)		UNDETERMINED	O
NP_001078476	(OTHER)		UNDETERMINED	O
NP_001078479	(OTHER)		UNDETERMINED	O
NP_001078481	(OTHER)		UNDETERMINED	O
NP_001078482	(PLOOP-OTHER)(OTHER)(OTHER)		UNDETERMINED	O
NP_001078484	(OTHER)(OTHER)(OTHER)		UNDETERMINED	O
NP_001078488	(OTHER)		UNDETERMINED	O
NP_001078490	(OTHER)		UNDETERMINED	O
NP_001078491	(WD40)		UNDETERMINED	O
NP_001078492	(PKin)		UNDETERMINED	O
NP_001078493	(OTHER)		UNDETERMINED	O
NP_001078494	(OTHER)		UNDETERMINED	O
NP_001078496	(OTHER)		UNDETERMINED	O
NP_001078497	(OTHER)		UNDETERMINED	O
NP_001078498	(OTHER)		UNDETERMINED	O
NP_001078499	(PLOOP-OTHER)		UNDETERMINED	O
NP_001078500	(OTHER)		UNDETERMINED	O
NP_001078501	(OTHER)		UNDETERMINED	O
NP_001078502	(OTHER)(OTHER)		UNDETERMINED	O
NP_001078503	(OTHER)		UNDETERMINED	O
NP_001078504	(PKin)		UNDETERMINED	O
NP_001078505	(OTHER)		UNDETERMINED	O
NP_001078506	(OTHER)		UNDETERMINED	O
NP_001078508	(OTHER)		UNDETERMINED	O
NP_001078510	(OTHER)		UNDETERMINED	O
NP_001078511	(OTHER)		UNDETERMINED	O
NP_001078512	(OTHER)		UNDETERMINED	O
NP_001078514	(OTHER)		UNDETERMINED	O
NP_001078515	(OTHER)(OTHER)(OTHER)		UNDETERMINED	O
NP_001078516	(OTHER)		UNDETERMINED	O
NP_001078517	(OTHER)		UNDETERMINED	O
NP_001078520	(OTHER)		UNDETERMINED	O
NP_001078522	(OTHER)		UNDETERMINED	O
NP_001078524	(OTHER)(OTHER)		UNDETERMINED	O
NP_001078525	(OTHER)		UNDETERMINED	O
NP_001078526	(OTHER)		UNDETERMINED	O
NP_001078527	(OTHER)(OTHER)(OTHER)		UNDETERMINED	O
NP_001078529	(OTHER)		UNDETERMINED	O
NP_001078530	(OTHER)		UNDETERMINED	O
NP_001078531	(OTHER)(OTHER)		UNDETERMINED	O
NP_001078532	(OTHER)		UNDETERMINED	O
NP_001078533	(HMA)		UNDETERMINED	O
NP_001078535	(OTHER)		UNDETERMINED	O
NP_001078536	(OTHER)(OTHER)		UNDETERMINED	O
NP_001078537	(OTHER)		UNDETERMINED	O
NP_001078538	(OTHER)(OTHER)		UNDETERMINED	O
NP_001078539	(OTHER)(OTHER)		UNDETERMINED	O
NP_001078540	(OTHER)		UNDETERMINED	O
NP_001078542	(OTHER)		UNDETERMINED	O
NP_001078543	(OTHER)		UNDETERMINED	O
NP_001078544	(OTHER)		UNDETERMINED	O
[truncated: 109,451 more rows]
