# Supplementary material for: RefPlantNLR is a comprehensive collection of experimentally validated plant disease resistance proteins from the NLR family
Source: PLoS Biol. 2021 Oct 20;19(10):e3001124. doi: 10.1371/journal.pbio.3001124 (PMC8559963; doi:10.1371/journal.pbio.3001124)
Supplement: S3 Appendix — Scripts and data. (ZIP) [file pbio.3001124.s034.zip › Appendix_S3_Benchmarking_Proteomes/DRAGO2/Benchmarking_AA_DRAGO2.txt]

NP_172668	RLP	LRR	270	353
NP_172668	RLP	TM	7	18
NP_172668	RLP	TM	331	344
XP_010325831	KIN	TM	199	212
XP_010325831	KIN	TM	519	529
XP_010325831	KIN	Kinase	119	167
XP_010325830	KIN	TM	199	212
XP_010325830	KIN	TM	520	530
XP_010325830	KIN	Kinase	119	167
XP_025884989	CN	NBS	157	190
XP_025884989	CN	NBS	240	260
XP_025884989	CN	NBS	329	368
XP_025884989	CN	NBS	382	427
XP_025884989	CN	CC	432	452
XP_025884989	CN	CC	958	978
XP_025884989	CN	CC	1034	1065
XP_025884989	CN	TM	546	556
XP_025884989	CN	TM	784	795
NP_001031216	CNL	NBS	167	195
NP_001031216	CNL	NBS	247	266
NP_001031216	CNL	NBS	304	322
NP_001031216	CNL	NBS	333	370
NP_001031216	CNL	NBS	388	435
NP_001031216	CNL	CC	27	54
NP_001031216	CNL	TM	197	217
NP_001031216	CNL	TM	753	763
NP_001031216	CNL	TM	871	895
NP_001031216	CNL	LRR	522	613
XP_004236673	KIN	TM	262	273
XP_004236673	KIN	Kinase	181	227
XP_004236673	KIN	Kinase	257	274
NP_200840	KIN	TM	97	113
NP_200840	KIN	TM	241	252
NP_200840	KIN	TM	291	311
NP_200840	KIN	TM	447	459
NP_200840	KIN	TM	504	514
NP_200840	KIN	Kinase	335	377
NP_200840	KIN	Kinase	441	495
NP_200840	KIN	Kinase	525	545
NP_200840	KIN	Kinase	586	613
NP_191114	KIN	TM	1	21
NP_191114	KIN	TM	79	100
NP_191114	KIN	TM	290	311
NP_191114	KIN	TM	448	458
NP_191114	KIN	Kinase	333	377
NP_191114	KIN	Kinase	417	428
NP_191114	KIN	Kinase	441	496
NP_191114	KIN	Kinase	587	615
XP_025885587	KIN	TM	225	237
XP_025885587	KIN	Kinase	156	192
XP_015641185	N	NBS	242	262
XP_015641185	N	NBS	319	334
XP_015641185	N	NBS	400	425
XP_015641185	N	NBS	452	498
XP_015641185	N	TM	2	18
XP_015641185	N	TM	243	254
XP_015641185	N	TM	575	586
XP_025878556	CK	CC	389	423
XP_025878556	CK	CC	474	529
XP_025878556	CK	CC	538	558
XP_025878556	CK	CC	566	604
XP_025878556	CK	TM	792	803
XP_025878556	CK	TM	843	854
XP_025878556	CK	Kinase	758	804
XP_025878556	CK	Kinase	842	857
XP_015641188	KIN	TM	45	63
XP_015641188	KIN	TM	294	304
XP_015641188	KIN	Kinase	96	139
XP_015641188	KIN	Kinase	178	190
XP_015641188	KIN	Kinase	203	259
XP_015641188	KIN	Kinase	287	309
XP_015641188	KIN	Kinase	358	378
NP_190600	KIN	TM	130	140
NP_190600	KIN	TM	192	204
NP_190600	KIN	Kinase	117	153
XP_004238525	RLK	TM	3	16
XP_004238525	RLK	TM	66	76
XP_004238525	RLK	TM	698	720
XP_004238525	RLK	TM	865	875
XP_004238525	RLK	TM	947	957
XP_004238525	RLK	TM	998	1008
XP_004238525	RLK	Kinase	752	793
XP_004238525	RLK	Kinase	858	914
XP_004238525	RLK	Kinase	945	960
XP_004238525	RLK	LRR	48	67
XP_004238525	RLK	LRR	81	96
XP_004238525	RLK	LRR	107	127
XP_004238525	RLK	LRR	331	346
XP_004238525	RLK	LRR	499	525
XP_004238525	RLK	LRR	571	674
XP_015639285	KIN	TM	204	222
XP_015639285	KIN	TM	304	321
XP_015639285	KIN	Kinase	18	43
XP_015639285	KIN	Kinase	126	166
XP_004248172	KIN	TM	89	99
XP_004248172	KIN	Kinase	110	142
XP_004248172	KIN	Kinase	222	259
XP_004249716	RLP	TM	1	13
XP_004249716	RLP	TM	373	384
XP_004249716	RLP	TM	638	650
XP_004249716	RLP	TM	788	803
XP_004249716	RLP	LRR	54	73
XP_004249716	RLP	LRR	581	609
XP_004249716	RLP	LRR	634	763
XP_025882918	CN	CC	34	61
XP_025882918	CN	NBS	113	131
XP_004248174	N	NBS	160	183
XP_004248174	N	NBS	234	252
XP_004248174	N	NBS	318	342
XP_004248174	N	NBS	372	418
XP_004248174	N	TM	155	170
XP_004248174	N	TM	332	344
XP_004248174	N	TM	541	552
XP_004248174	N	TM	572	582
NP_001330031	N	NBS	236	272
NP_001330031	N	TM	325	339
NP_001330030	N	NBS	257	293
NP_001330030	N	TM	346	360
NP_001330033	N	NBS	236	272
NP_001330033	N	TM	325	339
NP_001330032	N	NBS	257	293
NP_001330032	N	TM	346	360
NP_001330035	N	NBS	244	280
NP_001330035	N	TM	333	347
NP_001330034	N	NBS	236	272
NP_001330034	N	TM	325	339
NP_001331744	CK	CC	405	425
NP_001331744	CK	TM	46	56
NP_001331744	CK	TM	615	625
NP_001331744	CK	Kinase	550	602
NP_001331744	CK	Kinase	609	629
NP_973556	KIN	Kinase	89	120
NP_973556	KIN	Kinase	209	262
NP_973556	KIN	Kinase	276	287
NP_973556	KIN	Kinase	291	314
NP_973556	KIN	Kinase	362	387
XP_004236264	CL	CC	153	180
XP_004236264	CL	LRR	333	347
XP_004236264	CL	LRR	397	441
NP_001320574	CN	NBS	154	183
NP_001320574	CN	NBS	320	361
NP_001320574	CN	CC	18	38
NP_001320574	CN	TM	190	202
XP_004231541	KIN	TM	203	217
XP_004231541	KIN	Kinase	128	164
XP_015639495	N	NBS	145	186
XP_015639495	N	NBS	248	266
XP_015639495	N	TM	159	177
XP_015642986	RLK	TM	24	36
XP_015642986	RLK	TM	206	217
XP_015642986	RLK	TM	697	716
XP_015642986	RLK	Kinase	775	816
XP_015642986	RLK	Kinase	881	937
XP_015642986	RLK	Kinase	965	986
XP_015642986	RLK	LRR	568	681
XP_015642987	RLK	TM	6	22
XP_015642987	RLK	TM	200	223
XP_015642987	RLK	TM	404	415
XP_015642987	RLK	TM	702	727
XP_015642987	RLK	Kinase	777	820
XP_015642987	RLK	Kinase	859	871
XP_015642987	RLK	Kinase	890	946
XP_015642987	RLK	Kinase	974	995
XP_015642987	RLK	LRR	279	309
XP_015642987	RLK	LRR	569	682
XP_025887981	RLK	TM	1	29
XP_025887981	RLK	TM	455	472
XP_025887981	RLK	TM	568	586
XP_025887981	RLK	TM	618	628
XP_025887981	RLK	TM	774	786
XP_025887981	RLK	Kinase	606	648
XP_025887981	RLK	Kinase	694	705
XP_025887981	RLK	Kinase	726	778
XP_025887981	RLK	LRR	386	411
XP_025887981	RLK	LRR	438	545
XP_004241305	KIN	Kinase	578	614
XP_010324409	KIN	TM	3	25
XP_010324409	KIN	Kinase	67	102
XP_010324409	KIN	Kinase	167	223
XP_010324409	KIN	Kinase	234	245
XP_010324409	KIN	Kinase	249	272
XP_010324409	KIN	Kinase	312	342
NP_001233883	RLK	LRR	137	244
NP_001233883	RLK	TM	21	32
NP_001233883	RLK	TM	246	273
NP_001233883	RLK	TM	471	481
NP_001233883	RLK	Kinase	370	397
NP_001233883	RLK	Kinase	464	515
NP_001233883	RLK	Kinase	542	564
XP_010322115	RLK	TM	4	17
XP_010322115	RLK	TM	134	149
XP_010322115	RLK	TM	213	225
XP_010322115	RLK	TM	335	349
XP_010322115	RLK	TM	454	464
XP_010322115	RLK	TM	741	758
XP_010322115	RLK	Kinase	785	827
XP_010322115	RLK	Kinase	867	879
XP_010322115	RLK	Kinase	890	946
XP_010322115	RLK	Kinase	972	994
XP_010322115	RLK	LRR	536	550
XP_010322115	RLK	LRR	613	722
XP_010322111	CLK	CC	282	302
XP_010322111	CLK	LRR	127	228
XP_010322111	CLK	Kinase	415	471
XP_010322111	CLK	Kinase	495	515
XP_010322111	CLK	Kinase	558	587
XP_010322111	CLK	TM	8	21
XP_010322111	CLK	TM	72	82
XP_010322111	CLK	TM	134	144
XP_010322111	CLK	TM	247	269
XP_015618596	RLK	LRR	130	242
XP_015618596	RLK	TM	1	30
XP_015618596	RLK	TM	169	183
XP_015618596	RLK	TM	229	242
XP_015618596	RLK	TM	303	328
XP_015618596	RLK	TM	586	602
XP_015618596	RLK	Kinase	440	477
XP_015618596	RLK	Kinase	543	600
XP_015618596	RLK	Kinase	622	643
XP_015618596	RLK	Kinase	705	734
XP_004229888	CK	CC	362	401
XP_004229888	CK	CC	418	508
XP_004229888	CK	Kinase	524	566
XP_004229888	CK	Kinase	605	615
XP_004229888	CK	Kinase	628	684
XP_004229888	CK	Kinase	719	739
XP_015618595	RLK	TM	1	30
XP_015618595	RLK	TM	169	183
XP_015618595	RLK	TM	229	242
XP_015618595	RLK	TM	303	328
XP_015618595	RLK	TM	586	602
XP_015618595	RLK	Kinase	440	477
XP_015618595	RLK	Kinase	543	600
XP_015618595	RLK	Kinase	622	643
XP_015618595	RLK	Kinase	705	734
XP_015618595	RLK	LRR	130	242
XP_004248798	CN	CC	104	124
XP_004248798	CN	NBS	172	198
XP_004248798	CN	NBS	250	271
XP_004248798	CN	NBS	333	360
XP_004248798	CN	NBS	392	436
XP_004248798	CN	TM	347	361
XP_004248798	CN	TM	410	425
NP_173203	TNL	NBS	189	229
NP_173203	TNL	NBS	281	307
NP_173203	TNL	NBS	314	329
NP_173203	TNL	NBS	337	357
NP_173203	TNL	NBS	416	456
NP_173203	TNL	TM	65	75
NP_173203	TNL	TM	206	216
NP_173203	TNL	TM	1023	1047
NP_173203	TNL	TIR	12	94
NP_173203	TNL	TIR	101	120
NP_173203	TNL	TIR	132	152
NP_173203	TNL	LRR	578	597
NP_173203	TNL	LRR	636	662
NP_173203	TNL	LRR	795	871
NP_173203	TNL	LRR	917	943
NP_001320855	KIN	Kinase	357	398
NP_001320855	KIN	Kinase	464	517
NP_001320855	KIN	Kinase	531	542
NP_001320855	KIN	Kinase	551	569
NP_173205	TN	NBS	195	237
NP_173205	TN	NBS	283	310
NP_173205	TN	TM	61	78
NP_173205	TN	TIR	15	97
NP_173205	TN	TIR	103	130
NP_173205	TN	TIR	137	158
NP_173204	TN	NBS	182	223
NP_173204	TN	NBS	322	347
NP_173204	TN	NBS	350	391
NP_173204	TN	TM	15	25
NP_173204	TN	TM	358	368
NP_173204	TN	TIR	15	94
XP_015642181	KIN	TM	2	21
XP_015642181	KIN	TM	241	261
XP_015642181	KIN	TM	496	507
XP_015642181	KIN	Kinase	300	343
XP_015642181	KIN	Kinase	409	462
XP_015642181	KIN	Kinase	489	508
XP_015642181	KIN	Kinase	557	585
XP_015645459	KIN	TM	8	22
XP_015645459	KIN	TM	45	56
XP_015645459	KIN	TM	59	69
XP_015645459	KIN	TM	150	165
XP_015645459	KIN	TM	288	310
XP_015645459	KIN	TM	536	549
XP_015645459	KIN	Kinase	344	384
XP_015645459	KIN	Kinase	450	506
XP_015645459	KIN	Kinase	533	556
XP_015645459	KIN	Kinase	598	626
XP_015638087	KIN	TM	6	16
XP_015638087	KIN	TM	184	204
XP_015638087	KIN	Kinase	348	399
XP_015642188	KIN	TM	2	18
XP_015642188	KIN	TM	233	253
XP_015642188	KIN	TM	488	499
XP_015642188	KIN	Kinase	292	335
XP_015642188	KIN	Kinase	401	454
XP_015642188	KIN	Kinase	481	500
XP_015642188	KIN	Kinase	549	577
NP_001332515	CN	NBS	178	205
NP_001332515	CN	NBS	256	277
NP_001332515	CN	NBS	342	378
NP_001332515	CN	NBS	402	447
NP_001332515	CN	CC	17	51
NP_001332515	CN	TM	183	194
NP_001332515	CN	TM	357	369
XP_004249557	RLK	LRR	140	169
XP_004249557	RLK	LRR	199	374
XP_004249557	RLK	TM	3	16
XP_004249557	RLK	TM	116	126
XP_004249557	RLK	TM	205	221
XP_004249557	RLK	TM	557	576
XP_004249557	RLK	TM	814	824
XP_004249557	RLK	Kinase	617	658
XP_004249557	RLK	Kinase	699	710
XP_004249557	RLK	Kinase	722	777
XP_004249557	RLK	Kinase	806	827
XP_004249557	RLK	Kinase	877	899
XP_004244306	KIN	TM	3	25
XP_004244306	KIN	Kinase	67	102
XP_004244306	KIN	Kinase	167	223
XP_004244306	KIN	Kinase	234	245
XP_004244306	KIN	Kinase	249	272
XP_004244306	KIN	Kinase	312	342
XP_004249553	KIN	Kinase	43	88
XP_004249553	KIN	Kinase	152	204
XP_015650614	KIN	TM	268	285
XP_015650614	KIN	Kinase	310	350
XP_015650614	KIN	Kinase	412	468
XP_015650614	KIN	Kinase	479	489
XP_015650614	KIN	Kinase	497	517
XP_015631255	KIN	TM	238	256
XP_015631255	KIN	Kinase	117	156
XP_015631256	KIN	Kinase	117	156
XP_025882722	RLP	TM	10	30
XP_025882722	RLP	TM	193	203
XP_025882722	RLP	TM	261	271
XP_025882722	RLP	LRR	77	97
XP_025882722	RLP	LRR	116	212
NP_001118925	RLP	TM	401	428
NP_001118925	RLP	LRR	415	522
XP_004252485	RLP	LRR	206	223
XP_004252485	RLP	LRR	256	283
XP_004252485	RLP	LRR	324	391
XP_004252485	RLP	TM	1	29
XP_004252485	RLP	TM	460	478
XP_015645989	KIN	Kinase	91	124
XP_015645988	KIN	TM	99	110
XP_015645988	KIN	TM	453	463
XP_015645988	KIN	Kinase	35	70
XP_015645988	KIN	Kinase	215	238
XP_015645988	KIN	Kinase	449	484
NP_001318840	RLK	LRR	410	497
NP_001318840	RLK	Kinase	552	594
NP_001318840	RLK	Kinase	659	714
NP_001318840	RLK	Kinase	741	762
NP_001318840	RLK	TM	2	16
NP_001318840	RLK	TM	502	523
NP_001318840	RLK	TM	750	760
XP_015621393	KIN	Kinase	172	217
XP_004230142	KIN	TM	313	324
XP_004230142	KIN	Kinase	128	159
XP_004230142	KIN	Kinase	239	277
NP_001321226	NL	NBS	28	68
NP_001321226	NL	NBS	121	147
NP_001321226	NL	NBS	153	168
NP_001321226	NL	NBS	176	202
NP_001321226	NL	NBS	204	246
NP_001321226	NL	NBS	252	293
NP_001321226	NL	TM	46	56
NP_001321226	NL	TM	217	228
NP_001321226	NL	TM	271	283
NP_001321226	NL	LRR	418	435
NP_001321226	NL	LRR	437	452
NP_001321226	NL	LRR	473	496
NP_001321224	TNL	NBS	190	230
NP_001321224	TNL	NBS	283	309
NP_001321224	TNL	NBS	315	330
NP_001321224	TNL	NBS	338	364
NP_001321224	TNL	NBS	366	408
NP_001321224	TNL	NBS	414	455
NP_001321224	TNL	LRR	580	597
NP_001321224	TNL	LRR	599	614
NP_001321224	TNL	LRR	635	658
NP_001321224	TNL	TM	208	218
NP_001321224	TNL	TM	379	390
NP_001321224	TNL	TM	433	445
NP_001321224	TNL	TIR	13	95
NP_001321224	TNL	TIR	99	127
NP_001321224	TNL	TIR	137	153
NP_001321225	TNL	NBS	190	230
NP_001321225	TNL	NBS	283	309
NP_001321225	TNL	NBS	315	330
NP_001321225	TNL	NBS	338	364
NP_001321225	TNL	NBS	366	408
NP_001321225	TNL	NBS	414	455
NP_001321225	TNL	LRR	580	597
NP_001321225	TNL	LRR	599	614
NP_001321225	TNL	TM	208	218
NP_001321225	TNL	TM	379	390
NP_001321225	TNL	TM	433	445
NP_001321225	TNL	TM	636	651
NP_001321225	TNL	TIR	13	95
NP_001321225	TNL	TIR	99	127
NP_001321225	TNL	TIR	137	153
XP_010316620	KIN	TM	1	17
XP_010316620	KIN	TM	275	295
XP_010316620	KIN	TM	523	533
XP_010316620	KIN	TM	603	615
XP_010316620	KIN	Kinase	330	368
XP_010316620	KIN	Kinase	391	401
XP_010316620	KIN	Kinase	432	488
XP_010316620	KIN	Kinase	515	538
XP_010316620	KIN	Kinase	584	610
XP_010316621	KIN	TM	8	23
XP_010316621	KIN	TM	268	290
XP_010316621	KIN	TM	517	527
XP_010316621	KIN	TM	597	607
XP_010316621	KIN	Kinase	324	362
XP_010316621	KIN	Kinase	385	395
XP_010316621	KIN	Kinase	426	482
XP_010316621	KIN	Kinase	509	532
XP_010316621	KIN	Kinase	576	604
NP_001321228	KIN	TM	3	18
NP_001321228	KIN	TM	485	513
NP_001321228	KIN	TM	644	660
NP_001321228	KIN	Kinase	546	585
NP_001321228	KIN	Kinase	648	703
NP_001321228	KIN	Kinase	717	726
NP_001321228	KIN	Kinase	735	753
NP_001321228	KIN	Kinase	809	830
NP_001321229	KIN	TM	276	304
NP_001321229	KIN	TM	404	420
NP_001321229	KIN	Kinase	337	376
NP_001321229	KIN	Kinase	408	463
NP_001321229	KIN	Kinase	477	486
NP_001321229	KIN	Kinase	495	513
NP_001321229	KIN	Kinase	569	590
NP_001189636	L	LRR	206	331
NP_001332298	KIN	Kinase	120	144
NP_001332298	KIN	Kinase	224	260
XP_015637399	KIN	TM	293	304
XP_015637399	KIN	Kinase	217	255
NP_001234146	KIN	TM	174	184
NP_001234146	KIN	Kinase	265	299
NP_849685	KIN	TM	288	303
NP_849685	KIN	Kinase	216	254
XP_015648911	CN	NBS	188	223
XP_015648911	CN	NBS	295	307
XP_015648911	CN	NBS	479	522
XP_015648911	CN	CC	132	152
XP_015648911	CN	TM	314	328
XP_015648911	CN	TM	787	797
NP_001154317	RLP	LRR	719	831
NP_001154317	RLP	TM	4	15
NP_001154317	RLP	TM	862	882
NP_001154318	RLP	TM	127	137
NP_001154318	RLP	TM	1032	1052
NP_001154318	RLP	LRR	889	1001
XP_015646184	KIN	TM	1	22
XP_015646184	KIN	TM	302	320
XP_015646184	KIN	TM	554	566
XP_015646184	KIN	Kinase	359	402
XP_015646184	KIN	Kinase	466	522
XP_015646184	KIN	Kinase	551	572
XP_015646184	KIN	Kinase	614	643
XP_015646181	KIN	TM	1	22
XP_015646181	KIN	TM	302	320
XP_015646181	KIN	TM	554	566
XP_015646181	KIN	Kinase	359	402
XP_015646181	KIN	Kinase	466	522
XP_015646181	KIN	Kinase	551	572
XP_015646181	KIN	Kinase	614	643
NP_001319070	KIN	TM	76	93
NP_001319070	KIN	TM	407	425
NP_001319070	KIN	Kinase	118	158
XP_004247017	RLK	LRR	271	367
XP_004247017	RLK	Kinase	610	653
XP_004247017	RLK	Kinase	677	687
XP_004247017	RLK	Kinase	695	705
XP_004247017	RLK	Kinase	717	772
XP_004247017	RLK	Kinase	790	801
XP_004247017	RLK	Kinase	805	826
XP_004247017	RLK	Kinase	863	893
XP_004247017	RLK	TM	1	18
XP_004247017	RLK	TM	553	580
XP_004247017	RLK	TM	723	733
NP_001185131	RLP	LRR	224	290
NP_001185131	RLP	LRR	349	451
NP_001185131	RLP	TM	4	16
NP_001185131	RLP	TM	217	227
NP_001185131	RLP	TM	263	276
NP_849425	KIN	TM	1	18
NP_849425	KIN	TM	277	301
NP_849425	KIN	Kinase	332	374
NP_849425	KIN	Kinase	397	407
NP_849425	KIN	Kinase	438	494
NP_849425	KIN	Kinase	521	544
NP_849425	KIN	Kinase	588	616
NP_849424	KIN	TM	247	259
NP_849424	KIN	TM	649	660
NP_849424	KIN	Kinase	561	614
NP_849424	KIN	Kinase	645	661
NP_849427	KIN	TM	5	21
NP_849427	KIN	TM	295	316
NP_849427	KIN	Kinase	350	388
NP_849427	KIN	Kinase	411	421
NP_849427	KIN	Kinase	452	508
XP_015614267	KIN	TM	185	195
XP_015614267	KIN	Kinase	110	150
NP_177438	TN	NBS	190	232
NP_177438	TN	NBS	274	298
NP_177438	TN	NBS	304	319
NP_177438	TN	TM	67	77
NP_177438	TN	TIR	11	93
NP_177438	TN	TIR	100	126
NP_177430	TN	NBS	258	298
NP_177430	TN	NBS	397	421
NP_177430	TN	NBS	424	466
NP_177430	TN	TM	67	79
NP_177430	TN	TIR	10	92
NP_177430	TN	TIR	100	124
NP_177432	TN	NBS	217	259
NP_177432	TN	NBS	309	336
NP_177432	TN	NBS	342	357
NP_177432	TN	TM	95	105
NP_177432	TN	TIR	39	120
NP_177432	TN	TIR	127	154
NP_177432	TN	TIR	161	183
NP_177433	TN	NBS	189	230
NP_177433	TN	NBS	275	298
NP_177433	TN	NBS	304	319
NP_177433	TN	TM	66	79
NP_177433	TN	TM	301	312
NP_177433	TN	TIR	10	92
NP_177433	TN	TIR	99	126
NP_177434	TN	NBS	186	228
NP_177434	TN	NBS	272	295
NP_177434	TN	TM	65	75
NP_177434	TN	TM	297	307
NP_177434	TN	TIR	9	91
NP_177434	TN	TIR	97	124
NP_177435	TN	NBS	189	231
NP_177435	TN	TM	65	78
NP_177435	TN	TIR	9	91
NP_177435	TN	TIR	97	124
NP_177435	TN	TIR	132	154
NP_177436	T	TM	65	75
NP_177436	T	TIR	9	91
NP_177436	T	TIR	97	124
NP_177437	TN	NBS	189	231
NP_177437	TN	NBS	271	294
NP_177437	TN	NBS	300	315
NP_177437	TN	TM	65	78
NP_177437	TN	TM	298	308
NP_177437	TN	TIR	9	91
NP_177437	TN	TIR	97	124
NP_197402	KIN	TM	209	224
NP_197402	KIN	Kinase	137	175
NP_197154	CK	CC	403	434
NP_197154	CK	TM	343	353
NP_197154	CK	Kinase	61	105
NP_197154	CK	Kinase	170	222
NP_197154	CK	Kinase	257	277
XP_025888756	KIN	TM	15	39
XP_025888756	KIN	Kinase	176	218
XP_025888756	KIN	Kinase	241	251
XP_025888756	KIN	Kinase	283	339
XP_025888756	KIN	Kinase	350	361
XP_025888756	KIN	Kinase	369	387
XP_025888756	KIN	Kinase	438	459
NP_194171	KIN	TM	187	205
NP_194171	KIN	TM	385	397
NP_194171	KIN	Kinase	118	154
NP_194179	KIN	TM	570	580
NP_194179	KIN	Kinase	769	822
NP_194179	KIN	Kinase	853	869
XP_025886376	KIN	Kinase	133	170
XP_025886374	NL	NBS	187	207
XP_025886374	NL	NBS	263	283
XP_025886374	NL	NBS	296	306
XP_025886374	NL	NBS	347	385
XP_025886374	NL	NBS	404	448
XP_025886374	NL	LRR	597	611
XP_025886374	NL	TM	1	15
XP_025886374	NL	TM	364	374
XP_025886374	NL	TM	571	583
NP_567234	KIN	TM	1	18
NP_567234	KIN	TM	39	50
NP_567234	KIN	TM	82	105
NP_567234	KIN	TM	238	258
NP_567234	KIN	TM	293	310
NP_567234	KIN	TM	452	462
NP_567234	KIN	Kinase	338	380
NP_567234	KIN	Kinase	421	432
NP_567234	KIN	Kinase	444	499
NP_567234	KIN	Kinase	526	548
NP_567234	KIN	Kinase	592	620
NP_567233	KIN	TM	1	18
NP_567233	KIN	TM	84	103
NP_567233	KIN	TM	106	122
NP_567233	KIN	TM	241	251
NP_567233	KIN	TM	299	316
NP_567233	KIN	TM	456	466
NP_567233	KIN	TM	539	549
NP_567233	KIN	Kinase	343	385
NP_567233	KIN	Kinase	426	437
NP_567233	KIN	Kinase	449	504
NP_567233	KIN	Kinase	531	553
NP_567233	KIN	Kinase	597	625
XP_025886371	N	NBS	72	91
XP_025886371	N	NBS	147	168
NP_171870	KIN	TM	278	291
NP_171870	KIN	TM	352	362
NP_171870	KIN	Kinase	323	360
XP_015633678	KIN	TM	9	21
XP_015633678	KIN	TM	47	57
XP_015633678	KIN	TM	276	291
XP_015633678	KIN	TM	525	535
XP_015633678	KIN	Kinase	321	364
XP_015633678	KIN	Kinase	433	489
XP_015633678	KIN	Kinase	517	539
XP_015633678	KIN	Kinase	594	623
XP_015633679	KIN	TM	166	181
XP_015633679	KIN	TM	415	425
XP_015633679	KIN	Kinase	211	254
XP_015633679	KIN	Kinase	323	379
XP_015633679	KIN	Kinase	407	429
XP_015633679	KIN	Kinase	484	513
NP_176135	NL	NBS	178	205
NP_176135	NL	NBS	348	384
NP_176135	NL	NBS	405	450
NP_176135	NL	TM	363	376
NP_176135	NL	TM	625	638
NP_193725	T	TM	71	81
NP_193725	T	TM	231	248
NP_193725	T	TM	258	268
NP_193725	T	TIR	51	130
NP_193725	T	TIR	136	160
NP_181758	RLK	LRR	70	114
NP_181758	RLK	LRR	116	233
NP_181758	RLK	TM	4	25
NP_181758	RLK	TM	277	293
NP_181758	RLK	Kinase	444	499
NP_181758	RLK	Kinase	547	568
NP_181758	RLK	Kinase	618	640
NP_194717	RLP	TM	116	136
NP_194717	RLP	TM	227	244
NP_194717	RLP	LRR	106	205
NP_194710	KIN	TM	138	148
NP_194710	KIN	Kinase	172	217
XP_019069083	CK	CC	395	415
XP_019069083	CK	TM	30	40
XP_019069083	CK	TM	651	668
XP_019069083	CK	Kinase	458	498
XP_019069083	CK	Kinase	561	617
XP_019069083	CK	Kinase	653	670
XP_015635635	KIN	TM	184	194
XP_015635635	KIN	TM	288	300
XP_015635635	KIN	Kinase	109	149
XP_025876870	KIN	TM	6	26
XP_025876870	KIN	TM	121	131
XP_025876870	KIN	Kinase	173	216
XP_025876870	KIN	Kinase	282	338
XP_025876870	KIN	Kinase	367	384
XP_015633494	KIN	TM	1	14
XP_015633494	KIN	TM	447	469
XP_015633494	KIN	TM	513	523
XP_015633494	KIN	TM	682	698
XP_015633494	KIN	Kinase	496	536
XP_015633494	KIN	Kinase	574	586
XP_015633494	KIN	Kinase	599	655
XP_015633494	KIN	Kinase	667	676
XP_015633494	KIN	Kinase	686	703
XP_015644462	KIN	TM	296	308
XP_015644462	KIN	Kinase	306	342
XP_015644461	KIN	TM	296	308
XP_015644461	KIN	Kinase	306	342
XP_004248175	NL	NBS	165	198
XP_004248175	NL	NBS	251	270
XP_004248175	NL	NBS	309	328
XP_004248175	NL	NBS	336	362
XP_004248175	NL	NBS	390	436
XP_004248175	NL	LRR	599	613
XP_004248175	NL	TM	1	12
XP_004248175	NL	TM	351	361
XP_025887173	RLP	TM	3	17
XP_025887173	RLP	LRR	140	153
XP_025887173	RLP	LRR	512	633
NP_001328105	KIN	TM	14	27
NP_001328105	KIN	TM	94	111
NP_001328105	KIN	TM	298	321
NP_001328105	KIN	TM	539	550
NP_001328105	KIN	Kinase	345	388
NP_001328105	KIN	Kinase	452	507
NP_001328105	KIN	Kinase	534	557
NP_001321424	KIN	TM	5	16
NP_001321424	KIN	TM	122	132
NP_001321424	KIN	Kinase	163	183
NP_001321424	KIN	Kinase	248	304
NP_001321424	KIN	Kinase	334	353
NP_001327819	KIN	TM	596	606
NP_001327819	KIN	Kinase	398	439
NP_001327819	KIN	Kinase	480	492
NP_001327819	KIN	Kinase	504	559
NP_001327819	KIN	Kinase	572	583
NP_001327819	KIN	Kinase	587	610
XP_004251441	KIN	TM	1	19
XP_004251441	KIN	TM	354	372
XP_004251441	KIN	Kinase	415	457
XP_004251441	KIN	Kinase	524	578
XP_004251441	KIN	Kinase	605	627
NP_175170	CT	CC	260	280
NP_175170	CT	TM	208	219
NP_175170	CT	TIR	16	94
NP_175170	CT	TIR	100	124
XP_015634953	RLK	LRR	287	412
XP_015634953	RLK	Kinase	714	757
XP_015634953	RLK	Kinase	780	790
XP_015634953	RLK	Kinase	796	808
XP_015634953	RLK	Kinase	821	875
XP_015634953	RLK	Kinase	887	898
XP_015634953	RLK	Kinase	965	995
XP_015634953	RLK	TM	1	13
XP_015634953	RLK	TM	134	151
XP_015634953	RLK	TM	276	288
XP_015634953	RLK	TM	302	321
XP_015634953	RLK	TM	667	686
NP_198819	KIN	TM	138	148
NP_198819	KIN	Kinase	225	261
NP_001323484	RLK	TM	2	22
NP_001323484	RLK	TM	241	253
NP_001323484	RLK	TM	349	374
NP_001323484	RLK	TM	566	581
NP_001323484	RLK	Kinase	551	599
NP_001323484	RLK	LRR	201	291
XP_015622076	KIN	TM	204	217
XP_015622076	KIN	Kinase	129	164
NP_001323483	RLK	TM	2	22
NP_001323483	RLK	TM	241	253
NP_001323483	RLK	TM	349	374
NP_001323483	RLK	TM	566	581
NP_001323483	RLK	TM	633	650
NP_001323483	RLK	Kinase	551	599
NP_001323483	RLK	Kinase	627	644
NP_001323483	RLK	LRR	201	291
NP_001329411	TNL	NBS	401	441
NP_001329411	TNL	NBS	492	509
NP_001329411	TNL	NBS	524	539
NP_001329411	TNL	NBS	547	567
NP_001329411	TNL	NBS	575	618
NP_001329411	TNL	NBS	623	665
NP_001329411	TNL	LRR	797	818
NP_001329411	TNL	LRR	820	836
NP_001329411	TNL	LRR	857	883
NP_001329411	TNL	TM	296	306
NP_001329411	TNL	TM	1075	1086
NP_001329411	TNL	TM	1217	1228
NP_001329411	TNL	TM	1312	1322
NP_001329411	TNL	TIR	256	322
NP_195442	RLK	TM	2	23
NP_195442	RLK	TM	26	36
NP_195442	RLK	TM	327	350
NP_195442	RLK	TM	451	461
NP_195442	RLK	TM	667	680
NP_195442	RLK	Kinase	451	479
NP_195442	RLK	Kinase	550	602
NP_195442	RLK	Kinase	660	681
NP_195442	RLK	Kinase	719	744
NP_195442	RLK	LRR	114	146
NP_195442	RLK	LRR	185	276
NP_001319642	NL	NBS	3	42
NP_001319642	NL	NBS	97	122
NP_001319642	NL	NBS	129	144
NP_001319642	NL	NBS	152	177
NP_001319642	NL	NBS	180	222
NP_001319642	NL	NBS	228	269
NP_001319642	NL	LRR	433	447
NP_001319642	NL	LRR	616	635
NP_001319642	NL	LRR	664	758
NP_001319642	NL	LRR	791	810
NP_001319642	NL	TM	495	505
NP_001319642	NL	TM	636	647
NP_001319642	NL	TM	758	768
NP_196857	KIN	TM	71	81
NP_196857	KIN	TM	549	560
NP_196857	KIN	Kinase	247	294
NP_001331021	CN	NBS	170	192
NP_001331021	CN	NBS	249	265
NP_001331021	CN	NBS	335	371
NP_001331021	CN	NBS	387	434
NP_001331021	CN	CC	28	62
NP_001331021	CN	TM	15	27
NP_001331021	CN	TM	337	355
NP_001331021	CN	TM	544	563
NP_001331021	CN	TM	742	752
NP_001331020	CN	NBS	170	192
NP_001331020	CN	NBS	249	265
NP_001331020	CN	NBS	335	371
NP_001331020	CN	NBS	387	434
NP_001331020	CN	CC	28	62
NP_001331020	CN	TM	15	27
NP_001331020	CN	TM	337	355
NP_001331020	CN	TM	544	563
NP_001331020	CN	TM	742	752
NP_001331022	CN	NBS	170	192
NP_001331022	CN	NBS	249	265
NP_001331022	CN	NBS	335	371
NP_001331022	CN	NBS	387	434
NP_001331022	CN	CC	28	62
NP_001331022	CN	TM	15	27
NP_001331022	CN	TM	337	355
NP_001331022	CN	TM	544	563
NP_001331022	CN	TM	742	752
XP_015617615	CN	CC	113	133
XP_015617615	CN	NBS	186	210
XP_015617615	CN	NBS	273	289
XP_015617615	CN	NBS	362	377
XP_015617615	CN	NBS	411	457
XP_015617615	CN	TM	133	148
XP_015617615	CN	TM	640	650
NP_180747	RLK	LRR	98	221
NP_180747	RLK	Kinase	346	378
NP_180747	RLK	Kinase	434	444
NP_180747	RLK	Kinase	458	514
NP_180747	RLK	Kinase	526	537
NP_180747	RLK	Kinase	606	636
NP_180747	RLK	TM	10	32
NP_180747	RLK	TM	285	311
NP_180747	RLK	TM	549	562
XP_010326820	N	NBS	344	355
XP_010326820	N	TM	802	814
XP_015611757	KIN	Kinase	146	181
XP_015611757	KIN	Kinase	238	250
XP_015611757	KIN	Kinase	262	315
XP_015611757	KIN	Kinase	346	367
XP_015611757	KIN	Kinase	415	439
XP_015611756	KIN	Kinase	147	182
XP_015611756	KIN	Kinase	239	251
XP_015611756	KIN	Kinase	263	316
XP_015611756	KIN	Kinase	347	368
XP_015611756	KIN	Kinase	416	440
XP_015635899	KIN	TM	10	27
XP_015635899	KIN	TM	519	539
XP_015635899	KIN	TM	675	685
XP_015635899	KIN	TM	701	711
XP_015635899	KIN	Kinase	584	627
XP_015635899	KIN	Kinase	667	679
XP_015635899	KIN	Kinase	693	748
XP_015635899	KIN	Kinase	760	771
XP_015635899	KIN	Kinase	775	794
NP_188782	KIN	TM	142	154
NP_188782	KIN	Kinase	2	34
NP_188782	KIN	Kinase	101	149
XP_015646612	KIN	Kinase	74	118
XP_015646612	KIN	Kinase	157	169
XP_015646612	KIN	Kinase	183	238
XP_015646612	KIN	Kinase	266	289
XP_015646612	KIN	Kinase	342	361
XP_025883409	NL	NBS	2	17
XP_025883409	NL	NBS	81	107
XP_025883409	NL	NBS	136	181
XP_025883409	NL	TM	94	105
XP_025883409	NL	TM	685	699
XP_025883409	NL	LRR	312	371
NP_001323284	RLP	TM	138	151
NP_001323284	RLP	TM	348	359
NP_001323284	RLP	TM	603	615
NP_001323284	RLP	TM	842	855
NP_001323284	RLP	TM	913	936
NP_001323284	RLP	LRR	51	70
NP_001323284	RLP	LRR	119	136
NP_001323284	RLP	LRR	272	284
NP_001323284	RLP	LRR	461	476
NP_001323284	RLP	LRR	660	673
NP_001323284	RLP	LRR	769	886
XP_025881728	N	NBS	99	121
XP_025881728	N	NBS	175	192
XP_025881728	N	NBS	262	289
XP_025881728	N	NBS	317	362
XP_025881728	N	TM	97	112
XP_015612083	CK	CC	249	283
XP_015612083	CK	TM	514	526
XP_015612083	CK	Kinase	315	355
XP_015612083	CK	Kinase	416	471
XP_015612083	CK	Kinase	508	526
XP_015612080	CK	CC	249	283
XP_015612080	CK	TM	514	526
XP_015612080	CK	Kinase	315	355
XP_015612080	CK	Kinase	416	471
XP_015612080	CK	Kinase	508	526
XP_015612081	CK	CC	249	283
XP_015612081	CK	TM	514	526
XP_015612081	CK	Kinase	315	355
XP_015612081	CK	Kinase	416	471
XP_015612081	CK	Kinase	508	526
XP_015612087	CNL	NBS	160	189
XP_015612087	CNL	NBS	240	258
XP_015612087	CNL	NBS	329	369
XP_015612087	CNL	NBS	385	431
XP_015612087	CNL	CC	34	54
XP_015612087	CNL	LRR	540	634
XP_015612087	CNL	TM	1	21
XP_015612087	CNL	TM	170	182
XP_015612087	CNL	TM	193	208
XP_015612084	CK	CC	245	279
XP_015612084	CK	TM	510	522
XP_015612084	CK	Kinase	311	351
XP_015612084	CK	Kinase	412	467
XP_015612084	CK	Kinase	504	522
XP_015612085	CNL	NBS	160	189
XP_015612085	CNL	NBS	240	258
XP_015612085	CNL	NBS	329	369
XP_015612085	CNL	NBS	385	431
XP_015612085	CNL	CC	34	54
XP_015612085	CNL	TM	1	21
XP_015612085	CNL	TM	170	182
XP_015612085	CNL	TM	193	208
XP_015612085	CNL	LRR	540	634
NP_001030878	KIN	TM	232	243
NP_001030878	KIN	Kinase	37	70
NP_001030878	KIN	Kinase	143	192
NP_001030878	KIN	Kinase	225	246
NP_001030879	KIN	Kinase	145	193
NP_001119319	TNL	NBS	196	235
NP_001119319	TNL	NBS	286	308
NP_001119319	TNL	NBS	318	333
NP_001119319	TNL	NBS	346	367
NP_001119319	TNL	NBS	370	412
NP_001119319	TNL	NBS	417	459
NP_001119319	TNL	LRR	571	591
NP_001119319	TNL	LRR	635	659
NP_001119319	TNL	LRR	733	752
NP_001119319	TNL	TM	211	223
NP_001119319	TNL	TM	383	393
NP_001119319	TNL	TM	440	454
NP_001119319	TNL	TM	589	600
NP_001119319	TNL	TM	652	668
NP_001119319	TNL	TM	973	986
NP_001119319	TNL	TM	1152	1173
NP_001119319	TNL	TIR	17	98
NP_001119319	TNL	TIR	105	133
NP_001119319	TNL	TIR	142	162
XP_015616250	N	NBS	550	593
XP_015616250	N	TM	21	32
XP_015616250	N	TM	406	417
XP_015616250	N	TM	922	933
NP_172341	KIN	TM	199	209
NP_172341	KIN	Kinase	127	161
XP_015625325	KIN	TM	401	411
XP_015625325	KIN	Kinase	313	359
NP_001320908	CNL	CC	27	61
NP_001320908	CNL	NBS	169	192
NP_001320908	CNL	NBS	331	370
NP_001320908	CNL	NBS	389	434
NP_001320908	CNL	TM	173	183
NP_001320908	CNL	TM	201	213
NP_001320908	CNL	TM	898	909
NP_001320908	CNL	LRR	536	639
NP_001320909	CNL	NBS	169	192
NP_001320909	CNL	NBS	331	370
NP_001320909	CNL	NBS	389	434
NP_001320909	CNL	CC	27	61
NP_001320909	CNL	TM	173	183
NP_001320909	CNL	TM	201	213
NP_001320909	CNL	TM	898	909
NP_001320909	CNL	LRR	536	639
XP_004248326	KIN	TM	320	332
XP_004248326	KIN	Kinase	330	366
NP_001325421	RLK	TM	10	23
NP_001325421	RLK	TM	417	428
NP_001325421	RLK	TM	464	475
NP_001325421	RLK	TM	512	544
NP_001325421	RLK	Kinase	580	622
NP_001325421	RLK	LRR	417	493
XP_004247840	N	NBS	344	355
XP_004247840	N	TM	802	814
NP_001077731	KIN	TM	20	39
NP_001077731	KIN	Kinase	167	209
NP_001077731	KIN	Kinase	232	242
NP_001077731	KIN	Kinase	274	330
NP_001077731	KIN	Kinase	341	352
NP_001077731	KIN	Kinase	360	378
NP_001077731	KIN	Kinase	429	450
XP_019068867	CN	NBS	176	211
XP_019068867	CN	NBS	265	285
XP_019068867	CN	NBS	361	379
XP_019068867	CN	NBS	409	454
XP_019068867	CN	CC	60	80
XP_019068867	CN	TM	1	20
XP_019068867	CN	TM	366	377
XP_019068867	CN	TM	428	438
XP_019068867	CN	TM	580	590
XP_019068866	CN	NBS	176	211
XP_019068866	CN	NBS	265	285
XP_019068866	CN	NBS	361	379
XP_019068866	CN	NBS	409	454
XP_019068866	CN	CC	60	80
XP_019068866	CN	TM	1	20
XP_019068866	CN	TM	366	377
XP_019068866	CN	TM	428	438
XP_019068866	CN	TM	580	590
NP_187235	KIN	TM	258	268
NP_187235	KIN	Kinase	77	103
NP_187235	KIN	Kinase	180	224
XP_019067782	RLK	TM	297	312
XP_019067782	RLK	Kinase	339	381
XP_019067782	RLK	Kinase	444	500
XP_019067782	RLK	Kinase	526	547
XP_019067782	RLK	LRR	146	282
NP_001327649	KIN	TM	548	558
NP_001327649	KIN	TM	641	653
NP_001327649	KIN	Kinase	649	685
XP_025879696	N	NBS	156	190
XP_025879696	N	TM	172	184
XP_025884233	RLK	LRR	61	146
XP_025884233	RLK	TM	1	15
XP_025884233	RLK	TM	169	187
XP_025884233	RLK	Kinase	222	265
XP_025884233	RLK	Kinase	289	299
XP_025884233	RLK	Kinase	331	386
XP_025884233	RLK	Kinase	398	409
XP_025884233	RLK	Kinase	413	436
XP_025884233	RLK	Kinase	479	509
XP_025884232	RLK	TM	1	15
XP_025884232	RLK	TM	195	213
XP_025884232	RLK	Kinase	248	291
XP_025884232	RLK	Kinase	315	325
XP_025884232	RLK	Kinase	357	412
XP_025884232	RLK	Kinase	424	435
XP_025884232	RLK	Kinase	439	462
XP_025884232	RLK	Kinase	505	535
XP_025884232	RLK	LRR	90	181
NP_566876	KIN	TM	4	14
NP_566876	KIN	TM	298	309
NP_566876	KIN	Kinase	221	264
XP_015620320	RLK	TM	12	22
XP_015620320	RLK	TM	96	106
XP_015620320	RLK	TM	137	147
XP_015620320	RLK	TM	187	200
XP_015620320	RLK	TM	259	275
XP_015620320	RLK	TM	471	481
XP_015620320	RLK	TM	521	531
XP_015620320	RLK	TM	685	710
XP_015620320	RLK	TM	748	759
XP_015620320	RLK	Kinase	734	777
XP_015620320	RLK	Kinase	852	907
XP_015620320	RLK	Kinase	942	963
XP_015620320	RLK	Kinase	1011	1040
XP_015620320	RLK	LRR	531	660
XP_015647565	RLK	TM	1	20
XP_015647565	RLK	TM	67	88
XP_015647565	RLK	TM	259	284
XP_015647565	RLK	TM	418	439
XP_015647565	RLK	TM	602	624
XP_015647565	RLK	TM	962	977
XP_015647565	RLK	Kinase	781	807
XP_015647565	RLK	Kinase	877	931
XP_015647565	RLK	Kinase	961	981
XP_015647565	RLK	LRR	468	557
XP_015642988	RLK	LRR	566	679
XP_015642988	RLK	Kinase	779	819
XP_015642988	RLK	Kinase	858	870
XP_015642988	RLK	Kinase	887	943
XP_015642988	RLK	Kinase	971	992
XP_015642988	RLK	TM	5	19
XP_015642988	RLK	TM	115	126
XP_015642988	RLK	TM	145	155
XP_015642988	RLK	TM	197	216
XP_015642988	RLK	TM	407	417
XP_015642988	RLK	TM	694	723
XP_015642988	RLK	TM	790	802
XP_010318911	KIN	TM	158	168
XP_010318911	KIN	TM	241	251
XP_010318911	KIN	Kinase	161	205
XP_010318911	KIN	Kinase	236	252
NP_001078504	KIN	TM	31	41
NP_001078504	KIN	Kinase	118	154
NP_001234779	KIN	TM	197	207
NP_001234779	KIN	TM	660	670
NP_001234779	KIN	TM	751	761
NP_001234779	KIN	Kinase	26	50
NP_001234779	KIN	Kinase	128	167
NP_187589	KIN	TM	5	15
NP_187589	KIN	TM	24	42
NP_187589	KIN	TM	69	79
NP_187589	KIN	TM	84	98
NP_187589	KIN	TM	100	111
NP_187589	KIN	TM	299	309
NP_187589	KIN	TM	439	461
NP_187589	KIN	Kinase	508	549
NP_187589	KIN	Kinase	591	603
NP_187589	KIN	Kinase	614	666
NP_187589	KIN	Kinase	677	696
XP_015629524	N	NBS	199	220
XP_015629524	N	NBS	428	471
XP_015629524	N	TM	446	457
XP_015629524	N	TM	654	664
XP_015629524	N	TM	853	863
XP_015644915	CK	CC	269	296
XP_015644915	CK	TM	485	495
XP_015644915	CK	TM	538	548
XP_015644915	CK	Kinase	3	34
XP_015644915	CK	Kinase	57	67
XP_015644915	CK	Kinase	180	201
XP_015644915	CK	Kinase	443	475
XP_015644914	CK	CC	305	332
XP_015644914	CK	TM	521	531
XP_015644914	CK	TM	574	584
XP_015644914	CK	Kinase	35	70
XP_015644914	CK	Kinase	93	103
XP_015644914	CK	Kinase	216	237
XP_015644914	CK	Kinase	479	511
XP_015639938	KIN	TM	10	47
XP_015639938	KIN	TM	156	171
XP_015639938	KIN	TM	264	297
XP_015639938	KIN	Kinase	330	372
XP_015639938	KIN	Kinase	436	490
XP_015639938	KIN	Kinase	504	514
XP_015639938	KIN	Kinase	518	541
XP_015639938	KIN	Kinase	585	613
XP_004229416	CK	CC	119	139
XP_004229416	CK	CC	642	666
XP_004229416	CK	TM	24	34
XP_004229416	CK	TM	267	277
XP_004229416	CK	Kinase	194	230
XP_015622678	N	NBS	223	243
XP_015622678	N	NBS	295	314
XP_015622678	N	NBS	386	413
XP_015622678	N	NBS	441	486
XP_015622678	N	TM	222	237
XP_015622678	N	TM	329	339
XP_015622678	N	TM	798	811
XP_015615505	RLK	LRR	526	638
XP_015615505	RLK	Kinase	729	757
XP_015615505	RLK	Kinase	817	828
XP_015615505	RLK	Kinase	840	896
XP_015615505	RLK	Kinase	929	950
XP_015615505	RLK	Kinase	1000	1020
XP_015615505	RLK	TM	11	21
XP_015615505	RLK	TM	90	125
XP_015615505	RLK	TM	190	200
XP_015615505	RLK	TM	363	373
XP_015615505	RLK	TM	404	415
XP_015615505	RLK	TM	585	596
XP_015615505	RLK	TM	640	650
XP_015615505	RLK	TM	669	689
XP_015622672	N	NBS	223	243
XP_015622672	N	NBS	295	314
XP_015622672	N	NBS	386	413
XP_015622672	N	NBS	441	486
XP_015622672	N	TM	222	237
XP_015622672	N	TM	329	339
XP_015622672	N	TM	798	811
XP_015622671	N	NBS	223	243
XP_015622671	N	NBS	295	314
XP_015622671	N	NBS	386	413
XP_015622671	N	NBS	441	486
XP_015622671	N	TM	222	237
XP_015622671	N	TM	329	339
XP_015622671	N	TM	798	811
XP_015622677	N	NBS	223	243
XP_015622677	N	NBS	295	314
XP_015622677	N	NBS	386	413
XP_015622677	N	NBS	441	486
XP_015622677	N	TM	222	237
XP_015622677	N	TM	329	339
XP_015622677	N	TM	798	811
XP_025877349	N	NBS	82	107
XP_025877349	N	NBS	138	183
XP_025877349	N	TM	95	105
XP_025877349	N	TM	286	305
XP_025877349	N	TM	503	514
XP_025877349	N	TM	538	550
XP_004242235	L	LRR	46	64
XP_004242235	L	LRR	103	129
XP_004242235	L	LRR	131	257
XP_015636545	RLK	TM	1	36
XP_015636545	RLK	TM	75	87
XP_015636545	RLK	TM	131	141
XP_015636545	RLK	TM	400	412
XP_015636545	RLK	TM	439	449
XP_015636545	RLK	TM	526	547
XP_015636545	RLK	TM	553	567
XP_015636545	RLK	TM	763	774
XP_015636545	RLK	Kinase	577	606
XP_015636545	RLK	Kinase	674	728
XP_015636545	RLK	Kinase	763	778
XP_015636545	RLK	Kinase	827	851
XP_015636545	RLK	LRR	403	514
XP_015636544	KIN	Kinase	61	97
XP_015636544	KIN	Kinase	178	227
XP_015636544	KIN	Kinase	261	283
XP_025877347	N	NBS	82	107
XP_025877347	N	NBS	138	183
XP_025877347	N	TM	95	105
XP_025877347	N	TM	286	305
XP_025877347	N	TM	503	514
XP_025877347	N	TM	538	550
XP_025877346	N	NBS	82	107
XP_025877346	N	NBS	138	183
XP_025877346	N	TM	95	105
XP_025877346	N	TM	286	305
XP_025877346	N	TM	503	514
XP_025877346	N	TM	538	550
XP_025877345	N	NBS	82	107
XP_025877345	N	NBS	138	183
XP_025877345	N	TM	95	105
XP_025877345	N	TM	286	305
XP_025877345	N	TM	503	514
XP_025877345	N	TM	538	550
XP_025877344	CN	CC	884	908
XP_025877344	CN	NBS	180	199
XP_025877344	CN	NBS	249	271
XP_025877344	CN	NBS	349	372
XP_025877344	CN	NBS	394	439
XP_025877344	CN	TM	168	189
XP_025877344	CN	TM	949	962
XP_025877344	CN	TM	1136	1147
XP_010320466	KIN	TM	191	202
XP_010320466	KIN	Kinase	68	100
XP_010320466	KIN	Kinase	161	172
XP_010320466	KIN	Kinase	184	238
XP_010320466	KIN	Kinase	271	289
XP_010320466	KIN	Kinase	335	359
XP_015647176	KIN	TM	273	284
XP_015647176	KIN	Kinase	179	209
XP_015647176	KIN	Kinase	278	330
XP_015616538	KIN	TM	12	27
XP_015616538	KIN	TM	176	189
XP_015616538	KIN	TM	286	327
XP_015616538	KIN	Kinase	357	398
XP_015616538	KIN	Kinase	436	448
XP_015616538	KIN	Kinase	460	514
XP_015616538	KIN	Kinase	528	537
XP_015616538	KIN	Kinase	544	567
XP_015616538	KIN	Kinase	617	639
NP_568041	CK	CC	228	248
NP_568041	CK	TM	386	398
NP_568041	CK	TM	468	479
NP_568041	CK	Kinase	389	435
NP_568041	CK	Kinase	465	482
XP_004235102	KIN	TM	965	976
XP_004235102	KIN	Kinase	862	900
NP_001326779	KIN	TM	316	327
NP_001326779	KIN	Kinase	61	99
NP_001326779	KIN	Kinase	168	221
NP_001326779	KIN	Kinase	253	274
XP_015631388	RLK	LRR	171	224
XP_015631388	RLK	LRR	256	345
XP_015631388	RLK	Kinase	477	517
XP_015631388	RLK	Kinase	591	639
XP_015631388	RLK	Kinase	670	688
XP_015631388	RLK	TM	4	25
XP_015631388	RLK	TM	66	76
XP_015631388	RLK	TM	93	107
XP_015631388	RLK	TM	289	299
XP_015631388	RLK	TM	398	421
XP_015631388	RLK	TM	597	614
XP_004235104	KIN	TM	1	16
XP_004235104	KIN	TM	256	276
XP_004235104	KIN	Kinase	304	345
XP_004235104	KIN	Kinase	410	465
XP_004235104	KIN	Kinase	479	488
XP_015626001	KIN	TM	200	210
XP_015626001	KIN	Kinase	108	162
XP_015626001	KIN	Kinase	193	214
XP_015626001	KIN	Kinase	259	288
XP_015626552	RLK	LRR	451	521
XP_015626552	RLK	Kinase	600	640
XP_015626552	RLK	Kinase	704	760
XP_015626552	RLK	Kinase	788	808
XP_015626552	RLK	TM	174	188
XP_015626552	RLK	TM	308	318
XP_015626552	RLK	TM	362	373
XP_015626552	RLK	TM	454	466
XP_015626552	RLK	TM	547	572
XP_015626552	RLK	TM	617	628
XP_015626551	RLK	LRR	460	530
XP_015626551	RLK	Kinase	609	649
XP_015626551	RLK	Kinase	713	769
XP_015626551	RLK	Kinase	797	817
XP_015626551	RLK	TM	183	197
XP_015626551	RLK	TM	317	327
XP_015626551	RLK	TM	371	382
XP_015626551	RLK	TM	463	475
XP_015626551	RLK	TM	556	581
XP_015626551	RLK	TM	626	637
XP_015626004	KIN	TM	8	19
XP_015626004	KIN	TM	103	119
XP_015626004	KIN	TM	450	470
XP_015626004	KIN	TM	707	720
XP_015626004	KIN	Kinase	517	557
XP_015626004	KIN	Kinase	621	677
XP_015626004	KIN	Kinase	704	727
XP_015626004	KIN	Kinase	768	798
XP_015626554	RLK	LRR	411	481
XP_015626554	RLK	Kinase	560	600
XP_015626554	RLK	Kinase	664	720
XP_015626554	RLK	Kinase	748	768
XP_015626554	RLK	TM	134	148
XP_015626554	RLK	TM	268	278
XP_015626554	RLK	TM	322	333
XP_015626554	RLK	TM	414	426
XP_015626554	RLK	TM	507	532
XP_015626554	RLK	TM	577	588
NP_192620	KIN	Kinase	90	122
XP_015614676	L	LRR	254	335
XP_015614903	NL	NBS	204	219
XP_015614903	NL	NBS	273	291
XP_015614903	NL	NBS	332	349
XP_015614903	NL	NBS	359	398
XP_015614903	NL	NBS	416	462
XP_015614903	NL	TM	1	19
XP_015614903	NL	TM	199	209
XP_015614903	NL	LRR	597	657
XP_015614902	NL	NBS	204	219
XP_015614902	NL	NBS	273	291
XP_015614902	NL	NBS	332	349
XP_015614902	NL	NBS	359	398
XP_015614902	NL	NBS	416	462
XP_015614902	NL	LRR	597	657
XP_015614902	NL	TM	1	19
XP_015614902	NL	TM	199	209
XP_015619281	RLP	LRR	275	379
XP_015619281	RLP	TM	10	31
XP_015619281	RLP	TM	99	116
XP_015619281	RLP	TM	120	137
XP_015619281	RLP	TM	186	197
NP_192625	RLK	TM	28	47
NP_192625	RLK	TM	84	94
NP_192625	RLK	TM	212	228
NP_192625	RLK	TM	479	492
NP_192625	RLK	TM	708	730
NP_192625	RLK	Kinase	763	804
NP_192625	RLK	Kinase	851	861
NP_192625	RLK	Kinase	874	930
NP_192625	RLK	LRR	578	686
XP_015613159	KIN	TM	12	32
XP_015613159	KIN	TM	384	402
XP_015613159	KIN	TM	520	542
XP_015613159	KIN	TM	847	863
XP_015613159	KIN	Kinase	596	639
XP_015613159	KIN	Kinase	663	673
XP_015613159	KIN	Kinase	705	759
XP_015613159	KIN	Kinase	773	784
XP_015613159	KIN	Kinase	793	811
NP_568438	KIN	TM	345	364
NP_568438	KIN	Kinase	392	433
NP_568438	KIN	Kinase	472	484
NP_568438	KIN	Kinase	498	554
NP_568438	KIN	Kinase	583	603
NP_568438	KIN	Kinase	644	674
NP_001031181	KIN	TM	357	367
NP_001031181	KIN	Kinase	323	362
XP_015651111	KIN	TM	108	118
XP_015651111	KIN	TM	356	378
XP_015651111	KIN	Kinase	407	446
XP_015651111	KIN	Kinase	485	497
XP_015651111	KIN	Kinase	516	570
XP_015651111	KIN	Kinase	584	593
XP_015651111	KIN	Kinase	602	622
XP_015651111	KIN	Kinase	674	692
XP_010326452	CK	CC	61	81
XP_010326452	CK	Kinase	234	265
XP_015651112	KIN	TM	108	118
XP_015651112	KIN	TM	355	377
XP_015651112	KIN	Kinase	406	445
XP_015651112	KIN	Kinase	484	496
XP_015651112	KIN	Kinase	515	569
XP_015651112	KIN	Kinase	583	592
XP_015651112	KIN	Kinase	601	621
XP_015651112	KIN	Kinase	673	691
NP_001185301	RLK	LRR	75	233
NP_001185301	RLK	TM	7	20
NP_001185301	RLK	TM	71	83
NP_001185301	RLK	TM	134	144
NP_001185301	RLK	TM	198	210
NP_001185301	RLK	TM	290	309
NP_001185301	RLK	TM	546	559
NP_001185301	RLK	TM	582	592
NP_001185301	RLK	Kinase	353	387
NP_001185301	RLK	Kinase	460	509
NP_174166	RLK	TM	1	14
NP_174166	RLK	TM	52	64
NP_174166	RLK	TM	438	448
NP_174166	RLK	TM	619	639
NP_174166	RLK	TM	849	859
NP_174166	RLK	Kinase	675	706
NP_174166	RLK	Kinase	760	772
NP_174166	RLK	Kinase	784	838
NP_174166	RLK	Kinase	869	891
NP_174166	RLK	Kinase	929	959
NP_174166	RLK	LRR	350	368
NP_174166	RLK	LRR	497	601
XP_015614010	KIN	TM	100	110
XP_015614010	KIN	Kinase	144	173
NP_174161	KIN	TM	240	255
NP_174161	KIN	Kinase	40	82
NP_174161	KIN	Kinase	157	208
NP_174161	KIN	Kinase	241	261
NP_197748	KIN	TM	205	219
NP_197748	KIN	Kinase	141	171
XP_025876309	KIN	TM	159	169
XP_025876309	KIN	Kinase	67	125
XP_025876309	KIN	Kinase	152	175
NP_001185225	KIN	TM	75	86
NP_001185225	KIN	TM	204	214
NP_001185225	KIN	Kinase	114	154
XP_025881110	KIN	TM	52	62
XP_025881110	KIN	Kinase	29	39
XP_025881110	KIN	Kinase	44	65
XP_015618594	RLK	LRR	151	263
XP_015618594	RLK	Kinase	461	498
XP_015618594	RLK	Kinase	564	621
XP_015618594	RLK	Kinase	643	664
XP_015618594	RLK	Kinase	726	755
XP_015618594	RLK	TM	17	51
XP_015618594	RLK	TM	190	204
XP_015618594	RLK	TM	250	263
XP_015618594	RLK	TM	324	349
XP_015618594	RLK	TM	607	623
NP_175698	T	TIR	38	119
NP_001328736	KIN	TM	1	19
NP_001328736	KIN	TM	277	299
NP_001328736	KIN	Kinase	328	371
NP_001328736	KIN	Kinase	394	404
NP_001328736	KIN	Kinase	435	491
NP_001328736	KIN	Kinase	503	514
NP_001328736	KIN	Kinase	520	540
NP_001328736	KIN	Kinase	579	605
NP_199537	CN	CC	23	57
NP_199537	CN	NBS	168	189
NP_199537	CN	NBS	327	363
NP_199537	CN	NBS	381	426
NP_199537	CN	TM	194	208
NP_199537	CN	TM	537	547
NP_199537	CN	TM	680	693
NP_001320129	KIN	TM	201	211
NP_001320129	KIN	Kinase	127	166
XP_025882707	KIN	TM	47	67
XP_025882707	KIN	Kinase	163	205
XP_025882707	KIN	Kinase	268	323
XP_025882707	KIN	Kinase	335	346
XP_025882707	KIN	Kinase	350	373
NP_199283	RLK	LRR	363	384
NP_199283	RLK	LRR	750	859
NP_199283	RLK	Kinase	940	978
NP_199283	RLK	Kinase	1048	1104
NP_199283	RLK	Kinase	1134	1155
NP_199283	RLK	Kinase	1206	1230
NP_199283	RLK	TM	3	17
NP_199283	RLK	TM	522	535
NP_199283	RLK	TM	871	897
XP_015617286	N	NBS	29	42
XP_015617286	N	TM	33	43
XP_015617286	N	TM	196	206
NP_001324885	KIN	Kinase	472	510
XP_004236615	RLK	TM	1	14
XP_004236615	RLK	TM	539	562
XP_004236615	RLK	TM	719	738
XP_004236615	RLK	TM	773	783
XP_004236615	RLK	Kinase	713	765
XP_004236615	RLK	Kinase	798	812
XP_004236615	RLK	Kinase	864	888
XP_004236615	RLK	LRR	88	123
XP_004236615	RLK	LRR	356	382
XP_004236615	RLK	LRR	409	521
NP_200863	KIN	TM	299	310
NP_200863	KIN	Kinase	220	263
XP_025886141	KIN	Kinase	35	77
XP_025886141	KIN	Kinase	142	198
XP_025886141	KIN	Kinase	209	220
XP_025886141	KIN	Kinase	225	246
XP_025886141	KIN	Kinase	287	316
XP_025886140	KIN	TM	283	294
XP_025886140	KIN	TM	365	375
XP_025886140	KIN	Kinase	281	329
XP_025886143	KIN	Kinase	73	129
XP_025886143	KIN	Kinase	140	151
XP_025886143	KIN	Kinase	156	177
XP_025886143	KIN	Kinase	218	247
XP_025886142	KIN	Kinase	35	77
XP_025886142	KIN	Kinase	142	198
XP_025886142	KIN	Kinase	209	220
XP_025886142	KIN	Kinase	225	246
XP_025886142	KIN	Kinase	287	316
NP_174345	KIN	TM	14	25
NP_174345	KIN	TM	134	145
NP_174345	KIN	TM	187	198
NP_174345	KIN	TM	386	397
NP_174345	KIN	TM	430	452
NP_174345	KIN	Kinase	507	549
NP_174345	KIN	Kinase	590	601
NP_174345	KIN	Kinase	613	667
NP_174345	KIN	Kinase	697	713
NP_001318061	CN	CC	63	83
NP_001318061	CN	NBS	180	200
NP_001318061	CN	NBS	245	266
NP_001318061	CN	NBS	306	325
NP_001318061	CN	NBS	338	365
NP_001318061	CN	NBS	390	436
NP_001318061	CN	TM	351	361
NP_001318061	CN	TM	553	566
NP_001318061	CN	TM	649	659
NP_001318061	CN	TM	758	778
NP_195638	RLK	TM	3	19
NP_195638	RLK	TM	114	124
NP_195638	RLK	TM	184	196
NP_195638	RLK	TM	216	226
NP_195638	RLK	TM	321	331
NP_195638	RLK	TM	416	437
NP_195638	RLK	TM	689	706
NP_195638	RLK	Kinase	488	531
NP_195638	RLK	Kinase	602	652
NP_195638	RLK	LRR	60	76
NP_195638	RLK	LRR	128	158
NP_195638	RLK	LRR	175	201
NP_195638	RLK	LRR	224	263
NP_195638	RLK	LRR	270	372
NP_001329872	N	NBS	27	68
NP_001329872	N	NBS	117	143
NP_001329872	N	NBS	172	198
NP_001329872	N	NBS	200	240
NP_001329872	N	TM	277	290
NP_001329872	N	TM	577	589
XP_025878573	CN	CC	308	328
XP_025878573	CN	CC	591	611
XP_025878573	CN	CC	962	983
XP_025878573	CN	CC	999	1023
XP_025878573	CN	NBS	363	398
XP_025878574	CN	CC	41	61
XP_025878574	CN	NBS	239	273
XP_025878574	CN	NBS	279	288
XP_025878574	CN	NBS	330	343
XP_025878574	CN	TM	1	22
XP_025878574	CN	TM	252	262
XP_025878576	CNL	CC	34	54
XP_025878576	CNL	NBS	190	211
XP_025878576	CNL	NBS	261	280
XP_025878576	CNL	NBS	345	382
XP_025878576	CNL	NBS	400	443
XP_025878576	CNL	LRR	537	644
XP_025878576	CNL	LRR	858	878
XP_025878576	CNL	TM	360	372
XP_019070802	KIN	TM	174	190
XP_019070802	KIN	TM	238	256
XP_019070802	KIN	Kinase	107	147
XP_019070804	KIN	TM	174	190
XP_019070804	KIN	TM	238	256
XP_019070804	KIN	Kinase	107	147
XP_019070805	KIN	TM	174	190
XP_019070805	KIN	TM	238	256
XP_019070805	KIN	Kinase	107	147
NP_563832	CK	CC	109	129
NP_563832	CK	CC	623	643
NP_563832	CK	TM	77	87
NP_563832	CK	TM	96	106
NP_563832	CK	TM	258	268
NP_563832	CK	Kinase	73	99
NP_563832	CK	Kinase	184	220
NP_190664	CNL	NBS	187	204
NP_190664	CNL	NBS	252	273
NP_190664	CNL	NBS	342	380
NP_190664	CNL	NBS	400	446
NP_190664	CNL	CC	17	68
NP_190664	CNL	TM	180	193
NP_190664	CNL	TM	629	639
NP_190664	CNL	LRR	544	620
XP_015643907	CN	CC	106	126
XP_015643907	CN	NBS	174	210
XP_015643907	CN	NBS	227	243
XP_015643907	CN	NBS	275	289
XP_015643907	CN	NBS	367	396
XP_015643907	CN	NBS	415	461
XP_015643907	CN	TM	1	32
XP_015643907	CN	TM	187	199
XP_015643907	CN	TM	374	389
XP_004247677	RLK	TM	75	86
XP_004247677	RLK	TM	586	596
XP_004247677	RLK	TM	1001	1011
XP_004247677	RLK	Kinase	902	933
XP_004247677	RLK	LRR	197	267
NP_199758	KIN	Kinase	297	351
NP_199758	KIN	Kinase	381	399
XP_025879874	CNL	CC	53	73
XP_025879874	CNL	NBS	184	223
XP_025879874	CNL	NBS	268	288
XP_025879874	CNL	NBS	356	383
XP_025879874	CNL	NBS	408	454
XP_025879874	CNL	LRR	615	633
XP_025879874	CNL	TM	4	16
XP_025879874	CNL	TM	197	214
XP_025879874	CNL	TM	426	438
XP_015616887	KIN	TM	229	245
XP_015616887	KIN	TM	387	398
XP_015616887	KIN	Kinase	50	77
XP_015616887	KIN	Kinase	155	190
XP_015615761	NL	NBS	226	244
XP_015615761	NL	NBS	299	316
XP_015615761	NL	NBS	458	501
XP_015615761	NL	TM	189	201
XP_015615761	NL	TM	227	237
XP_015615761	NL	TM	401	412
XP_015615761	NL	LRR	672	749
XP_015616734	RLK	TM	5	20
XP_015616734	RLK	TM	417	435
XP_015616734	RLK	TM	645	665
XP_015616734	RLK	TM	868	886
XP_015616734	RLK	Kinase	689	733
XP_015616734	RLK	Kinase	811	863
XP_015616734	RLK	Kinase	882	893
XP_015616734	RLK	Kinase	899	920
XP_015616734	RLK	Kinase	973	999
XP_015616734	RLK	LRR	416	440
XP_015616734	RLK	LRR	514	625
XP_010313851	KIN	TM	15	39
XP_010313851	KIN	Kinase	176	218
XP_010313851	KIN	Kinase	241	251
XP_010313851	KIN	Kinase	283	339
XP_010313851	KIN	Kinase	350	361
XP_010313851	KIN	Kinase	369	387
XP_010313851	KIN	Kinase	438	459
XP_010322355	KIN	TM	313	334
XP_010322355	KIN	Kinase	378	418
XP_010322355	KIN	Kinase	485	539
XP_010322355	KIN	Kinase	553	564
XP_010322355	KIN	Kinase	573	591
XP_010313854	KIN	TM	15	39
XP_010313854	KIN	Kinase	176	218
XP_010313854	KIN	Kinase	241	251
XP_010313854	KIN	Kinase	283	339
XP_010313854	KIN	Kinase	350	361
XP_010313854	KIN	Kinase	369	387
XP_010313854	KIN	Kinase	438	459
XP_010313855	RLK	TM	159	179
XP_010313855	RLK	TM	484	495
XP_010313855	RLK	Kinase	327	366
XP_010313855	RLK	Kinase	433	488
XP_010313855	RLK	Kinase	516	537
XP_010313855	RLK	LRR	2	87
XP_015618956	CN	CC	64	84
XP_015618956	CN	NBS	182	200
XP_015618956	CN	NBS	392	434
XP_015618956	CN	TM	11	21
XP_015618956	CN	TM	178	190
XP_015618956	CN	TM	620	630
XP_015618956	CN	TM	875	887
XP_015618956	CN	TM	1050	1061
XP_010322358	KIN	TM	314	335
XP_010322358	KIN	Kinase	373	413
XP_010322358	KIN	Kinase	480	534
XP_010322358	KIN	Kinase	548	559
XP_010322358	KIN	Kinase	568	586
XP_019070738	KIN	TM	123	135
XP_019070738	KIN	TM	156	166
XP_019070738	KIN	TM	188	201
XP_019070738	KIN	TM	243	254
XP_019070738	KIN	Kinase	148	209
XP_019070738	KIN	Kinase	282	308
NP_180274	RLK	TM	1	20
NP_180274	RLK	TM	75	91
NP_180274	RLK	TM	152	164
NP_180274	RLK	TM	255	268
NP_180274	RLK	TM	418	429
NP_180274	RLK	TM	565	585
NP_180274	RLK	TM	920	932
NP_180274	RLK	Kinase	831	884
NP_180274	RLK	Kinase	914	934
NP_180274	RLK	LRR	403	447
NP_180274	RLK	LRR	454	538
XP_010312674	RLP	TM	2	18
XP_010312674	RLP	TM	107	117
XP_010312674	RLP	TM	343	353
XP_010312674	RLP	TM	490	506
XP_010312674	RLP	LRR	60	73
XP_010312674	RLP	LRR	163	180
XP_010312674	RLP	LRR	313	333
XP_010312674	RLP	LRR	508	608
XP_015617423	N	NBS	208	226
XP_015617423	N	NBS	278	297
XP_015617423	N	NBS	376	414
XP_015617423	N	NBS	422	466
XP_015617423	N	TM	1	16
XP_015617423	N	TM	442	456
XP_015617423	N	TM	995	1005
XP_015617423	N	TM	1073	1095
XP_015617423	N	TM	1169	1181
XP_015617422	N	NBS	208	226
XP_015617422	N	NBS	278	297
XP_015617422	N	NBS	376	414
XP_015617422	N	NBS	422	466
XP_015617422	N	TM	1	16
XP_015617422	N	TM	442	456
XP_015617422	N	TM	995	1005
XP_015617422	N	TM	1073	1095
XP_015617422	N	TM	1169	1181
XP_019070734	CK	CC	28	55
XP_019070734	CK	TM	308	318
XP_019070734	CK	Kinase	573	627
XP_019070734	CK	Kinase	655	673
XP_015617420	N	NBS	208	226
XP_015617420	N	NBS	278	297
XP_015617420	N	NBS	376	414
XP_015617420	N	NBS	422	466
XP_015617420	N	TM	1	16
XP_015617420	N	TM	442	456
XP_015617420	N	TM	995	1005
XP_015617420	N	TM	1073	1095
XP_015617420	N	TM	1169	1181
XP_015625190	KIN	TM	211	223
XP_015625190	KIN	TM	295	309
XP_015625190	KIN	Kinase	305	341
XP_004241858	RLK	LRR	120	227
XP_004241858	RLK	TM	1	19
XP_004241858	RLK	TM	123	133
XP_004241858	RLK	TM	280	301
XP_004241858	RLK	Kinase	391	433
XP_004241858	RLK	Kinase	498	554
XP_004241858	RLK	Kinase	578	601
XP_004241858	RLK	Kinase	654	673
NP_001329064	KIN	Kinase	20	75
NP_001329064	KIN	Kinase	103	126
NP_001329065	KIN	Kinase	78	133
NP_001329065	KIN	Kinase	161	184
NP_001329066	KIN	Kinase	57	102
NP_001329066	KIN	Kinase	167	222
NP_001329066	KIN	Kinase	250	273
XP_015641263	KIN	TM	406	416
XP_015641263	KIN	Kinase	135	172
XP_015621697	KIN	TM	30	48
XP_015621697	KIN	Kinase	181	223
XP_015621697	KIN	Kinase	246	256
XP_015621697	KIN	Kinase	288	344
XP_015621697	KIN	Kinase	355	366
XP_015621697	KIN	Kinase	374	392
XP_015621697	KIN	Kinase	443	464
NP_179509	RLK	LRR	417	487
NP_179509	RLK	TM	1	23
NP_179509	RLK	TM	518	534
NP_179509	RLK	Kinase	564	603
NP_179509	RLK	Kinase	666	722
NP_179509	RLK	Kinase	753	771
NP_179509	RLK	Kinase	819	842
XP_015645555	KIN	TM	217	228
XP_015645555	KIN	Kinase	115	154
NP_179503	KIN	TM	1	22
NP_179503	KIN	TM	438	460
NP_179503	KIN	TM	668	681
NP_179503	KIN	Kinase	483	523
NP_179503	KIN	Kinase	561	573
NP_179503	KIN	Kinase	588	643
NP_179503	KIN	Kinase	673	693
XP_015621698	KIN	TM	319	329
XP_015621698	KIN	Kinase	63	101
XP_015621698	KIN	Kinase	170	222
XP_015621698	KIN	Kinase	253	276
XP_025875888	N	NBS	186	220
XP_025875888	N	NBS	274	293
XP_025875888	N	NBS	308	322
XP_025875888	N	NBS	366	395
XP_025875888	N	NBS	419	464
XP_025875888	N	TM	1	15
XP_025875888	N	TM	376	388
XP_025875888	N	TM	864	878
XP_015631098	KIN	TM	129	147
XP_015631098	KIN	Kinase	58	95
XP_015631099	KIN	TM	129	147
XP_015631099	KIN	Kinase	58	95
XP_015631096	KIN	TM	200	218
XP_015631096	KIN	Kinase	129	166
XP_015631097	KIN	TM	129	147
XP_015631097	KIN	Kinase	58	95
NP_175437	CN	NBS	175	207
NP_175437	CN	NBS	260	281
NP_175437	CN	NBS	351	386
NP_175437	CN	NBS	411	456
NP_175437	CN	CC	31	51
NP_175437	CN	TM	361	376
XP_025876750	RLK	LRR	419	443
XP_025876750	RLK	LRR	492	514
XP_025876750	RLK	LRR	566	669
XP_025876750	RLK	TM	1	16
XP_025876750	RLK	TM	75	86
XP_025876750	RLK	TM	290	315
XP_025876750	RLK	TM	503	514
XP_025876750	RLK	TM	690	713
XP_025876750	RLK	TM	897	908
XP_025876750	RLK	Kinase	739	785
XP_025876750	RLK	Kinase	859	915
XP_025876750	RLK	Kinase	932	943
XP_025876750	RLK	Kinase	947	969
XP_025876750	RLK	Kinase	1017	1043
XP_015620909	CN	CC	36	56
XP_015620909	CN	CC	116	136
XP_015620909	CN	NBS	185	212
XP_015620909	CN	NBS	262	277
XP_015620909	CN	NBS	345	371
XP_015620909	CN	NBS	403	446
XP_015620909	CN	TM	1	20
XP_015620909	CN	TM	352	366
XP_015620909	CN	TM	655	671
XP_010320196	KIN	TM	236	246
XP_010320196	KIN	Kinase	35	79
XP_010320196	KIN	Kinase	147	198
XP_010320196	KIN	Kinase	231	250
NP_191538	KIN	TM	239	252
NP_191538	KIN	Kinase	167	209
XP_025880462	KIN	TM	9	19
XP_025880462	KIN	TM	250	260
XP_025880462	KIN	Kinase	246	291
XP_015629173	KIN	TM	6	19
XP_015629173	KIN	TM	87	99
XP_015629173	KIN	TM	307	325
XP_015629173	KIN	TM	562	574
XP_015629173	KIN	Kinase	367	410
XP_015629173	KIN	Kinase	475	530
XP_015629173	KIN	Kinase	557	580
XP_015629173	KIN	Kinase	621	651
XP_025880467	CN	NBS	462	504
XP_025880467	CN	CC	341	361
XP_025880467	CN	TM	305	315
XP_025880467	CN	TM	478	490
XP_004250576	TNL	NBS	174	210
XP_004250576	TNL	NBS	272	286
XP_004250576	TNL	NBS	321	346
XP_004250576	TNL	NBS	349	391
XP_004250576	TNL	NBS	398	440
XP_004250576	TNL	TM	188	206
XP_004250576	TNL	TM	287	297
XP_004250576	TNL	TM	767	777
XP_004250576	TNL	TM	863	874
XP_004250576	TNL	TM	951	964
XP_004250576	TNL	TIR	9	72
XP_004250576	TNL	TIR	79	105
XP_004250576	TNL	TIR	114	136
XP_004250576	TNL	LRR	650	672
XP_004250576	TNL	LRR	674	693
XP_025880469	KIN	Kinase	15	26
XP_025880469	KIN	Kinase	37	92
XP_025880469	KIN	Kinase	121	144
XP_025880469	KIN	Kinase	199	220
NP_191533	KIN	TM	1	18
NP_191533	KIN	TM	63	74
NP_191533	KIN	TM	277	299
NP_191533	KIN	Kinase	320	363
NP_191533	KIN	Kinase	405	415
NP_191533	KIN	Kinase	431	486
NP_191533	KIN	Kinase	513	536
NP_191532	KIN	TM	1	20
NP_191532	KIN	TM	277	300
NP_191532	KIN	Kinase	322	365
NP_191532	KIN	Kinase	407	417
NP_191532	KIN	Kinase	433	488
NP_191532	KIN	Kinase	500	511
NP_191534	KIN	TM	4	16
NP_191534	KIN	TM	248	268
NP_191534	KIN	Kinase	290	333
NP_191534	KIN	Kinase	398	453
NP_191534	KIN	Kinase	465	475
NP_191534	KIN	Kinase	480	503
XP_004249202	RLK	LRR	85	100
XP_004249202	RLK	LRR	109	122
XP_004249202	RLK	LRR	305	331
XP_004249202	RLK	LRR	406	519
XP_004249202	RLK	Kinase	707	759
XP_004249202	RLK	Kinase	792	806
XP_004249202	RLK	Kinase	858	882
XP_004249202	RLK	TM	4	17
XP_004249202	RLK	TM	168	181
XP_004249202	RLK	TM	535	556
XP_004249202	RLK	TM	714	732
XP_004249202	RLK	TM	767	777
NP_179443	KIN	TM	6	23
NP_179443	KIN	Kinase	58	83
NP_179443	KIN	Kinase	136	153
NP_001326847	KIN	TM	287	297
NP_001326847	KIN	TM	410	420
NP_001326847	KIN	Kinase	207	253
NP_001326846	KIN	TM	287	297
NP_001326846	KIN	Kinase	207	253
XP_004232341	KIN	TM	1	17
XP_004232341	KIN	TM	153	168
XP_004232341	KIN	TM	187	210
XP_004232341	KIN	TM	263	288
XP_004232341	KIN	Kinase	329	369
XP_004232341	KIN	Kinase	434	489
XP_004232341	KIN	Kinase	521	538
XP_004232341	KIN	Kinase	583	610
XP_015637001	KIN	TM	34	51
XP_015637001	KIN	TM	527	550
XP_015637001	KIN	TM	708	718
XP_015637001	KIN	Kinase	591	634
XP_015637001	KIN	Kinase	674	686
XP_015637001	KIN	Kinase	700	755
XP_015637001	KIN	Kinase	767	778
XP_015637001	KIN	Kinase	782	801
NP_001330418	KIN	TM	112	122
NP_001330418	KIN	TM	434	456
NP_001330418	KIN	Kinase	484	522
NP_001330418	KIN	Kinase	560	572
NP_001330418	KIN	Kinase	588	639
NP_001330418	KIN	Kinase	653	662
NP_001330418	KIN	Kinase	669	688
XP_004250411	RLK	LRR	98	126
XP_004250411	RLK	LRR	146	173
XP_004250411	RLK	LRR	462	589
XP_004250411	RLK	TM	13	23
XP_004250411	RLK	TM	86	101
XP_004250411	RLK	TM	522	532
XP_004250411	RLK	TM	612	641
XP_004250411	RLK	Kinase	686	715
XP_004250411	RLK	Kinase	779	834
XP_004250411	RLK	Kinase	862	885
XP_004250411	RLK	Kinase	931	956
XP_004250410	KIN	TM	1	32
XP_004250410	KIN	TM	72	92
XP_004250410	KIN	TM	374	396
XP_004250410	KIN	Kinase	458	500
XP_004250410	KIN	Kinase	552	564
XP_004250410	KIN	Kinase	578	630
XP_004250410	KIN	Kinase	646	656
XP_004250410	KIN	Kinase	661	681
XP_004250410	KIN	Kinase	738	756
NP_568231	KIN	TM	335	347
NP_568231	KIN	Kinase	140	183
NP_568231	KIN	Kinase	247	303
NP_568231	KIN	Kinase	315	326
NP_568231	KIN	Kinase	334	353
XP_015624322	RLP	LRR	356	378
XP_015624322	RLP	LRR	567	680
XP_015624322	RLP	TM	19	40
XP_015624322	RLP	TM	127	137
XP_015624322	RLP	TM	276	287
XP_015624322	RLP	TM	699	718
XP_015624321	RLP	LRR	793	815
XP_015624321	RLP	LRR	1004	1117
XP_015624321	RLP	TM	16	30
XP_015624321	RLP	TM	196	208
XP_015624321	RLP	TM	263	275
XP_015624321	RLP	TM	395	407
XP_015624321	RLP	TM	564	579
XP_015624321	RLP	TM	641	653
XP_015624321	RLP	TM	706	724
XP_015624321	RLP	TM	1136	1155
NP_179990	RLK	TM	3	19
NP_179990	RLK	TM	159	169
NP_179990	RLK	TM	593	606
NP_179990	RLK	TM	653	665
NP_179990	RLK	Kinase	647	691
NP_179990	RLK	Kinase	758	812
NP_179990	RLK	Kinase	851	873
NP_179990	RLK	Kinase	925	949
NP_179990	RLK	LRR	54	72
NP_179990	RLK	LRR	418	443
NP_179990	RLK	LRR	447	464
NP_179990	RLK	LRR	471	587
XP_015611145	KIN	TM	106	126
XP_015611145	KIN	Kinase	221	263
XP_015611145	KIN	Kinase	327	382
XP_015611145	KIN	Kinase	410	432
XP_019069329	KIN	TM	1	13
XP_019069329	KIN	TM	189	200
XP_019069329	KIN	TM	246	266
XP_019069329	KIN	Kinase	304	345
XP_019069329	KIN	Kinase	383	395
XP_019069329	KIN	Kinase	412	467
XP_019069329	KIN	Kinase	481	490
XP_019069329	KIN	Kinase	499	520
XP_015610817	KIN	TM	19	39
XP_015610817	KIN	Kinase	174	216
XP_015610817	KIN	Kinase	239	249
XP_015610817	KIN	Kinase	282	337
XP_015610817	KIN	Kinase	348	359
XP_015610817	KIN	Kinase	367	386
XP_015610817	KIN	Kinase	435	457
XP_015610815	NL	NBS	174	211
XP_015610815	NL	NBS	264	282
XP_015610815	NL	NBS	321	338
XP_015610815	NL	NBS	351	389
XP_015610815	NL	NBS	409	456
XP_015610815	NL	LRR	564	664
XP_015610815	NL	TM	35	52
XP_015610815	NL	TM	191	205
XP_015610815	NL	TM	648	660
XP_015610815	NL	TM	786	796
XP_015610815	NL	TM	974	985
NP_001319584	CK	CC	455	485
NP_001319584	CK	TM	354	366
NP_001319584	CK	Kinase	136	182
XP_010317918	KIN	TM	10	29
XP_010317918	KIN	TM	428	451
XP_010317918	KIN	Kinase	480	514
XP_010317918	KIN	Kinase	578	630
XP_010317918	KIN	Kinase	696	726
XP_025877480	RLP	LRR	59	78
XP_025877480	RLP	LRR	91	169
XP_025877480	RLP	TM	1	15
[truncated: 48,207 more rows]
