# Supplementary material for: RefPlantNLR is a comprehensive collection of experimentally validated plant disease resistance proteins from the NLR family
Source: PLoS Biol. 2021 Oct 20;19(10):e3001124. doi: 10.1371/journal.pbio.3001124 (PMC8559963; doi:10.1371/journal.pbio.3001124)
Supplement: S3 Appendix — Scripts and data. (ZIP) [file pbio.3001124.s034.zip › Appendix_S3_Benchmarking_Proteomes/MISSING/DRAGO2.lst]

XP_010314103
XP_015647538
XP_025877195
XP_025877209
NP_001319463
NP_001320307
NP_001321943
NP_001325822
NP_001327493
NP_001327494
NP_001332027
NP_171802
NP_177218
NP_179082
NP_194591
NP_195704
NP_198720
NP_200637
NP_565616
NP_567813
NP_568675
XP_015611597
XP_015611598
XP_015612514
XP_015612515
XP_015613646
XP_015615176
XP_015615459
XP_015617286
XP_015617630
XP_015617905
XP_015620570
XP_015621656
XP_015626952
XP_015628374
XP_015630494
XP_015632347
XP_015632348
XP_015634250
XP_015636883
XP_015641553
XP_025879817
XP_025879818
XP_025879819
XP_025880552
NP_001234112
NP_001234370
NP_001303989
NP_001311224
XP_004231928
XP_004234202
XP_004237370
XP_004242453
XP_004242474
XP_004242616
XP_004243821
XP_004245091
XP_004245583
XP_004247213
XP_004247840
XP_004249302
XP_004252105
XP_004252689
XP_010314563
XP_010318668
XP_010319693
XP_010319694
XP_010319735
XP_010319736
XP_010320704
XP_010322648
XP_010323198
XP_010325032
XP_010325389
XP_010325390
XP_010325391
XP_010325392
XP_010325534
XP_010325536
XP_010326426
XP_010326820
XP_025884559
XP_025884560
XP_025885239
XP_025885240
XP_025885242
XP_025885243
XP_025885244
XP_025888067
XP_015624350
XP_015643904
XP_019068112
XP_025885509
XP_025885510
