# Supplementary material for: RefPlantNLR is a comprehensive collection of experimentally validated plant disease resistance proteins from the NLR family
Source: PLoS Biol. 2021 Oct 20;19(10):e3001124. doi: 10.1371/journal.pbio.3001124 (PMC8559963; doi:10.1371/journal.pbio.3001124)
Supplement: S3 Appendix — Scripts and data. (ZIP) [file pbio.3001124.s034.zip › Appendix_S3_Benchmarking_Proteomes/MISSING/DRAGO2.gff3]

NP_001319463	fimo	sequence_motif	34	54	94.2	+	.	Name=P-loop;Signature=Motif 1;pvalue=3.77e-10;1.92e-05;sequence=WITGLSGSGKSTLACSLSREL
NP_001320307	fimo	sequence_motif	99	119	86.5	+	.	Name=P-loop;Signature=Motif 1;pvalue=2.21e-09;9.9e-05;sequence=GLAGPPGAGKSTVANEVVRRV
NP_001321943	fimo	sequence_motif	306	326	80.2	+	.	Name=P-loop;Signature=Motif 1;pvalue=9.49e-09;0.000367;sequence=AIVGLSGSGKSTLVNLLLQLY
NP_001325822	fimo	sequence_motif	98	118	77.3	+	.	Name=P-loop;Signature=Motif 1;pvalue=1.87e-08;0.000677;sequence=CLAGPPGVGKTSIAHSIARAL
NP_001327493	fimo	sequence_motif	34	54	94.2	+	.	Name=P-loop;Signature=Motif 1;pvalue=3.77e-10;1.92e-05;sequence=WITGLSGSGKSTLACSLSREL
NP_001327494	fimo	sequence_motif	34	54	94.2	+	.	Name=P-loop;Signature=Motif 1;pvalue=3.77e-10;1.92e-05;sequence=WITGLSGSGKSTLACSLSREL
NP_001332027	fimo	sequence_motif	428	448	78.4	+	.	Name=P-loop;Signature=Motif 1;pvalue=1.43e-08;0.000534;sequence=ALVGPSGGGKTTIANLIERFY
NP_171802	fimo	sequence_motif	99	119	86.5	+	.	Name=P-loop;Signature=Motif 1;pvalue=2.21e-09;9.9e-05;sequence=GLAGPPGAGKSTVANEVVRRV
NP_177218	fimo	sequence_motif	487	507	80.2	+	.	Name=P-loop;Signature=Motif 1;pvalue=9.49e-09;0.000367;sequence=AIVGLSGSGKSTLVNLLLQLY
NP_179082	fimo	sequence_motif	105	125	94.6	+	.	Name=P-loop;Signature=Motif 1;pvalue=3.42e-10;1.78e-05;sequence=WVTGLSGSGKSTLACALNQML
NP_194591	fimo	sequence_motif	469	489	103	+	.	Name=P-loop;Signature=Motif 1;pvalue=5.34e-11;2.95e-06;sequence=AIVGSSGSGKSTILRMIFRFF
NP_195704	fimo	sequence_motif	119	139	74.8	+	.	Name=P-loop;Signature=Motif 1;pvalue=3.29e-08;0.00116;sequence=WITGLSGSGKSTVACALSKAL
NP_198720	fimo	sequence_motif	428	448	78.4	+	.	Name=P-loop;Signature=Motif 1;pvalue=1.43e-08;0.000534;sequence=ALVGPSGGGKTTIANLIERFY
NP_200637	fimo	sequence_motif	193	213	91.7	+	.	Name=P-loop;Signature=Motif 1;pvalue=6.76e-10;3.42e-05;sequence=LLYGPPGTGKTMLAKAVANHT
NP_565616	fimo	sequence_motif	264	284	67.2	+	.	Name=P-loop;Signature=Motif 1;pvalue=1.88e-07;0.00518;sequence=LLVGPPGTGKTMLARAIAGEA
NP_567813	fimo	sequence_motif	467	487	103	+	.	Name=P-loop;Signature=Motif 1;pvalue=5.34e-11;2.95e-06;sequence=AIVGSSGSGKSTILRMIFRFF
NP_568675	fimo	sequence_motif	405	425	80.6	+	.	Name=P-loop;Signature=Motif 1;pvalue=8.61e-09;0.00034;sequence=CFVGPPGVGKTSLASSIAAAL
XP_004231928	fimo	sequence_motif	135	155	73.9	+	.	Name=P-loop;Signature=Motif 1;pvalue=4.03e-08;0.00185;sequence=WITGLSGSGKSTVACALGRCL
XP_019068112	fimo	sequence_motif	85	105	103	+	.	Name=P-loop;Signature=Motif 1;pvalue=4.94e-11;4.04e-06;sequence=GVIGPPGVGKSTIMNEIYGFD
XP_025885509	fimo	sequence_motif	85	105	103	+	.	Name=P-loop;Signature=Motif 1;pvalue=4.94e-11;4.04e-06;sequence=GVIGPPGVGKSTIMNEIYGFD
XP_025885510	fimo	sequence_motif	85	105	103	+	.	Name=P-loop;Signature=Motif 1;pvalue=4.94e-11;4.04e-06;sequence=GVIGPPGVGKSTIMNEIYGFD
XP_004234202	fimo	sequence_motif	64	84	67.7	+	.	Name=P-loop;Signature=Motif 1;pvalue=1.69e-07;0.00608;sequence=GIVGPSGAGKSTLLDILAAGT
NP_001311224	fimo	sequence_motif	424	444	78.4	+	.	Name=P-loop;Signature=Motif 1;pvalue=1.43e-08;0.000723;sequence=ALVGPSGGGKTTIANLIERFY
XP_010318668	fimo	sequence_motif	178	198	80.5	+	.	Name=P-loop;Signature=Motif 1;pvalue=8.81e-09;0.000476;sequence=LLWGPPGTGKTSIARAIVNTC
NP_001234112	fimo	sequence_motif	108	128	67.1	+	.	Name=P-loop;Signature=Motif 1;pvalue=1.94e-07;0.0067;sequence=YLVGMMGCGKTTVGRILAETL
XP_010319693	fimo	sequence_motif	108	128	67.1	+	.	Name=P-loop;Signature=Motif 1;pvalue=1.94e-07;0.0067;sequence=YLVGMMGCGKTTVGRILAETL
XP_010319694	fimo	sequence_motif	108	128	67.1	+	.	Name=P-loop;Signature=Motif 1;pvalue=1.94e-07;0.0067;sequence=YLVGMMGCGKTTVGRILAETL
XP_010320704	fimo	sequence_motif	524	544	99.1	+	.	Name=P-loop;Signature=Motif 1;pvalue=1.22e-10;9.24e-06;sequence=GIGGPSGSGKTSLARKMANIV
XP_010320704	fimo	sequence_motif	66	86	85.2	+	.	Name=P-loop;Signature=Motif 1;pvalue=3.03e-09;0.000184;sequence=GIGGPSGSGKTSLAEKVASVL
XP_010322648	fimo	sequence_motif	76	96	113	+	.	Name=P-loop;Signature=Motif 1;pvalue=5.52e-12;4.95e-07;sequence=GIIGPSGSGKSTILRALNRLW
XP_004242474	fimo	sequence_motif	199	219	88.8	+	.	Name=P-loop;Signature=Motif 1;pvalue=1.3e-09;8.8e-05;sequence=LLYGPPGTGKTMLAKAVAHHT
XP_004242453	fimo	sequence_motif	199	219	88.8	+	.	Name=P-loop;Signature=Motif 1;pvalue=1.3e-09;8.8e-05;sequence=LLYGPPGTGKTMLAKAVAHHT
XP_004242616	fimo	sequence_motif	448	468	78.5	+	.	Name=P-loop;Signature=Motif 1;pvalue=1.39e-08;0.000708;sequence=LLSGMPGIGKTTSAKVVSQLL
XP_010323198	fimo	sequence_motif	448	468	78.5	+	.	Name=P-loop;Signature=Motif 1;pvalue=1.39e-08;0.000708;sequence=LLSGMPGIGKTTSAKVVSQLL
XP_004243821	fimo	sequence_motif	64	84	70.5	+	.	Name=P-loop;Signature=Motif 1;pvalue=8.87e-08;0.00364;sequence=AVVGPSGAGKTTLLDILAGNV
XP_004245091	fimo	sequence_motif	267	287	67.2	+	.	Name=P-loop;Signature=Motif 1;pvalue=1.88e-07;0.00656;sequence=LLVGPPGTGKTMLARAIAGEA
XP_010325032	fimo	sequence_motif	264	284	67.2	+	.	Name=P-loop;Signature=Motif 1;pvalue=1.88e-07;0.00656;sequence=LLVGPPGTGKTMLARAIAGEA
XP_025888067	fimo	sequence_motif	127	147	67.2	+	.	Name=P-loop;Signature=Motif 1;pvalue=1.88e-07;0.00656;sequence=LLVGPPGTGKTMLARAIAGEA
XP_010325534	fimo	sequence_motif	395	415	80.6	+	.	Name=P-loop;Signature=Motif 1;pvalue=8.61e-09;0.000467;sequence=CFVGPPGVGKTSLASSIAAAL
XP_010325536	fimo	sequence_motif	321	341	80.6	+	.	Name=P-loop;Signature=Motif 1;pvalue=8.61e-09;0.000467;sequence=CFVGPPGVGKTSLASSIAAAL
XP_004247213	fimo	sequence_motif	108	128	85.5	+	.	Name=P-loop;Signature=Motif 1;pvalue=2.79e-09;0.000171;sequence=GLAGPPGAGKSTVASEVVKRV
XP_010326426	fimo	sequence_motif	108	128	85.5	+	.	Name=P-loop;Signature=Motif 1;pvalue=2.79e-09;0.000171;sequence=GLAGPPGAGKSTVASEVVKRV
XP_004249302	fimo	sequence_motif	34	54	94.2	+	.	Name=P-loop;Signature=Motif 1;pvalue=3.77e-10;2.75e-05;sequence=WITGLSGSGKSTLACSLGREL
NP_001234370	fimo	sequence_motif	262	282	67.2	+	.	Name=P-loop;Signature=Motif 1;pvalue=1.88e-07;0.00656;sequence=LLVGPPGTGKTMLARAIAGEA
NP_001303989	fimo	sequence_motif	259	279	67.2	+	.	Name=P-loop;Signature=Motif 1;pvalue=1.88e-07;0.00656;sequence=LLVGPPGTGKTMLARAIAGEA
XP_004252105	fimo	sequence_motif	75	95	101	+	.	Name=P-loop;Signature=Motif 1;pvalue=8.43e-11;6.58e-06;sequence=AILGPSGSGKTTLLTGLGGRL
XP_004252689	fimo	sequence_motif	476	496	76	+	.	Name=P-loop;Signature=Motif 1;pvalue=2.48e-08;0.0012;sequence=ALVGLSGSGKSTLVNLLLRLY
XP_010314563	fimo	sequence_motif	476	496	76	+	.	Name=P-loop;Signature=Motif 1;pvalue=2.48e-08;0.0012;sequence=ALVGLSGSGKSTLVNLLLRLY
XP_025884560	fimo	sequence_motif	476	496	76	+	.	Name=P-loop;Signature=Motif 1;pvalue=2.48e-08;0.0012;sequence=ALVGLSGSGKSTLVNLLLRLY
XP_025884559	fimo	sequence_motif	476	496	76	+	.	Name=P-loop;Signature=Motif 1;pvalue=2.48e-08;0.0012;sequence=ALVGLSGSGKSTLVNLLLRLY
XP_010314103	fimo	sequence_motif	57	77	127	+	.	Name=MHD;Signature=Motif 7;pvalue=2.09e-13;4.7e-08;sequence=CKIHDLLRQLCLREAHTETVV
XP_010314103	fimo	sequence_motif	26	46	101	+	.	Name=linker;Signature=Motif 8;pvalue=7.75e-11;1.31e-05;sequence=LEVVAEEYLEELIDKSLILAG
XP_015611597	fimo	sequence_motif	411	431	83.3	+	.	Name=P-loop;Signature=Motif 1;pvalue=4.7e-09;0.000111;sequence=CFVGPPGVGKTSLASSIAKAL
XP_015611598	fimo	sequence_motif	405	425	83.3	+	.	Name=P-loop;Signature=Motif 1;pvalue=4.7e-09;0.000111;sequence=CFVGPPGVGKTSLASSIAKAL
XP_015613646	fimo	sequence_motif	474	494	67.9	+	.	Name=P-loop;Signature=Motif 1;pvalue=1.62e-07;0.00307;sequence=AIVGLSGSGKSTVVNLLLRLY
XP_015615176	fimo	sequence_motif	52	72	106	+	.	Name=P-loop;Signature=Motif 1;pvalue=2.75e-11;7.87e-07;sequence=SIVGPQGSGKSTLLNQLFGTS
XP_015615459	fimo	sequence_motif	267	287	67.2	+	.	Name=P-loop;Signature=Motif 1;pvalue=1.88e-07;0.00351;sequence=LLVGPPGTGKTMLARAIAGEA
XP_015617630	fimo	sequence_motif	463	483	81.3	+	.	Name=P-loop;Signature=Motif 1;pvalue=7.33e-09;0.000169;sequence=LLSGPPGIGKTTTAKVVSQML
XP_015617905	fimo	sequence_motif	131	151	97.9	+	.	Name=P-loop;Signature=Motif 1;pvalue=1.62e-10;4.31e-06;sequence=WITGLSGSGKSTLACALSREL
XP_015620570	fimo	sequence_motif	111	131	89	+	.	Name=P-loop;Signature=Motif 1;pvalue=1.24e-09;3.06e-05;sequence=GIAGPPGAGKSTVASEVVQRV
XP_015621656	fimo	sequence_motif	260	280	68.4	+	.	Name=P-loop;Signature=Motif 1;pvalue=1.45e-07;0.0028;sequence=LLVGPPGTGKTMLARAVAGEA
XP_015624350	fimo	sequence_motif	206	226	100	+	.	Name=P-loop;Signature=Motif 1;pvalue=9.31e-11;2.53e-06;sequence=SIVGRQGLGKTTLVQHVCNDL
XP_015626952	fimo	sequence_motif	204	224	88.8	+	.	Name=P-loop;Signature=Motif 1;pvalue=1.3e-09;3.2e-05;sequence=LLYGPPGTGKTMLAKAVAHHT
XP_015628374	fimo	sequence_motif	102	122	110	+	.	Name=P-loop;Signature=Motif 1;pvalue=1.11e-11;3.26e-07;sequence=WITGLSGSGKSTLACALNREL
XP_015630494	fimo	sequence_motif	1255	1275	78.4	+	.	Name=P-loop;Signature=Motif 1;pvalue=1.43e-08;0.000321;sequence=ALVGPSGGGKTTIANLIERFY
XP_015634250	fimo	sequence_motif	82	102	78.8	+	.	Name=P-loop;Signature=Motif 1;pvalue=1.31e-08;0.000297;sequence=AIVGPSGAGKTTLLSVLAGSA
XP_015636883	fimo	sequence_motif	487	507	73.6	+	.	Name=P-loop;Signature=Motif 1;pvalue=4.32e-08;0.000904;sequence=AFVGPSGGGKTTLAKLLLRLY
XP_015641553	fimo	sequence_motif	143	163	112	+	.	Name=P-loop;Signature=Motif 1;pvalue=6.31e-12;1.89e-07;sequence=GVIGPSGSGKSTLLRALNRLW
XP_015643904	fimo	sequence_motif	96	116	88.8	+	.	Name=P-loop;Signature=Motif 1;pvalue=1.31e-09;3.21e-05;sequence=GVIGPTGVGKSTIMNELYGYD
XP_025879817	fimo	sequence_motif	334	354	65.5	+	.	Name=P-loop;Signature=Motif 1;pvalue=2.82e-07;0.00513;sequence=LLCGPPGLGKTTLAHVAAKHC
XP_025879818	fimo	sequence_motif	334	354	65.5	+	.	Name=P-loop;Signature=Motif 1;pvalue=2.82e-07;0.00513;sequence=LLCGPPGLGKTTLAHVAAKHC
XP_025879819	fimo	sequence_motif	334	354	65.5	+	.	Name=P-loop;Signature=Motif 1;pvalue=2.82e-07;0.00513;sequence=LLCGPPGLGKTTLAHVAAKHC
XP_025880552	fimo	sequence_motif	375	395	99.5	+	.	Name=P-loop;Signature=Motif 1;pvalue=1.12e-10;3.03e-06;sequence=GIGGPSGSGKTSLAQKMANII
XP_025877195	fimo	sequence_motif	15	35	79	+	.	Name=MHD;Signature=Motif 7;pvalue=1.26e-08;0.000507;sequence=FTMHDLVHDIARLVMVDEILL
XP_025877195	fimo	sequence_motif	90	110	64.3	+	.	Name=LRR motif1 LDL;Signature=Motif 9;pvalue=3.71e-07;0.00849;sequence=GKSLRVLDLSDCSIQKLPDYI
XP_025877209	fimo	sequence_motif	373	391	71.4	+	.	Name=LRR motif 11;Signature=Motif 11;pvalue=7.25e-08;0.00151;sequence=TSRLRVLKIKDCPQLNEFT
XP_015647538	fimo	sequence_motif	7	42	74.8	+	.	Name=CC;Signature=Motif 17;pvalue=3.27e-08;0.00233;sequence=GAVNLVLGLIQDEARLLGRVREDLQFIMQEMESMNN
NP_195704	Gene3D	Gene3D	85	292	4.0E-92	+	.	Name=P-loop containing nucleoside triphosphate hydrolase;Signature=G3DSA:3.40.50.300;InterProScan=Not integrated;ID=match$11515_85_292
NP_195704	SUPERFAMILY	SUPERFAMILY	113	288	4.43E-35	+	.	Name=P-loop containing nucleoside triphosphate hydrolase;Signature=SSF52540;InterProScan=IPR027417;ID=match$11516_113_288
NP_195704	CDD	CDD	117	264	6.5767E-100	+	.	Name=APSK;Signature=cd02027;InterProScan=IPR002891;ID=match$11517_117_264
NP_195704	Pfam	Pfam	114	267	6.2E-73	+	.	Name=Adenylylsulphate kinase;Signature=PF01583;InterProScan=Not integrated;ID=match$11518_114_267
NP_001320307	Pfam	Pfam	98	255	2.1E-8	+	.	Name=Phosphoribulokinase / Uridine kinase family;Signature=PF00485;InterProScan=IPR006083;ID=match$17084_98_255
NP_001320307	Gene3D	Gene3D	72	282	2.5E-60	+	.	Name=P-loop containing nucleoside triphosphate hydrolase;Signature=G3DSA:3.40.50.300;InterProScan=Not integrated;ID=match$17085_72_282
NP_001320307	SUPERFAMILY	SUPERFAMILY	90	271	1.07E-30	+	.	Name=P-loop containing nucleoside triphosphate hydrolase;Signature=SSF52540;InterProScan=IPR027417;ID=match$17086_90_271
NP_179082	Gene3D	Gene3D	77	276	1.9E-92	+	.	Name=P-loop containing nucleoside triphosphate hydrolase;Signature=G3DSA:3.40.50.300;InterProScan=Not integrated;ID=match$21698_77_276
NP_179082	SUPERFAMILY	SUPERFAMILY	99	271	2.12E-34	+	.	Name=P-loop containing nucleoside triphosphate hydrolase;Signature=SSF52540;InterProScan=IPR027417;ID=match$21699_99_271
NP_179082	Pfam	Pfam	100	250	3.0E-71	+	.	Name=Adenylylsulphate kinase;Signature=PF01583;InterProScan=Not integrated;ID=match$21700_100_250
NP_179082	CDD	CDD	103	249	1.72874E-102	+	.	Name=APSK;Signature=cd02027;InterProScan=IPR002891;ID=match$21701_103_249
NP_001327493	CDD	CDD	32	179	3.35754E-100	+	.	Name=APSK;Signature=cd02027;InterProScan=IPR002891;ID=match$23287_32_179
NP_001327493	Pfam	Pfam	29	182	6.6E-72	+	.	Name=Adenylylsulphate kinase;Signature=PF01583;InterProScan=Not integrated;ID=match$23288_29_182
NP_001327493	Gene3D	Gene3D	2	206	1.3E-90	+	.	Name=P-loop containing nucleoside triphosphate hydrolase;Signature=G3DSA:3.40.50.300;InterProScan=Not integrated;ID=match$23289_2_206
NP_001327493	SUPERFAMILY	SUPERFAMILY	28	202	5.77E-32	+	.	Name=P-loop containing nucleoside triphosphate hydrolase;Signature=SSF52540;InterProScan=IPR027417;ID=match$23290_28_202
NP_001319463	CDD	CDD	32	179	3.35754E-100	+	.	Name=APSK;Signature=cd02027;InterProScan=IPR002891;ID=match$23291_32_179
NP_001319463	Pfam	Pfam	29	182	6.6E-72	+	.	Name=Adenylylsulphate kinase;Signature=PF01583;InterProScan=Not integrated;ID=match$23292_29_182
NP_001319463	Gene3D	Gene3D	2	206	1.3E-90	+	.	Name=P-loop containing nucleoside triphosphate hydrolase;Signature=G3DSA:3.40.50.300;InterProScan=Not integrated;ID=match$23293_2_206
NP_001319463	SUPERFAMILY	SUPERFAMILY	28	202	5.77E-32	+	.	Name=P-loop containing nucleoside triphosphate hydrolase;Signature=SSF52540;InterProScan=IPR027417;ID=match$23294_28_202
NP_568675	SUPERFAMILY	SUPERFAMILY	10	252	3.48E-9	+	.	Name=PUA-like superfamily;Signature=SSF88697;InterProScan=IPR015947;ID=match$50639_10_252
NP_568675	Gene3D	Gene3D	170	296	6.5E-23	+	.	Name=G3DSA:1.20.58.1480;Signature=G3DSA:1.20.58.1480;InterProScan=Not integrated;ID=match$50640_170_296
NP_568675	SUPERFAMILY	SUPERFAMILY	353	608	1.94E-49	+	.	Name=P-loop containing nucleoside triphosphate hydrolase;Signature=SSF52540;InterProScan=IPR027417;ID=match$50641_353_608
NP_568675	Gene3D	Gene3D	304	352	1.9E-11	+	.	Name=G3DSA:1.20.5.5270;Signature=G3DSA:1.20.5.5270;InterProScan=Not integrated;ID=match$50642_304_352
NP_568675	PRINTS	PRINTS	807	826	8.4E-50	+	.	Name=Endopeptidase La (Lon) serine protease (S16) signature;Signature=PR00830;InterProScan=Not integrated;ID=match$50643_807_826
NP_568675	PRINTS	PRINTS	777	796	8.4E-50	+	.	Name=Endopeptidase La (Lon) serine protease (S16) signature;Signature=PR00830;InterProScan=Not integrated;ID=match$50643_777_796
NP_568675	PRINTS	PRINTS	695	711	8.4E-50	+	.	Name=Endopeptidase La (Lon) serine protease (S16) signature;Signature=PR00830;InterProScan=Not integrated;ID=match$50643_695_711
NP_568675	PRINTS	PRINTS	408	427	8.4E-50	+	.	Name=Endopeptidase La (Lon) serine protease (S16) signature;Signature=PR00830;InterProScan=Not integrated;ID=match$50643_408_427
NP_568675	PRINTS	PRINTS	830	848	8.4E-50	+	.	Name=Endopeptidase La (Lon) serine protease (S16) signature;Signature=PR00830;InterProScan=Not integrated;ID=match$50643_830_848
NP_568675	SMART	SMART	10	253	1.1E-49	+	.	Name=Lon, substrate-binding domain;Signature=SM00464;InterProScan=IPR003111;ID=match$50644_10_253
NP_568675	Gene3D	Gene3D	365	543	8.0E-68	+	.	Name=P-loop containing nucleoside triphosphate hydrolase;Signature=G3DSA:3.40.50.300;InterProScan=Not integrated;ID=match$50645_365_543
NP_568675	Pfam	Pfam	669	876	5.7E-78	+	.	Name=Lon protease (S16) C-terminal proteolytic domain;Signature=PF05362;InterProScan=IPR008269;ID=match$50646_669_876
NP_568675	SMART	SMART	400	545	6.9E-12	+	.	Name=AAA+ ATPase domain;Signature=SM00382;InterProScan=IPR003593;ID=match$50647_400_545
NP_568675	CDD	CDD	385	546	1.97196E-13	+	.	Name=AAA;Signature=cd00009;InterProScan=Not integrated;ID=match$50648_385_546
NP_568675	Pfam	Pfam	404	540	7.7E-21	+	.	Name=ATPase family associated with various cellular activities (AAA);Signature=PF00004;InterProScan=IPR003959;ID=match$50649_404_540
NP_568675	Pfam	Pfam	11	253	1.6E-23	+	.	Name=ATP-dependent protease La (LON) substrate-binding domain;Signature=PF02190;InterProScan=IPR003111;ID=match$50650_11_253
NP_568675	Gene3D	Gene3D	694	879	2.8E-69	+	.	Name=Ribosomal protein S5 domain 2-type fold, subgroup;Signature=G3DSA:3.30.230.10;InterProScan=IPR014721;ID=match$50651_694_879
NP_568675	Gene3D	Gene3D	1	161	5.6E-17	+	.	Name=G3DSA:2.30.130.40;Signature=G3DSA:2.30.130.40;InterProScan=Not integrated;ID=match$50652_1_161
NP_568675	ProSiteProfiles	ProSiteProfiles	692	877	67.046	+	.	Name=Lon proteolytic domain profile.;Signature=PS51786;InterProScan=IPR008269;ID=match$50653_692_877
NP_568675	SUPERFAMILY	SUPERFAMILY	696	874	2.2E-46	+	.	Name=Ribosomal protein S5 domain 2-type fold;Signature=SSF54211;InterProScan=IPR020568;ID=match$50654_696_874
NP_568675	ProSiteProfiles	ProSiteProfiles	11	253	25.477	+	.	Name=Lon N-terminal domain profile.;Signature=PS51787;InterProScan=IPR003111;ID=match$50655_11_253
NP_568675	Gene3D	Gene3D	544	683	2.3E-23	+	.	Name=G3DSA:1.10.8.60;Signature=G3DSA:1.10.8.60;InterProScan=Not integrated;ID=match$50656_544_683
NP_565616	CDD	CDD	260	392	7.89292E-28	+	.	Name=AAA;Signature=cd00009;InterProScan=Not integrated;ID=match$64352_260_392
NP_565616	Pfam	Pfam	415	458	3.0E-11	+	.	Name=AAA+ lid domain;Signature=PF17862;InterProScan=IPR041569;ID=match$64353_415_458
NP_565616	SUPERFAMILY	SUPERFAMILY	474	659	5.36E-65	+	.	Name=Peptidase M41-like;Signature=SSF140990;InterProScan=IPR037219;ID=match$64354_474_659
NP_565616	SUPERFAMILY	SUPERFAMILY	224	481	6.0E-67	+	.	Name=P-loop containing nucleoside triphosphate hydrolase;Signature=SSF52540;InterProScan=IPR027417;ID=match$64355_224_481
NP_565616	Gene3D	Gene3D	468	660	3.7E-72	+	.	Name=Peptidase M41-like;Signature=G3DSA:1.20.58.760;InterProScan=IPR037219;ID=match$64356_468_660
NP_565616	Gene3D	Gene3D	212	393	8.2E-67	+	.	Name=P-loop containing nucleoside triphosphate hydrolase;Signature=G3DSA:3.40.50.300;InterProScan=Not integrated;ID=match$64357_212_393
NP_565616	Pfam	Pfam	263	392	6.7E-43	+	.	Name=ATPase family associated with various cellular activities (AAA);Signature=PF00004;InterProScan=IPR003959;ID=match$64358_263_392
NP_565616	Gene3D	Gene3D	394	467	1.3E-23	+	.	Name=G3DSA:1.10.8.60;Signature=G3DSA:1.10.8.60;InterProScan=Not integrated;ID=match$64359_394_467
NP_565616	Pfam	Pfam	474	654	8.9E-68	+	.	Name=Peptidase family M41;Signature=PF01434;InterProScan=IPR000642;ID=match$64360_474_654
NP_565616	PRINTS	PRINTS	681	700	1.6E-5	+	.	Name=Endopeptidase La (Lon) serine protease (S16) signature;Signature=PR00830;InterProScan=Not integrated;ID=match$64361_681_700
NP_565616	PRINTS	PRINTS	267	286	1.6E-5	+	.	Name=Endopeptidase La (Lon) serine protease (S16) signature;Signature=PR00830;InterProScan=Not integrated;ID=match$64361_267_286
NP_565616	SMART	SMART	259	395	5.4E-26	+	.	Name=AAA+ ATPase domain;Signature=SM00382;InterProScan=IPR003593;ID=match$64362_259_395
NP_171802	Pfam	Pfam	98	260	1.2E-8	+	.	Name=Phosphoribulokinase / Uridine kinase family;Signature=PF00485;InterProScan=IPR006083;ID=match$83834_98_260
NP_171802	Gene3D	Gene3D	190	301	1.5E-43	+	.	Name=P-loop containing nucleoside triphosphate hydrolase;Signature=G3DSA:3.40.50.300;InterProScan=Not integrated;ID=match$83835_190_301
NP_171802	Gene3D	Gene3D	124	189	4.6E-22	+	.	Name=P-loop containing nucleoside triphosphate hydrolase;Signature=G3DSA:3.40.50.300;InterProScan=Not integrated;ID=match$83835_124_189
NP_171802	SUPERFAMILY	SUPERFAMILY	90	296	7.02E-32	+	.	Name=P-loop containing nucleoside triphosphate hydrolase;Signature=SSF52540;InterProScan=IPR027417;ID=match$83836_90_296
NP_001327494	SUPERFAMILY	SUPERFAMILY	28	128	1.81E-22	+	.	Name=P-loop containing nucleoside triphosphate hydrolase;Signature=SSF52540;InterProScan=IPR027417;ID=match$120570_28_128
NP_001327494	Pfam	Pfam	29	132	1.1E-45	+	.	Name=Adenylylsulphate kinase;Signature=PF01583;InterProScan=Not integrated;ID=match$120571_29_132
NP_001327494	CDD	CDD	32	131	1.08855E-65	+	.	Name=APSK;Signature=cd02027;InterProScan=IPR002891;ID=match$120572_32_131
NP_001327494	Gene3D	Gene3D	2	142	5.5E-59	+	.	Name=P-loop containing nucleoside triphosphate hydrolase;Signature=G3DSA:3.40.50.300;InterProScan=Not integrated;ID=match$120573_2_142
NP_194591	Gene3D	Gene3D	95	424	7.1E-81	+	.	Name=ABC transporter type 1, transmembrane domain superfamily;Signature=G3DSA:1.20.1560.10;InterProScan=IPR036640;ID=match$131049_95_424
NP_194591	ProSiteProfiles	ProSiteProfiles	439	673	23.863	+	.	Name=ATP-binding cassette, ABC transporter-type domain profile.;Signature=PS50893;InterProScan=IPR003439;ID=match$131050_439_673
NP_194591	TMHMM	TMHMM	376	398	.	+	.	Name=Region of a membrane-bound protein predicted to be embedded in the membrane.;Signature=TMhelix;InterProScan=Not integrated;ID=match$131051_376_398
NP_194591	TMHMM	TMHMM	146	165	.	+	.	Name=Region of a membrane-bound protein predicted to be embedded in the membrane.;Signature=TMhelix;InterProScan=Not integrated;ID=match$131052_146_165
NP_194591	TMHMM	TMHMM	257	276	.	+	.	Name=Region of a membrane-bound protein predicted to be embedded in the membrane.;Signature=TMhelix;InterProScan=Not integrated;ID=match$131053_257_276
NP_194591	SMART	SMART	464	650	4.7E-16	+	.	Name=AAA+ ATPase domain;Signature=SM00382;InterProScan=IPR003593;ID=match$131054_464_650
NP_194591	SUPERFAMILY	SUPERFAMILY	429	674	8.5E-89	+	.	Name=P-loop containing nucleoside triphosphate hydrolase;Signature=SSF52540;InterProScan=IPR027417;ID=match$131055_429_674
NP_194591	Pfam	Pfam	455	604	1.2E-34	+	.	Name=ABC transporter;Signature=PF00005;InterProScan=IPR003439;ID=match$131056_455_604
NP_194591	CDD	CDD	439	674	2.99614E-153	+	.	Name=ABCC_ATM1_transporter;Signature=cd03253;InterProScan=Not integrated;ID=match$131057_439_674
NP_194591	CDD	CDD	111	410	1.08384E-152	+	.	Name=ABC_6TM_ATM1_ABCB7;Signature=cd18582;InterProScan=Not integrated;ID=match$131058_111_410
NP_194591	TMHMM	TMHMM	104	126	.	+	.	Name=Region of a membrane-bound protein predicted to be embedded in the membrane.;Signature=TMhelix;InterProScan=Not integrated;ID=match$131059_104_126
NP_194591	SUPERFAMILY	SUPERFAMILY	105	419	1.57E-53	+	.	Name=ABC transporter type 1, transmembrane domain superfamily;Signature=SSF90123;InterProScan=IPR036640;ID=match$131060_105_419
NP_194591	Pfam	Pfam	109	389	1.3E-36	+	.	Name=ABC transporter transmembrane region;Signature=PF00664;InterProScan=IPR011527;ID=match$131061_109_389
NP_194591	TMHMM	TMHMM	225	247	.	+	.	Name=Region of a membrane-bound protein predicted to be embedded in the membrane.;Signature=TMhelix;InterProScan=Not integrated;ID=match$131062_225_247
NP_194591	Gene3D	Gene3D	433	679	9.7E-94	+	.	Name=P-loop containing nucleoside triphosphate hydrolase;Signature=G3DSA:3.40.50.300;InterProScan=Not integrated;ID=match$131063_433_679
NP_194591	ProSiteProfiles	ProSiteProfiles	111	402	37.085	+	.	Name=ABC transporter integral membrane type-1 fused domain profile.;Signature=PS50929;InterProScan=IPR011527;ID=match$131064_111_402
NP_194591	TMHMM	TMHMM	339	361	.	+	.	Name=Region of a membrane-bound protein predicted to be embedded in the membrane.;Signature=TMhelix;InterProScan=Not integrated;ID=match$131065_339_361
NP_001325822	Gene3D	Gene3D	79	134	2.0E-12	+	.	Name=P-loop containing nucleoside triphosphate hydrolase;Signature=G3DSA:3.40.50.300;InterProScan=Not integrated;ID=match$136836_79_134
NP_001325822	CDD	CDD	95	125	6.51194E-8	+	.	Name=AAA;Signature=cd00009;InterProScan=Not integrated;ID=match$136837_95_125
NP_001325822	Gene3D	Gene3D	17	66	1.9E-9	+	.	Name=G3DSA:1.20.5.5270;Signature=G3DSA:1.20.5.5270;InterProScan=Not integrated;ID=match$136838_17_66
NP_001325822	Pfam	Pfam	97	130	1.2E-7	+	.	Name=ATPase family associated with various cellular activities (AAA);Signature=PF00004;InterProScan=IPR003959;ID=match$136839_97_130
NP_001325822	SUPERFAMILY	SUPERFAMILY	75	132	6.62E-11	+	.	Name=P-loop containing nucleoside triphosphate hydrolase;Signature=SSF52540;InterProScan=IPR027417;ID=match$136840_75_132
NP_567813	CDD	CDD	437	672	3.42095E-151	+	.	Name=ABCC_ATM1_transporter;Signature=cd03253;InterProScan=Not integrated;ID=match$168608_437_672
NP_567813	TMHMM	TMHMM	102	124	.	+	.	Name=Region of a membrane-bound protein predicted to be embedded in the membrane.;Signature=TMhelix;InterProScan=Not integrated;ID=match$168609_102_124
NP_567813	ProSiteProfiles	ProSiteProfiles	437	671	23.456	+	.	Name=ATP-binding cassette, ABC transporter-type domain profile.;Signature=PS50893;InterProScan=IPR003439;ID=match$168610_437_671
NP_567813	CDD	CDD	106	408	3.0905E-156	+	.	Name=ABC_6TM_ATM1_ABCB7;Signature=cd18582;InterProScan=Not integrated;ID=match$168611_106_408
NP_567813	TMHMM	TMHMM	227	249	.	+	.	Name=Region of a membrane-bound protein predicted to be embedded in the membrane.;Signature=TMhelix;InterProScan=Not integrated;ID=match$168612_227_249
NP_567813	SUPERFAMILY	SUPERFAMILY	428	672	7.14E-88	+	.	Name=P-loop containing nucleoside triphosphate hydrolase;Signature=SSF52540;InterProScan=IPR027417;ID=match$168613_428_672
NP_567813	ProSiteProfiles	ProSiteProfiles	104	400	38.49	+	.	Name=ABC transporter integral membrane type-1 fused domain profile.;Signature=PS50929;InterProScan=IPR011527;ID=match$168614_104_400
NP_567813	SMART	SMART	462	648	6.2E-16	+	.	Name=AAA+ ATPase domain;Signature=SM00382;InterProScan=IPR003593;ID=match$168615_462_648
NP_567813	SUPERFAMILY	SUPERFAMILY	98	414	7.19E-55	+	.	Name=ABC transporter type 1, transmembrane domain superfamily;Signature=SSF90123;InterProScan=IPR036640;ID=match$168616_98_414
NP_567813	Pfam	Pfam	103	387	1.0E-37	+	.	Name=ABC transporter transmembrane region;Signature=PF00664;InterProScan=IPR011527;ID=match$168617_103_387
NP_567813	Pfam	Pfam	453	602	3.4E-34	+	.	Name=ABC transporter;Signature=PF00005;InterProScan=IPR003439;ID=match$168618_453_602
NP_567813	TMHMM	TMHMM	253	275	.	+	.	Name=Region of a membrane-bound protein predicted to be embedded in the membrane.;Signature=TMhelix;InterProScan=Not integrated;ID=match$168619_253_275
NP_567813	TMHMM	TMHMM	374	396	.	+	.	Name=Region of a membrane-bound protein predicted to be embedded in the membrane.;Signature=TMhelix;InterProScan=Not integrated;ID=match$168620_374_396
NP_567813	Gene3D	Gene3D	432	677	1.5E-92	+	.	Name=P-loop containing nucleoside triphosphate hydrolase;Signature=G3DSA:3.40.50.300;InterProScan=Not integrated;ID=match$168621_432_677
NP_567813	Gene3D	Gene3D	90	423	1.1E-83	+	.	Name=ABC transporter type 1, transmembrane domain superfamily;Signature=G3DSA:1.20.1560.10;InterProScan=IPR036640;ID=match$168622_90_423
NP_567813	TMHMM	TMHMM	144	166	.	+	.	Name=Region of a membrane-bound protein predicted to be embedded in the membrane.;Signature=TMhelix;InterProScan=Not integrated;ID=match$168623_144_166
NP_001321943	Pfam	Pfam	293	440	4.7E-36	+	.	Name=ABC transporter;Signature=PF00005;InterProScan=IPR003439;ID=match$187507_293_440
NP_001321943	ProSiteProfiles	ProSiteProfiles	274	513	23.956	+	.	Name=ATP-binding cassette, ABC transporter-type domain profile.;Signature=PS50893;InterProScan=IPR003439;ID=match$187508_274_513
NP_001321943	SUPERFAMILY	SUPERFAMILY	9	258	3.4E-52	+	.	Name=ABC transporter type 1, transmembrane domain superfamily;Signature=SSF90123;InterProScan=IPR036640;ID=match$187509_9_258
NP_001321943	TMHMM	TMHMM	92	114	.	+	.	Name=Region of a membrane-bound protein predicted to be embedded in the membrane.;Signature=TMhelix;InterProScan=Not integrated;ID=match$187510_92_114
NP_001321943	ProSiteProfiles	ProSiteProfiles	14	240	40.848	+	.	Name=ABC transporter integral membrane type-1 fused domain profile.;Signature=PS50929;InterProScan=IPR011527;ID=match$187511_14_240
NP_001321943	Gene3D	Gene3D	272	515	1.8E-160	+	.	Name=P-loop containing nucleoside triphosphate hydrolase;Signature=G3DSA:3.40.50.300;InterProScan=Not integrated;ID=match$187512_272_515
NP_001321943	CDD	CDD	13	248	5.48526E-108	+	.	Name=ABC_6TM_TAP;Signature=cd18572;InterProScan=Not integrated;ID=match$187513_13_248
NP_001321943	Gene3D	Gene3D	18	271	1.8E-160	+	.	Name=ABC transporter type 1, transmembrane domain superfamily;Signature=G3DSA:1.20.1560.10;InterProScan=IPR036640;ID=match$187514_18_271
NP_001321943	Pfam	Pfam	13	225	3.4E-39	+	.	Name=ABC transporter transmembrane region;Signature=PF00664;InterProScan=IPR011527;ID=match$187515_13_225
NP_001321943	TMHMM	TMHMM	188	210	.	+	.	Name=Region of a membrane-bound protein predicted to be embedded in the membrane.;Signature=TMhelix;InterProScan=Not integrated;ID=match$187516_188_210
NP_001321943	SUPERFAMILY	SUPERFAMILY	266	514	1.36E-83	+	.	Name=P-loop containing nucleoside triphosphate hydrolase;Signature=SSF52540;InterProScan=IPR027417;ID=match$187517_266_514
NP_001321943	SMART	SMART	301	490	7.6E-21	+	.	Name=AAA+ ATPase domain;Signature=SM00382;InterProScan=IPR003593;ID=match$187518_301_490
NP_177218	ProSiteProfiles	ProSiteProfiles	455	694	23.956	+	.	Name=ATP-binding cassette, ABC transporter-type domain profile.;Signature=PS50893;InterProScan=IPR003439;ID=match$190202_455_694
NP_177218	Gene3D	Gene3D	121	440	1.3E-70	+	.	Name=ABC transporter type 1, transmembrane domain superfamily;Signature=G3DSA:1.20.1560.10;InterProScan=IPR036640;ID=match$190203_121_440
NP_177218	SMART	SMART	482	671	7.6E-21	+	.	Name=AAA+ ATPase domain;Signature=SM00382;InterProScan=IPR003593;ID=match$190204_482_671
NP_177218	Pfam	Pfam	142	406	3.3E-40	+	.	Name=ABC transporter transmembrane region;Signature=PF00664;InterProScan=IPR011527;ID=match$190205_142_406
NP_177218	Pfam	Pfam	474	621	8.1E-36	+	.	Name=ABC transporter;Signature=PF00005;InterProScan=IPR003439;ID=match$190206_474_621
NP_177218	SUPERFAMILY	SUPERFAMILY	127	439	2.22E-59	+	.	Name=ABC transporter type 1, transmembrane domain superfamily;Signature=SSF90123;InterProScan=IPR036640;ID=match$190207_127_439
NP_177218	TMHMM	TMHMM	181	203	.	+	.	Name=Region of a membrane-bound protein predicted to be embedded in the membrane.;Signature=TMhelix;InterProScan=Not integrated;ID=match$190208_181_203
NP_177218	SUPERFAMILY	SUPERFAMILY	447	695	2.72E-83	+	.	Name=P-loop containing nucleoside triphosphate hydrolase;Signature=SSF52540;InterProScan=IPR027417;ID=match$190209_447_695
NP_177218	CDD	CDD	142	429	1.12958E-127	+	.	Name=ABC_6TM_TAP;Signature=cd18572;InterProScan=Not integrated;ID=match$190210_142_429
NP_177218	TMHMM	TMHMM	137	159	.	+	.	Name=Region of a membrane-bound protein predicted to be embedded in the membrane.;Signature=TMhelix;InterProScan=Not integrated;ID=match$190211_137_159
NP_177218	ProSiteProfiles	ProSiteProfiles	140	421	43.531	+	.	Name=ABC transporter integral membrane type-1 fused domain profile.;Signature=PS50929;InterProScan=IPR011527;ID=match$190212_140_421
NP_177218	Gene3D	Gene3D	445	699	1.2E-90	+	.	Name=P-loop containing nucleoside triphosphate hydrolase;Signature=G3DSA:3.40.50.300;InterProScan=Not integrated;ID=match$190213_445_699
NP_177218	TMHMM	TMHMM	266	297	.	+	.	Name=Region of a membrane-bound protein predicted to be embedded in the membrane.;Signature=TMhelix;InterProScan=Not integrated;ID=match$190214_266_297
NP_200637	Gene3D	Gene3D	36	144	8.5E-27	+	.	Name=G3DSA:2.40.50.140;Signature=G3DSA:2.40.50.140;InterProScan=Not integrated;ID=match$234730_36_144
NP_200637	Pfam	Pfam	348	390	1.7E-8	+	.	Name=AAA+ lid domain;Signature=PF17862;InterProScan=IPR041569;ID=match$234731_348_390
NP_200637	Pfam	Pfam	192	325	2.9E-44	+	.	Name=ATPase family associated with various cellular activities (AAA);Signature=PF00004;InterProScan=IPR003959;ID=match$234732_192_325
NP_200637	Gene3D	Gene3D	329	408	3.4E-22	+	.	Name=G3DSA:1.10.8.60;Signature=G3DSA:1.10.8.60;InterProScan=Not integrated;ID=match$234733_329_408
NP_200637	SUPERFAMILY	SUPERFAMILY	150	393	7.38E-66	+	.	Name=P-loop containing nucleoside triphosphate hydrolase;Signature=SSF52540;InterProScan=IPR027417;ID=match$234734_150_393
NP_200637	Gene3D	Gene3D	145	325	1.5E-71	+	.	Name=P-loop containing nucleoside triphosphate hydrolase;Signature=G3DSA:3.40.50.300;InterProScan=Not integrated;ID=match$234735_145_325
NP_200637	SMART	SMART	188	327	1.5E-23	+	.	Name=AAA+ ATPase domain;Signature=SM00382;InterProScan=IPR003593;ID=match$234736_188_327
NP_200637	CDD	CDD	158	325	1.82183E-28	+	.	Name=AAA;Signature=cd00009;InterProScan=Not integrated;ID=match$234737_158_325
NP_200637	Pfam	Pfam	79	134	3.9E-10	+	.	Name=Proteasomal ATPase OB C-terminal domain;Signature=PF16450;InterProScan=IPR032501;ID=match$234738_79_134
NP_198720	Gene3D	Gene3D	121	393	1.0E-180	+	.	Name=ABC transporter type 1, transmembrane domain superfamily;Signature=G3DSA:1.20.1560.10;InterProScan=IPR036640;ID=match$258840_121_393
NP_198720	TMHMM	TMHMM	119	141	.	+	.	Name=Region of a membrane-bound protein predicted to be embedded in the membrane.;Signature=TMhelix;InterProScan=Not integrated;ID=match$258841_119_141
NP_198720	ProSiteProfiles	ProSiteProfiles	396	633	25.724	+	.	Name=ATP-binding cassette, ABC transporter-type domain profile.;Signature=PS50893;InterProScan=IPR003439;ID=match$258842_396_633
NP_198720	SUPERFAMILY	SUPERFAMILY	59	375	1.44E-73	+	.	Name=ABC transporter type 1, transmembrane domain superfamily;Signature=SSF90123;InterProScan=IPR036640;ID=match$258843_59_375
NP_198720	SMART	SMART	423	610	1.2E-17	+	.	Name=AAA+ ATPase domain;Signature=SM00382;InterProScan=IPR003593;ID=match$258844_423_610
NP_198720	TMHMM	TMHMM	297	319	.	+	.	Name=Region of a membrane-bound protein predicted to be embedded in the membrane.;Signature=TMhelix;InterProScan=Not integrated;ID=match$258845_297_319
NP_198720	CDD	CDD	74	370	1.86651E-127	+	.	Name=ABC_6TM_AtABCB27_like;Signature=cd18780;InterProScan=Not integrated;ID=match$258846_74_370
NP_198720	ProSiteProfiles	ProSiteProfiles	72	362	56.424	+	.	Name=ABC transporter integral membrane type-1 fused domain profile.;Signature=PS50929;InterProScan=IPR011527;ID=match$258847_72_362
NP_198720	TMHMM	TMHMM	205	227	.	+	.	Name=Region of a membrane-bound protein predicted to be embedded in the membrane.;Signature=TMhelix;InterProScan=Not integrated;ID=match$258848_205_227
NP_198720	Pfam	Pfam	414	564	1.1E-33	+	.	Name=ABC transporter;Signature=PF00005;InterProScan=IPR003439;ID=match$258849_414_564
NP_198720	CDD	CDD	396	634	3.54087E-133	+	.	Name=ABC_MTABC3_MDL1_MDL2;Signature=cd03249;InterProScan=Not integrated;ID=match$258850_396_634
NP_198720	TMHMM	TMHMM	324	346	.	+	.	Name=Region of a membrane-bound protein predicted to be embedded in the membrane.;Signature=TMhelix;InterProScan=Not integrated;ID=match$258851_324_346
NP_198720	Pfam	Pfam	71	346	4.9E-61	+	.	Name=ABC transporter transmembrane region;Signature=PF00664;InterProScan=IPR011527;ID=match$258852_71_346
NP_198720	Gene3D	Gene3D	394	638	1.0E-180	+	.	Name=P-loop containing nucleoside triphosphate hydrolase;Signature=G3DSA:3.40.50.300;InterProScan=Not integrated;ID=match$258853_394_638
NP_198720	SUPERFAMILY	SUPERFAMILY	387	634	2.55E-90	+	.	Name=P-loop containing nucleoside triphosphate hydrolase;Signature=SSF52540;InterProScan=IPR027417;ID=match$258854_387_634
NP_001332027	TMHMM	TMHMM	299	321	.	+	.	Name=Region of a membrane-bound protein predicted to be embedded in the membrane.;Signature=TMhelix;InterProScan=Not integrated;ID=match$287626_299_321
NP_001332027	ProSiteProfiles	ProSiteProfiles	72	362	56.424	+	.	Name=ABC transporter integral membrane type-1 fused domain profile.;Signature=PS50929;InterProScan=IPR011527;ID=match$287627_72_362
NP_001332027	Gene3D	Gene3D	49	377	2.3E-81	+	.	Name=ABC transporter type 1, transmembrane domain superfamily;Signature=G3DSA:1.20.1560.10;InterProScan=IPR036640;ID=match$287628_49_377
NP_001332027	TMHMM	TMHMM	211	233	.	+	.	Name=Region of a membrane-bound protein predicted to be embedded in the membrane.;Signature=TMhelix;InterProScan=Not integrated;ID=match$287629_211_233
NP_001332027	Pfam	Pfam	71	346	3.1E-61	+	.	Name=ABC transporter transmembrane region;Signature=PF00664;InterProScan=IPR011527;ID=match$287630_71_346
NP_001332027	Pfam	Pfam	414	500	1.2E-16	+	.	Name=ABC transporter;Signature=PF00005;InterProScan=IPR003439;ID=match$287631_414_500
NP_001332027	TMHMM	TMHMM	119	141	.	+	.	Name=Region of a membrane-bound protein predicted to be embedded in the membrane.;Signature=TMhelix;InterProScan=Not integrated;ID=match$287632_119_141
NP_001332027	SUPERFAMILY	SUPERFAMILY	59	375	8.63E-74	+	.	Name=ABC transporter type 1, transmembrane domain superfamily;Signature=SSF90123;InterProScan=IPR036640;ID=match$287633_59_375
NP_001332027	SUPERFAMILY	SUPERFAMILY	387	512	4.61E-33	+	.	Name=P-loop containing nucleoside triphosphate hydrolase;Signature=SSF52540;InterProScan=IPR027417;ID=match$287634_387_512
NP_001332027	Gene3D	Gene3D	389	523	4.2E-34	+	.	Name=P-loop containing nucleoside triphosphate hydrolase;Signature=G3DSA:3.40.50.300;InterProScan=Not integrated;ID=match$287635_389_523
NP_001332027	TMHMM	TMHMM	331	353	.	+	.	Name=Region of a membrane-bound protein predicted to be embedded in the membrane.;Signature=TMhelix;InterProScan=Not integrated;ID=match$287636_331_353
XP_010325534	SUPERFAMILY	SUPERFAMILY	685	864	2.31E-47	+	.	Name=Ribosomal protein S5 domain 2-type fold;Signature=SSF54211;InterProScan=IPR020568;ID=match$585_685_864
XP_010325534	Gene3D	Gene3D	158	286	4.9E-23	+	.	Name=G3DSA:1.20.58.1480;Signature=G3DSA:1.20.58.1480;InterProScan=Not integrated;ID=match$586_158_286
XP_010325534	SMART	SMART	390	535	8.8E-13	+	.	Name=AAA+ ATPase domain;Signature=SM00382;InterProScan=IPR003593;ID=match$587_390_535
XP_010325534	PRINTS	PRINTS	820	838	8.2E-50	+	.	Name=Endopeptidase La (Lon) serine protease (S16) signature;Signature=PR00830;InterProScan=Not integrated;ID=match$588_820_838
XP_010325534	PRINTS	PRINTS	767	786	8.2E-50	+	.	Name=Endopeptidase La (Lon) serine protease (S16) signature;Signature=PR00830;InterProScan=Not integrated;ID=match$588_767_786
XP_010325534	PRINTS	PRINTS	398	417	8.2E-50	+	.	Name=Endopeptidase La (Lon) serine protease (S16) signature;Signature=PR00830;InterProScan=Not integrated;ID=match$588_398_417
XP_010325534	PRINTS	PRINTS	797	816	8.2E-50	+	.	Name=Endopeptidase La (Lon) serine protease (S16) signature;Signature=PR00830;InterProScan=Not integrated;ID=match$588_797_816
XP_010325534	PRINTS	PRINTS	685	701	8.2E-50	+	.	Name=Endopeptidase La (Lon) serine protease (S16) signature;Signature=PR00830;InterProScan=Not integrated;ID=match$588_685_701
XP_010325534	Gene3D	Gene3D	1	150	1.8E-19	+	.	Name=G3DSA:2.30.130.40;Signature=G3DSA:2.30.130.40;InterProScan=Not integrated;ID=match$589_1_150
XP_010325534	ProSiteProfiles	ProSiteProfiles	11	243	27.255	+	.	Name=Lon N-terminal domain profile.;Signature=PS51787;InterProScan=IPR003111;ID=match$590_11_243
XP_010325534	SUPERFAMILY	SUPERFAMILY	342	612	1.38E-49	+	.	Name=P-loop containing nucleoside triphosphate hydrolase;Signature=SSF52540;InterProScan=IPR027417;ID=match$591_342_612
XP_010325534	CDD	CDD	375	536	6.7148E-15	+	.	Name=AAA;Signature=cd00009;InterProScan=Not integrated;ID=match$592_375_536
XP_010325534	Gene3D	Gene3D	534	673	1.6E-22	+	.	Name=G3DSA:1.10.8.60;Signature=G3DSA:1.10.8.60;InterProScan=Not integrated;ID=match$593_534_673
XP_010325534	Pfam	Pfam	11	243	6.0E-25	+	.	Name=ATP-dependent protease La (LON) substrate-binding domain;Signature=PF02190;InterProScan=IPR003111;ID=match$594_11_243
XP_010325534	Pfam	Pfam	659	866	6.0E-78	+	.	Name=Lon protease (S16) C-terminal proteolytic domain;Signature=PF05362;InterProScan=IPR008269;ID=match$595_659_866
XP_010325534	SUPERFAMILY	SUPERFAMILY	10	242	1.49E-10	+	.	Name=PUA-like superfamily;Signature=SSF88697;InterProScan=IPR015947;ID=match$596_10_242
XP_010325534	ProSiteProfiles	ProSiteProfiles	682	867	69.068	+	.	Name=Lon proteolytic domain profile.;Signature=PS51786;InterProScan=IPR008269;ID=match$597_682_867
XP_010325534	Gene3D	Gene3D	684	869	1.3E-69	+	.	Name=Ribosomal protein S5 domain 2-type fold, subgroup;Signature=G3DSA:3.30.230.10;InterProScan=IPR014721;ID=match$598_684_869
XP_010325534	Pfam	Pfam	394	531	1.6E-22	+	.	Name=ATPase family associated with various cellular activities (AAA);Signature=PF00004;InterProScan=IPR003959;ID=match$599_394_531
XP_010325534	Gene3D	Gene3D	355	533	1.7E-68	+	.	Name=P-loop containing nucleoside triphosphate hydrolase;Signature=G3DSA:3.40.50.300;InterProScan=Not integrated;ID=match$600_355_533
XP_010325534	SMART	SMART	10	243	1.2E-39	+	.	Name=Lon, substrate-binding domain;Signature=SM00464;InterProScan=IPR003111;ID=match$601_10_243
XP_010325534	Gene3D	Gene3D	294	342	2.9E-10	+	.	Name=G3DSA:1.20.5.5270;Signature=G3DSA:1.20.5.5270;InterProScan=Not integrated;ID=match$602_294_342
XP_004242616	CDD	CDD	233	311	6.96615E-42	+	.	Name=BRCT_RFC1;Signature=cd17752;InterProScan=Not integrated;ID=match$642_233_311
XP_004242616	SUPERFAMILY	SUPERFAMILY	391	640	3.67E-39	+	.	Name=P-loop containing nucleoside triphosphate hydrolase;Signature=SSF52540;InterProScan=IPR027417;ID=match$643_391_640
XP_004242616	Pfam	Pfam	235	310	2.3E-16	+	.	Name=BRCA1 C Terminus (BRCT) domain;Signature=PF00533;InterProScan=IPR001357;ID=match$644_235_310
XP_004242616	SUPERFAMILY	SUPERFAMILY	651	796	2.89E-40	+	.	Name=DNA polymerase III, clamp loader complex, gamma/delta/delta subunit, C-terminal;Signature=SSF48019;InterProScan=IPR008921;ID=match$645_651_796
XP_004242616	CDD	CDD	580	638	3.24544E-15	+	.	Name=HLD_clamp_RFC;Signature=cd18140;InterProScan=Not integrated;ID=match$646_580_638
XP_004242616	ProSiteProfiles	ProSiteProfiles	233	314	15.927	+	.	Name=BRCT domain profile.;Signature=PS50172;InterProScan=IPR001357;ID=match$647_233_314
XP_004242616	CDD	CDD	439	580	2.31922E-9	+	.	Name=AAA;Signature=cd00009;InterProScan=Not integrated;ID=match$648_439_580
XP_004242616	Gene3D	Gene3D	652	762	7.7E-30	+	.	Name=G3DSA:1.20.272.10;Signature=G3DSA:1.20.272.10;InterProScan=Not integrated;ID=match$649_652_762
XP_004242616	SMART	SMART	443	581	3.9E-7	+	.	Name=AAA+ ATPase domain;Signature=SM00382;InterProScan=IPR003593;ID=match$650_443_581
XP_004242616	Gene3D	Gene3D	392	579	2.1E-48	+	.	Name=P-loop containing nucleoside triphosphate hydrolase;Signature=G3DSA:3.40.50.300;InterProScan=Not integrated;ID=match$651_392_579
XP_004242616	Pfam	Pfam	720	883	1.9E-44	+	.	Name=Replication factor RFC1 C terminal domain;Signature=PF08519;InterProScan=IPR013725;ID=match$652_720_883
XP_004242616	Gene3D	Gene3D	210	312	5.4E-31	+	.	Name=BRCT domain superfamily;Signature=G3DSA:3.40.50.10190;InterProScan=IPR036420;ID=match$653_210_312
XP_004242616	SUPERFAMILY	SUPERFAMILY	233	314	7.27E-19	+	.	Name=BRCT domain superfamily;Signature=SSF52113;InterProScan=IPR036420;ID=match$654_233_314
XP_004242616	SMART	SMART	235	313	3.0E-15	+	.	Name=BRCT domain;Signature=SM00292;InterProScan=IPR001357;ID=match$655_235_313
XP_004242616	Pfam	Pfam	447	558	1.3E-10	+	.	Name=ATPase family associated with various cellular activities (AAA);Signature=PF00004;InterProScan=IPR003959;ID=match$656_447_558
XP_004242616	Gene3D	Gene3D	580	650	2.4E-17	+	.	Name=G3DSA:1.10.8.60;Signature=G3DSA:1.10.8.60;InterProScan=Not integrated;ID=match$657_580_650
XP_004234202	SMART	SMART	59	244	2.5E-9	+	.	Name=AAA+ ATPase domain;Signature=SM00382;InterProScan=IPR003593;ID=match$8222_59_244
XP_004234202	TMHMM	TMHMM	340	362	.	+	.	Name=Region of a membrane-bound protein predicted to be embedded in the membrane.;Signature=TMhelix;InterProScan=Not integrated;ID=match$8223_340_362
XP_004234202	TMHMM	TMHMM	449	471	.	+	.	Name=Region of a membrane-bound protein predicted to be embedded in the membrane.;Signature=TMhelix;InterProScan=Not integrated;ID=match$8224_449_471
XP_004234202	TMHMM	TMHMM	478	500	.	+	.	Name=Region of a membrane-bound protein predicted to be embedded in the membrane.;Signature=TMhelix;InterProScan=Not integrated;ID=match$8225_478_500
XP_004234202	ProSiteProfiles	ProSiteProfiles	32	267	20.175	+	.	Name=ATP-binding cassette, ABC transporter-type domain profile.;Signature=PS50893;InterProScan=IPR003439;ID=match$8226_32_267
XP_004234202	SUPERFAMILY	SUPERFAMILY	46	254	2.72E-49	+	.	Name=P-loop containing nucleoside triphosphate hydrolase;Signature=SSF52540;InterProScan=IPR027417;ID=match$8227_46_254
XP_004234202	TMHMM	TMHMM	414	436	.	+	.	Name=Region of a membrane-bound protein predicted to be embedded in the membrane.;Signature=TMhelix;InterProScan=Not integrated;ID=match$8228_414_436
XP_004234202	Pfam	Pfam	322	530	1.5E-42	+	.	Name=ABC-2 type transporter;Signature=PF01061;InterProScan=IPR013525;ID=match$8229_322_530
XP_004234202	Pfam	Pfam	50	194	5.8E-30	+	.	Name=ABC transporter;Signature=PF00005;InterProScan=IPR003439;ID=match$8230_50_194
XP_004234202	Pfam	Pfam	224	284	9.6E-7	+	.	Name=ABC-2 type transporter;Signature=PF19055;InterProScan=IPR043926;ID=match$8231_224_284
XP_004234202	TMHMM	TMHMM	372	394	.	+	.	Name=Region of a membrane-bound protein predicted to be embedded in the membrane.;Signature=TMhelix;InterProScan=Not integrated;ID=match$8232_372_394
XP_004234202	TMHMM	TMHMM	567	589	.	+	.	Name=Region of a membrane-bound protein predicted to be embedded in the membrane.;Signature=TMhelix;InterProScan=Not integrated;ID=match$8233_567_589
XP_004234202	Gene3D	Gene3D	40	285	4.3E-57	+	.	Name=P-loop containing nucleoside triphosphate hydrolase;Signature=G3DSA:3.40.50.300;InterProScan=Not integrated;ID=match$8234_40_285
XP_010314103	Gene3D	Gene3D	1	71	4.6E-9	+	.	Name=Winged helix-like DNA-binding domain superfamily;Signature=G3DSA:1.10.10.10;InterProScan=IPR036388;ID=match$10140_1_71
XP_004242453	Gene3D	Gene3D	151	331	1.5E-71	+	.	Name=P-loop containing nucleoside triphosphate hydrolase;Signature=G3DSA:3.40.50.300;InterProScan=Not integrated;ID=match$10284_151_331
XP_004242453	SMART	SMART	194	333	2.5E-23	+	.	Name=AAA+ ATPase domain;Signature=SM00382;InterProScan=IPR003593;ID=match$10285_194_333
XP_004242453	Gene3D	Gene3D	335	414	6.8E-22	+	.	Name=G3DSA:1.10.8.60;Signature=G3DSA:1.10.8.60;InterProScan=Not integrated;ID=match$10286_335_414
XP_004242453	CDD	CDD	164	331	5.60234E-28	+	.	Name=AAA;Signature=cd00009;InterProScan=Not integrated;ID=match$10287_164_331
XP_004242453	Pfam	Pfam	85	140	2.5E-11	+	.	Name=Proteasomal ATPase OB C-terminal domain;Signature=PF16450;InterProScan=IPR032501;ID=match$10288_85_140
XP_004242453	Pfam	Pfam	198	331	7.2E-44	+	.	Name=ATPase family associated with various cellular activities (AAA);Signature=PF00004;InterProScan=IPR003959;ID=match$10289_198_331
XP_004242453	Gene3D	Gene3D	39	150	4.2E-27	+	.	Name=G3DSA:2.40.50.140;Signature=G3DSA:2.40.50.140;InterProScan=Not integrated;ID=match$10290_39_150
XP_004242453	SUPERFAMILY	SUPERFAMILY	156	400	3.49E-65	+	.	Name=P-loop containing nucleoside triphosphate hydrolase;Signature=SSF52540;InterProScan=IPR027417;ID=match$10291_156_400
XP_004242453	Pfam	Pfam	354	396	1.7E-8	+	.	Name=AAA+ lid domain;Signature=PF17862;InterProScan=IPR041569;ID=match$10292_354_396
XP_010318668	Gene3D	Gene3D	400	503	9.3E-45	+	.	Name=G3DSA:1.20.272.10;Signature=G3DSA:1.20.272.10;InterProScan=Not integrated;ID=match$23009_400_503
XP_010318668	Pfam	Pfam	4	34	7.4E-9	+	.	Name=UBA/TS-N domain;Signature=PF00627;InterProScan=IPR015940;ID=match$23010_4_34
XP_010318668	SUPERFAMILY	SUPERFAMILY	136	361	6.04E-47	+	.	Name=P-loop containing nucleoside triphosphate hydrolase;Signature=SSF52540;InterProScan=IPR027417;ID=match$23011_136_361
XP_010318668	Gene3D	Gene3D	128	296	1.0E-47	+	.	Name=P-loop containing nucleoside triphosphate hydrolase;Signature=G3DSA:3.40.50.300;InterProScan=Not integrated;ID=match$23012_128_296
XP_010318668	Pfam	Pfam	326	425	3.9E-26	+	.	Name=AAA C-terminal domain;Signature=PF16193;InterProScan=IPR032423;ID=match$23013_326_425
XP_010318668	SMART	SMART	173	298	4.2E-14	+	.	Name=AAA+ ATPase domain;Signature=SM00382;InterProScan=IPR003593;ID=match$23014_173_298
XP_010318668	SUPERFAMILY	SUPERFAMILY	410	577	9.64E-66	+	.	Name=DNA polymerase III, clamp loader complex, gamma/delta/delta subunit, C-terminal;Signature=SSF48019;InterProScan=IPR008921;ID=match$23015_410_577
XP_010318668	CDD	CDD	298	400	4.70573E-12	+	.	Name=HLD_clamp_RarA;Signature=cd18139;InterProScan=Not integrated;ID=match$23016_298_400
XP_010318668	Pfam	Pfam	426	572	6.7E-57	+	.	Name=MgsA AAA+ ATPase C terminal;Signature=PF12002;InterProScan=IPR021886;ID=match$23017_426_572
XP_010318668	Gene3D	Gene3D	504	581	5.2E-20	+	.	Name=G3DSA:1.10.3710.10;Signature=G3DSA:1.10.3710.10;InterProScan=Not integrated;ID=match$23018_504_581
XP_010318668	ProSiteProfiles	ProSiteProfiles	1	37	12.595	+	.	Name=Ubiquitin-associated domain (UBA) profile.;Signature=PS50030;InterProScan=IPR015940;ID=match$23019_1_37
XP_010318668	Gene3D	Gene3D	298	371	1.3E-16	+	.	Name=G3DSA:1.10.8.60;Signature=G3DSA:1.10.8.60;InterProScan=Not integrated;ID=match$23020_298_371
XP_010318668	CDD	CDD	153	291	2.3399E-22	+	.	Name=AAA;Signature=cd00009;InterProScan=Not integrated;ID=match$23021_153_291
XP_010318668	SMART	SMART	4	36	4.8E-6	+	.	Name=Ubiquitin-associated domain;Signature=SM00165;InterProScan=IPR015940;ID=match$23022_4_36
XP_010318668	Gene3D	Gene3D	2	51	1.4E-12	+	.	Name=G3DSA:1.10.8.10;Signature=G3DSA:1.10.8.10;InterProScan=Not integrated;ID=match$23023_2_51
XP_010318668	SUPERFAMILY	SUPERFAMILY	4	40	3.55E-10	+	.	Name=UBA-like superfamily;Signature=SSF46934;InterProScan=IPR009060;ID=match$23024_4_40
XP_010318668	Pfam	Pfam	177	292	5.1E-17	+	.	Name=ATPase family associated with various cellular activities (AAA);Signature=PF00004;InterProScan=IPR003959;ID=match$23025_177_292
XP_010320704	Pfam	Pfam	522	689	5.1E-16	+	.	Name=Phosphoribulokinase / Uridine kinase family;Signature=PF00485;InterProScan=IPR006083;ID=match$29948_522_689
XP_010320704	Pfam	Pfam	108	223	1.8E-6	+	.	Name=Phosphoribulokinase / Uridine kinase family;Signature=PF00485;InterProScan=IPR006083;ID=match$29948_108_223
XP_010320704	SUPERFAMILY	SUPERFAMILY	63	229	7.71E-14	+	.	Name=P-loop containing nucleoside triphosphate hydrolase;Signature=SSF52540;InterProScan=IPR027417;ID=match$29949_63_229
XP_010320704	Gene3D	Gene3D	63	242	4.3E-22	+	.	Name=P-loop containing nucleoside triphosphate hydrolase;Signature=G3DSA:3.40.50.300;InterProScan=Not integrated;ID=match$29950_63_242
XP_010320704	Gene3D	Gene3D	519	705	8.3E-31	+	.	Name=P-loop containing nucleoside triphosphate hydrolase;Signature=G3DSA:3.40.50.300;InterProScan=Not integrated;ID=match$29950_519_705
XP_010320704	PRINTS	PRINTS	520	537	2.1E-9	+	.	Name=Uridine kinase signature;Signature=PR00988;InterProScan=Not integrated;ID=match$29951_520_537
XP_010320704	PRINTS	PRINTS	547	558	2.1E-9	+	.	Name=Uridine kinase signature;Signature=PR00988;InterProScan=Not integrated;ID=match$29951_547_558
XP_010320704	PRINTS	PRINTS	643	653	2.1E-9	+	.	Name=Uridine kinase signature;Signature=PR00988;InterProScan=Not integrated;ID=match$29951_643_653
XP_010320704	SMART	SMART	519	665	0.0097	+	.	Name=AAA+ ATPase domain;Signature=SM00382;InterProScan=IPR003593;ID=match$29952_519_665
XP_010320704	SMART	SMART	61	211	0.004	+	.	Name=AAA+ ATPase domain;Signature=SM00382;InterProScan=IPR003593;ID=match$29952_61_211
XP_010320704	CDD	CDD	64	226	9.50955E-50	+	.	Name=UMPK_like;Signature=cd02028;InterProScan=Not integrated;ID=match$29953_64_226
XP_010320704	SUPERFAMILY	SUPERFAMILY	511	692	5.13E-19	+	.	Name=P-loop containing nucleoside triphosphate hydrolase;Signature=SSF52540;InterProScan=IPR027417;ID=match$29954_511_692
XP_010320704	CDD	CDD	522	692	1.83957E-52	+	.	Name=UMPK_like;Signature=cd02028;InterProScan=Not integrated;ID=match$29955_522_692
XP_025888067	Pfam	Pfam	126	255	3.8E-44	+	.	Name=ATPase family associated with various cellular activities (AAA);Signature=PF00004;InterProScan=IPR003959;ID=match$46728_126_255
XP_025888067	SUPERFAMILY	SUPERFAMILY	87	351	5.31E-68	+	.	Name=P-loop containing nucleoside triphosphate hydrolase;Signature=SSF52540;InterProScan=IPR027417;ID=match$46729_87_351
XP_025888067	CDD	CDD	123	255	2.44723E-28	+	.	Name=AAA;Signature=cd00009;InterProScan=Not integrated;ID=match$46730_123_255
XP_025888067	Gene3D	Gene3D	331	530	2.1E-72	+	.	Name=Peptidase M41-like;Signature=G3DSA:1.20.58.760;InterProScan=IPR037219;ID=match$46731_331_530
XP_025888067	SUPERFAMILY	SUPERFAMILY	338	521	5.1E-66	+	.	Name=Peptidase M41-like;Signature=SSF140990;InterProScan=IPR037219;ID=match$46732_338_521
XP_025888067	Pfam	Pfam	337	516	1.4E-66	+	.	Name=Peptidase family M41;Signature=PF01434;InterProScan=IPR000642;ID=match$46733_337_516
XP_025888067	PRINTS	PRINTS	130	149	8.2E-6	+	.	Name=Endopeptidase La (Lon) serine protease (S16) signature;Signature=PR00830;InterProScan=Not integrated;ID=match$46734_130_149
XP_025888067	PRINTS	PRINTS	545	564	8.2E-6	+	.	Name=Endopeptidase La (Lon) serine protease (S16) signature;Signature=PR00830;InterProScan=Not integrated;ID=match$46734_545_564
XP_025888067	Pfam	Pfam	278	321	7.2E-8	+	.	Name=AAA+ lid domain;Signature=PF17862;InterProScan=IPR041569;ID=match$46735_278_321
XP_025888067	Gene3D	Gene3D	257	330	1.1E-23	+	.	Name=G3DSA:1.10.8.60;Signature=G3DSA:1.10.8.60;InterProScan=Not integrated;ID=match$46736_257_330
XP_025888067	Gene3D	Gene3D	74	256	2.8E-67	+	.	Name=P-loop containing nucleoside triphosphate hydrolase;Signature=G3DSA:3.40.50.300;InterProScan=Not integrated;ID=match$46737_74_256
XP_025888067	SMART	SMART	122	258	2.7E-26	+	.	Name=AAA+ ATPase domain;Signature=SM00382;InterProScan=IPR003593;ID=match$46738_122_258
XP_004245091	Gene3D	Gene3D	397	470	1.4E-23	+	.	Name=G3DSA:1.10.8.60;Signature=G3DSA:1.10.8.60;InterProScan=Not integrated;ID=match$48927_397_470
XP_004245091	SUPERFAMILY	SUPERFAMILY	227	491	8.85E-68	+	.	Name=P-loop containing nucleoside triphosphate hydrolase;Signature=SSF52540;InterProScan=IPR027417;ID=match$48928_227_491
XP_004245091	Gene3D	Gene3D	471	669	3.1E-72	+	.	Name=Peptidase M41-like;Signature=G3DSA:1.20.58.760;InterProScan=IPR037219;ID=match$48929_471_669
XP_004245091	Gene3D	Gene3D	214	396	4.1E-67	+	.	Name=P-loop containing nucleoside triphosphate hydrolase;Signature=G3DSA:3.40.50.300;InterProScan=Not integrated;ID=match$48930_214_396
XP_004245091	CDD	CDD	263	395	2.83469E-28	+	.	Name=AAA;Signature=cd00009;InterProScan=Not integrated;ID=match$48931_263_395
XP_004245091	Pfam	Pfam	477	656	2.0E-66	+	.	Name=Peptidase family M41;Signature=PF01434;InterProScan=IPR000642;ID=match$48932_477_656
XP_004245091	PRINTS	PRINTS	685	704	1.2E-5	+	.	Name=Endopeptidase La (Lon) serine protease (S16) signature;Signature=PR00830;InterProScan=Not integrated;ID=match$48933_685_704
XP_004245091	PRINTS	PRINTS	270	289	1.2E-5	+	.	Name=Endopeptidase La (Lon) serine protease (S16) signature;Signature=PR00830;InterProScan=Not integrated;ID=match$48933_270_289
XP_004245091	SUPERFAMILY	SUPERFAMILY	478	661	7.72E-66	+	.	Name=Peptidase M41-like;Signature=SSF140990;InterProScan=IPR037219;ID=match$48934_478_661
XP_004245091	Pfam	Pfam	418	461	9.5E-8	+	.	Name=AAA+ lid domain;Signature=PF17862;InterProScan=IPR041569;ID=match$48935_418_461
XP_004245091	SMART	SMART	262	398	2.7E-26	+	.	Name=AAA+ ATPase domain;Signature=SM00382;InterProScan=IPR003593;ID=match$48936_262_398
XP_004245091	Pfam	Pfam	266	395	5.4E-44	+	.	Name=ATPase family associated with various cellular activities (AAA);Signature=PF00004;InterProScan=IPR003959;ID=match$48937_266_395
XP_010319736	Pfam	Pfam	77	230	4.5E-29	+	.	Name=ABC transporter;Signature=PF00005;InterProScan=IPR003439;ID=match$50502_77_230
XP_010319736	SUPERFAMILY	SUPERFAMILY	74	304	3.55E-49	+	.	Name=P-loop containing nucleoside triphosphate hydrolase;Signature=SSF52540;InterProScan=IPR027417;ID=match$50503_74_304
XP_010319736	ProSiteProfiles	ProSiteProfiles	43	311	21.002	+	.	Name=ATP-binding cassette, ABC transporter-type domain profile.;Signature=PS50893;InterProScan=IPR003439;ID=match$50504_43_311
XP_010319736	Gene3D	Gene3D	67	311	2.1E-55	+	.	Name=P-loop containing nucleoside triphosphate hydrolase;Signature=G3DSA:3.40.50.300;InterProScan=Not integrated;ID=match$50505_67_311
XP_010319736	SMART	SMART	84	288	1.4E-11	+	.	Name=AAA+ ATPase domain;Signature=SM00382;InterProScan=IPR003593;ID=match$50506_84_288
XP_010325391	CDD	CDD	48	288	1.12349E-162	+	.	Name=GPN1;Signature=cd17870;InterProScan=Not integrated;ID=match$61510_48_288
XP_010325391	Gene3D	Gene3D	47	305	3.5E-94	+	.	Name=P-loop containing nucleoside triphosphate hydrolase;Signature=G3DSA:3.40.50.300;InterProScan=Not integrated;ID=match$61511_47_305
XP_010325391	Pfam	Pfam	52	290	1.0E-77	+	.	Name=Conserved hypothetical ATP binding protein;Signature=PF03029;InterProScan=IPR004130;ID=match$61512_52_290
XP_010325391	SUPERFAMILY	SUPERFAMILY	49	287	5.3E-45	+	.	Name=P-loop containing nucleoside triphosphate hydrolase;Signature=SSF52540;InterProScan=IPR027417;ID=match$61513_49_287
XP_010325390	CDD	CDD	48	288	1.12349E-162	+	.	Name=GPN1;Signature=cd17870;InterProScan=Not integrated;ID=match$61514_48_288
XP_010325390	Gene3D	Gene3D	47	305	3.5E-94	+	.	Name=P-loop containing nucleoside triphosphate hydrolase;Signature=G3DSA:3.40.50.300;InterProScan=Not integrated;ID=match$61515_47_305
XP_010325390	Pfam	Pfam	52	290	1.0E-77	+	.	Name=Conserved hypothetical ATP binding protein;Signature=PF03029;InterProScan=IPR004130;ID=match$61516_52_290
XP_010325390	SUPERFAMILY	SUPERFAMILY	49	287	5.3E-45	+	.	Name=P-loop containing nucleoside triphosphate hydrolase;Signature=SSF52540;InterProScan=IPR027417;ID=match$61517_49_287
XP_010325389	CDD	CDD	48	288	1.12349E-162	+	.	Name=GPN1;Signature=cd17870;InterProScan=Not integrated;ID=match$61518_48_288
XP_010325389	Gene3D	Gene3D	47	305	3.5E-94	+	.	Name=P-loop containing nucleoside triphosphate hydrolase;Signature=G3DSA:3.40.50.300;InterProScan=Not integrated;ID=match$61519_47_305
XP_010325389	Pfam	Pfam	52	290	1.0E-77	+	.	Name=Conserved hypothetical ATP binding protein;Signature=PF03029;InterProScan=IPR004130;ID=match$61520_52_290
XP_010325389	SUPERFAMILY	SUPERFAMILY	49	287	5.3E-45	+	.	Name=P-loop containing nucleoside triphosphate hydrolase;Signature=SSF52540;InterProScan=IPR027417;ID=match$61521_49_287
XP_010325392	CDD	CDD	48	288	1.12349E-162	+	.	Name=GPN1;Signature=cd17870;InterProScan=Not integrated;ID=match$61522_48_288
XP_010325392	Gene3D	Gene3D	47	305	3.5E-94	+	.	Name=P-loop containing nucleoside triphosphate hydrolase;Signature=G3DSA:3.40.50.300;InterProScan=Not integrated;ID=match$61523_47_305
XP_010325392	Pfam	Pfam	52	290	1.0E-77	+	.	Name=Conserved hypothetical ATP binding protein;Signature=PF03029;InterProScan=IPR004130;ID=match$61524_52_290
XP_010325392	SUPERFAMILY	SUPERFAMILY	49	287	5.3E-45	+	.	Name=P-loop containing nucleoside triphosphate hydrolase;Signature=SSF52540;InterProScan=IPR027417;ID=match$61525_49_287
XP_004245583	CDD	CDD	48	288	1.12349E-162	+	.	Name=GPN1;Signature=cd17870;InterProScan=Not integrated;ID=match$61526_48_288
XP_004245583	Gene3D	Gene3D	47	305	3.5E-94	+	.	Name=P-loop containing nucleoside triphosphate hydrolase;Signature=G3DSA:3.40.50.300;InterProScan=Not integrated;ID=match$61527_47_305
XP_004245583	Pfam	Pfam	52	290	1.0E-77	+	.	Name=Conserved hypothetical ATP binding protein;Signature=PF03029;InterProScan=IPR004130;ID=match$61528_52_290
XP_004245583	SUPERFAMILY	SUPERFAMILY	49	287	5.3E-45	+	.	Name=P-loop containing nucleoside triphosphate hydrolase;Signature=SSF52540;InterProScan=IPR027417;ID=match$61529_49_287
XP_004243821	TMHMM	TMHMM	461	483	.	+	.	Name=Region of a membrane-bound protein predicted to be embedded in the membrane.;Signature=TMhelix;InterProScan=Not integrated;ID=match$68670_461_483
XP_004243821	SUPERFAMILY	SUPERFAMILY	46	264	8.19E-49	+	.	Name=P-loop containing nucleoside triphosphate hydrolase;Signature=SSF52540;InterProScan=IPR027417;ID=match$68671_46_264
XP_004243821	TMHMM	TMHMM	578	600	.	+	.	Name=Region of a membrane-bound protein predicted to be embedded in the membrane.;Signature=TMhelix;InterProScan=Not integrated;ID=match$68672_578_600
XP_004243821	TMHMM	TMHMM	490	512	.	+	.	Name=Region of a membrane-bound protein predicted to be embedded in the membrane.;Signature=TMhelix;InterProScan=Not integrated;ID=match$68673_490_512
XP_004243821	Pfam	Pfam	50	200	2.3E-29	+	.	Name=ABC transporter;Signature=PF00005;InterProScan=IPR003439;ID=match$68674_50_200
XP_004243821	TMHMM	TMHMM	347	369	.	+	.	Name=Region of a membrane-bound protein predicted to be embedded in the membrane.;Signature=TMhelix;InterProScan=Not integrated;ID=match$68675_347_369
XP_004243821	SMART	SMART	59	250	3.5E-12	+	.	Name=AAA+ ATPase domain;Signature=SM00382;InterProScan=IPR003593;ID=match$68676_59_250
XP_004243821	ProSiteProfiles	ProSiteProfiles	15	273	20.502	+	.	Name=ATP-binding cassette, ABC transporter-type domain profile.;Signature=PS50893;InterProScan=IPR003439;ID=match$68677_15_273
XP_004243821	Pfam	Pfam	331	542	7.4E-41	+	.	Name=ABC-2 type transporter;Signature=PF01061;InterProScan=IPR013525;ID=match$68678_331_542
XP_004243821	TMHMM	TMHMM	384	406	.	+	.	Name=Region of a membrane-bound protein predicted to be embedded in the membrane.;Signature=TMhelix;InterProScan=Not integrated;ID=match$68679_384_406
XP_004243821	Gene3D	Gene3D	16	322	2.9E-57	+	.	Name=P-loop containing nucleoside triphosphate hydrolase;Signature=G3DSA:3.40.50.300;InterProScan=Not integrated;ID=match$68680_16_322
XP_004243821	TMHMM	TMHMM	426	448	.	+	.	Name=Region of a membrane-bound protein predicted to be embedded in the membrane.;Signature=TMhelix;InterProScan=Not integrated;ID=match$68681_426_448
XP_025885244	Pfam	Pfam	2	251	8.0E-83	+	.	Name=Phosphatidate cytidylyltransferase, mitochondrial;Signature=PF09139;InterProScan=IPR015222;ID=match$83077_2_251
XP_025885243	Pfam	Pfam	2	251	8.0E-83	+	.	Name=Phosphatidate cytidylyltransferase, mitochondrial;Signature=PF09139;InterProScan=IPR015222;ID=match$83078_2_251
NP_001311224	TMHMM	TMHMM	115	137	.	+	.	Name=Region of a membrane-bound protein predicted to be embedded in the membrane.;Signature=TMhelix;InterProScan=Not integrated;ID=match$86381_115_137
NP_001311224	Pfam	Pfam	410	560	5.7E-34	+	.	Name=ABC transporter;Signature=PF00005;InterProScan=IPR003439;ID=match$86382_410_560
NP_001311224	Gene3D	Gene3D	390	633	3.9E-178	+	.	Name=P-loop containing nucleoside triphosphate hydrolase;Signature=G3DSA:3.40.50.300;InterProScan=Not integrated;ID=match$86383_390_633
NP_001311224	ProSiteProfiles	ProSiteProfiles	68	358	57.346	+	.	Name=ABC transporter integral membrane type-1 fused domain profile.;Signature=PS50929;InterProScan=IPR011527;ID=match$86384_68_358
NP_001311224	TMHMM	TMHMM	215	234	.	+	.	Name=Region of a membrane-bound protein predicted to be embedded in the membrane.;Signature=TMhelix;InterProScan=Not integrated;ID=match$86385_215_234
NP_001311224	ProSiteProfiles	ProSiteProfiles	392	629	26.151	+	.	Name=ATP-binding cassette, ABC transporter-type domain profile.;Signature=PS50893;InterProScan=IPR003439;ID=match$86386_392_629
NP_001311224	SUPERFAMILY	SUPERFAMILY	385	630	1.22E-88	+	.	Name=P-loop containing nucleoside triphosphate hydrolase;Signature=SSF52540;InterProScan=IPR027417;ID=match$86387_385_630
NP_001311224	CDD	CDD	392	630	8.7418E-131	+	.	Name=ABC_MTABC3_MDL1_MDL2;Signature=cd03249;InterProScan=Not integrated;ID=match$86388_392_630
NP_001311224	CDD	CDD	70	366	5.42811E-138	+	.	Name=ABC_6TM_AtABCB27_like;Signature=cd18780;InterProScan=Not integrated;ID=match$86389_70_366
NP_001311224	Gene3D	Gene3D	119	389	3.9E-178	+	.	Name=ABC transporter type 1, transmembrane domain superfamily;Signature=G3DSA:1.20.1560.10;InterProScan=IPR036640;ID=match$86390_119_389
NP_001311224	TMHMM	TMHMM	334	356	.	+	.	Name=Region of a membrane-bound protein predicted to be embedded in the membrane.;Signature=TMhelix;InterProScan=Not integrated;ID=match$86391_334_356
NP_001311224	TMHMM	TMHMM	194	211	.	+	.	Name=Region of a membrane-bound protein predicted to be embedded in the membrane.;Signature=TMhelix;InterProScan=Not integrated;ID=match$86392_194_211
NP_001311224	SMART	SMART	419	613	6.4E-18	+	.	Name=AAA+ ATPase domain;Signature=SM00382;InterProScan=IPR003593;ID=match$86393_419_613
NP_001311224	TMHMM	TMHMM	297	319	.	+	.	Name=Region of a membrane-bound protein predicted to be embedded in the membrane.;Signature=TMhelix;InterProScan=Not integrated;ID=match$86394_297_319
NP_001311224	TMHMM	TMHMM	65	84	.	+	.	Name=Region of a membrane-bound protein predicted to be embedded in the membrane.;Signature=TMhelix;InterProScan=Not integrated;ID=match$86395_65_84
NP_001311224	Pfam	Pfam	67	342	1.7E-60	+	.	Name=ABC transporter transmembrane region;Signature=PF00664;InterProScan=IPR011527;ID=match$86396_67_342
NP_001311224	SUPERFAMILY	SUPERFAMILY	55	372	1.44E-75	+	.	Name=ABC transporter type 1, transmembrane domain superfamily;Signature=SSF90123;InterProScan=IPR036640;ID=match$86397_55_372
XP_004252105	SMART	SMART	70	261	3.3E-9	+	.	Name=AAA+ ATPase domain;Signature=SM00382;InterProScan=IPR003593;ID=match$89995_70_261
XP_004252105	CDD	CDD	28	266	2.1274E-80	+	.	Name=ABCG_EPDR;Signature=cd03213;InterProScan=Not integrated;ID=match$89996_28_266
XP_004252105	Gene3D	Gene3D	47	276	3.6E-52	+	.	Name=P-loop containing nucleoside triphosphate hydrolase;Signature=G3DSA:3.40.50.300;InterProScan=Not integrated;ID=match$89997_47_276
XP_004252105	Pfam	Pfam	364	568	1.2E-39	+	.	Name=ABC-2 type transporter;Signature=PF01061;InterProScan=IPR013525;ID=match$89998_364_568
XP_004252105	Pfam	Pfam	61	212	1.0E-24	+	.	Name=ABC transporter;Signature=PF00005;InterProScan=IPR003439;ID=match$89999_61_212
XP_004252105	TMHMM	TMHMM	454	476	.	+	.	Name=Region of a membrane-bound protein predicted to be embedded in the membrane.;Signature=TMhelix;InterProScan=Not integrated;ID=match$90000_454_476
XP_004252105	TMHMM	TMHMM	491	513	.	+	.	Name=Region of a membrane-bound protein predicted to be embedded in the membrane.;Signature=TMhelix;InterProScan=Not integrated;ID=match$90001_491_513
XP_004252105	TMHMM	TMHMM	382	401	.	+	.	Name=Region of a membrane-bound protein predicted to be embedded in the membrane.;Signature=TMhelix;InterProScan=Not integrated;ID=match$90002_382_401
XP_004252105	Pfam	Pfam	241	303	1.8E-7	+	.	Name=ABC-2 type transporter;Signature=PF19055;InterProScan=IPR043926;ID=match$90003_241_303
XP_004252105	TMHMM	TMHMM	411	433	.	+	.	Name=Region of a membrane-bound protein predicted to be embedded in the membrane.;Signature=TMhelix;InterProScan=Not integrated;ID=match$90004_411_433
XP_004252105	ProSiteProfiles	ProSiteProfiles	31	284	20.061	+	.	Name=ATP-binding cassette, ABC transporter-type domain profile.;Signature=PS50893;InterProScan=IPR003439;ID=match$90005_31_284
XP_004252105	SUPERFAMILY	SUPERFAMILY	49	275	6.54E-45	+	.	Name=P-loop containing nucleoside triphosphate hydrolase;Signature=SSF52540;InterProScan=IPR027417;ID=match$90006_49_275
XP_004252105	TMHMM	TMHMM	520	542	.	+	.	Name=Region of a membrane-bound protein predicted to be embedded in the membrane.;Signature=TMhelix;InterProScan=Not integrated;ID=match$90007_520_542
XP_004252105	TMHMM	TMHMM	599	621	.	+	.	Name=Region of a membrane-bound protein predicted to be embedded in the membrane.;Signature=TMhelix;InterProScan=Not integrated;ID=match$90008_599_621
XP_004231928	Gene3D	Gene3D	101	308	7.2E-91	+	.	Name=P-loop containing nucleoside triphosphate hydrolase;Signature=G3DSA:3.40.50.300;InterProScan=Not integrated;ID=match$102551_101_308
XP_004231928	CDD	CDD	133	280	2.50013E-100	+	.	Name=APSK;Signature=cd02027;InterProScan=IPR002891;ID=match$102552_133_280
XP_004231928	Pfam	Pfam	130	283	1.0E-70	+	.	Name=Adenylylsulphate kinase;Signature=PF01583;InterProScan=Not integrated;ID=match$102553_130_283
XP_004231928	SUPERFAMILY	SUPERFAMILY	129	301	8.85E-33	+	.	Name=P-loop containing nucleoside triphosphate hydrolase;Signature=SSF52540;InterProScan=IPR027417;ID=match$102554_129_301
XP_025885240	Pfam	Pfam	14	326	8.9E-104	+	.	Name=Phosphatidate cytidylyltransferase, mitochondrial;Signature=PF09139;InterProScan=IPR015222;ID=match$103701_14_326
XP_025885239	Pfam	Pfam	14	326	8.9E-104	+	.	Name=Phosphatidate cytidylyltransferase, mitochondrial;Signature=PF09139;InterProScan=IPR015222;ID=match$103702_14_326
XP_025884560	TMHMM	TMHMM	127	149	.	+	.	Name=Region of a membrane-bound protein predicted to be embedded in the membrane.;Signature=TMhelix;InterProScan=Not integrated;ID=match$119833_127_149
XP_025884560	ProSiteProfiles	ProSiteProfiles	129	410	41.886	+	.	Name=ABC transporter integral membrane type-1 fused domain profile.;Signature=PS50929;InterProScan=IPR011527;ID=match$119834_129_410
XP_025884560	Pfam	Pfam	462	560	9.6E-18	+	.	Name=ABC transporter;Signature=PF00005;InterProScan=IPR003439;ID=match$119835_462_560
XP_025884560	Gene3D	Gene3D	536	591	9.3E-19	+	.	Name=P-loop containing nucleoside triphosphate hydrolase;Signature=G3DSA:3.40.50.300;InterProScan=Not integrated;ID=match$119836_536_591
XP_025884560	Gene3D	Gene3D	434	529	1.0E-30	+	.	Name=P-loop containing nucleoside triphosphate hydrolase;Signature=G3DSA:3.40.50.300;InterProScan=Not integrated;ID=match$119837_434_529
XP_025884560	SUPERFAMILY	SUPERFAMILY	437	590	3.04E-41	+	.	Name=P-loop containing nucleoside triphosphate hydrolase;Signature=SSF52540;InterProScan=IPR027417;ID=match$119838_437_590
XP_025884560	SUPERFAMILY	SUPERFAMILY	115	423	7.85E-59	+	.	Name=ABC transporter type 1, transmembrane domain superfamily;Signature=SSF90123;InterProScan=IPR036640;ID=match$119839_115_423
XP_025884560	Pfam	Pfam	130	395	3.6E-37	+	.	Name=ABC transporter transmembrane region;Signature=PF00664;InterProScan=IPR011527;ID=match$119840_130_395
XP_025884560	TMHMM	TMHMM	358	380	.	+	.	Name=Region of a membrane-bound protein predicted to be embedded in the membrane.;Signature=TMhelix;InterProScan=Not integrated;ID=match$119841_358_380
XP_025884560	TMHMM	TMHMM	262	284	.	+	.	Name=Region of a membrane-bound protein predicted to be embedded in the membrane.;Signature=TMhelix;InterProScan=Not integrated;ID=match$119842_262_284
XP_025884560	TMHMM	TMHMM	170	192	.	+	.	Name=Region of a membrane-bound protein predicted to be embedded in the membrane.;Signature=TMhelix;InterProScan=Not integrated;ID=match$119843_170_192
XP_025884560	Gene3D	Gene3D	109	427	4.3E-69	+	.	Name=ABC transporter type 1, transmembrane domain superfamily;Signature=G3DSA:1.20.1560.10;InterProScan=IPR036640;ID=match$119844_109_427
XP_025884560	CDD	CDD	131	418	1.30774E-121	+	.	Name=ABC_6TM_TAP;Signature=cd18572;InterProScan=Not integrated;ID=match$119845_131_418
XP_004247840	CDD	CDD	336	489	5.04905E-18	+	.	Name=AAA;Signature=cd00009;InterProScan=Not integrated;ID=match$123205_336_489
XP_004247840	Pfam	Pfam	341	422	7.2E-14	+	.	Name=ATPase family associated with various cellular activities (AAA);Signature=PF00004;InterProScan=IPR003959;ID=match$123206_341_422
XP_004247840	Gene3D	Gene3D	489	557	9.3E-19	+	.	Name=G3DSA:1.10.8.60;Signature=G3DSA:1.10.8.60;InterProScan=Not integrated;ID=match$123207_489_557
XP_004247840	CDD	CDD	489	544	3.06588E-15	+	.	Name=HLD_clamp_RFC;Signature=cd18140;InterProScan=Not integrated;ID=match$123208_489_544
XP_004247840	SMART	SMART	337	492	7.5E-12	+	.	Name=AAA+ ATPase domain;Signature=SM00382;InterProScan=IPR003593;ID=match$123209_337_492
XP_004247840	Gene3D	Gene3D	225	487	5.0E-53	+	.	Name=P-loop containing nucleoside triphosphate hydrolase;Signature=G3DSA:3.40.50.300;InterProScan=Not integrated;ID=match$123210_225_487
XP_004247840	SUPERFAMILY	SUPERFAMILY	226	542	5.29E-31	+	.	Name=P-loop containing nucleoside triphosphate hydrolase;Signature=SSF52540;InterProScan=IPR027417;ID=match$123211_226_542
XP_025884559	TMHMM	TMHMM	127	149	.	+	.	Name=Region of a membrane-bound protein predicted to be embedded in the membrane.;Signature=TMhelix;InterProScan=Not integrated;ID=match$145623_127_149
XP_025884559	Gene3D	Gene3D	109	427	6.0E-69	+	.	Name=ABC transporter type 1, transmembrane domain superfamily;Signature=G3DSA:1.20.1560.10;InterProScan=IPR036640;ID=match$145624_109_427
XP_025884559	ProSiteProfiles	ProSiteProfiles	129	410	41.886	+	.	Name=ABC transporter integral membrane type-1 fused domain profile.;Signature=PS50929;InterProScan=IPR011527;ID=match$145625_129_410
XP_025884559	SUPERFAMILY	SUPERFAMILY	115	423	1.07E-58	+	.	Name=ABC transporter type 1, transmembrane domain superfamily;Signature=SSF90123;InterProScan=IPR036640;ID=match$145626_115_423
XP_025884559	ProSiteProfiles	ProSiteProfiles	444	675	20.775	+	.	Name=ATP-binding cassette, ABC transporter-type domain profile.;Signature=PS50893;InterProScan=IPR003439;ID=match$145627_444_675
XP_025884559	Pfam	Pfam	462	610	2.0E-34	+	.	Name=ABC transporter;Signature=PF00005;InterProScan=IPR003439;ID=match$145628_462_610
XP_025884559	TMHMM	TMHMM	358	380	.	+	.	Name=Region of a membrane-bound protein predicted to be embedded in the membrane.;Signature=TMhelix;InterProScan=Not integrated;ID=match$145629_358_380
XP_025884559	SUPERFAMILY	SUPERFAMILY	437	664	2.83E-76	+	.	Name=P-loop containing nucleoside triphosphate hydrolase;Signature=SSF52540;InterProScan=IPR027417;ID=match$145630_437_664
XP_025884559	SMART	SMART	471	660	2.1E-19	+	.	Name=AAA+ ATPase domain;Signature=SM00382;InterProScan=IPR003593;ID=match$145631_471_660
XP_025884559	Pfam	Pfam	130	395	4.8E-37	+	.	Name=ABC transporter transmembrane region;Signature=PF00664;InterProScan=IPR011527;ID=match$145632_130_395
XP_025884559	TMHMM	TMHMM	262	284	.	+	.	Name=Region of a membrane-bound protein predicted to be embedded in the membrane.;Signature=TMhelix;InterProScan=Not integrated;ID=match$145633_262_284
XP_025884559	Gene3D	Gene3D	434	672	6.1E-84	+	.	Name=P-loop containing nucleoside triphosphate hydrolase;Signature=G3DSA:3.40.50.300;InterProScan=Not integrated;ID=match$145634_434_672
XP_025884559	TMHMM	TMHMM	170	192	.	+	.	Name=Region of a membrane-bound protein predicted to be embedded in the membrane.;Signature=TMhelix;InterProScan=Not integrated;ID=match$145635_170_192
XP_025884559	CDD	CDD	131	418	2.07368E-122	+	.	Name=ABC_6TM_TAP;Signature=cd18572;InterProScan=Not integrated;ID=match$145636_131_418
XP_019068112	Gene3D	Gene3D	75	248	1.6E-5	+	.	Name=P-loop containing nucleoside triphosphate hydrolase;Signature=G3DSA:3.40.50.300;InterProScan=Not integrated;ID=match$150138_75_248
XP_019068112	SUPERFAMILY	SUPERFAMILY	80	224	6.21E-7	+	.	Name=P-loop containing nucleoside triphosphate hydrolase;Signature=SSF52540;InterProScan=IPR027417;ID=match$150139_80_224
XP_025885510	Gene3D	Gene3D	75	248	1.6E-5	+	.	Name=P-loop containing nucleoside triphosphate hydrolase;Signature=G3DSA:3.40.50.300;InterProScan=Not integrated;ID=match$150140_75_248
XP_025885510	SUPERFAMILY	SUPERFAMILY	80	224	6.21E-7	+	.	Name=P-loop containing nucleoside triphosphate hydrolase;Signature=SSF52540;InterProScan=IPR027417;ID=match$150141_80_224
XP_025885509	Gene3D	Gene3D	75	248	1.6E-5	+	.	Name=P-loop containing nucleoside triphosphate hydrolase;Signature=G3DSA:3.40.50.300;InterProScan=Not integrated;ID=match$150142_75_248
XP_025885509	SUPERFAMILY	SUPERFAMILY	80	224	6.21E-7	+	.	Name=P-loop containing nucleoside triphosphate hydrolase;Signature=SSF52540;InterProScan=IPR027417;ID=match$150143_80_224
XP_010322648	Pfam	Pfam	62	205	7.4E-31	+	.	Name=ABC transporter;Signature=PF00005;InterProScan=IPR003439;ID=match$160560_62_205
XP_010322648	SMART	SMART	71	254	3.7E-16	+	.	Name=AAA+ ATPase domain;Signature=SM00382;InterProScan=IPR003593;ID=match$160561_71_254
XP_010322648	CDD	CDD	46	264	1.09625E-95	+	.	Name=ABC_PstB_phosphate_transporter;Signature=cd03260;InterProScan=IPR005670;ID=match$160562_46_264
XP_010322648	Gene3D	Gene3D	41	278	5.6E-67	+	.	Name=P-loop containing nucleoside triphosphate hydrolase;Signature=G3DSA:3.40.50.300;InterProScan=Not integrated;ID=match$160563_41_278
XP_010322648	SUPERFAMILY	SUPERFAMILY	45	267	1.84E-59	+	.	Name=P-loop containing nucleoside triphosphate hydrolase;Signature=SSF52540;InterProScan=IPR027417;ID=match$160564_45_267
XP_010322648	ProSiteProfiles	ProSiteProfiles	46	277	24.343	+	.	Name=ATP-binding cassette, ABC transporter-type domain profile.;Signature=PS50893;InterProScan=IPR003439;ID=match$160565_46_277
XP_010326820	CDD	CDD	336	489	5.64464E-18	+	.	Name=AAA;Signature=cd00009;InterProScan=Not integrated;ID=match$161529_336_489
XP_010326820	CDD	CDD	489	544	3.34863E-15	+	.	Name=HLD_clamp_RFC;Signature=cd18140;InterProScan=Not integrated;ID=match$161530_489_544
XP_010326820	SMART	SMART	337	492	7.5E-12	+	.	Name=AAA+ ATPase domain;Signature=SM00382;InterProScan=IPR003593;ID=match$161531_337_492
XP_010326820	Pfam	Pfam	341	422	6.8E-14	+	.	Name=ATPase family associated with various cellular activities (AAA);Signature=PF00004;InterProScan=IPR003959;ID=match$161532_341_422
XP_010326820	Gene3D	Gene3D	489	557	8.8E-19	+	.	Name=G3DSA:1.10.8.60;Signature=G3DSA:1.10.8.60;InterProScan=Not integrated;ID=match$161533_489_557
XP_010326820	SUPERFAMILY	SUPERFAMILY	226	542	4.92E-31	+	.	Name=P-loop containing nucleoside triphosphate hydrolase;Signature=SSF52540;InterProScan=IPR027417;ID=match$161534_226_542
XP_010326820	Gene3D	Gene3D	225	487	4.6E-53	+	.	Name=P-loop containing nucleoside triphosphate hydrolase;Signature=G3DSA:3.40.50.300;InterProScan=Not integrated;ID=match$161535_225_487
XP_004249302	CDD	CDD	32	178	6.72631E-99	+	.	Name=APSK;Signature=cd02027;InterProScan=IPR002891;ID=match$167887_32_178
XP_004249302	SUPERFAMILY	SUPERFAMILY	28	201	1.29E-31	+	.	Name=P-loop containing nucleoside triphosphate hydrolase;Signature=SSF52540;InterProScan=IPR027417;ID=match$167888_28_201
XP_004249302	Gene3D	Gene3D	3	207	8.6E-87	+	.	Name=P-loop containing nucleoside triphosphate hydrolase;Signature=G3DSA:3.40.50.300;InterProScan=Not integrated;ID=match$167889_3_207
XP_004249302	Pfam	Pfam	29	180	3.9E-70	+	.	Name=Adenylylsulphate kinase;Signature=PF01583;InterProScan=Not integrated;ID=match$167890_29_180
XP_010325536	SUPERFAMILY	SUPERFAMILY	268	538	1.16E-49	+	.	Name=P-loop containing nucleoside triphosphate hydrolase;Signature=SSF52540;InterProScan=IPR027417;ID=match$176117_268_538
XP_010325536	CDD	CDD	301	462	6.26238E-15	+	.	Name=AAA;Signature=cd00009;InterProScan=Not integrated;ID=match$176118_301_462
XP_010325536	Pfam	Pfam	585	792	5.1E-78	+	.	Name=Lon protease (S16) C-terminal proteolytic domain;Signature=PF05362;InterProScan=IPR008269;ID=match$176119_585_792
XP_010325536	Gene3D	Gene3D	610	795	1.1E-69	+	.	Name=Ribosomal protein S5 domain 2-type fold, subgroup;Signature=G3DSA:3.30.230.10;InterProScan=IPR014721;ID=match$176120_610_795
XP_010325536	Gene3D	Gene3D	460	599	1.3E-22	+	.	Name=G3DSA:1.10.8.60;Signature=G3DSA:1.10.8.60;InterProScan=Not integrated;ID=match$176121_460_599
XP_010325536	SUPERFAMILY	SUPERFAMILY	611	790	2.01E-47	+	.	Name=Ribosomal protein S5 domain 2-type fold;Signature=SSF54211;InterProScan=IPR020568;ID=match$176122_611_790
XP_010325536	Gene3D	Gene3D	6	76	1.8E-6	+	.	Name=G3DSA:2.30.130.40;Signature=G3DSA:2.30.130.40;InterProScan=Not integrated;ID=match$176123_6_76
XP_010325536	PRINTS	PRINTS	746	764	5.5E-50	+	.	Name=Endopeptidase La (Lon) serine protease (S16) signature;Signature=PR00830;InterProScan=Not integrated;ID=match$176124_746_764
XP_010325536	PRINTS	PRINTS	723	742	5.5E-50	+	.	Name=Endopeptidase La (Lon) serine protease (S16) signature;Signature=PR00830;InterProScan=Not integrated;ID=match$176124_723_742
XP_010325536	PRINTS	PRINTS	693	712	5.5E-50	+	.	Name=Endopeptidase La (Lon) serine protease (S16) signature;Signature=PR00830;InterProScan=Not integrated;ID=match$176124_693_712
XP_010325536	PRINTS	PRINTS	324	343	5.5E-50	+	.	Name=Endopeptidase La (Lon) serine protease (S16) signature;Signature=PR00830;InterProScan=Not integrated;ID=match$176124_324_343
XP_010325536	PRINTS	PRINTS	611	627	5.5E-50	+	.	Name=Endopeptidase La (Lon) serine protease (S16) signature;Signature=PR00830;InterProScan=Not integrated;ID=match$176124_611_627
XP_010325536	SMART	SMART	316	461	8.8E-13	+	.	Name=AAA+ ATPase domain;Signature=SM00382;InterProScan=IPR003593;ID=match$176125_316_461
XP_010325536	ProSiteProfiles	ProSiteProfiles	1	169	17.724	+	.	Name=Lon N-terminal domain profile.;Signature=PS51787;InterProScan=IPR003111;ID=match$176126_1_169
XP_010325536	Pfam	Pfam	15	169	3.8E-14	+	.	Name=ATP-dependent protease La (LON) substrate-binding domain;Signature=PF02190;InterProScan=IPR003111;ID=match$176127_15_169
XP_010325536	Gene3D	Gene3D	281	459	1.4E-68	+	.	Name=P-loop containing nucleoside triphosphate hydrolase;Signature=G3DSA:3.40.50.300;InterProScan=Not integrated;ID=match$176128_281_459
XP_010325536	ProSiteProfiles	ProSiteProfiles	608	793	69.068	+	.	Name=Lon proteolytic domain profile.;Signature=PS51786;InterProScan=IPR008269;ID=match$176129_608_793
XP_010325536	Gene3D	Gene3D	84	212	4.3E-23	+	.	Name=G3DSA:1.20.58.1480;Signature=G3DSA:1.20.58.1480;InterProScan=Not integrated;ID=match$176130_84_212
XP_010325536	Gene3D	Gene3D	220	268	2.6E-10	+	.	Name=G3DSA:1.20.5.5270;Signature=G3DSA:1.20.5.5270;InterProScan=Not integrated;ID=match$176131_220_268
XP_010325536	Pfam	Pfam	320	457	1.4E-22	+	.	Name=ATPase family associated with various cellular activities (AAA);Signature=PF00004;InterProScan=IPR003959;ID=match$176132_320_457
XP_010325536	SMART	SMART	1	169	7.9E-7	+	.	Name=Lon, substrate-binding domain;Signature=SM00464;InterProScan=IPR003111;ID=match$176133_1_169
XP_010325536	SUPERFAMILY	SUPERFAMILY	20	168	2.73E-5	+	.	Name=PUA-like superfamily;Signature=SSF88697;InterProScan=IPR015947;ID=match$176134_20_168
XP_010325032	SUPERFAMILY	SUPERFAMILY	224	488	8.85E-68	+	.	Name=P-loop containing nucleoside triphosphate hydrolase;Signature=SSF52540;InterProScan=IPR027417;ID=match$178044_224_488
XP_010325032	Pfam	Pfam	415	458	9.4E-8	+	.	Name=AAA+ lid domain;Signature=PF17862;InterProScan=IPR041569;ID=match$178045_415_458
XP_010325032	PRINTS	PRINTS	267	286	1.2E-5	+	.	Name=Endopeptidase La (Lon) serine protease (S16) signature;Signature=PR00830;InterProScan=Not integrated;ID=match$178046_267_286
XP_010325032	PRINTS	PRINTS	682	701	1.2E-5	+	.	Name=Endopeptidase La (Lon) serine protease (S16) signature;Signature=PR00830;InterProScan=Not integrated;ID=match$178046_682_701
XP_010325032	SUPERFAMILY	SUPERFAMILY	475	658	7.72E-66	+	.	Name=Peptidase M41-like;Signature=SSF140990;InterProScan=IPR037219;ID=match$178047_475_658
XP_010325032	SMART	SMART	259	395	2.7E-26	+	.	Name=AAA+ ATPase domain;Signature=SM00382;InterProScan=IPR003593;ID=match$178048_259_395
XP_010325032	Gene3D	Gene3D	468	666	3.1E-72	+	.	Name=Peptidase M41-like;Signature=G3DSA:1.20.58.760;InterProScan=IPR037219;ID=match$178049_468_666
XP_010325032	Pfam	Pfam	263	392	5.4E-44	+	.	Name=ATPase family associated with various cellular activities (AAA);Signature=PF00004;InterProScan=IPR003959;ID=match$178050_263_392
XP_010325032	Pfam	Pfam	474	653	2.0E-66	+	.	Name=Peptidase family M41;Signature=PF01434;InterProScan=IPR000642;ID=match$178051_474_653
XP_010325032	Gene3D	Gene3D	394	467	1.4E-23	+	.	Name=G3DSA:1.10.8.60;Signature=G3DSA:1.10.8.60;InterProScan=Not integrated;ID=match$178052_394_467
XP_010325032	CDD	CDD	260	392	3.10641E-28	+	.	Name=AAA;Signature=cd00009;InterProScan=Not integrated;ID=match$178053_260_392
XP_010325032	Gene3D	Gene3D	211	393	4.1E-67	+	.	Name=P-loop containing nucleoside triphosphate hydrolase;Signature=G3DSA:3.40.50.300;InterProScan=Not integrated;ID=match$178054_211_393
NP_001234370	Pfam	Pfam	413	456	1.4E-8	+	.	Name=AAA+ lid domain;Signature=PF17862;InterProScan=IPR041569;ID=match$178714_413_456
NP_001234370	Pfam	Pfam	472	651	4.8E-67	+	.	Name=Peptidase family M41;Signature=PF01434;InterProScan=IPR000642;ID=match$178715_472_651
NP_001234370	PRINTS	PRINTS	680	699	5.6E-6	+	.	Name=Endopeptidase La (Lon) serine protease (S16) signature;Signature=PR00830;InterProScan=Not integrated;ID=match$178716_680_699
NP_001234370	PRINTS	PRINTS	265	284	5.6E-6	+	.	Name=Endopeptidase La (Lon) serine protease (S16) signature;Signature=PR00830;InterProScan=Not integrated;ID=match$178716_265_284
NP_001234370	Gene3D	Gene3D	210	391	7.9E-67	+	.	Name=P-loop containing nucleoside triphosphate hydrolase;Signature=G3DSA:3.40.50.300;InterProScan=Not integrated;ID=match$178717_210_391
NP_001234370	SUPERFAMILY	SUPERFAMILY	222	485	1.49E-67	+	.	Name=P-loop containing nucleoside triphosphate hydrolase;Signature=SSF52540;InterProScan=IPR027417;ID=match$178718_222_485
NP_001234370	SMART	SMART	257	393	4.7E-26	+	.	Name=AAA+ ATPase domain;Signature=SM00382;InterProScan=IPR003593;ID=match$178719_257_393
NP_001234370	Gene3D	Gene3D	466	665	5.5E-72	+	.	Name=Peptidase M41-like;Signature=G3DSA:1.20.58.760;InterProScan=IPR037219;ID=match$178720_466_665
NP_001234370	CDD	CDD	258	390	1.70484E-27	+	.	Name=AAA;Signature=cd00009;InterProScan=Not integrated;ID=match$178721_258_390
NP_001234370	Pfam	Pfam	261	390	4.0E-43	+	.	Name=ATPase family associated with various cellular activities (AAA);Signature=PF00004;InterProScan=IPR003959;ID=match$178722_261_390
NP_001234370	Gene3D	Gene3D	392	465	1.3E-23	+	.	Name=G3DSA:1.10.8.60;Signature=G3DSA:1.10.8.60;InterProScan=Not integrated;ID=match$178723_392_465
NP_001234370	SUPERFAMILY	SUPERFAMILY	473	657	1.28E-65	+	.	Name=Peptidase M41-like;Signature=SSF140990;InterProScan=IPR037219;ID=match$178724_473_657
XP_010319735	ProSiteProfiles	ProSiteProfiles	103	354	23.576	+	.	Name=ATP-binding cassette, ABC transporter-type domain profile.;Signature=PS50893;InterProScan=IPR003439;ID=match$179050_103_354
XP_010319735	Pfam	Pfam	118	273	6.5E-30	+	.	Name=ABC transporter;Signature=PF00005;InterProScan=IPR003439;ID=match$179051_118_273
XP_010319735	SUPERFAMILY	SUPERFAMILY	101	343	6.65E-56	+	.	Name=P-loop containing nucleoside triphosphate hydrolase;Signature=SSF52540;InterProScan=IPR027417;ID=match$179052_101_343
XP_010319735	CDD	CDD	103	352	1.69719E-123	+	.	Name=ABC_Org_Solvent_Resistant;Signature=cd03261;InterProScan=Not integrated;ID=match$179053_103_352
XP_010319735	Gene3D	Gene3D	91	354	6.6E-64	+	.	Name=P-loop containing nucleoside triphosphate hydrolase;Signature=G3DSA:3.40.50.300;InterProScan=Not integrated;ID=match$179054_91_354
XP_010319735	SMART	SMART	127	331	1.4E-11	+	.	Name=AAA+ ATPase domain;Signature=SM00382;InterProScan=IPR003593;ID=match$179055_127_331
XP_004242474	Gene3D	Gene3D	151	331	1.5E-71	+	.	Name=P-loop containing nucleoside triphosphate hydrolase;Signature=G3DSA:3.40.50.300;InterProScan=Not integrated;ID=match$186917_151_331
XP_004242474	SMART	SMART	194	333	2.5E-23	+	.	Name=AAA+ ATPase domain;Signature=SM00382;InterProScan=IPR003593;ID=match$186918_194_333
XP_004242474	Gene3D	Gene3D	335	414	6.8E-22	+	.	Name=G3DSA:1.10.8.60;Signature=G3DSA:1.10.8.60;InterProScan=Not integrated;ID=match$186919_335_414
XP_004242474	CDD	CDD	164	331	6.33437E-28	+	.	Name=AAA;Signature=cd00009;InterProScan=Not integrated;ID=match$186920_164_331
XP_004242474	Pfam	Pfam	85	140	2.5E-11	+	.	Name=Proteasomal ATPase OB C-terminal domain;Signature=PF16450;InterProScan=IPR032501;ID=match$186921_85_140
XP_004242474	Pfam	Pfam	198	331	7.2E-44	+	.	Name=ATPase family associated with various cellular activities (AAA);Signature=PF00004;InterProScan=IPR003959;ID=match$186922_198_331
XP_004242474	Gene3D	Gene3D	39	150	4.2E-27	+	.	Name=G3DSA:2.40.50.140;Signature=G3DSA:2.40.50.140;InterProScan=Not integrated;ID=match$186923_39_150
XP_004242474	SUPERFAMILY	SUPERFAMILY	156	400	3.49E-65	+	.	Name=P-loop containing nucleoside triphosphate hydrolase;Signature=SSF52540;InterProScan=IPR027417;ID=match$186924_156_400
XP_004242474	Pfam	Pfam	354	396	1.7E-8	+	.	Name=AAA+ lid domain;Signature=PF17862;InterProScan=IPR041569;ID=match$186925_354_396
XP_004237370	Gene3D	Gene3D	92	355	6.7E-64	+	.	Name=P-loop containing nucleoside triphosphate hydrolase;Signature=G3DSA:3.40.50.300;InterProScan=Not integrated;ID=match$187004_92_355
XP_004237370	SMART	SMART	128	332	1.4E-11	+	.	Name=AAA+ ATPase domain;Signature=SM00382;InterProScan=IPR003593;ID=match$187005_128_332
XP_004237370	Pfam	Pfam	119	274	6.5E-30	+	.	Name=ABC transporter;Signature=PF00005;InterProScan=IPR003439;ID=match$187006_119_274
XP_004237370	ProSiteProfiles	ProSiteProfiles	104	355	23.576	+	.	Name=ATP-binding cassette, ABC transporter-type domain profile.;Signature=PS50893;InterProScan=IPR003439;ID=match$187007_104_355
XP_004237370	SUPERFAMILY	SUPERFAMILY	102	344	6.65E-56	+	.	Name=P-loop containing nucleoside triphosphate hydrolase;Signature=SSF52540;InterProScan=IPR027417;ID=match$187008_102_344
XP_004237370	CDD	CDD	104	353	1.66599E-123	+	.	Name=ABC_Org_Solvent_Resistant;Signature=cd03261;InterProScan=Not integrated;ID=match$187009_104_353
NP_001303989	PRINTS	PRINTS	677	696	5.5E-6	+	.	Name=Endopeptidase La (Lon) serine protease (S16) signature;Signature=PR00830;InterProScan=Not integrated;ID=match$188552_677_696
NP_001303989	PRINTS	PRINTS	262	281	5.5E-6	+	.	Name=Endopeptidase La (Lon) serine protease (S16) signature;Signature=PR00830;InterProScan=Not integrated;ID=match$188552_262_281
NP_001303989	SUPERFAMILY	SUPERFAMILY	470	654	1.27E-65	+	.	Name=Peptidase M41-like;Signature=SSF140990;InterProScan=IPR037219;ID=match$188553_470_654
NP_001303989	Gene3D	Gene3D	389	462	1.3E-23	+	.	Name=G3DSA:1.10.8.60;Signature=G3DSA:1.10.8.60;InterProScan=Not integrated;ID=match$188554_389_462
NP_001303989	SUPERFAMILY	SUPERFAMILY	219	482	1.49E-67	+	.	Name=P-loop containing nucleoside triphosphate hydrolase;Signature=SSF52540;InterProScan=IPR027417;ID=match$188555_219_482
NP_001303989	Pfam	Pfam	410	453	1.4E-8	+	.	Name=AAA+ lid domain;Signature=PF17862;InterProScan=IPR041569;ID=match$188556_410_453
NP_001303989	CDD	CDD	255	387	1.48055E-27	+	.	Name=AAA;Signature=cd00009;InterProScan=Not integrated;ID=match$188557_255_387
NP_001303989	Gene3D	Gene3D	206	388	7.5E-67	+	.	Name=P-loop containing nucleoside triphosphate hydrolase;Signature=G3DSA:3.40.50.300;InterProScan=Not integrated;ID=match$188558_206_388
NP_001303989	Pfam	Pfam	258	387	4.0E-43	+	.	Name=ATPase family associated with various cellular activities (AAA);Signature=PF00004;InterProScan=IPR003959;ID=match$188559_258_387
NP_001303989	Pfam	Pfam	469	648	4.7E-67	+	.	Name=Peptidase family M41;Signature=PF01434;InterProScan=IPR000642;ID=match$188560_469_648
NP_001303989	Gene3D	Gene3D	463	662	5.4E-72	+	.	Name=Peptidase M41-like;Signature=G3DSA:1.20.58.760;InterProScan=IPR037219;ID=match$188561_463_662
NP_001303989	SMART	SMART	254	390	4.7E-26	+	.	Name=AAA+ ATPase domain;Signature=SM00382;InterProScan=IPR003593;ID=match$188562_254_390
XP_010319694	Gene3D	Gene3D	89	299	4.3E-68	+	.	Name=P-loop containing nucleoside triphosphate hydrolase;Signature=G3DSA:3.40.50.300;InterProScan=Not integrated;ID=match$188583_89_299
XP_010319694	CDD	CDD	107	263	2.53115E-57	+	.	Name=SK;Signature=cd00464;InterProScan=IPR000623;ID=match$188584_107_263
XP_010319694	SUPERFAMILY	SUPERFAMILY	105	240	5.96E-23	+	.	Name=P-loop containing nucleoside triphosphate hydrolase;Signature=SSF52540;InterProScan=IPR027417;ID=match$188585_105_240
XP_010319694	Pfam	Pfam	113	268	1.0E-47	+	.	Name=Shikimate kinase;Signature=PF01202;InterProScan=IPR031322;ID=match$188586_113_268
XP_010319694	PRINTS	PRINTS	178	187	1.1E-26	+	.	Name=Shikimate kinase family signature;Signature=PR01100;InterProScan=Not integrated;ID=match$188587_178_187
XP_010319694	PRINTS	PRINTS	160	168	1.1E-26	+	.	Name=Shikimate kinase family signature;Signature=PR01100;InterProScan=Not integrated;ID=match$188587_160_168
XP_010319694	PRINTS	PRINTS	107	122	1.1E-26	+	.	Name=Shikimate kinase family signature;Signature=PR01100;InterProScan=Not integrated;ID=match$188587_107_122
XP_010319694	PRINTS	PRINTS	131	144	1.1E-26	+	.	Name=Shikimate kinase family signature;Signature=PR01100;InterProScan=Not integrated;ID=match$188587_131_144
XP_010319694	PRINTS	PRINTS	198	215	1.1E-26	+	.	Name=Shikimate kinase family signature;Signature=PR01100;InterProScan=Not integrated;ID=match$188587_198_215
XP_010319693	Gene3D	Gene3D	89	299	4.3E-68	+	.	Name=P-loop containing nucleoside triphosphate hydrolase;Signature=G3DSA:3.40.50.300;InterProScan=Not integrated;ID=match$188588_89_299
XP_010319693	CDD	CDD	107	263	2.53115E-57	+	.	Name=SK;Signature=cd00464;InterProScan=IPR000623;ID=match$188589_107_263
XP_010319693	SUPERFAMILY	SUPERFAMILY	105	240	5.96E-23	+	.	Name=P-loop containing nucleoside triphosphate hydrolase;Signature=SSF52540;InterProScan=IPR027417;ID=match$188590_105_240
XP_010319693	Pfam	Pfam	113	268	1.0E-47	+	.	Name=Shikimate kinase;Signature=PF01202;InterProScan=IPR031322;ID=match$188591_113_268
XP_010319693	PRINTS	PRINTS	178	187	1.1E-26	+	.	Name=Shikimate kinase family signature;Signature=PR01100;InterProScan=Not integrated;ID=match$188592_178_187
XP_010319693	PRINTS	PRINTS	160	168	1.1E-26	+	.	Name=Shikimate kinase family signature;Signature=PR01100;InterProScan=Not integrated;ID=match$188592_160_168
XP_010319693	PRINTS	PRINTS	107	122	1.1E-26	+	.	Name=Shikimate kinase family signature;Signature=PR01100;InterProScan=Not integrated;ID=match$188592_107_122
XP_010319693	PRINTS	PRINTS	131	144	1.1E-26	+	.	Name=Shikimate kinase family signature;Signature=PR01100;InterProScan=Not integrated;ID=match$188592_131_144
XP_010319693	PRINTS	PRINTS	198	215	1.1E-26	+	.	Name=Shikimate kinase family signature;Signature=PR01100;InterProScan=Not integrated;ID=match$188592_198_215
NP_001234112	Gene3D	Gene3D	89	299	4.3E-68	+	.	Name=P-loop containing nucleoside triphosphate hydrolase;Signature=G3DSA:3.40.50.300;InterProScan=Not integrated;ID=match$188593_89_299
NP_001234112	CDD	CDD	107	263	2.53115E-57	+	.	Name=SK;Signature=cd00464;InterProScan=IPR000623;ID=match$188594_107_263
NP_001234112	SUPERFAMILY	SUPERFAMILY	105	240	5.96E-23	+	.	Name=P-loop containing nucleoside triphosphate hydrolase;Signature=SSF52540;InterProScan=IPR027417;ID=match$188595_105_240
NP_001234112	Pfam	Pfam	113	268	1.0E-47	+	.	Name=Shikimate kinase;Signature=PF01202;InterProScan=IPR031322;ID=match$188596_113_268
NP_001234112	PRINTS	PRINTS	178	187	1.1E-26	+	.	Name=Shikimate kinase family signature;Signature=PR01100;InterProScan=Not integrated;ID=match$188597_178_187
NP_001234112	PRINTS	PRINTS	160	168	1.1E-26	+	.	Name=Shikimate kinase family signature;Signature=PR01100;InterProScan=Not integrated;ID=match$188597_160_168
NP_001234112	PRINTS	PRINTS	107	122	1.1E-26	+	.	Name=Shikimate kinase family signature;Signature=PR01100;InterProScan=Not integrated;ID=match$188597_107_122
NP_001234112	PRINTS	PRINTS	131	144	1.1E-26	+	.	Name=Shikimate kinase family signature;Signature=PR01100;InterProScan=Not integrated;ID=match$188597_131_144
NP_001234112	PRINTS	PRINTS	198	215	1.1E-26	+	.	Name=Shikimate kinase family signature;Signature=PR01100;InterProScan=Not integrated;ID=match$188597_198_215
XP_025885242	Pfam	Pfam	1	288	1.2E-97	+	.	Name=Phosphatidate cytidylyltransferase, mitochondrial;Signature=PF09139;InterProScan=IPR015222;ID=match$188794_1_288
XP_004247213	Pfam	Pfam	106	308	9.3E-11	+	.	Name=Phosphoribulokinase / Uridine kinase family;Signature=PF00485;InterProScan=IPR006083;ID=match$212957_106_308
XP_004247213	Gene3D	Gene3D	133	312	2.0E-69	+	.	Name=P-loop containing nucleoside triphosphate hydrolase;Signature=G3DSA:3.40.50.300;InterProScan=Not integrated;ID=match$212958_133_312
XP_004247213	SUPERFAMILY	SUPERFAMILY	101	310	1.33E-33	+	.	Name=P-loop containing nucleoside triphosphate hydrolase;Signature=SSF52540;InterProScan=IPR027417;ID=match$212959_101_310
XP_004252689	Pfam	Pfam	130	395	5.0E-37	+	.	Name=ABC transporter transmembrane region;Signature=PF00664;InterProScan=IPR011527;ID=match$216046_130_395
XP_004252689	TMHMM	TMHMM	127	149	.	+	.	Name=Region of a membrane-bound protein predicted to be embedded in the membrane.;Signature=TMhelix;InterProScan=Not integrated;ID=match$216047_127_149
XP_004252689	Gene3D	Gene3D	434	688	1.8E-90	+	.	Name=P-loop containing nucleoside triphosphate hydrolase;Signature=G3DSA:3.40.50.300;InterProScan=Not integrated;ID=match$216048_434_688
XP_004252689	SUPERFAMILY	SUPERFAMILY	115	423	1.12E-58	+	.	Name=ABC transporter type 1, transmembrane domain superfamily;Signature=SSF90123;InterProScan=IPR036640;ID=match$216049_115_423
XP_004252689	ProSiteProfiles	ProSiteProfiles	129	410	41.886	+	.	Name=ABC transporter integral membrane type-1 fused domain profile.;Signature=PS50929;InterProScan=IPR011527;ID=match$216050_129_410
XP_004252689	ProSiteProfiles	ProSiteProfiles	444	683	23.976	+	.	Name=ATP-binding cassette, ABC transporter-type domain profile.;Signature=PS50893;InterProScan=IPR003439;ID=match$216051_444_683
XP_004252689	TMHMM	TMHMM	358	380	.	+	.	Name=Region of a membrane-bound protein predicted to be embedded in the membrane.;Signature=TMhelix;InterProScan=Not integrated;ID=match$216052_358_380
XP_004252689	Gene3D	Gene3D	109	427	6.3E-69	+	.	Name=ABC transporter type 1, transmembrane domain superfamily;Signature=G3DSA:1.20.1560.10;InterProScan=IPR036640;ID=match$216053_109_427
XP_004252689	SMART	SMART	471	660	2.1E-19	+	.	Name=AAA+ ATPase domain;Signature=SM00382;InterProScan=IPR003593;ID=match$216054_471_660
XP_004252689	TMHMM	TMHMM	262	284	.	+	.	Name=Region of a membrane-bound protein predicted to be embedded in the membrane.;Signature=TMhelix;InterProScan=Not integrated;ID=match$216055_262_284
XP_004252689	SUPERFAMILY	SUPERFAMILY	437	684	2.27E-83	+	.	Name=P-loop containing nucleoside triphosphate hydrolase;Signature=SSF52540;InterProScan=IPR027417;ID=match$216056_437_684
XP_004252689	Pfam	Pfam	462	610	2.0E-34	+	.	Name=ABC transporter;Signature=PF00005;InterProScan=IPR003439;ID=match$216057_462_610
XP_004252689	TMHMM	TMHMM	170	192	.	+	.	Name=Region of a membrane-bound protein predicted to be embedded in the membrane.;Signature=TMhelix;InterProScan=Not integrated;ID=match$216058_170_192
XP_004252689	CDD	CDD	131	418	5.82565E-122	+	.	Name=ABC_6TM_TAP;Signature=cd18572;InterProScan=Not integrated;ID=match$216059_131_418
XP_010314563	Pfam	Pfam	130	395	5.0E-37	+	.	Name=ABC transporter transmembrane region;Signature=PF00664;InterProScan=IPR011527;ID=match$216060_130_395
XP_010314563	TMHMM	TMHMM	127	149	.	+	.	Name=Region of a membrane-bound protein predicted to be embedded in the membrane.;Signature=TMhelix;InterProScan=Not integrated;ID=match$216061_127_149
XP_010314563	Gene3D	Gene3D	434	688	1.8E-90	+	.	Name=P-loop containing nucleoside triphosphate hydrolase;Signature=G3DSA:3.40.50.300;InterProScan=Not integrated;ID=match$216062_434_688
XP_010314563	SUPERFAMILY	SUPERFAMILY	115	423	1.12E-58	+	.	Name=ABC transporter type 1, transmembrane domain superfamily;Signature=SSF90123;InterProScan=IPR036640;ID=match$216063_115_423
XP_010314563	ProSiteProfiles	ProSiteProfiles	129	410	41.886	+	.	Name=ABC transporter integral membrane type-1 fused domain profile.;Signature=PS50929;InterProScan=IPR011527;ID=match$216064_129_410
XP_010314563	ProSiteProfiles	ProSiteProfiles	444	683	23.976	+	.	Name=ATP-binding cassette, ABC transporter-type domain profile.;Signature=PS50893;InterProScan=IPR003439;ID=match$216065_444_683
XP_010314563	TMHMM	TMHMM	358	380	.	+	.	Name=Region of a membrane-bound protein predicted to be embedded in the membrane.;Signature=TMhelix;InterProScan=Not integrated;ID=match$216066_358_380
XP_010314563	Gene3D	Gene3D	109	427	6.3E-69	+	.	Name=ABC transporter type 1, transmembrane domain superfamily;Signature=G3DSA:1.20.1560.10;InterProScan=IPR036640;ID=match$216067_109_427
XP_010314563	SMART	SMART	471	660	2.1E-19	+	.	Name=AAA+ ATPase domain;Signature=SM00382;InterProScan=IPR003593;ID=match$216068_471_660
XP_010314563	TMHMM	TMHMM	262	284	.	+	.	Name=Region of a membrane-bound protein predicted to be embedded in the membrane.;Signature=TMhelix;InterProScan=Not integrated;ID=match$216069_262_284
XP_010314563	SUPERFAMILY	SUPERFAMILY	437	684	2.27E-83	+	.	Name=P-loop containing nucleoside triphosphate hydrolase;Signature=SSF52540;InterProScan=IPR027417;ID=match$216070_437_684
XP_010314563	Pfam	Pfam	462	610	2.0E-34	+	.	Name=ABC transporter;Signature=PF00005;InterProScan=IPR003439;ID=match$216071_462_610
XP_010314563	TMHMM	TMHMM	170	192	.	+	.	Name=Region of a membrane-bound protein predicted to be embedded in the membrane.;Signature=TMhelix;InterProScan=Not integrated;ID=match$216072_170_192
XP_010314563	CDD	CDD	131	418	5.82565E-122	+	.	Name=ABC_6TM_TAP;Signature=cd18572;InterProScan=Not integrated;ID=match$216073_131_418
XP_010323198	CDD	CDD	233	311	6.90608E-42	+	.	Name=BRCT_RFC1;Signature=cd17752;InterProScan=Not integrated;ID=match$236284_233_311
XP_010323198	SUPERFAMILY	SUPERFAMILY	391	640	3.67E-39	+	.	Name=P-loop containing nucleoside triphosphate hydrolase;Signature=SSF52540;InterProScan=IPR027417;ID=match$236285_391_640
XP_010323198	SUPERFAMILY	SUPERFAMILY	651	796	2.89E-40	+	.	Name=DNA polymerase III, clamp loader complex, gamma/delta/delta subunit, C-terminal;Signature=SSF48019;InterProScan=IPR008921;ID=match$236286_651_796
XP_010323198	Gene3D	Gene3D	392	579	2.2E-48	+	.	Name=P-loop containing nucleoside triphosphate hydrolase;Signature=G3DSA:3.40.50.300;InterProScan=Not integrated;ID=match$236287_392_579
XP_010323198	CDD	CDD	580	638	3.28055E-15	+	.	Name=HLD_clamp_RFC;Signature=cd18140;InterProScan=Not integrated;ID=match$236288_580_638
XP_010323198	ProSiteProfiles	ProSiteProfiles	233	314	15.927	+	.	Name=BRCT domain profile.;Signature=PS50172;InterProScan=IPR001357;ID=match$236289_233_314
XP_010323198	Pfam	Pfam	235	310	2.3E-16	+	.	Name=BRCA1 C Terminus (BRCT) domain;Signature=PF00533;InterProScan=IPR001357;ID=match$236290_235_310
XP_010323198	CDD	CDD	439	580	2.32173E-9	+	.	Name=AAA;Signature=cd00009;InterProScan=Not integrated;ID=match$236291_439_580
XP_010323198	Gene3D	Gene3D	652	762	7.7E-30	+	.	Name=G3DSA:1.20.272.10;Signature=G3DSA:1.20.272.10;InterProScan=Not integrated;ID=match$236292_652_762
XP_010323198	SMART	SMART	443	581	3.9E-7	+	.	Name=AAA+ ATPase domain;Signature=SM00382;InterProScan=IPR003593;ID=match$236293_443_581
XP_010323198	Pfam	Pfam	720	883	1.9E-44	+	.	Name=Replication factor RFC1 C terminal domain;Signature=PF08519;InterProScan=IPR013725;ID=match$236294_720_883
XP_010323198	Pfam	Pfam	447	558	1.3E-10	+	.	Name=ATPase family associated with various cellular activities (AAA);Signature=PF00004;InterProScan=IPR003959;ID=match$236295_447_558
XP_010323198	Gene3D	Gene3D	210	312	5.4E-31	+	.	Name=BRCT domain superfamily;Signature=G3DSA:3.40.50.10190;InterProScan=IPR036420;ID=match$236296_210_312
XP_010323198	SUPERFAMILY	SUPERFAMILY	233	314	7.27E-19	+	.	Name=BRCT domain superfamily;Signature=SSF52113;InterProScan=IPR036420;ID=match$236297_233_314
XP_010323198	SMART	SMART	235	313	3.0E-15	+	.	Name=BRCT domain;Signature=SM00292;InterProScan=IPR001357;ID=match$236298_235_313
XP_010323198	Gene3D	Gene3D	580	650	2.4E-17	+	.	Name=G3DSA:1.10.8.60;Signature=G3DSA:1.10.8.60;InterProScan=Not integrated;ID=match$236299_580_650
XP_010326426	SUPERFAMILY	SUPERFAMILY	101	272	9.88E-30	+	.	Name=P-loop containing nucleoside triphosphate hydrolase;Signature=SSF52540;InterProScan=IPR027417;ID=match$236387_101_272
XP_010326426	Pfam	Pfam	106	271	2.3E-9	+	.	Name=Phosphoribulokinase / Uridine kinase family;Signature=PF00485;InterProScan=IPR006083;ID=match$236388_106_271
XP_010326426	Gene3D	Gene3D	82	276	2.1E-58	+	.	Name=P-loop containing nucleoside triphosphate hydrolase;Signature=G3DSA:3.40.50.300;InterProScan=Not integrated;ID=match$236389_82_276
XP_015620570	Pfam	Pfam	109	311	4.2E-14	+	.	Name=Phosphoribulokinase / Uridine kinase family;Signature=PF00485;InterProScan=IPR006083;ID=match$17934_109_311
XP_015620570	Gene3D	Gene3D	85	311	5.5E-71	+	.	Name=P-loop containing nucleoside triphosphate hydrolase;Signature=G3DSA:3.40.50.300;InterProScan=Not integrated;ID=match$17935_85_311
XP_015620570	SUPERFAMILY	SUPERFAMILY	48	311	1.12E-34	+	.	Name=P-loop containing nucleoside triphosphate hydrolase;Signature=SSF52540;InterProScan=IPR027417;ID=match$17936_48_311
XP_015634250	Pfam	Pfam	68	218	8.6E-28	+	.	Name=ABC transporter;Signature=PF00005;InterProScan=IPR003439;ID=match$21277_68_218
XP_015634250	TMHMM	TMHMM	495	517	.	+	.	Name=Region of a membrane-bound protein predicted to be embedded in the membrane.;Signature=TMhelix;InterProScan=Not integrated;ID=match$21278_495_517
XP_015634250	Gene3D	Gene3D	52	332	2.4E-58	+	.	Name=P-loop containing nucleoside triphosphate hydrolase;Signature=G3DSA:3.40.50.300;InterProScan=Not integrated;ID=match$21279_52_332
XP_015634250	TMHMM	TMHMM	586	608	.	+	.	Name=Region of a membrane-bound protein predicted to be embedded in the membrane.;Signature=TMhelix;InterProScan=Not integrated;ID=match$21280_586_608
XP_015634250	ProSiteProfiles	ProSiteProfiles	38	291	21.442	+	.	Name=ATP-binding cassette, ABC transporter-type domain profile.;Signature=PS50893;InterProScan=IPR003439;ID=match$21281_38_291
XP_015634250	TMHMM	TMHMM	431	453	.	+	.	Name=Region of a membrane-bound protein predicted to be embedded in the membrane.;Signature=TMhelix;InterProScan=Not integrated;ID=match$21282_431_453
XP_015634250	SUPERFAMILY	SUPERFAMILY	64	276	3.64E-50	+	.	Name=P-loop containing nucleoside triphosphate hydrolase;Signature=SSF52540;InterProScan=IPR027417;ID=match$21283_64_276
XP_015634250	TMHMM	TMHMM	468	490	.	+	.	Name=Region of a membrane-bound protein predicted to be embedded in the membrane.;Signature=TMhelix;InterProScan=Not integrated;ID=match$21284_468_490
XP_015634250	SMART	SMART	77	268	1.3E-13	+	.	Name=AAA+ ATPase domain;Signature=SM00382;InterProScan=IPR003593;ID=match$21285_77_268
XP_015634250	Pfam	Pfam	342	546	9.2E-40	+	.	Name=ABC-2 type transporter;Signature=PF01061;InterProScan=IPR013525;ID=match$21286_342_546
XP_015634250	TMHMM	TMHMM	388	410	.	+	.	Name=Region of a membrane-bound protein predicted to be embedded in the membrane.;Signature=TMhelix;InterProScan=Not integrated;ID=match$21287_388_410
XP_015617905	Pfam	Pfam	126	277	1.5E-71	+	.	Name=Adenylylsulphate kinase;Signature=PF01583;InterProScan=Not integrated;ID=match$27381_126_277
XP_015617905	Gene3D	Gene3D	98	303	1.6E-91	+	.	Name=P-loop containing nucleoside triphosphate hydrolase;Signature=G3DSA:3.40.50.300;InterProScan=Not integrated;ID=match$27382_98_303
XP_015617905	CDD	CDD	129	275	2.26563E-97	+	.	Name=APSK;Signature=cd02027;InterProScan=IPR002891;ID=match$27383_129_275
XP_015617905	SUPERFAMILY	SUPERFAMILY	125	297	2.02E-35	+	.	Name=P-loop containing nucleoside triphosphate hydrolase;Signature=SSF52540;InterProScan=IPR027417;ID=match$27384_125_297
XP_015647538	CDD	CDD	5	119	1.6801E-17	+	.	Name=RX-CC_like;Signature=cd14798;InterProScan=IPR038005;ID=match$31703_5_119
XP_015647538	Pfam	Pfam	10	84	2.7E-8	+	.	Name=Rx N-terminal domain;Signature=PF18052;InterProScan=IPR041118;ID=match$31704_10_84
XP_015647538	Gene3D	Gene3D	687	1069	1.2E-17	+	.	Name=Leucine-rich repeat domain superfamily;Signature=G3DSA:3.80.10.10;InterProScan=IPR032675;ID=match$31705_687_1069
XP_015647538	Gene3D	Gene3D	8	119	1.1E-11	+	.	Name=Rx N-terminal domain;Signature=G3DSA:1.20.5.4130;InterProScan=Not integrated;ID=match$31706_8_119
XP_015647538	SUPERFAMILY	SUPERFAMILY	687	1042	1.7E-14	+	.	Name=Leucine-rich repeat domain superfamily;Signature=SSF52058;InterProScan=Not integrated;ID=match$31707_687_1042
XP_025880552	Gene3D	Gene3D	371	559	1.3E-31	+	.	Name=P-loop containing nucleoside triphosphate hydrolase;Signature=G3DSA:3.40.50.300;InterProScan=Not integrated;ID=match$50364_371_559
XP_025880552	Gene3D	Gene3D	2	92	2.5E-11	+	.	Name=P-loop containing nucleoside triphosphate hydrolase;Signature=G3DSA:3.40.50.300;InterProScan=Not integrated;ID=match$50365_2_92
XP_025880552	ProSiteProfiles	ProSiteProfiles	549	718	9.115	+	.	Name=CYTH domain profile.;Signature=PS51707;InterProScan=IPR023577;ID=match$50366_549_718
XP_025880552	Gene3D	Gene3D	560	720	5.5E-8	+	.	Name=G3DSA:2.40.320.10;Signature=G3DSA:2.40.320.10;InterProScan=Not integrated;ID=match$50367_560_720
XP_025880552	SUPERFAMILY	SUPERFAMILY	562	715	6.21E-10	+	.	Name=CYTH-like domain superfamily;Signature=SSF55154;InterProScan=IPR033469;ID=match$50368_562_715
XP_025880552	SUPERFAMILY	SUPERFAMILY	15	88	7.82E-5	+	.	Name=P-loop containing nucleoside triphosphate hydrolase;Signature=SSF52540;InterProScan=IPR027417;ID=match$50369_15_88
XP_025880552	CDD	CDD	373	543	8.00809E-57	+	.	Name=UMPK_like;Signature=cd02028;InterProScan=Not integrated;ID=match$50370_373_543
XP_025880552	Pfam	Pfam	15	89	9.2E-5	+	.	Name=Phosphoribulokinase / Uridine kinase family;Signature=PF00485;InterProScan=IPR006083;ID=match$50371_15_89
XP_025880552	Pfam	Pfam	373	541	6.6E-19	+	.	Name=Phosphoribulokinase / Uridine kinase family;Signature=PF00485;InterProScan=IPR006083;ID=match$50371_373_541
XP_025880552	SUPERFAMILY	SUPERFAMILY	363	543	1.32E-18	+	.	Name=P-loop containing nucleoside triphosphate hydrolase;Signature=SSF52540;InterProScan=IPR027417;ID=match$50372_363_543
XP_025880552	TMHMM	TMHMM	785	804	.	+	.	Name=Region of a membrane-bound protein predicted to be embedded in the membrane.;Signature=TMhelix;InterProScan=Not integrated;ID=match$50373_785_804
XP_025880552	PRINTS	PRINTS	371	388	6.5E-10	+	.	Name=Uridine kinase signature;Signature=PR00988;InterProScan=Not integrated;ID=match$50374_371_388
XP_025880552	PRINTS	PRINTS	398	409	6.5E-10	+	.	Name=Uridine kinase signature;Signature=PR00988;InterProScan=Not integrated;ID=match$50374_398_409
XP_025880552	PRINTS	PRINTS	494	504	6.5E-10	+	.	Name=Uridine kinase signature;Signature=PR00988;InterProScan=Not integrated;ID=match$50374_494_504
XP_025877195	Gene3D	Gene3D	49	202	5.1E-25	+	.	Name=Leucine-rich repeat domain superfamily;Signature=G3DSA:3.80.10.10;InterProScan=IPR032675;ID=match$54507_49_202
XP_025877195	Pfam	Pfam	173	195	0.94	+	.	Name=Leucine Rich Repeat;Signature=PF00560;InterProScan=IPR001611;ID=match$54508_173_195
XP_025877195	Pfam	Pfam	92	111	0.12	+	.	Name=Leucine Rich Repeat;Signature=PF00560;InterProScan=IPR001611;ID=match$54508_92_111
XP_025877195	ProSiteProfiles	ProSiteProfiles	92	113	7.581	+	.	Name=Leucine-rich repeat profile.;Signature=PS51450;InterProScan=IPR001611;ID=match$54509_92_113
XP_025877195	SUPERFAMILY	SUPERFAMILY	17	199	7.82E-21	+	.	Name=Leucine-rich repeat domain superfamily;Signature=SSF52058;InterProScan=Not integrated;ID=match$54510_17_199
XP_015643904	Gene3D	Gene3D	64	390	3.3E-7	+	.	Name=P-loop containing nucleoside triphosphate hydrolase;Signature=G3DSA:3.40.50.300;InterProScan=Not integrated;ID=match$54515_64_390
XP_015643904	SUPERFAMILY	SUPERFAMILY	66	159	1.25E-7	+	.	Name=P-loop containing nucleoside triphosphate hydrolase;Signature=SSF52540;InterProScan=IPR027417;ID=match$54516_66_159
XP_015632347	SUPERFAMILY	SUPERFAMILY	90	333	1.37E-54	+	.	Name=P-loop containing nucleoside triphosphate hydrolase;Signature=SSF52540;InterProScan=IPR027417;ID=match$69614_90_333
XP_015632347	Pfam	Pfam	107	262	1.5E-28	+	.	Name=ABC transporter;Signature=PF00005;InterProScan=IPR003439;ID=match$69615_107_262
XP_015632347	SMART	SMART	116	320	1.3E-10	+	.	Name=AAA+ ATPase domain;Signature=SM00382;InterProScan=IPR003593;ID=match$69616_116_320
XP_015632347	CDD	CDD	92	341	1.08066E-120	+	.	Name=ABC_Org_Solvent_Resistant;Signature=cd03261;InterProScan=Not integrated;ID=match$69617_92_341
XP_015632347	Gene3D	Gene3D	82	344	2.4E-62	+	.	Name=P-loop containing nucleoside triphosphate hydrolase;Signature=G3DSA:3.40.50.300;InterProScan=Not integrated;ID=match$69618_82_344
XP_015632347	ProSiteProfiles	ProSiteProfiles	92	343	23.73	+	.	Name=ATP-binding cassette, ABC transporter-type domain profile.;Signature=PS50893;InterProScan=IPR003439;ID=match$69619_92_343
XP_015612515	SUPERFAMILY	SUPERFAMILY	526	628	1.81E-20	+	.	Name=Translation protein, beta-barrel domain superfamily;Signature=SSF50447;InterProScan=IPR009000;ID=match$78993_526_628
XP_015612515	SUPERFAMILY	SUPERFAMILY	296	378	1.48E-19	+	.	Name=Translation protein, beta-barrel domain superfamily;Signature=SSF50447;InterProScan=IPR009000;ID=match$78994_296_378
XP_015612515	Gene3D	Gene3D	526	628	3.3E-29	+	.	Name=G3DSA:2.40.30.10;Signature=G3DSA:2.40.30.10;InterProScan=Not integrated;ID=match$78995_526_628
XP_015612515	SUPERFAMILY	SUPERFAMILY	118	291	4.64E-47	+	.	Name=P-loop containing nucleoside triphosphate hydrolase;Signature=SSF52540;InterProScan=IPR027417;ID=match$78996_118_291
XP_015612515	CDD	CDD	531	621	2.4044E-31	+	.	Name=mtIF2_IVc;Signature=cd03692;InterProScan=Not integrated;ID=match$78997_531_621
XP_015612515	Pfam	Pfam	127	283	7.2E-32	+	.	Name=Elongation factor Tu GTP binding domain;Signature=PF00009;InterProScan=IPR000795;ID=match$78998_127_283
XP_015612515	CDD	CDD	126	289	1.77579E-97	+	.	Name=IF2_eIF5B;Signature=cd01887;InterProScan=Not integrated;ID=match$78999_126_289
XP_015612515	SUPERFAMILY	SUPERFAMILY	415	529	4.84E-26	+	.	Name=Translation initiation factor IF-2, domain 3 superfamily;Signature=SSF52156;InterProScan=IPR036925;ID=match$79000_415_529
XP_015612515	Gene3D	Gene3D	295	411	1.9E-33	+	.	Name=G3DSA:2.40.30.10;Signature=G3DSA:2.40.30.10;InterProScan=Not integrated;ID=match$79001_295_411
XP_015612515	Pfam	Pfam	418	513	1.8E-28	+	.	Name=Translation-initiation factor 2;Signature=PF11987;InterProScan=IPR023115;ID=match$79002_418_513
XP_015612515	Gene3D	Gene3D	120	294	8.4E-64	+	.	Name=P-loop containing nucleoside triphosphate hydrolase;Signature=G3DSA:3.40.50.300;InterProScan=Not integrated;ID=match$79003_120_294
XP_015612515	Gene3D	Gene3D	418	523	4.2E-29	+	.	Name=Translation initiation factor IF-2, domain 3 superfamily;Signature=G3DSA:3.40.50.10050;InterProScan=IPR036925;ID=match$79004_418_523
XP_015612515	ProSiteProfiles	ProSiteProfiles	122	292	48.26	+	.	Name=Translational (tr)-type guanine nucleotide-binding (G) domain profile.;Signature=PS51722;InterProScan=IPR000795;ID=match$79005_122_292
XP_015612515	CDD	CDD	298	393	7.54218E-36	+	.	Name=IF2_mtIF2_II;Signature=cd03702;InterProScan=IPR044145;ID=match$79006_298_393
XP_015626952	Gene3D	Gene3D	156	336	5.2E-71	+	.	Name=P-loop containing nucleoside triphosphate hydrolase;Signature=G3DSA:3.40.50.300;InterProScan=Not integrated;ID=match$80061_156_336
XP_015626952	SUPERFAMILY	SUPERFAMILY	161	405	1.83E-65	+	.	Name=P-loop containing nucleoside triphosphate hydrolase;Signature=SSF52540;InterProScan=IPR027417;ID=match$80062_161_405
XP_015626952	Pfam	Pfam	203	336	7.4E-44	+	.	Name=ATPase family associated with various cellular activities (AAA);Signature=PF00004;InterProScan=IPR003959;ID=match$80063_203_336
XP_015626952	Gene3D	Gene3D	49	155	3.1E-26	+	.	Name=G3DSA:2.40.50.140;Signature=G3DSA:2.40.50.140;InterProScan=Not integrated;ID=match$80064_49_155
XP_015626952	Gene3D	Gene3D	340	419	6.3E-23	+	.	Name=G3DSA:1.10.8.60;Signature=G3DSA:1.10.8.60;InterProScan=Not integrated;ID=match$80065_340_419
XP_015626952	Pfam	Pfam	359	401	3.3E-9	+	.	Name=AAA+ lid domain;Signature=PF17862;InterProScan=IPR041569;ID=match$80066_359_401
XP_015626952	SMART	SMART	199	338	2.5E-23	+	.	Name=AAA+ ATPase domain;Signature=SM00382;InterProScan=IPR003593;ID=match$80067_199_338
XP_015626952	CDD	CDD	169	336	6.27392E-28	+	.	Name=AAA;Signature=cd00009;InterProScan=Not integrated;ID=match$80068_169_336
XP_015626952	Pfam	Pfam	90	145	4.4E-10	+	.	Name=Proteasomal ATPase OB C-terminal domain;Signature=PF16450;InterProScan=IPR032501;ID=match$80069_90_145
XP_015617286	Gene3D	Gene3D	18	169	3.1E-57	+	.	Name=NAC domain superfamily;Signature=G3DSA:2.170.150.80;InterProScan=IPR036093;ID=match$81212_18_169
XP_015617286	SUPERFAMILY	SUPERFAMILY	5	166	6.67E-61	+	.	Name=NAC domain superfamily;Signature=SSF101941;InterProScan=IPR036093;ID=match$81213_5_166
XP_015617286	Pfam	Pfam	10	133	2.0E-37	+	.	Name=No apical meristem (NAM) protein;Signature=PF02365;InterProScan=IPR003441;ID=match$81214_10_133
XP_015617286	ProSiteProfiles	ProSiteProfiles	9	166	58.666	+	.	Name=NAC domain profile.;Signature=PS51005;InterProScan=IPR003441;ID=match$81215_9_166
XP_025877209	Gene3D	Gene3D	55	398	5.5E-20	+	.	Name=Leucine-rich repeat domain superfamily;Signature=G3DSA:3.80.10.10;InterProScan=IPR032675;ID=match$94800_55_398
XP_025877209	SUPERFAMILY	SUPERFAMILY	1	626	6.46E-22	+	.	Name=Leucine-rich repeat domain superfamily;Signature=SSF52058;InterProScan=Not integrated;ID=match$94801_1_626
XP_025877209	Gene3D	Gene3D	401	701	2.3E-9	+	.	Name=Leucine-rich repeat domain superfamily;Signature=G3DSA:3.80.10.10;InterProScan=IPR032675;ID=match$94802_401_701
XP_015612514	Gene3D	Gene3D	193	367	1.0E-63	+	.	Name=P-loop containing nucleoside triphosphate hydrolase;Signature=G3DSA:3.40.50.300;InterProScan=Not integrated;ID=match$101999_193_367
XP_015612514	SUPERFAMILY	SUPERFAMILY	369	451	1.84E-19	+	.	Name=Translation protein, beta-barrel domain superfamily;Signature=SSF50447;InterProScan=IPR009000;ID=match$102000_369_451
XP_015612514	SUPERFAMILY	SUPERFAMILY	191	364	6.0E-47	+	.	Name=P-loop containing nucleoside triphosphate hydrolase;Signature=SSF52540;InterProScan=IPR027417;ID=match$102001_191_364
XP_015612514	ProSiteProfiles	ProSiteProfiles	195	365	48.26	+	.	Name=Translational (tr)-type guanine nucleotide-binding (G) domain profile.;Signature=PS51722;InterProScan=IPR000795;ID=match$102002_195_365
XP_015612514	SUPERFAMILY	SUPERFAMILY	599	701	2.27E-20	+	.	Name=Translation protein, beta-barrel domain superfamily;Signature=SSF50447;InterProScan=IPR009000;ID=match$102003_599_701
XP_015612514	Gene3D	Gene3D	368	484	2.3E-33	+	.	Name=G3DSA:2.40.30.10;Signature=G3DSA:2.40.30.10;InterProScan=Not integrated;ID=match$102004_368_484
XP_015612514	Gene3D	Gene3D	491	596	4.9E-29	+	.	Name=Translation initiation factor IF-2, domain 3 superfamily;Signature=G3DSA:3.40.50.10050;InterProScan=IPR036925;ID=match$102005_491_596
XP_015612514	CDD	CDD	371	466	3.58753E-36	+	.	Name=IF2_mtIF2_II;Signature=cd03702;InterProScan=IPR044145;ID=match$102006_371_466
XP_015612514	SUPERFAMILY	SUPERFAMILY	488	602	5.75E-26	+	.	Name=Translation initiation factor IF-2, domain 3 superfamily;Signature=SSF52156;InterProScan=IPR036925;ID=match$102007_488_602
XP_015612514	Gene3D	Gene3D	599	701	3.9E-29	+	.	Name=G3DSA:2.40.30.10;Signature=G3DSA:2.40.30.10;InterProScan=Not integrated;ID=match$102008_599_701
XP_015612514	CDD	CDD	199	362	1.49326E-97	+	.	Name=IF2_eIF5B;Signature=cd01887;InterProScan=Not integrated;ID=match$102009_199_362
XP_015612514	Pfam	Pfam	200	356	8.8E-32	+	.	Name=Elongation factor Tu GTP binding domain;Signature=PF00009;InterProScan=IPR000795;ID=match$102010_200_356
XP_015612514	Pfam	Pfam	491	586	2.1E-28	+	.	Name=Translation-initiation factor 2;Signature=PF11987;InterProScan=IPR023115;ID=match$102011_491_586
XP_015612514	CDD	CDD	604	694	1.44969E-31	+	.	Name=mtIF2_IVc;Signature=cd03692;InterProScan=Not integrated;ID=match$102012_604_694
XP_015615459	Pfam	Pfam	418	461	3.4E-11	+	.	Name=AAA+ lid domain;Signature=PF17862;InterProScan=IPR041569;ID=match$120682_418_461
XP_015615459	Pfam	Pfam	266	395	1.4E-43	+	.	Name=ATPase family associated with various cellular activities (AAA);Signature=PF00004;InterProScan=IPR003959;ID=match$120683_266_395
XP_015615459	CDD	CDD	263	395	9.04762E-29	+	.	Name=AAA;Signature=cd00009;InterProScan=Not integrated;ID=match$120684_263_395
XP_015615459	SUPERFAMILY	SUPERFAMILY	226	488	5.4E-69	+	.	Name=P-loop containing nucleoside triphosphate hydrolase;Signature=SSF52540;InterProScan=IPR027417;ID=match$120685_226_488
XP_015615459	Gene3D	Gene3D	397	470	2.0E-24	+	.	Name=G3DSA:1.10.8.60;Signature=G3DSA:1.10.8.60;InterProScan=Not integrated;ID=match$120686_397_470
XP_015615459	Gene3D	Gene3D	214	396	1.4E-67	+	.	Name=P-loop containing nucleoside triphosphate hydrolase;Signature=G3DSA:3.40.50.300;InterProScan=Not integrated;ID=match$120687_214_396
XP_015615459	Gene3D	Gene3D	471	669	1.7E-73	+	.	Name=Peptidase M41-like;Signature=G3DSA:1.20.58.760;InterProScan=IPR037219;ID=match$120688_471_669
XP_015615459	Pfam	Pfam	477	657	1.0E-67	+	.	Name=Peptidase family M41;Signature=PF01434;InterProScan=IPR000642;ID=match$120689_477_657
XP_015615459	SUPERFAMILY	SUPERFAMILY	477	662	5.75E-67	+	.	Name=Peptidase M41-like;Signature=SSF140990;InterProScan=IPR037219;ID=match$120690_477_662
XP_015615459	SMART	SMART	262	398	1.0E-26	+	.	Name=AAA+ ATPase domain;Signature=SM00382;InterProScan=IPR003593;ID=match$120691_262_398
XP_015621656	Gene3D	Gene3D	208	389	2.9E-67	+	.	Name=P-loop containing nucleoside triphosphate hydrolase;Signature=G3DSA:3.40.50.300;InterProScan=Not integrated;ID=match$124936_208_389
XP_015621656	SUPERFAMILY	SUPERFAMILY	470	654	1.31E-66	+	.	Name=Peptidase M41-like;Signature=SSF140990;InterProScan=IPR037219;ID=match$124937_470_654
XP_015621656	Pfam	Pfam	411	454	3.4E-11	+	.	Name=AAA+ lid domain;Signature=PF17862;InterProScan=IPR041569;ID=match$124938_411_454
XP_015621656	Gene3D	Gene3D	464	662	2.2E-72	+	.	Name=Peptidase M41-like;Signature=G3DSA:1.20.58.760;InterProScan=IPR037219;ID=match$124939_464_662
XP_015621656	Gene3D	Gene3D	390	463	1.5E-23	+	.	Name=G3DSA:1.10.8.60;Signature=G3DSA:1.10.8.60;InterProScan=Not integrated;ID=match$124940_390_463
XP_015621656	CDD	CDD	256	388	2.4297E-28	+	.	Name=AAA;Signature=cd00009;InterProScan=Not integrated;ID=match$124941_256_388
XP_015621656	SMART	SMART	255	391	4.1E-26	+	.	Name=AAA+ ATPase domain;Signature=SM00382;InterProScan=IPR003593;ID=match$124942_255_391
XP_015621656	Pfam	Pfam	259	388	8.0E-44	+	.	Name=ATPase family associated with various cellular activities (AAA);Signature=PF00004;InterProScan=IPR003959;ID=match$124943_259_388
XP_015621656	Pfam	Pfam	470	650	5.1E-66	+	.	Name=Peptidase family M41;Signature=PF01434;InterProScan=IPR000642;ID=match$124944_470_650
XP_015621656	SUPERFAMILY	SUPERFAMILY	219	480	6.8E-68	+	.	Name=P-loop containing nucleoside triphosphate hydrolase;Signature=SSF52540;InterProScan=IPR027417;ID=match$124945_219_480
XP_015615176	TMHMM	TMHMM	687	706	.	+	.	Name=Region of a membrane-bound protein predicted to be embedded in the membrane.;Signature=TMhelix;InterProScan=Not integrated;ID=match$126994_687_706
XP_015615176	CDD	CDD	42	250	3.14924E-54	+	.	Name=GBP;Signature=cd01851;InterProScan=Not integrated;ID=match$126995_42_250
XP_015615176	SUPERFAMILY	SUPERFAMILY	45	283	6.09E-30	+	.	Name=P-loop containing nucleoside triphosphate hydrolase;Signature=SSF52540;InterProScan=IPR027417;ID=match$126996_45_283
XP_015615176	TMHMM	TMHMM	745	767	.	+	.	Name=Region of a membrane-bound protein predicted to be embedded in the membrane.;Signature=TMhelix;InterProScan=Not integrated;ID=match$126997_745_767
XP_015615176	Gene3D	Gene3D	28	253	6.0E-25	+	.	Name=P-loop containing nucleoside triphosphate hydrolase;Signature=G3DSA:3.40.50.300;InterProScan=Not integrated;ID=match$126998_28_253
XP_015615176	TMHMM	TMHMM	713	730	.	+	.	Name=Region of a membrane-bound protein predicted to be embedded in the membrane.;Signature=TMhelix;InterProScan=Not integrated;ID=match$126999_713_730
XP_015615176	ProSiteProfiles	ProSiteProfiles	45	260	69.542	+	.	Name=GB1/RHD3-type guanine nucleotide-binding (G) domain profile.;Signature=PS51715;InterProScan=IPR030386;ID=match$127000_45_260
XP_015615176	Pfam	Pfam	54	796	1.5E-259	+	.	Name=Root hair defective 3 GTP-binding protein (RHD3);Signature=PF05879;InterProScan=IPR008803;ID=match$127001_54_796
XP_015630494	CDD	CDD	1223	1461	1.51051E-126	+	.	Name=ABC_MTABC3_MDL1_MDL2;Signature=cd03249;InterProScan=Not integrated;ID=match$146269_1223_1461
XP_015630494	Gene3D	Gene3D	257	553	1.2E-98	+	.	Name=Transferase(Phosphotransferase) domain 1;Signature=G3DSA:1.10.510.10;InterProScan=Not integrated;ID=match$146270_257_553
XP_015630494	ProSiteProfiles	ProSiteProfiles	1223	1460	26.891	+	.	Name=ATP-binding cassette, ABC transporter-type domain profile.;Signature=PS50893;InterProScan=IPR003439;ID=match$146271_1223_1460
XP_015630494	CDD	CDD	260	515	7.38267E-162	+	.	Name=STKc_MAP4K3_like;Signature=cd06613;InterProScan=Not integrated;ID=match$146272_260_515
XP_015630494	Pfam	Pfam	261	515	2.2E-68	+	.	Name=Protein kinase domain;Signature=PF00069;InterProScan=IPR000719;ID=match$146273_261_515
XP_015630494	TMHMM	TMHMM	1035	1057	.	+	.	Name=Region of a membrane-bound protein predicted to be embedded in the membrane.;Signature=TMhelix;InterProScan=Not integrated;ID=match$146274_1035_1057
XP_015630494	Gene3D	Gene3D	1221	1463	9.5E-181	+	.	Name=P-loop containing nucleoside triphosphate hydrolase;Signature=G3DSA:3.40.50.300;InterProScan=Not integrated;ID=match$146275_1221_1463
XP_015630494	SUPERFAMILY	SUPERFAMILY	1215	1461	1.41E-89	+	.	Name=P-loop containing nucleoside triphosphate hydrolase;Signature=SSF52540;InterProScan=IPR027417;ID=match$146276_1215_1461
XP_015630494	Gene3D	Gene3D	948	1220	9.5E-181	+	.	Name=ABC transporter type 1, transmembrane domain superfamily;Signature=G3DSA:1.20.1560.10;InterProScan=IPR036640;ID=match$146277_948_1220
XP_015630494	CDD	CDD	901	1197	2.33951E-144	+	.	Name=ABC_6TM_AtABCB27_like;Signature=cd18780;InterProScan=Not integrated;ID=match$146278_901_1197
XP_015630494	Pfam	Pfam	898	1173	1.6E-60	+	.	Name=ABC transporter transmembrane region;Signature=PF00664;InterProScan=IPR011527;ID=match$146279_898_1173
XP_015630494	ProSiteProfiles	ProSiteProfiles	899	1189	57.377	+	.	Name=ABC transporter integral membrane type-1 fused domain profile.;Signature=PS50929;InterProScan=IPR011527;ID=match$146280_899_1189
XP_015630494	TMHMM	TMHMM	1166	1188	.	+	.	Name=Region of a membrane-bound protein predicted to be embedded in the membrane.;Signature=TMhelix;InterProScan=Not integrated;ID=match$146281_1166_1188
XP_015630494	Pfam	Pfam	1241	1391	1.0E-32	+	.	Name=ABC transporter;Signature=PF00005;InterProScan=IPR003439;ID=match$146282_1241_1391
XP_015630494	TMHMM	TMHMM	946	968	.	+	.	Name=Region of a membrane-bound protein predicted to be embedded in the membrane.;Signature=TMhelix;InterProScan=Not integrated;ID=match$146283_946_968
XP_015630494	ProSiteProfiles	ProSiteProfiles	261	515	50.011	+	.	Name=Protein kinase domain profile.;Signature=PS50011;InterProScan=IPR000719;ID=match$146284_261_515
XP_015630494	SMART	SMART	261	515	3.9E-99	+	.	Name=Protein kinase domain;Signature=SM00220;InterProScan=IPR000719;ID=match$146285_261_515
XP_015630494	SUPERFAMILY	SUPERFAMILY	260	516	8.36E-88	+	.	Name=Protein kinase-like domain superfamily;Signature=SSF56112;InterProScan=IPR011009;ID=match$146286_260_516
XP_015630494	SUPERFAMILY	SUPERFAMILY	886	1202	3.79E-74	+	.	Name=ABC transporter type 1, transmembrane domain superfamily;Signature=SSF90123;InterProScan=IPR036640;ID=match$146287_886_1202
XP_015630494	TMHMM	TMHMM	1132	1154	.	+	.	Name=Region of a membrane-bound protein predicted to be embedded in the membrane.;Signature=TMhelix;InterProScan=Not integrated;ID=match$146288_1132_1154
XP_015630494	SMART	SMART	1250	1444	1.1E-17	+	.	Name=AAA+ ATPase domain;Signature=SM00382;InterProScan=IPR003593;ID=match$146289_1250_1444
XP_015617630	Pfam	Pfam	462	574	7.4E-13	+	.	Name=ATPase family associated with various cellular activities (AAA);Signature=PF00004;InterProScan=IPR003959;ID=match$158608_462_574
XP_015617630	CDD	CDD	257	335	1.34949E-42	+	.	Name=BRCT_RFC1;Signature=cd17752;InterProScan=Not integrated;ID=match$158609_257_335
XP_015617630	Pfam	Pfam	735	898	1.5E-45	+	.	Name=Replication factor RFC1 C terminal domain;Signature=PF08519;InterProScan=IPR013725;ID=match$158610_735_898
XP_015617630	Gene3D	Gene3D	406	594	1.4E-49	+	.	Name=P-loop containing nucleoside triphosphate hydrolase;Signature=G3DSA:3.40.50.300;InterProScan=Not integrated;ID=match$158611_406_594
XP_015617630	SUPERFAMILY	SUPERFAMILY	257	338	7.41E-19	+	.	Name=BRCT domain superfamily;Signature=SSF52113;InterProScan=IPR036420;ID=match$158612_257_338
XP_015617630	ProSiteProfiles	ProSiteProfiles	257	338	16.483	+	.	Name=BRCT domain profile.;Signature=PS50172;InterProScan=IPR001357;ID=match$158613_257_338
XP_015617630	SUPERFAMILY	SUPERFAMILY	666	811	6.29E-40	+	.	Name=DNA polymerase III, clamp loader complex, gamma/delta/delta subunit, C-terminal;Signature=SSF48019;InterProScan=IPR008921;ID=match$158614_666_811
XP_015617630	CDD	CDD	454	595	1.58066E-12	+	.	Name=AAA;Signature=cd00009;InterProScan=Not integrated;ID=match$158615_454_595
XP_015617630	Gene3D	Gene3D	667	776	1.8E-24	+	.	Name=G3DSA:1.20.272.10;Signature=G3DSA:1.20.272.10;InterProScan=Not integrated;ID=match$158616_667_776
XP_015617630	Gene3D	Gene3D	235	337	1.2E-30	+	.	Name=BRCT domain superfamily;Signature=G3DSA:3.40.50.10190;InterProScan=IPR036420;ID=match$158617_235_337
XP_015617630	SMART	SMART	259	337	1.9E-15	+	.	Name=BRCT domain;Signature=SM00292;InterProScan=IPR001357;ID=match$158618_259_337
XP_015617630	CDD	CDD	595	653	6.94939E-14	+	.	Name=HLD_clamp_RFC;Signature=cd18140;InterProScan=Not integrated;ID=match$158619_595_653
XP_015617630	Pfam	Pfam	259	334	1.3E-15	+	.	Name=BRCA1 C Terminus (BRCT) domain;Signature=PF00533;InterProScan=IPR001357;ID=match$158620_259_334
XP_015617630	Gene3D	Gene3D	595	665	9.5E-20	+	.	Name=G3DSA:1.10.8.60;Signature=G3DSA:1.10.8.60;InterProScan=Not integrated;ID=match$158621_595_665
XP_015617630	SUPERFAMILY	SUPERFAMILY	406	659	1.19E-40	+	.	Name=P-loop containing nucleoside triphosphate hydrolase;Signature=SSF52540;InterProScan=IPR027417;ID=match$158622_406_659
XP_015617630	SMART	SMART	458	596	5.3E-8	+	.	Name=AAA+ ATPase domain;Signature=SM00382;InterProScan=IPR003593;ID=match$158623_458_596
XP_025879818	SUPERFAMILY	SUPERFAMILY	220	537	2.37E-32	+	.	Name=P-loop containing nucleoside triphosphate hydrolase;Signature=SSF52540;InterProScan=IPR027417;ID=match$168008_220_537
XP_025879818	CDD	CDD	328	418	8.36746E-16	+	.	Name=AAA;Signature=cd00009;InterProScan=Not integrated;ID=match$168009_328_418
XP_025879818	CDD	CDD	480	534	6.53053E-14	+	.	Name=HLD_clamp_RFC;Signature=cd18140;InterProScan=Not integrated;ID=match$168010_480_534
XP_025879818	Pfam	Pfam	333	448	7.8E-14	+	.	Name=ATPase family associated with various cellular activities (AAA);Signature=PF00004;InterProScan=IPR003959;ID=match$168011_333_448
XP_025879818	Gene3D	Gene3D	480	549	8.5E-18	+	.	Name=G3DSA:1.10.8.60;Signature=G3DSA:1.10.8.60;InterProScan=Not integrated;ID=match$168012_480_549
XP_025879818	SMART	SMART	329	483	1.6E-11	+	.	Name=AAA+ ATPase domain;Signature=SM00382;InterProScan=IPR003593;ID=match$168013_329_483
XP_025879818	Gene3D	Gene3D	219	479	2.8E-53	+	.	Name=P-loop containing nucleoside triphosphate hydrolase;Signature=G3DSA:3.40.50.300;InterProScan=Not integrated;ID=match$168014_219_479
XP_025879819	SUPERFAMILY	SUPERFAMILY	220	537	2.37E-32	+	.	Name=P-loop containing nucleoside triphosphate hydrolase;Signature=SSF52540;InterProScan=IPR027417;ID=match$168015_220_537
XP_025879819	CDD	CDD	328	418	8.36746E-16	+	.	Name=AAA;Signature=cd00009;InterProScan=Not integrated;ID=match$168016_328_418
XP_025879819	CDD	CDD	480	534	6.53053E-14	+	.	Name=HLD_clamp_RFC;Signature=cd18140;InterProScan=Not integrated;ID=match$168017_480_534
XP_025879819	Pfam	Pfam	333	448	7.8E-14	+	.	Name=ATPase family associated with various cellular activities (AAA);Signature=PF00004;InterProScan=IPR003959;ID=match$168018_333_448
XP_025879819	Gene3D	Gene3D	480	549	8.5E-18	+	.	Name=G3DSA:1.10.8.60;Signature=G3DSA:1.10.8.60;InterProScan=Not integrated;ID=match$168019_480_549
XP_025879819	SMART	SMART	329	483	1.6E-11	+	.	Name=AAA+ ATPase domain;Signature=SM00382;InterProScan=IPR003593;ID=match$168020_329_483
XP_025879819	Gene3D	Gene3D	219	479	2.8E-53	+	.	Name=P-loop containing nucleoside triphosphate hydrolase;Signature=G3DSA:3.40.50.300;InterProScan=Not integrated;ID=match$168021_219_479
XP_025879817	SUPERFAMILY	SUPERFAMILY	220	537	2.37E-32	+	.	Name=P-loop containing nucleoside triphosphate hydrolase;Signature=SSF52540;InterProScan=IPR027417;ID=match$168022_220_537
XP_025879817	CDD	CDD	328	418	8.36746E-16	+	.	Name=AAA;Signature=cd00009;InterProScan=Not integrated;ID=match$168023_328_418
XP_025879817	CDD	CDD	480	534	6.53053E-14	+	.	Name=HLD_clamp_RFC;Signature=cd18140;InterProScan=Not integrated;ID=match$168024_480_534
XP_025879817	Pfam	Pfam	333	448	7.8E-14	+	.	Name=ATPase family associated with various cellular activities (AAA);Signature=PF00004;InterProScan=IPR003959;ID=match$168025_333_448
XP_025879817	Gene3D	Gene3D	480	549	8.5E-18	+	.	Name=G3DSA:1.10.8.60;Signature=G3DSA:1.10.8.60;InterProScan=Not integrated;ID=match$168026_480_549
XP_025879817	SMART	SMART	329	483	1.6E-11	+	.	Name=AAA+ ATPase domain;Signature=SM00382;InterProScan=IPR003593;ID=match$168027_329_483
XP_025879817	Gene3D	Gene3D	219	479	2.8E-53	+	.	Name=P-loop containing nucleoside triphosphate hydrolase;Signature=G3DSA:3.40.50.300;InterProScan=Not integrated;ID=match$168028_219_479
XP_015611597	Gene3D	Gene3D	41	166	1.0E-6	+	.	Name=G3DSA:2.30.130.40;Signature=G3DSA:2.30.130.40;InterProScan=Not integrated;ID=match$170286_41_166
XP_015611597	Gene3D	Gene3D	550	686	1.5E-23	+	.	Name=G3DSA:1.10.8.60;Signature=G3DSA:1.10.8.60;InterProScan=Not integrated;ID=match$170287_550_686
XP_015611597	Gene3D	Gene3D	697	882	3.6E-70	+	.	Name=Ribosomal protein S5 domain 2-type fold, subgroup;Signature=G3DSA:3.30.230.10;InterProScan=IPR014721;ID=match$170288_697_882
XP_015611597	Gene3D	Gene3D	310	358	6.2E-12	+	.	Name=G3DSA:1.20.5.5270;Signature=G3DSA:1.20.5.5270;InterProScan=Not integrated;ID=match$170289_310_358
XP_015611597	Pfam	Pfam	44	259	3.6E-17	+	.	Name=ATP-dependent protease La (LON) substrate-binding domain;Signature=PF02190;InterProScan=IPR003111;ID=match$170290_44_259
XP_015611597	Pfam	Pfam	410	547	3.1E-23	+	.	Name=ATPase family associated with various cellular activities (AAA);Signature=PF00004;InterProScan=IPR003959;ID=match$170291_410_547
XP_015611597	SMART	SMART	19	259	2.5E-16	+	.	Name=Lon, substrate-binding domain;Signature=SM00464;InterProScan=IPR003111;ID=match$170292_19_259
XP_015611597	SMART	SMART	406	551	1.8E-13	+	.	Name=AAA+ ATPase domain;Signature=SM00382;InterProScan=IPR003593;ID=match$170293_406_551
XP_015611597	SUPERFAMILY	SUPERFAMILY	359	626	1.16E-51	+	.	Name=P-loop containing nucleoside triphosphate hydrolase;Signature=SSF52540;InterProScan=IPR027417;ID=match$170294_359_626
XP_015611597	SUPERFAMILY	SUPERFAMILY	698	878	6.07E-49	+	.	Name=Ribosomal protein S5 domain 2-type fold;Signature=SSF54211;InterProScan=IPR020568;ID=match$170295_698_878
XP_015611597	CDD	CDD	391	552	1.26087E-15	+	.	Name=AAA;Signature=cd00009;InterProScan=Not integrated;ID=match$170296_391_552
XP_015611597	Pfam	Pfam	672	879	5.7E-78	+	.	Name=Lon protease (S16) C-terminal proteolytic domain;Signature=PF05362;InterProScan=IPR008269;ID=match$170297_672_879
XP_015611597	ProSiteProfiles	ProSiteProfiles	10	259	18.372	+	.	Name=Lon N-terminal domain profile.;Signature=PS51787;InterProScan=IPR003111;ID=match$170298_10_259
XP_015611597	SUPERFAMILY	SUPERFAMILY	108	258	3.23E-6	+	.	Name=PUA-like superfamily;Signature=SSF88697;InterProScan=IPR015947;ID=match$170299_108_258
XP_015611597	PRINTS	PRINTS	698	714	2.0E-50	+	.	Name=Endopeptidase La (Lon) serine protease (S16) signature;Signature=PR00830;InterProScan=Not integrated;ID=match$170300_698_714
XP_015611597	PRINTS	PRINTS	833	851	2.0E-50	+	.	Name=Endopeptidase La (Lon) serine protease (S16) signature;Signature=PR00830;InterProScan=Not integrated;ID=match$170300_833_851
XP_015611597	PRINTS	PRINTS	810	829	2.0E-50	+	.	Name=Endopeptidase La (Lon) serine protease (S16) signature;Signature=PR00830;InterProScan=Not integrated;ID=match$170300_810_829
XP_015611597	PRINTS	PRINTS	414	433	2.0E-50	+	.	Name=Endopeptidase La (Lon) serine protease (S16) signature;Signature=PR00830;InterProScan=Not integrated;ID=match$170300_414_433
XP_015611597	PRINTS	PRINTS	780	799	2.0E-50	+	.	Name=Endopeptidase La (Lon) serine protease (S16) signature;Signature=PR00830;InterProScan=Not integrated;ID=match$170300_780_799
XP_015611597	ProSiteProfiles	ProSiteProfiles	695	880	69.52	+	.	Name=Lon proteolytic domain profile.;Signature=PS51786;InterProScan=IPR008269;ID=match$170301_695_880
XP_015611597	Gene3D	Gene3D	177	302	3.0E-21	+	.	Name=G3DSA:1.20.58.1480;Signature=G3DSA:1.20.58.1480;InterProScan=Not integrated;ID=match$170302_177_302
XP_015611597	Gene3D	Gene3D	371	549	1.8E-69	+	.	Name=P-loop containing nucleoside triphosphate hydrolase;Signature=G3DSA:3.40.50.300;InterProScan=Not integrated;ID=match$170303_371_549
XP_015632348	ProSiteProfiles	ProSiteProfiles	80	331	23.73	+	.	Name=ATP-binding cassette, ABC transporter-type domain profile.;Signature=PS50893;InterProScan=IPR003439;ID=match$174894_80_331
XP_015632348	SUPERFAMILY	SUPERFAMILY	78	321	1.24E-54	+	.	Name=P-loop containing nucleoside triphosphate hydrolase;Signature=SSF52540;InterProScan=IPR027417;ID=match$174895_78_321
XP_015632348	Pfam	Pfam	95	250	1.4E-28	+	.	Name=ABC transporter;Signature=PF00005;InterProScan=IPR003439;ID=match$174896_95_250
XP_015632348	Gene3D	Gene3D	70	332	2.2E-62	+	.	Name=P-loop containing nucleoside triphosphate hydrolase;Signature=G3DSA:3.40.50.300;InterProScan=Not integrated;ID=match$174897_70_332
XP_015632348	SMART	SMART	104	308	1.3E-10	+	.	Name=AAA+ ATPase domain;Signature=SM00382;InterProScan=IPR003593;ID=match$174898_104_308
XP_015632348	CDD	CDD	80	329	9.08474E-121	+	.	Name=ABC_Org_Solvent_Resistant;Signature=cd03261;InterProScan=Not integrated;ID=match$174899_80_329
XP_015613646	Gene3D	Gene3D	432	687	1.5E-89	+	.	Name=P-loop containing nucleoside triphosphate hydrolase;Signature=G3DSA:3.40.50.300;InterProScan=Not integrated;ID=match$180027_432_687
XP_015613646	Gene3D	Gene3D	108	427	1.4E-70	+	.	Name=ABC transporter type 1, transmembrane domain superfamily;Signature=G3DSA:1.20.1560.10;InterProScan=IPR036640;ID=match$180028_108_427
XP_015613646	TMHMM	TMHMM	256	278	.	+	.	Name=Region of a membrane-bound protein predicted to be embedded in the membrane.;Signature=TMhelix;InterProScan=Not integrated;ID=match$180029_256_278
XP_015613646	ProSiteProfiles	ProSiteProfiles	128	408	42.863	+	.	Name=ABC transporter integral membrane type-1 fused domain profile.;Signature=PS50929;InterProScan=IPR011527;ID=match$180030_128_408
XP_015613646	TMHMM	TMHMM	168	190	.	+	.	Name=Region of a membrane-bound protein predicted to be embedded in the membrane.;Signature=TMhelix;InterProScan=Not integrated;ID=match$180031_168_190
XP_015613646	ProSiteProfiles	ProSiteProfiles	442	681	24.703	+	.	Name=ATP-binding cassette, ABC transporter-type domain profile.;Signature=PS50893;InterProScan=IPR003439;ID=match$180032_442_681
XP_015613646	TMHMM	TMHMM	4	26	.	+	.	Name=Region of a membrane-bound protein predicted to be embedded in the membrane.;Signature=TMhelix;InterProScan=Not integrated;ID=match$180033_4_26
XP_015613646	Pfam	Pfam	128	392	4.9E-41	+	.	Name=ABC transporter transmembrane region;Signature=PF00664;InterProScan=IPR011527;ID=match$180034_128_392
XP_015613646	SMART	SMART	469	658	1.0E-20	+	.	Name=AAA+ ATPase domain;Signature=SM00382;InterProScan=IPR003593;ID=match$180035_469_658
XP_015613646	SUPERFAMILY	SUPERFAMILY	433	683	1.36E-82	+	.	Name=P-loop containing nucleoside triphosphate hydrolase;Signature=SSF52540;InterProScan=IPR027417;ID=match$180036_433_683
XP_015613646	TMHMM	TMHMM	126	148	.	+	.	Name=Region of a membrane-bound protein predicted to be embedded in the membrane.;Signature=TMhelix;InterProScan=Not integrated;ID=match$180037_126_148
XP_015613646	CDD	CDD	130	416	1.29679E-119	+	.	Name=ABC_6TM_TAP;Signature=cd18572;InterProScan=Not integrated;ID=match$180038_130_416
XP_015613646	Pfam	Pfam	462	608	8.0E-33	+	.	Name=ABC transporter;Signature=PF00005;InterProScan=IPR003439;ID=match$180039_462_608
XP_015613646	SUPERFAMILY	SUPERFAMILY	114	424	4.19E-59	+	.	Name=ABC transporter type 1, transmembrane domain superfamily;Signature=SSF90123;InterProScan=IPR036640;ID=match$180040_114_424
XP_015628374	CDD	CDD	100	247	1.43288E-100	+	.	Name=APSK;Signature=cd02027;InterProScan=IPR002891;ID=match$203400_100_247
XP_015628374	Pfam	Pfam	97	248	5.3E-71	+	.	Name=Adenylylsulphate kinase;Signature=PF01583;InterProScan=Not integrated;ID=match$203401_97_248
XP_015628374	Gene3D	Gene3D	70	275	4.1E-91	+	.	Name=P-loop containing nucleoside triphosphate hydrolase;Signature=G3DSA:3.40.50.300;InterProScan=Not integrated;ID=match$203402_70_275
XP_015628374	SUPERFAMILY	SUPERFAMILY	96	269	6.68E-35	+	.	Name=P-loop containing nucleoside triphosphate hydrolase;Signature=SSF52540;InterProScan=IPR027417;ID=match$203403_96_269
XP_015611598	SUPERFAMILY	SUPERFAMILY	11	252	1.46E-10	+	.	Name=PUA-like superfamily;Signature=SSF88697;InterProScan=IPR015947;ID=match$220096_11_252
XP_015611598	Gene3D	Gene3D	4	160	1.2E-17	+	.	Name=G3DSA:2.30.130.40;Signature=G3DSA:2.30.130.40;InterProScan=Not integrated;ID=match$220097_4_160
XP_015611598	Pfam	Pfam	404	541	3.0E-23	+	.	Name=ATPase family associated with various cellular activities (AAA);Signature=PF00004;InterProScan=IPR003959;ID=match$220098_404_541
XP_015611598	CDD	CDD	385	546	1.60839E-15	+	.	Name=AAA;Signature=cd00009;InterProScan=Not integrated;ID=match$220099_385_546
XP_015611598	ProSiteProfiles	ProSiteProfiles	12	253	27.525	+	.	Name=Lon N-terminal domain profile.;Signature=PS51787;InterProScan=IPR003111;ID=match$220100_12_253
XP_015611598	Gene3D	Gene3D	544	680	1.5E-23	+	.	Name=G3DSA:1.10.8.60;Signature=G3DSA:1.10.8.60;InterProScan=Not integrated;ID=match$220101_544_680
XP_015611598	Gene3D	Gene3D	171	296	3.0E-21	+	.	Name=G3DSA:1.20.58.1480;Signature=G3DSA:1.20.58.1480;InterProScan=Not integrated;ID=match$220102_171_296
XP_015611598	PRINTS	PRINTS	408	427	2.0E-50	+	.	Name=Endopeptidase La (Lon) serine protease (S16) signature;Signature=PR00830;InterProScan=Not integrated;ID=match$220103_408_427
XP_015611598	PRINTS	PRINTS	692	708	2.0E-50	+	.	Name=Endopeptidase La (Lon) serine protease (S16) signature;Signature=PR00830;InterProScan=Not integrated;ID=match$220103_692_708
XP_015611598	PRINTS	PRINTS	774	793	2.0E-50	+	.	Name=Endopeptidase La (Lon) serine protease (S16) signature;Signature=PR00830;InterProScan=Not integrated;ID=match$220103_774_793
XP_015611598	PRINTS	PRINTS	804	823	2.0E-50	+	.	Name=Endopeptidase La (Lon) serine protease (S16) signature;Signature=PR00830;InterProScan=Not integrated;ID=match$220103_804_823
XP_015611598	PRINTS	PRINTS	827	845	2.0E-50	+	.	Name=Endopeptidase La (Lon) serine protease (S16) signature;Signature=PR00830;InterProScan=Not integrated;ID=match$220103_827_845
XP_015611598	Gene3D	Gene3D	304	352	6.2E-12	+	.	Name=G3DSA:1.20.5.5270;Signature=G3DSA:1.20.5.5270;InterProScan=Not integrated;ID=match$220104_304_352
XP_015611598	Pfam	Pfam	666	873	5.6E-78	+	.	Name=Lon protease (S16) C-terminal proteolytic domain;Signature=PF05362;InterProScan=IPR008269;ID=match$220105_666_873
XP_015611598	SUPERFAMILY	SUPERFAMILY	692	872	6.07E-49	+	.	Name=Ribosomal protein S5 domain 2-type fold;Signature=SSF54211;InterProScan=IPR020568;ID=match$220106_692_872
XP_015611598	Gene3D	Gene3D	365	543	1.8E-69	+	.	Name=P-loop containing nucleoside triphosphate hydrolase;Signature=G3DSA:3.40.50.300;InterProScan=Not integrated;ID=match$220107_365_543
XP_015611598	ProSiteProfiles	ProSiteProfiles	689	874	69.52	+	.	Name=Lon proteolytic domain profile.;Signature=PS51786;InterProScan=IPR008269;ID=match$220108_689_874
XP_015611598	SMART	SMART	400	545	1.8E-13	+	.	Name=AAA+ ATPase domain;Signature=SM00382;InterProScan=IPR003593;ID=match$220109_400_545
XP_015611598	SMART	SMART	11	253	6.3E-35	+	.	Name=Lon, substrate-binding domain;Signature=SM00464;InterProScan=IPR003111;ID=match$220110_11_253
XP_015611598	Gene3D	Gene3D	691	876	3.6E-70	+	.	Name=Ribosomal protein S5 domain 2-type fold, subgroup;Signature=G3DSA:3.30.230.10;InterProScan=IPR014721;ID=match$220111_691_876
XP_015611598	SUPERFAMILY	SUPERFAMILY	353	620	1.11E-51	+	.	Name=P-loop containing nucleoside triphosphate hydrolase;Signature=SSF52540;InterProScan=IPR027417;ID=match$220112_353_620
XP_015611598	Pfam	Pfam	12	253	2.3E-26	+	.	Name=ATP-dependent protease La (LON) substrate-binding domain;Signature=PF02190;InterProScan=IPR003111;ID=match$220113_12_253
XP_015636883	TMHMM	TMHMM	274	296	.	+	.	Name=Region of a membrane-bound protein predicted to be embedded in the membrane.;Signature=TMhelix;InterProScan=Not integrated;ID=match$227072_274_296
XP_015636883	TMHMM	TMHMM	367	389	.	+	.	Name=Region of a membrane-bound protein predicted to be embedded in the membrane.;Signature=TMhelix;InterProScan=Not integrated;ID=match$227073_367_389
XP_015636883	Pfam	Pfam	473	628	3.8E-32	+	.	Name=ABC transporter;Signature=PF00005;InterProScan=IPR003439;ID=match$227074_473_628
XP_015636883	SUPERFAMILY	SUPERFAMILY	126	439	2.35E-41	+	.	Name=ABC transporter type 1, transmembrane domain superfamily;Signature=SSF90123;InterProScan=IPR036640;ID=match$227075_126_439
XP_015636883	CDD	CDD	193	430	1.90696E-35	+	.	Name=ABC_6TM_exporters;Signature=cd07346;InterProScan=Not integrated;ID=match$227076_193_430
XP_015636883	Gene3D	Gene3D	447	695	5.9E-79	+	.	Name=P-loop containing nucleoside triphosphate hydrolase;Signature=G3DSA:3.40.50.300;InterProScan=Not integrated;ID=match$227077_447_695
XP_015636883	SMART	SMART	482	674	2.3E-20	+	.	Name=AAA+ ATPase domain;Signature=SM00382;InterProScan=IPR003593;ID=match$227078_482_674
XP_015636883	Gene3D	Gene3D	130	435	4.9E-44	+	.	Name=ABC transporter type 1, transmembrane domain superfamily;Signature=G3DSA:1.20.1560.10;InterProScan=IPR036640;ID=match$227079_130_435
XP_015636883	Pfam	Pfam	180	369	1.2E-22	+	.	Name=ABC transporter transmembrane region;Signature=PF00664;InterProScan=IPR011527;ID=match$227080_180_369
XP_015636883	ProSiteProfiles	ProSiteProfiles	456	697	23.356	+	.	Name=ATP-binding cassette, ABC transporter-type domain profile.;Signature=PS50893;InterProScan=IPR003439;ID=match$227081_456_697
XP_015636883	ProSiteProfiles	ProSiteProfiles	178	422	31.548	+	.	Name=ABC transporter integral membrane type-1 fused domain profile.;Signature=PS50929;InterProScan=IPR011527;ID=match$227082_178_422
XP_015636883	SUPERFAMILY	SUPERFAMILY	446	682	9.65E-77	+	.	Name=P-loop containing nucleoside triphosphate hydrolase;Signature=SSF52540;InterProScan=IPR027417;ID=match$227083_446_682
XP_015641553	SMART	SMART	138	321	4.8E-16	+	.	Name=AAA+ ATPase domain;Signature=SM00382;InterProScan=IPR003593;ID=match$233158_138_321
XP_015641553	ProSiteProfiles	ProSiteProfiles	112	344	24.276	+	.	Name=ATP-binding cassette, ABC transporter-type domain profile.;Signature=PS50893;InterProScan=IPR003439;ID=match$233159_112_344
XP_015641553	CDD	CDD	112	331	8.85174E-99	+	.	Name=ABC_PstB_phosphate_transporter;Signature=cd03260;InterProScan=IPR005670;ID=match$233160_112_331
XP_015641553	Gene3D	Gene3D	108	345	2.1E-68	+	.	Name=P-loop containing nucleoside triphosphate hydrolase;Signature=G3DSA:3.40.50.300;InterProScan=Not integrated;ID=match$233161_108_345
XP_015641553	SUPERFAMILY	SUPERFAMILY	111	334	1.78E-60	+	.	Name=P-loop containing nucleoside triphosphate hydrolase;Signature=SSF52540;InterProScan=IPR027417;ID=match$233162_111_334
XP_015641553	Pfam	Pfam	129	272	1.1E-30	+	.	Name=ABC transporter;Signature=PF00005;InterProScan=IPR003439;ID=match$233163_129_272
XP_015624350	SUPERFAMILY	SUPERFAMILY	164	376	5.48E-18	+	.	Name=P-loop containing nucleoside triphosphate hydrolase;Signature=SSF52540;InterProScan=IPR027417;ID=match$244542_164_376
XP_015624350	Gene3D	Gene3D	158	244	1.7E-7	+	.	Name=P-loop containing nucleoside triphosphate hydrolase;Signature=G3DSA:3.40.50.300;InterProScan=Not integrated;ID=match$244543_158_244
