# Supplementary material for: RefPlantNLR is a comprehensive collection of experimentally validated plant disease resistance proteins from the NLR family
Source: PLoS Biol. 2021 Oct 20;19(10):e3001124. doi: 10.1371/journal.pbio.3001124 (PMC8559963; doi:10.1371/journal.pbio.3001124)
Supplement: S3 Appendix — Scripts and data. (ZIP) [file pbio.3001124.s034.zip › Appendix_S3_Benchmarking_Proteomes/MISSING/RGAugury.gff3]

XP_015620857	fimo	sequence_motif	36	56	63.4	+	.	Name=P-loop;Signature=Motif 1;pvalue=4.6e-07;0.00791;sequence=YFHGWGGLGASAVLRAVAKRL
XP_015624350	fimo	sequence_motif	206	226	100	+	.	Name=P-loop;Signature=Motif 1;pvalue=9.31e-11;2.53e-06;sequence=SIVGRQGLGKTTLVQHVCNDL
XP_015634174	fimo	sequence_motif	589	609	73.8	+	.	Name=LRR motif1 LDL;Signature=Motif 9;pvalue=4.19e-08;0.00132;sequence=LPKLEELDLSGTILEKLDLDA
XP_015634175	fimo	sequence_motif	589	609	73.8	+	.	Name=LRR motif1 LDL;Signature=Motif 9;pvalue=4.19e-08;0.00132;sequence=LPKLEELDLSGTILEKLDLDA
XP_015634108	fimo	sequence_motif	485	503	73.6	+	.	Name=LRR motif 11;Signature=Motif 11;pvalue=4.35e-08;0.00105;sequence=MLKLEILDLSKNTMIQVLP
XP_015634108	fimo	sequence_motif	945	963	63.6	+	.	Name=LRR motif 11;Signature=Motif 11;pvalue=4.31e-07;0.00496;sequence=APVLETIRVRGCWALKRIP
XP_015634174	fimo	sequence_motif	928	946	69.1	+	.	Name=LRR motif 11;Signature=Motif 11;pvalue=1.23e-07;0.00217;sequence=FPKLKHVHLHELPSLKGIC
XP_015634174	fimo	sequence_motif	503	521	65.8	+	.	Name=LRR motif 11;Signature=Motif 11;pvalue=2.63e-07;0.00359;sequence=MEKMEILDLSGNSTMQAFP
XP_015634174	fimo	sequence_motif	526	544	65.6	+	.	Name=LRR motif 11;Signature=Motif 11;pvalue=2.74e-07;0.00368;sequence=ATCLKTVTLDGCVGLDSVS
XP_015634175	fimo	sequence_motif	928	946	69.1	+	.	Name=LRR motif 11;Signature=Motif 11;pvalue=1.23e-07;0.00217;sequence=FPKLKHVHLHELPSLKGIC
XP_015634175	fimo	sequence_motif	503	521	65.8	+	.	Name=LRR motif 11;Signature=Motif 11;pvalue=2.63e-07;0.00359;sequence=MEKMEILDLSGNSTMQAFP
XP_015634175	fimo	sequence_motif	526	544	65.6	+	.	Name=LRR motif 11;Signature=Motif 11;pvalue=2.74e-07;0.00368;sequence=ATCLKTVTLDGCVGLDSVS
XP_015646098	Gene3D	Gene3D	162	312	2.1E-8	+	.	Name=P-loop containing nucleoside triphosphate hydrolase;Signature=G3DSA:3.40.50.300;InterProScan=Not integrated;ID=match$58421_162_312
XP_015646098	SUPERFAMILY	SUPERFAMILY	160	387	2.81E-20	+	.	Name=P-loop containing nucleoside triphosphate hydrolase;Signature=SSF52540;InterProScan=IPR027417;ID=match$58422_160_387
XP_015634108	Gene3D	Gene3D	318	684	1.3E-16	+	.	Name=Leucine-rich repeat domain superfamily;Signature=G3DSA:3.80.10.10;InterProScan=IPR032675;ID=match$176702_318_684
XP_015634108	SUPERFAMILY	SUPERFAMILY	305	664	6.23E-21	+	.	Name=Leucine-rich repeat domain superfamily;Signature=SSF52058;InterProScan=Not integrated;ID=match$176703_305_664
XP_015634108	Gene3D	Gene3D	764	969	2.2E-13	+	.	Name=Leucine-rich repeat domain superfamily;Signature=G3DSA:3.80.10.10;InterProScan=IPR032675;ID=match$176704_764_969
XP_015634108	SUPERFAMILY	SUPERFAMILY	834	962	8.67E-7	+	.	Name=Leucine-rich repeat domain superfamily;Signature=SSF52058;InterProScan=Not integrated;ID=match$176705_834_962
XP_015634175	Gene3D	Gene3D	355	648	2.7E-23	+	.	Name=Leucine-rich repeat domain superfamily;Signature=G3DSA:3.80.10.10;InterProScan=IPR032675;ID=match$194367_355_648
XP_015634175	Gene3D	Gene3D	783	978	1.4E-10	+	.	Name=Leucine-rich repeat domain superfamily;Signature=G3DSA:3.80.10.10;InterProScan=IPR032675;ID=match$194368_783_978
XP_015634175	SUPERFAMILY	SUPERFAMILY	867	968	6.12E-7	+	.	Name=RNI-like domain superfamily;Signature=SSF52047;InterProScan=Not integrated;ID=match$194369_867_968
XP_015634175	SUPERFAMILY	SUPERFAMILY	363	645	5.1E-21	+	.	Name=Leucine-rich repeat domain superfamily;Signature=SSF52058;InterProScan=Not integrated;ID=match$194370_363_645
XP_015634174	Gene3D	Gene3D	355	648	2.7E-23	+	.	Name=Leucine-rich repeat domain superfamily;Signature=G3DSA:3.80.10.10;InterProScan=IPR032675;ID=match$194371_355_648
XP_015634174	Gene3D	Gene3D	783	978	1.4E-10	+	.	Name=Leucine-rich repeat domain superfamily;Signature=G3DSA:3.80.10.10;InterProScan=IPR032675;ID=match$194372_783_978
XP_015634174	SUPERFAMILY	SUPERFAMILY	867	968	6.12E-7	+	.	Name=RNI-like domain superfamily;Signature=SSF52047;InterProScan=Not integrated;ID=match$194373_867_968
XP_015634174	SUPERFAMILY	SUPERFAMILY	363	645	5.1E-21	+	.	Name=Leucine-rich repeat domain superfamily;Signature=SSF52058;InterProScan=Not integrated;ID=match$194374_363_645
XP_025880311	Gene3D	Gene3D	353	680	1.6E-13	+	.	Name=Leucine-rich repeat domain superfamily;Signature=G3DSA:3.80.10.10;InterProScan=IPR032675;ID=match$195484_353_680
XP_025880311	SUPERFAMILY	SUPERFAMILY	379	667	2.69E-13	+	.	Name=Leucine-rich repeat domain superfamily;Signature=SSF52058;InterProScan=Not integrated;ID=match$195485_379_667
XP_015645837	SUPERFAMILY	SUPERFAMILY	199	426	1.67E-12	+	.	Name=P-loop containing nucleoside triphosphate hydrolase;Signature=SSF52540;InterProScan=IPR027417;ID=match$234626_199_426
XP_015624350	SUPERFAMILY	SUPERFAMILY	164	376	5.48E-18	+	.	Name=P-loop containing nucleoside triphosphate hydrolase;Signature=SSF52540;InterProScan=IPR027417;ID=match$244542_164_376
XP_015624350	Gene3D	Gene3D	158	244	1.7E-7	+	.	Name=P-loop containing nucleoside triphosphate hydrolase;Signature=G3DSA:3.40.50.300;InterProScan=Not integrated;ID=match$244543_158_244
XP_015643746	Gene3D	Gene3D	135	276	4.0E-5	+	.	Name=P-loop containing nucleoside triphosphate hydrolase;Signature=G3DSA:3.40.50.300;InterProScan=Not integrated;ID=match$255643_135_276
XP_015643746	SUPERFAMILY	SUPERFAMILY	136	318	1.33E-13	+	.	Name=P-loop containing nucleoside triphosphate hydrolase;Signature=SSF52540;InterProScan=IPR027417;ID=match$255644_136_318
XP_015620857	Gene3D	Gene3D	354	676	1.7E-11	+	.	Name=Leucine-rich repeat domain superfamily;Signature=G3DSA:3.80.10.10;InterProScan=IPR032675;ID=match$259712_354_676
XP_015620857	SUPERFAMILY	SUPERFAMILY	380	665	9.52E-12	+	.	Name=Leucine-rich repeat domain superfamily;Signature=SSF52058;InterProScan=Not integrated;ID=match$259713_380_665
