# Supplementary material for: RefPlantNLR is a comprehensive collection of experimentally validated plant disease resistance proteins from the NLR family
Source: PLoS Biol. 2021 Oct 20;19(10):e3001124. doi: 10.1371/journal.pbio.3001124 (PMC8559963; doi:10.1371/journal.pbio.3001124)
Supplement: S3 Appendix — Scripts and data. (ZIP) [file pbio.3001124.s034.zip › Appendix_S3_Benchmarking_Proteomes/MISSING/RRGPredictor.gff3]

NP_001325500	Pfam	Pfam	11	142	2.5E-45	+	.	Name=Arabidopsis broad-spectrum mildew resistance protein RPW8;Signature=PF05659;InterProScan=IPR008808;ID=match$11192_11_142
NP_001325500	TMHMM	TMHMM	7	29	.	+	.	Name=Region of a membrane-bound protein predicted to be embedded in the membrane.;Signature=TMhelix;InterProScan=Not integrated;ID=match$11193_7_29
NP_001325500	ProSiteProfiles	ProSiteProfiles	1	144	14.96	+	.	Name=RPW8 domain profile.;Signature=PS51153;InterProScan=IPR008808;ID=match$11194_1_144
NP_190615	Pfam	Pfam	5	142	7.5E-55	+	.	Name=Arabidopsis broad-spectrum mildew resistance protein RPW8;Signature=PF05659;InterProScan=IPR008808;ID=match$87813_5_142
NP_190615	ProSiteProfiles	ProSiteProfiles	1	153	30.687	+	.	Name=RPW8 domain profile.;Signature=PS51153;InterProScan=IPR008808;ID=match$87814_1_153
NP_190616	ProSiteProfiles	ProSiteProfiles	1	153	28.946	+	.	Name=RPW8 domain profile.;Signature=PS51153;InterProScan=IPR008808;ID=match$145478_1_153
NP_190616	Pfam	Pfam	5	143	1.9E-59	+	.	Name=Arabidopsis broad-spectrum mildew resistance protein RPW8;Signature=PF05659;InterProScan=IPR008808;ID=match$145479_5_143
NP_566794	Pfam	Pfam	11	123	2.4E-12	+	.	Name=Arabidopsis broad-spectrum mildew resistance protein RPW8;Signature=PF05659;InterProScan=IPR008808;ID=match$180105_11_123
NP_566794	ProSiteProfiles	ProSiteProfiles	1	149	20.629	+	.	Name=RPW8 domain profile.;Signature=PS51153;InterProScan=IPR008808;ID=match$180106_1_149
NP_190614	ProSiteProfiles	ProSiteProfiles	1	153	26.112	+	.	Name=RPW8 domain profile.;Signature=PS51153;InterProScan=IPR008808;ID=match$199729_1_153
NP_190614	Pfam	Pfam	5	142	2.5E-52	+	.	Name=Arabidopsis broad-spectrum mildew resistance protein RPW8;Signature=PF05659;InterProScan=IPR008808;ID=match$199730_5_142
NP_566933	Pfam	Pfam	11	147	9.7E-47	+	.	Name=Arabidopsis broad-spectrum mildew resistance protein RPW8;Signature=PF05659;InterProScan=IPR008808;ID=match$236455_11_147
NP_566933	TMHMM	TMHMM	7	29	.	+	.	Name=Region of a membrane-bound protein predicted to be embedded in the membrane.;Signature=TMhelix;InterProScan=Not integrated;ID=match$236456_7_29
NP_566933	ProSiteProfiles	ProSiteProfiles	1	157	13.951	+	.	Name=RPW8 domain profile.;Signature=PS51153;InterProScan=IPR008808;ID=match$236457_1_157
XP_010316804	ProSiteProfiles	ProSiteProfiles	1	151	16.359	+	.	Name=RPW8 domain profile.;Signature=PS51153;InterProScan=IPR008808;ID=match$98631_1_151
XP_010316804	Pfam	Pfam	4	141	1.2E-49	+	.	Name=Arabidopsis broad-spectrum mildew resistance protein RPW8;Signature=PF05659;InterProScan=IPR008808;ID=match$98632_4_141
XP_010327229	SMART	SMART	260	322	3.4E-25	+	.	Name=U box domain;Signature=SM00504;InterProScan=IPR003613;ID=match$214147_260_322
XP_010327229	Gene3D	Gene3D	337	656	2.5E-38	+	.	Name=Armadillo-like helical;Signature=G3DSA:1.25.10.10;InterProScan=IPR011989;ID=match$214148_337_656
XP_010327229	SUPERFAMILY	SUPERFAMILY	259	328	1.47E-25	+	.	Name=SSF57850;Signature=SSF57850;InterProScan=Not integrated;ID=match$214149_259_328
XP_010327229	Pfam	Pfam	445	615	2.3E-4	+	.	Name=Armadillo-like;Signature=PF04826;InterProScan=IPR006911;ID=match$214150_445_615
XP_010327229	Gene3D	Gene3D	657	840	7.8E-19	+	.	Name=Armadillo-like helical;Signature=G3DSA:1.25.10.10;InterProScan=IPR011989;ID=match$214151_657_840
XP_010327229	SMART	SMART	699	740	440.0	+	.	Name=Armadillo;Signature=SM00185;InterProScan=IPR000225;ID=match$214152_699_740
XP_010327229	SMART	SMART	443	484	350.0	+	.	Name=Armadillo;Signature=SM00185;InterProScan=IPR000225;ID=match$214152_443_484
XP_010327229	SMART	SMART	786	827	22.0	+	.	Name=Armadillo;Signature=SM00185;InterProScan=IPR000225;ID=match$214152_786_827
XP_010327229	SMART	SMART	567	609	1.5	+	.	Name=Armadillo;Signature=SM00185;InterProScan=IPR000225;ID=match$214152_567_609
XP_010327229	SMART	SMART	402	442	320.0	+	.	Name=Armadillo;Signature=SM00185;InterProScan=IPR000225;ID=match$214152_402_442
XP_010327229	SMART	SMART	861	901	150.0	+	.	Name=Armadillo;Signature=SM00185;InterProScan=IPR000225;ID=match$214152_861_901
XP_010327229	SMART	SMART	526	566	2.4	+	.	Name=Armadillo;Signature=SM00185;InterProScan=IPR000225;ID=match$214152_526_566
XP_010327229	SMART	SMART	360	400	100.0	+	.	Name=Armadillo;Signature=SM00185;InterProScan=IPR000225;ID=match$214152_360_400
XP_010327229	SMART	SMART	905	945	37.0	+	.	Name=Armadillo;Signature=SM00185;InterProScan=IPR000225;ID=match$214152_905_945
XP_010327229	ProSiteProfiles	ProSiteProfiles	256	329	28.724	+	.	Name=U-box domain profile.;Signature=PS51698;InterProScan=IPR003613;ID=match$214153_256_329
XP_010327229	Pfam	Pfam	5	118	8.6E-8	+	.	Name=Arabidopsis broad-spectrum mildew resistance protein RPW8;Signature=PF05659;InterProScan=IPR008808;ID=match$214154_5_118
XP_010327229	Gene3D	Gene3D	11	123	3.3E-5	+	.	Name=Adaptor protein Cbl, N-terminal domain superfamily;Signature=G3DSA:1.20.930.20;InterProScan=IPR036537;ID=match$214155_11_123
XP_010327229	Gene3D	Gene3D	857	990	2.9E-13	+	.	Name=Armadillo-like helical;Signature=G3DSA:1.25.10.10;InterProScan=IPR011989;ID=match$214156_857_990
XP_010327229	CDD	CDD	261	300	7.06147E-18	+	.	Name=RING-Ubox_PUB;Signature=cd16664;InterProScan=Not integrated;ID=match$214157_261_300
XP_010327229	SUPERFAMILY	SUPERFAMILY	335	983	1.75E-41	+	.	Name=Armadillo-type fold;Signature=SSF48371;InterProScan=IPR016024;ID=match$214158_335_983
XP_010327229	Gene3D	Gene3D	235	336	7.8E-27	+	.	Name=Zinc finger, RING/FYVE/PHD-type;Signature=G3DSA:3.30.40.10;InterProScan=IPR013083;ID=match$214159_235_336
XP_010327229	Pfam	Pfam	261	326	1.3E-18	+	.	Name=U-box domain;Signature=PF04564;InterProScan=IPR003613;ID=match$214160_261_326
