# Supplementary material for: RefPlantNLR is a comprehensive collection of experimentally validated plant disease resistance proteins from the NLR family
Source: PLoS Biol. 2021 Oct 20;19(10):e3001124. doi: 10.1371/journal.pbio.3001124 (PMC8559963; doi:10.1371/journal.pbio.3001124)
Supplement: S3 Appendix — Scripts and data. (ZIP) [file pbio.3001124.s034.zip › Appendix_S3_Benchmarking_Proteomes/MISSING/Benchmarking_PLOOPLRR.lst]

YP_008563073
YP_008563095
YP_008563151
YP_008563132
YP_009430460
NP_001233788
NP_001233798
NP_001233823
NP_001233828
NP_001233833
NP_001233866
NP_001233871
NP_001233877
NP_001233883
NP_001233944
NP_001234016
NP_001234020
NP_001234023
NP_001234035
NP_001234067
NP_001234140
NP_001234143
NP_001234147
NP_001234191
NP_001234196
NP_001234209
NP_001234281
NP_001234287
NP_001234382
NP_001234426
NP_001234427
NP_001234428
NP_001234446
NP_001234464
NP_001234474
NP_001234483
NP_001234580
NP_001234626
NP_001234640
NP_001234642
NP_001234650
NP_001234673
NP_001234713
NP_001234722
NP_001234733
NP_001234824
NP_001234858
NP_001234869
NP_001244913
NP_001244914
NP_001244915
NP_001244916
NP_001265974
NP_001266130
NP_001266135
NP_001266140
NP_001266143
NP_001266168
NP_001266210
NP_001266241
NP_001266249
NP_001266270
NP_001274713
NP_001287925
NP_001288209
NP_001289826
NP_001289827
NP_001289839
NP_001292984
NP_001293065
NP_001296180
NP_001296740
NP_001297078
NP_001298105
NP_001298123
NP_001302425
NP_001304702
NP_001304862
NP_001305052
NP_001306257
NP_001306984
NP_001307305
NP_001307630
NP_001308014
NP_001308380
NP_001308654
NP_001308946
NP_001308964
NP_001311102
NP_001311103
NP_001311452
NP_001311471
NP_001315126
NP_001315127
NP_001315263
NP_001315347
NP_001315608
NP_001316339
NP_001316341
NP_001316342
NP_001316343
NP_001316399
NP_001316503
NP_001316889
NP_001316890
NP_001317655
NP_001332862
NP_001333009
NP_001333057
NP_001333207
NP_001333368
NP_001333384
NP_001333534
NP_001333681
NP_001333792
NP_001333793
NP_001333796
NP_001333830
NP_001333833
NP_001334302
NP_001334303
NP_001334606
NP_001334927
NP_001334928
NP_001335306
NP_001335406
NP_001335410
NP_001335411
XP_004228337
XP_004228437
XP_004228442
XP_004228443
XP_004228464
XP_004228537
XP_004228551
XP_004228595
XP_004228600
XP_004228604
XP_004228606
XP_004228617
XP_004228623
XP_004228624
XP_004228633
XP_004228639
XP_004228652
XP_004228734
XP_004228738
XP_004229051
XP_004229066
XP_004229091
XP_004229119
XP_004229214
XP_004229243
XP_004229250
XP_004229272
XP_004229273
XP_004229290
XP_004229291
XP_004229292
XP_004229313
XP_004229339
XP_004229376
XP_004229381
XP_004229399
XP_004229408
XP_004229411
XP_004229413
XP_004229420
XP_004229490
XP_004229499
XP_004229516
XP_004229604
XP_004229610
XP_004229659
XP_004229687
XP_004229725
XP_004229757
XP_004229772
XP_004229807
XP_004229824
XP_004229830
XP_004229860
XP_004229903
XP_004229926
XP_004229982
XP_004230007
XP_004230008
XP_004230068
XP_004230113
XP_004230139
XP_004230169
XP_004230188
XP_004230273
XP_004230331
XP_004230350
XP_004230391
XP_004230392
XP_004230411
XP_004230417
XP_004230421
XP_004230439
XP_004230451
XP_004230503
XP_004230528
XP_004230529
XP_004230551
XP_004230660
XP_004230711
XP_004230741
XP_004230743
XP_004230793
XP_004230809
XP_004230827
XP_004230831
XP_004230840
XP_004230864
XP_004230869
XP_004230870
XP_004230949
XP_004231012
XP_004231040
XP_004231058
XP_004231211
XP_004231234
XP_004231257
XP_004231263
XP_004231272
XP_004231319
XP_004231337
XP_004231355
XP_004231393
XP_004231498
XP_004231522
XP_004231550
XP_004231556
XP_004231560
XP_004231561
XP_004231577
XP_004231618
XP_004231621
XP_004231622
XP_004231674
XP_004231740
XP_004231752
XP_004231791
XP_004231792
XP_004231801
XP_004231828
XP_004231868
XP_004231878
XP_004231879
XP_004231881
XP_004231931
XP_004231949
XP_004231950
XP_004231961
XP_004232015
XP_004232071
XP_004232118
XP_004232252
XP_004232253
XP_004232309
XP_004232350
XP_004232388
XP_004232396
XP_004232432
XP_004232455
XP_004232456
XP_004232466
XP_004232468
XP_004232507
XP_004232587
XP_004232600
XP_004232601
XP_004232641
XP_004232667
XP_004232673
XP_004232684
XP_004232795
XP_004232804
XP_004232810
XP_004232819
XP_004232862
XP_004232910
XP_004232923
XP_004232924
XP_004232945
XP_004232950
XP_004233025
XP_004233046
XP_004233065
XP_004233092
XP_004233106
XP_004233128
XP_004233143
XP_004233149
XP_004233157
XP_004233205
XP_004233275
XP_004233288
XP_004233307
XP_004233342
XP_004233445
XP_004233447
XP_004233459
XP_004233461
XP_004233520
XP_004233533
XP_004233565
XP_004233588
XP_004233602
XP_004233617
XP_004233681
XP_004233688
XP_004233689
XP_004233724
XP_004233726
XP_004233745
XP_004233819
XP_004233862
XP_004233867
XP_004233904
XP_004233911
XP_004233913
XP_004233917
XP_004233920
XP_004233969
XP_004234023
XP_004234044
XP_004234080
XP_004234089
XP_004234098
XP_004234101
XP_004234110
XP_004234116
XP_004234150
XP_004234153
XP_004234177
XP_004234191
XP_004234206
XP_004234234
XP_004234243
XP_004234249
XP_004234250
XP_004234258
XP_004234259
XP_004234313
XP_004234341
XP_004234346
XP_004234380
XP_004234381
XP_004234411
XP_004234442
XP_004234504
XP_004234506
XP_004234510
XP_004234529
XP_004234548
XP_004234549
XP_004234560
XP_004234600
XP_004234641
XP_004234647
XP_004234661
XP_004234669
XP_004234697
XP_004234756
XP_004234760
XP_004234769
XP_004234777
XP_004234802
XP_004234839
XP_004234843
XP_004234844
XP_004234938
XP_004234946
XP_004234968
XP_004234999
XP_004235000
XP_004235050
XP_004235062
XP_004235118
XP_004235119
XP_004235165
XP_004235172
XP_004235208
XP_004235218
XP_004235251
XP_004235277
XP_004235336
XP_004235421
XP_004235426
XP_004235483
XP_004235511
XP_004235515
XP_004235518
XP_004235570
XP_004235599
XP_004235623
XP_004235636
XP_004235646
XP_004235664
XP_004235728
XP_004235748
XP_004235749
XP_004235752
XP_004235754
XP_004235768
XP_004235865
XP_004235867
XP_004235873
XP_004235874
XP_004235903
XP_004235904
XP_004235905
XP_004235966
XP_004235969
XP_004236002
XP_004236073
XP_004236088
XP_004236102
XP_004236103
XP_004236162
XP_004236199
XP_004236228
XP_004236235
XP_004236236
XP_004236247
XP_004236248
XP_004236255
XP_004236264
XP_004236305
XP_004236340
XP_004236369
XP_004236378
XP_004236386
XP_004236445
XP_004236490
XP_004236511
XP_004236517
XP_004236584
XP_004236601
XP_004236603
XP_004236604
XP_004236615
XP_004236627
XP_004236704
XP_004236762
XP_004236770
XP_004236771
XP_004236836
XP_004236856
XP_004236869
XP_004236904
XP_004236956
XP_004236964
XP_004236984
XP_004236987
XP_004237070
XP_004237141
XP_004237164
XP_004237172
XP_004237180
XP_004237199
XP_004237207
XP_004237208
XP_004237222
XP_004237242
XP_004237320
XP_004237339
XP_004237357
XP_004237362
XP_004237378
XP_004237396
XP_004237460
XP_004237462
XP_004237466
XP_004237468
XP_004237469
XP_004237515
XP_004237532
XP_004237577
XP_004237609
XP_004237672
XP_004237707
XP_004237708
XP_004237716
XP_004237748
XP_004237766
XP_004237838
XP_004237840
XP_004237883
XP_004237919
XP_004237983
XP_004238006
XP_004238009
XP_004238042
XP_004238044
XP_004238068
XP_004238087
XP_004238126
XP_004238133
XP_004238264
XP_004238276
XP_004238322
XP_004238369
XP_004238370
XP_004238462
XP_004238491
XP_004238507
XP_004238525
XP_004238615
XP_004238646
XP_004238652
XP_004238711
XP_004238713
XP_004238735
XP_004238738
XP_004238835
XP_004238859
XP_004238860
XP_004238867
XP_004238875
XP_004238893
XP_004238963
XP_004238972
XP_004238976
XP_004238995
XP_004238996
XP_004238997
XP_004238998
XP_004239020
XP_004239044
XP_004239064
XP_004239099
XP_004239101
XP_004239170
XP_004239178
XP_004239196
XP_004239197
XP_004239200
XP_004239201
XP_004239207
XP_004239265
XP_004239281
XP_004239282
XP_004239326
XP_004239345
XP_004239346
XP_004239368
XP_004239381
XP_004239401
XP_004239431
XP_004239432
XP_004239433
XP_004239434
XP_004239435
XP_004239453
XP_004239455
XP_004239490
XP_004239636
XP_004239721
XP_004239760
XP_004239809
XP_004239810
XP_004239811
XP_004239812
XP_004239838
XP_004239842
XP_004239843
XP_004239864
XP_004239865
XP_004239919
XP_004239960
XP_004239977
XP_004240011
XP_004240017
XP_004240049
XP_004240068
XP_004240078
XP_004240107
XP_004240121
XP_004240146
XP_004240150
XP_004240180
XP_004240190
XP_004240244
XP_004240268
XP_004240284
XP_004240338
XP_004240353
XP_004240354
XP_004240383
XP_004240393
XP_004240403
XP_004240445
XP_004240446
XP_004240447
XP_004240471
XP_004240486
XP_004240517
XP_004240532
XP_004240533
XP_004240542
XP_004240558
XP_004240571
XP_004240576
XP_004240579
XP_004240647
XP_004240751
XP_004240812
XP_004240813
XP_004240822
XP_004240842
XP_004240861
XP_004240884
XP_004240887
XP_004240911
XP_004240936
XP_004240969
XP_004241028
XP_004241042
XP_004241061
XP_004241084
XP_004241154
XP_004241172
XP_004241208
XP_004241269
XP_004241282
XP_004241287
XP_004241289
XP_004241337
XP_004241492
XP_004241515
XP_004241573
XP_004241588
XP_004241604
XP_004241636
XP_004241646
XP_004241688
XP_004241721
XP_004241772
XP_004241774
XP_004241834
XP_004241855
XP_004241857
XP_004241858
XP_004241865
XP_004241955
XP_004242038
XP_004242063
XP_004242113
XP_004242168
XP_004242235
XP_004242246
XP_004242293
XP_004242314
XP_004242322
XP_004242332
XP_004242349
XP_004242354
XP_004242382
XP_004242383
XP_004242396
XP_004242451
XP_004242452
XP_004242511
XP_004242515
XP_004242556
XP_004242557
XP_004242588
XP_004242617
XP_004242632
XP_004242660
XP_004242671
XP_004242680
XP_004242711
XP_004242726
XP_004242739
XP_004242782
XP_004242808
XP_004242809
XP_004242873
XP_004242928
XP_004242981
XP_004242993
XP_004243038
XP_004243061
XP_004243181
XP_004243198
XP_004243219
XP_004243227
XP_004243241
XP_004243266
XP_004243278
XP_004243284
XP_004243317
XP_004243318
XP_004243365
XP_004243372
XP_004243383
XP_004243396
XP_004243397
XP_004243419
XP_004243542
XP_004243616
XP_004243659
XP_004243709
XP_004243751
XP_004243798
XP_004243826
XP_004243837
XP_004243936
XP_004243974
XP_004243987
XP_004243994
XP_004244021
XP_004244023
XP_004244029
XP_004244114
XP_004244125
XP_004244140
XP_004244145
XP_004244160
XP_004244204
XP_004244213
XP_004244239
XP_004244326
XP_004244356
XP_004244413
XP_004244414
XP_004244416
XP_004244503
XP_004244532
XP_004244536
XP_004244540
XP_004244550
XP_004244563
XP_004244667
XP_004244670
XP_004244720
XP_004244814
XP_004244871
XP_004244891
XP_004244948
XP_004245029
XP_004245042
XP_004245043
XP_004245050
XP_004245077
XP_004245143
XP_004245154
XP_004245224
XP_004245225
XP_004245274
XP_004245317
XP_004245332
XP_004245333
XP_004245335
XP_004245336
XP_004245385
XP_004245388
XP_004245435
XP_004245465
XP_004245479
XP_004245506
XP_004245518
XP_004245544
XP_004245547
XP_004245548
XP_004245559
XP_004245582
XP_004245601
XP_004245618
XP_004245636
XP_004245638
XP_004245688
XP_004245691
XP_004245714
XP_004245732
XP_004245838
XP_004245855
XP_004245858
XP_004245862
XP_004245863
XP_004245909
XP_004245917
XP_004245927
XP_004245935
XP_004245936
XP_004245946
XP_004246010
XP_004246016
XP_004246027
XP_004246059
XP_004246065
XP_004246170
XP_004246174
XP_004246179
XP_004246279
XP_004246289
XP_004246299
XP_004246328
XP_004246405
XP_004246415
XP_004246471
XP_004246491
XP_004246503
XP_004246506
XP_004246507
XP_004246541
XP_004246542
XP_004246576
XP_004246586
XP_004246605
XP_004246624
XP_004246637
XP_004246640
XP_004246646
XP_004246680
XP_004246699
XP_004246709
XP_004246729
XP_004246792
XP_004246873
XP_004246926
XP_004246956
XP_004247008
XP_004247009
XP_004247015
XP_004247017
XP_004247033
XP_004247046
XP_004247083
XP_004247106
XP_004247120
XP_004247127
XP_004247132
XP_004247162
XP_004247163
XP_004247164
XP_004247208
XP_004247239
XP_004247242
XP_004247253
XP_004247302
XP_004247336
XP_004247374
XP_004247392
XP_004247427
XP_004247431
XP_004247491
XP_004247501
XP_004247516
XP_004247531
XP_004247548
XP_004247553
XP_004247583
XP_004247590
XP_004247612
XP_004247677
XP_004247680
XP_004247681
XP_004247682
XP_004247775
XP_004247815
XP_004247841
XP_004247842
XP_004247890
XP_004247931
XP_004247993
XP_004248001
XP_004248020
XP_004248028
XP_004248038
XP_004248109
XP_004248120
XP_004248128
XP_004248139
XP_004248207
XP_004248216
XP_004248243
XP_004248272
XP_004248278
XP_004248286
XP_004248301
XP_004248429
XP_004248540
XP_004248543
XP_004248554
XP_004248572
XP_004248580
XP_004248693
XP_004248696
XP_004248703
XP_004248758
XP_004248808
XP_004248818
XP_004248904
XP_004248914
XP_004248985
XP_004249010
XP_004249029
XP_004249058
XP_004249090
XP_004249189
XP_004249200
XP_004249202
XP_004249258
XP_004249273
XP_004249365
XP_004249405
XP_004249436
XP_004249450
XP_004249485
XP_004249556
XP_004249557
XP_004249560
XP_004249584
XP_004249589
XP_004249631
XP_004249697
XP_004249703
XP_004249716
XP_004249747
XP_004249819
XP_004249854
XP_004249860
XP_004249902
XP_004249911
XP_004249919
XP_004249988
XP_004250003
XP_004250031
XP_004250042
XP_004250053
XP_004250104
XP_004250110
XP_004250172
XP_004250173
XP_004250187
XP_004250207
XP_004250246
XP_004250277
XP_004250280
XP_004250308
XP_004250350
XP_004250377
XP_004250400
XP_004250411
XP_004250516
XP_004250527
XP_004250531
XP_004250540
XP_004250590
XP_004250601
XP_004250613
XP_004250657
XP_004250687
XP_004250699
XP_004250713
XP_004250726
XP_004250727
XP_004250755
XP_004250766
XP_004250849
XP_004250859
XP_004250920
XP_004250922
XP_004250946
XP_004251027
XP_004251046
XP_004251047
XP_004251076
XP_004251111
XP_004251120
XP_004251128
XP_004251154
XP_004251157
XP_004251158
XP_004251163
XP_004251175
XP_004251212
XP_004251280
XP_004251331
XP_004251342
XP_004251381
XP_004251408
XP_004251436
XP_004251454
XP_004251479
XP_004251514
XP_004251555
XP_004251606
XP_004251625
XP_004251639
XP_004251695
XP_004251748
XP_004251762
XP_004251763
XP_004251770
XP_004251794
XP_004251797
XP_004251806
XP_004251818
XP_004251880
XP_004251885
XP_004251888
XP_004251900
XP_004251967
XP_004251978
XP_004252012
XP_004252054
XP_004252061
XP_004252098
XP_004252181
XP_004252209
XP_004252231
XP_004252232
XP_004252307
XP_004252353
XP_004252366
XP_004252373
XP_004252376
XP_004252390
XP_004252393
XP_004252485
XP_004252562
XP_004252573
XP_004252618
XP_004252624
XP_004252636
XP_004252645
XP_004252693
XP_004252832
XP_004252846
XP_004252847
XP_004252850
XP_004252878
XP_004252903
XP_004252908
XP_004252939
XP_004252958
XP_004252970
XP_004252979
XP_004253003
XP_004253037
XP_004253093
XP_004253094
XP_004253141
XP_004253143
XP_004253157
XP_004253249
XP_004253264
XP_004253300
XP_004253342
XP_004253362
XP_004253418
XP_004253440
XP_004253506
XP_004253519
XP_010312083
XP_010312134
XP_010312135
XP_010312190
XP_010312191
XP_010312229
XP_010312308
XP_010312318
XP_010312320
XP_010312349
XP_010312350
XP_010312351
XP_010312354
XP_010312360
XP_010312449
XP_010312452
XP_010312540
XP_010312550
XP_010312551
XP_010312552
XP_010312553
XP_010312569
XP_010312604
XP_010312605
XP_010312606
XP_010312629
XP_010312634
XP_010312645
XP_010312664
XP_010312666
XP_010312674
XP_010312676
XP_010312677
XP_010312678
XP_010312679
XP_010312680
XP_010312684
XP_010312691
XP_010312694
XP_010312695
XP_010312697
XP_010312698
XP_010312700
XP_010312702
XP_010312706
XP_010312709
XP_010312710
XP_010312802
XP_010312803
XP_010312830
XP_010312869
XP_010312939
XP_010312941
XP_010312945
XP_010312949
XP_010312951
XP_010312955
XP_010312957
XP_010312962
XP_010312971
XP_010312972
XP_010312973
XP_010312979
XP_010313057
XP_010313067
XP_010313102
XP_010313190
XP_010313211
XP_010313212
XP_010313213
XP_010313214
XP_010313225
XP_010313235
XP_010313322
XP_010313324
XP_010313352
XP_010313353
XP_010313354
XP_010313356
XP_010313407
XP_010313411
XP_010313431
XP_010313480
XP_010313487
XP_010313536
XP_010313537
XP_010313571
XP_010313572
XP_010313700
XP_010313704
XP_010313716
XP_010313724
XP_010313730
XP_010313731
XP_010313732
XP_010313775
XP_010313778
XP_010313792
XP_010313795
XP_010313797
XP_010313800
XP_010313802
XP_010313803
XP_010313811
XP_010313813
XP_010313815
XP_010313816
XP_010313828
XP_010313833
XP_010313834
XP_010313837
XP_010313855
XP_010313875
XP_010313876
XP_010313878
XP_010313879
XP_010313889
XP_010313922
XP_010313928
XP_010313984
XP_010314015
XP_010314121
XP_010314150
XP_010314151
XP_010314152
XP_010314154
XP_010314155
XP_010314159
XP_010314181
XP_010314183
XP_010314184
XP_010314221
XP_010314222
XP_010314293
XP_010314309
XP_010314311
XP_010314576
XP_010314629
XP_010314664
XP_010314687
XP_010314688
XP_010314691
XP_010314692
XP_010314703
XP_010314704
XP_010314705
XP_010314738
XP_010314739
XP_010314743
XP_010314787
XP_010314944
XP_010315014
XP_010315126
XP_010315139
XP_010315161
XP_010315192
XP_010315199
XP_010315200
XP_010315201
XP_010315270
XP_010315276
XP_010315304
XP_010315327
XP_010315328
XP_010315333
XP_010315334
XP_010315335
XP_010315364
XP_010315564
XP_010315618
XP_010315619
XP_010315626
XP_010315650
XP_010315695
XP_010315707
XP_010315710
XP_010315724
XP_010315815
XP_010315816
XP_010315863
XP_010315865
XP_010315893
XP_010315917
XP_010315920
XP_010315999
XP_010316002
XP_010316040
XP_010316045
XP_010316046
XP_010316047
XP_010316048
XP_010316148
XP_010316203
XP_010316433
XP_010316492
XP_010316522
XP_010316550
XP_010316597
XP_010316598
XP_010316599
XP_010316671
XP_010316673
XP_010316674
XP_010316679
XP_010316685
XP_010316713
XP_010316715
XP_010316716
XP_010316717
XP_010316819
XP_010316828
XP_010316829
XP_010316834
XP_010316836
XP_010316837
XP_010316838
XP_010316848
XP_010316862
XP_010316864
XP_010316865
XP_010316868
XP_010316869
XP_010316870
XP_010316871
XP_010316874
XP_010316875
XP_010316920
XP_010316921
XP_010316929
XP_010316971
XP_010317053
XP_010317054
XP_010317059
XP_010317065
XP_010317167
XP_010317212
XP_010317234
XP_010317235
XP_010317295
XP_010317363
XP_010317417
XP_010317419
XP_010317420
XP_010317429
XP_010317434
XP_010317508
XP_010317542
XP_010317588
XP_010317590
XP_010317595
XP_010317598
XP_010317615
XP_010317671
XP_010317675
XP_010317680
XP_010317864
XP_010317876
XP_010317877
XP_010317878
XP_010317903
XP_010317925
XP_010317931
XP_010318003
XP_010318004
XP_010318067
XP_010318068
XP_010318078
XP_010318079
XP_010318080
XP_010318163
XP_010318165
XP_010318169
XP_010318180
XP_010318187
XP_010318222
XP_010318223
XP_010318228
XP_010318423
XP_010318424
XP_010318425
XP_010318523
XP_010318536
XP_010318567
XP_010318568
XP_010318569
XP_010318570
XP_010318571
XP_010318622
XP_010318623
XP_010318624
XP_010318625
XP_010318630
XP_010318643
XP_010318683
XP_010318695
XP_010318699
XP_010318703
XP_010318713
XP_010318714
XP_010318726
XP_010318833
XP_010318840
XP_010318873
XP_010318874
XP_010318899
XP_010318906
XP_010318918
XP_010318919
XP_010318920
XP_010318957
XP_010318970
XP_010318972
XP_010318973
XP_010319000
XP_010319003
XP_010319023
XP_010319074
XP_010319179
XP_010319180
XP_010319190
XP_010319224
XP_010319234
XP_010319235
XP_010319240
XP_010319241
XP_010319266
XP_010319285
XP_010319414
XP_010319426
XP_010319427
XP_010319440
XP_010319655
XP_010319656
XP_010319665
XP_010319666
XP_010319667
XP_010319684
XP_010319701
XP_010319714
XP_010319741
XP_010319773
XP_010319828
XP_010319829
XP_010319906
XP_010320011
XP_010320019
XP_010320020
XP_010320061
XP_010320129
XP_010320130
XP_010320131
XP_010320153
XP_010320156
XP_010320157
XP_010320158
XP_010320167
XP_010320169
XP_010320170
XP_010320171
XP_010320201
XP_010320210
XP_010320211
XP_010320318
XP_010320399
XP_010320408
XP_010320414
XP_010320506
XP_010320517
XP_010320626
XP_010320627
XP_010320637
XP_010320696
XP_010320756
XP_010320760
XP_010320782
XP_010320803
XP_010320968
XP_010320976
XP_010320978
XP_010320979
XP_010321067
XP_010321129
XP_010321137
XP_010321141
XP_010321222
XP_010321306
XP_010321384
XP_010321385
XP_010321395
XP_010321397
XP_010321406
XP_010321407
XP_010321475
XP_010321480
XP_010321482
XP_010321626
XP_010321702
XP_010321704
XP_010321737
XP_010321743
XP_010321744
XP_010321745
XP_010321747
XP_010321807
XP_010321808
XP_010321809
XP_010321824
XP_010321831
XP_010321859
XP_010321860
XP_010321892
XP_010321893
XP_010321894
XP_010321978
XP_010322010
XP_010322053
XP_010322111
XP_010322115
XP_010322151
XP_010322152
XP_010322153
XP_010322155
XP_010322229
XP_010322230
XP_010322231
XP_010322232
XP_010322233
XP_010322268
XP_010322273
XP_010322327
XP_010322339
XP_010322385
XP_010322399
XP_010322408
XP_010322497
XP_010322516
XP_010322546
XP_010322552
XP_010322555
XP_010322562
XP_010322604
XP_010322609
XP_010322612
XP_010322613
XP_010322616
XP_010322617
XP_010322618
XP_010322684
XP_010322734
XP_010322739
XP_010322765
XP_010322795
XP_010322836
XP_010322838
XP_010322839
XP_010322918
XP_010322919
XP_010322920
XP_010322934
XP_010322935
XP_010322936
XP_010323025
XP_010323026
XP_010323043
XP_010323054
XP_010323057
XP_010323061
XP_010323085
XP_010323109
XP_010323112
XP_010323134
XP_010323151
XP_010323191
XP_010323200
XP_010323202
XP_010323216
XP_010323217
XP_010323265
XP_010323266
XP_010323273
XP_010323274
XP_010323339
XP_010323404
XP_010323410
XP_010323411
XP_010323415
XP_010323448
XP_010323450
XP_010323455
XP_010323551
XP_010323624
XP_010323643
XP_010323653
XP_010323654
XP_010323655
XP_010323656
XP_010323657
XP_010323658
XP_010323659
XP_010323661
XP_010323671
XP_010323715
XP_010323716
XP_010323722
XP_010323723
XP_010323724
XP_010323726
XP_010323727
XP_010323729
XP_010323736
XP_010323743
XP_010323777
XP_010323837
XP_010323874
XP_010323875
XP_010323926
XP_010323935
XP_010323978
XP_010323986
XP_010323995
XP_010324005
XP_010324023
XP_010324046
XP_010324083
XP_010324096
XP_010324236
XP_010324237
XP_010324277
XP_010324304
XP_010324305
XP_010324342
XP_010324344
XP_010324345
XP_010324366
XP_010324379
XP_010324385
XP_010324472
XP_010324473
XP_010324474
XP_010324475
XP_010324476
XP_010324477
XP_010324478
XP_010324479
XP_010324480
XP_010324481
XP_010324495
XP_010324496
XP_010324498
XP_010324550
XP_010324585
XP_010324586
XP_010324638
XP_010324719
XP_010324720
XP_010324721
XP_010324761
XP_010324854
XP_010324871
XP_010324872
XP_010324873
XP_010324875
XP_010324877
XP_010324878
XP_010324879
XP_010324880
XP_010324881
XP_010324882
XP_010324950
XP_010324954
XP_010324987
XP_010324988
XP_010324998
XP_010325003
XP_010325004
XP_010325006
XP_010325071
XP_010325110
XP_010325163
XP_010325164
XP_010325165
XP_010325166
XP_010325173
XP_010325174
XP_010325175
XP_010325226
XP_010325270
XP_010325280
XP_010325371
XP_010325397
XP_010325401
XP_010325402
XP_010325463
XP_010325538
XP_010325540
XP_010325547
XP_010325586
XP_010325642
XP_010325643
XP_010325645
XP_010325654
XP_010325655
XP_010325730
XP_010325731
XP_010325732
XP_010325759
XP_010325793
XP_010325826
XP_010325827
XP_010325829
XP_010325843
XP_010325859
XP_010325946
XP_010325947
XP_010326021
XP_010326028
XP_010326033
XP_010326095
XP_010326163
XP_010326165
XP_010326231
XP_010326251
XP_010326255
XP_010326373
XP_010326507
XP_010326508
XP_010326530
XP_010326534
XP_010326579
XP_010326580
XP_010326664
XP_010326731
XP_010326783
XP_010326799
XP_010326800
XP_010326802
XP_010326812
XP_010326916
XP_010326953
XP_010326955
XP_010326988
XP_010326989
XP_010327147
XP_010327154
XP_010327156
XP_010327168
XP_010327200
XP_010327228
XP_010327307
XP_010327308
XP_010327309
XP_010327321
XP_010327396
XP_010327429
XP_010327430
XP_010327656
XP_010327657
XP_010327701
XP_010327746
XP_010327748
XP_019066419
XP_019066437
XP_019066447
XP_019066459
XP_019066462
XP_019066512
XP_019066514
XP_019066520
XP_019066527
XP_019066534
XP_019066562
XP_019066582
XP_019066609
XP_019066642
XP_019066659
XP_019066664
XP_019066665
XP_019066678
XP_019066686
XP_019066740
XP_019066741
XP_019066742
XP_019066744
XP_019066745
XP_019066746
XP_019066748
XP_019066751
XP_019066752
XP_019066768
XP_019066796
XP_019066797
XP_019066799
XP_019066823
XP_019066835
XP_019066842
XP_019066855
XP_019066857
XP_019066861
XP_019066862
XP_019066869
XP_019066870
XP_019066914
XP_019066917
XP_019066956
XP_019067002
XP_019067044
XP_019067050
XP_019067065
XP_019067066
XP_019067091
XP_019067112
XP_019067200
XP_019067204
XP_019067341
XP_019067342
XP_019067343
XP_019067344
XP_019067468
XP_019067490
XP_019067491
XP_019067492
XP_019067493
XP_019067531
XP_019067577
XP_019067590
XP_019067601
XP_019067642
XP_019067697
XP_019067698
XP_019067710
XP_019067782
XP_019067794
XP_019067800
XP_019067801
XP_019067822
XP_019067825
XP_019067902
XP_019067903
XP_019067973
XP_019067977
XP_019068032
XP_019068109
XP_019068110
XP_019068141
XP_019068227
XP_019068258
XP_019068299
XP_019068350
XP_019068351
XP_019068353
XP_019068395
XP_019068403
XP_019068404
XP_019068540
XP_019068602
XP_019068606
XP_019068607
XP_019068608
XP_019068699
XP_019068739
XP_019069059
XP_019069060
XP_019069071
XP_019069072
XP_019069123
XP_019069171
XP_019069223
XP_019069224
XP_019069259
XP_019069274
XP_019069275
XP_019069388
XP_019069398
XP_019069400
XP_019069405
XP_019069443
XP_019069444
XP_019069445
XP_019069498
XP_019069543
XP_019069570
XP_019069571
XP_019069604
XP_019069622
XP_019069645
XP_019069655
XP_019069667
XP_019069702
XP_019069703
XP_019069713
XP_019069721
XP_019069722
XP_019069729
XP_019069735
XP_019069736
XP_019069737
XP_019069738
XP_019069739
XP_019069740
XP_019069741
XP_019069742
XP_019069784
XP_019069823
XP_019069868
XP_019069889
XP_019069915
XP_019069916
XP_019069926
XP_019069927
XP_019069928
XP_019069947
XP_019070002
XP_019070009
XP_019070043
XP_019070070
XP_019070137
XP_019070148
XP_019070312
XP_019070362
XP_019070378
XP_019070395
XP_019070396
XP_019070435
XP_019070436
XP_019070472
XP_019070473
XP_019070515
XP_019070516
XP_019070520
XP_019070524
XP_019070532
XP_019070564
XP_019070565
XP_019070566
XP_019070567
XP_019070569
XP_019070578
XP_019070607
XP_019070649
XP_019070657
XP_019070722
XP_019070723
XP_019070747
XP_019070840
XP_019070879
XP_019070880
XP_019070881
XP_019070927
XP_019070947
XP_019070980
XP_019070981
XP_019070982
XP_019071178
XP_019071195
XP_019071211
XP_019071227
XP_019071239
XP_019071254
XP_019071255
XP_019071259
XP_019071266
XP_019071325
XP_019071329
XP_019071330
XP_019071370
XP_019071381
XP_019071419
XP_019071420
XP_019071588
XP_019071589
XP_019071665
XP_019071675
XP_019071683
XP_019071688
XP_019071689
XP_019071699
XP_025883449
XP_025883452
XP_025883456
XP_025883466
XP_025883477
XP_025883483
XP_025883500
XP_025883521
XP_025883558
XP_025883603
XP_025883664
XP_025883665
XP_025883666
XP_025883700
XP_025883722
XP_025883723
XP_025883724
XP_025883727
XP_025883769
XP_025883800
XP_025883801
XP_025883813
XP_025883814
XP_025883815
XP_025883822
XP_025883833
XP_025883839
XP_025883840
XP_025883841
XP_025883842
XP_025883847
XP_025883858
XP_025883884
XP_025883889
XP_025883916
XP_025883964
XP_025883965
XP_025883991
XP_025884034
XP_025884035
XP_025884036
XP_025884037
XP_025884038
XP_025884088
XP_025884110
XP_025884114
XP_025884156
XP_025884175
XP_025884190
XP_025884191
XP_025884199
XP_025884200
XP_025884201
XP_025884202
XP_025884203
XP_025884204
XP_025884205
XP_025884206
XP_025884207
XP_025884208
XP_025884209
XP_025884210
XP_025884211
XP_025884212
XP_025884213
XP_025884231
XP_025884232
XP_025884233
XP_025884247
XP_025884248
XP_025884272
XP_025884285
XP_025884294
XP_025884295
XP_025884296
XP_025884299
XP_025884309
XP_025884342
XP_025884352
XP_025884353
XP_025884356
XP_025884366
XP_025884367
XP_025884378
XP_025884379
XP_025884380
XP_025884381
XP_025884382
XP_025884383
XP_025884384
XP_025884386
XP_025884413
XP_025884419
XP_025884420
XP_025884421
XP_025884444
XP_025884445
XP_025884455
XP_025884463
XP_025884471
XP_025884472
XP_025884480
XP_025884482
XP_025884483
XP_025884484
XP_025884485
XP_025884486
XP_025884495
XP_025884501
XP_025884502
XP_025884503
XP_025884518
XP_025884529
XP_025884537
XP_025884545
XP_025884550
XP_025884603
XP_025884707
XP_025884784
XP_025884816
XP_025884854
XP_025884867
XP_025884869
XP_025884883
XP_025884894
XP_025884896
XP_025884965
XP_025884973
XP_025884974
XP_025884975
XP_025884976
XP_025884977
XP_025884995
XP_025884996
XP_025884997
XP_025884998
XP_025885020
XP_025885021
XP_025885025
XP_025885036
XP_025885047
XP_025885057
XP_025885068
XP_025885070
XP_025885071
XP_025885079
XP_025885080
XP_025885081
XP_025885082
XP_025885083
XP_025885084
XP_025885086
XP_025885113
XP_025885134
XP_025885135
XP_025885136
XP_025885137
XP_025885148
XP_025885149
XP_025885150
XP_025885151
XP_025885177
XP_025885178
XP_025885180
XP_025885184
XP_025885221
XP_025885245
XP_025885284
XP_025885298
XP_025885334
XP_025885335
XP_025885336
XP_025885337
XP_025885338
XP_025885339
XP_025885340
XP_025885341
XP_025885342
XP_025885343
XP_025885344
XP_025885345
XP_025885346
XP_025885498
XP_025885500
XP_025885501
XP_025885568
XP_025885575
XP_025885590
XP_025885600
XP_025885633
XP_025885635
XP_025885641
XP_025885666
XP_025885696
XP_025885723
XP_025885764
XP_025885774
XP_025885824
XP_025885858
XP_025885866
XP_025885874
XP_025885875
XP_025885876
XP_025885882
XP_025885895
XP_025885897
XP_025885899
XP_025885942
XP_025885953
XP_025885977
XP_025885985
XP_025885997
XP_025886005
XP_025886007
XP_025886018
XP_025886039
XP_025886049
XP_025886066
XP_025886073
XP_025886107
XP_025886127
XP_025886136
XP_025886138
XP_025886185
XP_025886190
XP_025886191
XP_025886192
XP_025886202
XP_025886228
XP_025886238
XP_025886249
XP_025886262
XP_025886294
XP_025886313
XP_025886325
XP_025886326
XP_025886327
XP_025886328
XP_025886329
XP_025886330
XP_025886331
XP_025886338
XP_025886351
XP_025886404
XP_025886411
XP_025886413
XP_025886414
XP_025886456
XP_025886472
XP_025886473
XP_025886538
XP_025886544
XP_025886583
XP_025886620
XP_025886631
XP_025886670
XP_025886698
XP_025886699
XP_025886776
XP_025886789
XP_025886795
XP_025886819
XP_025886822
XP_025886838
XP_025886839
XP_025886859
XP_025886869
XP_025886899
XP_025887007
XP_025887014
XP_025887021
XP_025887022
XP_025887023
XP_025887045
XP_025887049
XP_025887082
XP_025887083
XP_025887117
XP_025887146
XP_025887149
XP_025887150
XP_025887151
XP_025887157
XP_025887158
XP_025887159
XP_025887173
XP_025887174
XP_025887184
XP_025887191
XP_025887289
XP_025887290
XP_025887311
XP_025887313
XP_025887343
XP_025887362
XP_025887381
XP_025887398
XP_025887425
XP_025887426
XP_025887464
XP_025887520
XP_025887544
XP_025887545
XP_025887558
XP_025887616
XP_025887632
XP_025887637
XP_025887641
XP_025887648
XP_025887693
XP_025887694
XP_025887695
XP_025887696
XP_025887715
XP_025887728
XP_025887737
XP_025887773
XP_025887777
XP_025887815
XP_025887816
XP_025887817
XP_025887818
XP_025887827
XP_025887843
XP_025887876
XP_025887902
XP_025887903
XP_025887904
XP_025887917
XP_025887928
XP_025887943
XP_025887976
XP_025887981
XP_025888010
XP_025888032
XP_025888063
XP_025888124
XP_025888140
XP_025888141
XP_025888151
XP_025888168
XP_025888169
XP_025888170
XP_025888178
XP_025888181
XP_025888183
XP_025888240
XP_025888241
XP_025888242
XP_025888296
XP_025888306
XP_025888308
XP_025888320
XP_025888322
XP_025888323
XP_025888329
XP_025888330
XP_025888341
XP_025888348
XP_025888358
XP_025888376
XP_025888399
XP_025888424
XP_025888425
XP_025888441
XP_025888442
XP_025888458
XP_025888465
XP_025888467
XP_025888468
XP_025888486
XP_025888502
XP_025888526
XP_025888545
XP_025888570
XP_025888571
XP_025888581
XP_025888603
XP_025888605
XP_025888611
XP_025888623
XP_025888658
XP_025888694
XP_025888723
XP_025888725
XP_025888754
XP_025888781
XP_025888816
XP_025888827
XP_025888829
XP_025888849
XP_025888886
XP_025888891
XP_025888892
NP_039390
YP_002000569
NP_039380
YP_002000594
XP_015610618
XP_015610721
XP_015610748
XP_015610749
XP_015610753
XP_015610763
XP_015610773
XP_015610794
XP_015610825
XP_015610826
XP_015610830
XP_015610831
XP_015610833
XP_015610834
XP_015610837
XP_015610896
XP_015610913
XP_015610992
XP_015610993
XP_015610994
XP_015611080
XP_015611086
XP_015611088
XP_015611106
XP_015611107
XP_015611135
XP_015611136
XP_015611150
XP_015611213
XP_015611255
XP_015611280
XP_015611281
XP_015611282
XP_015611283
XP_015611307
XP_015611313
XP_015611320
XP_015611327
XP_015611347
XP_015611349
XP_015611419
XP_015611501
XP_015611517
XP_015611621
XP_015611628
XP_015611662
XP_015611663
XP_015611750
XP_015611751
XP_015611753
XP_015611754
XP_015611811
XP_015611832
XP_015611838
XP_015611861
XP_015611868
XP_015611880
XP_015611882
XP_015611883
XP_015611884
XP_015611885
XP_015611940
XP_015611944
XP_015611945
XP_015611946
XP_015611955
XP_015611956
XP_015611966
XP_015611970
XP_015611971
XP_015612048
XP_015612057
XP_015612066
XP_015612106
XP_015612110
XP_015612144
XP_015612151
XP_015612195
XP_015612252
XP_015612253
XP_015612267
XP_015612268
XP_015612293
XP_015612367
XP_015612422
XP_015612423
XP_015612428
XP_015612481
XP_015612547
XP_015612549
XP_015612577
XP_015612601
XP_015612602
XP_015612606
XP_015612610
XP_015612618
XP_015612728
XP_015612732
XP_015612733
XP_015612735
XP_015612736
XP_015612737
XP_015612767
XP_015612768
XP_015612769
XP_015612770
XP_015612810
XP_015612811
XP_015612820
XP_015612842
XP_015612869
XP_015612899
XP_015612928
XP_015612935
XP_015612954
XP_015612970
XP_015612986
XP_015612987
XP_015612988
XP_015613089
XP_015613099
XP_015613100
XP_015613108
XP_015613197
XP_015613221
XP_015613240
XP_015613259
XP_015613260
XP_015613261
XP_015613344
XP_015613351
XP_015613411
XP_015613421
XP_015613422
XP_015613444
XP_015613500
XP_015613506
XP_015613561
XP_015613562
XP_015613575
XP_015613578
XP_015613586
XP_015613597
XP_015613678
XP_015613745
XP_015613749
XP_015613859
XP_015613951
XP_015614045
XP_015614069
XP_015614096
XP_015614097
XP_015614098
XP_015614099
XP_015614107
XP_015614108
XP_015614135
XP_015614136
XP_015614138
XP_015614205
XP_015614247
XP_015614254
XP_015614255
XP_015614264
XP_015614289
XP_015614346
XP_015614384
XP_015614385
XP_015614390
XP_015614396
XP_015614397
XP_015614398
XP_015614408
XP_015614409
XP_015614451
XP_015614452
XP_015614493
XP_015614507
XP_015614508
XP_015614509
XP_015614510
XP_015614518
XP_015614550
XP_015614623
XP_015614676
XP_015614693
XP_015614702
XP_015614719
XP_015614740
XP_015614810
XP_015614811
XP_015614831
XP_015614836
XP_015614837
XP_015614843
XP_015614939
XP_015614942
XP_015615003
XP_015615027
XP_015615048
XP_015615078
XP_015615079
XP_015615096
XP_015615098
XP_015615099
XP_015615100
XP_015615106
XP_015615107
XP_015615144
XP_015615155
XP_015615163
XP_015615175
XP_015615188
XP_015615213
XP_015615242
XP_015615279
XP_015615298
XP_015615299
XP_015615300
XP_015615301
XP_015615329
XP_015615359
XP_015615364
XP_015615381
XP_015615393
XP_015615400
XP_015615404
XP_015615405
XP_015615406
XP_015615407
XP_015615433
XP_015615436
XP_015615454
XP_015615455
XP_015615456
XP_015615482
XP_015615491
XP_015615495
XP_015615496
XP_015615497
XP_015615498
XP_015615505
XP_015615508
XP_015615510
XP_015615513
XP_015615518
XP_015615543
XP_015615546
XP_015615561
XP_015615566
XP_015615567
XP_015615574
XP_015615675
XP_015615687
XP_015615692
XP_015615693
XP_015615694
XP_015615695
XP_015615696
XP_015615793
XP_015615794
XP_015615796
XP_015615839
XP_015615840
XP_015615850
XP_015615853
XP_015615859
XP_015615869
XP_015615886
XP_015615891
XP_015615892
XP_015615931
XP_015615939
XP_015615950
XP_015615951
XP_015615952
XP_015615975
XP_015615976
XP_015615986
XP_015616031
XP_015616052
XP_015616143
XP_015616159
XP_015616200
XP_015616225
XP_015616228
XP_015616232
XP_015616236
XP_015616238
XP_015616242
XP_015616248
XP_015616260
XP_015616271
XP_015616274
XP_015616276
XP_015616281
XP_015616287
XP_015616291
XP_015616293
XP_015616294
XP_015616297
XP_015616299
XP_015616303
XP_015616308
XP_015616315
XP_015616352
XP_015616355
XP_015616365
XP_015616380
XP_015616381
XP_015616492
XP_015616515
XP_015616533
XP_015616534
XP_015616547
XP_015616553
XP_015616585
XP_015616586
XP_015616587
XP_015616634
XP_015616635
XP_015616643
XP_015616652
XP_015616688
XP_015616734
XP_015616749
XP_015616782
XP_015616837
XP_015616838
XP_015616839
XP_015616842
XP_015616862
XP_015616897
XP_015616913
XP_015616959
XP_015616960
XP_015616976
XP_015616992
XP_015617002
XP_015617032
XP_015617068
XP_015617071
XP_015617072
XP_015617075
XP_015617076
XP_015617078
XP_015617089
XP_015617096
XP_015617107
XP_015617148
XP_015617200
XP_015617234
XP_015617272
XP_015617273
XP_015617304
XP_015617305
XP_015617308
XP_015617361
XP_015617363
XP_015617364
XP_015617394
XP_015617395
XP_015617396
XP_015617399
XP_015617401
XP_015617402
XP_015617452
XP_015617466
XP_015617486
XP_015617523
XP_015617524
XP_015617529
XP_015617534
XP_015617562
XP_015617563
XP_015617564
XP_015617570
XP_015617612
XP_015617631
XP_015617689
XP_015617690
XP_015617691
XP_015617692
XP_015617693
XP_015617697
XP_015617698
XP_015617701
XP_015617702
XP_015617703
XP_015617755
XP_015617757
XP_015617758
XP_015617759
XP_015617760
XP_015617761
XP_015617762
XP_015617763
XP_015617764
XP_015617765
XP_015617766
XP_015617767
XP_015617774
XP_015617784
XP_015617808
XP_015617825
XP_015617830
XP_015617878
XP_015617889
XP_015617890
XP_015617917
XP_015617923
XP_015617977
XP_015618020
XP_015618040
XP_015618069
XP_015618070
XP_015618071
XP_015618104
XP_015618110
XP_015618198
XP_015618208
XP_015618224
XP_015618227
XP_015618268
XP_015618284
XP_015618285
XP_015618305
XP_015618307
XP_015618344
XP_015618373
XP_015618401
XP_015618402
XP_015618403
XP_015618470
XP_015618491
XP_015618517
XP_015618518
XP_015618545
XP_015618546
XP_015618559
XP_015618560
XP_015618562
XP_015618567
XP_015618571
XP_015618591
XP_015618594
XP_015618595
XP_015618596
XP_015618640
XP_015618657
XP_015618687
XP_015618697
XP_015618698
XP_015618699
XP_015618708
XP_015618760
XP_015618794
XP_015618799
XP_015618800
XP_015618802
XP_015618804
XP_015618828
XP_015618830
XP_015618834
XP_015618835
XP_015618881
XP_015618917
XP_015618918
XP_015618939
XP_015618944
XP_015618961
XP_015618962
XP_015618986
XP_015619052
XP_015619063
XP_015619269
XP_015619270
XP_015619280
XP_015619281
XP_015619284
XP_015619311
XP_015619312
XP_015619319
XP_015619368
XP_015619406
XP_015619407
XP_015619428
XP_015619452
XP_015619460
XP_015619650
XP_015619671
XP_015619672
XP_015619708
XP_015619759
XP_015619793
XP_015619916
XP_015619950
XP_015620010
XP_015620067
XP_015620084
XP_015620085
XP_015620109
XP_015620170
XP_015620171
XP_015620172
XP_015620235
XP_015620267
XP_015620269
XP_015620314
XP_015620319
XP_015620320
XP_015620322
XP_015620340
XP_015620393
XP_015620403
XP_015620417
XP_015620446
XP_015620494
XP_015620602
XP_015620618
XP_015620619
XP_015620627
XP_015620658
XP_015620685
XP_015620794
XP_015620800
XP_015620837
XP_015620869
XP_015620890
XP_015620894
XP_015620902
XP_015620912
XP_015620925
XP_015620926
XP_015620949
XP_015620951
XP_015620952
XP_015620953
XP_015620979
XP_015620980
XP_015620981
XP_015620982
XP_015620984
XP_015620996
XP_015621010
XP_015621011
XP_015621012
XP_015621013
XP_015621014
XP_015621015
XP_015621016
XP_015621018
XP_015621030
XP_015621064
XP_015621066
XP_015621106
XP_015621107
XP_015621110
XP_015621119
XP_015621144
XP_015621227
XP_015621243
XP_015621249
XP_015621261
XP_015621287
XP_015621327
XP_015621369
XP_015621404
XP_015621419
XP_015621421
XP_015621422
XP_015621425
XP_015621462
XP_015621490
XP_015621491
XP_015621492
XP_015621493
XP_015621502
XP_015621594
XP_015621602
XP_015621603
XP_015621645
XP_015621712
XP_015621730
XP_015621738
XP_015621784
XP_015621797
XP_015621810
XP_015621815
XP_015621816
XP_015621830
XP_015621831
XP_015621895
XP_015621963
XP_015621967
XP_015621977
XP_015621978
XP_015622070
XP_015622074
XP_015622085
XP_015622097
XP_015622100
XP_015622104
XP_015622105
XP_015622128
XP_015622129
XP_015622131
XP_015622132
XP_015622185
XP_015622186
XP_015622246
XP_015622249
XP_015622253
XP_015622258
XP_015622300
XP_015622301
XP_015622396
XP_015622419
XP_015622427
XP_015622428
XP_015622469
XP_015622489
XP_015622511
XP_015622546
XP_015622548
XP_015622725
XP_015622726
XP_015622813
XP_015622838
XP_015622869
XP_015622876
XP_015622950
XP_015622951
XP_015622953
XP_015622954
XP_015622981
XP_015622985
XP_015622986
XP_015622995
XP_015623111
XP_015623119
XP_015623127
XP_015623128
XP_015623201
XP_015623226
XP_015623233
XP_015623238
XP_015623239
XP_015623345
XP_015623346
XP_015623347
XP_015623374
XP_015623388
XP_015623430
XP_015623455
XP_015623480
XP_015623489
XP_015623518
XP_015623546
XP_015623644
XP_015623645
XP_015623657
XP_015623659
XP_015623763
XP_015623772
XP_015623777
XP_015623798
XP_015623810
XP_015623820
XP_015623821
XP_015623859
XP_015623860
XP_015623861
XP_015623862
XP_015623876
XP_015623877
XP_015623878
XP_015623879
XP_015623888
XP_015623940
XP_015623964
XP_015623966
XP_015623967
XP_015623990
XP_015623991
XP_015624059
XP_015624114
XP_015624117
XP_015624135
XP_015624175
XP_015624183
XP_015624195
XP_015624215
XP_015624224
XP_015624284
XP_015624288
XP_015624321
XP_015624322
XP_015624325
XP_015624342
XP_015624354
XP_015624357
XP_015624391
XP_015624404
XP_015624409
XP_015624412
XP_015624422
XP_015624427
XP_015624432
XP_015624438
XP_015624488
XP_015624535
XP_015624548
XP_015624558
XP_015624573
XP_015624584
XP_015624609
XP_015624610
XP_015624628
XP_015624666
XP_015624671
XP_015624680
XP_015624745
XP_015624813
XP_015624847
XP_015624940
XP_015624957
XP_015625016
XP_015625026
XP_015625027
XP_015625051
XP_015625093
XP_015625095
XP_015625124
XP_015625127
XP_015625128
XP_015625129
XP_015625130
XP_015625140
XP_015625151
XP_015625155
XP_015625157
XP_015625158
XP_015625183
XP_015625235
XP_015625238
XP_015625257
XP_015625274
XP_015625286
XP_015625288
XP_015625313
XP_015625350
XP_015625380
XP_015625409
XP_015625422
XP_015625462
XP_015625492
XP_015625506
XP_015625507
XP_015625508
XP_015625540
XP_015625547
XP_015625563
XP_015625564
XP_015625590
XP_015625598
XP_015625604
XP_015625607
XP_015625623
XP_015625678
XP_015625719
XP_015625732
XP_015625803
XP_015625827
XP_015625829
XP_015625830
XP_015625831
XP_015625832
XP_015625866
XP_015625867
XP_015625868
XP_015625895
XP_015625959
XP_015625960
XP_015625966
XP_015625968
XP_015625969
XP_015625970
XP_015625971
XP_015625980
XP_015625981
XP_015626052
XP_015626086
XP_015626112
XP_015626128
XP_015626223
XP_015626242
XP_015626246
XP_015626247
XP_015626248
XP_015626249
XP_015626250
XP_015626258
XP_015626268
XP_015626284
XP_015626357
XP_015626358
XP_015626373
XP_015626410
XP_015626418
XP_015626440
XP_015626441
XP_015626460
XP_015626472
XP_015626473
XP_015626475
XP_015626491
XP_015626510
XP_015626511
XP_015626512
XP_015626541
XP_015626551
XP_015626552
XP_015626553
XP_015626554
XP_015626576
XP_015626601
XP_015626628
XP_015626661
XP_015626733
XP_015626755
XP_015626759
XP_015626766
XP_015626771
XP_015626776
XP_015626778
XP_015626780
XP_015626800
XP_015626822
XP_015626823
XP_015626830
XP_015626832
XP_015626850
XP_015626915
XP_015626928
XP_015626956
XP_015626957
XP_015626981
XP_015626984
XP_015626989
XP_015627011
XP_015627019
XP_015627020
XP_015627021
XP_015627044
XP_015627048
XP_015627061
XP_015627069
XP_015627072
XP_015627073
XP_015627137
XP_015627138
XP_015627173
XP_015627174
XP_015627193
XP_015627208
XP_015627233
XP_015627252
XP_015627257
XP_015627269
XP_015627274
XP_015627290
XP_015627294
XP_015627295
XP_015627296
XP_015627328
XP_015627330
XP_015627331
XP_015627339
XP_015627340
XP_015627342
XP_015627349
XP_015627388
XP_015627401
XP_015627442
XP_015627525
XP_015627530
XP_015627531
XP_015627532
XP_015627547
XP_015627548
XP_015627552
XP_015627562
XP_015627563
XP_015627564
XP_015627565
XP_015627580
XP_015627581
XP_015627582
XP_015627590
XP_015627597
XP_015627607
XP_015627608
XP_015627629
XP_015627753
XP_015627764
XP_015627765
XP_015627776
XP_015627806
XP_015627807
XP_015627822
XP_015627823
XP_015627854
XP_015627857
XP_015627862
XP_015627863
XP_015627864
XP_015627870
XP_015627909
XP_015627927
XP_015627981
XP_015627989
XP_015627999
XP_015628000
XP_015628092
XP_015628162
XP_015628163
XP_015628165
XP_015628166
XP_015628172
XP_015628173
XP_015628207
XP_015628208
XP_015628219
XP_015628220
XP_015628223
XP_015628228
XP_015628238
XP_015628240
XP_015628264
XP_015628298
XP_015628316
XP_015628405
XP_015628467
XP_015628501
XP_015628565
XP_015628622
XP_015628623
XP_015628673
XP_015628708
XP_015628724
XP_015628797
XP_015628839
XP_015628843
XP_015628844
XP_015628847
XP_015628850
XP_015628863
XP_015628874
XP_015628893
XP_015628913
XP_015628923
XP_015628943
XP_015628951
XP_015628955
XP_015629030
XP_015629031
XP_015629032
XP_015629078
XP_015629088
XP_015629099
XP_015629196
XP_015629282
XP_015629337
XP_015629396
XP_015629406
XP_015629432
XP_015629498
XP_015629551
XP_015629601
XP_015629707
XP_015629735
XP_015629737
XP_015629802
XP_015629803
XP_015629885
XP_015629945
XP_015629947
XP_015630179
XP_015630245
XP_015630300
XP_015630302
XP_015630303
XP_015630309
XP_015630325
XP_015630326
XP_015630327
XP_015630328
XP_015630329
XP_015630404
XP_015630405
XP_015630406
XP_015630408
XP_015630409
XP_015630429
XP_015630440
XP_015630468
XP_015630541
XP_015630557
XP_015630569
XP_015630592
XP_015630600
XP_015630620
XP_015630642
XP_015630681
XP_015630683
XP_015630702
XP_015630761
XP_015630864
XP_015630903
XP_015630964
XP_015630971
XP_015630976
XP_015630998
XP_015631016
XP_015631017
XP_015631031
XP_015631074
XP_015631084
XP_015631089
XP_015631090
XP_015631091
XP_015631092
XP_015631114
XP_015631115
XP_015631125
XP_015631128
XP_015631129
XP_015631157
XP_015631172
XP_015631174
XP_015631191
XP_015631195
XP_015631205
XP_015631212
XP_015631213
XP_015631214
XP_015631215
XP_015631216
XP_015631217
XP_015631218
XP_015631219
XP_015631220
XP_015631221
XP_015631230
XP_015631248
XP_015631249
XP_015631250
XP_015631365
XP_015631378
XP_015631387
XP_015631388
XP_015631389
XP_015631406
XP_015631410
XP_015631411
XP_015631464
XP_015631465
XP_015631475
XP_015631480
XP_015631496
XP_015631508
XP_015631509
XP_015631545
XP_015631547
XP_015631548
XP_015631549
XP_015631616
XP_015631617
XP_015631618
XP_015631671
XP_015631741
XP_015631742
XP_015631744
XP_015631771
XP_015631781
XP_015631824
XP_015631833
XP_015631965
XP_015631966
XP_015631967
XP_015631989
XP_015631992
XP_015632071
XP_015632078
XP_015632112
XP_015632152
XP_015632180
XP_015632205
XP_015632229
XP_015632267
XP_015632277
XP_015632337
XP_015632362
XP_015632387
XP_015632448
XP_015632449
XP_015632450
XP_015632451
XP_015632512
XP_015632514
XP_015632515
XP_015632516
XP_015632517
XP_015632518
XP_015632529
XP_015632546
XP_015632547
XP_015632548
XP_015632579
XP_015632648
XP_015632665
XP_015632675
XP_015632685
XP_015632695
XP_015632696
XP_015632706
XP_015632707
XP_015632760
XP_015632801
XP_015632825
XP_015632847
XP_015632865
XP_015632873
XP_015632880
XP_015632912
XP_015632913
XP_015632914
XP_015632917
XP_015632935
XP_015632950
XP_015632952
XP_015632959
XP_015632960
XP_015633017
XP_015633092
XP_015633220
XP_015633230
XP_015633232
XP_015633274
XP_015633292
XP_015633293
XP_015633294
XP_015633363
XP_015633400
XP_015633402
XP_015633417
XP_015633454
XP_015633458
XP_015633462
XP_015633466
XP_015633467
XP_015633468
XP_015633519
XP_015633520
XP_015633523
XP_015633525
XP_015633526
XP_015633527
XP_015633529
XP_015633540
XP_015633564
XP_015633605
XP_015633612
XP_015633626
XP_015633628
XP_015633687
XP_015633688
XP_015633740
XP_015633797
XP_015633799
XP_015633849
XP_015633861
XP_015633912
XP_015633918
XP_015633985
XP_015634035
XP_015634036
XP_015634081
XP_015634082
XP_015634097
XP_015634171
XP_015634188
XP_015634246
XP_015634296
XP_015634318
XP_015634323
XP_015634335
XP_015634355
XP_015634356
XP_015634377
XP_015634426
XP_015634505
XP_015634513
XP_015634541
XP_015634543
XP_015634566
XP_015634569
XP_015634613
XP_015634618
XP_015634669
XP_015634673
XP_015634731
XP_015634733
XP_015634738
XP_015634743
XP_015634757
XP_015634802
XP_015634804
XP_015634817
XP_015634845
XP_015634846
XP_015634847
XP_015634853
XP_015634890
XP_015634909
XP_015634936
XP_015634951
XP_015634952
XP_015634953
XP_015634954
XP_015634955
XP_015634956
XP_015634957
XP_015634958
XP_015634959
XP_015634961
XP_015634963
XP_015634964
XP_015634993
XP_015634998
XP_015635018
XP_015635026
XP_015635103
XP_015635115
XP_015635122
XP_015635189
XP_015635201
XP_015635362
XP_015635403
XP_015635404
XP_015635422
XP_015635452
XP_015635453
XP_015635478
XP_015635486
XP_015635516
XP_015635517
XP_015635530
XP_015635594
XP_015635596
XP_015635624
XP_015635652
XP_015635668
XP_015635674
XP_015635675
XP_015635684
XP_015635759
XP_015635783
XP_015635807
XP_015635816
XP_015635835
XP_015635837
XP_015635838
XP_015635861
XP_015635862
XP_015635911
XP_015635915
XP_015635978
XP_015635979
XP_015636072
XP_015636105
XP_015636117
XP_015636191
XP_015636212
XP_015636217
XP_015636229
XP_015636231
XP_015636232
XP_015636293
XP_015636294
XP_015636344
XP_015636345
XP_015636346
XP_015636361
XP_015636362
XP_015636368
XP_015636403
XP_015636432
XP_015636437
XP_015636497
XP_015636526
XP_015636527
XP_015636528
XP_015636531
XP_015636537
XP_015636538
XP_015636539
XP_015636545
XP_015636557
XP_015636558
XP_015636561
XP_015636564
XP_015636574
XP_015636586
XP_015636637
XP_015636674
XP_015636675
XP_015636704
XP_015636722
XP_015636832
XP_015636856
XP_015636867
XP_015636982
XP_015636983
XP_015637010
XP_015637011
XP_015637013
XP_015637025
XP_015637026
XP_015637027
XP_015637054
XP_015637060
XP_015637061
XP_015637087
XP_015637111
XP_015637112
XP_015637113
XP_015637114
XP_015637148
XP_015637152
XP_015637153
XP_015637160
XP_015637217
XP_015637286
XP_015637295
XP_015637328
XP_015637331
XP_015637350
XP_015637415
XP_015637491
XP_015637511
XP_015637534
XP_015637543
XP_015637550
XP_015637602
XP_015637604
XP_015637610
XP_015637647
XP_015637740
XP_015637780
XP_015637815
XP_015637823
XP_015637826
XP_015637827
XP_015637892
XP_015637893
XP_015637900
XP_015637912
XP_015637931
XP_015637971
XP_015638031
XP_015638032
XP_015638050
XP_015638105
XP_015638122
XP_015638127
XP_015638129
XP_015638148
XP_015638186
XP_015638187
XP_015638230
XP_015638233
XP_015638234
XP_015638288
XP_015638303
XP_015638329
XP_015638332
XP_015638333
XP_015638334
XP_015638335
XP_015638339
XP_015638346
XP_015638353
XP_015638355
XP_015638423
XP_015638462
XP_015638465
XP_015638474
XP_015638496
XP_015638563
XP_015638564
XP_015638596
XP_015638695
XP_015638732
XP_015638759
XP_015638866
XP_015638933
XP_015639011
XP_015639012
XP_015639040
XP_015639080
XP_015639156
XP_015639164
XP_015639165
XP_015639166
XP_015639167
XP_015639169
XP_015639170
XP_015639171
XP_015639172
XP_015639173
XP_015639174
XP_015639175
XP_015639176
XP_015639183
XP_015639184
XP_015639197
XP_015639198
XP_015639221
XP_015639251
XP_015639271
XP_015639322
XP_015639331
XP_015639346
XP_015639347
XP_015639348
XP_015639349
XP_015639350
XP_015639351
XP_015639359
XP_015639362
XP_015639364
XP_015639381
XP_015639416
XP_015639442
XP_015639443
XP_015639446
XP_015639447
XP_015639455
XP_015639456
XP_015639458
XP_015639459
XP_015639461
XP_015639462
XP_015639464
XP_015639466
XP_015639468
XP_015639474
XP_015639485
XP_015639486
XP_015639487
XP_015639488
XP_015639489
XP_015639675
XP_015639685
XP_015639717
XP_015639739
XP_015639834
XP_015639848
XP_015639854
XP_015639855
XP_015639859
XP_015639860
XP_015639870
XP_015639990
XP_015639991
XP_015639995
XP_015640019
XP_015640039
XP_015640065
XP_015640098
XP_015640100
XP_015640101
XP_015640153
XP_015640180
XP_015640202
XP_015640219
XP_015640224
XP_015640227
XP_015640356
XP_015640388
XP_015640425
XP_015640443
XP_015640444
XP_015640445
XP_015640454
XP_015640459
XP_015640460
XP_015640467
XP_015640476
XP_015640539
XP_015640540
XP_015640542
XP_015640543
XP_015640546
XP_015640547
XP_015640592
XP_015640593
XP_015640675
XP_015640681
XP_015640730
XP_015640739
XP_015640740
XP_015640762
XP_015640834
XP_015640835
XP_015640836
XP_015640858
XP_015640886
XP_015640952
XP_015640977
XP_015640995
XP_015641010
XP_015641064
XP_015641083
XP_015641102
XP_015641117
XP_015641145
XP_015641161
XP_015641171
XP_015641183
XP_015641184
XP_015641227
XP_015641250
XP_015641255
XP_015641288
XP_015641308
XP_015641309
XP_015641310
XP_015641311
XP_015641312
XP_015641314
XP_015641315
XP_015641316
XP_015641323
XP_015641385
XP_015641387
XP_015641394
XP_015641402
XP_015641411
XP_015641418
XP_015641423
XP_015641486
XP_015641513
XP_015641526
XP_015641527
XP_015641528
XP_015641529
XP_015641530
XP_015641531
XP_015641532
XP_015641533
XP_015641534
XP_015641535
XP_015641536
XP_015641537
XP_015641540
XP_015641542
XP_015641543
XP_015641544
XP_015641584
XP_015641585
XP_015641591
XP_015641673
XP_015641674
XP_015641676
XP_015641677
XP_015641680
XP_015641697
XP_015641717
XP_015641743
XP_015641765
XP_015641766
XP_015641788
XP_015641833
XP_015641834
XP_015641835
XP_015641836
XP_015641837
XP_015641838
XP_015641844
XP_015641866
XP_015641867
XP_015641893
XP_015641981
XP_015641985
XP_015641986
XP_015642007
XP_015642019
XP_015642054
XP_015642060
XP_015642095
XP_015642109
XP_015642146
XP_015642358
XP_015642370
XP_015642375
XP_015642413
XP_015642426
XP_015642431
XP_015642454
XP_015642455
XP_015642456
XP_015642458
XP_015642479
XP_015642485
XP_015642501
XP_015642583
XP_015642612
XP_015642648
XP_015642678
XP_015642679
XP_015642685
XP_015642686
XP_015642687
XP_015642723
XP_015642790
XP_015642844
XP_015642846
XP_015642847
XP_015642900
XP_015642930
XP_015642933
XP_015642937
XP_015642938
XP_015642986
XP_015642987
XP_015642988
XP_015643013
XP_015643014
XP_015643015
XP_015643053
XP_015643083
XP_015643095
XP_015643133
XP_015643172
XP_015643188
XP_015643201
XP_015643233
XP_015643296
XP_015643313
XP_015643364
XP_015643382
XP_015643402
XP_015643423
XP_015643424
XP_015643425
XP_015643426
XP_015643427
XP_015643525
XP_015643526
XP_015643527
XP_015643528
XP_015643547
XP_015643581
XP_015643630
XP_015643631
XP_015643697
XP_015643699
XP_015643700
XP_015643712
XP_015643719
XP_015643740
XP_015643744
XP_015643745
XP_015643754
XP_015643756
XP_015643791
XP_015643792
XP_015643793
XP_015643806
XP_015643811
XP_015643826
XP_015643866
XP_015643869
XP_015643870
XP_015643871
XP_015643872
XP_015643873
XP_015643874
XP_015643875
XP_015643876
XP_015643877
XP_015643878
XP_015643883
XP_015643899
XP_015643906
XP_015643910
XP_015643911
XP_015643934
XP_015643935
XP_015643936
XP_015643937
XP_015643962
XP_015644004
XP_015644018
XP_015644037
XP_015644038
XP_015644040
XP_015644041
XP_015644182
XP_015644185
XP_015644187
XP_015644190
XP_015644197
XP_015644237
XP_015644272
XP_015644277
XP_015644278
XP_015644279
XP_015644281
XP_015644303
XP_015644304
XP_015644366
XP_015644378
XP_015644386
XP_015644421
XP_015644456
XP_015644457
XP_015644458
XP_015644499
XP_015644500
XP_015644545
XP_015644576
XP_015644577
XP_015644653
XP_015644671
XP_015644679
XP_015644696
XP_015644739
XP_015644786
XP_015644804
XP_015644805
XP_015644852
XP_015644853
XP_015644898
XP_015644907
XP_015644937
XP_015644938
XP_015644939
XP_015644946
XP_015644954
XP_015644955
XP_015644956
XP_015645044
XP_015645102
XP_015645167
XP_015645195
XP_015645208
XP_015645232
XP_015645263
XP_015645267
XP_015645303
XP_015645314
XP_015645319
XP_015645440
XP_015645480
XP_015645507
XP_015645509
XP_015645512
XP_015645653
XP_015645664
XP_015645686
XP_015645687
XP_015645720
XP_015645756
XP_015645802
XP_015645992
XP_015646000
XP_015646023
XP_015646102
XP_015646116
XP_015646124
XP_015646220
XP_015646223
XP_015646233
XP_015646252
XP_015646335
XP_015646340
XP_015646341
XP_015646342
XP_015646358
XP_015646417
XP_015646431
XP_015646432
XP_015646447
XP_015646476
XP_015646477
XP_015646537
XP_015646538
XP_015646557
XP_015646575
XP_015646594
XP_015646595
XP_015646596
XP_015646597
XP_015646598
XP_015646613
XP_015646632
XP_015646640
XP_015646688
XP_015646691
XP_015646703
XP_015646763
XP_015646766
XP_015646821
XP_015646840
XP_015646849
XP_015646857
XP_015646867
XP_015646868
XP_015646871
XP_015646879
XP_015646949
XP_015646969
XP_015646970
XP_015646971
XP_015646994
XP_015647012
XP_015647014
XP_015647033
XP_015647034
XP_015647043
XP_015647048
XP_015647059
XP_015647061
XP_015647062
XP_015647179
XP_015647180
XP_015647213
XP_015647219
XP_015647242
XP_015647243
XP_015647244
XP_015647245
XP_015647246
XP_015647247
XP_015647248
XP_015647249
XP_015647250
XP_015647251
XP_015647267
XP_015647281
XP_015647287
XP_015647288
XP_015647321
XP_015647335
XP_015647336
XP_015647373
XP_015647374
XP_015647379
XP_015647380
XP_015647381
XP_015647407
XP_015647408
XP_015647409
XP_015647410
XP_015647418
XP_015647425
XP_015647459
XP_015647498
XP_015647499
XP_015647533
XP_015647565
XP_015647580
XP_015647611
XP_015647612
XP_015647633
XP_015647647
XP_015647694
XP_015647696
XP_015647698
XP_015647699
XP_015647718
XP_015647721
XP_015647739
XP_015647755
XP_015647774
XP_015647858
XP_015647868
XP_015647869
XP_015647874
XP_015647997
XP_015648004
XP_015648020
XP_015648021
XP_015648022
XP_015648023
XP_015648057
XP_015648058
XP_015648066
XP_015648094
XP_015648123
XP_015648124
XP_015648125
XP_015648141
XP_015648176
XP_015648177
XP_015648178
XP_015648179
XP_015648180
XP_015648194
XP_015648195
XP_015648200
XP_015648208
XP_015648307
XP_015648308
XP_015648310
XP_015648320
XP_015648321
XP_015648322
XP_015648323
XP_015648327
XP_015648329
XP_015648337
XP_015648344
XP_015648358
XP_015648383
XP_015648386
XP_015648387
XP_015648398
XP_015648411
XP_015648437
XP_015648442
XP_015648449
XP_015648450
XP_015648454
XP_015648572
XP_015648590
XP_015648598
XP_015648599
XP_015648642
XP_015648643
XP_015648647
XP_015648681
XP_015648726
XP_015648763
XP_015648782
XP_015648783
XP_015648784
XP_015648807
XP_015648829
XP_015648864
XP_015648870
XP_015648871
XP_015648898
XP_015648905
XP_015648993
XP_015649009
XP_015649013
XP_015649040
XP_015649071
XP_015649081
XP_015649118
XP_015649139
XP_015649140
XP_015649144
XP_015649165
XP_015649172
XP_015649181
XP_015649188
XP_015649195
XP_015649200
XP_015649204
XP_015649205
XP_015649208
XP_015649229
XP_015649231
XP_015649232
XP_015649244
XP_015649286
XP_015649294
XP_015649338
XP_015649353
XP_015649355
XP_015649379
XP_015649381
XP_015649398
XP_015649426
XP_015649430
XP_015649432
XP_015649440
XP_015649481
XP_015649482
XP_015649497
XP_015649504
XP_015649563
XP_015649575
XP_015649601
XP_015649617
XP_015649652
XP_015649700
XP_015649710
XP_015649719
XP_015649822
XP_015649853
XP_015649858
XP_015649859
XP_015649860
XP_015649862
XP_015649863
XP_015649864
XP_015649865
XP_015649868
XP_015649869
XP_015649870
XP_015649871
XP_015649872
XP_015649873
XP_015649892
XP_015649923
XP_015649925
XP_015649960
XP_015649961
XP_015649962
XP_015649963
XP_015649964
XP_015650120
XP_015650222
XP_015650255
XP_015650325
XP_015650334
XP_015650355
XP_015650392
XP_015650401
XP_015650417
XP_015650422
XP_015650423
XP_015650424
XP_015650426
XP_015650427
XP_015650428
XP_015650429
XP_015650430
XP_015650431
XP_015650435
XP_015650445
XP_015650488
XP_015650550
XP_015650573
XP_015650580
XP_015650582
XP_015650583
XP_015650584
XP_015650596
XP_015650601
XP_015650607
XP_015650680
XP_015650721
XP_015650722
XP_015650773
XP_015650840
XP_015650841
XP_015650860
XP_015650921
XP_015650927
XP_015650936
XP_015651005
XP_015651012
XP_015651016
XP_015651056
XP_015651077
XP_015651100
XP_015651185
XP_015651190
XP_015651342
XP_015651358
XP_015651360
XP_015651361
XP_015651407
XP_015651408
XP_015651409
XP_015651419
XP_015651427
XP_015651443
XP_015651444
XP_015651470
XP_025875641
XP_025875644
XP_025875665
XP_025875667
XP_025875673
XP_025875711
XP_025875740
XP_025875748
XP_025875773
XP_025875782
XP_025875796
XP_025875843
XP_025875860
XP_025875892
XP_025875893
XP_025875913
XP_025875919
XP_025875925
XP_025875941
XP_025875977
XP_025875991
XP_025876029
XP_025876031
XP_025876035
XP_025876036
XP_025876042
XP_025876045
XP_025876047
XP_025876074
XP_025876075
XP_025876098
XP_025876206
XP_025876222
XP_025876223
XP_025876224
XP_025876227
XP_025876230
XP_025876238
XP_025876239
XP_025876261
XP_025876262
XP_025876271
XP_025876278
XP_025876311
XP_025876313
XP_025876361
XP_025876374
XP_025876388
XP_025876410
XP_025876415
XP_025876418
XP_025876436
XP_025876467
XP_025876468
XP_025876483
XP_025876502
XP_025876531
XP_025876548
XP_025876598
XP_025876620
XP_025876627
XP_025876634
XP_025876635
XP_025876637
XP_025876654
XP_025876665
XP_025876677
XP_025876685
XP_025876714
XP_025876730
XP_025876733
XP_025876750
XP_025876778
XP_025876797
XP_025876831
XP_025876833
XP_025876863
XP_025876865
XP_025876875
XP_025876921
XP_025876922
XP_025876943
XP_025876944
XP_025876952
XP_025876955
XP_025876964
XP_025876965
XP_025876968
XP_025876969
XP_025876979
XP_025876982
XP_025877002
XP_025877012
XP_025877031
XP_025877096
XP_025877097
XP_025877118
XP_025877144
XP_025877194
XP_025877196
XP_025877211
XP_025877226
XP_025877228
XP_025877229
XP_025877302
XP_025877313
XP_025877321
XP_025877329
XP_025877343
XP_025877368
XP_025877374
XP_025877428
XP_025877430
XP_025877431
XP_025877437
XP_025877464
XP_025877479
XP_025877480
XP_025877481
XP_025877484
XP_025877500
XP_025877501
XP_025877503
XP_025877506
XP_025877512
XP_025877513
XP_025877514
XP_025877515
XP_025877516
XP_025877517
XP_025877518
XP_025877522
XP_025877536
XP_025877544
XP_025877587
XP_025877603
XP_025877619
XP_025877624
XP_025877625
XP_025877626
XP_025877640
XP_025877641
XP_025877642
XP_025877669
XP_025877672
XP_025877717
XP_025877734
XP_025877835
XP_025877875
XP_025877876
XP_025877877
XP_025877878
XP_025877898
XP_025877988
XP_025878007
XP_025878014
XP_025878062
XP_025878107
XP_025878111
XP_025878134
XP_025878144
XP_025878163
XP_025878177
XP_025878220
XP_025878227
XP_025878275
XP_025878307
XP_025878312
XP_025878348
XP_025878375
XP_025878473
XP_025878533
XP_025878543
XP_025878552
XP_025878605
XP_025878606
XP_025878666
XP_025878676
XP_025878677
XP_025878679
XP_025878680
XP_025878683
XP_025878700
XP_025878722
XP_025878723
XP_025878724
XP_025878729
XP_025878732
XP_025878734
XP_025878736
XP_025878743
XP_025878744
XP_025878751
XP_025878788
XP_025878794
XP_025878810
XP_025878856
XP_025878882
XP_025878887
XP_025878894
XP_025878899
XP_025878909
XP_025878910
XP_025878924
XP_025878937
XP_025878939
XP_025878971
XP_025878980
XP_025878981
XP_025878982
XP_025878983
XP_025878984
XP_025878985
XP_025878986
XP_025878987
XP_025879020
XP_025879118
XP_025879121
XP_025879122
XP_025879123
XP_025879124
XP_025879126
XP_025879134
XP_025879147
XP_025879154
XP_025879176
XP_025879177
XP_025879179
XP_025879180
XP_025879223
XP_025879272
XP_025879293
XP_025879294
XP_025879295
XP_025879296
XP_025879360
XP_025879367
XP_025879428
XP_025879481
XP_025879487
XP_025879488
XP_025879608
XP_025879618
XP_025879619
XP_025879635
XP_025879680
XP_025879706
XP_025879718
XP_025879721
XP_025879784
XP_025879790
XP_025879797
XP_025879843
XP_025879851
XP_025879899
XP_025879944
XP_025879962
XP_025879974
XP_025880009
XP_025880103
XP_025880156
XP_025880200
XP_025880295
XP_025880296
XP_025880297
XP_025880332
XP_025880334
XP_025880336
XP_025880337
XP_025880338
XP_025880341
XP_025880374
XP_025880404
XP_025880446
XP_025880453
XP_025880496
XP_025880531
XP_025880553
XP_025880602
XP_025880609
XP_025880620
XP_025880628
XP_025880673
XP_025880674
XP_025880706
XP_025880707
XP_025880716
XP_025880729
XP_025880731
XP_025880742
XP_025880743
XP_025880744
XP_025880748
XP_025880761
XP_025880789
XP_025880790
XP_025880803
XP_025880810
XP_025880833
XP_025880834
XP_025880848
XP_025880903
XP_025880946
XP_025880947
XP_025880968
XP_025881051
XP_025881072
XP_025881077
XP_025881089
XP_025881103
XP_025881104
XP_025881109
XP_025881112
XP_025881117
XP_025881126
XP_025881128
XP_025881129
XP_025881130
XP_025881131
XP_025881132
XP_025881133
XP_025881134
XP_025881135
XP_025881173
XP_025881204
XP_025881339
XP_025881356
XP_025881357
XP_025881358
XP_025881359
XP_025881360
XP_025881361
XP_025881362
XP_025881363
XP_025881390
XP_025881397
XP_025881413
XP_025881414
XP_025881415
XP_025881445
XP_025881459
XP_025881495
XP_025881508
XP_025881509
XP_025881513
XP_025881518
XP_025881521
XP_025881558
XP_025881559
XP_025881561
XP_025881565
XP_025881579
XP_025881591
XP_025881599
XP_025881600
XP_025881603
XP_025881627
XP_025881669
XP_025881679
XP_025881680
XP_025881681
XP_025881756
XP_025881757
XP_025881758
XP_025881759
XP_025881760
XP_025881770
XP_025881771
XP_025881829
XP_025881835
XP_025881858
XP_025881860
XP_025881899
XP_025881911
XP_025881922
XP_025881941
XP_025881957
XP_025881964
XP_025881965
XP_025881966
XP_025881967
XP_025881968
XP_025881969
XP_025881970
XP_025881974
XP_025882003
XP_025882032
XP_025882033
XP_025882043
XP_025882044
XP_025882058
XP_025882083
XP_025882101
XP_025882102
XP_025882113
XP_025882118
XP_025882133
XP_025882149
XP_025882183
XP_025882216
XP_025882217
XP_025882226
XP_025882248
XP_025882302
XP_025882313
XP_025882377
XP_025882443
XP_025882522
XP_025882529
XP_025882530
XP_025882531
XP_025882532
XP_025882533
XP_025882566
XP_025882567
XP_025882583
XP_025882599
XP_025882664
XP_025882693
XP_025882694
XP_025882695
XP_025882696
XP_025882697
XP_025882698
XP_025882699
XP_025882700
XP_025882701
XP_025882702
XP_025882703
XP_025882704
XP_025882705
XP_025882706
XP_025882722
XP_025882745
XP_025882747
XP_025882826
XP_025882834
XP_025882835
XP_025882847
XP_025882848
XP_025882849
XP_025882855
XP_025882860
XP_025882875
XP_025882876
XP_025882892
XP_025882949
XP_025882950
XP_025882963
XP_025882966
XP_025882967
XP_025882984
XP_025882988
XP_025882989
XP_025883024
XP_025883029
XP_025883061
XP_025883062
XP_025883070
XP_025883071
XP_025883072
XP_025883114
XP_025883116
XP_025883288
XP_025883294
XP_025883316
XP_025883317
XP_025883320
XP_025883321
XP_025883322
XP_025883323
XP_025883324
XP_025883338
XP_025883380
XP_025883388
XP_025883389
XP_025883390
XP_025883391
XP_025883392
XP_025883393
XP_025883411
XP_025883412
XP_025883413
XP_025883414
XP_025883415
XP_025883416
XP_025883417
XP_025883418
XP_025883419
XP_025883420
XP_025883426
NP_001190628
NP_569022
NP_851276
NP_001078772
NP_568907
NP_851222
NP_001117517
NP_564744
NP_051101
NP_051121
NP_200554
NP_851202
NP_001331083
NP_568591
NP_568592
NP_001185125
NP_001319126
NP_001320661
NP_001320662
NP_174475
NP_849737
NP_001328987
NP_195165
NP_565553
NP_199777
NP_001154724
NP_001318611
NP_001318612
NP_001319790
NP_001327762
NP_001327763
NP_001327764
NP_191375
NP_194600
NP_001325367
NP_001325368
NP_001325369
NP_179619
NP_001318329
NP_001323599
NP_001323600
NP_001323601
NP_180749
NP_001320715
NP_175858
NP_001324208
NP_001324209
NP_001324210
NP_001324211
NP_001324212
NP_001324213
NP_001324214
NP_180882
NP_001321098
NP_172349
NP_001321769
NP_171912
NP_171954
NP_001190897
NP_001190898
NP_001328260
NP_195046
NP_001328307
NP_001328308
NP_001328309
NP_194467
NP_175453
NP_001031299
NP_178011
NP_567316
NP_566928
NP_175151
NP_001323509
NP_001323510
NP_001323511
NP_850156
NP_568604
NP_173451
NP_001031807
NP_001031808
NP_001190954
NP_195563
NP_974707
NP_177729
NP_171818
NP_849584
NP_001031481
NP_180994
NP_001326121
NP_001326122
NP_189380
NP_001320072
NP_001328772
NP_567747
NP_849448
NP_001323275
NP_001323276
NP_001323277
NP_001323278
NP_175977
NP_974036
NP_974037
NP_189355
NP_198903
NP_001154706
NP_001154707
NP_568245
NP_001318536
NP_568244
NP_172447
NP_001319748
NP_001077968
NP_001324367
NP_001324368
NP_180285
NP_179430
NP_188503
NP_001330366
NP_200365
NP_001320287
NP_563804
NP_001319848
NP_001328635
NP_001328636
NP_567242
NP_001324729
NP_001324730
NP_179255
NP_188284
NP_001031911
NP_001031912
NP_001318609
NP_001329949
NP_197530
NP_196119
NP_850768
NP_974732
NP_001117215
NP_171730
NP_178125
NP_189109
NP_176789
NP_568426
NP_187437
NP_567135
NP_564571
NP_001319676
NP_001327899
NP_001327900
NP_001327901
NP_189907
NP_001077971
NP_001325347
NP_001325348
NP_001325349
NP_850116
NP_850117
NP_171871
NP_568289
NP_851035
NP_001321706
NP_172580
NP_196479
NP_174479
NP_001324706
NP_565285
NP_172800
NP_172799
NP_179098
NP_196317
NP_568177
NP_001320059
NP_001119030
NP_193944
NP_188052
NP_974311
NP_974312
NP_001077716
NP_175777
NP_178019
NP_566444
NP_001329389
NP_192248
NP_196300
NP_001324598
NP_565489
NP_001118361
NP_001325089
NP_850023
NP_566373
NP_850553
NP_177549
NP_173294
NP_177550
NP_178471
NP_174139
NP_180747
NP_196383
NP_197096
NP_001190492
NP_199671
NP_201047
NP_567916
NP_001185415
NP_001322101
NP_001322102
NP_565147
NP_001321134
NP_564139
NP_565805
NP_001118711
NP_001118712
NP_189325
NP_569047
NP_568870
NP_180328
NP_001190969
NP_195664
NP_974715
NP_001077936
NP_001077937
NP_001077938
NP_001323558
NP_001323559
NP_179785
NP_973507
NP_566690
NP_850621
NP_850622
NP_001331825
NP_200295
NP_974933
NP_001318220
NP_001324219
NP_001324220
NP_179000
NP_178999
NP_001320467
NP_174683
NP_177328
NP_001185058
NP_001185059
NP_173584
NP_001320371
NP_172037
NP_564801
NP_194781
NP_172390
NP_192117
NP_176029
NP_191803
NP_196135
NP_001318606
NP_001331019
NP_568389
NP_172384
NP_187204
NP_199115
NP_179604
NP_194633
NP_175778
NP_175849
NP_001327243
NP_186862
NP_177087
NP_001327655
NP_566897
NP_194624
NP_173437
NP_190698
NP_201384
NP_001330454
NP_001330455
NP_001330456
NP_001330457
NP_001330458
NP_001330459
NP_001330460
NP_001330461
NP_199740
NP_199389
NP_198833
NP_001318660
NP_001332753
NP_198058
NP_197963
NP_193611
NP_567412
NP_193124
NP_001190722
NP_001319924
NP_001328953
NP_192331
NP_001325565
NP_001325566
NP_190892
NP_001326360
NP_190544
NP_001154652
NP_189531
NP_189138
NP_001327885
NP_189137
NP_566757
NP_001327089
NP_189134
NP_188953
NP_188952
NP_001326639
NP_188941
NP_001319521
NP_187719
NP_001326083
NP_001326084
NP_001326085
NP_001326086
NP_001326087
NP_187712
NP_187217
NP_187216
NP_187188
NP_187187
NP_181808
NP_180867
NP_180865
NP_180864
NP_180862
NP_180861
NP_180827
NP_001323933
NP_180825
NP_001325073
NP_001325074
NP_180117
NP_180114
NP_179112
NP_849957
NP_001321481
NP_001321482
NP_177560
NP_177559
NP_001323284
NP_177558
NP_001322432
NP_177557
NP_177296
NP_001321997
NP_177295
NP_001185260
NP_001322351
NP_001322352
NP_176115
NP_175225
NP_175139
NP_174689
NP_174156
NP_173168
NP_001320953
NP_173167
NP_001154317
NP_001154318
NP_001322740
NP_001322741
NP_172219
NP_566589
NP_201529
NP_199329
NP_564528
NP_001322311
NP_174268
NP_850955
NP_197625
NP_194585
NP_001190865
NP_001328257
NP_194647
NP_001319201
NP_001321144
NP_175600
NP_188003
NP_974308
NP_001330210
NP_199326
NP_849348
NP_173078
NP_001322402
NP_175911
NP_191975
NP_849535
NP_193320
NP_001331841
NP_198997
NP_001078443
NP_194180
NP_001190085
NP_190996
NP_177871
NP_176504
NP_001330213
NP_680188
NP_001330792
NP_001330793
NP_001330794
NP_001330795
NP_001330796
NP_568499
NP_195299
NP_849500
NP_001077639
NP_001319121
NP_001322840
NP_001322841
NP_001322842
NP_001322843
NP_001322844
NP_174421
NP_001327100
NP_187225
NP_176289
NP_172562
NP_187625
NP_179539
NP_001077844
NP_565198
NP_001326060
NP_001326061
NP_001326062
NP_001326063
NP_001326064
NP_001326065
NP_189410
NP_565913
NP_850320
NP_850321
NP_001318597
NP_197433
NP_001190166
NP_191872
NP_200319
NP_200330
NP_197502
NP_197501
NP_001189933
NP_001325757
NP_188552
NP_001077479
NP_001322150
NP_001322151
NP_001322152
NP_172254
NP_001189749
NP_566040
NP_001031438
NP_001118403
NP_001154538
NP_001323469
NP_001323470
NP_180423
NP_001332342
NP_568402
NP_565733
NP_197667
NP_001331034
NP_201093
NP_195320
NP_001190916
NP_001190917
NP_001327973
NP_001327974
NP_195228
NP_199409
NP_196588
NP_179816
NP_195699
NP_001190616
NP_201304
NP_001031161
NP_175355
NP_175638
NP_188231
NP_173688
NP_001154217
NP_001190694
NP_001319888
NP_001328831
NP_192710
NP_849347
NP_568566
NP_187601
NP_001078248
NP_001118780
NP_190192
NP_001329775
NP_193769
NP_001189850
NP_001189851
NP_001326432
NP_001326433
NP_187602
NP_001332165
NP_568121
NP_193450
NP_193449
NP_173258
NP_177505
NP_001318930
NP_563750
NP_180726
NP_187397
NP_199563
NP_187823
NP_199607
NP_195709
NP_201330
NP_171628
NP_001330077
NP_200723
NP_001327707
NP_190267
NP_172221
NP_174177
NP_188124
NP_200894
NP_193578
NP_193615
NP_199387
NP_173136
NP_001077675
NP_001117435
NP_175056
NP_172434
NP_001031827
NP_195972
NP_001078278
NP_190929
NP_850696
NP_188512
NP_001118357
NP_001323597
NP_001323598
NP_565521
NP_193486
NP_568678
NP_171715
NP_193911
NP_974586
NP_001119261
NP_001332350
NP_197629
NP_001031942
NP_001332394
NP_850867
NP_850868
NP_200956
NP_178163
NP_177374
NP_200200
NP_178330
NP_001190655
NP_192115
NP_197569
NP_175476
NP_188654
NP_189874
NP_178721
NP_198389
NP_174486
NP_201025
NP_001324381
NP_001324382
NP_001324383
NP_180250
NP_188535
NP_001326049
NP_001326050
NP_188362
NP_188872
NP_001327663
NP_188870
NP_001190884
NP_001328314
NP_194918
NP_001324291
NP_001324292
NP_001324293
NP_565587
NP_187741
NP_194335
NP_194717
NP_179523
NP_179336
NP_001329708
NP_195272
NP_563921
NP_189281
NP_196204
NP_001326839
NP_187887
NP_001320481
NP_172538
NP_196305
NP_196304
NP_565017
NP_171799
NP_001331457
NP_001331458
NP_001331459
NP_196464
NP_173217
NP_177451
NP_176196
NP_196478
NP_001185451
NP_001320866
NP_001320867
NP_001320868
NP_001320869
NP_178192
NP_567423
NP_001328994
NP_194720
NP_001189493
NP_178222
NP_192999
NP_567440
NP_187361
NP_192400
NP_193330
NP_564032
NP_190329
NP_850666
NP_001322341
NP_176279
NP_001189971
NP_189183
NP_974360
NP_197104
NP_001321998
NP_172152
NP_568748
NP_001323430
NP_181238
NP_187678
NP_177289
NP_001190465
NP_001190466
NP_199203
NP_173201
NP_176185
NP_850630
NP_001190656
NP_192116
NP_001325476
NP_001325477
NP_188683
NP_001327948
NP_193469
NP_194284
NP_566804
NP_001326989
NP_189075
NP_001319765
NP_001325935
NP_001326426
NP_001326427
NP_191047
NP_193599
NP_199948
NP_001327040
NP_001327041
NP_187182
NP_567139
NP_001031953
NP_198106
NP_197790
NP_200954
NP_001332015
NP_199392
NP_001326106
NP_190217
NP_001323587
NP_181077
NP_565268
NP_001321282
NP_172112
NP_849600
NP_001318221
NP_179021
NP_001319512
NP_001327097
NP_001327098
NP_001331629
NP_680393
NP_001189521
NP_178812
NP_179236
NP_001332359
NP_001332360
NP_001332361
NP_199440
NP_001185154
NP_175112
NP_565979
NP_001329005
NP_001329006
NP_001329007
NP_193292
NP_193070
NP_176434
NP_172668
NP_172468
NP_850942
NP_190879
NP_001321033
NP_001321034
NP_849818
NP_001325548
NP_566259
NP_566258
NP_568490
NP_001318878
NP_001331706
NP_568996
NP_199512
NP_001319684
NP_001327609
NP_001327610
NP_190059
NP_188285
NP_850598
NP_001030750
NP_189009
NP_001326508
NP_001326509
NP_001326510
NP_566931
NP_001331380
NP_001331381
NP_001331382
NP_001331383
NP_001331384
NP_201349
NP_001078565
NP_196609
NP_001031067
NP_001322630
NP_173318
NP_175608
NP_188270
NP_194644
NP_001332444
NP_196341
NP_201013
NP_001117204
NP_190507
NP_173191
NP_001190344
NP_568390
NP_851043
NP_188547
NP_566735
NP_173912
NP_001318596
NP_001332154
NP_197405
NP_194196
NP_567138
NP_565658
NP_177013
NP_175591
NP_001190117
NP_001319776
NP_001327678
NP_191289
NP_193689
NP_190742
NP_188604
NP_001325350
NP_850154
NP_001320516
NP_565083
NP_001190035
NP_001325472
NP_001325473
NP_566912
NP_201372
NP_174166
NP_173273
NP_565338
NP_189086
NP_194578
NP_199283
NP_193747
NP_567255
NP_001325056
NP_180198
NP_001323627
NP_001323628
NP_001323629
NP_001323630
NP_001323631
NP_001323632
NP_001323633
NP_001323634
NP_565961
NP_001320016
NP_001078499
NP_195311
NP_200034
NP_851175
NP_001077452
NP_001322638
NP_001322639
NP_171815
NP_173165
NP_567691
NP_001321596
NP_001321597
NP_565212
NP_568787
NP_172231
NP_568892
NP_001321589
NP_001321590
NP_563766
NP_566889
NP_001318565
NP_568311
NP_850129
NP_564563
NP_179509
NP_199593
NP_851151
NP_001330009
NP_199445
NP_974291
NP_193255
NP_001189684
NP_001324112
NP_001324113
NP_181105
NP_001185122
NP_001320669
NP_174427
NP_001078359
NP_001154215
NP_567343
NP_849346
NP_974523
NP_567005
NP_567416
NP_001320693
NP_174605
NP_001185141
NP_001319152
NP_001320963
NP_001320964
NP_001320965
NP_172191
NP_178318
NP_001185127
NP_174527
NP_001331523
NP_196335
NP_001190595
NP_201029
NP_178151
NP_568750
NP_180201
NP_196345
NP_201263
NP_192188
NP_001321198
NP_176207
NP_196805
NP_001031452
NP_001189647
NP_180664
NP_198126
NP_850297
NP_187873
NP_001078139
NP_187815
NP_187084
NP_001184943
NP_001318959
NP_001322071
NP_001322072
NP_001322073
NP_566541
NP_563871
NP_565543
NP_001185060
NP_001185061
NP_564148
NP_849695
NP_001322691
NP_176911
NP_001322468
NP_172737
NP_001185050
NP_173520
NP_001031943
NP_001190402
NP_680225
NP_178053
NP_197358
NP_177164
NP_567351
NP_001319522
NP_566388
NP_001078148
NP_001189885
NP_001319547
NP_001327653
NP_566469
NP_188610
NP_001185220
NP_175829
NP_001320247
NP_171913
NP_001119195
NP_001190267
NP_001331994
NP_196503
NP_567299
NP_974517
NP_001030731
NP_001327849
NP_566657
NP_001318610
NP_197548
NP_001331016
NP_200059
NP_001117524
NP_001117525
NP_176309
NP_197917
NP_565597
NP_187867
NP_175722
NP_176252
NP_176253
NP_001154516
NP_001323471
NP_565362
NP_565363
NP_001190906
NP_567931
NP_172840
NP_001030619
NP_566141
NP_850492
NP_974206
NP_001077555
NP_173190
NP_001324537
NP_179232
NP_565032
NP_001327749
NP_188928
NP_176170
NP_567094
NP_850418
NP_850419
NP_850420
NP_172936
NP_001325984
NP_001325985
NP_191735
NP_001190448
NP_001331306
NP_568602
NP_851120
NP_001190348
NP_001330078
NP_197532
NP_001154662
NP_001154663
NP_001325811
NP_001325812
NP_001325813
NP_189978
NP_001078101
NP_001189798
NP_001327050
NP_566199
NP_001184881
NP_171612
NP_191782
NP_001117544
NP_001319315
NP_001323399
NP_564824
NP_849842
NP_001322020
NP_001322021
NP_001322022
NP_171966
NP_196014
NP_566056
NP_565919
NP_176717
NP_177710
NP_568792
NP_198809
NP_001319471
NP_001327497
NP_187119
NP_568746
NP_565586
NP_568314
NP_567437
NP_191228
NP_197542
NP_189077
NP_001327910
NP_001327911
NP_001327912
NP_189853
NP_001325208
NP_001325209
NP_179740
NP_172040
NP_001332133
NP_201200
NP_001330405
NP_197432
NP_001321269
NP_001321270
NP_001321271
NP_175265
NP_568365
NP_850847
NP_001189826
NP_001189827
NP_187291
NP_001318246
NP_001324142
NP_001324143
NP_001324144
NP_001324145
NP_001324146
NP_179466
NP_001325086
NP_001325087
NP_178970
NP_199293
NP_201476
NP_199405
NP_193583
NP_001030621
NP_001030789
NP_001030863
NP_001030884
NP_001030885
NP_001030886
NP_001030887
NP_001030932
NP_001030993
NP_001031063
NP_001031136
NP_001031137
NP_001031201
NP_001031270
NP_001031271
NP_001031385
NP_001031420
NP_001031498
NP_001031499
NP_001031579
NP_001031621
NP_001031649
NP_001031729
NP_001031737
NP_001031966
NP_001031971
NP_001032056
NP_001032080
NP_001032135
NP_001032157
NP_001077445
NP_001077476
NP_001077483
NP_001077512
NP_001077571
NP_001077647
NP_001077690
NP_001077817
NP_001077855
NP_001078063
NP_001078092
NP_001078289
NP_001078348
NP_001078350
NP_001078367
NP_001078378
NP_001078411
NP_001078451
NP_001078482
NP_001078562
NP_001078614
NP_001078747
NP_001078757
NP_001117212
NP_001117220
NP_001117440
NP_001117460
NP_001117479
NP_001117591
NP_001118331
NP_001118399
NP_001118870
NP_001118925
NP_001119046
NP_001119143
NP_001119445
NP_001119458
NP_001119464
NP_001154226
NP_001154240
NP_001154241
NP_001154312
NP_001154411
NP_001154611
NP_001154649
NP_001154669
NP_001184903
NP_001184924
NP_001184930
NP_001184958
NP_001185026
NP_001185131
NP_001185133
NP_001185134
NP_001185196
NP_001185200
NP_001185216
NP_001185217
NP_001185242
NP_001185247
NP_001185249
NP_001185253
NP_001185288
NP_001185301
NP_001185315
NP_001185324
NP_001185338
NP_001189495
NP_001189577
NP_001189636
NP_001189674
NP_001189688
NP_001189735
NP_001189801
NP_001189855
NP_001189866
NP_001189901
NP_001189983
NP_001190017
NP_001190036
NP_001190049
NP_001190052
NP_001190121
NP_001190131
NP_001190132
NP_001190133
NP_001190134
NP_001190210
NP_001190282
NP_001190309
NP_001190332
NP_001190363
NP_001190476
NP_001190522
NP_001190533
NP_001190584
NP_001190586
NP_001190618
NP_001190662
NP_001190683
NP_001190724
NP_001318223
NP_001318226
NP_001318294
NP_001318309
NP_001318310
NP_001318388
NP_001318395
NP_001318493
NP_001318496
NP_001318502
NP_001318521
NP_001318534
NP_001318574
NP_001318619
NP_001318621
NP_001318622
NP_001318643
NP_001318663
NP_001318678
NP_001318739
NP_001318746
NP_001318747
NP_001318772
NP_001318773
NP_001318795
NP_001318810
NP_001318811
NP_001318813
NP_001318827
NP_001318839
NP_001318840
NP_001318848
NP_001318870
NP_001318887
NP_001318888
NP_001318907
NP_001318935
NP_001318971
NP_001319002
NP_001319022
NP_001319033
NP_001319095
NP_001319128
NP_001319135
NP_001319138
NP_001319139
NP_001319140
NP_001319141
NP_001319142
NP_001319173
NP_001319186
NP_001319187
NP_001319199
NP_001319202
NP_001319214
NP_001319251
NP_001319289
NP_001319320
NP_001319365
NP_001319406
NP_001319408
NP_001319428
NP_001319434
NP_001319457
NP_001319517
NP_001319527
NP_001319534
NP_001319579
NP_001319598
NP_001319621
NP_001319654
NP_001319674
NP_001319693
NP_001319694
NP_001319714
NP_001319715
NP_001319731
NP_001319738
NP_001319795
NP_001319796
NP_001319852
NP_001319853
NP_001319863
NP_001319874
NP_001319875
NP_001319893
NP_001319901
NP_001319927
NP_001319929
NP_001319930
NP_001319983
NP_001320008
NP_001320052
NP_001320058
NP_001320061
NP_001320087
NP_001320182
NP_001320183
NP_001320184
NP_001320274
NP_001320275
NP_001320276
NP_001320411
NP_001320459
NP_001320463
NP_001320497
NP_001320498
NP_001320540
NP_001320541
NP_001320573
NP_001320575
NP_001320621
NP_001320665
NP_001320719
NP_001320749
NP_001320765
NP_001320767
NP_001320768
NP_001320870
NP_001320871
NP_001320954
NP_001321046
NP_001321113
NP_001321114
NP_001321115
NP_001321135
NP_001321136
NP_001321137
NP_001321157
NP_001321158
NP_001321159
NP_001321160
NP_001321161
NP_001321162
NP_001321163
NP_001321200
NP_001321232
NP_001321284
NP_001321287
NP_001321302
NP_001321305
NP_001321374
NP_001321412
NP_001321463
NP_001321483
NP_001321579
NP_001321684
NP_001321685
NP_001321695
NP_001321696
NP_001321697
NP_001321698
NP_001321699
NP_001321700
NP_001321705
NP_001321729
NP_001321730
NP_001321841
NP_001321842
NP_001321870
NP_001321898
NP_001321899
NP_001321900
NP_001321901
NP_001321902
NP_001321903
NP_001321904
NP_001321905
NP_001321906
NP_001321907
NP_001321914
NP_001321966
NP_001321967
NP_001321991
NP_001322011
NP_001322012
NP_001322013
NP_001322014
NP_001322015
NP_001322184
NP_001322185
NP_001322192
NP_001322193
NP_001322194
NP_001322213
NP_001322243
NP_001322244
NP_001322245
NP_001322246
NP_001322247
NP_001322248
NP_001322249
NP_001322281
NP_001322292
NP_001322293
NP_001322294
NP_001322326
NP_001322327
NP_001322328
NP_001322329
NP_001322330
NP_001322331
NP_001322332
NP_001322333
NP_001322334
NP_001322409
NP_001322410
NP_001322567
NP_001322570
NP_001322633
NP_001322634
NP_001322635
NP_001322699
NP_001322748
NP_001322750
NP_001322751
NP_001322768
NP_001322769
NP_001322770
NP_001322805
NP_001322810
NP_001322849
NP_001322850
NP_001322851
NP_001322852
NP_001322861
NP_001322862
NP_001322884
NP_001322885
NP_001322886
NP_001322897
NP_001322898
NP_001322899
NP_001322900
NP_001323008
NP_001323054
NP_001323069
NP_001323070
NP_001323083
NP_001323084
NP_001323085
NP_001323086
NP_001323087
NP_001323131
NP_001323244
NP_001323293
NP_001323323
NP_001323324
NP_001323325
NP_001323326
NP_001323383
NP_001323401
NP_001323435
NP_001323444
NP_001323445
NP_001323446
NP_001323473
NP_001323483
NP_001323484
NP_001323564
NP_001323594
NP_001323595
NP_001323606
NP_001323607
NP_001323614
NP_001323636
NP_001323637
NP_001323641
NP_001323678
NP_001323679
NP_001323772
NP_001323773
NP_001323834
NP_001323835
NP_001323836
NP_001323837
NP_001323838
NP_001323846
NP_001324300
NP_001324398
NP_001324448
NP_001324553
NP_001324554
NP_001324575
NP_001324576
NP_001324577
NP_001324680
NP_001324719
NP_001324737
NP_001324883
NP_001324884
NP_001325032
NP_001325033
NP_001325096
NP_001325102
NP_001325138
NP_001325178
NP_001325246
NP_001325310
NP_001325317
NP_001325318
NP_001325363
NP_001325409
NP_001325421
NP_001325510
NP_001325529
NP_001325530
NP_001325623
NP_001325640
NP_001325641
NP_001325683
NP_001325684
NP_001325685
NP_001325686
NP_001325806
NP_001325878
NP_001325879
NP_001325950
NP_001326022
NP_001326055
NP_001326056
NP_001326057
NP_001326105
NP_001326158
NP_001326203
NP_001326204
NP_001326205
NP_001326309
NP_001326310
NP_001326311
NP_001326312
NP_001326343
NP_001326355
NP_001326424
NP_001326425
NP_001326531
NP_001326599
NP_001326721
NP_001326753
NP_001326829
NP_001326830
NP_001327101
NP_001327177
NP_001327231
NP_001327232
NP_001327248
NP_001327276
NP_001327283
NP_001327287
NP_001327291
NP_001327292
NP_001327323
NP_001327389
NP_001327549
NP_001327583
NP_001327597
NP_001327613
NP_001327723
NP_001327756
NP_001327757
NP_001327758
NP_001327759
NP_001327760
NP_001327761
NP_001327846
NP_001327861
NP_001327863
NP_001327864
NP_001327865
NP_001327921
NP_001328009
NP_001328115
NP_001328179
NP_001328196
NP_001328197
NP_001328198
NP_001328223
NP_001328224
NP_001328225
NP_001328273
NP_001328274
NP_001328275
NP_001328301
NP_001328347
NP_001328348
NP_001328349
NP_001328485
NP_001328498
NP_001328499
NP_001328500
NP_001328543
NP_001328558
NP_001328559
NP_001328560
NP_001328663
NP_001328771
NP_001328775
NP_001328776
NP_001328818
NP_001328894
NP_001328895
NP_001328902
NP_001328988
NP_001329019
NP_001329020
NP_001329021
NP_001329022
NP_001329067
NP_001329068
NP_001329069
NP_001329133
NP_001329134
NP_001329135
NP_001329136
NP_001329137
NP_001329138
NP_001329139
NP_001329140
NP_001329221
NP_001329222
NP_001329318
NP_001329356
NP_001329424
NP_001329463
NP_001329464
NP_001329465
NP_001329466
NP_001329536
NP_001329661
NP_001329688
NP_001329695
NP_001329696
NP_001329697
NP_001329698
NP_001329699
NP_001329758
NP_001329891
NP_001329929
NP_001329930
NP_001329931
NP_001329932
NP_001329976
NP_001329977
NP_001330039
NP_001330088
NP_001330239
NP_001330240
NP_001330253
NP_001330297
NP_001330301
NP_001330391
NP_001330421
NP_001330422
NP_001330423
NP_001330428
NP_001330429
NP_001330430
NP_001330431
NP_001330432
NP_001330433
NP_001330434
NP_001330477
NP_001330594
NP_001330595
NP_001330624
NP_001330650
NP_001330675
NP_001330715
NP_001330722
NP_001330736
NP_001330737
NP_001330738
NP_001330850
NP_001330851
NP_001330852
NP_001330949
NP_001330950
NP_001331014
NP_001331043
NP_001331044
NP_001331118
NP_001331119
NP_001331135
NP_001331202
NP_001331248
NP_001331249
NP_001331250
NP_001331251
NP_001331252
NP_001331254
NP_001331351
NP_001331352
NP_001331353
NP_001331354
NP_001331355
NP_001331434
NP_001331675
NP_001331676
NP_001331747
NP_001331750
NP_001331780
NP_001331871
NP_001331872
NP_001331873
NP_001331941
NP_001331942
NP_001331943
NP_001331971
NP_001331986
NP_001331987
NP_001332164
NP_001332188
NP_001332195
NP_001332231
NP_001332372
NP_001332373
NP_001332374
NP_001332375
NP_001332376
NP_001332377
NP_001332385
NP_001332386
NP_001332452
NP_001332468
NP_001332499
NP_001332501
NP_001332550
NP_001332571
NP_001332572
NP_001332573
NP_001332574
NP_001332575
NP_001332584
NP_001332585
NP_001332610
NP_001332641
NP_001332696
NP_001332697
NP_001332698
NP_001332711
NP_001332712
NP_001332713
NP_001332720
NP_001332721
NP_001332756
NP_171767
NP_171788
NP_171879
NP_171917
NP_171924
NP_172001
NP_172004
NP_172061
NP_172157
NP_172160
NP_172169
NP_172207
NP_172235
NP_172236
NP_172244
NP_172317
NP_172335
NP_172389
NP_172501
NP_172519
NP_172548
NP_172577
NP_172708
NP_172782
NP_172814
NP_172833
NP_172844
NP_172898
NP_173025
NP_173137
NP_173138
NP_173166
NP_173247
NP_173277
NP_173290
NP_173374
NP_173434
NP_173495
NP_173498
NP_173516
NP_173540
NP_173592
NP_173618
NP_173619
NP_173839
NP_173869
NP_173934
NP_173944
NP_173961
NP_173974
NP_174011
NP_174039
NP_174109
NP_174266
NP_174267
NP_174346
NP_174368
NP_174383
NP_174599
NP_174624
NP_174625
NP_174628
NP_174645
NP_174650
NP_174651
NP_174652
NP_174653
NP_174673
NP_174702
NP_174809
NP_174989
NP_175058
NP_175120
NP_175135
NP_175224
NP_175273
NP_175287
NP_175298
NP_175336
NP_175372
NP_175384
NP_175397
NP_175433
NP_175505
NP_175511
NP_175548
NP_175549
NP_175592
NP_175593
NP_175594
NP_175595
NP_175597
NP_175598
NP_175599
NP_175601
NP_175603
NP_175674
NP_175747
NP_175749
NP_175781
NP_175901
NP_175955
NP_175962
NP_176001
NP_176008
NP_176009
NP_176035
NP_176054
NP_176082
NP_176102
NP_176103
NP_176127
NP_176243
NP_176244
NP_176262
NP_176327
NP_176328
NP_176404
NP_176483
NP_176514
NP_176532
NP_176551
NP_176603
NP_176635
NP_176687
NP_176754
NP_176757
NP_176803
NP_176804
NP_176805
NP_176806
NP_176837
NP_176855
NP_176883
NP_176890
NP_176899
NP_176906
NP_176913
NP_176918
NP_177007
NP_177121
NP_177157
NP_177284
NP_177293
NP_177363
NP_177370
NP_177390
NP_177410
NP_177417
NP_177439
NP_177454
NP_177460
NP_177527
NP_177538
NP_177694
NP_177798
NP_177807
NP_177829
NP_177879
NP_177885
NP_177924
NP_177947
NP_177968
NP_177994
NP_177995
NP_177996
NP_177997
NP_178005
NP_178080
NP_178107
NP_178113
NP_178211
NP_178223
NP_178230
NP_178253
NP_178255
NP_178291
NP_178381
NP_178472
NP_178506
NP_178510
NP_178661
NP_178788
NP_178818
NP_178923
NP_178929
NP_179057
NP_179132
NP_179134
NP_179188
NP_179220
NP_179411
NP_179432
NP_179462
NP_179467
NP_179502
NP_179511
NP_179513
NP_179568
NP_179611
NP_179726
NP_179846
NP_179911
NP_179973
NP_179990
NP_180123
NP_180150
NP_180173
NP_180206
NP_180241
NP_180254
NP_180274
NP_180288
NP_180325
NP_180338
NP_180427
NP_180430
NP_180462
NP_180463
NP_180465
NP_180466
NP_180552
NP_180554
NP_180621
NP_180875
NP_180929
NP_181035
NP_181039
NP_181162
NP_181196
NP_181242
NP_181418
NP_181602
NP_181609
NP_181713
NP_181756
NP_181758
NP_181780
NP_181800
NP_182029
NP_182059
NP_182074
NP_182105
NP_182185
NP_182247
NP_182290
NP_186831
NP_186894
NP_186938
NP_186953
NP_186954
NP_186956
NP_187250
NP_187251
NP_187299
NP_187354
NP_187480
NP_187573
NP_187583
NP_187629
NP_187646
NP_187686
NP_187809
NP_188089
NP_188102
NP_188130
NP_188160
NP_188282
NP_188307
NP_188319
NP_188391
NP_188419
NP_188443
NP_188490
NP_188532
NP_188554
NP_188563
NP_188608
NP_188635
NP_188650
NP_188718
NP_188771
NP_188919
NP_188938
NP_189017
NP_189066
NP_189091
NP_189195
NP_189288
NP_189327
NP_189328
NP_189443
NP_189482
NP_189486
NP_189492
NP_189493
NP_189495
NP_189498
NP_189499
NP_189501
NP_189502
NP_189629
NP_189631
NP_189731
NP_189770
NP_189781
NP_189863
NP_189960
NP_189991
NP_189992
NP_189994
NP_189995
NP_190067
NP_190093
NP_190094
NP_190131
NP_190171
NP_190218
NP_190221
NP_190224
NP_190226
NP_190280
NP_190293
NP_190295
NP_190342
NP_190457
NP_190471
NP_190472
NP_190517
NP_190534
NP_190552
NP_190592
NP_190631
NP_190638
NP_190640
NP_190663
NP_190684
NP_190689
NP_190721
NP_190737
NP_190738
NP_190836
NP_190837
NP_190984
NP_191051
NP_191196
NP_191237
NP_191342
NP_191353
NP_191416
NP_191441
NP_191445
NP_191447
NP_191448
NP_191450
NP_191451
NP_191452
NP_191453
NP_191454
NP_191455
NP_191457
NP_191459
NP_191474
NP_191475
NP_191476
NP_191477
NP_191478
NP_191479
NP_191480
NP_191482
NP_191483
NP_191484
NP_191486
NP_191510
NP_191563
NP_191630
NP_191638
NP_191683
NP_191790
NP_191802
NP_191815
NP_192121
NP_192183
NP_192202
NP_192210
NP_192235
NP_192272
NP_192443
NP_192559
NP_192625
NP_192730
NP_192731
NP_192732
NP_192733
NP_192778
NP_192779
NP_192780
NP_192803
NP_192854
NP_192895
NP_193039
NP_193118
NP_193242
NP_193316
NP_193350
NP_193396
NP_193401
NP_193421
NP_193443
NP_193602
NP_193617
NP_193682
NP_193778
NP_193811
NP_193913
NP_193959
NP_194004
NP_194105
NP_194115
NP_194202
NP_194210
NP_194217
NP_194258
NP_194358
NP_194364
NP_194365
NP_194428
NP_194435
NP_194498
NP_194529
NP_194536
NP_194567
NP_194594
NP_194653
NP_194671
NP_194674
NP_194728
NP_194739
NP_194754
NP_194789
NP_195063
NP_195123
NP_195154
NP_195217
NP_195341
NP_195376
NP_195442
NP_195606
NP_195616
NP_195638
NP_195662
NP_195809
NP_195815
NP_195857
NP_195890
NP_195911
NP_195913
NP_195930
NP_196132
NP_196164
NP_196186
NP_196285
NP_196311
NP_196384
NP_196408
NP_196428
NP_196482
NP_196553
NP_196564
NP_196591
NP_196599
NP_196625
NP_196698
NP_196709
NP_196798
NP_196925
NP_196965
NP_196994
NP_197066
NP_197162
NP_197192
NP_197195
NP_197275
NP_197276
NP_197277
NP_197378
NP_197379
NP_197422
NP_197469
NP_197500
NP_197608
NP_197651
NP_197652
NP_197653
NP_197658
NP_197659
NP_197665
NP_197725
NP_197731
NP_197779
NP_197798
NP_197905
NP_197937
NP_197957
NP_197958
NP_197965
NP_198107
NP_198127
NP_198147
NP_198230
NP_198367
NP_198446
NP_198519
NP_198530
NP_198531
NP_198532
NP_198561
NP_198655
NP_198673
NP_198675
NP_198755
NP_198800
NP_198806
NP_198812
NP_198816
NP_198821
NP_198863
NP_198891
NP_198934
NP_198947
NP_198978
NP_198998
NP_198999
NP_199064
NP_199116
NP_199166
NP_199182
NP_199298
NP_199307
NP_199308
NP_199309
NP_199310
NP_199311
NP_199384
NP_199390
NP_199419
NP_199685
NP_199705
NP_199761
NP_199786
NP_199787
NP_199788
NP_199789
NP_199845
NP_199848
NP_199941
NP_199950
NP_199951
NP_199969
NP_200022
NP_200061
NP_200144
NP_200166
NP_200175
NP_200220
NP_200293
NP_200302
NP_200415
NP_200448
NP_200449
NP_200450
NP_200451
NP_200452
NP_200453
NP_200455
NP_200467
NP_200468
NP_200480
NP_200491
NP_200492
NP_200493
NP_200556
NP_200579
NP_200604
NP_200623
NP_200638
NP_200773
NP_200774
NP_200775
NP_200776
NP_200792
NP_200847
NP_200869
NP_200881
NP_200901
NP_200922
NP_200932
NP_200953
NP_201077
NP_201102
NP_201168
NP_201198
NP_201227
NP_201327
NP_201391
NP_201432
NP_201434
NP_201448
NP_201498
NP_201515
NP_201564
NP_563640
NP_563685
NP_563753
NP_563769
NP_563799
NP_563800
NP_563801
NP_563980
NP_564228
NP_564237
NP_564296
NP_564335
NP_564398
NP_564423
NP_564426
NP_564431
NP_564535
NP_564568
NP_564696
NP_564709
NP_564710
NP_564904
NP_564942
NP_565084
NP_565140
NP_565240
NP_565242
NP_565299
NP_565305
NP_565393
NP_565400
NP_565435
NP_565510
NP_565784
NP_565845
NP_566099
NP_566160
NP_566213
NP_566276
NP_566312
NP_566534
NP_566752
NP_566787
NP_566814
NP_566892
NP_567067
NP_567069
NP_567075
NP_567093
NP_567148
NP_567152
NP_567169
NP_567206
NP_567238
NP_567254
NP_567294
NP_567296
NP_567301
NP_567364
NP_567393
NP_567421
NP_567422
NP_567426
NP_567467
NP_567558
NP_567695
NP_567730
NP_567748
NP_567847
NP_567849
NP_567870
NP_567961
NP_568094
NP_568109
NP_568203
NP_568204
NP_568243
NP_568357
NP_568416
NP_568502
NP_568714
NP_568800
NP_568876
NP_568931
NP_568964
NP_568971
NP_568977
NP_569023
NP_569046
NP_680129
NP_680155
NP_680178
NP_680353
NP_680363
NP_680364
NP_680365
NP_680401
NP_680443
NP_680683
NP_680706
NP_680766
NP_683620
NP_849271
NP_849339
NP_849369
NP_849371
NP_849530
NP_849538
NP_849575
NP_849735
NP_849912
NP_849972
NP_850049
NP_850138
NP_850255
NP_850281
NP_850314
NP_850317
NP_850353
NP_850384
NP_850475
NP_850499
NP_850534
NP_850671
NP_850726
NP_850742
NP_850805
NP_850841
NP_973535
NP_973562
NP_973563
NP_973567
NP_973646
NP_973992
NP_974001
NP_974079
NP_974191
NP_974192
NP_974194
NP_974195
NP_974208
NP_974257
NP_974381
NP_974455
NP_974472
NP_974567
NP_974590
NP_974624
NP_974713
NP_974735
NP_974812
NP_974861
NP_974942
NP_974943
NP_974959
NP_974985
NP_974998
NP_001326134
NP_186810
NP_001325037
NP_178463
NP_187595
NP_565686
NP_850137
NP_565791
NP_973600
NP_001318432
NP_001323760
NP_001323761
NP_001323762
NP_182126
NP_973695
NP_187946
NP_178304
NP_001117501
NP_175957
NP_195650
NP_191277
NP_568696
NP_190662
NP_193760
NP_190536
NP_001190624
NP_201371
NP_001190904
NP_567920
NP_001328228
NP_193215
NP_001325474
NP_190330
NP_001184937
NP_001184938
NP_001184939
NP_172336
NP_001330043
NP_201414
NP_051066
NP_051044
YP_009472105
NP_175706
NP_001078755
NP_568806
NP_001154628
NP_001325652
NP_001325653
NP_001325654
NP_188630
NP_001329202
NP_192428
NP_568491
NP_001330580
NP_001330581
NP_568811
NP_001328096
NP_567768
NP_193859
NP_563970
NP_187779
NP_001324075
NP_001324076
NP_180318
NP_850102
NP_187252
NP_568114
NP_190891
NP_001323711
NP_182025
NP_973689
NP_180943
NP_569051
NP_001327086
NP_190556
NP_190555
NP_001331082
NP_568553
NP_001184972
NP_563908
NP_001154300
NP_001154301
NP_001320318
NP_171697
NP_001321619
NP_171745
NP_001323025
NP_563652
NP_001189951
NP_188935
NP_001326842
NP_186962
NP_001331669
NP_197208
NP_179133
NP_001321560
NP_172533
NP_001190161
NP_001190162
NP_191788
NP_001323060
NP_001323061
NP_001323062
NP_001323063
NP_177206
NP_850975
NP_974120
NP_001318560
NP_001331344
NP_001331345
NP_001077955
NP_850057
NP_001324310
NP_001324311
NP_182239
NP_564195
NP_001189935
NP_188606
NP_850615
NP_566024
NP_177712
NP_001077910
NP_179371
NP_001319805
NP_191594
NP_001325003
NP_566029
NP_001327977
NP_001327978
NP_193699
NP_001078287
NP_001327724
NP_567008
NP_181842
NP_172128
NP_195751
NP_001331607
NP_001331608
NP_569050
NP_001330051
NP_199595
NP_563821
NP_001324697
NP_181015
NP_001322563
NP_174658
NP_001190653
NP_001328302
NP_192089
NP_001030877
NP_001325466
NP_567051
NP_568718
NP_567702
NP_974607
NP_563915
NP_566800
NP_191320
NP_172500
NP_001032129
NP_201145
NP_181262
NP_680142
NP_001032008
NP_001078704
NP_199224
NP_001190205
NP_195847
NP_563694
NP_176961
NP_564850
NP_196914
NP_195072
NP_176516
NP_680694
NP_001190737
NP_001319945
NP_001329430
NP_001329431
NP_001329432
NP_001329433
NP_001329434
NP_001329435
NP_001329357
NP_001329358
NP_001329359
NP_001329360
NP_001329361
NP_001329362
NP_001329363
NP_001329364
NP_001329365
NP_001329366
NP_680692
NP_001323077
NP_173005
NP_176867
NP_001319673
NP_190916
NP_172973
NP_181179
NP_001325068
NP_001325069
NP_001325070
NP_181265
NP_180259
NP_180555
NP_001319944
NP_001328800
NP_001328801
NP_193258
NP_001189911
NP_566543
NP_200882
NP_001319729
NP_187928
NP_565030
NP_175745
NP_001318598
NP_197442
NP_001031843
NP_001330485
NP_568169
NP_850781
NP_001189973
NP_189190
NP_190919
NP_191073
NP_191071
NP_001319754
NP_191070
NP_191069
NP_188746
NP_564383
NP_175557
NP_175561
NP_173226
NP_175734
NP_194472
NP_200098
NP_001325023
NP_001325024
NP_001325025
NP_001325026
NP_178241
NP_849921
NP_849922
NP_973392
NP_196862
NP_178984
NP_194305
NP_001318302
NP_850111
NP_181272
NP_181467
NP_201289
NP_001327731
NP_567001
NP_176636
NP_196555
NP_200887
NP_194759
NP_193656
NP_187973
NP_175837
NP_001190972
NP_001190973
NP_001328232
NP_568072
NP_191656
NP_191829
NP_001323936
NP_001323937
NP_001323938
NP_001323939
NP_001323940
NP_178811
NP_001319111
NP_001323123
NP_001323124
NP_001323125
NP_001323126
NP_001323127
NP_001319112
NP_001321245
NP_191473
NP_001327769
NP_001327770
NP_191575
NP_001189944
NP_001326627
NP_001326628
NP_001326629
NP_001326630
NP_188762
NP_001325667
NP_187917
NP_187916
NP_001184906
NP_001322077
NP_171908
NP_182301
NP_001327928
NP_187915
NP_850575
NP_974299
NP_974300
NP_001189675
NP_001324371
NP_181013
NP_001031116
NP_174329
NP_196011
NP_001031714
NP_001078446
NP_194275
NP_200635
NP_001327523
NP_683599
NP_001327192
NP_001327193
NP_191774
NP_191092
NP_189528
NP_189480
NP_189479
NP_189477
NP_189475
NP_174122
NP_001322427
NP_174115
NP_001320752
NP_171754
NP_001322407
NP_001322408
NP_171753
NP_001328203
NP_193539
NP_199466
NP_001324134
NP_181480
NP_001329375
NP_192092
NP_001323911
NP_001323912
NP_001323913
NP_001323914
NP_001323915
NP_001323916
NP_182223
NP_001328373
NP_192091
NP_194326
NP_181228
NP_001318859
NP_001332309
NP_001332310
NP_001332311
NP_001318858
NP_001332171
NP_001318860
NP_001332100
NP_001332101
NP_001330984
NP_200981
NP_001327141
NP_001327142
NP_190363
NP_190362
NP_001327229
NP_001327230
NP_190361
NP_001319704
NP_001326002
NP_001326003
NP_001319703
NP_190358
NP_190357
NP_001031526
NP_850354
NP_198817
NP_200842
