# Supplementary material for: RefPlantNLR is a comprehensive collection of experimentally validated plant disease resistance proteins from the NLR family
Source: PLoS Biol. 2021 Oct 20;19(10):e3001124. doi: 10.1371/journal.pbio.3001124 (PMC8559963; doi:10.1371/journal.pbio.3001124)
Supplement: S4 Appendix — (ZIP) [file pbio.3001124.s035.zip]

Archive with 16 entries (15 files):
- Appendix_S4_Annotation_conversion/
- Appendix_S4_Annotation_conversion/RefPlantNLR_90.clstr
- Appendix_S4_Annotation_conversion/AppendixS4_NLRtracker_conversion.Rmd
- Appendix_S4_Annotation_conversion/AppendixS4_CJID_conversion.Rmd
- Appendix_S4_Annotation_conversion/Supplemental_dataset_01_RefPlantNLR_v.20210712_481_AA_RENAMED_NLRtracker.tsv
- Appendix_S4_Annotation_conversion/AppendixS4_LRRpredictor_conversion.Rmd
- Appendix_S4_Annotation_conversion/LRR_Predictor_conversion.xlsx
- Appendix_S4_Annotation_conversion/Supplemental_dataset_01_RefPlantNLR_v.20210712_481_AA_RENAMED.fasta
- Appendix_S4_Annotation_conversion/Supplemental_dataset_05_RefPlantNLR_v.20210712_481_RENAMED_NLR-associated_AA.fasta
- Appendix_S4_Annotation_conversion/Supplemental_dataset_05_RefPlantNLR_v.20210712_481_NLR-associated_AA.gff3
- Appendix_S4_Annotation_conversion/Supplemental_dataset_01_RefPlantNLR_v.20210712_481_AA_RENAMED.gff3
- Appendix_S4_Annotation_conversion/AppendixS4_Representative.Rmd
- Appendix_S4_Annotation_conversion/.Rhistory
- Appendix_S4_Annotation_conversion/RefPlantNLR_v.20210712_481_Entries.xlsx
- Appendix_S4_Annotation_conversion/RefPlantNLR_v.20210712_481_Entries.csv
- Appendix_S4_Annotation_conversion/RefPlantNLR_v.20210712_481_Entries_Representative.xlsx
