# Supplementary material for: RefPlantNLR is a comprehensive collection of experimentally validated plant disease resistance proteins from the NLR family
Source: PLoS Biol. 2021 Oct 20;19(10):e3001124. doi: 10.1371/journal.pbio.3001124 (PMC8559963; doi:10.1371/journal.pbio.3001124)
Supplement: S4 Appendix — (ZIP) [file pbio.3001124.s035.zip › Appendix_S4_Annotation_conversion/AppendixS4_NLRtracker_conversion.Rmd]

---
title: "RefPlantNLR appendix S: LRRpredictor annotation"
author: "J Kourelis"
output: 
  html_document:
    toc: TRUE
---

```{r libraries, echo=FALSE, warning=FALSE, message=FALSE}
library(tidyverse)
```

# Description

R script used to generate benchmarking of NLR extraction tools using the Arabidopsis, tomato, and rice proteomes/transcriptomes

## The data

##Modify

```{r, echo=FALSE, warning=FALSE, message=FALSE}
Conversion <- readxl::read_xlsx("LRR_Predictor_conversion.xlsx")

Associated <- read.delim("Supplemental_dataset_05_RefPlantNLR_v.CURRENT_xxx_RENAMED_NLR-associated_AA.gff3", header=FALSE, sep="\t", stringsAsFactors = FALSE) %>%
  rename(Name = V1,  # Name of the chromosome or scaffold
         source = V2,  # Name of the program that generated this feature, or the data source (database or project name)
         feature = V3,  # Feature type name, e.g. Gene, Variation, Similarity
         start = V4,  # Start position of the feature, with sequence numbering starting at 1
         end = V5,  #  End position of the feature, with sequence numbering starting at 1
         score = V6,  # A floating point value
         strand = V7,  # Defined as + (forward) or - (reverse)
         frame = V8,  # One of '0', '1' or '2'. '0' indicates that the first base of the feature is the first base of a codon, '1' that the second base is the first base of a codon, and so on
         attribute = V9) %>%  # A semicolon-separated list of tag-value pairs, providing additional information about each feature
  left_join(Conversion, by = c("Name" = "LRR_Predictor_name")) %>%
  select(seqname, source, feature, start, end, score, strand, frame, attribute)

Associated %>%
  write.table("Supplemental_dataset_05_RefPlantNLR_v.CURRENT_xxx_NLR-associated_AA.gff3", sep="\t", row.names = FALSE, col.names = FALSE, na = "", quote=FALSE)

RefPlantNLR <- read.delim("Supplemental_dataset_01_RefPlantNLR_v.CURRENT_xxx_AA_RENAMED.gff3", header=FALSE, sep="\t", stringsAsFactors = FALSE) %>%
  rename(Name = V1,  # Name of the chromosome or scaffold
         source = V2,  # Name of the program that generated this feature, or the data source (database or project name)
         feature = V3,  # Feature type name, e.g. Gene, Variation, Similarity
         start = V4,  # Start position of the feature, with sequence numbering starting at 1
         end = V5,  #  End position of the feature, with sequence numbering starting at 1
         score = V6,  # A floating point value
         strand = V7,  # Defined as + (forward) or - (reverse)
         frame = V8,  # One of '0', '1' or '2'. '0' indicates that the first base of the feature is the first base of a codon, '1' that the second base is the first base of a codon, and so on
         attribute = V9) %>%  # A semicolon-separated list of tag-value pairs, providing additional information about each feature
  left_join(Conversion, by = c("Name" = "LRR_Predictor_name")) %>%
  select(seqname, source, feature, start, end, score, strand, frame, attribute)

RefPlantNLR %>%
  write.table("Supplemental_dataset_01_RefPlantNLR_v.CURRENT_xxx_AA.gff3", sep="\t", row.names = FALSE, col.names = FALSE, na = "", quote=FALSE)

NBARC_DEDUP <- read.delim("Supplemental_dataset_01_RefPlantNLR_v.CURRENT_xxx_AA_RENAMED_NBARC_deduplictated.fasta", header=FALSE, sep="\t", stringsAsFactors = FALSE) %>%
  mutate(V1 = str_replace_all(V1, "AtNRG1_1", "AtNRG1.1"),
         V1 = str_replace_all(V1, "AtNRG1_2", "AtNRG1.2"),
         V1 = str_replace_all(V1, "AtNRG1_3", "AtNRG1.3"),
         V1 = str_replace_all(V1, "Bph1_9-1", "Bph1/9-1"),
         V1 = str_replace_all(V1, "Bph1_9-2", "Bph1/9-2"),
         V1 = str_replace_all(V1, "Bph1_9-7", "Bph1/9-7"),
         V1 = str_replace_all(V1, "Bph1_9-9", "Bph1/9-9"),
         V1 = str_replace_all(V1, "CD3_1", "CD3.1"),
         V1 = str_replace_all(V1, "Dm1_Uk-3", "Dm1^Uk-3"),
         V1 = str_replace_all(V1, "Dm2d_Uk-1", "Dm2d^Uk-1"),
         V1 = str_replace_all(V1, "Dm2h_Bla-1", "Dm2h^Bla-1"),
         V1 = str_replace_all(V1, "DM2h_Ler", "DM2h^Ler"),
         V1 = str_replace_all(V1, "Dm2h_Uk-1", "Dm2h^Uk-1"),
         V1 = str_replace_all(V1, "DM10_Col-0", "DM10^Col-0"),
         V1 = str_replace_all(V1, "DM10_Tuescha9", "DM10^Tuescha9"),
         V1 = str_replace_all(V1, "GmNNL1_HT1", "GmNNL1^HT1"),
         V1 = str_replace_all(V1, "L_1", "L^1"),
         V1 = str_replace_all(V1, "L_1a", "L^1a"),
         V1 = str_replace_all(V1, "L_1c", "L^1c"),
         V1 = str_replace_all(V1, "L_2", "L^2"),
         V1 = str_replace_all(V1, "L_2b", "L^2b"),
         V1 = str_replace_all(V1, "L_3", "L^3"),
         V1 = str_replace_all(V1, "L_4", "L^4"),
         V1 = str_replace_all(V1, "Pbr1_b", "Pbr1.b"),
         V1 = str_replace_all(V1, "Pbr1_c", "Pbr1.c"),
         V1 = str_replace_all(V1, "Prv_1", "Prv^1"),
         V1 = str_replace_all(V1, "Prv_2", "Prv^2"),
         V1 = str_replace_all(V1, "Rpi-chc1_1", "Rpi-chc1.1"),
         V1 = str_replace_all(V1, "Rpi-edn1_1", "Rpi-edn1.1"),
         V1 = str_replace_all(V1, "Rpi-hcb1_1", "Rpi-hcb1.1"),
         V1 = str_replace_all(V1, "Rpi-hcb1_2", "Rpi-hcb1.2"),
         V1 = str_replace_all(V1, "Rpi-hjt1_1", "Rpi-hjt1.1"),
         V1 = str_replace_all(V1, "Rpi-hjt1_2", "Rpi-hjt1.2"),
         V1 = str_replace_all(V1, "Rpi-hjt1_3", "Rpi-hjt1.3"),
         V1 = str_replace_all(V1, "Rpi-mcq1_1", "Rpi-mcq1.1"),
         V1 = str_replace_all(V1, "Rpi-mcq1_2", "Rpi-mcq1.2"),
         V1 = str_replace_all(V1, "Rpi-snk1_1", "Rpi-snk1.1"),
         V1 = str_replace_all(V1, "Rpi-snk1_2", "Rpi-snk1.2"),
         V1 = str_replace_all(V1, "Rpi-vnt1_1", "Rpi-vnt1.1"),
         V1 = str_replace_all(V1, "Rpi-vnt1_2", "Rpi-vnt1.2"),
         V1 = str_replace_all(V1, "Rpi-vnt1_3", "Rpi-vnt1.3"),
         V1 = str_replace_all(V1, "RPP7_Koch-1", "RPP7^Koch-1"),
         V1 = str_replace_all(V1, "RPP7_Krazo-2", "RPP7^Krazo-2"),
         V1 = str_replace_all(V1, "RPP7_Mrk-0", "RPP7^Mrk-0"),
         V1 = str_replace_all(V1, "RPP7b_Lerik1-3", "RPP7b^Lerik1-3"),
         V1 = str_replace_all(V1, "RPS4_No-0", "RPS4^No-0"),
         V1 = str_replace_all(V1, "Tm2_2", "Tm2^2"),
         V1 = str_replace_all(V1, "WRR4A_Col-0", "WRR4A^Col-0"),
         V1 = str_replace_all(V1, "WRR4B_Col-0", "WRR4B^Col-0"),
         V1 = str_replace_all(V1, "WRR4B_Ws-2", "WRR4B^Ws-2"),
         V1 = str_replace_all(V1, "WRR8_Sf-2", "WRR8^Sf-2"),
         V1 = str_replace_all(V1, "WRR9_Hi-0", "WRR9^Hi-0"),
         V1 = str_replace_all(V1, "WRR12_Ler-0", "WRR12^Ler-0"),
         V1 = str_replace_all(V1, "WRR4A_HR-5", "WRR4A^HR-5"),
         V1 = str_replace_all(V1, "WRR4A_Oy-0", "WRR4A^Oy-0"))

NBARC_DEDUP %>%
  write.table("Supplemental_dataset_10_RefPlantNLR_v.CURRENT_xxx_AA_NBARC_deduplictated.fasta", sep="\t", row.names = FALSE, col.names = FALSE, na = "", quote=FALSE)

NBARC <- read.delim("Supplemental_dataset_01_RefPlantNLR_v.CURRENT_xxx_AA_RENAMED_NBARC.fasta", header=FALSE, sep="\t", stringsAsFactors = FALSE) %>%
  mutate(V1 = str_replace_all(V1, "AtNRG1_1", "AtNRG1.1"),
         V1 = str_replace_all(V1, "AtNRG1_2", "AtNRG1.2"),
         V1 = str_replace_all(V1, "AtNRG1_3", "AtNRG1.3"),
         V1 = str_replace_all(V1, "Bph1_9-1", "Bph1/9-1"),
         V1 = str_replace_all(V1, "Bph1_9-2", "Bph1/9-2"),
         V1 = str_replace_all(V1, "Bph1_9-7", "Bph1/9-7"),
         V1 = str_replace_all(V1, "Bph1_9-9", "Bph1/9-9"),
         V1 = str_replace_all(V1, "CD3_1", "CD3.1"),
         V1 = str_replace_all(V1, "Dm1_Uk-3", "Dm1^Uk-3"),
         V1 = str_replace_all(V1, "Dm2d_Uk-1", "Dm2d^Uk-1"),
         V1 = str_replace_all(V1, "Dm2h_Bla-1", "Dm2h^Bla-1"),
         V1 = str_replace_all(V1, "DM2h_Ler", "DM2h^Ler"),
         V1 = str_replace_all(V1, "Dm2h_Uk-1", "Dm2h^Uk-1"),
         V1 = str_replace_all(V1, "DM10_Col-0", "DM10^Col-0"),
         V1 = str_replace_all(V1, "DM10_Tuescha9", "DM10^Tuescha9"),
         V1 = str_replace_all(V1, "GmNNL1_HT1", "GmNNL1^HT1"),
         V1 = str_replace_all(V1, "L_1", "L^1"),
         V1 = str_replace_all(V1, "L_1a", "L^1a"),
         V1 = str_replace_all(V1, "L_1c", "L^1c"),
         V1 = str_replace_all(V1, "L_2", "L^2"),
         V1 = str_replace_all(V1, "L_2b", "L^2b"),
         V1 = str_replace_all(V1, "L_3", "L^3"),
         V1 = str_replace_all(V1, "L_4", "L^4"),
         V1 = str_replace_all(V1, "Pbr1_b", "Pbr1.b"),
         V1 = str_replace_all(V1, "Pbr1_c", "Pbr1.c"),
         V1 = str_replace_all(V1, "Prv_1", "Prv^1"),
         V1 = str_replace_all(V1, "Prv_2", "Prv^2"),
         V1 = str_replace_all(V1, "Rpi-chc1_1", "Rpi-chc1.1"),
         V1 = str_replace_all(V1, "Rpi-edn1_1", "Rpi-edn1.1"),
         V1 = str_replace_all(V1, "Rpi-hcb1_1", "Rpi-hcb1.1"),
         V1 = str_replace_all(V1, "Rpi-hcb1_2", "Rpi-hcb1.2"),
         V1 = str_replace_all(V1, "Rpi-hjt1_1", "Rpi-hjt1.1"),
         V1 = str_replace_all(V1, "Rpi-hjt1_2", "Rpi-hjt1.2"),
         V1 = str_replace_all(V1, "Rpi-hjt1_3", "Rpi-hjt1.3"),
         V1 = str_replace_all(V1, "Rpi-mcq1_1", "Rpi-mcq1.1"),
         V1 = str_replace_all(V1, "Rpi-mcq1_2", "Rpi-mcq1.2"),
         V1 = str_replace_all(V1, "Rpi-snk1_1", "Rpi-snk1.1"),
         V1 = str_replace_all(V1, "Rpi-snk1_2", "Rpi-snk1.2"),
         V1 = str_replace_all(V1, "Rpi-vnt1_1", "Rpi-vnt1.1"),
         V1 = str_replace_all(V1, "Rpi-vnt1_2", "Rpi-vnt1.2"),
         V1 = str_replace_all(V1, "Rpi-vnt1_3", "Rpi-vnt1.3"),
         V1 = str_replace_all(V1, "RPP7_Koch-1", "RPP7^Koch-1"),
         V1 = str_replace_all(V1, "RPP7_Krazo-2", "RPP7^Krazo-2"),
         V1 = str_replace_all(V1, "RPP7_Mrk-0", "RPP7^Mrk-0"),
         V1 = str_replace_all(V1, "RPP7b_Lerik1-3", "RPP7b^Lerik1-3"),
         V1 = str_replace_all(V1, "RPS4_No-0", "RPS4^No-0"),
         V1 = str_replace_all(V1, "Tm2_2", "Tm2^2"),
         V1 = str_replace_all(V1, "WRR4A_Col-0", "WRR4A^Col-0"),
         V1 = str_replace_all(V1, "WRR4B_Col-0", "WRR4B^Col-0"),
         V1 = str_replace_all(V1, "WRR4B_Ws-2", "WRR4B^Ws-2"),
         V1 = str_replace_all(V1, "WRR8_Sf-2", "WRR8^Sf-2"),
         V1 = str_replace_all(V1, "WRR9_Hi-0", "WRR9^Hi-0"),
         V1 = str_replace_all(V1, "WRR12_Ler-0", "WRR12^Ler-0"),
         V1 = str_replace_all(V1, "WRR4A_HR-5", "WRR4A^HR-5"),
         V1 = str_replace_all(V1, "WRR4A_Oy-0", "WRR4A^Oy-0"))

NBARC %>%
  write.table("Supplemental_dataset_09_RefPlantNLR_v.CURRENT_xxx_AA_NBARC.fasta", sep="\t", row.names = FALSE, col.names = FALSE, na = "", quote=FALSE)
```
