# Supplementary material for: RefPlantNLR is a comprehensive collection of experimentally validated plant disease resistance proteins from the NLR family
Source: PLoS Biol. 2021 Oct 20;19(10):e3001124. doi: 10.1371/journal.pbio.3001124 (PMC8559963; doi:10.1371/journal.pbio.3001124)
Supplement: S4 Appendix — (ZIP) [file pbio.3001124.s035.zip › Appendix_S4_Annotation_conversion/AppendixS4_CJID_conversion.Rmd]

---
title: "RefPlantNLR appendix S: cJID annotation"
author: "J Kourelis"
output: 
  html_document:
    toc: TRUE
---

```{r libraries, echo=FALSE, warning=FALSE, message=FALSE}
library(tidyverse)
library(splitstackshape)
```

# Description

R script used to generate benchmarking of NLR extraction tools using the Arabidopsis, tomato, and rice proteomes/transcriptomes

## The data

* cJID HMM search
    
```text
hmmsearch --domtblout CJID.txt abe3069_Data_S1.hmm Supplemental_dataset_01_RefPlantNLR_v.CURRENT_xxx_AA_RENAMED.fasta
```

## Modify

```{r, echo=FALSE, warning=FALSE, message=FALSE}
Conversion <- readxl::read_xlsx("LRR_Predictor_conversion")

CJID <- read.delim("CJID.txt", header=FALSE, sep="", stringsAsFactors = FALSE, skip = 3) %>%
  cSplit("V1", sep = "   ", direction = "wide") %>%
  select("Name" = V1_1, "E-value" = V7, "score_fl" = V8, "bias_fl" = V9, "c-Evalue" = V12, "i-Evalue" = V13, "score_domain" = V14, "bias_domain" = V15, "alignment_start" = V18, "alignment_end" = V19, "env_start" = V20, "env_end" = V21, "acc" = V22) %>%
  filter(Name != "#",
         score_domain >= 10) %>%
  left_join(Conversion, by = c("Name" = "LRR_Predictor_name")) %>%
  select(-Name) 

CJID_GFF <- CJID %>%
  mutate(start = env_start,
         end = env_end,
         source = "HMMER3",
         feature = "Region",
         score = as.character(score_domain),
         strand = "+",
         frame = ".",
         attribute = paste0("Name=C-JID", ";region_name=C-terminal jelly roll/Ig-like domain", ";note=jelly roll/Ig-like domain [structural motif]", ";NCBI Feature Key=Region"),
         attribute = str_replace_all(attribute, "[\\r\\n\\t]+", " ")) %>% # Remove tabs and linebreaks)
  select(seqname, source, feature, start, end, score, strand, frame, attribute)

CJID_GFF %>%
  write.table("Supplemental_dataset_xx_RefPlantNLR_v.CURRENT_xxx_CJID.gff3", sep="\t", row.names = FALSE, col.names = FALSE, na = "", quote=FALSE)
```
