# Supplementary material for: RefPlantNLR is a comprehensive collection of experimentally validated plant disease resistance proteins from the NLR family
Source: PLoS Biol. 2021 Oct 20;19(10):e3001124. doi: 10.1371/journal.pbio.3001124 (PMC8559963; doi:10.1371/journal.pbio.3001124)
Supplement: S4 Appendix — (ZIP) [file pbio.3001124.s035.zip › Appendix_S4_Annotation_conversion/Supplemental_dataset_01_RefPlantNLR_v.20210712_481_AA_RENAMED_NLRtracker.tsv]

seqname	Status	Subclass (putative)	Domain	Domain architecture simplified
3gG2	NLR	CC-NLR	(CC)(NBARC)(LRR)	CNL
Adnr1	NLR	CC-NLR	(ANK)(CC)(NBARC)(LRR)(WRKY)	OCNLO
Adnr1-RGA4	NLR	CC-NLR	(CC)(NBARC)(LRR)	CNL
ADR1	NLR	CCR-NLR	(RPW8)(NBARC)(LRR)	RNL
ADR1-L1	NLR	CCR-NLR	(RPW8)(NBARC)(LRR)	RNL
ADR1-L2	NLR	CCR-NLR	(RPW8)(NBARC)(LRR)	RNL
ADR1-L3	NLR	CC-NLR or CCR-NLR or CCG10-NLR	(NBARC)(LRR)	NL
AhRRS5	NLR	CC-NLR	(CC)(NBARC)(LRR)	CNL
alpha-CMV	NLR	CC-NLR	(CC)(NBARC)(LRR)	CNL
alpha-WOLF10	NLR	CC-NLR	(CC)(NBARC)(LRR)(LRR)	CNL
alpha-WOLF11	NLR	CC-NLR	(CC)(NBARC)(LRR)(LRR)	CNL
alpha-WOLF12	NLR	CC-NLR	(CC)(NBARC)(LRR)	CNL
alpha-WOLF15	NLR	CC-NLR	(CC)(NBARC)(LRR)(LRR)	CNL
alpha-WOLF16	NLR	CC-NLR	(CC)(NBARC)(LRR)(LRR)	CNL
alpha-WOLF18	NLR	CC-NLR	(CC)(NBARC)(LRR)	CNL
alpha-WOLF2	NLR	CC-NLR	(CC)(NBARC)(LRR)(LRR)	CNL
alpha-WOLF2a	NLR	CC-NLR	(CC)(NBARC)(LRR)	CNL
alpha-WOLF4	NLR	CC-NLR	(CC)(NBARC)(LRR)	CNL
alpha-WOLF4a	NLR	CC-NLR	(CC)(NBARC)(LRR)	CNL
alpha-WOLF6	NLR	CC-NLR	(CC)(NBARC)(LRR)	CNL
alpha-WOLF6b	NLR	CC-NLR	(CC)(NBARC)(LRR)	CNL
alpha-WOLF6c	NLR	CC-NLR	(CC)(NBARC)(LRR)	CNL
alpha-WOLF7	NLR	CC-NLR	(CC)(NBARC)(LRR)	CNL
alpha-WOLF8	NLR	CC-NLR	(CC)(NBARC)(LRR)	CNL
alpha-WOLF9	NLR	CC-NLR	(CC)(NBARC)(LRR)(LRR)	CNL
AtNRG1_1	NLR	CCR-NLR	(RPW8)(NBARC)(LRR)	RNL
AtNRG1_2	NLR	CCR-NLR	(RPW8)(NBARC)(LRR)	RNL
AtNRG1_3	degenerate NLR	CC-NLR or CCR-NLR or CCG10-NLR	(LRR)	L
BAR1	NLR	TIR-NLR	(TIR)(NBARC)(LRR)	TNL
beta-WOLF0	NLR	CC-NLR	(CC)(NBARC)(LRR)	CNL
beta-WOLF11	NLR	CC-NLR	(CC)(NBARC)(LRR)	CNL
beta-WOLF3	NLR	CC-NLR	(CC)(NBARC)(LRR)	CNL
beta-WOLF5a	NLR	CC-NLR	(CC)(NBARC)(LRR)	CNL
beta-WOLF5b	NLR	CC-NLR	(CC)(NBARC)(LRR)	CNL
beta-WOLF6b	NLR	CC-NLR	(CC)(NBARC)(LRR)	CNL
beta-WOLF9	NLR	CC-NLR	(CC)(NBARC)(LRR)(LRR)	CNL
BjuWRR1	NLR	CC-NLR	(CC)(NBARC)(LRR)	CNL
Bph1_9-1	NLR	CC-NLR	(CC)(NBARC)(NBARC)(LRR)	CNNL
Bph1_9-2	NLR	CC-NLR	(CC)(NBARC)(NBARC)(LRR)	CNNL
Bph1_9-7	NLR	CC-NLR	(CC)(NBARC)(NBARC)(LRR)	CNNL
Bph1_9-9	NLR	CC-NLR	(CC)(NBARC)(NBARC)(LRR)	CNNL
Bph14	NLR	CC-NLR	(CC)(NBARC)(LRR)(LRR)	CNL
Bs2	NLR	CC-NLR	(CC)(NBARC)(LRR)	CNL
Bs4	NLR	TIR-NLR	(TIR)(NBARC)(LRR)	TNL
CaMi	NLR	CC-NLR	(CC)(NBARC)(LRR)	CNL
CaPtr1	NLR	CC-NLR	(CC)(NBARC)(LRR)	CNL
CAR1	NLR	CC-NLR	(CC)(NBARC)(LRR)	CNL
CcRpp1	NLR	CC-NLR	(CC)(NBARC)(LRR)	CNL
CD3_1	NLR	CC-NLR	(NBARC)(LRR)	NL
CHS1	NLR	TIR-NLR	(TIR)(NBARC)	TN
CHS3	NLR	TIR-NLR	(TIR)(NBARC)(LRR)(OTHER)(OTHER)	TNLO
CNL-11990	NLR	CC-NLR	(CC)(NBARC)(LRR)	CNL
CSA1	NLR	TIR-NLR	(TIR)(NBARC)(LRR)	TNL
CW9	NLR	CC-NLR	(CC)(NBARC)(LRR)	CNL
DAR5	NLR	CCR-NLR	(RPW8)(NBARC)(OTHER)(OTHER)	RNO
DES1	NLR	CC-NLR	(CC)(NBARC)(LRR)	CNL
Dm1_Uk-3	NLR	TIR-NLR	(TIR)(NBARC)(LRR)	TNL
DM10_Col-0	NLR	TIR-NLR	(TIR)(NBARC)(LRR)	TNL
DM10_Tuescha9	NLR	TIR-NLR	(TIR)(NBARC)(LRR)	TNL
Dm2d_Uk-1	NLR	TIR-NLR	(TIR)(NBARC)(LRR)	TNL
Dm2h_Bla-1	NLR	TIR-NLR	(TIR)(NBARC)(LRR)	TNL
DM2h_Ler	NLR	TIR-NLR	(TIR)(NBARC)(LRR)	TNL
Dm2h_Uk-1	NLR	TIR-NLR	(TIR)(NBARC)(LRR)	TNL
DSC1	NLR	CC-NLR	(TIR)(NBARC)(LRR)	TNL
DSC2	NLR	TIR-NLR	(TIR)(NBARC)(LRR)	TNL
FB_MR5	NLR	CC-NLR	(CC)(NBARC)(LRR)(LRR)	CNL
Fom-1	NLR	TIR-NLR	(TIR)(NBARC)(LRR)	TNL
Fom-2	NLR	CC-NLR	(CC)(NBARC)(LRR)	CNL
GbaNA1	NLR	CC-NLR	(NBARC)(LRR)	NL
GhDSC1	NLR	TIR-NLR	(TIR)(NBARC)(LRR)	TNL
GmKR3	NLR	TIR-NLR	(TIR)(NBARC)	TN
GmNNL1_HT1	NLR	TIR-NLR	(TIR)(NBARC)(LRR)	TNL
Gpa2	NLR	CC-NLR	(CC)(NBARC)(LRR)	CNL
Gro1-4	NLR	TIR-NLR	(TIR)(NBARC)(LRR)(LRR)	TNL
HcMLA1	NLR	CC-NLR	(CC)(NBARC)(LRR)	CNL
Hero-A	NLR	CC-NLR	(CC)(NBARC)(LRR)	CNL
HRG1	NLR	TIR-NLR	(TIR)(NBARC)(LRR)	TNL
Hrt1	NLR	CC-NLR	(CC)(NBARC)(LRR)	CNL
HvPm3	NLR	CC-NLR	(CC)(NBARC)(LRR)	CNL
HvRGA1	NLR	CC-NLR	(CC)(NBARC)(LRR)	CNL
I2	NLR	CC-NLR	(CC)(NBARC)(LRR)	CNL
KR1	NLR	TIR-NLR	(TIR)(NBARC)(LRR)	TNL
L	NLR	TIR-NLR	(TIR)(NBARC)(LRR)	TNL
L_1	NLR	CC-NLR	(CC)(NBARC)(LRR)	CNL
L_1a	NLR	CC-NLR	(CC)(NBARC)(LRR)(LRR)	CNL
L_1c	NLR	CC-NLR	(CC)(NBARC)(LRR)	CNL
L_2	NLR	CC-NLR	(CC)(NBARC)(LRR)(LRR)	CNL
L_2b	NLR	CC-NLR	(CC)(NBARC)(LRR)	CNL
L_3	NLR	CC-NLR	(CC)(NBARC)(LRR)(LRR)	CNL
L_4	NLR	CC-NLR	(CC)(NBARC)(LRR)	CNL
L1	NLR	TIR-NLR	(TIR)(NBARC)(LRR)	TNL
L10	NLR	TIR-NLR	(TIR)(NBARC)(LRR)	TNL
L11	NLR	TIR-NLR	(TIR)(NBARC)(LRR)	TNL
L2	NLR	TIR-NLR	(TIR)(NBARC)(LRR)	TNL
L3	NLR	TIR-NLR	(TIR)(NBARC)(LRR)	TNL
L4	NLR	TIR-NLR	(TIR)(NBARC)(LRR)	TNL
L5	NLR	TIR-NLR	(TIR)(NBARC)(LRR)	TNL
L6	NLR	TIR-NLR	(TIR)(NBARC)(LRR)	TNL
L7	NLR	TIR-NLR	(TIR)(NBARC)(LRR)	TNL
L8	NLR	TIR-NLR	(TIR)(NBARC)(LRR)	TNL
L9	NLR	TIR-NLR	(TIR)(NBARC)(LRR)	TNL
LAZ5	NLR	TIR-NLR	(TIR)(NBARC)(LRR)	TNL
Le4	NLR	CC-NLR	(CC)(NBARC)(LRR)	CNL
LH	NLR	TIR-NLR	(TIR)(NBARC)(LRR)(LRR)	TNL
LOV1	NLR	CC-NLR	(CC)(NBARC)(LRR)	CNL
Lr1	NLR	CC-NLR	(NBARC)(LRR)	NL
Lr10	NLR	CC-NLR	(CC)(NBARC)(LRR)	CNL
Lr13_ha	NLR	CC-NLR	(CC)(NBARC)(LRR)	CNL
Lr13_hb	NLR	CC-NLR	(CC)(NBARC)(LRR)	CNL
Lr21	NLR	CC-NLR	(NBARC)(LRR)	NL
Lr22a	NLR	CC-NLR	(CC)(NBARC)(LRR)	CNL
Lr22a_sus	NLR	CC-NLR	(CC)(NBARC)(LRR)	CNL
M	NLR	TIR-NLR	(TIR)(NBARC)(LRR)	TNL
Ma	NLR	TIR-NLR	(TIR)(NBARC)(LRR)	TNL
Mal-R	NLR	CC-NLR	(CC)(NBARC)(LRR)	CNL
MdNLR16	NLR	TIR-NLR	(TIR)(NBARC)(LRR)	TNL
Mi-1	NLR	CC-NLR	(CC)(NBARC)(LRR)	CNL
MLA1	NLR	CC-NLR	(CC)(NBARC)(LRR)	CNL
MLA10	NLR	CC-NLR	(CC)(NBARC)(LRR)	CNL
MLA12	NLR	CC-NLR	(CC)(NBARC)(LRR)	CNL
MLA13	NLR	CC-NLR	(CC)(NBARC)(LRR)	CNL
MLA16-1	NLR	CC-NLR	(CC)(NBARC)(LRR)	CNL
MLA18-1	NLR	CC-NLR	(CC)(NBARC)(LRR)	CNL
MLA18-2	NLR	CC-NLR	(CC)(NBARC)(LRR)	CNL
MLA19-1	NLR	CC-NLR	(CC)(NBARC)(LRR)	CNL
MLA2	NLR	CC-NLR	(CC)(NBARC)(LRR)	CNL
MLA22	NLR	CC-NLR	(CC)(NBARC)(LRR)	CNL
MLA23	NLR	CC-NLR	(CC)(NBARC)(LRR)	CNL
MLA25-1	NLR	CC-NLR	(CC)(NBARC)(LRR)	CNL
MLA27-1	NLR	CC-NLR	(CC)(NBARC)(LRR)	CNL
MLA27-2	NLR	CC-NLR	(CC)(NBARC)(LRR)	CNL
MLA28-1	NLR	CC-NLR	(CC)(NBARC)(LRR)	CNL
MLA3	NLR	CC-NLR	(CC)(NBARC)(LRR)	CNL
MLA30-1	NLR	CC-NLR	(CC)(NBARC)(LRR)	CNL
MLA31-1	NLR	CC-NLR	(CC)(NBARC)(LRR)	CNL
MLA32	NLR	CC-NLR	(CC)(NBARC)(LRR)	CNL
MLA34	NLR	CC-NLR	(CC)(NBARC)(LRR)	CNL
MLA35-1	NLR	CC-NLR	(CC)(NBARC)(LRR)	CNL
MLA36-1	NLR	CC-NLR	(CC)(NBARC)(LRR)	CNL
MLA37-1	NLR	CC-NLR	(CC)(NBARC)(LRR)	CNL
MLA39-1	NLR	CC-NLR	(CC)(NBARC)(LRR)	CNL
MLA6	NLR	CC-NLR	(CC)(NBARC)(LRR)	CNL
MLA7	NLR	CC-NLR	(CC)(NBARC)(LRR)	CNL
MLA8	NLR	CC-NLR	(CC)(NBARC)(LRR)	CNL
MLA9	NLR	CC-NLR	(CC)(NBARC)(LRR)	CNL
MrRPV1	NLR	TIR-NLR	(TIR)(NBARC)(LRR)	TNL
MrRUN1	NLR	TIR-NLR	(TIR)(NBARC)(LRR)	TNL
muRdr1A	NLR	TIR-NLR	(TIR)(NBARC)(LRR)	TNL
muRdr1H	NLR	TIR-NLR	(TIR)(NBARC)(LRR)	TNL
N	NLR	TIR-NLR	(TIR)(NBARC)(LRR)	TNL
Napostrophe	NLR	CC-NLR	(CC)(NBARC)(LRR)	CNL
NbADR1	NLR	CCR-NLR	(RPW8)(NBARC)(LRR)	RNL
NbNRC2a	NLR	CC-NLR	(CC)(NBARC)(LRR)	CNL
NbNRC2b	NLR	CC-NLR	(CC)(NBARC)(LRR)	CNL
NbNRC3	NLR	CC-NLR	(CC)(NBARC)(LRR)	CNL
NbNRC4a	NLR	CC-NLR	(CC)(NBARC)(LRR)	CNL
NbNRC4b	NLR	CC-NLR	(CC)(NBARC)(LRR)	CNL
NbNRC4c	NLR	CC-NLR	(CC)(NBARC)(LRR)	CNL
NbPRFa	NLR	CC-NLR	(R1)(CC)(CC)(NBARC)(LRR)	BCCNL
NbPRFb	NLR	CC-NLR	(R1)(CC)(CC)(NBARC)(LRR)	BCCNL
NbPtr1	NLR	CC-NLR	(CC)(NBARC)(LRR)	CNL
NbZAR1	NLR	CC-NLR	(CC)(NBARC)(LRR)	CNL
Ngc-D	NLR	TIR-NLR	(TIR)(NBARC)(LRR)	TNL
NiattPtr1	NLR	CC-NLR	(CC)(NBARC)(LRR)	CNL
NitabPtr1	NLR	CC-NLR	(CC)(NBARC)(LRR)	CNL
NLS1	NLR	CC-NLR	(CC)(NBARC)(LRR)	CNL
NRC0	NLR	CC-NLR	(CC)(NBARC)(LRR)	CNL
NRC1	NLR	CC-NLR	(CC)(NBARC)(LRR)	CNL
NRC2	NLR	CC-NLR	(CC)(NBARC)(LRR)	CNL
NRC3	NLR	CC-NLR	(CC)(NBARC)(LRR)	CNL
NRC4a	NLR	CC-NLR	(CC)(NBARC)(LRR)	CNL
NRC4b	NLR	CC-NLR	(CC)(NBARC)(LRR)	CNL
NRC6	NLR	CC-NLR	(CC)(NBARC)(LRR)	CNL
NRG1	NLR	CCR-NLR	(RPW8)(NBARC)(LRR)	RNL
NtomPtr1	NLR	CC-NLR	(CC)(NBARC)(LRR)	CNL
NtTPN1	NLR	CC-NLR	(NBARC)(LRR)	NL
P	NLR	TIR-NLR	(TIR)(NBARC)(LRR)	TNL
P2	NLR	TIR-NLR	(TIR)(NBARC)(LRR)	TNL
Pb1	degenerate NLR	CC-NLR	(CC)(PLOOP)(LRR)	CPL
Pbr1_b	NLR	CC-NLR	(CC)(NBARC)(LRR)	CNL
Pbr1_c	NLR	CC-NLR	(CC)(NBARC)(LRR)	CNL
Pc	NLR	CC-NLR	(CC)(NBARC)(LRR)	CNL
Ph-3	NLR	CC-NLR	(CC)(NBARC)(LRR)	CNL
Pi-ta	NLR	CC-NLR	(CC)(NBARC)(LRR)(TRX)	CNLO
Pi-ta-RGA4	NLR	CC-NLR	(CC)(NBARC)(LRR)	CNL
Pi1-5	NLR	CC-NLR	(CC)(HMA)(NBARC)(LRR)	CONL
Pi1-6	NLR	CC-NLR	(CC)(NBARC)(LRR)	CNL
Pi2	NLR	CC-NLR	(CC)(NBARC)(LRR)	CNL
Pi35	NLR	CC-NLR	(CC)(NBARC)(LRR)	CNL
Pi36	NLR	CC-NLR	(CC)(NBARC)(LRR)	CNL
Pi37	NLR	CC-NLR	(CC)(NBARC)(LRR)	CNL
Pi5-1	NLR	CC-NLR	(CC)(NBARC)(LRR)	CNL
Pi5-2	NLR	CC-NLR	(CC)(NBARC)(LRR)	CNL
Pi5-3	NLR	CC-NLR	(CC)(NBARC)(LRR)(HMA)	CNLO
Pi54	NLR	CC-NLR or CCR-NLR or CCG10-NLR	(NBARC)(LRR)	NL
Pi63	NLR	CC-NLR	(CC)(NBARC)(LRR)(LRR)	CNL
Pi64	NLR	CC-NLR	(CC)(NBARC)(LRR)(LRR)	CNL
Pi7-J-1	NLR	CC-NLR	(CC)(HMA)(NBARC)(LRR)	CONL
Pi7-J-2	NLR	CC-NLR	(CC)(NBARC)(LRR)	CNL
Pi9	NLR	CC-NLR	(CC)(NBARC)(LRR)	CNL
Pia-1	NLR	CC-NLR	(CC)(NBARC)(LRR)	CNL
Pia-2	NLR	CC-NLR	(CC)(NBARC)(LRR)(HMA)	CNLO
Pib	NLR	CC-NLR	(CC)(NBARC)(NBARC)(LRR)	CNNL
Pid3	NLR	CC-NLR	(CC)(NBARC)(LRR)	CNL
Pid3-A4	NLR	CC-NLR	(CC)(NBARC)(LRR)	CNL
Pid3-I1	NLR	CC-NLR	(CC)(NBARC)(LRR)	CNL
Pid3-W3	NLR	CC-NLR	(CC)(NBARC)(LRR)	CNL
Pid3-W4	NLR	CC-NLR	(CC)(NBARC)(LRR)	CNL
PigmR	NLR	CC-NLR	(CC)(NBARC)(LRR)	CNL
PigmS	NLR	CC-NLR	(CC)(NBARC)(LRR)	CNL
PIH-X	NLR	CC-NLR	(CC)(NBARC)(LRR)	CNL
Pii-1	NLR	CC-NLR	(CC)(NBARC)(LRR)	CNL
Pii-2	NLR	CC-NLR	(CC)(NBARC)(LRR)	CNL
Pik-1	NLR	CC-NLR	(CC)(HMA)(NBARC)(LRR)	CONL
Pik-2	NLR	CC-NLR	(CC)(NBARC)(LRR)	CNL
Pik-e1	NLR	CC-NLR	(CC)(HMA)(NBARC)(LRR)	CONL
Pik-e2	NLR	CC-NLR	(CC)(NBARC)(LRR)	CNL
Pik-h1	NLR	CC-NLR	(CC)(HMA)(NBARC)(LRR)	CONL
Pik-h2	NLR	CC-NLR	(CC)(NBARC)(LRR)	CNL
Pik-m1	NLR	CC-NLR	(CC)(HMA)(NBARC)(LRR)	CONL
Pik-m2	NLR	CC-NLR	(CC)(NBARC)(LRR)	CNL
Pik-p1	NLR	CC-NLR	(CC)(HMA)(NBARC)(LRR)	CONL
Pik-p2	NLR	CC-NLR	(CC)(NBARC)(LRR)	CNL
Pik-s1	NLR	CC-NLR	(CC)(HMA)(NBARC)(LRR)	CONL
Pik-s2	NLR	CC-NLR	(CC)(NBARC)(LRR)	CNL
PIK5-NP	NLR	CC-NLR	(CC)(NBARC)(LRR)	CNL
PIK6-NP	NLR	CC-NLR	(CC)(NBARC)(LRR)	CNL
PiPR1	NLR	CC-NLR	(CC)(BED)(NBARC)(LRR)	CONL
Pish	NLR	CC-NLR	(CC)(NBARC)(LRR)(LRR)	CNL
Pit	NLR	CC-NLR	(CC)(NBARC)(LRR)	CNL
Piz-t	NLR	CC-NLR	(CC)(NBARC)(LRR)	CNL
Pl17	NLR	TIR-NLR	(TIR)(NBARC)(LRR)	TNL
Pl8	NLR	CC-NLR	(CC)(NBARC)(LRR)	CNL
Pm17	NLR	CC-NLR	(CC)(NBARC)(LRR)	CNL
Pm1a	NLR	CC-NLR	(CC)(NBARC)(LRR)	CNL
Pm21	NLR	CC-NLR	(CC)(NBARC)(LRR)	CNL
Pm2a	NLR	CC-NLR	(CC)(NBARC)(LRR)	CNL
Pm2d	NLR	CC-NLR	(CC)(NBARC)(LRR)	CNL
Pm2e	NLR	CC-NLR	(CC)(NBARC)(LRR)	CNL
Pm2f	NLR	CC-NLR	(CC)(NBARC)(LRR)	CNL
Pm2g	NLR	CC-NLR	(CC)(NBARC)(LRR)	CNL
Pm2h	NLR	CC-NLR	(CC)(NBARC)(LRR)	CNL
Pm2i	NLR	CC-NLR	(CC)(NBARC)(LRR)	CNL
Pm2j	NLR	CC-NLR	(CC)(NBARC)(LRR)	CNL
Pm3a	NLR	CC-NLR	(CC)(NBARC)(LRR)	CNL
Pm3b	NLR	CC-NLR	(CC)(NBARC)(LRR)	CNL
Pm3c	NLR	CC-NLR	(CC)(NBARC)(LRR)	CNL
Pm3CS	NLR	CC-NLR	(CC)(NBARC)(LRR)	CNL
Pm3d	NLR	CC-NLR	(CC)(NBARC)(LRR)	CNL
Pm3e	NLR	CC-NLR	(CC)(NBARC)(LRR)	CNL
Pm3f	NLR	CC-NLR	(CC)(NBARC)(LRR)	CNL
Pm3g	NLR	CC-NLR	(CC)(NBARC)(LRR)	CNL
Pm3k	NLR	CC-NLR	(CC)(NBARC)(LRR)	CNL
Pm41	NLR	CC-NLR	(CC)(NBARC)(LRR)	CNL
Pm5-BMDM	NLR	CC-NLR	(NBARC)(LRR)	NL
Pm5-CS	NLR	CC-NLR	(NBARC)(LRR)	NL
Pm5-ND	NLR	CC-NLR	(NBARC)(LRR)	NL
Pm5a	NLR	CC-NLR	(NBARC)(LRR)	NL
Pm5b	NLR	CC-NLR	(NBARC)(LRR)	NL
Pm5e	NLR	CC-NLR	(NBARC)(LRR)	NL
Pm60	NLR	CC-NLR	(NBARC)(LRR)(LRR)	NL
Pm60a	NLR	CC-NLR	(NBARC)(LRR)(LRR)	NL
Pm60b	NLR	CC-NLR	(NBARC)(LRR)(LRR)	NL
Pm8	NLR	CC-NLR	(CC)(NBARC)(LRR)	CNL
PmR1	NLR	CC-NLR	(NBARC)(LRR)	NL
Prf	NLR	CC-NLR	(R1)(CC)(CC)(NBARC)(LRR)	BCCNL
Prv_1	NLR	TIR-NLR	(TIR)(NBARC)(LRR)(NBARC)	TNLN
Prv_2	NLR	TIR-NLR	(TIR)(NBARC)(LRR)(NBARC)	TNLN
Ptr1	NLR	CC-NLR	(CC)(NBARC)(LRR)	CNL
PvLOV	NLR	CC-NLR	(CC)(NBARC)(LRR)	CNL
Pvr4	NLR	CC-NLR or CCR-NLR or CCG10-NLR	(NBARC)(LRR)(LRR)	NL
R1	NLR	CC-NLR	(R1)(CC)(NBARC)(LRR)	BCNL
R2	NLR	CC-NLR	(CC)(NBARC)(LRR)	CNL
R2-like	NLR	CC-NLR	(CC)(NBARC)(LRR)	CNL
R3a	NLR	CC-NLR	(CC)(NBARC)(LRR)	CNL
R3b	NLR	CC-NLR	(CC)(NBARC)(LRR)(LRR)	CNL
R8	NLR	CC-NLR	(CC)(NBARC)(LRR)	CNL
R9a	NLR	CC-NLR	(CC)(NBARC)(LRR)	CNL
RAC1	NLR	TIR-NLR	(TIR)(NBARC)(LRR)	TNL
Rcg1	NLR	CC-NLR	(CC)(NBARC)(LRR)	CNL
RCT1	NLR	TIR-NLR	(TIR)(NBARC)(LRR)	TNL
RCY1	NLR	CC-NLR	(CC)(NBARC)(LRR)	CNL
RDG2A	NLR	CC-NLR	(CC)(NBARC)(LRR)	CNL
Rfg1	NLR	TIR-NLR	(TIR)(NBARC)(LRR)	TNL
RFL1	NLR	CC-NLR	(NBARC)(LRR)	NL
RGA2	NLR	CC-NLR	(CC)(NBARC)(NBARC)(LRR)	CNNL
RGA2a	NLR	CC-NLR	(CC)(NBARC)(LRR)(Exo70)	CNLO
RGC2B	NLR	CC-NLR or CCR-NLR or CCG10-NLR	(NBARC)(LRR)	NL
Rj2	NLR	TIR-NLR	(TIR)(NBARC)(LRR)	TNL
rj2_rfg1	NLR	TIR-NLR	(TIR)(NBARC)(LRR)	TNL
RLM1A	NLR	TIR-NLR	(TIR)(NBARC)(LRR)	TNL
RLM1B	NLR	TIR-NLR	(TIR)(NBARC)(LRR)	TNL
RLM3_Col	NLR	TIR-NLR	(TIR)(NBARC)(BRX)(BRX)(BRX)	TNO
Roq1	NLR	TIR-NLR	(TIR)(NBARC)(LRR)	TNL
Rp1-D	NLR	CC-NLR	(CC)(NBARC)(LRR)	CNL
Rp3-1	NLR	CC-NLR	(CC)(NBARC)(LRR)	CNL
Rpa1	NLR	CC-NLR	(CC)(NBARC)(LRR)	CNL
Rpg1b	NLR	CC-NLR	(CC)(NBARC)(LRR)(LRR)	CNL
Rpg1r	NLR	CC-NLR	(CC)(NBARC)(LRR)	CNL
RPG5	NLR	CC-NLR	(CC)(NBARC)(LRR)(PKin)	CNLO
Rph1	NLR	CC-NLR	(CC)(NBARC)(LRR)	CNL
Rph15	NLR	CC-NLR	(CC)(BED)(NBARC)(LRR)(LRR)	CONL
RPi-abpt	NLR	CC-NLR	(CC)(NBARC)(LRR)	CNL
Rpi-amr1e	NLR	CC-NLR	(CC)(NBARC)(LRR)	CNL
Rpi-amr1e-1032	NLR	CC-NLR	(CC)(NBARC)(LRR)	CNL
Rpi-amr1e-1101	NLR	CC-NLR	(CC)(NBARC)(LRR)	CNL
Rpi-amr1e-1123	NLR	CC-NLR	(CC)(NBARC)(LRR)	CNL
Rpi-amr1e-2271	NLR	CC-NLR	(CC)(NBARC)(LRR)	CNL
Rpi-amr1e-2272	NLR	CC-NLR	(CC)(NBARC)(LRR)	CNL
Rpi-amr1e-2300	NLR	CC-NLR	(CC)(NBARC)(LRR)	CNL
Rpi-amr1e-2307	NLR	CC-NLR	(CC)(NBARC)(LRR)	CNL
Rpi-amr1e-3408	NLR	CC-NLR	(CC)(NBARC)(LRR)	CNL
Rpi-amr1e-3409	NLR	CC-NLR	(CC)(NBARC)(LRR)	CNL
Rpi-amr3	NLR	CC-NLR	(CC)(NBARC)(LRR)	CNL
Rpi-amr3-1032	NLR	CC-NLR	(CC)(NBARC)(LRR)	CNL
Rpi-amr3-1101	NLR	CC-NLR	(CC)(NBARC)(LRR)	CNL
Rpi-amr3-2272	NLR	CC-NLR	(CC)(NBARC)(LRR)	CNL
Rpi-amr3-2300	NLR	CC-NLR	(CC)(NBARC)(LRR)	CNL
Rpi-amr3-2307	NLR	CC-NLR	(CC)(NBARC)(LRR)	CNL
Rpi-amr3-2360	NLR	CC-NLR	(CC)(NBARC)(LRR)	CNL
Rpi-amr3-3408	NLR	CC-NLR	(CC)(NBARC)(LRR)	CNL
Rpi-amr3-3409	NLR	CC-NLR	(CC)(NBARC)(LRR)	CNL
Rpi-blb1	NLR	CC-NLR	(CC)(NBARC)(LRR)	CNL
Rpi-blb2	NLR	CC-NLR	(CC)(NBARC)(LRR)	CNL
Rpi-blb3	NLR	CC-NLR	(CC)(NBARC)(LRR)	CNL
Rpi-bt1	NLR	CC-NLR	(CC)(NBARC)(LRR)	CNL
Rpi-chc1_1	NLR	CC-NLR	(CC)(NBARC)(LRR)(LRR)	CNL
Rpi-edn1_1	NLR	CC-NLR	(CC)(NBARC)(LRR)	CNL
Rpi-edn2	NLR	CC-NLR	(CC)(NBARC)(LRR)	CNL
Rpi-hcb1_1	NLR	CC-NLR	(CC)(NBARC)(LRR)	CNL
Rpi-hcb1_2	NLR	CC-NLR	(CC)(NBARC)(LRR)	CNL
Rpi-hjt1_1	NLR	CC-NLR	(CC)(NBARC)(LRR)	CNL
Rpi-hjt1_2	NLR	CC-NLR	(CC)(NBARC)(LRR)	CNL
Rpi-hjt1_3	NLR	CC-NLR	(CC)(NBARC)(LRR)	CNL
Rpi-mcq1_1	NLR	CC-NLR	(CC)(NBARC)(LRR)	CNL
Rpi-mcq1_2	NLR	CC-NLR	(CC)(NBARC)(LRR)	CNL
Rpi-nig3-1084a	NLR	CC-NLR	(CC)(NBARC)(LRR)	CNL
Rpi-nig3-1084b	NLR	CC-NLR	(CC)(NBARC)(LRR)	CNL
Rpi-nig3-1088a	NLR	CC-NLR	(CC)(NBARC)(LRR)	CNL
Rpi-nig3-1088b	NLR	CC-NLR	(CC)(NBARC)(LRR)	CNL
Rpi-pta1	NLR	CC-NLR	(CC)(NBARC)(LRR)	CNL
Rpi-snk1_1	NLR	CC-NLR	(CC)(NBARC)(LRR)	CNL
Rpi-snk1_2	NLR	CC-NLR	(CC)(NBARC)(LRR)	CNL
Rpi-sto1	NLR	CC-NLR	(CC)(NBARC)(LRR)	CNL
Rpi-sto2	NLR	CC-NLR	(CC)(NBARC)(LRR)	CNL
Rpi-vnt1_1	NLR	CC-NLR	(CC)(NBARC)(LRR)	CNL
Rpi-vnt1_2	NLR	CC-NLR	(CC)(NBARC)(LRR)	CNL
Rpi-vnt1_3	NLR	CC-NLR	(CC)(NBARC)(LRR)	CNL
RPM1	NLR	CC-NLR	(CC)(NBARC)(LRR)	CNL
RPP1-EstA	NLR	TIR-NLR	(TIR)(NBARC)(LRR)	TNL
RPP1-NdA	NLR	TIR-NLR	(TIR)(NBARC)(LRR)	TNL
Rpp1-R1	NLR	CC-NLR	(OTHER)(NBARC)(LRR)	ONL
Rpp1-R3	NLR	CC-NLR	(OTHER)(NBARC)(LRR)	ONL
Rpp1-R4	NLR	CC-NLR	(OTHER)(NBARC)(LRR)	ONL
Rpp1-R5	NLR	CC-NLR	(OTHER)(NBARC)(LRR)	ONL
RPP1-WsA	NLR	TIR-NLR	(TIR)(NBARC)(LRR)	TNL
RPP1-WsB	NLR	TIR-NLR	(TIR)(NBARC)(LRR)	TNL
RPP1-WsC	NLR	TIR-NLR	(TIR)(NBARC)(LRR)	TNL
RPP1-ZdrA	NLR	TIR-NLR	(TIR)(NBARC)(LRR)	TNL
RPP13-Nd-1	NLR	CC-NLR	(CC)(NBARC)(LRR)	CNL
RPP13-Rld-2	NLR	CC-NLR	(CC)(NBARC)(LRR)	CNL
RPP13-UKID34	NLR	CC-NLR	(CC)(NBARC)(LRR)	CNL
RPP13-UKID36	NLR	CC-NLR	(CC)(NBARC)(LRR)	CNL
RPP13-UKID5	NLR	CC-NLR	(CC)(NBARC)(LRR)	CNL
RPP13-UKID80	NLR	CC-NLR	(CC)(NBARC)(LRR)	CNL
RPP28	NLR	TIR-NLR	(TIR)(NBARC)(LRR)	TNL
RPP2A	NLR	TIR-NLR	(TIR)(NBARC)(OTHER)(TIR)(NBARC)(LRR)	TNOTNL
RPP2B	NLR	TIR-NLR	(TIR)(NBARC)(LRR)	TNL
RPP39	NLR	CC-NLR	(NBARC)(LRR)	NL
RPP4	NLR	TIR-NLR	(TIR)(NBARC)(LRR)	TNL
Rpp4C4	NLR	UNDETERMINED	(NBARC)(LRR)	NL
RPP5	NLR	TIR-NLR	(TIR)(NBARC)(LRR)(LRR)	TNL
RPP7	NLR	CC-NLR	(CC)(NBARC)(LRR)	CNL
RPP7_Koch-1	NLR	CC-NLR	(CC)(NBARC)(LRR)	CNL
RPP7_Krazo-2	NLR	CC-NLR	(CC)(NBARC)(LRR)	CNL
RPP7_Mrk-0	NLR	CC-NLR	(CC)(NBARC)(LRR)	CNL
RPP7b_Lerik1-3	NLR	CC-NLR	(CC)(NBARC)(LRR)	CNL
RPP8	NLR	CC-NLR	(CC)(NBARC)(LRR)	CNL
rpp8_sus	NLR	CC-NLR	(CC)(NBARC)(LRR)	CNL
Rpr1	NLR	CC-NLR	(CC)(NBARC)(LRR)	CNL
Rps1-k-1	NLR	CC-NLR	(CC)(NBARC)(LRR)	CNL
Rps1-k-2	NLR	CC-NLR	(CC)(NBARC)(LRR)	CNL
RPS2	NLR	CC-NLR or CCR-NLR or CCG10-NLR	(NBARC)(LRR)	NL
RPS4	NLR	TIR-NLR	(TIR)(NBARC)(LRR)	TNL
RPS4_No-0	NLR	TIR-NLR	(TIR)(NBARC)(LRR)	TNL
RPS4-Ws	NLR	TIR-NLR	(TIR)(NBARC)(LRR)	TNL
RPS4B	NLR	TIR-NLR	(TIR)(NBARC)(LRR)	TNL
RPS5	NLR	CC-NLR	(NBARC)(LRR)	NL
RPS6	NLR	TIR-NLR	(TIR)(NBARC)(LRR)	TNL
RRS1-R	NLR	TIR-NLR	(TIR)(NBARC)(LRR)(WRKY)	TNLO
RRS1-S	NLR	TIR-NLR	(TIR)(NBARC)(LRR)(WRKY)	TNLO
RRS1-Ws	NLR	TIR-NLR	(TIR)(NBARC)(LRR)(WRKY)	TNLO
RRS1B	NLR	TIR-NLR	(TIR)(NBARC)(LRR)(WRKY)	TNLO
RSG3-301	NLR	CC-NLR	(CC)(NBARC)(LRR)	CNL
Rsv3	NLR	CC-NLR or CCR-NLR or CCG10-NLR	(NBARC)(LRR)(LRR)	NL
RT4-4	NLR	TIR-NLR	(TIR)(NBARC)(LRR)	TNL
Rvi15	NLR	TIR-NLR	(TIR)(NBARC)(LRR)	TNL
Rx	NLR	CC-NLR	(CC)(NBARC)(LRR)	CNL
Rx2	NLR	CC-NLR	(CC)(NBARC)(LRR)	CNL
Rx4	NLR	CC-NLR	(CC)(NBARC)(LRR)	CNL
RXL	degenerate NLR	CC-NLR	(CC)(LRR)	CL
Rxo1	NLR	CC-NLR	(CC)(NBARC)(LRR)	CNL
Ry_sto	NLR	TIR-NLR	(TIR)(NBARC)(LRR)	TNL
Rz2	NLR	CC-NLR	(CC)(NBARC)(LRR)	CNL
SIKIC1	NLR	TIR-NLR	(TIR)(NBARC)(LRR)(LRR)	TNL
SIKIC2	NLR	TIR-NLR	(TIR)(NBARC)(LRR)(LRR)	TNL
SIKIC3	NLR	TIR-NLR	(TIR)(NBARC)(LRR)(LRR)	TNL
SLH1	NLR	TIR-NLR	(TIR)(NBARC)(LRR)(WRKY)	TNLO
SNC1	NLR	TIR-NLR	(TIR)(NBARC)(LRR)	TNL
SOC3	NLR	TIR-NLR	(TIR)(NBARC)(LRR)	TNL
SpNBS-LRR	NLR	UNDETERMINED	(NBARC)(LRR)	NL
Sr13a	NLR	CC-NLR	(CC)(NBARC)(LRR)	CNL
Sr13b	NLR	CC-NLR	(CC)(NBARC)(LRR)	CNL
Sr13c	NLR	CC-NLR	(CC)(NBARC)(LRR)	CNL
Sr13d	NLR	CC-NLR	(CC)(NBARC)(LRR)	CNL
Sr21	NLR	CC-NLR	(CC)(NBARC)(LRR)	CNL
Sr22	NLR	CC-NLR	(CC)(NBARC)(LRR)	CNL
Sr22-PI190945	NLR	CC-NLR	(CC)(NBARC)(LRR)	CNL
sr22-PI573523	NLR	CC-NLR	(CC)(NBARC)(LRR)	CNL
Sr26	NLR	CC-NLR	(CC)(NBARC)(LRR)	CNL
Sr33	NLR	CC-NLR	(CC)(NBARC)(LRR)	CNL
Sr35	NLR	CC-NLR	(CC)(NBARC)(LRR)	CNL
Sr45	NLR	CC-NLR	(CC)(NBARC)(LRR)(LRR)	CNL
Sr46	NLR	CC-NLR	(CC)(NBARC)(LRR)	CNL
Sr50	NLR	CC-NLR	(CC)(NBARC)(LRR)	CNL
Sr61	NLR	CC-NLR	(CC)(NBARC)(LRR)	CNL
SrTA1662	NLR	CC-NLR	(CC)(NBARC)(LRR)	CNL
SrTm5	NLR	CC-NLR	(CC)(NBARC)(LRR)	CNL
SSI4	NLR	TIR-NLR	(TIR)(NBARC)(LRR)	TNL
StrPtr1	NLR	CC-NLR	(CC)(NBARC)(LRR)	CNL
SUMM2	NLR	CC-NLR	(NBARC)(LRR)	NL
SUT1	NLR	CC-NLR	(NBARC)(LRR)	NL
Sw5-b	NLR	CC-NLR	(CC)(NBARC)(LRR)	CNL
Ta4ANPR1	NLR	CC-NLR	(OTHER)(CC)(NBARC)(LRR)(OTHER)(OTHER)	OCNLO
Ta4ANPR1-RGA4	NLR	CC-NLR	(CC)(NBARC)(LRR)	CNL
Ta7ANPR1	NLR	CC-NLR	(OTHER)(CC)(NBARC)(LRR)(OTHER)(OTHER)	OCNLO
Ta7ANPR1-RGA4	NLR	CC-NLR	(CC)(NBARC)(LRR)	CNL
Ta7DNPR1	NLR	CC-NLR	(OTHER)(CC)(NBARC)(LRR)(OTHER)(OTHER)	OCNLO
Ta7DNPR1-RGA4	NLR	CC-NLR	(CC)(NBARC)(LRR)	CNL
TAG24-Rgene	NLR	TIR-NLR	(TIR)(NBARC)(LRR)	TNL
TAO1	NLR	TIR-NLR	(TIR)(NBARC)(LRR)	TNL
TaRCR1	NLR	CC-NLR	(CC)(NBARC)(LRR)	CNL
TaRPP13-3	NLR	CC-NLR	(CC)(NBARC)(LRR)	CNL
Tm2	NLR	CC-NLR	(CC)(NBARC)(LRR)	CNL
Tm2_2	NLR	CC-NLR	(CC)(NBARC)(LRR)	CNL
tm2_sus	NLR	CC-NLR	(CC)(NBARC)(LRR)	CNL
Tm2-nv	NLR	CC-NLR	(CC)(NBARC)(LRR)	CNL
TmMLA1	NLR	CC-NLR	(CC)(NBARC)(LRR)	CNL
TmPm3	NLR	CC-NLR	(CC)(NBARC)(LRR)	CNL
TN13	NLR	TIR-NLR	(TIR)(NBARC)	TN
TN2	NLR	TIR-NLR	(TIR)(NBARC)	TN
TNL2-PN40024	NLR	TIR-NLR	(TIR)(NBARC)(LRR)	TNL
Tsn1	NLR	CC-NLR	(PKin)(NBARC)(LRR)	ONL
Tsw	NLR	CC-NLR or CCR-NLR or CCG10-NLR	(NBARC)(LRR)(LRR)	NL
TuNI	NLR	CC-NLR	(CC)(NBARC)(LRR)	CNL
Ty-2	NLR	CC-NLR	(CC)(NBARC)(LRR)	CNL
UNI	NLR	CC-NLR	(NBARC)(LRR)	NL
Vat	NLR	CC-NLR or CCR-NLR or CCG10-NLR	(NBARC)(LRR)(LRR)	NL
VG9514-Rgene	NLR	TIR-NLR	(TIR)(NBARC)(LRR)	TNL
VICTR	NLR	TIR-NLR	(TIR)(NBARC)(LRR)	TNL
Wed	NLR	CC-NLR	(CC)(NBARC)(LRR)	CNL
WRKY19	NLR	TIR-NLR	(OTHER)(WRKY)(WRKY)(TIR)(NBARC)(LRR)(PKin)	OTNLO
WRR12_Ler-0	NLR	TIR-NLR	(TIR)(NBARC)(LRR)	TNL
WRR4A_Col-0	NLR	TIR-NLR	(TIR)(NBARC)(LRR)	TNL
WRR4A_HR-5	NLR	TIR-NLR	(TIR)(NBARC)(LRR)	TNL
WRR4A_Oy-0	NLR	TIR-NLR	(TIR)(NBARC)(LRR)	TNL
WRR4B_Col-0	NLR	TIR-NLR	(TIR)(NBARC)(LRR)	TNL
WRR4B_Ws-2	NLR	TIR-NLR	(TIR)(NBARC)(LRR)	TNL
WRR8_Sf-2	NLR	TIR-NLR	(TIR)(NBARC)(LRR)	TNL
WRR9_Hi-0	NLR	TIR-NLR	(TIR)(NBARC)(LRR)	TNL
Xa1	NLR	CC-NLR	(CC)(BED)(NBARC)(LRR)(LRR)	CONL
Xo1	NLR	CC-NLR	(CC)(BED)(NBARC)(LRR)	CONL
Y-1	NLR	TIR-NLR	(TIR)(NBARC)(LRR)	TNL
Yr-10	NLR	CC-NLR	(CC)(NBARC)(LRR)	CNL
Yr5	NLR	CC-NLR	(CC)(BED)(NBARC)(LRR)	CONL
Yr7	NLR	CC-NLR	(CC)(BED)(NBARC)(LRR)(LRR)	CONL
YrAS2388R	NLR	CC-NLR	(CC)(NBARC)(LRR)	CNL
YrSP	NLR	CC-NLR	(CC)(BED)(NBARC)(LRR)	CONL
YrU1	NLR	CC-NLR	(ANK)(CC)(NBARC)(LRR)(WRKY)	OCNLO
YrU1-RGA4	NLR	CC-NLR	(CC)(NBARC)(LRR)	CNL
ZAR1	NLR	CC-NLR	(CC)(NBARC)(LRR)	CNL
