# Supplementary material for: RefPlantNLR is a comprehensive collection of experimentally validated plant disease resistance proteins from the NLR family
Source: PLoS Biol. 2021 Oct 20;19(10):e3001124. doi: 10.1371/journal.pbio.3001124 (PMC8559963; doi:10.1371/journal.pbio.3001124)
Supplement: S4 Appendix — (ZIP) [file pbio.3001124.s035.zip › Appendix_S4_Annotation_conversion/AppendixS4_LRRpredictor_conversion.Rmd]

---
title: "RefPlantNLR appendix S: LRRpredictor annotation"
author: "J Kourelis"
output: 
  html_document:
    toc: TRUE
---

```{r libraries, echo=FALSE, warning=FALSE, message=FALSE}
library(tidyverse)
```

# Description

R script used to generate benchmarking of NLR extraction tools using the Arabidopsis, tomato, and rice proteomes/transcriptomes

## The data

* LRRpredictor v1:
    
```text
#!/bin/bash
# Usage: runn LRRpredictor on multiple fasta files
file_path=/home/jkourelis/Bioinformatics/LRRpredictor_v1/RefPlantNLR/

 for f in $file_path/*.fasta
 do
      python3 LRRpred.py $f results
 done
```

```{r, echo=FALSE, warning=FALSE, message=FALSE}
work_dir <- "Results/"
setwd(work_dir) 
file_list <- list.files()

for (file in file_list){
  
  if (!exists("LRRpredictor")){
    LRRpredictor <- read.delim(file, header=FALSE, sep="\t", stringsAsFactors = FALSE, skip = 1) %>%
      rename(LRR_Predictor_name = V1,
             start = V2,
             clf1 = V3,
             clf2 = V4,
             clf3 = V5,
             clf4 = V6,
             clf5 = V7,
             clf6 = V8,
             clf7 = V9,
             clf8 = V10,
             score = V11,
             "-5" = V12,
             "-4" = V13,
             "-3" = V14,
             "-2" = V15,
             "-1" = V16,
             "0" = V18,
             "1" = V19,
             "2" = V20,
             "3" = V21,
             "4" = V22,
             "5" = V23,
             "6" = V25,
             "7" = V26,
             "8" = V27,
             "9" = V28,
             "10" = V29) %>%
      select(-V17, -V24, -V30)
    
  }
  
  # if the merged dataset does exist, append to it
  else if (exists("LRRpredictor")){
    temp_dataset <- read.delim(file, header=FALSE, sep="\t", stringsAsFactors = FALSE, skip = 1 ) %>%
      rename(LRR_Predictor_name = V1,
             start = V2,
             clf1 = V3,
             clf2 = V4,
             clf3 = V5,
             clf4 = V6,
             clf5 = V7,
             clf6 = V8,
             clf7 = V9,
             clf8 = V10,
             score = V11,
             "-5" = V12,
             "-4" = V13,
             "-3" = V14,
             "-2" = V15,
             "-1" = V16,
             "0" = V18,
             "1" = V19,
             "2" = V20,
             "3" = V21,
             "4" = V22,
             "5" = V23,
             "6" = V25,
             "7" = V26,
             "8" = V27,
             "9" = V28,
             "10" = V29) %>%
      select(-V17, -V24, -V30)
    
    LRRpredictor <- rbind(LRRpredictor, temp_dataset)
    
    rm(temp_dataset)
  }
}


rm(file, file_list, work_dir)
```

##Modify

```{r, echo=FALSE, warning=FALSE, message=FALSE}
Conversion <- readxl::read_xlsx("LRR_Predictor_conversion.xlsx")

LRRpredictor <- LRRpredictor %>%
  left_join(Conversion, by = "LRR_Predictor_name") %>%
  select(-LRR_Predictor_name) %>%
  select(seqname, start, clf1, clf2, clf3, clf4, clf5, clf6, clf7, clf8, score, "-5", "-4", "-3", "-2", "-1", "0", "1", "2", "3", "4", "5", "6", "7", "8", "9", "10")

write.table(LRRpredictor, "Supplemental_dataset_10_RefPlantNLR_v.20210712_481_LRRpredictor.txt", sep="\t", row.names = FALSE, col.names = TRUE, na = "", quote=FALSE) 

LRRpredictor <- LRRpredictor %>%
  group_by(seqname) %>%
  mutate(LRR = paste("LRR", formatC(format(row_number(), scientific = FALSE), width = 2, flag = "0"), sep = "_"),
         LRR = str_replace_all(LRR, " ", "0")) %>%
  unite(sequence, "-5":"10", sep = "", remove = FALSE, na.rm = TRUE)

LRRpredictor_GFF <- LRRpredictor %>%
  mutate(start = start - 4,
         end = start + 15,
         source = "LRRpredictor",
         feature = "Region",
         strand = "+",
         frame = ".",
         attribute = paste0("Name=", LRR, ";region_name=leucine-rich repeat", ";note=leucine-rich repeat [structural motif]", ";NCBI Feature Key=Region"),
         attribute = str_replace_all(attribute, "[\\r\\n\\t]+", " ")) %>% # Remove tabs and linebreaks)
  select(seqname, source, feature, start, end, score, strand, frame, attribute)

LRRpredictor_GFF %>%
  write.table("Supplemental_dataset_xx_RefPlantNLR_v.CURRENT_xxx_LRRpredictor.gff3", sep="\t", row.names = FALSE, col.names = FALSE, na = "", quote=FALSE)
```
