# Supplementary material for: RefPlantNLR is a comprehensive collection of experimentally validated plant disease resistance proteins from the NLR family
Source: PLoS Biol. 2021 Oct 20;19(10):e3001124. doi: 10.1371/journal.pbio.3001124 (PMC8559963; doi:10.1371/journal.pbio.3001124)
Supplement: S4 Appendix — (ZIP) [file pbio.3001124.s035.zip › Appendix_S4_Annotation_conversion/LRR_Predictor_conversion.xlsx]

## Sheet: Sheet1
seqname	LRR_Predictor_name
3gG2	3gG2
Adnr1	Adnr1
Adnr1-RGA4	Adnr1-RGA4
ADR1	ADR1
ADR1-L1	ADR1-L1
ADR1-L2	ADR1-L2
ADR1-L3	ADR1-L3
AhRRS5	AhRRS5
alpha-CMV	alpha-CMV
alpha-WOLF2	alpha-WOLF2
alpha-WOLF2a	alpha-WOLF2a
alpha-WOLF4	alpha-WOLF4
alpha-WOLF4a	alpha-WOLF4a
alpha-WOLF6	alpha-WOLF6
alpha-WOLF6b	alpha-WOLF6b
alpha-WOLF6c	alpha-WOLF6c
alpha-WOLF7	alpha-WOLF7
alpha-WOLF8	alpha-WOLF8
alpha-WOLF9	alpha-WOLF9
alpha-WOLF10	alpha-WOLF10
alpha-WOLF11	alpha-WOLF11
alpha-WOLF12	alpha-WOLF12
alpha-WOLF15	alpha-WOLF15
alpha-WOLF16	alpha-WOLF16
alpha-WOLF18	alpha-WOLF18
AtNRG1.1	AtNRG1_1
AtNRG1.2	AtNRG1_2
AtNRG1.3	AtNRG1_3
BAR1	BAR1
beta-WOLF0	beta-WOLF0
beta-WOLF3	beta-WOLF3
beta-WOLF5a	beta-WOLF5a
beta-WOLF5b	beta-WOLF5b
beta-WOLF6b	beta-WOLF6b
beta-WOLF9	beta-WOLF9
beta-WOLF11	beta-WOLF11
BjuWRR1	BjuWRR1
Bph1/9-1	Bph1_9-1
Bph1/9-2	Bph1_9-2
Bph1/9-7	Bph1_9-7
Bph1/9-9	Bph1_9-9
Bph14	Bph14
Bs2	Bs2
Bs4	Bs4
CaMi	CaMi
CaPtr1	CaPtr1
CAR1	CAR1
CcRpp1	CcRpp1
CD3.1	CD3_1
CHS1	CHS1
CHS3	CHS3
CNL-11990	CNL-11990
CSA1	CSA1
CW9	CW9
DAR5	DAR5
DES1	DES1
Dm1^Uk-3	Dm1_Uk-3
Dm2d^Uk-1	Dm2d_Uk-1
Dm2h^Bla-1	Dm2h_Bla-1
DM2h^Ler	DM2h_Ler
Dm2h^Uk-1	Dm2h_Uk-1
DM10^Col-0	DM10_Col-0
DM10^Tuescha9	DM10_Tuescha9
DSC1	DSC1
DSC2	DSC2
FB_MR5	FB_MR5
Fom-1	Fom-1
Fom-2	Fom-2
GbaNA1	GbaNA1
GhDSC1	GhDSC1
GmKR3	GmKR3
GmNNL1^HT1	GmNNL1_HT1
Gpa2	Gpa2
Gro1-4	Gro1-4
HcMLA1	HcMLA1
Hero-A	Hero-A
HRG1	HRG1
Hrt1	Hrt1
HvPm3	HvPm3
HvRGA1	HvRGA1
I2	I2
KR1	KR1
L	L
L1	L1
L2	L2
L3	L3
L4	L4
L5	L5
L6	L6
L7	L7
L8	L8
L9	L9
L10	L10
L11	L11
L^1	L_1
L^1a	L_1a
L^1c	L_1c
L^2	L_2
L^2b	L_2b
L^3	L_3
L^4	L_4
LAZ5	LAZ5
Le4	Le4
LH	LH
LOV1	LOV1
Lr1	Lr1
Lr10	Lr10
Lr21	Lr21
Lr22a	Lr22a
Lr22a_sus	Lr22a_sus
M	M
Ma	Ma
Mal-R	Mal-R
MdNLR16	MdNLR16
Mi-1	Mi-1
MLA1	MLA1
MLA2	MLA2
MLA3	MLA3
MLA6	MLA6
MLA7	MLA7
MLA8	MLA8
MLA9	MLA9
MLA10	MLA10
MLA12	MLA12
MLA13	MLA13
MLA16-1	MLA16-1
MLA18-1	MLA18-1
MLA18-2	MLA18-2
MLA19-1	MLA19-1
MLA22	MLA22
MLA23	MLA23
MLA25-1	MLA25-1
MLA27-1	MLA27-1
MLA27-2	MLA27-2
MLA28-1	MLA28-1
MLA30-1	MLA30-1
MLA31-1	MLA31-1
MLA32	MLA32
MLA34	MLA34
MLA35-1	MLA35-1
MLA36-1	MLA36-1
MLA37-1	MLA37-1
MLA39-1	MLA39-1
MrRPV1	MrRPV1
MrRUN1	MrRUN1
muRdr1A	muRdr1A
muRdr1H	muRdr1H
N	N
Napostrophe	Napostrophe
NbADR1	NbADR1
NbNRC2a	NbNRC2a
NbNRC2b	NbNRC2b
NbNRC3	NbNRC3
NbNRC4a	NbNRC4a
NbNRC4b	NbNRC4b
NbNRC4c	NbNRC4c
NbPRFa	NbPRFa
NbPRFb	NbPRFb
NbPtr1	NbPtr1
NbZAR1	NbZAR1
Ngc-D	Ngc-D
NiattPtr1	NiattPtr1
NitabPtr1	NitabPtr1
NLS1	NLS1
NRC0	NRC0
NRC1	NRC1
NRC2	NRC2
NRC3	NRC3
NRC4a	NRC4a
NRC4b	NRC4b
NRC6	NRC6
NRG1	NRG1
NtomPtr1	NtomPtr1
NtTPN1	NtTPN1
P	P
P2	P2
Pb1	Pb1
Pbr1.b	Pbr1_b
Pbr1.c	Pbr1_c
Pc	Pc
Ph-3	Ph-3
Pi1-5	Pi1-5
Pi1-6	Pi1-6
Pi2	Pi2
Pi5-1	Pi5-1
Pi5-2	Pi5-2
Pi5-3	Pi5-3
Pi7-J-1	Pi7-J-1
Pi7-J-2	Pi7-J-2
Pi9	Pi9
Pi35	Pi35
Pi36	Pi36
Pi37	Pi37
Pi54	Pi54
Pi63	Pi63
Pi64	Pi64
Pia-1	Pia-1
Pia-2	Pia-2
Pib	Pib
Pid3	Pid3
Pid3-A4	Pid3-A4
Pid3-I1	Pid3-I1
Pid3-W3	Pid3-W3
Pid3-W4	Pid3-W4
PigmR	PigmR
PigmS	PigmS
PIH-X	PIH-X
Pii-1	Pii-1
Pii-2	Pii-2
PIK5-NP	PIK5-NP
PIK6-NP	PIK6-NP
Pik-1	Pik-1
Pik-2	Pik-2
Pik-e1	Pik-e1
Pik-e2	Pik-e2
Pik-h1	Pik-h1
Pik-h2	Pik-h2
Pik-m1	Pik-m1
Pik-m2	Pik-m2
Pik-p1	Pik-p1
Pik-p2	Pik-p2
Pik-s1	Pik-s1
Pik-s2	Pik-s2
PiPR1	PiPR1
Pish	Pish
Pit	Pit
Pi-ta	Pi-ta
Pi-ta-RGA4	Pi-ta-RGA4
Piz-t	Piz-t
Pl8	Pl8
Pl17	Pl17
Pm1a	Pm1a
Pm2a	Pm2a
Pm3a	Pm3a
Pm3b	Pm3b
Pm3c	Pm3c
Pm3CS	Pm3CS
Pm3d	Pm3d
Pm3e	Pm3e
Pm3f	Pm3f
Pm3g	Pm3g
Pm3k	Pm3k
Pm5a	Pm5a
Pm5b	Pm5b
Pm5-BMDM	Pm5-BMDM
Pm5-CS	Pm5-CS
Pm5e	Pm5e
Pm5-ND	Pm5-ND
Pm8	Pm8
Pm17	Pm17
Pm21	Pm21
Pm41	Pm41
Pm60	Pm60
Pm60a	Pm60a
Pm60b	Pm60b
PmR1	PmR1
Prf	Prf
Prv^1	Prv_1
Prv^2	Prv_2
Ptr1	Ptr1
PvLOV	PvLOV
Pvr4	Pvr4
R1	R1
R2	R2
R2-like	R2-like
R3a	R3a
R3b	R3b
R8	R8
R9a	R9a
RAC1	RAC1
Rcg1	Rcg1
RCT1	RCT1
RCY1	RCY1
RDG2A	RDG2A
Rfg1	Rfg1
RFL1	RFL1
RGA2	RGA2
RGA2a	RGA2a
RGC2B	RGC2B
Rj2	Rj2
rj2_rfg1	rj2_rfg1
RLM1A	RLM1A
RLM1B	RLM1B
RLM3_Col	RLM3_Col
Roq1	Roq1
Rp1-D	Rp1-D
Rp3-1	Rp3-1
Rpa1	Rpa1
Rpg1b	Rpg1b
Rpg1r	Rpg1r
RPG5	RPG5
Rph1	Rph1
Rph15	Rph15
RPi-abpt	RPi-abpt
Rpi-amr1e	Rpi-amr1e
Rpi-amr1e-1032	Rpi-amr1e-1032
Rpi-amr1e-1101	Rpi-amr1e-1101
Rpi-amr1e-1123	Rpi-amr1e-1123
Rpi-amr1e-2271	Rpi-amr1e-2271
Rpi-amr1e-2272	Rpi-amr1e-2272
Rpi-amr1e-2300	Rpi-amr1e-2300
Rpi-amr1e-2307	Rpi-amr1e-2307
Rpi-amr1e-3408	Rpi-amr1e-3408
Rpi-amr1e-3409	Rpi-amr1e-3409
Rpi-amr3	Rpi-amr3
Rpi-blb1	Rpi-blb1
Rpi-blb2	Rpi-blb2
Rpi-blb3	Rpi-blb3
Rpi-bt1	Rpi-bt1
Rpi-chc1.1	Rpi-chc1_1
Rpi-edn1.1	Rpi-edn1_1
Rpi-edn2	Rpi-edn2
Rpi-hcb1.1	Rpi-hcb1_1
Rpi-hcb1.2	Rpi-hcb1_2
Rpi-hjt1.1	Rpi-hjt1_1
Rpi-hjt1.2	Rpi-hjt1_2
Rpi-hjt1.3	Rpi-hjt1_3
Rpi-mcq1.1	Rpi-mcq1_1
Rpi-mcq1.2	Rpi-mcq1_2
Rpi-pta1	Rpi-pta1
Rpi-snk1.1	Rpi-snk1_1
Rpi-snk1.2	Rpi-snk1_2
Rpi-sto1	Rpi-sto1
Rpi-sto2	Rpi-sto2
Rpi-vnt1.1	Rpi-vnt1_1
Rpi-vnt1.2	Rpi-vnt1_2
Rpi-vnt1.3	Rpi-vnt1_3
RPM1	RPM1
RPP1-EstA	RPP1-EstA
RPP1-NdA	RPP1-NdA
Rpp1-R1	Rpp1-R1
Rpp1-R3	Rpp1-R3
Rpp1-R4	Rpp1-R4
Rpp1-R5	Rpp1-R5
RPP1-WsA	RPP1-WsA
RPP1-WsB	RPP1-WsB
RPP1-WsC	RPP1-WsC
RPP1-ZdrA	RPP1-ZdrA
RPP2A	RPP2A
RPP2B	RPP2B
RPP4	RPP4
Rpp4C4	Rpp4C4
RPP5	RPP5
RPP7	RPP7
RPP7^Koch-1	RPP7_Koch-1
RPP7^Krazo-2	RPP7_Krazo-2
RPP7^Mrk-0	RPP7_Mrk-0
RPP7b^Lerik1-3	RPP7b_Lerik1-3
RPP8	RPP8
rpp8_sus	rpp8_sus
RPP13-Nd-1	RPP13-Nd-1
RPP13-Rld-2	RPP13-Rld-2
RPP13-UKID5	RPP13-UKID5
RPP13-UKID34	RPP13-UKID34
RPP13-UKID36	RPP13-UKID36
RPP13-UKID80	RPP13-UKID80
RPP28	RPP28
RPP39	RPP39
Rpr1	Rpr1
Rps1-k-1	Rps1-k-1
Rps1-k-2	Rps1-k-2
RPS2	RPS2
RPS4	RPS4
RPS4^No-0	RPS4_No-0
RPS4B	RPS4B
RPS4-Ws	RPS4-Ws
RPS5	RPS5
RPS6	RPS6
RRS1B	RRS1B
RRS1-R	RRS1-R
RRS1-S	RRS1-S
RRS1-Ws	RRS1-Ws
RSG3-301	RSG3-301
Rsv3	Rsv3
RT4-4	RT4-4
Rvi15	Rvi15
Rx	Rx
Rx2	Rx2
Rx4	Rx4
RXL	RXL
Rxo1	Rxo1
Ry_sto	Ry_sto
Rz2	Rz2
SIKIC1	SIKIC1
SIKIC2	SIKIC2
SIKIC3	SIKIC3
SLH1	SLH1
SNC1	SNC1
SOC3	SOC3
SpNBS-LRR	SpNBS-LRR
Sr13c	Sr13c
Sr21	Sr21
Sr22	Sr22
Sr22-PI190945	Sr22-PI190945
sr22-PI573523	sr22-PI573523
Sr33	Sr33
Sr35	Sr35
Sr45	Sr45
Sr46	Sr46
Sr50	Sr50
SrTA1662	SrTA1662
SrTm5	SrTm5
SSI4	SSI4
StrPtr1	StrPtr1
SUMM2	SUMM2
SUT1	SUT1
Sw5-b	Sw5-b
Ta4ANPR1	Ta4ANPR1
Ta4ANPR1-RGA4	Ta4ANPR1-RGA4
Ta7ANPR1	Ta7ANPR1
Ta7ANPR1-RGA4	Ta7ANPR1-RGA4
Ta7DNPR1	Ta7DNPR1
Ta7DNPR1-RGA4	Ta7DNPR1-RGA4
TAO1	TAO1
TaRCR1	TaRCR1
TaRPP13-3	TaRPP13-3
Tm2	Tm2
tm2_sus	tm2_sus
Tm2^2	Tm2_2
Tm2-nv	Tm2-nv
TmMLA1	TmMLA1
TmPm3	TmPm3
TN2	TN2
TN13	TN13
TNL2-PN40024	TNL2-PN40024
Tsn1	Tsn1
Tsw	Tsw
TuNI	TuNI
Ty-2	Ty-2
UNI	UNI
Vat	Vat
VICTR	VICTR
Wed	Wed
WRKY19	WRKY19
WRR4A^Col-0	WRR4A_Col-0
WRR4B^Col-0	WRR4B_Col-0
WRR4B^Ws-2	WRR4B_Ws-2
WRR8^Sf-2	WRR8_Sf-2
WRR9^Hi-0	WRR9_Hi-0
WRR12^Ler-0	WRR12_Ler-0
Xa1	Xa1
Xo1	Xo1
Y-1	Y-1
Yr5	Yr5
Yr7	Yr7
Yr-10	Yr-10
YrAS2388R	YrAS2388R
YrSP	YrSP
YrU1	YrU1
YrU1-RGA4	YrU1-RGA4
ZAR1	ZAR1
TAG24-Rgene	TAG24-Rgene
VG9514-Rgene	VG9514-Rgene
Sr61	Sr61
Sr26	Sr26
Sr13d	Sr13d
Sr13b	Sr13b
Sr13a	Sr13a
Lr13_hb	Lr13_hb
Lr13_ha	Lr13_ha
Pm2d	Pm2d
Pm2e	Pm2e
Pm2f	Pm2f
Pm2g	Pm2g
Pm2h	Pm2h
Pm2i	Pm2i
Pm2j	Pm2j
Rpi-amr3-1032	Rpi-amr3-1032
Rpi-amr3-1101	Rpi-amr3-1101
Rpi-amr3-2272	Rpi-amr3-2272
Rpi-amr3-2300	Rpi-amr3-2300
Rpi-amr3-2307	Rpi-amr3-2307
Rpi-amr3-2360	Rpi-amr3-2360
Rpi-amr3-3408	Rpi-amr3-3408
Rpi-amr3-3409	Rpi-amr3-3409
Rpi-nig3-1084a	Rpi-nig3-1084a
Rpi-nig3-1084b	Rpi-nig3-1084b
Rpi-nig3-1088a	Rpi-nig3-1088a
Rpi-nig3-1088b	Rpi-nig3-1088b
WRR4A^HR-5	WRR4A_HR-5
WRR4A^Oy-0	WRR4A_Oy-0
AtMLKL1	AtMLKL1
AtMLKL2	AtMLKL2
AtMLKL3	AtMLKL3
HR1	HR1
HR2	HR2
HR3	HR3
HR4	HR4
HR4^Fei-0	HR4_Fei-0
PP2-A5	PP2-A5
PvVTT1	PvVTT1
RBA1^Ag-0	RBA1_Ag-0
RBA1^Col-0	RBA1_Col-0
RPW8.1	RPW8.1
RPW8.1^Kz-10	RPW8.1_Kz-10
RPW8.2	RPW8.2
AfsR	AfsR
AfsR_STRGR	AfsR_STRGR
APAF1	APAF1
apaf1_DANRE	apaf1_DANRE
Apaf1_MOUSE	Apaf1_MOUSE
Apaf1_RAT	Apaf1_RAT
ced-4	ced-4
ced-4_CAEBR	ced-4_CAEBR
Dark	Dark
GutR	GutR
MTV036.21	MTV036.21
PH0952	PH0952
Y2800_NOSS1	Y2800_NOSS1
