# Supplementary material for: RefPlantNLR is a comprehensive collection of experimentally validated plant disease resistance proteins from the NLR family
Source: PLoS Biol. 2021 Oct 20;19(10):e3001124. doi: 10.1371/journal.pbio.3001124 (PMC8559963; doi:10.1371/journal.pbio.3001124)
Supplement: S4 Appendix — (ZIP) [file pbio.3001124.s035.zip › Appendix_S4_Annotation_conversion/Supplemental_dataset_05_RefPlantNLR_v.20210712_481_RENAMED_NLR-associated_AA.fasta]

>AtMLKL1
MEQFRQIGEVLGSLNALMVLQDDILINQRQCCLLLDIFSLGFNTVAEEIRHNLKLEEKHTKWRALEQPLRELYRVFKEGEMYVRNCMSNKDWWGKVINFHQNKDCVEFHIHNLLCYFSAVIEAIETAGEISGLDPSEMERRRVVFSRKYDREWNDPKLFQWRFGKQYLVPRDICLRFEHSWREDRWNLVEALQEKRKSKSDEIGKTEKRLADFLLKKLTGLEQFNGKLFPSSILVGSKDYQVRRRLGGGGQYKEIQWLGDSFVLRHFFGDLEPLNAEISSLLSLCHSNILQYLCGFYDEERKECSLVMELMHKDLKSYMKENCGPRRRYLFSVPVVIDIMLQIARGMEYLHSNEIFHGDLNPMNILLKERSHTEGYFHAKISGFGLTSVKNQSFSRASSRPTTPDPVIWYAPEVLAEMEQDLKGTAPRSKFTHKADVYSFAMVCFELITGKVPFEDDHLQGDKMAKNIRTGERPLFPFPSPKYLVSLIKRCWHSEPSQRPTFSSICRILRYIKKFLVVNPDHGHLQIQNPLVDCWDLEARFLKKFSMESGSHAGSVTQIPFQLYSYRIAEKEKMSPNFNKEENSDAGESVSESVSVVEEPPTTMPMYTKSLCLDAISEYSDTRSVYSEAPIKKTSALKKSGDTIKNRRNSISGLRSPGSSPIKPRSTPKVSSPLSPFGRSSSNKANKDTRLPLSPMSPLSHGRRRQLTGPASDSELT
>AtMLKL2
MEQFRQIGEVLGSLNALMVLQDDILINQRQCCLLLELFSLAFNTVAEEIRQNLKLEEKHTKWRALEQPLRELYRVFKEGELYVKHCMDNSDWWGKVINLHQNKDCVEFHIHNLFCYFSAVVEAIEAAGEISGLDPSEMERRRVVFSRKYDREWNDPKMFQWRFGKQYLLSRDICSRFEHSWREDRWNLVEALQEKRKSDSDDIGKTEKRLADLLLKKLTGLEQFNGKLFPSSILLGSKDYQVKKRLDADGQYKEIQWLGDSFALRHFFSDLEPLSSEISSLLALCHSNILQYLCGFYDEERKECFLVMELMHKDLQSYMKENCGPRRRYLFSIPVVIDIMLQIARGMEYLHGNDIFHGDLNPMNIHLKERSHTEGYFHAKICGFGLSSVVKAQSSSKPGTPDPVIWYAPEVLAEMEQDLNGKTPKSKLTHKADVYSFAMVCFELITGKVPFEDSHLQGEPMTINIRMGERPLFPFPSPKYLVSLIKRCWHSEPSQRPNFSSICRILRYIKKFLVVNPDHGHPQMQTPLVDCWDLEARFLRKFPGDAGSHTASVNQIPFQLYSYRVLEKEKMNPNSKESSETSESESVSVVEDPPNAMITRDTKSLCLDTISEYSDTRSVYSEAPMKKVSALKKSGEMAKLRRSPSLGSEKLRSAGTSTVKARSSPKVSPLSPFGRSIKARKDNRLPLSPMSPLTPGIRRQQTGHASDSELT
>AtMLKL3
MDQFREIGEVLGSIRALMVFKDSIQINQRQCSLLLDLFTAAYESISVSMRSNLRFKEKNTKWKILEQPLRELLWVVREGEAYVRMSLEPKLGFWAKAIVLHSNRDCTELHIHNLLSCLPIIVEAIETASEVSGWDEEEMSKKRLVHSNKYMKQWNDSQMFTWKFGREYLVTEDFCNRFESAWTEDRWILIKELQEKKQSGSSKHERKMADFLLKHLGDGNESPKLFPSSLLDNTKDYQVKKRLGNGSQYKEITWLGESFALRHFFGDIDALLPQITPLLSLSHPNIVYYLCGFTDEEKKECFLVMELMRKTLGMHIKEVCGPRKKNTLSLPVAVDLMLQIALGMEYLHSKRIYHGELNPSNILVKPRSNQSGDGYLLGKIFGFGLNSVKGFSSKSASLTSQNENFPFIWYSPEVLEEQEQSGTAGSLKYSDKSDVYSFGMVSFELLTGKVPFEDSHLQGDKMSRNIRAGERPLFPFNSPKFITNLTKRCWHADPNQRPTFSSISRILRYIKRFLALNPECYSSSQQDPSIAPTVDYCEIETKLLQKLSWESTELTKVSQVPFQMFAYRVVERAKTCEKDNLREPSESGSEWASCSEDEGGAGSDEQLSYAKERRLSCSSNDVGMSKKQVSNLLKRASSLKPIQKPAFGFCSGTTPRGRSRHPPLSPCGGQSMRANSESQLILISPRIRRSNSGHASDSELS
>HR1
MPLVELLTSAALGLSLQLLHDAIIRAKERSLITRCILDRLDATLHKITPFVIKIDTLTEEVDEPFRKVIEELKRLLEKAIRLVDAYAELKLRNLLRKYRYKRRIKELDSSLRWMIDVDVQVNQWLDIKKLMGKMSEMNTKLDDITRQPMDIIEATGRSSEEDGCTKPTIDIHFRWKNQTKEHEIRFIFK
>HR2
MPLTEIIAGAALGLALQILHEAIQRAKDRSLTTSCILDRLDSTILRITPLMAKVEKLNKESDESLRKVFEDLKHLLEKAVVLVEAYAELKRRNLLGKYRYKRRIKELEGSLKWMVDVDVKVNQWADIKDLMAKMSEMNTKLEKIMGQPIDCIISEDNTNMDIVERVDPSLEAKAGCSNSDSKPKIDIHLRWSKQSKDHGIRFVLN
>HR3
MPVSEIMAGAALGLALQVLHDAIKKAKDRSLTTRCILDRLDATIFRITPLVTQVDKLSEEVEDSPRKVIEDLKHLLEKAVSLVEAYAELRRRNLLKKFRYKRRIKELEASLRWMVDVDVQVNQWVDIKELMAKMSEMNTKLDEITRQPTDCICFKSNHSTSQSSSQNIVEETDRSLEEIVECSSDGSKPKIDIHIHWSSRKRNKDREIRFVLK
>HR4
MPIAELAVIKTVGGPLIAAALGVGAQVIYDGFRKGKDTSIINRLGRTMESISPVRDRIGKLSNVEGKPFREVHESLTRLLEDAKSIIEKYWKLRWSRHVCRKYRYIKKLESIELELVRVAREIQVHQWTDIKEMKAIQVHQWTDIKEMKAIQVDQWTDIKEMKAIQVDQWIDIKEMKAIQVDQWTDIKEMKAQISEKHNK
>HR4_Fei-0
MPLLELAVIKKVGVPLIAVALRVGAQVIYDRFRKGKDTSIINRLGRTMKSISPVRDRIGKLSNVEGKPFREVHESLTRLLEDAKSIIENYRKLRWSSCRKYRYIKKLESIELELVRLVLEIQVDQWTDIKETKAQISEMHNKLINI
>PP2-A5
MSGASSVSSICSSNVSLIPTGPQVFINFRGKDLRKGFMSFLKPALKKEKINVFIDEQEERGKYLISLFDTIGESKIALVIFSEGYCESHWCMDELVKIKEYMDQNRLIIIPIFYRLDLDVVKDLTGKFGDNFWDLVDKYQPEPKKLHKWTEALFSVCELFSLILPKHSDISDRDFVKSIVKAVKKVQKNFFQRRNGEIEYQDFSVPACKLTITMHESPNEEAVQVTVLNEFYQMKNQSPVPSYEFKFWVDLTRPKGNVFMIDARDLSIAWSEDSNHWTWLPLPNQNSNESVMEIAFLKSASWLDVAGKFDTRYLTPRTRYEVVFVVKLEYTFEWETLVKLKLDLPNTWEKPQEQSVDMFDYISDQWLDIPVGEFTTSKKNVGEISFAMYEHECQLWKSGLFVKGVTIRPKY
>PvVTT1
MARYDVFLCFRGRDTRHTFMGNLYAALRQARLRTFMDEGVLKGGDVADTIIQALEASRVSIVILSETFASSRWCLDELVNILDCMKTKNQTVIPIFYNVDPSDVRNLKGSFGAAMVAHEDGFGKDNERLQKWRSMKMGSERTMRDYKSGDSRFGYEYEYIERIVRSVTLVIPRYNIFVSFSGKDTRSFSGFLYNALSRRGYHTILNDGDQSSQSTTVGVIEKSKLSIIVFSENYARSPSCLDELLRILECKEMKNQLVCPIFYKVLPSDLRHQRNSYGEAMSEHENMMGKDSEKVKIWRSALFEVANLKGWYMKTGYSNNTILLLFLCLFS
>RBA1_Ag-0
MTSVSPRYRNVPVPKVFLSFRGEEIRHGFISHLADALERYGIMFIIDKDEQRGNDLTSLLLRIKESKVALVILSSRFAESRFCMDEIVKMKECVDERKLLVIPIFYKVRARDVSGLTGDFGKKFWALAQKSRGCQIKEWMEALECISNKMGLSLGDGRSEADFIKEIVKEVERVLATFTSEDTEDHHCQTVKLLKGLVVGCLAHQELPLVLVFTQVYYYVKFSIFFIEEIFSSCFRKGFVLKPCKEDLQINSISIPGIDLENFQNMMQQAMYELNQMLLQSLGNIDPHRDVAFENQPQDQPDSPIALPEERRVALEATKFRGHAAYWWNQTKTTRARIGKVLIHFWEKLKKKFKDTYDRTVRI
>RBA1_Col-0
MTSVSPRYRNVPVPKVFLSFRGEEIRHGFISHLADALERYGIMFIIDKDEQRGNDLTSLLLRIKESKVALVIFSSRFAESRFCMDEIVKMKECVDERKLLVIPIFYKVRARDVSGRTGDFGKKFWALAQKSRGCQIKEWMEALECISNKMGLSLGDGRSEADFIKEIVKEVERVLATFTSEDTEDHHCQTVKLLKGLVVGCLAHQELPLVLVFTQVYYYVKFSIFFIEEIFSSCFRKGFVLKPCKEDLQINSISIPGIDLENFKNMMQQAMYELNQMLLQSLGNIDPHRDVAFENQPQDQPDSPIALPEERRVALEATKFCGHAAYWWNQTKTTRARIGKVLIHFWEKLKKKFKDTYDRTVRI
>RPW8.1
MPIGELAIGAVLGVGAQAIYDRFRKARDISFVHRLCATILSIEPFLVQIDKRSKVEGSPLREVNERLTCFLELAYVFVEAYPKLRRRQVLRKYRYIKAIETIELALRSIIVVDFQVDQWDDIKEIKAKISEMDTKLAEVISACSKIRA
>RPW8.1_Kz-10
MPIGELAIGAVLGVGAQAIYDRFRKARDISFVHRLCATIISIEPFLVQIDKRSKVEGSPLREVNERLTCFLELAYVLVEAYPKLRRRQVLRKYRYIKAIEKIELALRRIIVVDFQVDQWDDIKEIKAKISEMDTKLADQWDDIKEIKAKISEMDTKLADQWDDIKEIKAKISEVISACSKIRT
>RPW8.2
MIAEVAAGGALGLALSVLHEAVKRAKDRSVTTRFILHRLEATIDSITPLVVQIDKFSEEMEDSTSRKVNKRLKLLLENAVSLVEENAELRRRNVRKKFRYMRDIKEFEAKLRWVVDVDVQVNQLADIKELKAKMSEISTKLDKIMPQPKFEIHIGWCSGKTNRAIRFTFCSDDS
