# Supplementary material for: RefPlantNLR is a comprehensive collection of experimentally validated plant disease resistance proteins from the NLR family
Source: PLoS Biol. 2021 Oct 20;19(10):e3001124. doi: 10.1371/journal.pbio.3001124 (PMC8559963; doi:10.1371/journal.pbio.3001124)
Supplement: S4 Appendix — (ZIP) [file pbio.3001124.s035.zip › Appendix_S4_Annotation_conversion/Supplemental_dataset_05_RefPlantNLR_v.20210712_481_NLR-associated_AA.gff3]

AtMLKL1	Pfam	Pfam	274	508	7.1E-41	+	.	Name=Protein tyrosine and serine/threonine kinase;Signature=PF07714;InterProScan=IPR001245;ID=match$1_274_508
AtMLKL1	Pfam	Pfam	21	237	3.2E-109	+	.	Name=Protein of unknown function (DUF1221);Signature=PF06760;InterProScan=IPR010632;ID=match$2_21_237
AtMLKL1	Gene3D	Gene3D	238	521	3.0E-54	+	.	Name=Transferase(Phosphotransferase) domain 1;Signature=G3DSA:1.10.510.10;InterProScan=Not integrated;ID=match$3_238_521
AtMLKL1	ProSiteProfiles	ProSiteProfiles	240	516	30.591	+	.	Name=Protein kinase domain profile.;Signature=PS50011;InterProScan=IPR000719;ID=match$4_240_516
AtMLKL1	SUPERFAMILY	SUPERFAMILY	237	533	4.35E-50	+	.	Name=Protein kinase-like domain superfamily;Signature=SSF56112;InterProScan=IPR011009;ID=match$5_237_533
AtMLKL2	Pfam	Pfam	21	237	1.2E-107	+	.	Name=Protein of unknown function (DUF1221);Signature=PF06760;InterProScan=IPR010632;ID=match$13_21_237
AtMLKL2	ProSiteProfiles	ProSiteProfiles	229	513	28.937	+	.	Name=Protein kinase domain profile.;Signature=PS50011;InterProScan=IPR000719;ID=match$14_229_513
AtMLKL2	Pfam	Pfam	272	505	4.1E-38	+	.	Name=Protein tyrosine and serine/threonine kinase;Signature=PF07714;InterProScan=IPR001245;ID=match$15_272_505
AtMLKL2	Gene3D	Gene3D	260	519	2.9E-51	+	.	Name=Transferase(Phosphotransferase) domain 1;Signature=G3DSA:1.10.510.10;InterProScan=Not integrated;ID=match$16_260_519
AtMLKL2	SUPERFAMILY	SUPERFAMILY	266	518	4.49E-48	+	.	Name=Protein kinase-like domain superfamily;Signature=SSF56112;InterProScan=IPR011009;ID=match$17_266_518
AtMLKL3	Gene3D	Gene3D	220	527	1.4E-49	+	.	Name=Transferase(Phosphotransferase) domain 1;Signature=G3DSA:1.10.510.10;InterProScan=Not integrated;ID=match$24_220_527
AtMLKL3	Pfam	Pfam	21	231	5.7E-99	+	.	Name=Protein of unknown function (DUF1221);Signature=PF06760;InterProScan=IPR010632;ID=match$25_21_231
AtMLKL3	Pfam	Pfam	271	506	8.1E-38	+	.	Name=Protein tyrosine and serine/threonine kinase;Signature=PF07714;InterProScan=IPR001245;ID=match$26_271_506
AtMLKL3	ProSiteProfiles	ProSiteProfiles	237	514	29.517	+	.	Name=Protein kinase domain profile.;Signature=PS50011;InterProScan=IPR000719;ID=match$27_237_514
AtMLKL3	SUPERFAMILY	SUPERFAMILY	227	515	7.16E-49	+	.	Name=Protein kinase-like domain superfamily;Signature=SSF56112;InterProScan=IPR011009;ID=match$28_227_515
HR1	ProSiteProfiles	ProSiteProfiles	1	153	26.112	+	.	Name=RPW8 domain profile.;Signature=PS51153;InterProScan=IPR008808;ID=match$8_1_153
HR1	Pfam	Pfam	5	142	2.5E-52	+	.	Name=Arabidopsis broad-spectrum mildew resistance protein RPW8;Signature=PF05659;InterProScan=IPR008808;ID=match$9_5_142
HR2	Pfam	Pfam	5	142	7.5E-55	+	.	Name=Arabidopsis broad-spectrum mildew resistance protein RPW8;Signature=PF05659;InterProScan=IPR008808;ID=match$6_5_142
HR2	ProSiteProfiles	ProSiteProfiles	1	153	30.687	+	.	Name=RPW8 domain profile.;Signature=PS51153;InterProScan=IPR008808;ID=match$7_1_153
HR3	ProSiteProfiles	ProSiteProfiles	1	153	28.946	+	.	Name=RPW8 domain profile.;Signature=PS51153;InterProScan=IPR008808;ID=match$22_1_153
HR3	Pfam	Pfam	5	143	1.9E-59	+	.	Name=Arabidopsis broad-spectrum mildew resistance protein RPW8;Signature=PF05659;InterProScan=IPR008808;ID=match$23_5_143
HR4	Pfam	Pfam	11	147	9.7E-47	+	.	Name=Arabidopsis broad-spectrum mildew resistance protein RPW8;Signature=PF05659;InterProScan=IPR008808;ID=match$10_11_147
HR4	TMHMM	TMHMM	7	29	.	+	.	Name=Region of a membrane-bound protein predicted to be embedded in the membrane.;Signature=TMhelix;InterProScan=Not integrated;ID=match$11_7_29
HR4	ProSiteProfiles	ProSiteProfiles	1	157	13.951	+	.	Name=RPW8 domain profile.;Signature=PS51153;InterProScan=IPR008808;ID=match$12_1_157
HR4^Fei-0	Pfam	Pfam	12	143	3.2E-38	+	.	Name=Arabidopsis broad-spectrum mildew resistance protein RPW8;Signature=PF05659;InterProScan=IPR008808;ID=match$54_12_143
HR4^Fei-0	ProSiteProfiles	ProSiteProfiles	1	146	14.071	+	.	Name=RPW8 domain profile.;Signature=PS51153;InterProScan=IPR008808;ID=match$55_1_146
PP2-A5	fimo	sequence_motif	107	138	128	+	.	Name=TIR-3;Signature=Motif 13;pvalue=1.7e-13;1.4e-10;sequence=LIIIPIFYRLDLDVVKDLTGKFGDNFWDLVDK
PP2-A5	fimo	sequence_motif	83	103	128	+	.	Name=TIR-2;Signature=Motif 15;pvalue=1.73e-13;3.75e-10;sequence=EGYCESHWCMDELVKIKEYMD
PP2-A5	fimo	sequence_motif	21	53	160	+	.	Name=TIR-1;Signature=Motif 18;pvalue=1.1e-16;2.33e-13;sequence=GPQVFINFRGKDLRKGFMSFLKPALKKEKINVF
PP2-A5	SUPERFAMILY	SUPERFAMILY	12	156	1.03E-29	+	.	Name=Toll/interleukin-1 receptor homology (TIR) domain superfamily;Signature=SSF52200;InterProScan=IPR035897;ID=match$29_12_156
PP2-A5	ProSiteProfiles	ProSiteProfiles	23	159	17.37	+	.	Name=TIR domain profile.;Signature=PS50104;InterProScan=IPR000157;ID=match$30_23_159
PP2-A5	SMART	SMART	21	159	1.5E-47	+	.	Name=Toll/interleukin-1 receptor homology (TIR) domain;Signature=SM00255;InterProScan=IPR000157;ID=match$31_21_159
PP2-A5	Pfam	Pfam	23	192	7.7E-31	+	.	Name=TIR domain;Signature=PF01582;InterProScan=IPR000157;ID=match$32_23_192
PP2-A5	Pfam	Pfam	258	409	2.2E-36	+	.	Name=Phloem protein 2;Signature=PF14299;InterProScan=IPR025886;ID=match$33_258_409
PP2-A5	Gene3D	Gene3D	19	188	6.2E-46	+	.	Name=Toll/interleukin-1 receptor homology (TIR) domain superfamily;Signature=G3DSA:3.40.50.10140;InterProScan=IPR035897;ID=match$34_19_188
PvVTT1	fimo	sequence_motif	90	121	200	+	.	Name=TIR-3;Signature=Motif 13;pvalue=9.26e-21;3.81e-17;sequence=QTVIPIFYNVDPSDVRNLKGSFGAAMVAHEDG
PvVTT1	fimo	sequence_motif	256	287	151	+	.	Name=TIR-3;Signature=Motif 13;pvalue=7.67e-16;1.58e-12;sequence=QLVCPIFYKVLPSDLRHQRNSYGEAMSEHENM
PvVTT1	fimo	sequence_motif	66	86	156	+	.	Name=TIR-2;Signature=Motif 15;pvalue=2.51e-16;1.09e-12;sequence=ETFASSRWCLDELVNILDCMK
PvVTT1	fimo	sequence_motif	232	252	121	+	.	Name=TIR-2;Signature=Motif 15;pvalue=8.75e-13;1.26e-09;sequence=ENYARSPSCLDELLRILECKE
PvVTT1	fimo	sequence_motif	3	35	165	+	.	Name=TIR-1;Signature=Motif 18;pvalue=2.84e-17;1.2e-13;sequence=RYDVFLCFRGRDTRHTFMGNLYAALRQARLRTF
PvVTT1	ProSiteProfiles	ProSiteProfiles	172	308	16.301	+	.	Name=TIR domain profile.;Signature=PS50104;InterProScan=IPR000157;ID=match$35_172_308
PvVTT1	SUPERFAMILY	SUPERFAMILY	173	311	3.27E-30	+	.	Name=Toll/interleukin-1 receptor homology (TIR) domain superfamily;Signature=SSF52200;InterProScan=IPR035897;ID=match$36_173_311
PvVTT1	ProSiteProfiles	ProSiteProfiles	2	135	26.35	+	.	Name=TIR domain profile.;Signature=PS50104;InterProScan=IPR000157;ID=match$37_2_135
PvVTT1	SUPERFAMILY	SUPERFAMILY	3	134	2.75E-37	+	.	Name=Toll/interleukin-1 receptor homology (TIR) domain superfamily;Signature=SSF52200;InterProScan=IPR035897;ID=match$38_3_134
PvVTT1	SMART	SMART	173	308	6.7E-21	+	.	Name=Toll/interleukin-1 receptor homology (TIR) domain;Signature=SM00255;InterProScan=IPR000157;ID=match$39_173_308
PvVTT1	SMART	SMART	3	140	4.6E-38	+	.	Name=Toll/interleukin-1 receptor homology (TIR) domain;Signature=SM00255;InterProScan=IPR000157;ID=match$39_3_140
PvVTT1	Pfam	Pfam	4	145	1.4E-40	+	.	Name=TIR domain;Signature=PF01582;InterProScan=IPR000157;ID=match$40_4_145
PvVTT1	Pfam	Pfam	174	304	4.8E-27	+	.	Name=TIR domain;Signature=PF01582;InterProScan=IPR000157;ID=match$40_174_304
PvVTT1	Gene3D	Gene3D	1	171	2.5E-52	+	.	Name=Toll/interleukin-1 receptor homology (TIR) domain superfamily;Signature=G3DSA:3.40.50.10140;InterProScan=IPR035897;ID=match$41_1_171
PvVTT1	Gene3D	Gene3D	172	323	1.1E-45	+	.	Name=Toll/interleukin-1 receptor homology (TIR) domain superfamily;Signature=G3DSA:3.40.50.10140;InterProScan=IPR035897;ID=match$41_172_323
RBA1^Ag-0	fimo	sequence_motif	99	130	140	+	.	Name=TIR-3;Signature=Motif 13;pvalue=1.09e-14;1.49e-11;sequence=LLVIPIFYKVRARDVSGLTGDFGKKFWALAQK
RBA1^Ag-0	fimo	sequence_motif	75	95	95.6	+	.	Name=TIR-2;Signature=Motif 15;pvalue=2.76e-10;2.39e-07;sequence=SRFAESRFCMDEIVKMKECVD
RBA1^Ag-0	fimo	sequence_motif	13	45	105	+	.	Name=TIR-1;Signature=Motif 18;pvalue=3.23e-11;3.41e-08;sequence=VPKVFLSFRGEEIRHGFISHLADALERYGIMFI
RBA1^Ag-0	Pfam	Pfam	16	184	1.6E-30	+	.	Name=TIR domain;Signature=PF01582;InterProScan=IPR000157;ID=match$47_16_184
RBA1^Ag-0	SUPERFAMILY	SUPERFAMILY	7	151	8.89E-28	+	.	Name=Toll/interleukin-1 receptor homology (TIR) domain superfamily;Signature=SSF52200;InterProScan=IPR035897;ID=match$48_7_151
RBA1^Ag-0	SMART	SMART	13	149	3.7E-36	+	.	Name=Toll/interleukin-1 receptor homology (TIR) domain;Signature=SM00255;InterProScan=IPR000157;ID=match$49_13_149
RBA1^Ag-0	Gene3D	Gene3D	14	182	4.9E-48	+	.	Name=Toll/interleukin-1 receptor homology (TIR) domain superfamily;Signature=G3DSA:3.40.50.10140;InterProScan=IPR035897;ID=match$50_14_182
RBA1^Ag-0	ProSiteProfiles	ProSiteProfiles	16	149	16.899	+	.	Name=TIR domain profile.;Signature=PS50104;InterProScan=IPR000157;ID=match$51_16_149
RBA1^Col-0	fimo	sequence_motif	99	130	129	+	.	Name=TIR-3;Signature=Motif 13;pvalue=1.16e-13;1.2e-10;sequence=LLVIPIFYKVRARDVSGRTGDFGKKFWALAQK
RBA1^Col-0	fimo	sequence_motif	75	95	95.6	+	.	Name=TIR-2;Signature=Motif 15;pvalue=2.76e-10;2.39e-07;sequence=SRFAESRFCMDEIVKMKECVD
RBA1^Col-0	fimo	sequence_motif	13	45	105	+	.	Name=TIR-1;Signature=Motif 18;pvalue=3.23e-11;3.41e-08;sequence=VPKVFLSFRGEEIRHGFISHLADALERYGIMFI
RBA1^Col-0	SUPERFAMILY	SUPERFAMILY	7	151	1.96E-27	+	.	Name=Toll/interleukin-1 receptor homology (TIR) domain superfamily;Signature=SSF52200;InterProScan=IPR035897;ID=match$42_7_151
RBA1^Col-0	ProSiteProfiles	ProSiteProfiles	16	149	16.971	+	.	Name=TIR domain profile.;Signature=PS50104;InterProScan=IPR000157;ID=match$43_16_149
RBA1^Col-0	Pfam	Pfam	16	184	2.3E-30	+	.	Name=TIR domain;Signature=PF01582;InterProScan=IPR000157;ID=match$44_16_184
RBA1^Col-0	SMART	SMART	13	149	1.7E-35	+	.	Name=Toll/interleukin-1 receptor homology (TIR) domain;Signature=SM00255;InterProScan=IPR000157;ID=match$45_13_149
RBA1^Col-0	Gene3D	Gene3D	14	182	1.1E-48	+	.	Name=Toll/interleukin-1 receptor homology (TIR) domain superfamily;Signature=G3DSA:3.40.50.10140;InterProScan=IPR035897;ID=match$46_14_182
RPW8.1	Pfam	Pfam	7	137	9.6E-33	+	.	Name=Arabidopsis broad-spectrum mildew resistance protein RPW8;Signature=PF05659;InterProScan=IPR008808;ID=match$20_7_137
RPW8.1	ProSiteProfiles	ProSiteProfiles	1	148	29.242	+	.	Name=RPW8 domain profile.;Signature=PS51153;InterProScan=IPR008808;ID=match$21_1_148
RPW8.1^Kz-10	Pfam	Pfam	7	136	1.2E-33	+	.	Name=Arabidopsis broad-spectrum mildew resistance protein RPW8;Signature=PF05659;InterProScan=IPR008808;ID=match$52_7_136
RPW8.1^Kz-10	ProSiteProfiles	ProSiteProfiles	1	148	27.779	+	.	Name=RPW8 domain profile.;Signature=PS51153;InterProScan=IPR008808;ID=match$53_1_148
RPW8.2	Pfam	Pfam	3	143	9.4E-45	+	.	Name=Arabidopsis broad-spectrum mildew resistance protein RPW8;Signature=PF05659;InterProScan=IPR008808;ID=match$18_3_143
RPW8.2	ProSiteProfiles	ProSiteProfiles	1	153	23.972	+	.	Name=RPW8 domain profile.;Signature=PS51153;InterProScan=IPR008808;ID=match$19_1_153
