# Supplementary material for: RefPlantNLR is a comprehensive collection of experimentally validated plant disease resistance proteins from the NLR family
Source: PLoS Biol. 2021 Oct 20;19(10):e3001124. doi: 10.1371/journal.pbio.3001124 (PMC8559963; doi:10.1371/journal.pbio.3001124)
Supplement: S4 Appendix — (ZIP) [file pbio.3001124.s035.zip › Appendix_S4_Annotation_conversion/Supplemental_dataset_01_RefPlantNLR_v.20210712_481_AA_RENAMED.gff3]

3gG2	fimo	sequence_motif	209	229	178	+	.	Name=P-loop;Signature=Motif 1;pvalue=1.43e-18;5.18e-15;sequence=SIVGMGGLGKTTLAQHVFNDP
3gG2	fimo	sequence_motif	433	461	270	+	.	Name=RNBS-D;Signature=Motif 2;pvalue=1.06e-27;7.13e-23;sequence=LKRCFAYCALFPKDYRFDKEGLIQLWMAE
3gG2	fimo	sequence_motif	377	397	111	+	.	Name=GLPL;Signature=Motif 3;pvalue=8.15e-12;1.65e-08;sequence=CKGLPLALTTIGSLLHQKSSI
3gG2	fimo	sequence_motif	286	300	97.2	+	.	Name=Kin-2;Signature=Motif 4;pvalue=1.88e-10;3.02e-07;sequence=FFLVLDDVWNRNQKE
3gG2	fimo	sequence_motif	313	332	144	+	.	Name=RNBS-B;Signature=Motif 5;pvalue=4.09e-15;6.82e-11;sequence=SGSKIVVTTRDKKVASIVGS
3gG2	fimo	sequence_motif	234	262	182	+	.	Name=RNBS-A;Signature=Motif 6;pvalue=5.66e-19;3.97e-15;sequence=KFDIKAWVCVSDEFDVFNVTRTILEAVTK
3gG2	fimo	sequence_motif	501	521	92.3	+	.	Name=MHD;Signature=Motif 7;pvalue=5.85e-10;1.06e-06;sequence=FVMHDLLNDLAKYVCGDICFR
3gG2	fimo	sequence_motif	473	493	113	+	.	Name=linker;Signature=Motif 8;pvalue=5.04e-12;1.3e-08;sequence=PEKVGEQYFNDLLSRSLFQQS
3gG2	fimo	sequence_motif	341	355	117	+	.	Name=RNBS-C;Signature=Motif 10;pvalue=1.77e-12;1.69e-08;sequence=LQDDHCWRLFTKHAF
3gG2	fimo	sequence_motif	418	432	148	+	.	Name=NB-ARC motif 12;Signature=Motif 12;pvalue=1.45e-15;5.94e-11;sequence=IVPALALSYHHLPSH
3gG2	Pfam	Pfam	185	426	1.8E-58	+	.	Name=NB-ARC domain;Signature=PF00931;InterProScan=IPR002182;ID=match$2485_185_426
3gG2	Gene3D	Gene3D	555	952	3.1E-48	+	.	Name=Leucine-rich repeat domain superfamily;Signature=G3DSA:3.80.10.10;InterProScan=IPR032675;ID=match$2486_555_952
3gG2	Gene3D	Gene3D	425	513	1.2E-18	+	.	Name=Winged helix-like DNA-binding domain superfamily;Signature=G3DSA:1.10.10.10;InterProScan=IPR036388;ID=match$2487_425_513
3gG2	SUPERFAMILY	SUPERFAMILY	894	1117	7.14E-21	+	.	Name=Leucine-rich repeat domain superfamily;Signature=SSF52058;InterProScan=Not integrated;ID=match$2488_894_1117
3gG2	Gene3D	Gene3D	965	1105	3.9E-14	+	.	Name=Leucine-rich repeat domain superfamily;Signature=G3DSA:3.80.10.10;InterProScan=IPR032675;ID=match$2489_965_1105
3gG2	SUPERFAMILY	SUPERFAMILY	502	930	8.16E-38	+	.	Name=Leucine-rich repeat domain superfamily;Signature=SSF52058;InterProScan=Not integrated;ID=match$2490_502_930
3gG2	Gene3D	Gene3D	167	340	9.7E-40	+	.	Name=P-loop containing nucleoside triphosphate hydrolase;Signature=G3DSA:3.40.50.300;InterProScan=Not integrated;ID=match$2491_167_340
3gG2	SUPERFAMILY	SUPERFAMILY	170	440	3.8E-75	+	.	Name=P-loop containing nucleoside triphosphate hydrolase;Signature=SSF52540;InterProScan=IPR027417;ID=match$2492_170_440
3gG2	Gene3D	Gene3D	341	424	1.0E-16	+	.	Name=Apoptotic protease-activating factors, helical domain;Signature=G3DSA:1.10.8.430;InterProScan=IPR042197;ID=match$2493_341_424
3gG2	Gene3D	Gene3D	20	132	1.6E-11	+	.	Name=Rx N-terminal domain;Signature=G3DSA:1.20.5.4130;InterProScan=Not integrated;ID=match$2494_20_132
3gG2	Pfam	Pfam	11	103	1.7E-18	+	.	Name=Rx N-terminal domain;Signature=PF18052;InterProScan=IPR041118;ID=match$2495_11_103
3gG2	PRINTS	PRINTS	207	222	5.9E-20	+	.	Name=Disease resistance protein signature;Signature=PR00364;InterProScan=Not integrated;ID=match$2496_207_222
3gG2	PRINTS	PRINTS	280	294	5.9E-20	+	.	Name=Disease resistance protein signature;Signature=PR00364;InterProScan=Not integrated;ID=match$2496_280_294
3gG2	PRINTS	PRINTS	377	391	5.9E-20	+	.	Name=Disease resistance protein signature;Signature=PR00364;InterProScan=Not integrated;ID=match$2496_377_391
3gG2	PRINTS	PRINTS	612	628	5.9E-20	+	.	Name=Disease resistance protein signature;Signature=PR00364;InterProScan=Not integrated;ID=match$2496_612_628
Adnr1	fimo	sequence_motif	525	545	139	+	.	Name=P-loop;Signature=Motif 1;pvalue=1.26e-14;1.98e-11;sequence=SVVGSGGVGKTTLSKELYRRI
Adnr1	fimo	sequence_motif	751	779	115	+	.	Name=RNBS-D;Signature=Motif 2;pvalue=2.91e-12;3.95e-09;sequence=LKACVMYLSIYEEDYIIQKDDLVKQWIAE
Adnr1	fimo	sequence_motif	692	712	80	+	.	Name=GLPL;Signature=Motif 3;pvalue=9.96e-09;1.22e-05;sequence=CAGSPLAMVTVASLLVSQIGK
Adnr1	fimo	sequence_motif	601	615	92.3	+	.	Name=Kin-2;Signature=Motif 4;pvalue=5.8e-10;8.06e-07;sequence=YLIVIDDVWATQTWD
Adnr1	fimo	sequence_motif	626	645	84.8	+	.	Name=RNBS-B;Signature=Motif 5;pvalue=3.29e-09;5.37e-06;sequence=LCSRILITTEVEDVALKCCG
Adnr1	fimo	sequence_motif	548	576	92.3	+	.	Name=RNBS-A;Signature=Motif 6;pvalue=5.88e-10;1.12e-06;sequence=QFECQAFVRTSRKPDIRRLLISLLSQVRP
Adnr1	fimo	sequence_motif	821	841	120	+	.	Name=MHD;Signature=Motif 7;pvalue=9.2e-13;2.23e-09;sequence=CTLHHMVLDFIKHKSLEENFV
Adnr1	fimo	sequence_motif	790	810	82.6	+	.	Name=linker;Signature=Motif 8;pvalue=5.42e-09;9.91e-06;sequence=KEEISRRYFDELISSRMILPV
Adnr1	fimo	sequence_motif	394	410	69.5	+	.	Name=CC-EDVID;Signature=Motif 16;pvalue=1.11e-07;0.000251;sequence=ELSYDMEDSVDQYVHAV
Adnr1	Gene3D	Gene3D	1	288	5.1E-48	+	.	Name=Ankyrin repeat-containing domain superfamily;Signature=G3DSA:1.25.40.20;InterProScan=IPR036770;ID=match$188_1_288
Adnr1	Gene3D	Gene3D	477	648	1.8E-30	+	.	Name=P-loop containing nucleoside triphosphate hydrolase;Signature=G3DSA:3.40.50.300;InterProScan=Not integrated;ID=match$189_477_648
Adnr1	Gene3D	Gene3D	327	454	7.6E-14	+	.	Name=Rx N-terminal domain;Signature=G3DSA:1.20.5.4130;InterProScan=Not integrated;ID=match$190_327_454
Adnr1	SUPERFAMILY	SUPERFAMILY	5	269	1.42E-41	+	.	Name=Ankyrin repeat-containing domain superfamily;Signature=SSF48403;InterProScan=IPR036770;ID=match$191_5_269
Adnr1	Pfam	Pfam	331	414	2.5E-9	+	.	Name=Rx N-terminal domain;Signature=PF18052;InterProScan=IPR041118;ID=match$192_331_414
Adnr1	SUPERFAMILY	SUPERFAMILY	823	1190	6.46E-22	+	.	Name=Leucine-rich repeat domain superfamily;Signature=SSF52058;InterProScan=Not integrated;ID=match$193_823_1190
Adnr1	Gene3D	Gene3D	1316	1394	2.0E-25	+	.	Name=WRKY domain superfamily;Signature=G3DSA:2.20.25.80;InterProScan=IPR036576;ID=match$194_1316_1394
Adnr1	ProSiteProfiles	ProSiteProfiles	143	166	10.766	+	.	Name=Ankyrin repeat profile.;Signature=PS50088;InterProScan=IPR002110;ID=match$195_143_166
Adnr1	CDD	CDD	335	459	2.65633E-9	+	.	Name=RX-CC_like;Signature=cd14798;InterProScan=IPR038005;ID=match$196_335_459
Adnr1	Pfam	Pfam	1333	1392	6.3E-25	+	.	Name=WRKY DNA -binding domain;Signature=PF03106;InterProScan=IPR003657;ID=match$197_1333_1392
Adnr1	SUPERFAMILY	SUPERFAMILY	1327	1392	1.06E-23	+	.	Name=WRKY domain superfamily;Signature=SSF118290;InterProScan=IPR036576;ID=match$198_1327_1392
Adnr1	Pfam	Pfam	142	199	4.3E-9	+	.	Name=Ankyrin repeats (3 copies);Signature=PF12796;InterProScan=IPR020683;ID=match$199_142_199
Adnr1	SMART	SMART	1332	1394	7.8E-39	+	.	Name=WRKY domain;Signature=SM00774;InterProScan=IPR003657;ID=match$200_1332_1394
Adnr1	PRINTS	PRINTS	523	538	2.6E-14	+	.	Name=Disease resistance protein signature;Signature=PR00364;InterProScan=Not integrated;ID=match$201_523_538
Adnr1	PRINTS	PRINTS	595	609	2.6E-14	+	.	Name=Disease resistance protein signature;Signature=PR00364;InterProScan=Not integrated;ID=match$201_595_609
Adnr1	PRINTS	PRINTS	692	706	2.6E-14	+	.	Name=Disease resistance protein signature;Signature=PR00364;InterProScan=Not integrated;ID=match$201_692_706
Adnr1	PRINTS	PRINTS	1047	1063	2.6E-14	+	.	Name=Disease resistance protein signature;Signature=PR00364;InterProScan=Not integrated;ID=match$201_1047_1063
Adnr1	Gene3D	Gene3D	738	836	4.0E-14	+	.	Name=Winged helix-like DNA-binding domain superfamily;Signature=G3DSA:1.10.10.10;InterProScan=IPR036388;ID=match$202_738_836
Adnr1	Pfam	Pfam	504	746	8.4E-40	+	.	Name=NB-ARC domain;Signature=PF00931;InterProScan=IPR002182;ID=match$203_504_746
Adnr1	ProSiteProfiles	ProSiteProfiles	1327	1390	22.159	+	.	Name=WRKY domain profile.;Signature=PS50811;InterProScan=IPR003657;ID=match$204_1327_1390
Adnr1	ProSiteProfiles	ProSiteProfiles	1	269	42.097	+	.	Name=Ankyrin repeat region circular profile.;Signature=PS50297;InterProScan=IPR020683;ID=match$205_1_269
Adnr1	SUPERFAMILY	SUPERFAMILY	485	758	8.33E-54	+	.	Name=P-loop containing nucleoside triphosphate hydrolase;Signature=SSF52540;InterProScan=IPR027417;ID=match$206_485_758
Adnr1	Gene3D	Gene3D	854	1215	3.2E-18	+	.	Name=Leucine-rich repeat domain superfamily;Signature=G3DSA:3.80.10.10;InterProScan=IPR032675;ID=match$207_854_1215
Adnr1	SMART	SMART	109	138	15.0	+	.	Name=Ankyrin repeat;Signature=SM00248;InterProScan=IPR002110;ID=match$208_109_138
Adnr1	SMART	SMART	75	104	2.9	+	.	Name=Ankyrin repeat;Signature=SM00248;InterProScan=IPR002110;ID=match$208_75_104
Adnr1	SMART	SMART	245	274	590.0	+	.	Name=Ankyrin repeat;Signature=SM00248;InterProScan=IPR002110;ID=match$208_245_274
Adnr1	SMART	SMART	1	29	24.0	+	.	Name=Ankyrin repeat;Signature=SM00248;InterProScan=IPR002110;ID=match$208_1_29
Adnr1	SMART	SMART	143	173	4.4E-4	+	.	Name=Ankyrin repeat;Signature=SM00248;InterProScan=IPR002110;ID=match$208_143_173
Adnr1	SMART	SMART	40	68	2.9	+	.	Name=Ankyrin repeat;Signature=SM00248;InterProScan=IPR002110;ID=match$208_40_68
Adnr1	SMART	SMART	211	241	8.2	+	.	Name=Ankyrin repeat;Signature=SM00248;InterProScan=IPR002110;ID=match$208_211_241
Adnr1	SMART	SMART	177	207	57.0	+	.	Name=Ankyrin repeat;Signature=SM00248;InterProScan=IPR002110;ID=match$208_177_207
Adnr1-RGA4	fimo	sequence_motif	201	221	191	+	.	Name=P-loop;Signature=Motif 1;pvalue=7.2e-20;3.51e-16;sequence=SVVGFGGLGKTTLARAVYEDP
Adnr1-RGA4	fimo	sequence_motif	433	461	116	+	.	Name=RNBS-D;Signature=Motif 2;pvalue=2.27e-12;3.12e-09;sequence=AMTCLLYLGVFPNNRPLKRKVVIRRWLAE
Adnr1-RGA4	fimo	sequence_motif	370	390	76.2	+	.	Name=GLPL;Signature=Motif 3;pvalue=2.4e-08;2.75e-05;sequence=CGGLPLALVSVSDFLKCSGEP
Adnr1-RGA4	fimo	sequence_motif	311	330	77.2	+	.	Name=RNBS-B;Signature=Motif 5;pvalue=1.91e-08;2.72e-05;sequence=KSSRILLTTTIQSTANICSH
Adnr1-RGA4	fimo	sequence_motif	472	492	79	+	.	Name=linker;Signature=Motif 8;pvalue=1.26e-08;2.24e-05;sequence=EEDIADETFKALVDRNIIQSI
Adnr1-RGA4	SUPERFAMILY	SUPERFAMILY	172	440	8.75E-39	+	.	Name=P-loop containing nucleoside triphosphate hydrolase;Signature=SSF52540;InterProScan=IPR027417;ID=match$650_172_440
Adnr1-RGA4	SUPERFAMILY	SUPERFAMILY	534	903	3.23E-29	+	.	Name=Leucine-rich repeat domain superfamily;Signature=SSF52058;InterProScan=Not integrated;ID=match$651_534_903
Adnr1-RGA4	Gene3D	Gene3D	170	333	1.4E-26	+	.	Name=P-loop containing nucleoside triphosphate hydrolase;Signature=G3DSA:3.40.50.300;InterProScan=Not integrated;ID=match$652_170_333
Adnr1-RGA4	Gene3D	Gene3D	9	141	8.8E-9	+	.	Name=Rx N-terminal domain;Signature=G3DSA:1.20.5.4130;InterProScan=Not integrated;ID=match$653_9_141
Adnr1-RGA4	Pfam	Pfam	180	427	1.1E-29	+	.	Name=NB-ARC domain;Signature=PF00931;InterProScan=IPR002182;ID=match$654_180_427
Adnr1-RGA4	Gene3D	Gene3D	421	518	1.1E-9	+	.	Name=Winged helix-like DNA-binding domain superfamily;Signature=G3DSA:1.10.10.10;InterProScan=IPR036388;ID=match$655_421_518
Adnr1-RGA4	Gene3D	Gene3D	552	914	2.1E-27	+	.	Name=Leucine-rich repeat domain superfamily;Signature=G3DSA:3.80.10.10;InterProScan=IPR032675;ID=match$656_552_914
Adnr1-RGA4	Pfam	Pfam	8	93	1.6E-6	+	.	Name=Rx N-terminal domain;Signature=PF18052;InterProScan=IPR041118;ID=match$657_8_93
Adnr1-RGA4	PRINTS	PRINTS	199	214	1.4E-17	+	.	Name=Disease resistance protein signature;Signature=PR00364;InterProScan=Not integrated;ID=match$658_199_214
Adnr1-RGA4	PRINTS	PRINTS	281	295	1.4E-17	+	.	Name=Disease resistance protein signature;Signature=PR00364;InterProScan=Not integrated;ID=match$658_281_295
Adnr1-RGA4	PRINTS	PRINTS	370	384	1.4E-17	+	.	Name=Disease resistance protein signature;Signature=PR00364;InterProScan=Not integrated;ID=match$658_370_384
Adnr1-RGA4	PRINTS	PRINTS	580	596	1.4E-17	+	.	Name=Disease resistance protein signature;Signature=PR00364;InterProScan=Not integrated;ID=match$658_580_596
ADR1	fimo	sequence_motif	190	210	108	+	.	Name=P-loop;Signature=Motif 1;pvalue=1.46e-11;1.76e-08;sequence=GISGMSGSGKTTLAIELSKDD
ADR1	fimo	sequence_motif	388	416	84.4	+	.	Name=RNBS-D;Signature=Motif 2;pvalue=3.59e-09;4.66e-06;sequence=IRDCFLDMGAFPEDKKIPLDLLTSVWVER
ADR1	fimo	sequence_motif	330	350	122	+	.	Name=GLPL;Signature=Motif 3;pvalue=6.15e-13;1.7e-09;sequence=CKGLPLSLKVLGASLKNKPER
ADR1	fimo	sequence_motif	250	264	94.1	+	.	Name=Kin-2;Signature=Motif 4;pvalue=3.89e-10;5.8e-07;sequence=KLVILDDVWTRESLD
ADR1	fimo	sequence_motif	457	477	69.8	+	.	Name=MHD;Signature=Motif 7;pvalue=1.05e-07;0.00013;sequence=VTQHDVLRDLALHMSNRVDVN
ADR1	fimo	sequence_motif	295	309	63.5	+	.	Name=RNBS-C;Signature=Motif 10;pvalue=4.46e-07;0.000595;sequence=LKKDEAMSLLCLCAF
ADR1	Pfam	Pfam	232	365	7.6E-18	+	.	Name=NB-ARC domain;Signature=PF00931;InterProScan=IPR002182;ID=match$3761_232_365
ADR1	SUPERFAMILY	SUPERFAMILY	171	394	1.14E-37	+	.	Name=P-loop containing nucleoside triphosphate hydrolase;Signature=SSF52540;InterProScan=IPR027417;ID=match$3762_171_394
ADR1	Gene3D	Gene3D	378	466	9.1E-13	+	.	Name=Winged helix-like DNA-binding domain superfamily;Signature=G3DSA:1.10.10.10;InterProScan=IPR036388;ID=match$3763_378_466
ADR1	ProSiteProfiles	ProSiteProfiles	1	149	13.21	+	.	Name=RPW8 domain profile.;Signature=PS51153;InterProScan=IPR008808;ID=match$3764_1_149
ADR1	Gene3D	Gene3D	161	289	6.2E-14	+	.	Name=P-loop containing nucleoside triphosphate hydrolase;Signature=G3DSA:3.40.50.300;InterProScan=Not integrated;ID=match$3765_161_289
ADR1	PRINTS	PRINTS	188	203	6.0E-15	+	.	Name=Disease resistance protein signature;Signature=PR00364;InterProScan=Not integrated;ID=match$3766_188_203
ADR1	PRINTS	PRINTS	330	344	6.0E-15	+	.	Name=Disease resistance protein signature;Signature=PR00364;InterProScan=Not integrated;ID=match$3766_330_344
ADR1	PRINTS	PRINTS	720	736	6.0E-15	+	.	Name=Disease resistance protein signature;Signature=PR00364;InterProScan=Not integrated;ID=match$3766_720_736
ADR1	Gene3D	Gene3D	504	769	5.5E-30	+	.	Name=Leucine-rich repeat domain superfamily;Signature=G3DSA:3.80.10.10;InterProScan=IPR032675;ID=match$3767_504_769
ADR1	Pfam	Pfam	12	116	2.5E-10	+	.	Name=Arabidopsis broad-spectrum mildew resistance protein RPW8;Signature=PF05659;InterProScan=IPR008808;ID=match$3768_12_116
ADR1	SUPERFAMILY	SUPERFAMILY	525	753	2.38E-27	+	.	Name=Leucine-rich repeat domain superfamily;Signature=SSF52058;InterProScan=Not integrated;ID=match$3769_525_753
ADR1	Gene3D	Gene3D	294	377	1.1E-11	+	.	Name=Apoptotic protease-activating factors, helical domain;Signature=G3DSA:1.10.8.430;InterProScan=IPR042197;ID=match$3770_294_377
ADR1-L1	fimo	sequence_motif	204	224	119	+	.	Name=P-loop;Signature=Motif 1;pvalue=1.26e-12;1.63e-09;sequence=GISGMGGVGKTTLAKELQRDH
ADR1-L1	fimo	sequence_motif	416	444	102	+	.	Name=RNBS-D;Signature=Motif 2;pvalue=6.93e-11;9.18e-08;sequence=TKDCFLDLGAFPEDRKIPLDVLINIWIEL
ADR1-L1	fimo	sequence_motif	358	378	138	+	.	Name=GLPL;Signature=Motif 3;pvalue=1.54e-14;5.52e-11;sequence=CKGLPLALKVTGASLNGKPEM
ADR1-L1	fimo	sequence_motif	277	291	79.3	+	.	Name=Kin-2;Signature=Motif 4;pvalue=1.18e-08;1.22e-05;sequence=KLVILDDVWTTQALD
ADR1-L1	fimo	sequence_motif	485	505	61.1	+	.	Name=MHD;Signature=Motif 7;pvalue=7.74e-07;0.000877;sequence=VTQHDVLRDLALHLSNAGKVN
ADR1-L1	fimo	sequence_motif	323	337	76	+	.	Name=RNBS-C;Signature=Motif 10;pvalue=2.48e-08;4.49e-05;sequence=LSEDEAISLFCLCAF
ADR1-L1	Pfam	Pfam	191	390	6.9E-27	+	.	Name=NB-ARC domain;Signature=PF00931;InterProScan=IPR002182;ID=match$5489_191_390
ADR1-L1	ProSiteProfiles	ProSiteProfiles	1	149	28.761	+	.	Name=RPW8 domain profile.;Signature=PS51153;InterProScan=IPR008808;ID=match$5490_1_149
ADR1-L1	Gene3D	Gene3D	529	789	2.4E-35	+	.	Name=Leucine-rich repeat domain superfamily;Signature=G3DSA:3.80.10.10;InterProScan=IPR032675;ID=match$5491_529_789
ADR1-L1	Pfam	Pfam	10	129	1.2E-10	+	.	Name=Arabidopsis broad-spectrum mildew resistance protein RPW8;Signature=PF05659;InterProScan=IPR008808;ID=match$5492_10_129
ADR1-L1	Gene3D	Gene3D	409	494	8.2E-15	+	.	Name=Winged helix-like DNA-binding domain superfamily;Signature=G3DSA:1.10.10.10;InterProScan=IPR036388;ID=match$5493_409_494
ADR1-L1	SUPERFAMILY	SUPERFAMILY	181	423	4.87E-42	+	.	Name=P-loop containing nucleoside triphosphate hydrolase;Signature=SSF52540;InterProScan=IPR027417;ID=match$5494_181_423
ADR1-L1	Gene3D	Gene3D	322	408	4.0E-13	+	.	Name=Apoptotic protease-activating factors, helical domain;Signature=G3DSA:1.10.8.430;InterProScan=IPR042197;ID=match$5495_322_408
ADR1-L1	PRINTS	PRINTS	202	217	5.4E-20	+	.	Name=Disease resistance protein signature;Signature=PR00364;InterProScan=Not integrated;ID=match$5496_202_217
ADR1-L1	PRINTS	PRINTS	271	285	5.4E-20	+	.	Name=Disease resistance protein signature;Signature=PR00364;InterProScan=Not integrated;ID=match$5496_271_285
ADR1-L1	PRINTS	PRINTS	358	372	5.4E-20	+	.	Name=Disease resistance protein signature;Signature=PR00364;InterProScan=Not integrated;ID=match$5496_358_372
ADR1-L1	PRINTS	PRINTS	725	741	5.4E-20	+	.	Name=Disease resistance protein signature;Signature=PR00364;InterProScan=Not integrated;ID=match$5496_725_741
ADR1-L1	Gene3D	Gene3D	168	315	4.7E-20	+	.	Name=P-loop containing nucleoside triphosphate hydrolase;Signature=G3DSA:3.40.50.300;InterProScan=Not integrated;ID=match$5497_168_315
ADR1-L1	SUPERFAMILY	SUPERFAMILY	557	781	6.8E-29	+	.	Name=Leucine-rich repeat domain superfamily;Signature=SSF52058;InterProScan=Not integrated;ID=match$5498_557_781
ADR1-L2	fimo	sequence_motif	204	224	124	+	.	Name=P-loop;Signature=Motif 1;pvalue=3.63e-13;4.92e-10;sequence=GISGMSGSGKTTLAKELARDE
ADR1-L2	fimo	sequence_motif	411	439	74.8	+	.	Name=RNBS-D;Signature=Motif 2;pvalue=3.3e-08;4.25e-05;sequence=TRDCFLVLGAFPEDKKIPLDVLINVLVEL
ADR1-L2	fimo	sequence_motif	353	373	117	+	.	Name=GLPL;Signature=Motif 3;pvalue=2.19e-12;5.23e-09;sequence=CKGLPLSLKVIGASLKERPEK
ADR1-L2	fimo	sequence_motif	272	286	94.1	+	.	Name=Kin-2;Signature=Motif 4;pvalue=3.89e-10;5.8e-07;sequence=KLVILDDVWTRESLD
ADR1-L2	fimo	sequence_motif	318	332	79	+	.	Name=RNBS-C;Signature=Motif 10;pvalue=1.25e-08;2.58e-05;sequence=LNEHEATALFCLSVF
ADR1-L2	ProSiteProfiles	ProSiteProfiles	1	147	20.156	+	.	Name=RPW8 domain profile.;Signature=PS51153;InterProScan=IPR008808;ID=match$2827_1_147
ADR1-L2	Gene3D	Gene3D	7	117	1.7E-5	+	.	Name=Adaptor protein Cbl, N-terminal domain superfamily;Signature=G3DSA:1.20.930.20;InterProScan=IPR036537;ID=match$2828_7_117
ADR1-L2	Gene3D	Gene3D	716	785	6.6E-11	+	.	Name=Leucine-rich repeat domain superfamily;Signature=G3DSA:3.80.10.10;InterProScan=IPR032675;ID=match$2829_716_785
ADR1-L2	Gene3D	Gene3D	538	715	2.6E-22	+	.	Name=Leucine-rich repeat domain superfamily;Signature=G3DSA:3.80.10.10;InterProScan=IPR032675;ID=match$2829_538_715
ADR1-L2	Pfam	Pfam	186	384	8.1E-27	+	.	Name=NB-ARC domain;Signature=PF00931;InterProScan=IPR002182;ID=match$2830_186_384
ADR1-L2	Pfam	Pfam	7	125	3.6E-9	+	.	Name=Arabidopsis broad-spectrum mildew resistance protein RPW8;Signature=PF05659;InterProScan=IPR008808;ID=match$2831_7_125
ADR1-L2	SUPERFAMILY	SUPERFAMILY	548	777	1.47E-28	+	.	Name=Leucine-rich repeat domain superfamily;Signature=SSF52058;InterProScan=Not integrated;ID=match$2832_548_777
ADR1-L2	Gene3D	Gene3D	318	403	1.1E-11	+	.	Name=Apoptotic protease-activating factors, helical domain;Signature=G3DSA:1.10.8.430;InterProScan=IPR042197;ID=match$2833_318_403
ADR1-L2	SUPERFAMILY	SUPERFAMILY	180	418	3.69E-39	+	.	Name=P-loop containing nucleoside triphosphate hydrolase;Signature=SSF52540;InterProScan=IPR027417;ID=match$2834_180_418
ADR1-L2	Gene3D	Gene3D	404	489	3.0E-11	+	.	Name=Winged helix-like DNA-binding domain superfamily;Signature=G3DSA:1.10.10.10;InterProScan=IPR036388;ID=match$2835_404_489
ADR1-L2	PRINTS	PRINTS	202	217	3.7E-20	+	.	Name=Disease resistance protein signature;Signature=PR00364;InterProScan=Not integrated;ID=match$2836_202_217
ADR1-L2	PRINTS	PRINTS	266	280	3.7E-20	+	.	Name=Disease resistance protein signature;Signature=PR00364;InterProScan=Not integrated;ID=match$2836_266_280
ADR1-L2	PRINTS	PRINTS	353	367	3.7E-20	+	.	Name=Disease resistance protein signature;Signature=PR00364;InterProScan=Not integrated;ID=match$2836_353_367
ADR1-L2	PRINTS	PRINTS	720	736	3.7E-20	+	.	Name=Disease resistance protein signature;Signature=PR00364;InterProScan=Not integrated;ID=match$2836_720_736
ADR1-L2	Gene3D	Gene3D	163	314	6.1E-20	+	.	Name=P-loop containing nucleoside triphosphate hydrolase;Signature=G3DSA:3.40.50.300;InterProScan=Not integrated;ID=match$2837_163_314
ADR1-L2	SMART	SMART	199	321	0.0072	+	.	Name=AAA+ ATPase domain;Signature=SM00382;InterProScan=IPR003593;ID=match$2838_199_321
ADR1-L2	CDD	CDD	196	302	1.40108E-4	+	.	Name=ABC_ATPase;Signature=cd00267;InterProScan=Not integrated;ID=match$2839_196_302
ADR1-L3	fimo	sequence_motif	13	33	95.1	+	.	Name=P-loop;Signature=Motif 1;pvalue=3.06e-10;3.47e-07;sequence=GISGMIGSGKTILAKELARDE
ADR1-L3	fimo	sequence_motif	223	251	84.7	+	.	Name=RNBS-D;Signature=Motif 2;pvalue=3.38e-09;4.4e-06;sequence=TKECFLDMGAFPEGKKIPVDVLINMLVKI
ADR1-L3	fimo	sequence_motif	165	185	93.8	+	.	Name=GLPL;Signature=Motif 3;pvalue=4.16e-10;6.15e-07;sequence=SKGLPLSLKVLGASLNDRPET
ADR1-L3	fimo	sequence_motif	85	99	81.8	+	.	Name=Kin-2;Signature=Motif 4;pvalue=6.54e-09;6.86e-06;sequence=KLVILDDVRTRESLD
ADR1-L3	fimo	sequence_motif	292	312	65.3	+	.	Name=MHD;Signature=Motif 7;pvalue=2.95e-07;0.000347;sequence=VTQHDVLRDVALHLTNRGKVS
ADR1-L3	fimo	sequence_motif	130	144	87.7	+	.	Name=RNBS-C;Signature=Motif 10;pvalue=1.68e-09;4.91e-06;sequence=LNEHDATSLFCLSAF
ADR1-L3	Gene3D	Gene3D	129	211	1.7E-8	+	.	Name=Apoptotic protease-activating factors, helical domain;Signature=G3DSA:1.10.8.430;InterProScan=IPR042197;ID=match$4063_129_211
ADR1-L3	Gene3D	Gene3D	1	124	1.5E-17	+	.	Name=P-loop containing nucleoside triphosphate hydrolase;Signature=G3DSA:3.40.50.300;InterProScan=Not integrated;ID=match$4064_1_124
ADR1-L3	Gene3D	Gene3D	338	602	1.3E-34	+	.	Name=Leucine-rich repeat domain superfamily;Signature=G3DSA:3.80.10.10;InterProScan=IPR032675;ID=match$4065_338_602
ADR1-L3	Pfam	Pfam	6	196	4.8E-21	+	.	Name=NB-ARC domain;Signature=PF00931;InterProScan=IPR002182;ID=match$4066_6_196
ADR1-L3	SUPERFAMILY	SUPERFAMILY	359	589	1.21E-28	+	.	Name=Leucine-rich repeat domain superfamily;Signature=SSF52058;InterProScan=Not integrated;ID=match$4067_359_589
ADR1-L3	PRINTS	PRINTS	11	26	1.1E-15	+	.	Name=Disease resistance protein signature;Signature=PR00364;InterProScan=Not integrated;ID=match$4068_11_26
ADR1-L3	PRINTS	PRINTS	79	93	1.1E-15	+	.	Name=Disease resistance protein signature;Signature=PR00364;InterProScan=Not integrated;ID=match$4068_79_93
ADR1-L3	PRINTS	PRINTS	165	179	1.1E-15	+	.	Name=Disease resistance protein signature;Signature=PR00364;InterProScan=Not integrated;ID=match$4068_165_179
ADR1-L3	PRINTS	PRINTS	532	548	1.1E-15	+	.	Name=Disease resistance protein signature;Signature=PR00364;InterProScan=Not integrated;ID=match$4068_532_548
ADR1-L3	Gene3D	Gene3D	212	301	6.8E-13	+	.	Name=Winged helix-like DNA-binding domain superfamily;Signature=G3DSA:1.10.10.10;InterProScan=IPR036388;ID=match$4069_212_301
ADR1-L3	SUPERFAMILY	SUPERFAMILY	3	229	7.87E-34	+	.	Name=P-loop containing nucleoside triphosphate hydrolase;Signature=SSF52540;InterProScan=IPR027417;ID=match$4070_3_229
AhRRS5	fimo	sequence_motif	186	206	144	+	.	Name=P-loop;Signature=Motif 1;pvalue=3.6e-15;6.42e-12;sequence=SVTGMGGMGKTTVVKKVYDDP
AhRRS5	fimo	sequence_motif	420	448	213	+	.	Name=RNBS-D;Signature=Motif 2;pvalue=5.46e-22;1.61e-18;sequence=LKYCFLYLSIFPEDHLIERMRLIRLWIAE
AhRRS5	fimo	sequence_motif	360	380	98.9	+	.	Name=GLPL;Signature=Motif 3;pvalue=1.29e-10;1.99e-07;sequence=CEGLPLAIVAISSVLAMKDKC
AhRRS5	fimo	sequence_motif	270	284	103	+	.	Name=Kin-2;Signature=Motif 4;pvalue=5.43e-11;1.02e-07;sequence=YLVVFDDVWHMHEWE
AhRRS5	fimo	sequence_motif	295	314	125	+	.	Name=RNBS-B;Signature=Motif 5;pvalue=3.51e-13;1.49e-09;sequence=CGSRVMITTRKSDLASACSI
AhRRS5	fimo	sequence_motif	211	239	114	+	.	Name=RNBS-A;Signature=Motif 6;pvalue=4.06e-12;1.09e-08;sequence=HFKACVWVTVSQSFKTEELLRDLVQKIFS
AhRRS5	fimo	sequence_motif	490	510	111	+	.	Name=MHD;Signature=Motif 7;pvalue=7.79e-12;1.73e-08;sequence=LRIHDLIREIIILKSKDENFA
AhRRS5	fimo	sequence_motif	459	479	156	+	.	Name=linker;Signature=Motif 8;pvalue=2.25e-16;1.76e-12;sequence=LEDVAEDYLKELLNRNLIQVA
AhRRS5	fimo	sequence_motif	326	340	92.1	+	.	Name=RNBS-C;Signature=Motif 10;pvalue=6.21e-10;1.92e-06;sequence=LKEDEVWDLFTRKTF
AhRRS5	fimo	sequence_motif	8	43	68.4	+	.	Name=CC;Signature=Motif 17;pvalue=1.45e-07;0.00033;sequence=FLLQRLVSVFENEVTWFPGIQEEVVHLKGHLGVIRA
AhRRS5	Pfam	Pfam	165	414	2.5E-53	+	.	Name=NB-ARC domain;Signature=PF00931;InterProScan=IPR002182;ID=match$5921_165_414
AhRRS5	Gene3D	Gene3D	4	112	6.4E-20	+	.	Name=Rx N-terminal domain;Signature=G3DSA:1.20.5.4130;InterProScan=Not integrated;ID=match$5922_4_112
AhRRS5	PRINTS	PRINTS	360	374	9.6E-18	+	.	Name=Disease resistance protein signature;Signature=PR00364;InterProScan=Not integrated;ID=match$5923_360_374
AhRRS5	PRINTS	PRINTS	612	628	9.6E-18	+	.	Name=Disease resistance protein signature;Signature=PR00364;InterProScan=Not integrated;ID=match$5923_612_628
AhRRS5	PRINTS	PRINTS	184	199	9.6E-18	+	.	Name=Disease resistance protein signature;Signature=PR00364;InterProScan=Not integrated;ID=match$5923_184_199
AhRRS5	PRINTS	PRINTS	264	278	9.6E-18	+	.	Name=Disease resistance protein signature;Signature=PR00364;InterProScan=Not integrated;ID=match$5923_264_278
AhRRS5	Gene3D	Gene3D	412	503	1.6E-19	+	.	Name=Winged helix-like DNA-binding domain superfamily;Signature=G3DSA:1.10.10.10;InterProScan=IPR036388;ID=match$5924_412_503
AhRRS5	SUPERFAMILY	SUPERFAMILY	491	879	1.05E-41	+	.	Name=Leucine-rich repeat domain superfamily;Signature=SSF52058;InterProScan=Not integrated;ID=match$5925_491_879
AhRRS5	CDD	CDD	2	125	1.07611E-27	+	.	Name=RX-CC_like;Signature=cd14798;InterProScan=IPR038005;ID=match$5927_2_125
AhRRS5	Gene3D	Gene3D	152	317	2.3E-37	+	.	Name=P-loop containing nucleoside triphosphate hydrolase;Signature=G3DSA:3.40.50.300;InterProScan=Not integrated;ID=match$5928_152_317
AhRRS5	Gene3D	Gene3D	325	411	2.1E-11	+	.	Name=Apoptotic protease-activating factors, helical domain;Signature=G3DSA:1.10.8.430;InterProScan=IPR042197;ID=match$5929_325_411
AhRRS5	Pfam	Pfam	5	82	9.8E-18	+	.	Name=Rx N-terminal domain;Signature=PF18052;InterProScan=IPR041118;ID=match$5930_5_82
AhRRS5	Gene3D	Gene3D	528	887	3.9E-39	+	.	Name=Leucine-rich repeat domain superfamily;Signature=G3DSA:3.80.10.10;InterProScan=IPR032675;ID=match$5931_528_887
AhRRS5	SUPERFAMILY	SUPERFAMILY	154	427	3.01E-65	+	.	Name=P-loop containing nucleoside triphosphate hydrolase;Signature=SSF52540;InterProScan=IPR027417;ID=match$5932_154_427
alpha-CMV	fimo	sequence_motif	192	212	132	+	.	Name=P-loop;Signature=Motif 1;pvalue=5.86e-14;8.37e-11;sequence=TIVGAGGLGKTALAQLVFNDE
alpha-CMV	fimo	sequence_motif	422	450	251	+	.	Name=RNBS-D;Signature=Motif 2;pvalue=7.58e-26;6.14e-22;sequence=LKSCFSYCAVFPKDHEIKKEMLIELWMAQ
alpha-CMV	fimo	sequence_motif	367	387	102	+	.	Name=GLPL;Signature=Motif 3;pvalue=6.58e-11;1.06e-07;sequence=CYNNPLAITVVGSLLYGEEIS
alpha-CMV	fimo	sequence_motif	275	289	83.3	+	.	Name=Kin-2;Signature=Motif 4;pvalue=4.67e-09;4.99e-06;sequence=YFLVLDDVWNEDREK
alpha-CMV	fimo	sequence_motif	302	321	79.7	+	.	Name=RNBS-B;Signature=Motif 5;pvalue=1.06e-08;1.56e-05;sequence=GGSKVVVTTRSEKTANVIGK
alpha-CMV	fimo	sequence_motif	493	513	86.9	+	.	Name=MHD;Signature=Motif 7;pvalue=2.06e-09;3.22e-06;sequence=VKIHDLMHDVAQEVGREELCV
alpha-CMV	fimo	sequence_motif	462	482	70.5	+	.	Name=linker;Signature=Motif 8;pvalue=8.8e-08;0.000134;sequence=IEDAAEEHFVILLRRCFFQDV
alpha-CMV	fimo	sequence_motif	330	344	84.3	+	.	Name=RNBS-C;Signature=Motif 10;pvalue=3.66e-09;9e-06;sequence=LSPDYSWSLFEMSAF
alpha-CMV	fimo	sequence_motif	407	421	68.6	+	.	Name=NB-ARC motif 12;Signature=Motif 12;pvalue=1.36e-07;0.00025;sequence=ILPILKLSYHNLIPS
alpha-CMV	fimo	sequence_motif	70	86	87.3	+	.	Name=CC-EDVID;Signature=Motif 16;pvalue=1.85e-09;5.91e-06;sequence=DVVYDADDLFDKLLTRA
alpha-CMV	Gene3D	Gene3D	329	414	2.0E-12	+	.	Name=Apoptotic protease-activating factors, helical domain;Signature=G3DSA:1.10.8.430;InterProScan=IPR042197;ID=match$5556_329_414
alpha-CMV	Gene3D	Gene3D	7	126	2.7E-8	+	.	Name=Rx N-terminal domain;Signature=G3DSA:1.20.5.4130;InterProScan=Not integrated;ID=match$5557_7_126
alpha-CMV	Pfam	Pfam	169	416	5.8E-43	+	.	Name=NB-ARC domain;Signature=PF00931;InterProScan=IPR002182;ID=match$5558_169_416
alpha-CMV	Gene3D	Gene3D	415	506	2.3E-17	+	.	Name=Winged helix-like DNA-binding domain superfamily;Signature=G3DSA:1.10.10.10;InterProScan=IPR036388;ID=match$5559_415_506
alpha-CMV	PRINTS	PRINTS	190	205	1.2E-15	+	.	Name=Disease resistance protein signature;Signature=PR00364;InterProScan=Not integrated;ID=match$5560_190_205
alpha-CMV	PRINTS	PRINTS	269	283	1.2E-15	+	.	Name=Disease resistance protein signature;Signature=PR00364;InterProScan=Not integrated;ID=match$5560_269_283
alpha-CMV	PRINTS	PRINTS	367	381	1.2E-15	+	.	Name=Disease resistance protein signature;Signature=PR00364;InterProScan=Not integrated;ID=match$5560_367_381
alpha-CMV	PRINTS	PRINTS	613	629	1.2E-15	+	.	Name=Disease resistance protein signature;Signature=PR00364;InterProScan=Not integrated;ID=match$5560_613_629
alpha-CMV	Gene3D	Gene3D	740	939	1.3E-15	+	.	Name=Leucine-rich repeat domain superfamily;Signature=G3DSA:3.80.10.10;InterProScan=IPR032675;ID=match$5561_740_939
alpha-CMV	Gene3D	Gene3D	957	1103	2.9E-24	+	.	Name=Leucine-rich repeat domain superfamily;Signature=G3DSA:3.80.10.10;InterProScan=IPR032675;ID=match$5561_957_1103
alpha-CMV	Gene3D	Gene3D	515	721	5.7E-27	+	.	Name=Leucine-rich repeat domain superfamily;Signature=G3DSA:3.80.10.10;InterProScan=IPR032675;ID=match$5561_515_721
alpha-CMV	Pfam	Pfam	11	97	4.8E-10	+	.	Name=Rx N-terminal domain;Signature=PF18052;InterProScan=IPR041118;ID=match$5562_11_97
alpha-CMV	SUPERFAMILY	SUPERFAMILY	494	1095	1.59E-45	+	.	Name=Leucine-rich repeat domain superfamily;Signature=SSF52058;InterProScan=Not integrated;ID=match$5564_494_1095
alpha-CMV	Gene3D	Gene3D	155	323	1.6E-35	+	.	Name=P-loop containing nucleoside triphosphate hydrolase;Signature=G3DSA:3.40.50.300;InterProScan=Not integrated;ID=match$5565_155_323
alpha-CMV	SUPERFAMILY	SUPERFAMILY	153	429	5.15E-58	+	.	Name=P-loop containing nucleoside triphosphate hydrolase;Signature=SSF52540;InterProScan=IPR027417;ID=match$5566_153_429
alpha-WOLF10	fimo	sequence_motif	192	212	132	+	.	Name=P-loop;Signature=Motif 1;pvalue=5.86e-14;8.37e-11;sequence=TIVGAGGLGKTALAQLVFNDE
alpha-WOLF10	fimo	sequence_motif	422	450	251	+	.	Name=RNBS-D;Signature=Motif 2;pvalue=7.58e-26;6.14e-22;sequence=LKSCFSYCAVFPKDHEIKKEMLIELWMAQ
alpha-WOLF10	fimo	sequence_motif	367	387	95.9	+	.	Name=GLPL;Signature=Motif 3;pvalue=2.55e-10;3.77e-07;sequence=CYNNPLVITVVGSLLYGEEIS
alpha-WOLF10	fimo	sequence_motif	275	289	83.3	+	.	Name=Kin-2;Signature=Motif 4;pvalue=4.67e-09;4.99e-06;sequence=YFLVLDDVWNEDREK
alpha-WOLF10	fimo	sequence_motif	302	321	79.7	+	.	Name=RNBS-B;Signature=Motif 5;pvalue=1.06e-08;1.56e-05;sequence=GGSKVVVTTRSEKTANVIGK
alpha-WOLF10	fimo	sequence_motif	493	513	86.9	+	.	Name=MHD;Signature=Motif 7;pvalue=2.06e-09;3.22e-06;sequence=VKIHDLMHDVAQEVGREEICV
alpha-WOLF10	fimo	sequence_motif	462	482	70.5	+	.	Name=linker;Signature=Motif 8;pvalue=8.8e-08;0.000134;sequence=IEDAAEEHFVILLRRCFFQDV
alpha-WOLF10	fimo	sequence_motif	330	344	84.3	+	.	Name=RNBS-C;Signature=Motif 10;pvalue=3.66e-09;9e-06;sequence=LSPDYSWSLFEMSAF
alpha-WOLF10	fimo	sequence_motif	70	86	87.3	+	.	Name=CC-EDVID;Signature=Motif 16;pvalue=1.85e-09;5.91e-06;sequence=DVVYDADDLFDKLLTRA
alpha-WOLF10	Pfam	Pfam	169	415	1.7E-42	+	.	Name=NB-ARC domain;Signature=PF00931;InterProScan=IPR002182;ID=match$1058_169_415
alpha-WOLF10	Gene3D	Gene3D	329	414	1.4E-11	+	.	Name=Apoptotic protease-activating factors, helical domain;Signature=G3DSA:1.10.8.430;InterProScan=IPR042197;ID=match$1059_329_414
alpha-WOLF10	SUPERFAMILY	SUPERFAMILY	480	907	9.86E-36	+	.	Name=Leucine-rich repeat domain superfamily;Signature=SSF52058;InterProScan=Not integrated;ID=match$1060_480_907
alpha-WOLF10	Gene3D	Gene3D	155	323	1.2E-35	+	.	Name=P-loop containing nucleoside triphosphate hydrolase;Signature=G3DSA:3.40.50.300;InterProScan=Not integrated;ID=match$1061_155_323
alpha-WOLF10	Pfam	Pfam	11	97	5.0E-10	+	.	Name=Rx N-terminal domain;Signature=PF18052;InterProScan=IPR041118;ID=match$1062_11_97
alpha-WOLF10	SUPERFAMILY	SUPERFAMILY	153	429	2.77E-57	+	.	Name=P-loop containing nucleoside triphosphate hydrolase;Signature=SSF52540;InterProScan=IPR027417;ID=match$1063_153_429
alpha-WOLF10	SUPERFAMILY	SUPERFAMILY	955	1129	1.6E-16	+	.	Name=Leucine-rich repeat domain superfamily;Signature=SSF52058;InterProScan=Not integrated;ID=match$1064_955_1129
alpha-WOLF10	Gene3D	Gene3D	7	126	2.8E-8	+	.	Name=Rx N-terminal domain;Signature=G3DSA:1.20.5.4130;InterProScan=Not integrated;ID=match$1065_7_126
alpha-WOLF10	PRINTS	PRINTS	190	205	4.1E-15	+	.	Name=Disease resistance protein signature;Signature=PR00364;InterProScan=Not integrated;ID=match$1066_190_205
alpha-WOLF10	PRINTS	PRINTS	269	283	4.1E-15	+	.	Name=Disease resistance protein signature;Signature=PR00364;InterProScan=Not integrated;ID=match$1066_269_283
alpha-WOLF10	PRINTS	PRINTS	367	381	4.1E-15	+	.	Name=Disease resistance protein signature;Signature=PR00364;InterProScan=Not integrated;ID=match$1066_367_381
alpha-WOLF10	PRINTS	PRINTS	635	651	4.1E-15	+	.	Name=Disease resistance protein signature;Signature=PR00364;InterProScan=Not integrated;ID=match$1066_635_651
alpha-WOLF10	Gene3D	Gene3D	415	506	1.8E-17	+	.	Name=Winged helix-like DNA-binding domain superfamily;Signature=G3DSA:1.10.10.10;InterProScan=IPR036388;ID=match$1067_415_506
alpha-WOLF10	Gene3D	Gene3D	542	913	1.8E-38	+	.	Name=Leucine-rich repeat domain superfamily;Signature=G3DSA:3.80.10.10;InterProScan=IPR032675;ID=match$1068_542_913
alpha-WOLF10	Gene3D	Gene3D	949	1137	1.8E-22	+	.	Name=Leucine-rich repeat domain superfamily;Signature=G3DSA:3.80.10.10;InterProScan=IPR032675;ID=match$1069_949_1137
alpha-WOLF11	fimo	sequence_motif	192	212	132	+	.	Name=P-loop;Signature=Motif 1;pvalue=5.86e-14;8.37e-11;sequence=TIVGAGGLGKTALAQLVFNDE
alpha-WOLF11	fimo	sequence_motif	422	450	241	+	.	Name=RNBS-D;Signature=Motif 2;pvalue=8.01e-25;4.13e-21;sequence=LKSCFSYCAVFPKDHEIKKEMLIDLWIAQ
alpha-WOLF11	fimo	sequence_motif	367	387	102	+	.	Name=GLPL;Signature=Motif 3;pvalue=6.58e-11;1.06e-07;sequence=CYNNPLAITVVGSLLYGEEIS
alpha-WOLF11	fimo	sequence_motif	275	289	83.3	+	.	Name=Kin-2;Signature=Motif 4;pvalue=4.67e-09;4.99e-06;sequence=YFLVLDDVWNEDREK
alpha-WOLF11	fimo	sequence_motif	302	321	62.4	+	.	Name=RNBS-B;Signature=Motif 5;pvalue=5.76e-07;0.000656;sequence=GGSKVVVTARSEKTANVIGK
alpha-WOLF11	fimo	sequence_motif	493	513	86.9	+	.	Name=MHD;Signature=Motif 7;pvalue=2.06e-09;3.22e-06;sequence=VKIHDLMHDVAQEVGREEICV
alpha-WOLF11	fimo	sequence_motif	462	482	70.5	+	.	Name=linker;Signature=Motif 8;pvalue=8.8e-08;0.000134;sequence=IEDAAEEHFVILLRRCFFQDV
alpha-WOLF11	fimo	sequence_motif	330	344	84.3	+	.	Name=RNBS-C;Signature=Motif 10;pvalue=3.66e-09;9e-06;sequence=LSPDYSWSLFEMSAF
alpha-WOLF11	fimo	sequence_motif	407	421	68.6	+	.	Name=NB-ARC motif 12;Signature=Motif 12;pvalue=1.36e-07;0.00025;sequence=ILPILKLSYHNLIPS
alpha-WOLF11	fimo	sequence_motif	70	86	87.3	+	.	Name=CC-EDVID;Signature=Motif 16;pvalue=1.85e-09;5.91e-06;sequence=DVVYDADDLFDKLLTRA
alpha-WOLF11	SUPERFAMILY	SUPERFAMILY	494	900	4.93E-41	+	.	Name=Leucine-rich repeat domain superfamily;Signature=SSF52058;InterProScan=Not integrated;ID=match$1404_494_900
alpha-WOLF11	Gene3D	Gene3D	935	1146	4.3E-27	+	.	Name=Leucine-rich repeat domain superfamily;Signature=G3DSA:3.80.10.10;InterProScan=IPR032675;ID=match$1405_935_1146
alpha-WOLF11	SUPERFAMILY	SUPERFAMILY	153	429	8.99E-57	+	.	Name=P-loop containing nucleoside triphosphate hydrolase;Signature=SSF52540;InterProScan=IPR027417;ID=match$1406_153_429
alpha-WOLF11	Pfam	Pfam	169	416	5.9E-42	+	.	Name=NB-ARC domain;Signature=PF00931;InterProScan=IPR002182;ID=match$1407_169_416
alpha-WOLF11	Gene3D	Gene3D	415	506	5.4E-17	+	.	Name=Winged helix-like DNA-binding domain superfamily;Signature=G3DSA:1.10.10.10;InterProScan=IPR036388;ID=match$1408_415_506
alpha-WOLF11	SUPERFAMILY	SUPERFAMILY	956	1136	6.67E-19	+	.	Name=RNI-like domain superfamily;Signature=SSF52047;InterProScan=Not integrated;ID=match$1409_956_1136
alpha-WOLF11	Pfam	Pfam	11	97	5.1E-10	+	.	Name=Rx N-terminal domain;Signature=PF18052;InterProScan=IPR041118;ID=match$1410_11_97
alpha-WOLF11	Gene3D	Gene3D	533	914	7.9E-45	+	.	Name=Leucine-rich repeat domain superfamily;Signature=G3DSA:3.80.10.10;InterProScan=IPR032675;ID=match$1411_533_914
alpha-WOLF11	Gene3D	Gene3D	329	414	2.1E-12	+	.	Name=Apoptotic protease-activating factors, helical domain;Signature=G3DSA:1.10.8.430;InterProScan=IPR042197;ID=match$1412_329_414
alpha-WOLF11	Gene3D	Gene3D	154	323	3.3E-34	+	.	Name=P-loop containing nucleoside triphosphate hydrolase;Signature=G3DSA:3.40.50.300;InterProScan=Not integrated;ID=match$1413_154_323
alpha-WOLF11	PRINTS	PRINTS	190	205	1.9E-15	+	.	Name=Disease resistance protein signature;Signature=PR00364;InterProScan=Not integrated;ID=match$1414_190_205
alpha-WOLF11	PRINTS	PRINTS	269	283	1.9E-15	+	.	Name=Disease resistance protein signature;Signature=PR00364;InterProScan=Not integrated;ID=match$1414_269_283
alpha-WOLF11	PRINTS	PRINTS	367	381	1.9E-15	+	.	Name=Disease resistance protein signature;Signature=PR00364;InterProScan=Not integrated;ID=match$1414_367_381
alpha-WOLF11	PRINTS	PRINTS	613	629	1.9E-15	+	.	Name=Disease resistance protein signature;Signature=PR00364;InterProScan=Not integrated;ID=match$1414_613_629
alpha-WOLF11	Gene3D	Gene3D	7	126	2.9E-8	+	.	Name=Rx N-terminal domain;Signature=G3DSA:1.20.5.4130;InterProScan=Not integrated;ID=match$1415_7_126
alpha-WOLF12	fimo	sequence_motif	192	212	132	+	.	Name=P-loop;Signature=Motif 1;pvalue=5.86e-14;8.37e-11;sequence=TIVGAGGLGKTALAQLVFNDE
alpha-WOLF12	fimo	sequence_motif	422	450	251	+	.	Name=RNBS-D;Signature=Motif 2;pvalue=7.58e-26;6.14e-22;sequence=LKSCFSYCAVFPKDHEIKKEMLIELWMAQ
alpha-WOLF12	fimo	sequence_motif	367	387	102	+	.	Name=GLPL;Signature=Motif 3;pvalue=6.58e-11;1.06e-07;sequence=CYNNPLAITVVGSLLYGEEIS
alpha-WOLF12	fimo	sequence_motif	275	289	83.3	+	.	Name=Kin-2;Signature=Motif 4;pvalue=4.67e-09;4.99e-06;sequence=YFLVLDDVWNEDREK
alpha-WOLF12	fimo	sequence_motif	302	321	79.7	+	.	Name=RNBS-B;Signature=Motif 5;pvalue=1.06e-08;1.56e-05;sequence=GGSKVVVTTRSEKTANVIGK
alpha-WOLF12	fimo	sequence_motif	493	513	86.9	+	.	Name=MHD;Signature=Motif 7;pvalue=2.06e-09;3.22e-06;sequence=VKIHDLMHDVAQEVGREELCV
alpha-WOLF12	fimo	sequence_motif	462	482	70.5	+	.	Name=linker;Signature=Motif 8;pvalue=8.8e-08;0.000134;sequence=IEDAAEEHFVILLRRCFFQDV
alpha-WOLF12	fimo	sequence_motif	330	344	84.3	+	.	Name=RNBS-C;Signature=Motif 10;pvalue=3.66e-09;9e-06;sequence=LSPDYSWSLFEMSAF
alpha-WOLF12	fimo	sequence_motif	407	421	68.6	+	.	Name=NB-ARC motif 12;Signature=Motif 12;pvalue=1.36e-07;0.00025;sequence=ILPILKLSYHNLIPS
alpha-WOLF12	fimo	sequence_motif	70	86	87.3	+	.	Name=CC-EDVID;Signature=Motif 16;pvalue=1.85e-09;5.91e-06;sequence=DVVYDADDLFDKLLTRA
alpha-WOLF12	SUPERFAMILY	SUPERFAMILY	153	429	5.49E-58	+	.	Name=P-loop containing nucleoside triphosphate hydrolase;Signature=SSF52540;InterProScan=IPR027417;ID=match$5647_153_429
alpha-WOLF12	Pfam	Pfam	11	97	5.1E-10	+	.	Name=Rx N-terminal domain;Signature=PF18052;InterProScan=IPR041118;ID=match$5648_11_97
alpha-WOLF12	Gene3D	Gene3D	155	323	1.7E-35	+	.	Name=P-loop containing nucleoside triphosphate hydrolase;Signature=G3DSA:3.40.50.300;InterProScan=Not integrated;ID=match$5649_155_323
alpha-WOLF12	Gene3D	Gene3D	415	506	2.4E-17	+	.	Name=Winged helix-like DNA-binding domain superfamily;Signature=G3DSA:1.10.10.10;InterProScan=IPR036388;ID=match$5650_415_506
alpha-WOLF12	Gene3D	Gene3D	935	1142	2.4E-23	+	.	Name=Leucine-rich repeat domain superfamily;Signature=G3DSA:3.80.10.10;InterProScan=IPR032675;ID=match$5651_935_1142
alpha-WOLF12	Pfam	Pfam	169	416	6.2E-43	+	.	Name=NB-ARC domain;Signature=PF00931;InterProScan=IPR002182;ID=match$5652_169_416
alpha-WOLF12	Gene3D	Gene3D	533	915	5.3E-41	+	.	Name=Leucine-rich repeat domain superfamily;Signature=G3DSA:3.80.10.10;InterProScan=IPR032675;ID=match$5653_533_915
alpha-WOLF12	SUPERFAMILY	SUPERFAMILY	494	1136	8.16E-44	+	.	Name=Leucine-rich repeat domain superfamily;Signature=SSF52058;InterProScan=Not integrated;ID=match$5654_494_1136
alpha-WOLF12	PRINTS	PRINTS	190	205	1.9E-15	+	.	Name=Disease resistance protein signature;Signature=PR00364;InterProScan=Not integrated;ID=match$5655_190_205
alpha-WOLF12	PRINTS	PRINTS	269	283	1.9E-15	+	.	Name=Disease resistance protein signature;Signature=PR00364;InterProScan=Not integrated;ID=match$5655_269_283
alpha-WOLF12	PRINTS	PRINTS	367	381	1.9E-15	+	.	Name=Disease resistance protein signature;Signature=PR00364;InterProScan=Not integrated;ID=match$5655_367_381
alpha-WOLF12	PRINTS	PRINTS	637	653	1.9E-15	+	.	Name=Disease resistance protein signature;Signature=PR00364;InterProScan=Not integrated;ID=match$5655_637_653
alpha-WOLF12	Gene3D	Gene3D	7	126	2.9E-8	+	.	Name=Rx N-terminal domain;Signature=G3DSA:1.20.5.4130;InterProScan=Not integrated;ID=match$5656_7_126
alpha-WOLF12	Gene3D	Gene3D	329	414	2.1E-12	+	.	Name=Apoptotic protease-activating factors, helical domain;Signature=G3DSA:1.10.8.430;InterProScan=IPR042197;ID=match$5657_329_414
alpha-WOLF15	fimo	sequence_motif	192	212	132	+	.	Name=P-loop;Signature=Motif 1;pvalue=5.86e-14;8.37e-11;sequence=TIVGAGGLGKTALAQLVFNDE
alpha-WOLF15	fimo	sequence_motif	422	450	241	+	.	Name=RNBS-D;Signature=Motif 2;pvalue=8.01e-25;4.13e-21;sequence=LKSCFSYCAVFPKDHEIKKEMLIDLWIAQ
alpha-WOLF15	fimo	sequence_motif	367	387	102	+	.	Name=GLPL;Signature=Motif 3;pvalue=6.58e-11;1.06e-07;sequence=CYNNPLAITVVGSLLYGEEIS
alpha-WOLF15	fimo	sequence_motif	275	289	83.3	+	.	Name=Kin-2;Signature=Motif 4;pvalue=4.67e-09;4.99e-06;sequence=YFLVLDDVWNEDREK
alpha-WOLF15	fimo	sequence_motif	302	321	62.4	+	.	Name=RNBS-B;Signature=Motif 5;pvalue=5.76e-07;0.000656;sequence=GGSKVVVTARSEKTANVIGK
alpha-WOLF15	fimo	sequence_motif	493	513	86.9	+	.	Name=MHD;Signature=Motif 7;pvalue=2.06e-09;3.22e-06;sequence=VKIHDLMHDVAQEVGREEICV
alpha-WOLF15	fimo	sequence_motif	462	482	70.5	+	.	Name=linker;Signature=Motif 8;pvalue=8.8e-08;0.000134;sequence=IEDAAEEHFVILLRRCFFQDV
alpha-WOLF15	fimo	sequence_motif	330	344	84.3	+	.	Name=RNBS-C;Signature=Motif 10;pvalue=3.66e-09;9e-06;sequence=LSPDYSWSLFEMSAF
alpha-WOLF15	fimo	sequence_motif	407	421	68.6	+	.	Name=NB-ARC motif 12;Signature=Motif 12;pvalue=1.36e-07;0.00025;sequence=ILPILKLSYHNLIPS
alpha-WOLF15	fimo	sequence_motif	70	86	87.3	+	.	Name=CC-EDVID;Signature=Motif 16;pvalue=1.85e-09;5.91e-06;sequence=DVVYDADDLFDKLLTRA
alpha-WOLF15	SUPERFAMILY	SUPERFAMILY	153	429	1.21E-56	+	.	Name=P-loop containing nucleoside triphosphate hydrolase;Signature=SSF52540;InterProScan=IPR027417;ID=match$2310_153_429
alpha-WOLF15	SUPERFAMILY	SUPERFAMILY	968	1355	7.82E-23	+	.	Name=Leucine-rich repeat domain superfamily;Signature=SSF52058;InterProScan=Not integrated;ID=match$2311_968_1355
alpha-WOLF15	Gene3D	Gene3D	930	1130	4.6E-14	+	.	Name=Leucine-rich repeat domain superfamily;Signature=G3DSA:3.80.10.10;InterProScan=IPR032675;ID=match$2312_930_1130
alpha-WOLF15	Gene3D	Gene3D	515	693	1.0E-25	+	.	Name=Leucine-rich repeat domain superfamily;Signature=G3DSA:3.80.10.10;InterProScan=IPR032675;ID=match$2312_515_693
alpha-WOLF15	Gene3D	Gene3D	714	914	1.1E-19	+	.	Name=Leucine-rich repeat domain superfamily;Signature=G3DSA:3.80.10.10;InterProScan=IPR032675;ID=match$2312_714_914
alpha-WOLF15	Gene3D	Gene3D	1152	1362	2.1E-26	+	.	Name=Leucine-rich repeat domain superfamily;Signature=G3DSA:3.80.10.10;InterProScan=IPR032675;ID=match$2312_1152_1362
alpha-WOLF15	PRINTS	PRINTS	190	205	3.7E-15	+	.	Name=Disease resistance protein signature;Signature=PR00364;InterProScan=Not integrated;ID=match$2313_190_205
alpha-WOLF15	PRINTS	PRINTS	269	283	3.7E-15	+	.	Name=Disease resistance protein signature;Signature=PR00364;InterProScan=Not integrated;ID=match$2313_269_283
alpha-WOLF15	PRINTS	PRINTS	367	381	3.7E-15	+	.	Name=Disease resistance protein signature;Signature=PR00364;InterProScan=Not integrated;ID=match$2313_367_381
alpha-WOLF15	PRINTS	PRINTS	613	629	3.7E-15	+	.	Name=Disease resistance protein signature;Signature=PR00364;InterProScan=Not integrated;ID=match$2313_613_629
alpha-WOLF15	Pfam	Pfam	169	416	7.8E-42	+	.	Name=NB-ARC domain;Signature=PF00931;InterProScan=IPR002182;ID=match$2314_169_416
alpha-WOLF15	SUPERFAMILY	SUPERFAMILY	494	891	4.97E-40	+	.	Name=Leucine-rich repeat domain superfamily;Signature=SSF52058;InterProScan=Not integrated;ID=match$2315_494_891
alpha-WOLF15	Gene3D	Gene3D	415	506	6.8E-17	+	.	Name=Winged helix-like DNA-binding domain superfamily;Signature=G3DSA:1.10.10.10;InterProScan=IPR036388;ID=match$2316_415_506
alpha-WOLF15	Gene3D	Gene3D	329	414	2.6E-12	+	.	Name=Apoptotic protease-activating factors, helical domain;Signature=G3DSA:1.10.8.430;InterProScan=IPR042197;ID=match$2317_329_414
alpha-WOLF15	Gene3D	Gene3D	7	125	3.4E-8	+	.	Name=Rx N-terminal domain;Signature=G3DSA:1.20.5.4130;InterProScan=Not integrated;ID=match$2318_7_125
alpha-WOLF15	Gene3D	Gene3D	154	323	4.1E-34	+	.	Name=P-loop containing nucleoside triphosphate hydrolase;Signature=G3DSA:3.40.50.300;InterProScan=Not integrated;ID=match$2319_154_323
alpha-WOLF15	Pfam	Pfam	11	97	6.4E-10	+	.	Name=Rx N-terminal domain;Signature=PF18052;InterProScan=IPR041118;ID=match$2320_11_97
alpha-WOLF16	fimo	sequence_motif	192	212	132	+	.	Name=P-loop;Signature=Motif 1;pvalue=5.86e-14;8.37e-11;sequence=TIVGAGGLGKTALAQLVFNDE
alpha-WOLF16	fimo	sequence_motif	422	450	251	+	.	Name=RNBS-D;Signature=Motif 2;pvalue=7.58e-26;6.14e-22;sequence=LKSCFSYCAVFPKDHEIKKEMLIELWMAQ
alpha-WOLF16	fimo	sequence_motif	367	387	102	+	.	Name=GLPL;Signature=Motif 3;pvalue=6.58e-11;1.06e-07;sequence=CYNNPLAITVVGSLLYGEEIS
alpha-WOLF16	fimo	sequence_motif	275	289	83.3	+	.	Name=Kin-2;Signature=Motif 4;pvalue=4.67e-09;4.99e-06;sequence=YFLVLDDVWNEDREK
alpha-WOLF16	fimo	sequence_motif	302	321	79.7	+	.	Name=RNBS-B;Signature=Motif 5;pvalue=1.06e-08;1.56e-05;sequence=GGSKVVVTTRSEKTANVIGK
alpha-WOLF16	fimo	sequence_motif	493	513	86.9	+	.	Name=MHD;Signature=Motif 7;pvalue=2.06e-09;3.22e-06;sequence=VKIHDLMHDVAQEVGREELCV
alpha-WOLF16	fimo	sequence_motif	462	482	70.5	+	.	Name=linker;Signature=Motif 8;pvalue=8.8e-08;0.000134;sequence=IEDAAEEHFVILLRRCFFQDV
alpha-WOLF16	fimo	sequence_motif	330	344	84.3	+	.	Name=RNBS-C;Signature=Motif 10;pvalue=3.66e-09;9e-06;sequence=LSPDYSWSLFEMSAF
alpha-WOLF16	fimo	sequence_motif	407	421	68.6	+	.	Name=NB-ARC motif 12;Signature=Motif 12;pvalue=1.36e-07;0.00025;sequence=ILPILKLSYHNLIPS
alpha-WOLF16	fimo	sequence_motif	70	86	87.3	+	.	Name=CC-EDVID;Signature=Motif 16;pvalue=1.85e-09;5.91e-06;sequence=DVVYDADDLFDKLLTRA
alpha-WOLF16	SUPERFAMILY	SUPERFAMILY	969	1355	7.82E-24	+	.	Name=Leucine-rich repeat domain superfamily;Signature=SSF52058;InterProScan=Not integrated;ID=match$3621_969_1355
alpha-WOLF16	Gene3D	Gene3D	415	506	3.0E-17	+	.	Name=Winged helix-like DNA-binding domain superfamily;Signature=G3DSA:1.10.10.10;InterProScan=IPR036388;ID=match$3622_415_506
alpha-WOLF16	Gene3D	Gene3D	329	414	2.6E-12	+	.	Name=Apoptotic protease-activating factors, helical domain;Signature=G3DSA:1.10.8.430;InterProScan=IPR042197;ID=match$3623_329_414
alpha-WOLF16	SUPERFAMILY	SUPERFAMILY	482	897	1.63E-39	+	.	Name=Leucine-rich repeat domain superfamily;Signature=SSF52058;InterProScan=Not integrated;ID=match$3624_482_897
alpha-WOLF16	Gene3D	Gene3D	7	125	3.4E-8	+	.	Name=Rx N-terminal domain;Signature=G3DSA:1.20.5.4130;InterProScan=Not integrated;ID=match$3625_7_125
alpha-WOLF16	Gene3D	Gene3D	155	323	2.1E-35	+	.	Name=P-loop containing nucleoside triphosphate hydrolase;Signature=G3DSA:3.40.50.300;InterProScan=Not integrated;ID=match$3627_155_323
alpha-WOLF16	Gene3D	Gene3D	524	673	4.7E-23	+	.	Name=Leucine-rich repeat domain superfamily;Signature=G3DSA:3.80.10.10;InterProScan=IPR032675;ID=match$3628_524_673
alpha-WOLF16	Gene3D	Gene3D	683	914	6.9E-18	+	.	Name=Leucine-rich repeat domain superfamily;Signature=G3DSA:3.80.10.10;InterProScan=IPR032675;ID=match$3628_683_914
alpha-WOLF16	Gene3D	Gene3D	930	1122	2.6E-13	+	.	Name=Leucine-rich repeat domain superfamily;Signature=G3DSA:3.80.10.10;InterProScan=IPR032675;ID=match$3628_930_1122
alpha-WOLF16	Gene3D	Gene3D	1154	1363	4.8E-26	+	.	Name=Leucine-rich repeat domain superfamily;Signature=G3DSA:3.80.10.10;InterProScan=IPR032675;ID=match$3628_1154_1363
alpha-WOLF16	SUPERFAMILY	SUPERFAMILY	153	429	7.62E-58	+	.	Name=P-loop containing nucleoside triphosphate hydrolase;Signature=SSF52540;InterProScan=IPR027417;ID=match$3629_153_429
alpha-WOLF16	PRINTS	PRINTS	190	205	3.2E-15	+	.	Name=Disease resistance protein signature;Signature=PR00364;InterProScan=Not integrated;ID=match$3630_190_205
alpha-WOLF16	PRINTS	PRINTS	269	283	3.2E-15	+	.	Name=Disease resistance protein signature;Signature=PR00364;InterProScan=Not integrated;ID=match$3630_269_283
alpha-WOLF16	PRINTS	PRINTS	367	381	3.2E-15	+	.	Name=Disease resistance protein signature;Signature=PR00364;InterProScan=Not integrated;ID=match$3630_367_381
alpha-WOLF16	PRINTS	PRINTS	613	629	3.2E-15	+	.	Name=Disease resistance protein signature;Signature=PR00364;InterProScan=Not integrated;ID=match$3630_613_629
alpha-WOLF16	Pfam	Pfam	169	416	8.1E-43	+	.	Name=NB-ARC domain;Signature=PF00931;InterProScan=IPR002182;ID=match$3631_169_416
alpha-WOLF16	Pfam	Pfam	11	97	6.4E-10	+	.	Name=Rx N-terminal domain;Signature=PF18052;InterProScan=IPR041118;ID=match$3632_11_97
alpha-WOLF18	fimo	sequence_motif	192	212	132	+	.	Name=P-loop;Signature=Motif 1;pvalue=5.86e-14;8.37e-11;sequence=TIVGAGGLGKTALAQLVFNDE
alpha-WOLF18	fimo	sequence_motif	422	450	251	+	.	Name=RNBS-D;Signature=Motif 2;pvalue=7.99e-26;6.35e-22;sequence=LKSCFSYCAVFPKDHEIKKEMLIYLWMAQ
alpha-WOLF18	fimo	sequence_motif	367	387	102	+	.	Name=GLPL;Signature=Motif 3;pvalue=6.58e-11;1.06e-07;sequence=CYNNPLAITVVGSLLYGEEIS
alpha-WOLF18	fimo	sequence_motif	275	289	83.3	+	.	Name=Kin-2;Signature=Motif 4;pvalue=4.67e-09;4.99e-06;sequence=YFLVLDDVWNEDREK
alpha-WOLF18	fimo	sequence_motif	302	321	79.7	+	.	Name=RNBS-B;Signature=Motif 5;pvalue=1.06e-08;1.56e-05;sequence=GGSKVVVTTRSEKTANVIGK
alpha-WOLF18	fimo	sequence_motif	493	513	86.9	+	.	Name=MHD;Signature=Motif 7;pvalue=2.06e-09;3.22e-06;sequence=VKIHDLMHDVAQEVGREELCV
alpha-WOLF18	fimo	sequence_motif	462	482	70.5	+	.	Name=linker;Signature=Motif 8;pvalue=8.8e-08;0.000134;sequence=IEDAAEEHFVILLRRCFFQDV
alpha-WOLF18	fimo	sequence_motif	330	344	84.3	+	.	Name=RNBS-C;Signature=Motif 10;pvalue=3.66e-09;9e-06;sequence=LSPDYSWSLFEMSAF
alpha-WOLF18	fimo	sequence_motif	407	421	68.6	+	.	Name=NB-ARC motif 12;Signature=Motif 12;pvalue=1.36e-07;0.00025;sequence=ILPILKLSYHNLIPS
alpha-WOLF18	fimo	sequence_motif	70	86	87.3	+	.	Name=CC-EDVID;Signature=Motif 16;pvalue=1.85e-09;5.91e-06;sequence=DVVYDADDLFDKLLTRA
alpha-WOLF18	SUPERFAMILY	SUPERFAMILY	833	1128	3.3E-26	+	.	Name=RNI-like domain superfamily;Signature=SSF52047;InterProScan=Not integrated;ID=match$2_833_1128
alpha-WOLF18	PRINTS	PRINTS	190	205	1.6E-15	+	.	Name=Disease resistance protein signature;Signature=PR00364;InterProScan=Not integrated;ID=match$3_190_205
alpha-WOLF18	PRINTS	PRINTS	269	283	1.6E-15	+	.	Name=Disease resistance protein signature;Signature=PR00364;InterProScan=Not integrated;ID=match$3_269_283
alpha-WOLF18	PRINTS	PRINTS	367	381	1.6E-15	+	.	Name=Disease resistance protein signature;Signature=PR00364;InterProScan=Not integrated;ID=match$3_367_381
alpha-WOLF18	PRINTS	PRINTS	613	629	1.6E-15	+	.	Name=Disease resistance protein signature;Signature=PR00364;InterProScan=Not integrated;ID=match$3_613_629
alpha-WOLF18	Gene3D	Gene3D	415	506	2.3E-17	+	.	Name=Winged helix-like DNA-binding domain superfamily;Signature=G3DSA:1.10.10.10;InterProScan=IPR036388;ID=match$4_415_506
alpha-WOLF18	Gene3D	Gene3D	155	323	1.6E-35	+	.	Name=P-loop containing nucleoside triphosphate hydrolase;Signature=G3DSA:3.40.50.300;InterProScan=Not integrated;ID=match$5_155_323
alpha-WOLF18	Pfam	Pfam	169	416	6.1E-43	+	.	Name=NB-ARC domain;Signature=PF00931;InterProScan=IPR002182;ID=match$6_169_416
alpha-WOLF18	Gene3D	Gene3D	7	126	2.8E-8	+	.	Name=Rx N-terminal domain;Signature=G3DSA:1.20.5.4130;InterProScan=Not integrated;ID=match$7_7_126
alpha-WOLF18	SUPERFAMILY	SUPERFAMILY	482	955	8.84E-39	+	.	Name=Leucine-rich repeat domain superfamily;Signature=SSF52058;InterProScan=Not integrated;ID=match$8_482_955
alpha-WOLF18	SUPERFAMILY	SUPERFAMILY	153	429	5.32E-58	+	.	Name=P-loop containing nucleoside triphosphate hydrolase;Signature=SSF52540;InterProScan=IPR027417;ID=match$9_153_429
alpha-WOLF18	Pfam	Pfam	11	97	5.0E-10	+	.	Name=Rx N-terminal domain;Signature=PF18052;InterProScan=IPR041118;ID=match$10_11_97
alpha-WOLF18	Gene3D	Gene3D	329	414	2.0E-12	+	.	Name=Apoptotic protease-activating factors, helical domain;Signature=G3DSA:1.10.8.430;InterProScan=IPR042197;ID=match$11_329_414
alpha-WOLF18	Gene3D	Gene3D	510	698	4.6E-25	+	.	Name=Leucine-rich repeat domain superfamily;Signature=G3DSA:3.80.10.10;InterProScan=IPR032675;ID=match$12_510_698
alpha-WOLF18	Gene3D	Gene3D	714	918	3.5E-15	+	.	Name=Leucine-rich repeat domain superfamily;Signature=G3DSA:3.80.10.10;InterProScan=IPR032675;ID=match$12_714_918
alpha-WOLF2	fimo	sequence_motif	192	212	132	+	.	Name=P-loop;Signature=Motif 1;pvalue=5.86e-14;8.37e-11;sequence=TIVGAGGLGKTALAQLVFNDE
alpha-WOLF2	fimo	sequence_motif	422	450	241	+	.	Name=RNBS-D;Signature=Motif 2;pvalue=8.01e-25;4.13e-21;sequence=LKSCFSYCAVFPKDHEIKKEMLIDLWIAQ
alpha-WOLF2	fimo	sequence_motif	367	387	102	+	.	Name=GLPL;Signature=Motif 3;pvalue=6.58e-11;1.06e-07;sequence=CYNNPLAITVVGSLLYGEEIS
alpha-WOLF2	fimo	sequence_motif	275	289	83.3	+	.	Name=Kin-2;Signature=Motif 4;pvalue=4.67e-09;4.99e-06;sequence=YFLVLDDVWNEDREK
alpha-WOLF2	fimo	sequence_motif	302	321	62.4	+	.	Name=RNBS-B;Signature=Motif 5;pvalue=5.76e-07;0.000656;sequence=GGSKVVVTARSEKTANVIGK
alpha-WOLF2	fimo	sequence_motif	493	513	86.9	+	.	Name=MHD;Signature=Motif 7;pvalue=2.06e-09;3.22e-06;sequence=VKIHDLMHDVAQEVGREEICV
alpha-WOLF2	fimo	sequence_motif	462	482	70.5	+	.	Name=linker;Signature=Motif 8;pvalue=8.8e-08;0.000134;sequence=IEDAAEEHFVILLRRCFFQDV
alpha-WOLF2	fimo	sequence_motif	330	344	84.3	+	.	Name=RNBS-C;Signature=Motif 10;pvalue=3.66e-09;9e-06;sequence=LSPDYSWSLFEMSAF
alpha-WOLF2	fimo	sequence_motif	407	421	68.6	+	.	Name=NB-ARC motif 12;Signature=Motif 12;pvalue=1.36e-07;0.00025;sequence=ILPILKLSYHNLIPS
alpha-WOLF2	fimo	sequence_motif	70	86	87.3	+	.	Name=CC-EDVID;Signature=Motif 16;pvalue=1.85e-09;5.91e-06;sequence=DVVYDADDLFDKLLTRA
alpha-WOLF2	Pfam	Pfam	11	97	6.5E-10	+	.	Name=Rx N-terminal domain;Signature=PF18052;InterProScan=IPR041118;ID=match$5130_11_97
alpha-WOLF2	SUPERFAMILY	SUPERFAMILY	494	891	8.33E-40	+	.	Name=Leucine-rich repeat domain superfamily;Signature=SSF52058;InterProScan=Not integrated;ID=match$5131_494_891
alpha-WOLF2	PRINTS	PRINTS	190	205	4.0E-15	+	.	Name=Disease resistance protein signature;Signature=PR00364;InterProScan=Not integrated;ID=match$5132_190_205
alpha-WOLF2	PRINTS	PRINTS	269	283	4.0E-15	+	.	Name=Disease resistance protein signature;Signature=PR00364;InterProScan=Not integrated;ID=match$5132_269_283
alpha-WOLF2	PRINTS	PRINTS	367	381	4.0E-15	+	.	Name=Disease resistance protein signature;Signature=PR00364;InterProScan=Not integrated;ID=match$5132_367_381
alpha-WOLF2	PRINTS	PRINTS	613	629	4.0E-15	+	.	Name=Disease resistance protein signature;Signature=PR00364;InterProScan=Not integrated;ID=match$5132_613_629
alpha-WOLF2	SUPERFAMILY	SUPERFAMILY	995	1386	3.1E-28	+	.	Name=RNI-like domain superfamily;Signature=SSF52047;InterProScan=Not integrated;ID=match$5133_995_1386
alpha-WOLF2	SUPERFAMILY	SUPERFAMILY	153	429	1.29E-56	+	.	Name=P-loop containing nucleoside triphosphate hydrolase;Signature=SSF52540;InterProScan=IPR027417;ID=match$5134_153_429
alpha-WOLF2	Gene3D	Gene3D	415	506	6.9E-17	+	.	Name=Winged helix-like DNA-binding domain superfamily;Signature=G3DSA:1.10.10.10;InterProScan=IPR036388;ID=match$5135_415_506
alpha-WOLF2	Gene3D	Gene3D	329	414	2.6E-12	+	.	Name=Apoptotic protease-activating factors, helical domain;Signature=G3DSA:1.10.8.430;InterProScan=IPR042197;ID=match$5136_329_414
alpha-WOLF2	Gene3D	Gene3D	1196	1397	3.9E-27	+	.	Name=Leucine-rich repeat domain superfamily;Signature=G3DSA:3.80.10.10;InterProScan=IPR032675;ID=match$5137_1196_1397
alpha-WOLF2	Gene3D	Gene3D	515	693	1.1E-25	+	.	Name=Leucine-rich repeat domain superfamily;Signature=G3DSA:3.80.10.10;InterProScan=IPR032675;ID=match$5137_515_693
alpha-WOLF2	Gene3D	Gene3D	930	1104	1.7E-13	+	.	Name=Leucine-rich repeat domain superfamily;Signature=G3DSA:3.80.10.10;InterProScan=IPR032675;ID=match$5137_930_1104
alpha-WOLF2	Gene3D	Gene3D	714	914	1.1E-19	+	.	Name=Leucine-rich repeat domain superfamily;Signature=G3DSA:3.80.10.10;InterProScan=IPR032675;ID=match$5137_714_914
alpha-WOLF2	Gene3D	Gene3D	1105	1184	6.4E-6	+	.	Name=Leucine-rich repeat domain superfamily;Signature=G3DSA:3.80.10.10;InterProScan=IPR032675;ID=match$5137_1105_1184
alpha-WOLF2	Gene3D	Gene3D	7	125	3.5E-8	+	.	Name=Rx N-terminal domain;Signature=G3DSA:1.20.5.4130;InterProScan=Not integrated;ID=match$5138_7_125
alpha-WOLF2	Pfam	Pfam	169	416	8.1E-42	+	.	Name=NB-ARC domain;Signature=PF00931;InterProScan=IPR002182;ID=match$5139_169_416
alpha-WOLF2	Gene3D	Gene3D	154	323	4.3E-34	+	.	Name=P-loop containing nucleoside triphosphate hydrolase;Signature=G3DSA:3.40.50.300;InterProScan=Not integrated;ID=match$5140_154_323
alpha-WOLF2a	fimo	sequence_motif	192	212	132	+	.	Name=P-loop;Signature=Motif 1;pvalue=5.86e-14;8.37e-11;sequence=TIVGAGGLGKTALAQLVFNDE
alpha-WOLF2a	fimo	sequence_motif	422	450	251	+	.	Name=RNBS-D;Signature=Motif 2;pvalue=7.58e-26;6.14e-22;sequence=LKSCFSYCAVFPKDHEIKKEMLIELWMAQ
alpha-WOLF2a	fimo	sequence_motif	367	387	102	+	.	Name=GLPL;Signature=Motif 3;pvalue=6.58e-11;1.06e-07;sequence=CYNNPLAITVVGSLLYGEEIS
alpha-WOLF2a	fimo	sequence_motif	275	289	83.3	+	.	Name=Kin-2;Signature=Motif 4;pvalue=4.67e-09;4.99e-06;sequence=YFLVLDDVWNEDREK
alpha-WOLF2a	fimo	sequence_motif	302	321	79.7	+	.	Name=RNBS-B;Signature=Motif 5;pvalue=1.06e-08;1.56e-05;sequence=GGSKVVVTTRSEKTANVIGK
alpha-WOLF2a	fimo	sequence_motif	493	513	86.9	+	.	Name=MHD;Signature=Motif 7;pvalue=2.06e-09;3.22e-06;sequence=VKIHDLMHDVAQEVGREEICV
alpha-WOLF2a	fimo	sequence_motif	462	482	70.5	+	.	Name=linker;Signature=Motif 8;pvalue=8.8e-08;0.000134;sequence=IEDAAEEHFVILLRRCFFQDV
alpha-WOLF2a	fimo	sequence_motif	330	344	84.3	+	.	Name=RNBS-C;Signature=Motif 10;pvalue=3.66e-09;9e-06;sequence=LSPDYSWSLFEMSAF
alpha-WOLF2a	fimo	sequence_motif	70	86	87.3	+	.	Name=CC-EDVID;Signature=Motif 16;pvalue=1.85e-09;5.91e-06;sequence=DVVYDADDLFDKLLTRA
alpha-WOLF2a	SUPERFAMILY	SUPERFAMILY	830	1121	7.06E-24	+	.	Name=RNI-like domain superfamily;Signature=SSF52047;InterProScan=Not integrated;ID=match$2422_830_1121
alpha-WOLF2a	PRINTS	PRINTS	190	205	8.9E-16	+	.	Name=Disease resistance protein signature;Signature=PR00364;InterProScan=Not integrated;ID=match$2423_190_205
alpha-WOLF2a	PRINTS	PRINTS	269	283	8.9E-16	+	.	Name=Disease resistance protein signature;Signature=PR00364;InterProScan=Not integrated;ID=match$2423_269_283
alpha-WOLF2a	PRINTS	PRINTS	367	381	8.9E-16	+	.	Name=Disease resistance protein signature;Signature=PR00364;InterProScan=Not integrated;ID=match$2423_367_381
alpha-WOLF2a	PRINTS	PRINTS	634	650	8.9E-16	+	.	Name=Disease resistance protein signature;Signature=PR00364;InterProScan=Not integrated;ID=match$2423_634_650
alpha-WOLF2a	Gene3D	Gene3D	543	909	2.5E-42	+	.	Name=Leucine-rich repeat domain superfamily;Signature=G3DSA:3.80.10.10;InterProScan=IPR032675;ID=match$2424_543_909
alpha-WOLF2a	Gene3D	Gene3D	155	323	1.6E-35	+	.	Name=P-loop containing nucleoside triphosphate hydrolase;Signature=G3DSA:3.40.50.300;InterProScan=Not integrated;ID=match$2425_155_323
alpha-WOLF2a	SUPERFAMILY	SUPERFAMILY	153	429	1.08E-58	+	.	Name=P-loop containing nucleoside triphosphate hydrolase;Signature=SSF52540;InterProScan=IPR027417;ID=match$2426_153_429
alpha-WOLF2a	Pfam	Pfam	169	415	5.3E-43	+	.	Name=NB-ARC domain;Signature=PF00931;InterProScan=IPR002182;ID=match$2427_169_415
alpha-WOLF2a	Pfam	Pfam	11	97	5.0E-10	+	.	Name=Rx N-terminal domain;Signature=PF18052;InterProScan=IPR041118;ID=match$2428_11_97
alpha-WOLF2a	Gene3D	Gene3D	931	1131	1.7E-26	+	.	Name=Leucine-rich repeat domain superfamily;Signature=G3DSA:3.80.10.10;InterProScan=IPR032675;ID=match$2429_931_1131
alpha-WOLF2a	Gene3D	Gene3D	329	414	2.4E-12	+	.	Name=Apoptotic protease-activating factors, helical domain;Signature=G3DSA:1.10.8.430;InterProScan=IPR042197;ID=match$2430_329_414
alpha-WOLF2a	Gene3D	Gene3D	7	126	2.8E-8	+	.	Name=Rx N-terminal domain;Signature=G3DSA:1.20.5.4130;InterProScan=Not integrated;ID=match$2431_7_126
alpha-WOLF2a	Gene3D	Gene3D	415	506	2.7E-17	+	.	Name=Winged helix-like DNA-binding domain superfamily;Signature=G3DSA:1.10.10.10;InterProScan=IPR036388;ID=match$2432_415_506
alpha-WOLF2a	SUPERFAMILY	SUPERFAMILY	494	896	1.29E-38	+	.	Name=Leucine-rich repeat domain superfamily;Signature=SSF52058;InterProScan=Not integrated;ID=match$2433_494_896
alpha-WOLF4	fimo	sequence_motif	192	212	132	+	.	Name=P-loop;Signature=Motif 1;pvalue=5.86e-14;8.37e-11;sequence=TIVGAGGLGKTALAQLVFNDE
alpha-WOLF4	fimo	sequence_motif	422	450	251	+	.	Name=RNBS-D;Signature=Motif 2;pvalue=7.58e-26;6.14e-22;sequence=LKSCFSYCAVFPKDHEIKKEMLIELWMAQ
alpha-WOLF4	fimo	sequence_motif	367	387	102	+	.	Name=GLPL;Signature=Motif 3;pvalue=6.58e-11;1.06e-07;sequence=CYNNPLAITVVGSLLYGEEIS
alpha-WOLF4	fimo	sequence_motif	275	289	83.3	+	.	Name=Kin-2;Signature=Motif 4;pvalue=4.67e-09;4.99e-06;sequence=YFLVLDDVWNEDREK
alpha-WOLF4	fimo	sequence_motif	302	321	79.7	+	.	Name=RNBS-B;Signature=Motif 5;pvalue=1.06e-08;1.56e-05;sequence=GGSKVVVTTRSEKTANVIGK
alpha-WOLF4	fimo	sequence_motif	493	513	86.9	+	.	Name=MHD;Signature=Motif 7;pvalue=2.06e-09;3.22e-06;sequence=VKIHDLMHDVAQEVGREELCV
alpha-WOLF4	fimo	sequence_motif	462	482	70.5	+	.	Name=linker;Signature=Motif 8;pvalue=8.8e-08;0.000134;sequence=IEDAAEEHFVILLRRCFFQDV
alpha-WOLF4	fimo	sequence_motif	330	344	84.3	+	.	Name=RNBS-C;Signature=Motif 10;pvalue=3.66e-09;9e-06;sequence=LSPDYSWSLFEMSAF
alpha-WOLF4	fimo	sequence_motif	407	421	68.6	+	.	Name=NB-ARC motif 12;Signature=Motif 12;pvalue=1.36e-07;0.00025;sequence=ILPILKLSYHNLIPS
alpha-WOLF4	fimo	sequence_motif	70	86	87.3	+	.	Name=CC-EDVID;Signature=Motif 16;pvalue=1.85e-09;5.91e-06;sequence=DVVYDADDLFDKLLTRA
alpha-WOLF4	PRINTS	PRINTS	190	205	3.6E-15	+	.	Name=Disease resistance protein signature;Signature=PR00364;InterProScan=Not integrated;ID=match$1841_190_205
alpha-WOLF4	PRINTS	PRINTS	269	283	3.6E-15	+	.	Name=Disease resistance protein signature;Signature=PR00364;InterProScan=Not integrated;ID=match$1841_269_283
alpha-WOLF4	PRINTS	PRINTS	367	381	3.6E-15	+	.	Name=Disease resistance protein signature;Signature=PR00364;InterProScan=Not integrated;ID=match$1841_367_381
alpha-WOLF4	PRINTS	PRINTS	637	653	3.6E-15	+	.	Name=Disease resistance protein signature;Signature=PR00364;InterProScan=Not integrated;ID=match$1841_637_653
alpha-WOLF4	SUPERFAMILY	SUPERFAMILY	153	429	5.49E-58	+	.	Name=P-loop containing nucleoside triphosphate hydrolase;Signature=SSF52540;InterProScan=IPR027417;ID=match$1842_153_429
alpha-WOLF4	SUPERFAMILY	SUPERFAMILY	839	1129	1.6E-25	+	.	Name=RNI-like domain superfamily;Signature=SSF52047;InterProScan=Not integrated;ID=match$1843_839_1129
alpha-WOLF4	Pfam	Pfam	169	416	6.1E-43	+	.	Name=NB-ARC domain;Signature=PF00931;InterProScan=IPR002182;ID=match$1844_169_416
alpha-WOLF4	Gene3D	Gene3D	415	506	2.4E-17	+	.	Name=Winged helix-like DNA-binding domain superfamily;Signature=G3DSA:1.10.10.10;InterProScan=IPR036388;ID=match$1845_415_506
alpha-WOLF4	Gene3D	Gene3D	155	323	1.6E-35	+	.	Name=P-loop containing nucleoside triphosphate hydrolase;Signature=G3DSA:3.40.50.300;InterProScan=Not integrated;ID=match$1846_155_323
alpha-WOLF4	Gene3D	Gene3D	510	696	5.1E-25	+	.	Name=Leucine-rich repeat domain superfamily;Signature=G3DSA:3.80.10.10;InterProScan=IPR032675;ID=match$1847_510_696
alpha-WOLF4	Gene3D	Gene3D	717	910	3.9E-15	+	.	Name=Leucine-rich repeat domain superfamily;Signature=G3DSA:3.80.10.10;InterProScan=IPR032675;ID=match$1847_717_910
alpha-WOLF4	Gene3D	Gene3D	937	1137	8.6E-25	+	.	Name=Leucine-rich repeat domain superfamily;Signature=G3DSA:3.80.10.10;InterProScan=IPR032675;ID=match$1847_937_1137
alpha-WOLF4	Gene3D	Gene3D	7	126	2.8E-8	+	.	Name=Rx N-terminal domain;Signature=G3DSA:1.20.5.4130;InterProScan=Not integrated;ID=match$1848_7_126
alpha-WOLF4	SUPERFAMILY	SUPERFAMILY	494	902	5.1E-39	+	.	Name=Leucine-rich repeat domain superfamily;Signature=SSF52058;InterProScan=Not integrated;ID=match$1849_494_902
alpha-WOLF4	Pfam	Pfam	11	97	5.0E-10	+	.	Name=Rx N-terminal domain;Signature=PF18052;InterProScan=IPR041118;ID=match$1850_11_97
alpha-WOLF4	Gene3D	Gene3D	329	414	2.0E-12	+	.	Name=Apoptotic protease-activating factors, helical domain;Signature=G3DSA:1.10.8.430;InterProScan=IPR042197;ID=match$1851_329_414
alpha-WOLF4a	fimo	sequence_motif	192	212	132	+	.	Name=P-loop;Signature=Motif 1;pvalue=5.86e-14;8.37e-11;sequence=TIVGAGGLGKTALAQLVFNDE
alpha-WOLF4a	fimo	sequence_motif	422	450	251	+	.	Name=RNBS-D;Signature=Motif 2;pvalue=7.58e-26;6.14e-22;sequence=LKSCFSYCAVFPKDHEIKKEMLIELWMAQ
alpha-WOLF4a	fimo	sequence_motif	367	387	102	+	.	Name=GLPL;Signature=Motif 3;pvalue=6.58e-11;1.06e-07;sequence=CYNNPLAITVVGSLLYGEEIS
alpha-WOLF4a	fimo	sequence_motif	275	289	83.3	+	.	Name=Kin-2;Signature=Motif 4;pvalue=4.67e-09;4.99e-06;sequence=YFLVLDDVWNEDREK
alpha-WOLF4a	fimo	sequence_motif	302	321	62.4	+	.	Name=RNBS-B;Signature=Motif 5;pvalue=5.76e-07;0.000656;sequence=GGSKVVVTARSEKTANVIGK
alpha-WOLF4a	fimo	sequence_motif	493	513	86.9	+	.	Name=MHD;Signature=Motif 7;pvalue=2.06e-09;3.22e-06;sequence=VKIHDLMHDVAQEVGREEICV
alpha-WOLF4a	fimo	sequence_motif	462	482	70.5	+	.	Name=linker;Signature=Motif 8;pvalue=8.8e-08;0.000134;sequence=IEDAAEEHFVILLRRCFFQDV
alpha-WOLF4a	fimo	sequence_motif	330	344	84.3	+	.	Name=RNBS-C;Signature=Motif 10;pvalue=3.66e-09;9e-06;sequence=LSPDYSWSLFEMSAF
alpha-WOLF4a	fimo	sequence_motif	70	86	87.3	+	.	Name=CC-EDVID;Signature=Motif 16;pvalue=1.85e-09;5.91e-06;sequence=DVVYDADDLFDKLLTRA
alpha-WOLF4a	Pfam	Pfam	11	97	5.0E-10	+	.	Name=Rx N-terminal domain;Signature=PF18052;InterProScan=IPR041118;ID=match$2400_11_97
alpha-WOLF4a	Gene3D	Gene3D	155	323	5.5E-35	+	.	Name=P-loop containing nucleoside triphosphate hydrolase;Signature=G3DSA:3.40.50.300;InterProScan=Not integrated;ID=match$2401_155_323
alpha-WOLF4a	Gene3D	Gene3D	329	414	2.5E-12	+	.	Name=Apoptotic protease-activating factors, helical domain;Signature=G3DSA:1.10.8.430;InterProScan=IPR042197;ID=match$2402_329_414
alpha-WOLF4a	Gene3D	Gene3D	7	126	2.8E-8	+	.	Name=Rx N-terminal domain;Signature=G3DSA:1.20.5.4130;InterProScan=Not integrated;ID=match$2403_7_126
alpha-WOLF4a	SUPERFAMILY	SUPERFAMILY	494	900	3.15E-38	+	.	Name=Leucine-rich repeat domain superfamily;Signature=SSF52058;InterProScan=Not integrated;ID=match$2404_494_900
alpha-WOLF4a	Gene3D	Gene3D	415	506	2.7E-17	+	.	Name=Winged helix-like DNA-binding domain superfamily;Signature=G3DSA:1.10.10.10;InterProScan=IPR036388;ID=match$2405_415_506
alpha-WOLF4a	PRINTS	PRINTS	190	205	3.6E-15	+	.	Name=Disease resistance protein signature;Signature=PR00364;InterProScan=Not integrated;ID=match$2406_190_205
alpha-WOLF4a	PRINTS	PRINTS	269	283	3.6E-15	+	.	Name=Disease resistance protein signature;Signature=PR00364;InterProScan=Not integrated;ID=match$2406_269_283
alpha-WOLF4a	PRINTS	PRINTS	367	381	3.6E-15	+	.	Name=Disease resistance protein signature;Signature=PR00364;InterProScan=Not integrated;ID=match$2406_367_381
alpha-WOLF4a	PRINTS	PRINTS	635	651	3.6E-15	+	.	Name=Disease resistance protein signature;Signature=PR00364;InterProScan=Not integrated;ID=match$2406_635_651
alpha-WOLF4a	Pfam	Pfam	169	415	4.4E-42	+	.	Name=NB-ARC domain;Signature=PF00931;InterProScan=IPR002182;ID=match$2407_169_415
alpha-WOLF4a	Gene3D	Gene3D	933	1145	1.7E-19	+	.	Name=Leucine-rich repeat domain superfamily;Signature=G3DSA:3.80.10.10;InterProScan=IPR032675;ID=match$2408_933_1145
alpha-WOLF4a	Gene3D	Gene3D	543	912	2.1E-41	+	.	Name=Leucine-rich repeat domain superfamily;Signature=G3DSA:3.80.10.10;InterProScan=IPR032675;ID=match$2408_543_912
alpha-WOLF4a	SUPERFAMILY	SUPERFAMILY	153	429	2.55E-57	+	.	Name=P-loop containing nucleoside triphosphate hydrolase;Signature=SSF52540;InterProScan=IPR027417;ID=match$2409_153_429
alpha-WOLF4a	SUPERFAMILY	SUPERFAMILY	837	1127	3.92E-26	+	.	Name=RNI-like domain superfamily;Signature=SSF52047;InterProScan=Not integrated;ID=match$2410_837_1127
alpha-WOLF6	fimo	sequence_motif	192	212	132	+	.	Name=P-loop;Signature=Motif 1;pvalue=5.86e-14;8.37e-11;sequence=TIVGAGGLGKTALAQLVFNDE
alpha-WOLF6	fimo	sequence_motif	422	450	251	+	.	Name=RNBS-D;Signature=Motif 2;pvalue=7.58e-26;6.14e-22;sequence=LKSCFSYCAVFPKDHEIKKEMLIELWMAQ
alpha-WOLF6	fimo	sequence_motif	367	387	102	+	.	Name=GLPL;Signature=Motif 3;pvalue=6.58e-11;1.06e-07;sequence=CYNNPLAITVVGSLLYGEEIS
alpha-WOLF6	fimo	sequence_motif	275	289	83.3	+	.	Name=Kin-2;Signature=Motif 4;pvalue=4.67e-09;4.99e-06;sequence=YFLVLDDVWNEDREK
alpha-WOLF6	fimo	sequence_motif	302	321	79.7	+	.	Name=RNBS-B;Signature=Motif 5;pvalue=1.06e-08;1.56e-05;sequence=GGSKVVVTTRSEKTANVIGK
alpha-WOLF6	fimo	sequence_motif	493	513	86.9	+	.	Name=MHD;Signature=Motif 7;pvalue=2.06e-09;3.22e-06;sequence=VKIHDLMHDVAQEVGREELCV
alpha-WOLF6	fimo	sequence_motif	462	482	70.5	+	.	Name=linker;Signature=Motif 8;pvalue=8.8e-08;0.000134;sequence=IEDAAEEHFVILLRRCFFQDV
alpha-WOLF6	fimo	sequence_motif	330	344	84.3	+	.	Name=RNBS-C;Signature=Motif 10;pvalue=3.66e-09;9e-06;sequence=LSPDYSWSLFEMSAF
alpha-WOLF6	fimo	sequence_motif	407	421	68.6	+	.	Name=NB-ARC motif 12;Signature=Motif 12;pvalue=1.36e-07;0.00025;sequence=ILPILKLSYHNLIPS
alpha-WOLF6	fimo	sequence_motif	70	86	87.3	+	.	Name=CC-EDVID;Signature=Motif 16;pvalue=1.85e-09;5.91e-06;sequence=DVVYDADDLFDKLLTRA
alpha-WOLF6	PRINTS	PRINTS	190	205	1.5E-15	+	.	Name=Disease resistance protein signature;Signature=PR00364;InterProScan=Not integrated;ID=match$1910_190_205
alpha-WOLF6	PRINTS	PRINTS	269	283	1.5E-15	+	.	Name=Disease resistance protein signature;Signature=PR00364;InterProScan=Not integrated;ID=match$1910_269_283
alpha-WOLF6	PRINTS	PRINTS	367	381	1.5E-15	+	.	Name=Disease resistance protein signature;Signature=PR00364;InterProScan=Not integrated;ID=match$1910_367_381
alpha-WOLF6	PRINTS	PRINTS	613	629	1.5E-15	+	.	Name=Disease resistance protein signature;Signature=PR00364;InterProScan=Not integrated;ID=match$1910_613_629
alpha-WOLF6	Gene3D	Gene3D	329	414	2.1E-12	+	.	Name=Apoptotic protease-activating factors, helical domain;Signature=G3DSA:1.10.8.430;InterProScan=IPR042197;ID=match$1911_329_414
alpha-WOLF6	SUPERFAMILY	SUPERFAMILY	494	923	1.93E-38	+	.	Name=Leucine-rich repeat domain superfamily;Signature=SSF52058;InterProScan=Not integrated;ID=match$1912_494_923
alpha-WOLF6	Gene3D	Gene3D	155	323	1.7E-35	+	.	Name=P-loop containing nucleoside triphosphate hydrolase;Signature=G3DSA:3.40.50.300;InterProScan=Not integrated;ID=match$1913_155_323
alpha-WOLF6	Pfam	Pfam	11	97	5.2E-10	+	.	Name=Rx N-terminal domain;Signature=PF18052;InterProScan=IPR041118;ID=match$1914_11_97
alpha-WOLF6	Gene3D	Gene3D	533	942	4.6E-44	+	.	Name=Leucine-rich repeat domain superfamily;Signature=G3DSA:3.80.10.10;InterProScan=IPR032675;ID=match$1916_533_942
alpha-WOLF6	SUPERFAMILY	SUPERFAMILY	153	429	5.66E-58	+	.	Name=P-loop containing nucleoside triphosphate hydrolase;Signature=SSF52540;InterProScan=IPR027417;ID=match$1917_153_429
alpha-WOLF6	Pfam	Pfam	169	416	6.3E-43	+	.	Name=NB-ARC domain;Signature=PF00931;InterProScan=IPR002182;ID=match$1918_169_416
alpha-WOLF6	Gene3D	Gene3D	958	1159	6.9E-26	+	.	Name=Leucine-rich repeat domain superfamily;Signature=G3DSA:3.80.10.10;InterProScan=IPR032675;ID=match$1919_958_1159
alpha-WOLF6	Gene3D	Gene3D	415	506	2.5E-17	+	.	Name=Winged helix-like DNA-binding domain superfamily;Signature=G3DSA:1.10.10.10;InterProScan=IPR036388;ID=match$1920_415_506
alpha-WOLF6	SUPERFAMILY	SUPERFAMILY	860	1150	3.18E-27	+	.	Name=RNI-like domain superfamily;Signature=SSF52047;InterProScan=Not integrated;ID=match$1921_860_1150
alpha-WOLF6	Gene3D	Gene3D	7	126	2.9E-8	+	.	Name=Rx N-terminal domain;Signature=G3DSA:1.20.5.4130;InterProScan=Not integrated;ID=match$1922_7_126
alpha-WOLF6b	fimo	sequence_motif	192	212	132	+	.	Name=P-loop;Signature=Motif 1;pvalue=5.86e-14;8.37e-11;sequence=TIVGAGGLGKTALAQLVFNDE
alpha-WOLF6b	fimo	sequence_motif	422	450	251	+	.	Name=RNBS-D;Signature=Motif 2;pvalue=7.58e-26;6.14e-22;sequence=LKSCFSYCAVFPKDHEIKKEMLIELWMAQ
alpha-WOLF6b	fimo	sequence_motif	367	387	102	+	.	Name=GLPL;Signature=Motif 3;pvalue=6.58e-11;1.06e-07;sequence=CYNNPLAITVVGSLLYGEEIS
alpha-WOLF6b	fimo	sequence_motif	275	289	83.3	+	.	Name=Kin-2;Signature=Motif 4;pvalue=4.67e-09;4.99e-06;sequence=YFLVLDDVWNEDREK
alpha-WOLF6b	fimo	sequence_motif	302	321	79.7	+	.	Name=RNBS-B;Signature=Motif 5;pvalue=1.06e-08;1.56e-05;sequence=GGSKVVVTTRSEKTANVIGK
alpha-WOLF6b	fimo	sequence_motif	493	513	86.9	+	.	Name=MHD;Signature=Motif 7;pvalue=2.06e-09;3.22e-06;sequence=VKIHDLMHDVAQEVGREELCV
alpha-WOLF6b	fimo	sequence_motif	462	482	70.5	+	.	Name=linker;Signature=Motif 8;pvalue=8.8e-08;0.000134;sequence=IEDAAEEHFVILLRRCFFQDV
alpha-WOLF6b	fimo	sequence_motif	330	344	84.3	+	.	Name=RNBS-C;Signature=Motif 10;pvalue=3.66e-09;9e-06;sequence=LSPDYSWSLFEMSAF
alpha-WOLF6b	fimo	sequence_motif	407	421	68.6	+	.	Name=NB-ARC motif 12;Signature=Motif 12;pvalue=1.36e-07;0.00025;sequence=ILPILKLSYHNLIPS
alpha-WOLF6b	fimo	sequence_motif	70	86	87.3	+	.	Name=CC-EDVID;Signature=Motif 16;pvalue=1.85e-09;5.91e-06;sequence=DVVYDADDLFDKLLTRA
alpha-WOLF6b	SUPERFAMILY	SUPERFAMILY	153	429	5.66E-58	+	.	Name=P-loop containing nucleoside triphosphate hydrolase;Signature=SSF52540;InterProScan=IPR027417;ID=match$425_153_429
alpha-WOLF6b	Pfam	Pfam	169	416	6.3E-43	+	.	Name=NB-ARC domain;Signature=PF00931;InterProScan=IPR002182;ID=match$426_169_416
alpha-WOLF6b	Gene3D	Gene3D	415	506	2.5E-17	+	.	Name=Winged helix-like DNA-binding domain superfamily;Signature=G3DSA:1.10.10.10;InterProScan=IPR036388;ID=match$427_415_506
alpha-WOLF6b	SUPERFAMILY	SUPERFAMILY	860	1150	3.45E-27	+	.	Name=RNI-like domain superfamily;Signature=SSF52047;InterProScan=Not integrated;ID=match$428_860_1150
alpha-WOLF6b	PRINTS	PRINTS	190	205	1.5E-15	+	.	Name=Disease resistance protein signature;Signature=PR00364;InterProScan=Not integrated;ID=match$429_190_205
alpha-WOLF6b	PRINTS	PRINTS	269	283	1.5E-15	+	.	Name=Disease resistance protein signature;Signature=PR00364;InterProScan=Not integrated;ID=match$429_269_283
alpha-WOLF6b	PRINTS	PRINTS	367	381	1.5E-15	+	.	Name=Disease resistance protein signature;Signature=PR00364;InterProScan=Not integrated;ID=match$429_367_381
alpha-WOLF6b	PRINTS	PRINTS	613	629	1.5E-15	+	.	Name=Disease resistance protein signature;Signature=PR00364;InterProScan=Not integrated;ID=match$429_613_629
alpha-WOLF6b	Gene3D	Gene3D	515	721	5.8E-27	+	.	Name=Leucine-rich repeat domain superfamily;Signature=G3DSA:3.80.10.10;InterProScan=IPR032675;ID=match$430_515_721
alpha-WOLF6b	Gene3D	Gene3D	958	1159	7.5E-26	+	.	Name=Leucine-rich repeat domain superfamily;Signature=G3DSA:3.80.10.10;InterProScan=IPR032675;ID=match$430_958_1159
alpha-WOLF6b	Gene3D	Gene3D	741	927	1.0E-15	+	.	Name=Leucine-rich repeat domain superfamily;Signature=G3DSA:3.80.10.10;InterProScan=IPR032675;ID=match$430_741_927
alpha-WOLF6b	Gene3D	Gene3D	329	414	2.1E-12	+	.	Name=Apoptotic protease-activating factors, helical domain;Signature=G3DSA:1.10.8.430;InterProScan=IPR042197;ID=match$432_329_414
alpha-WOLF6b	SUPERFAMILY	SUPERFAMILY	494	923	2.04E-38	+	.	Name=Leucine-rich repeat domain superfamily;Signature=SSF52058;InterProScan=Not integrated;ID=match$433_494_923
alpha-WOLF6b	Gene3D	Gene3D	155	323	1.7E-35	+	.	Name=P-loop containing nucleoside triphosphate hydrolase;Signature=G3DSA:3.40.50.300;InterProScan=Not integrated;ID=match$434_155_323
alpha-WOLF6b	Pfam	Pfam	11	97	5.2E-10	+	.	Name=Rx N-terminal domain;Signature=PF18052;InterProScan=IPR041118;ID=match$435_11_97
alpha-WOLF6b	Gene3D	Gene3D	7	126	2.9E-8	+	.	Name=Rx N-terminal domain;Signature=G3DSA:1.20.5.4130;InterProScan=Not integrated;ID=match$436_7_126
alpha-WOLF6c	fimo	sequence_motif	192	212	132	+	.	Name=P-loop;Signature=Motif 1;pvalue=5.86e-14;8.37e-11;sequence=TIVGAGGLGKTALAQLVFNDE
alpha-WOLF6c	fimo	sequence_motif	422	450	251	+	.	Name=RNBS-D;Signature=Motif 2;pvalue=7.58e-26;6.14e-22;sequence=LKSCFSYCAVFPKDHEIKKEMLIELWMAQ
alpha-WOLF6c	fimo	sequence_motif	367	387	102	+	.	Name=GLPL;Signature=Motif 3;pvalue=6.58e-11;1.06e-07;sequence=CYNNPLAITVVGSLLYGEEIS
alpha-WOLF6c	fimo	sequence_motif	275	289	83.3	+	.	Name=Kin-2;Signature=Motif 4;pvalue=4.67e-09;4.99e-06;sequence=YFLVLDDVWNEDREK
alpha-WOLF6c	fimo	sequence_motif	302	321	79.7	+	.	Name=RNBS-B;Signature=Motif 5;pvalue=1.06e-08;1.56e-05;sequence=GGSKVVVTTRSEKTANVIGK
alpha-WOLF6c	fimo	sequence_motif	493	513	86.9	+	.	Name=MHD;Signature=Motif 7;pvalue=2.06e-09;3.22e-06;sequence=VKIHDLMHDVAQEVGREELCV
alpha-WOLF6c	fimo	sequence_motif	462	482	70.5	+	.	Name=linker;Signature=Motif 8;pvalue=8.8e-08;0.000134;sequence=IEDAAEEHFVILLRRCFFQDV
alpha-WOLF6c	fimo	sequence_motif	330	344	84.3	+	.	Name=RNBS-C;Signature=Motif 10;pvalue=3.66e-09;9e-06;sequence=LSPDYSWSLFEMSAF
alpha-WOLF6c	fimo	sequence_motif	407	421	68.6	+	.	Name=NB-ARC motif 12;Signature=Motif 12;pvalue=1.36e-07;0.00025;sequence=ILPILKLSYHNLIPS
alpha-WOLF6c	fimo	sequence_motif	70	86	87.3	+	.	Name=CC-EDVID;Signature=Motif 16;pvalue=1.85e-09;5.91e-06;sequence=DVVYDADDLFDKLLTRA
alpha-WOLF6c	SUPERFAMILY	SUPERFAMILY	153	429	5.66E-58	+	.	Name=P-loop containing nucleoside triphosphate hydrolase;Signature=SSF52540;InterProScan=IPR027417;ID=match$1788_153_429
alpha-WOLF6c	Pfam	Pfam	169	416	6.3E-43	+	.	Name=NB-ARC domain;Signature=PF00931;InterProScan=IPR002182;ID=match$1789_169_416
alpha-WOLF6c	Gene3D	Gene3D	415	506	2.5E-17	+	.	Name=Winged helix-like DNA-binding domain superfamily;Signature=G3DSA:1.10.10.10;InterProScan=IPR036388;ID=match$1790_415_506
alpha-WOLF6c	SUPERFAMILY	SUPERFAMILY	858	1151	3.4E-27	+	.	Name=RNI-like domain superfamily;Signature=SSF52047;InterProScan=Not integrated;ID=match$1791_858_1151
alpha-WOLF6c	PRINTS	PRINTS	190	205	1.5E-15	+	.	Name=Disease resistance protein signature;Signature=PR00364;InterProScan=Not integrated;ID=match$1792_190_205
alpha-WOLF6c	PRINTS	PRINTS	269	283	1.5E-15	+	.	Name=Disease resistance protein signature;Signature=PR00364;InterProScan=Not integrated;ID=match$1792_269_283
alpha-WOLF6c	PRINTS	PRINTS	367	381	1.5E-15	+	.	Name=Disease resistance protein signature;Signature=PR00364;InterProScan=Not integrated;ID=match$1792_367_381
alpha-WOLF6c	PRINTS	PRINTS	613	629	1.5E-15	+	.	Name=Disease resistance protein signature;Signature=PR00364;InterProScan=Not integrated;ID=match$1792_613_629
alpha-WOLF6c	Gene3D	Gene3D	329	414	2.1E-12	+	.	Name=Apoptotic protease-activating factors, helical domain;Signature=G3DSA:1.10.8.430;InterProScan=IPR042197;ID=match$1794_329_414
alpha-WOLF6c	Gene3D	Gene3D	155	323	1.7E-35	+	.	Name=P-loop containing nucleoside triphosphate hydrolase;Signature=G3DSA:3.40.50.300;InterProScan=Not integrated;ID=match$1795_155_323
alpha-WOLF6c	Gene3D	Gene3D	508	722	5.6E-27	+	.	Name=Leucine-rich repeat domain superfamily;Signature=G3DSA:3.80.10.10;InterProScan=IPR032675;ID=match$1796_508_722
alpha-WOLF6c	Gene3D	Gene3D	742	925	7.3E-16	+	.	Name=Leucine-rich repeat domain superfamily;Signature=G3DSA:3.80.10.10;InterProScan=IPR032675;ID=match$1796_742_925
alpha-WOLF6c	Gene3D	Gene3D	957	1158	9.1E-26	+	.	Name=Leucine-rich repeat domain superfamily;Signature=G3DSA:3.80.10.10;InterProScan=IPR032675;ID=match$1796_957_1158
alpha-WOLF6c	Pfam	Pfam	11	97	5.2E-10	+	.	Name=Rx N-terminal domain;Signature=PF18052;InterProScan=IPR041118;ID=match$1797_11_97
alpha-WOLF6c	SUPERFAMILY	SUPERFAMILY	494	923	1.36E-38	+	.	Name=Leucine-rich repeat domain superfamily;Signature=SSF52058;InterProScan=Not integrated;ID=match$1798_494_923
alpha-WOLF6c	Gene3D	Gene3D	7	126	2.9E-8	+	.	Name=Rx N-terminal domain;Signature=G3DSA:1.20.5.4130;InterProScan=Not integrated;ID=match$1799_7_126
alpha-WOLF7	fimo	sequence_motif	192	212	132	+	.	Name=P-loop;Signature=Motif 1;pvalue=5.86e-14;8.37e-11;sequence=TIVGAGGLGKTALAQLVFNDE
alpha-WOLF7	fimo	sequence_motif	422	450	251	+	.	Name=RNBS-D;Signature=Motif 2;pvalue=7.58e-26;6.14e-22;sequence=LKSCFSYCAVFPKDHEIKKEMLIELWMAQ
alpha-WOLF7	fimo	sequence_motif	367	387	102	+	.	Name=GLPL;Signature=Motif 3;pvalue=6.58e-11;1.06e-07;sequence=CYNNPLAITVVGSLLYGEEIS
alpha-WOLF7	fimo	sequence_motif	275	289	83.3	+	.	Name=Kin-2;Signature=Motif 4;pvalue=4.67e-09;4.99e-06;sequence=YFLVLDDVWNEDREK
alpha-WOLF7	fimo	sequence_motif	302	321	62.4	+	.	Name=RNBS-B;Signature=Motif 5;pvalue=5.76e-07;0.000656;sequence=GGSKVVVTARSEKTANVIGK
alpha-WOLF7	fimo	sequence_motif	493	513	70.9	+	.	Name=MHD;Signature=Motif 7;pvalue=8.08e-08;0.000101;sequence=VKIHDLMHDVAQEVGREEICI
alpha-WOLF7	fimo	sequence_motif	462	482	70.5	+	.	Name=linker;Signature=Motif 8;pvalue=8.8e-08;0.000134;sequence=IEDAAEEHFVILLRRCFFQDV
alpha-WOLF7	fimo	sequence_motif	330	344	84.3	+	.	Name=RNBS-C;Signature=Motif 10;pvalue=3.66e-09;9e-06;sequence=LSPDYSWSLFEMSAF
alpha-WOLF7	fimo	sequence_motif	70	86	87.3	+	.	Name=CC-EDVID;Signature=Motif 16;pvalue=1.85e-09;5.91e-06;sequence=DVVYDADDLFDKLLTRA
alpha-WOLF7	Gene3D	Gene3D	329	414	2.5E-12	+	.	Name=Apoptotic protease-activating factors, helical domain;Signature=G3DSA:1.10.8.430;InterProScan=IPR042197;ID=match$2713_329_414
alpha-WOLF7	Gene3D	Gene3D	541	911	1.1E-43	+	.	Name=Leucine-rich repeat domain superfamily;Signature=G3DSA:3.80.10.10;InterProScan=IPR032675;ID=match$2715_541_911
alpha-WOLF7	Pfam	Pfam	169	415	9.9E-43	+	.	Name=NB-ARC domain;Signature=PF00931;InterProScan=IPR002182;ID=match$2716_169_415
alpha-WOLF7	Gene3D	Gene3D	155	323	6.8E-35	+	.	Name=P-loop containing nucleoside triphosphate hydrolase;Signature=G3DSA:3.40.50.300;InterProScan=Not integrated;ID=match$2717_155_323
alpha-WOLF7	SUPERFAMILY	SUPERFAMILY	494	898	1.22E-39	+	.	Name=Leucine-rich repeat domain superfamily;Signature=SSF52058;InterProScan=Not integrated;ID=match$2718_494_898
alpha-WOLF7	Gene3D	Gene3D	415	506	3.4E-17	+	.	Name=Winged helix-like DNA-binding domain superfamily;Signature=G3DSA:1.10.10.10;InterProScan=IPR036388;ID=match$2719_415_506
alpha-WOLF7	Gene3D	Gene3D	931	1133	1.5E-26	+	.	Name=Leucine-rich repeat domain superfamily;Signature=G3DSA:3.80.10.10;InterProScan=IPR032675;ID=match$2720_931_1133
alpha-WOLF7	Gene3D	Gene3D	7	126	2.8E-8	+	.	Name=Rx N-terminal domain;Signature=G3DSA:1.20.5.4130;InterProScan=Not integrated;ID=match$2721_7_126
alpha-WOLF7	SUPERFAMILY	SUPERFAMILY	833	1125	1.8E-27	+	.	Name=RNI-like domain superfamily;Signature=SSF52047;InterProScan=Not integrated;ID=match$2722_833_1125
alpha-WOLF7	SUPERFAMILY	SUPERFAMILY	153	429	5.76E-57	+	.	Name=P-loop containing nucleoside triphosphate hydrolase;Signature=SSF52540;InterProScan=IPR027417;ID=match$2723_153_429
alpha-WOLF7	Pfam	Pfam	11	97	5.0E-10	+	.	Name=Rx N-terminal domain;Signature=PF18052;InterProScan=IPR041118;ID=match$2724_11_97
alpha-WOLF7	PRINTS	PRINTS	190	205	2.4E-15	+	.	Name=Disease resistance protein signature;Signature=PR00364;InterProScan=Not integrated;ID=match$2725_190_205
alpha-WOLF7	PRINTS	PRINTS	269	283	2.4E-15	+	.	Name=Disease resistance protein signature;Signature=PR00364;InterProScan=Not integrated;ID=match$2725_269_283
alpha-WOLF7	PRINTS	PRINTS	367	381	2.4E-15	+	.	Name=Disease resistance protein signature;Signature=PR00364;InterProScan=Not integrated;ID=match$2725_367_381
alpha-WOLF7	PRINTS	PRINTS	611	627	2.4E-15	+	.	Name=Disease resistance protein signature;Signature=PR00364;InterProScan=Not integrated;ID=match$2725_611_627
alpha-WOLF8	fimo	sequence_motif	192	212	132	+	.	Name=P-loop;Signature=Motif 1;pvalue=5.86e-14;8.37e-11;sequence=TIVGAGGLGKTALAQLVFNDE
alpha-WOLF8	fimo	sequence_motif	422	450	241	+	.	Name=RNBS-D;Signature=Motif 2;pvalue=8.01e-25;4.13e-21;sequence=LKSCFSYCAVFPKDHEIKKEMLIDLWIAQ
alpha-WOLF8	fimo	sequence_motif	367	387	102	+	.	Name=GLPL;Signature=Motif 3;pvalue=6.58e-11;1.06e-07;sequence=CYNNPLAITVVGSLLYGEEIS
alpha-WOLF8	fimo	sequence_motif	275	289	83.3	+	.	Name=Kin-2;Signature=Motif 4;pvalue=4.67e-09;4.99e-06;sequence=YFLVLDDVWNEDREK
alpha-WOLF8	fimo	sequence_motif	302	321	62.4	+	.	Name=RNBS-B;Signature=Motif 5;pvalue=5.76e-07;0.000656;sequence=GGSKVVVTARSEKTANVIGK
alpha-WOLF8	fimo	sequence_motif	493	513	86.9	+	.	Name=MHD;Signature=Motif 7;pvalue=2.06e-09;3.22e-06;sequence=VKIHDLMHDVAQEVGREEICV
alpha-WOLF8	fimo	sequence_motif	462	482	70.5	+	.	Name=linker;Signature=Motif 8;pvalue=8.8e-08;0.000134;sequence=IEDAAEEHFVILLRRCFFQDV
alpha-WOLF8	fimo	sequence_motif	330	344	84.3	+	.	Name=RNBS-C;Signature=Motif 10;pvalue=3.66e-09;9e-06;sequence=LSPDYSWSLFEMSAF
alpha-WOLF8	fimo	sequence_motif	407	421	68.6	+	.	Name=NB-ARC motif 12;Signature=Motif 12;pvalue=1.36e-07;0.00025;sequence=ILPILKLSYHNLIPS
alpha-WOLF8	fimo	sequence_motif	70	86	87.3	+	.	Name=CC-EDVID;Signature=Motif 16;pvalue=1.85e-09;5.91e-06;sequence=DVVYDADDLFDKLLTRA
alpha-WOLF8	Gene3D	Gene3D	329	414	2.2E-12	+	.	Name=Apoptotic protease-activating factors, helical domain;Signature=G3DSA:1.10.8.430;InterProScan=IPR042197;ID=match$463_329_414
alpha-WOLF8	PRINTS	PRINTS	190	205	1.9E-15	+	.	Name=Disease resistance protein signature;Signature=PR00364;InterProScan=Not integrated;ID=match$464_190_205
alpha-WOLF8	PRINTS	PRINTS	269	283	1.9E-15	+	.	Name=Disease resistance protein signature;Signature=PR00364;InterProScan=Not integrated;ID=match$464_269_283
alpha-WOLF8	PRINTS	PRINTS	367	381	1.9E-15	+	.	Name=Disease resistance protein signature;Signature=PR00364;InterProScan=Not integrated;ID=match$464_367_381
alpha-WOLF8	PRINTS	PRINTS	613	629	1.9E-15	+	.	Name=Disease resistance protein signature;Signature=PR00364;InterProScan=Not integrated;ID=match$464_613_629
alpha-WOLF8	Gene3D	Gene3D	7	126	3.0E-8	+	.	Name=Rx N-terminal domain;Signature=G3DSA:1.20.5.4130;InterProScan=Not integrated;ID=match$465_7_126
alpha-WOLF8	Gene3D	Gene3D	154	323	3.4E-34	+	.	Name=P-loop containing nucleoside triphosphate hydrolase;Signature=G3DSA:3.40.50.300;InterProScan=Not integrated;ID=match$466_154_323
alpha-WOLF8	SUPERFAMILY	SUPERFAMILY	153	429	9.54E-57	+	.	Name=P-loop containing nucleoside triphosphate hydrolase;Signature=SSF52540;InterProScan=IPR027417;ID=match$467_153_429
alpha-WOLF8	Gene3D	Gene3D	889	967	1.5E-5	+	.	Name=Leucine-rich repeat domain superfamily;Signature=G3DSA:3.80.10.10;InterProScan=IPR032675;ID=match$468_889_967
alpha-WOLF8	Gene3D	Gene3D	678	888	2.5E-14	+	.	Name=Leucine-rich repeat domain superfamily;Signature=G3DSA:3.80.10.10;InterProScan=IPR032675;ID=match$468_678_888
alpha-WOLF8	Gene3D	Gene3D	538	674	2.0E-24	+	.	Name=Leucine-rich repeat domain superfamily;Signature=G3DSA:3.80.10.10;InterProScan=IPR032675;ID=match$468_538_674
alpha-WOLF8	Pfam	Pfam	169	416	6.3E-42	+	.	Name=NB-ARC domain;Signature=PF00931;InterProScan=IPR002182;ID=match$469_169_416
alpha-WOLF8	Pfam	Pfam	11	97	5.3E-10	+	.	Name=Rx N-terminal domain;Signature=PF18052;InterProScan=IPR041118;ID=match$470_11_97
alpha-WOLF8	Gene3D	Gene3D	415	506	5.7E-17	+	.	Name=Winged helix-like DNA-binding domain superfamily;Signature=G3DSA:1.10.10.10;InterProScan=IPR036388;ID=match$471_415_506
alpha-WOLF8	SUPERFAMILY	SUPERFAMILY	494	1171	2.04E-46	+	.	Name=Leucine-rich repeat domain superfamily;Signature=SSF52058;InterProScan=Not integrated;ID=match$472_494_1171
alpha-WOLF8	Gene3D	Gene3D	975	1189	4.7E-22	+	.	Name=Leucine-rich repeat domain superfamily;Signature=G3DSA:3.80.10.10;InterProScan=IPR032675;ID=match$473_975_1189
alpha-WOLF9	fimo	sequence_motif	192	212	132	+	.	Name=P-loop;Signature=Motif 1;pvalue=5.86e-14;8.37e-11;sequence=TIVGAGGLGKTALAQLVFNDE
alpha-WOLF9	fimo	sequence_motif	422	450	241	+	.	Name=RNBS-D;Signature=Motif 2;pvalue=8.01e-25;4.13e-21;sequence=LKSCFSYCAVFPKDHEIKKEMLIDLWIAQ
alpha-WOLF9	fimo	sequence_motif	367	387	102	+	.	Name=GLPL;Signature=Motif 3;pvalue=6.58e-11;1.06e-07;sequence=CYNNPLAITVVGSLLYGEEIS
alpha-WOLF9	fimo	sequence_motif	275	289	83.3	+	.	Name=Kin-2;Signature=Motif 4;pvalue=4.67e-09;4.99e-06;sequence=YFLVLDDVWNEDREK
alpha-WOLF9	fimo	sequence_motif	302	321	62.4	+	.	Name=RNBS-B;Signature=Motif 5;pvalue=5.76e-07;0.000656;sequence=GGSKVVVTARSEKTANVIGK
alpha-WOLF9	fimo	sequence_motif	493	513	86.9	+	.	Name=MHD;Signature=Motif 7;pvalue=2.06e-09;3.22e-06;sequence=VKIHDLMHDVAQEVGREEICV
alpha-WOLF9	fimo	sequence_motif	462	482	70.5	+	.	Name=linker;Signature=Motif 8;pvalue=8.8e-08;0.000134;sequence=IEDAAEEHFVILLRRCFFQDV
alpha-WOLF9	fimo	sequence_motif	330	344	84.3	+	.	Name=RNBS-C;Signature=Motif 10;pvalue=3.66e-09;9e-06;sequence=LSPDYSWSLFEMSAF
alpha-WOLF9	fimo	sequence_motif	407	421	68.6	+	.	Name=NB-ARC motif 12;Signature=Motif 12;pvalue=1.36e-07;0.00025;sequence=ILPILKLSYHNLIPS
alpha-WOLF9	fimo	sequence_motif	70	86	87.3	+	.	Name=CC-EDVID;Signature=Motif 16;pvalue=1.85e-09;5.91e-06;sequence=DVVYDADDLFDKLLTRA
alpha-WOLF9	Pfam	Pfam	169	416	7.1E-42	+	.	Name=NB-ARC domain;Signature=PF00931;InterProScan=IPR002182;ID=match$311_169_416
alpha-WOLF9	Gene3D	Gene3D	764	931	1.6E-14	+	.	Name=Leucine-rich repeat domain superfamily;Signature=G3DSA:3.80.10.10;InterProScan=IPR032675;ID=match$312_764_931
alpha-WOLF9	Gene3D	Gene3D	1070	1282	3.8E-26	+	.	Name=Leucine-rich repeat domain superfamily;Signature=G3DSA:3.80.10.10;InterProScan=IPR032675;ID=match$312_1070_1282
alpha-WOLF9	SUPERFAMILY	SUPERFAMILY	494	1029	2.3E-46	+	.	Name=Leucine-rich repeat domain superfamily;Signature=SSF52058;InterProScan=Not integrated;ID=match$313_494_1029
alpha-WOLF9	Gene3D	Gene3D	932	1066	4.1E-7	+	.	Name=Leucine-rich repeat domain superfamily;Signature=G3DSA:3.80.10.10;InterProScan=IPR032675;ID=match$314_932_1066
alpha-WOLF9	Gene3D	Gene3D	154	323	3.8E-34	+	.	Name=P-loop containing nucleoside triphosphate hydrolase;Signature=G3DSA:3.40.50.300;InterProScan=Not integrated;ID=match$315_154_323
alpha-WOLF9	Gene3D	Gene3D	329	414	2.4E-12	+	.	Name=Apoptotic protease-activating factors, helical domain;Signature=G3DSA:1.10.8.430;InterProScan=IPR042197;ID=match$316_329_414
alpha-WOLF9	Gene3D	Gene3D	415	506	6.3E-17	+	.	Name=Winged helix-like DNA-binding domain superfamily;Signature=G3DSA:1.10.10.10;InterProScan=IPR036388;ID=match$317_415_506
alpha-WOLF9	SUPERFAMILY	SUPERFAMILY	1112	1273	4.71E-20	+	.	Name=RNI-like domain superfamily;Signature=SSF52047;InterProScan=Not integrated;ID=match$318_1112_1273
alpha-WOLF9	Gene3D	Gene3D	539	746	3.1E-33	+	.	Name=Leucine-rich repeat domain superfamily;Signature=G3DSA:3.80.10.10;InterProScan=IPR032675;ID=match$319_539_746
alpha-WOLF9	Gene3D	Gene3D	7	125	3.2E-8	+	.	Name=Rx N-terminal domain;Signature=G3DSA:1.20.5.4130;InterProScan=Not integrated;ID=match$320_7_125
alpha-WOLF9	PRINTS	PRINTS	190	205	2.1E-15	+	.	Name=Disease resistance protein signature;Signature=PR00364;InterProScan=Not integrated;ID=match$321_190_205
alpha-WOLF9	PRINTS	PRINTS	269	283	2.1E-15	+	.	Name=Disease resistance protein signature;Signature=PR00364;InterProScan=Not integrated;ID=match$321_269_283
alpha-WOLF9	PRINTS	PRINTS	367	381	2.1E-15	+	.	Name=Disease resistance protein signature;Signature=PR00364;InterProScan=Not integrated;ID=match$321_367_381
alpha-WOLF9	PRINTS	PRINTS	613	629	2.1E-15	+	.	Name=Disease resistance protein signature;Signature=PR00364;InterProScan=Not integrated;ID=match$321_613_629
alpha-WOLF9	Pfam	Pfam	11	97	5.9E-10	+	.	Name=Rx N-terminal domain;Signature=PF18052;InterProScan=IPR041118;ID=match$322_11_97
alpha-WOLF9	SUPERFAMILY	SUPERFAMILY	153	429	1.08E-56	+	.	Name=P-loop containing nucleoside triphosphate hydrolase;Signature=SSF52540;InterProScan=IPR027417;ID=match$324_153_429
AtNRG1_1	fimo	sequence_motif	191	211	68.3	+	.	Name=P-loop;Signature=Motif 1;pvalue=1.46e-07;0.000158;sequence=VVSAPPGCGKTTLVSRLCDDP
AtNRG1_1	fimo	sequence_motif	412	440	109	+	.	Name=RNBS-D;Signature=Motif 2;pvalue=1.24e-11;1.67e-08;sequence=LKECFLDMGSFLEDQKIRASVIIDMWVEL
AtNRG1_1	Pfam	Pfam	10	128	1.4E-26	+	.	Name=Arabidopsis broad-spectrum mildew resistance protein RPW8;Signature=PF05659;InterProScan=IPR008808;ID=match$3263_10_128
AtNRG1_1	Gene3D	Gene3D	156	307	5.7E-21	+	.	Name=P-loop containing nucleoside triphosphate hydrolase;Signature=G3DSA:3.40.50.300;InterProScan=Not integrated;ID=match$3264_156_307
AtNRG1_1	SUPERFAMILY	SUPERFAMILY	158	418	2.19E-41	+	.	Name=P-loop containing nucleoside triphosphate hydrolase;Signature=SSF52540;InterProScan=IPR027417;ID=match$3265_158_418
AtNRG1_1	Gene3D	Gene3D	490	804	2.5E-32	+	.	Name=Leucine-rich repeat domain superfamily;Signature=G3DSA:3.80.10.10;InterProScan=IPR032675;ID=match$3266_490_804
AtNRG1_1	ProSiteProfiles	ProSiteProfiles	1	150	18.646	+	.	Name=RPW8 domain profile.;Signature=PS51153;InterProScan=IPR008808;ID=match$3267_1_150
AtNRG1_1	SUPERFAMILY	SUPERFAMILY	508	771	2.38E-27	+	.	Name=Leucine-rich repeat domain superfamily;Signature=SSF52058;InterProScan=Not integrated;ID=match$3268_508_771
AtNRG1_1	Gene3D	Gene3D	319	403	1.1E-8	+	.	Name=Apoptotic protease-activating factors, helical domain;Signature=G3DSA:1.10.8.430;InterProScan=IPR042197;ID=match$3269_319_403
AtNRG1_1	Pfam	Pfam	176	405	1.9E-21	+	.	Name=NB-ARC domain;Signature=PF00931;InterProScan=IPR002182;ID=match$3270_176_405
AtNRG1_1	PRINTS	PRINTS	189	204	6.5E-12	+	.	Name=Disease resistance protein signature;Signature=PR00364;InterProScan=Not integrated;ID=match$3271_189_204
AtNRG1_1	PRINTS	PRINTS	266	280	6.5E-12	+	.	Name=Disease resistance protein signature;Signature=PR00364;InterProScan=Not integrated;ID=match$3271_266_280
AtNRG1_1	PRINTS	PRINTS	354	368	6.5E-12	+	.	Name=Disease resistance protein signature;Signature=PR00364;InterProScan=Not integrated;ID=match$3271_354_368
AtNRG1_1	PRINTS	PRINTS	718	734	6.5E-12	+	.	Name=Disease resistance protein signature;Signature=PR00364;InterProScan=Not integrated;ID=match$3271_718_734
AtNRG1_1	Gene3D	Gene3D	404	489	3.6E-10	+	.	Name=Winged helix-like DNA-binding domain superfamily;Signature=G3DSA:1.10.10.10;InterProScan=IPR036388;ID=match$3273_404_489
AtNRG1_2	fimo	sequence_motif	193	213	90.1	+	.	Name=P-loop;Signature=Motif 1;pvalue=9.73e-10;1.08e-06;sequence=VVSGPPGCGKTTLVTKLCDDP
AtNRG1_2	fimo	sequence_motif	414	442	98	+	.	Name=RNBS-D;Signature=Motif 2;pvalue=1.59e-10;2.09e-07;sequence=LKECFMDMGSFLQDQKIRASLIIDIWMEL
AtNRG1_2	fimo	sequence_motif	356	376	65.4	+	.	Name=GLPL;Signature=Motif 3;pvalue=2.89e-07;0.000308;sequence=CNGFPLVIEVVGISLKGQALY
AtNRG1_2	fimo	sequence_motif	274	288	85.2	+	.	Name=Kin-2;Signature=Motif 4;pvalue=3.04e-09;3.42e-06;sequence=ILLVLDDVWQGSEFL
AtNRG1_2	SUPERFAMILY	SUPERFAMILY	162	420	1.16E-36	+	.	Name=P-loop containing nucleoside triphosphate hydrolase;Signature=SSF52540;InterProScan=IPR027417;ID=match$2527_162_420
AtNRG1_2	Pfam	Pfam	182	403	5.6E-22	+	.	Name=NB-ARC domain;Signature=PF00931;InterProScan=IPR002182;ID=match$2528_182_403
AtNRG1_2	Pfam	Pfam	12	132	2.7E-27	+	.	Name=Arabidopsis broad-spectrum mildew resistance protein RPW8;Signature=PF05659;InterProScan=IPR008808;ID=match$2529_12_132
AtNRG1_2	Gene3D	Gene3D	407	500	1.1E-8	+	.	Name=Winged helix-like DNA-binding domain superfamily;Signature=G3DSA:1.10.10.10;InterProScan=IPR036388;ID=match$2530_407_500
AtNRG1_2	PRINTS	PRINTS	191	206	3.8E-16	+	.	Name=Disease resistance protein signature;Signature=PR00364;InterProScan=Not integrated;ID=match$2531_191_206
AtNRG1_2	PRINTS	PRINTS	268	282	3.8E-16	+	.	Name=Disease resistance protein signature;Signature=PR00364;InterProScan=Not integrated;ID=match$2531_268_282
AtNRG1_2	PRINTS	PRINTS	356	370	3.8E-16	+	.	Name=Disease resistance protein signature;Signature=PR00364;InterProScan=Not integrated;ID=match$2531_356_370
AtNRG1_2	PRINTS	PRINTS	724	740	3.8E-16	+	.	Name=Disease resistance protein signature;Signature=PR00364;InterProScan=Not integrated;ID=match$2531_724_740
AtNRG1_2	Gene3D	Gene3D	545	723	1.6E-27	+	.	Name=Leucine-rich repeat domain superfamily;Signature=G3DSA:3.80.10.10;InterProScan=IPR032675;ID=match$2532_545_723
AtNRG1_2	Gene3D	Gene3D	724	802	1.4E-8	+	.	Name=Leucine-rich repeat domain superfamily;Signature=G3DSA:3.80.10.10;InterProScan=IPR032675;ID=match$2532_724_802
AtNRG1_2	Gene3D	Gene3D	157	311	7.2E-23	+	.	Name=P-loop containing nucleoside triphosphate hydrolase;Signature=G3DSA:3.40.50.300;InterProScan=Not integrated;ID=match$2533_157_311
AtNRG1_2	Gene3D	Gene3D	321	406	8.5E-7	+	.	Name=Apoptotic protease-activating factors, helical domain;Signature=G3DSA:1.10.8.430;InterProScan=IPR042197;ID=match$2534_321_406
AtNRG1_2	ProSiteProfiles	ProSiteProfiles	1	150	31.474	+	.	Name=RPW8 domain profile.;Signature=PS51153;InterProScan=IPR008808;ID=match$2535_1_150
AtNRG1_2	SUPERFAMILY	SUPERFAMILY	547	762	1.77E-27	+	.	Name=RNI-like domain superfamily;Signature=SSF52047;InterProScan=Not integrated;ID=match$2536_547_762
AtNRG1_3	fimo	sequence_motif	16	44	109	+	.	Name=RNBS-D;Signature=Motif 2;pvalue=1.27e-11;1.71e-08;sequence=LRECFLDMASFLEDQRIIASTIIDLWSAS
AtNRG1_3	Gene3D	Gene3D	93	403	2.7E-29	+	.	Name=Leucine-rich repeat domain superfamily;Signature=G3DSA:3.80.10.10;InterProScan=IPR032675;ID=match$437_93_403
AtNRG1_3	Gene3D	Gene3D	7	85	4.4E-10	+	.	Name=Winged helix-like DNA-binding domain superfamily;Signature=G3DSA:1.10.10.10;InterProScan=IPR036388;ID=match$438_7_85
AtNRG1_3	SUPERFAMILY	SUPERFAMILY	142	377	3.3E-25	+	.	Name=RNI-like domain superfamily;Signature=SSF52047;InterProScan=Not integrated;ID=match$439_142_377
BAR1	fimo	sequence_motif	211	231	170	+	.	Name=P-loop;Signature=Motif 1;pvalue=9.67e-18;2.53e-14;sequence=GIWGPAGIGKTTIARALFNRL
BAR1	fimo	sequence_motif	380	400	118	+	.	Name=GLPL;Signature=Motif 3;pvalue=1.43e-12;3.58e-09;sequence=AGYLPLALKVLGSSLRGMSKD
BAR1	fimo	sequence_motif	293	307	120	+	.	Name=Kin-2;Signature=Motif 4;pvalue=9.34e-13;3.08e-09;sequence=VLVVLDDVDKLEQLD
BAR1	fimo	sequence_motif	318	337	118	+	.	Name=RNBS-B;Signature=Motif 5;pvalue=1.47e-12;5.53e-09;sequence=SGSRIIVTTENKQLLRAHGI
BAR1	fimo	sequence_motif	484	504	76	+	.	Name=MHD;Signature=Motif 7;pvalue=2.52e-08;3.26e-05;sequence=ITMHNLLEQLGREIVCEQSIA
BAR1	fimo	sequence_motif	98	129	219	+	.	Name=TIR-3;Signature=Motif 13;pvalue=1.28e-22;1.63e-18;sequence=QMIMPVFYEVDPSDVRKRTGEFGKAFEEACER
BAR1	fimo	sequence_motif	78	98	141	+	.	Name=TIR-2;Signature=Motif 15;pvalue=8.62e-15;5.02e-11;sequence=RTYASSSWCLNELVEIKKVSQ
BAR1	fimo	sequence_motif	15	47	233	+	.	Name=TIR-1;Signature=Motif 18;pvalue=5.32e-24;5.8e-20;sequence=RHHVFPSFSGKDVRRTFLSHLLKEFRRKGIRTF
BAR1	SUPERFAMILY	SUPERFAMILY	416	502	4.62E-9	+	.	Name=Winged helix DNA-binding domain superfamily;Signature=SSF46785;InterProScan=IPR036390;ID=match$3848_416_502
BAR1	CDD	CDD	212	326	0.00480202	+	.	Name=AAA;Signature=cd00009;InterProScan=Not integrated;ID=match$3849_212_326
BAR1	Gene3D	Gene3D	177	338	6.2E-30	+	.	Name=P-loop containing nucleoside triphosphate hydrolase;Signature=G3DSA:3.40.50.300;InterProScan=Not integrated;ID=match$3850_177_338
BAR1	SMART	SMART	206	347	3.7E-5	+	.	Name=AAA+ ATPase domain;Signature=SM00382;InterProScan=IPR003593;ID=match$3851_206_347
BAR1	SUPERFAMILY	SUPERFAMILY	551	885	1.36E-37	+	.	Name=Leucine-rich repeat domain superfamily;Signature=SSF52058;InterProScan=Not integrated;ID=match$3852_551_885
BAR1	SUPERFAMILY	SUPERFAMILY	8	151	6.93E-39	+	.	Name=Toll/interleukin-1 receptor homology (TIR) domain superfamily;Signature=SSF52200;InterProScan=IPR035897;ID=match$3853_8_151
BAR1	Gene3D	Gene3D	347	429	9.6E-12	+	.	Name=Apoptotic protease-activating factors, helical domain;Signature=G3DSA:1.10.8.430;InterProScan=IPR042197;ID=match$3855_347_429
BAR1	SMART	SMART	15	149	5.4E-51	+	.	Name=Toll/interleukin-1 receptor homology (TIR) domain;Signature=SM00255;InterProScan=IPR000157;ID=match$3856_15_149
BAR1	Pfam	Pfam	192	403	1.4E-19	+	.	Name=NB-ARC domain;Signature=PF00931;InterProScan=IPR002182;ID=match$3857_192_403
BAR1	Gene3D	Gene3D	10	176	4.7E-56	+	.	Name=Toll/interleukin-1 receptor homology (TIR) domain superfamily;Signature=G3DSA:3.40.50.10140;InterProScan=IPR035897;ID=match$3858_10_176
BAR1	PRINTS	PRINTS	209	224	2.8E-23	+	.	Name=Disease resistance protein signature;Signature=PR00364;InterProScan=Not integrated;ID=match$3859_209_224
BAR1	PRINTS	PRINTS	287	301	2.8E-23	+	.	Name=Disease resistance protein signature;Signature=PR00364;InterProScan=Not integrated;ID=match$3859_287_301
BAR1	PRINTS	PRINTS	380	394	2.8E-23	+	.	Name=Disease resistance protein signature;Signature=PR00364;InterProScan=Not integrated;ID=match$3859_380_394
BAR1	PRINTS	PRINTS	674	690	2.8E-23	+	.	Name=Disease resistance protein signature;Signature=PR00364;InterProScan=Not integrated;ID=match$3859_674_690
BAR1	Pfam	Pfam	16	187	2.7E-47	+	.	Name=TIR domain;Signature=PF01582;InterProScan=IPR000157;ID=match$3860_16_187
BAR1	Gene3D	Gene3D	723	895	1.4E-19	+	.	Name=Leucine-rich repeat domain superfamily;Signature=G3DSA:3.80.10.10;InterProScan=IPR032675;ID=match$3861_723_895
BAR1	Gene3D	Gene3D	534	722	3.3E-20	+	.	Name=Leucine-rich repeat domain superfamily;Signature=G3DSA:3.80.10.10;InterProScan=IPR032675;ID=match$3861_534_722
BAR1	ProSiteProfiles	ProSiteProfiles	14	149	29.102	+	.	Name=TIR domain profile.;Signature=PS50104;InterProScan=IPR000157;ID=match$3862_14_149
BAR1	SUPERFAMILY	SUPERFAMILY	175	439	3.82E-55	+	.	Name=P-loop containing nucleoside triphosphate hydrolase;Signature=SSF52540;InterProScan=IPR027417;ID=match$3863_175_439
beta-WOLF0	fimo	sequence_motif	194	214	170	+	.	Name=P-loop;Signature=Motif 1;pvalue=9.84e-18;2.53e-14;sequence=AVVGVGGVGKTTLAQLVYNDE
beta-WOLF0	fimo	sequence_motif	424	452	242	+	.	Name=RNBS-D;Signature=Motif 2;pvalue=5.61e-25;3.17e-21;sequence=LKSCFSYCAVFPKDYEIKKEMLIDLWIAQ
beta-WOLF0	fimo	sequence_motif	369	389	86.8	+	.	Name=GLPL;Signature=Motif 3;pvalue=2.09e-09;2.79e-06;sequence=CYNNPLAITVVGSLLFGQEIN
beta-WOLF0	fimo	sequence_motif	277	291	99.4	+	.	Name=Kin-2;Signature=Motif 4;pvalue=1.15e-10;1.9e-07;sequence=YFLVLDDVWNEDRQK
beta-WOLF0	fimo	sequence_motif	304	323	81	+	.	Name=RNBS-B;Signature=Motif 5;pvalue=7.96e-09;1.23e-05;sequence=GGSKIVVTTRSEKTANVIGK
beta-WOLF0	fimo	sequence_motif	495	515	85.6	+	.	Name=MHD;Signature=Motif 7;pvalue=2.77e-09;4.14e-06;sequence=VKIHDLMHDVAQEVGKEEICV
beta-WOLF0	fimo	sequence_motif	464	484	70.5	+	.	Name=linker;Signature=Motif 8;pvalue=8.8e-08;0.000134;sequence=IEDAAEEHFVILLRRCFFQDV
beta-WOLF0	fimo	sequence_motif	332	346	87	+	.	Name=RNBS-C;Signature=Motif 10;pvalue=1.98e-09;5.43e-06;sequence=LSAEDSWRLFEMSAF
beta-WOLF0	fimo	sequence_motif	409	423	89	+	.	Name=NB-ARC motif 12;Signature=Motif 12;pvalue=1.24e-09;4e-06;sequence=IFPILKLSYHNLPHS
beta-WOLF0	fimo	sequence_motif	70	86	111	+	.	Name=CC-EDVID;Signature=Motif 16;pvalue=8.44e-12;5.97e-08;sequence=DVVYDADDLFDEFLTLA
beta-WOLF0	SUPERFAMILY	SUPERFAMILY	496	929	4.15E-39	+	.	Name=Leucine-rich repeat domain superfamily;Signature=SSF52058;InterProScan=Not integrated;ID=match$812_496_929
beta-WOLF0	Pfam	Pfam	10	97	2.1E-13	+	.	Name=Rx N-terminal domain;Signature=PF18052;InterProScan=IPR041118;ID=match$813_10_97
beta-WOLF0	Pfam	Pfam	173	418	2.7E-41	+	.	Name=NB-ARC domain;Signature=PF00931;InterProScan=IPR002182;ID=match$814_173_418
beta-WOLF0	Gene3D	Gene3D	417	508	2.0E-18	+	.	Name=Winged helix-like DNA-binding domain superfamily;Signature=G3DSA:1.10.10.10;InterProScan=IPR036388;ID=match$816_417_508
beta-WOLF0	Gene3D	Gene3D	720	948	3.2E-16	+	.	Name=Leucine-rich repeat domain superfamily;Signature=G3DSA:3.80.10.10;InterProScan=IPR032675;ID=match$817_720_948
beta-WOLF0	Gene3D	Gene3D	516	695	4.3E-25	+	.	Name=Leucine-rich repeat domain superfamily;Signature=G3DSA:3.80.10.10;InterProScan=IPR032675;ID=match$817_516_695
beta-WOLF0	Gene3D	Gene3D	331	416	7.8E-12	+	.	Name=Apoptotic protease-activating factors, helical domain;Signature=G3DSA:1.10.8.430;InterProScan=IPR042197;ID=match$818_331_416
beta-WOLF0	Gene3D	Gene3D	159	327	7.0E-38	+	.	Name=P-loop containing nucleoside triphosphate hydrolase;Signature=G3DSA:3.40.50.300;InterProScan=Not integrated;ID=match$819_159_327
beta-WOLF0	PRINTS	PRINTS	192	207	1.4E-16	+	.	Name=Disease resistance protein signature;Signature=PR00364;InterProScan=Not integrated;ID=match$820_192_207
beta-WOLF0	PRINTS	PRINTS	271	285	1.4E-16	+	.	Name=Disease resistance protein signature;Signature=PR00364;InterProScan=Not integrated;ID=match$820_271_285
beta-WOLF0	PRINTS	PRINTS	369	383	1.4E-16	+	.	Name=Disease resistance protein signature;Signature=PR00364;InterProScan=Not integrated;ID=match$820_369_383
beta-WOLF0	PRINTS	PRINTS	613	629	1.4E-16	+	.	Name=Disease resistance protein signature;Signature=PR00364;InterProScan=Not integrated;ID=match$820_613_629
beta-WOLF0	Gene3D	Gene3D	7	119	1.9E-12	+	.	Name=Rx N-terminal domain;Signature=G3DSA:1.20.5.4130;InterProScan=Not integrated;ID=match$821_7_119
beta-WOLF0	Gene3D	Gene3D	962	1174	1.1E-21	+	.	Name=Leucine-rich repeat domain superfamily;Signature=G3DSA:3.80.10.10;InterProScan=IPR032675;ID=match$822_962_1174
beta-WOLF0	SUPERFAMILY	SUPERFAMILY	861	1156	1.96E-27	+	.	Name=RNI-like domain superfamily;Signature=SSF52047;InterProScan=Not integrated;ID=match$823_861_1156
beta-WOLF0	SUPERFAMILY	SUPERFAMILY	160	431	1.88E-62	+	.	Name=P-loop containing nucleoside triphosphate hydrolase;Signature=SSF52540;InterProScan=IPR027417;ID=match$824_160_431
beta-WOLF11	fimo	sequence_motif	194	214	170	+	.	Name=P-loop;Signature=Motif 1;pvalue=9.84e-18;2.53e-14;sequence=AVVGVGGVGKTTLAQLVYNDE
beta-WOLF11	fimo	sequence_motif	424	452	242	+	.	Name=RNBS-D;Signature=Motif 2;pvalue=5.61e-25;3.17e-21;sequence=LKSCFSYCAVFPKDYEIKKEMLIDLWIAQ
beta-WOLF11	fimo	sequence_motif	369	389	86.8	+	.	Name=GLPL;Signature=Motif 3;pvalue=2.09e-09;2.79e-06;sequence=CYNNPLAITVVGSLLFGQEIN
beta-WOLF11	fimo	sequence_motif	277	291	99.4	+	.	Name=Kin-2;Signature=Motif 4;pvalue=1.15e-10;1.9e-07;sequence=YFLVLDDVWNEDRQK
beta-WOLF11	fimo	sequence_motif	304	323	81	+	.	Name=RNBS-B;Signature=Motif 5;pvalue=7.96e-09;1.23e-05;sequence=GGSKIVVTTRSEKTANVIGK
beta-WOLF11	fimo	sequence_motif	495	515	85.6	+	.	Name=MHD;Signature=Motif 7;pvalue=2.77e-09;4.14e-06;sequence=VKIHDLMHDVAQEVGKEEICV
beta-WOLF11	fimo	sequence_motif	464	484	70.5	+	.	Name=linker;Signature=Motif 8;pvalue=8.8e-08;0.000134;sequence=IEDAAEEHFVILLRRCFFQDV
beta-WOLF11	fimo	sequence_motif	332	346	87	+	.	Name=RNBS-C;Signature=Motif 10;pvalue=1.98e-09;5.43e-06;sequence=LSAEDSWRLFEMSAF
beta-WOLF11	fimo	sequence_motif	409	423	89	+	.	Name=NB-ARC motif 12;Signature=Motif 12;pvalue=1.24e-09;4e-06;sequence=IFPILKLSYHNLPHS
beta-WOLF11	fimo	sequence_motif	70	86	111	+	.	Name=CC-EDVID;Signature=Motif 16;pvalue=8.44e-12;5.97e-08;sequence=DVVYDADDLFDEFLTLA
beta-WOLF11	Pfam	Pfam	173	418	2.6E-41	+	.	Name=NB-ARC domain;Signature=PF00931;InterProScan=IPR002182;ID=match$4702_173_418
beta-WOLF11	Gene3D	Gene3D	7	119	4.8E-12	+	.	Name=Rx N-terminal domain;Signature=G3DSA:1.20.5.4130;InterProScan=Not integrated;ID=match$4704_7_119
beta-WOLF11	Gene3D	Gene3D	159	327	6.8E-38	+	.	Name=P-loop containing nucleoside triphosphate hydrolase;Signature=G3DSA:3.40.50.300;InterProScan=Not integrated;ID=match$4705_159_327
beta-WOLF11	SUPERFAMILY	SUPERFAMILY	496	902	8.84E-40	+	.	Name=Leucine-rich repeat domain superfamily;Signature=SSF52058;InterProScan=Not integrated;ID=match$4706_496_902
beta-WOLF11	SUPERFAMILY	SUPERFAMILY	836	1129	1.33E-27	+	.	Name=RNI-like domain superfamily;Signature=SSF52047;InterProScan=Not integrated;ID=match$4707_836_1129
beta-WOLF11	Gene3D	Gene3D	516	696	1.5E-25	+	.	Name=Leucine-rich repeat domain superfamily;Signature=G3DSA:3.80.10.10;InterProScan=IPR032675;ID=match$4708_516_696
beta-WOLF11	Gene3D	Gene3D	918	1138	2.5E-27	+	.	Name=Leucine-rich repeat domain superfamily;Signature=G3DSA:3.80.10.10;InterProScan=IPR032675;ID=match$4708_918_1138
beta-WOLF11	Gene3D	Gene3D	717	917	1.1E-15	+	.	Name=Leucine-rich repeat domain superfamily;Signature=G3DSA:3.80.10.10;InterProScan=IPR032675;ID=match$4708_717_917
beta-WOLF11	PRINTS	PRINTS	192	207	1.1E-16	+	.	Name=Disease resistance protein signature;Signature=PR00364;InterProScan=Not integrated;ID=match$4709_192_207
beta-WOLF11	PRINTS	PRINTS	271	285	1.1E-16	+	.	Name=Disease resistance protein signature;Signature=PR00364;InterProScan=Not integrated;ID=match$4709_271_285
beta-WOLF11	PRINTS	PRINTS	369	383	1.1E-16	+	.	Name=Disease resistance protein signature;Signature=PR00364;InterProScan=Not integrated;ID=match$4709_369_383
beta-WOLF11	PRINTS	PRINTS	613	629	1.1E-16	+	.	Name=Disease resistance protein signature;Signature=PR00364;InterProScan=Not integrated;ID=match$4709_613_629
beta-WOLF11	Pfam	Pfam	10	97	4.0E-13	+	.	Name=Rx N-terminal domain;Signature=PF18052;InterProScan=IPR041118;ID=match$4710_10_97
beta-WOLF11	Gene3D	Gene3D	331	416	7.6E-12	+	.	Name=Apoptotic protease-activating factors, helical domain;Signature=G3DSA:1.10.8.430;InterProScan=IPR042197;ID=match$4711_331_416
beta-WOLF11	Gene3D	Gene3D	417	508	2.0E-18	+	.	Name=Winged helix-like DNA-binding domain superfamily;Signature=G3DSA:1.10.10.10;InterProScan=IPR036388;ID=match$4712_417_508
beta-WOLF11	SUPERFAMILY	SUPERFAMILY	160	431	1.81E-62	+	.	Name=P-loop containing nucleoside triphosphate hydrolase;Signature=SSF52540;InterProScan=IPR027417;ID=match$4713_160_431
beta-WOLF3	fimo	sequence_motif	194	214	170	+	.	Name=P-loop;Signature=Motif 1;pvalue=9.84e-18;2.53e-14;sequence=AVVGVGGVGKTTLAQLVYNDE
beta-WOLF3	fimo	sequence_motif	424	452	242	+	.	Name=RNBS-D;Signature=Motif 2;pvalue=5.61e-25;3.17e-21;sequence=LKSCFSYCAVFPKDYEIKKEMLIDLWIAQ
beta-WOLF3	fimo	sequence_motif	369	389	86.8	+	.	Name=GLPL;Signature=Motif 3;pvalue=2.09e-09;2.79e-06;sequence=CYNNPLAITVVGSLLFGQEIN
beta-WOLF3	fimo	sequence_motif	277	291	99.4	+	.	Name=Kin-2;Signature=Motif 4;pvalue=1.15e-10;1.9e-07;sequence=YFLVLDDVWNEDRQK
beta-WOLF3	fimo	sequence_motif	304	323	81	+	.	Name=RNBS-B;Signature=Motif 5;pvalue=7.96e-09;1.23e-05;sequence=GGSKIVVTTRSEKTANVIGK
beta-WOLF3	fimo	sequence_motif	495	515	85.6	+	.	Name=MHD;Signature=Motif 7;pvalue=2.77e-09;4.14e-06;sequence=VKIHDLMHDVAQEVGKEEICV
beta-WOLF3	fimo	sequence_motif	464	484	70.5	+	.	Name=linker;Signature=Motif 8;pvalue=8.8e-08;0.000134;sequence=IEDAAEEHFVILLRRCFFQDV
beta-WOLF3	fimo	sequence_motif	332	346	87	+	.	Name=RNBS-C;Signature=Motif 10;pvalue=1.98e-09;5.43e-06;sequence=LSAEDSWRLFEMSAF
beta-WOLF3	fimo	sequence_motif	409	423	89	+	.	Name=NB-ARC motif 12;Signature=Motif 12;pvalue=1.24e-09;4e-06;sequence=IFPILKLSYHNLPHS
beta-WOLF3	fimo	sequence_motif	70	86	111	+	.	Name=CC-EDVID;Signature=Motif 16;pvalue=8.44e-12;5.97e-08;sequence=DVVYDADDLFDEFLTLA
beta-WOLF3	Pfam	Pfam	173	418	2.6E-41	+	.	Name=NB-ARC domain;Signature=PF00931;InterProScan=IPR002182;ID=match$2689_173_418
beta-WOLF3	Gene3D	Gene3D	331	416	7.5E-12	+	.	Name=Apoptotic protease-activating factors, helical domain;Signature=G3DSA:1.10.8.430;InterProScan=IPR042197;ID=match$2690_331_416
beta-WOLF3	SUPERFAMILY	SUPERFAMILY	481	954	1.28E-40	+	.	Name=Leucine-rich repeat domain superfamily;Signature=SSF52058;InterProScan=Not integrated;ID=match$2691_481_954
beta-WOLF3	Gene3D	Gene3D	417	508	1.9E-18	+	.	Name=Winged helix-like DNA-binding domain superfamily;Signature=G3DSA:1.10.10.10;InterProScan=IPR036388;ID=match$2692_417_508
beta-WOLF3	Gene3D	Gene3D	515	694	8.0E-26	+	.	Name=Leucine-rich repeat domain superfamily;Signature=G3DSA:3.80.10.10;InterProScan=IPR032675;ID=match$2693_515_694
beta-WOLF3	Gene3D	Gene3D	717	920	1.9E-16	+	.	Name=Leucine-rich repeat domain superfamily;Signature=G3DSA:3.80.10.10;InterProScan=IPR032675;ID=match$2693_717_920
beta-WOLF3	Gene3D	Gene3D	938	1137	3.2E-24	+	.	Name=Leucine-rich repeat domain superfamily;Signature=G3DSA:3.80.10.10;InterProScan=IPR032675;ID=match$2693_938_1137
beta-WOLF3	Gene3D	Gene3D	159	327	6.7E-38	+	.	Name=P-loop containing nucleoside triphosphate hydrolase;Signature=G3DSA:3.40.50.300;InterProScan=Not integrated;ID=match$2694_159_327
beta-WOLF3	PRINTS	PRINTS	192	207	1.1E-16	+	.	Name=Disease resistance protein signature;Signature=PR00364;InterProScan=Not integrated;ID=match$2695_192_207
beta-WOLF3	PRINTS	PRINTS	271	285	1.1E-16	+	.	Name=Disease resistance protein signature;Signature=PR00364;InterProScan=Not integrated;ID=match$2695_271_285
beta-WOLF3	PRINTS	PRINTS	369	383	1.1E-16	+	.	Name=Disease resistance protein signature;Signature=PR00364;InterProScan=Not integrated;ID=match$2695_369_383
beta-WOLF3	PRINTS	PRINTS	637	653	1.1E-16	+	.	Name=Disease resistance protein signature;Signature=PR00364;InterProScan=Not integrated;ID=match$2695_637_653
beta-WOLF3	SUPERFAMILY	SUPERFAMILY	832	1129	3.81E-26	+	.	Name=RNI-like domain superfamily;Signature=SSF52047;InterProScan=Not integrated;ID=match$2696_832_1129
beta-WOLF3	Pfam	Pfam	10	97	5.7E-14	+	.	Name=Rx N-terminal domain;Signature=PF18052;InterProScan=IPR041118;ID=match$2697_10_97
beta-WOLF3	SUPERFAMILY	SUPERFAMILY	160	431	1.78E-62	+	.	Name=P-loop containing nucleoside triphosphate hydrolase;Signature=SSF52540;InterProScan=IPR027417;ID=match$2698_160_431
beta-WOLF3	CDD	CDD	5	136	1.28914E-7	+	.	Name=RX-CC_like;Signature=cd14798;InterProScan=IPR038005;ID=match$2700_5_136
beta-WOLF3	Gene3D	Gene3D	7	119	6.0E-13	+	.	Name=Rx N-terminal domain;Signature=G3DSA:1.20.5.4130;InterProScan=Not integrated;ID=match$2701_7_119
beta-WOLF5a	fimo	sequence_motif	194	214	170	+	.	Name=P-loop;Signature=Motif 1;pvalue=9.84e-18;2.53e-14;sequence=AVVGVGGVGKTTLAQLVYNDE
beta-WOLF5a	fimo	sequence_motif	424	452	209	+	.	Name=RNBS-D;Signature=Motif 2;pvalue=1.29e-21;3.49e-18;sequence=LKSCFSYCAVFPKDNEIKKEMLIDLWIAQ
beta-WOLF5a	fimo	sequence_motif	369	389	86.8	+	.	Name=GLPL;Signature=Motif 3;pvalue=2.09e-09;2.79e-06;sequence=CYNNPLAITVVGSLLFGQEIN
beta-WOLF5a	fimo	sequence_motif	277	291	99.4	+	.	Name=Kin-2;Signature=Motif 4;pvalue=1.15e-10;1.9e-07;sequence=YFLVLDDVWNEDRQK
beta-WOLF5a	fimo	sequence_motif	304	323	81	+	.	Name=RNBS-B;Signature=Motif 5;pvalue=7.96e-09;1.23e-05;sequence=GGSKIVVTTRSEKTANVIGK
beta-WOLF5a	fimo	sequence_motif	495	515	85.6	+	.	Name=MHD;Signature=Motif 7;pvalue=2.77e-09;4.14e-06;sequence=VKIHDLMHDVAQEVGKEEICV
beta-WOLF5a	fimo	sequence_motif	464	484	70.5	+	.	Name=linker;Signature=Motif 8;pvalue=8.8e-08;0.000134;sequence=IEDAAEEHFVILLRRCFFQDV
beta-WOLF5a	fimo	sequence_motif	332	346	87	+	.	Name=RNBS-C;Signature=Motif 10;pvalue=1.98e-09;5.43e-06;sequence=LSAEDSWRLFEMSAF
beta-WOLF5a	fimo	sequence_motif	409	423	89	+	.	Name=NB-ARC motif 12;Signature=Motif 12;pvalue=1.24e-09;4e-06;sequence=IFPILKLSYHNLPHS
beta-WOLF5a	fimo	sequence_motif	70	86	111	+	.	Name=CC-EDVID;Signature=Motif 16;pvalue=8.44e-12;5.97e-08;sequence=DVVYDADDLFDEFLTLA
beta-WOLF5a	Pfam	Pfam	173	418	2.6E-41	+	.	Name=NB-ARC domain;Signature=PF00931;InterProScan=IPR002182;ID=match$2840_173_418
beta-WOLF5a	Gene3D	Gene3D	331	416	7.5E-12	+	.	Name=Apoptotic protease-activating factors, helical domain;Signature=G3DSA:1.10.8.430;InterProScan=IPR042197;ID=match$2841_331_416
beta-WOLF5a	Gene3D	Gene3D	938	1137	3.2E-24	+	.	Name=Leucine-rich repeat domain superfamily;Signature=G3DSA:3.80.10.10;InterProScan=IPR032675;ID=match$2842_938_1137
beta-WOLF5a	Gene3D	Gene3D	514	694	1.0E-25	+	.	Name=Leucine-rich repeat domain superfamily;Signature=G3DSA:3.80.10.10;InterProScan=IPR032675;ID=match$2842_514_694
beta-WOLF5a	Gene3D	Gene3D	717	920	1.9E-16	+	.	Name=Leucine-rich repeat domain superfamily;Signature=G3DSA:3.80.10.10;InterProScan=IPR032675;ID=match$2842_717_920
beta-WOLF5a	SUPERFAMILY	SUPERFAMILY	481	954	6.73E-41	+	.	Name=Leucine-rich repeat domain superfamily;Signature=SSF52058;InterProScan=Not integrated;ID=match$2843_481_954
beta-WOLF5a	PRINTS	PRINTS	192	207	1.1E-16	+	.	Name=Disease resistance protein signature;Signature=PR00364;InterProScan=Not integrated;ID=match$2845_192_207
beta-WOLF5a	PRINTS	PRINTS	271	285	1.1E-16	+	.	Name=Disease resistance protein signature;Signature=PR00364;InterProScan=Not integrated;ID=match$2845_271_285
beta-WOLF5a	PRINTS	PRINTS	369	383	1.1E-16	+	.	Name=Disease resistance protein signature;Signature=PR00364;InterProScan=Not integrated;ID=match$2845_369_383
beta-WOLF5a	PRINTS	PRINTS	637	653	1.1E-16	+	.	Name=Disease resistance protein signature;Signature=PR00364;InterProScan=Not integrated;ID=match$2845_637_653
beta-WOLF5a	SUPERFAMILY	SUPERFAMILY	160	431	1.78E-62	+	.	Name=P-loop containing nucleoside triphosphate hydrolase;Signature=SSF52540;InterProScan=IPR027417;ID=match$2846_160_431
beta-WOLF5a	Gene3D	Gene3D	159	327	6.7E-38	+	.	Name=P-loop containing nucleoside triphosphate hydrolase;Signature=G3DSA:3.40.50.300;InterProScan=Not integrated;ID=match$2847_159_327
beta-WOLF5a	SUPERFAMILY	SUPERFAMILY	832	1129	4.32E-26	+	.	Name=RNI-like domain superfamily;Signature=SSF52047;InterProScan=Not integrated;ID=match$2848_832_1129
beta-WOLF5a	Pfam	Pfam	10	97	5.8E-14	+	.	Name=Rx N-terminal domain;Signature=PF18052;InterProScan=IPR041118;ID=match$2849_10_97
beta-WOLF5a	CDD	CDD	5	136	1.25575E-7	+	.	Name=RX-CC_like;Signature=cd14798;InterProScan=IPR038005;ID=match$2850_5_136
beta-WOLF5a	Gene3D	Gene3D	417	508	6.4E-18	+	.	Name=Winged helix-like DNA-binding domain superfamily;Signature=G3DSA:1.10.10.10;InterProScan=IPR036388;ID=match$2851_417_508
beta-WOLF5a	Gene3D	Gene3D	7	119	6.0E-13	+	.	Name=Rx N-terminal domain;Signature=G3DSA:1.20.5.4130;InterProScan=Not integrated;ID=match$2852_7_119
beta-WOLF5b	fimo	sequence_motif	193	213	170	+	.	Name=P-loop;Signature=Motif 1;pvalue=9.84e-18;2.53e-14;sequence=AVVGVGGVGKTTLAQLVYNDE
beta-WOLF5b	fimo	sequence_motif	423	451	209	+	.	Name=RNBS-D;Signature=Motif 2;pvalue=1.29e-21;3.49e-18;sequence=LKSCFSYCAVFPKDNEIKKEMLIDLWIAQ
beta-WOLF5b	fimo	sequence_motif	368	388	86.8	+	.	Name=GLPL;Signature=Motif 3;pvalue=2.09e-09;2.79e-06;sequence=CYNNPLAITVVGSLLFGQEIN
beta-WOLF5b	fimo	sequence_motif	276	290	99.4	+	.	Name=Kin-2;Signature=Motif 4;pvalue=1.15e-10;1.9e-07;sequence=YFLVLDDVWNEDRQK
beta-WOLF5b	fimo	sequence_motif	303	322	81	+	.	Name=RNBS-B;Signature=Motif 5;pvalue=7.96e-09;1.23e-05;sequence=GGSKIVVTTRSEKTANVIGK
beta-WOLF5b	fimo	sequence_motif	494	514	85.6	+	.	Name=MHD;Signature=Motif 7;pvalue=2.77e-09;4.14e-06;sequence=VKIHDLMHDVAQEVGKEEICV
beta-WOLF5b	fimo	sequence_motif	463	483	70.5	+	.	Name=linker;Signature=Motif 8;pvalue=8.8e-08;0.000134;sequence=IEDAAEEHFVILLRRCFFQDV
beta-WOLF5b	fimo	sequence_motif	331	345	87	+	.	Name=RNBS-C;Signature=Motif 10;pvalue=1.98e-09;5.43e-06;sequence=LSAEDSWRLFEMSAF
beta-WOLF5b	fimo	sequence_motif	408	422	89	+	.	Name=NB-ARC motif 12;Signature=Motif 12;pvalue=1.24e-09;4e-06;sequence=IFPILKLSYHNLPHS
beta-WOLF5b	fimo	sequence_motif	70	86	111	+	.	Name=CC-EDVID;Signature=Motif 16;pvalue=8.44e-12;5.97e-08;sequence=DVVYDADDLFDEFLTLA
beta-WOLF5b	SUPERFAMILY	SUPERFAMILY	159	430	1.77E-62	+	.	Name=P-loop containing nucleoside triphosphate hydrolase;Signature=SSF52540;InterProScan=IPR027417;ID=match$3083_159_430
beta-WOLF5b	Gene3D	Gene3D	330	415	7.5E-12	+	.	Name=Apoptotic protease-activating factors, helical domain;Signature=G3DSA:1.10.8.430;InterProScan=IPR042197;ID=match$3084_330_415
beta-WOLF5b	SUPERFAMILY	SUPERFAMILY	830	1117	1.45E-24	+	.	Name=RNI-like domain superfamily;Signature=SSF52047;InterProScan=Not integrated;ID=match$3085_830_1117
beta-WOLF5b	Gene3D	Gene3D	929	1127	1.1E-24	+	.	Name=Leucine-rich repeat domain superfamily;Signature=G3DSA:3.80.10.10;InterProScan=IPR032675;ID=match$3086_929_1127
beta-WOLF5b	Gene3D	Gene3D	716	914	2.2E-18	+	.	Name=Leucine-rich repeat domain superfamily;Signature=G3DSA:3.80.10.10;InterProScan=IPR032675;ID=match$3086_716_914
beta-WOLF5b	Gene3D	Gene3D	513	673	3.4E-26	+	.	Name=Leucine-rich repeat domain superfamily;Signature=G3DSA:3.80.10.10;InterProScan=IPR032675;ID=match$3086_513_673
beta-WOLF5b	PRINTS	PRINTS	191	206	1.2E-16	+	.	Name=Disease resistance protein signature;Signature=PR00364;InterProScan=Not integrated;ID=match$3087_191_206
beta-WOLF5b	PRINTS	PRINTS	270	284	1.2E-16	+	.	Name=Disease resistance protein signature;Signature=PR00364;InterProScan=Not integrated;ID=match$3087_270_284
beta-WOLF5b	PRINTS	PRINTS	368	382	1.2E-16	+	.	Name=Disease resistance protein signature;Signature=PR00364;InterProScan=Not integrated;ID=match$3087_368_382
beta-WOLF5b	PRINTS	PRINTS	612	628	1.2E-16	+	.	Name=Disease resistance protein signature;Signature=PR00364;InterProScan=Not integrated;ID=match$3087_612_628
beta-WOLF5b	Gene3D	Gene3D	158	326	6.7E-38	+	.	Name=P-loop containing nucleoside triphosphate hydrolase;Signature=G3DSA:3.40.50.300;InterProScan=Not integrated;ID=match$3088_158_326
beta-WOLF5b	Gene3D	Gene3D	7	129	5.8E-12	+	.	Name=Rx N-terminal domain;Signature=G3DSA:1.20.5.4130;InterProScan=Not integrated;ID=match$3089_7_129
beta-WOLF5b	Pfam	Pfam	172	417	2.6E-41	+	.	Name=NB-ARC domain;Signature=PF00931;InterProScan=IPR002182;ID=match$3090_172_417
beta-WOLF5b	Pfam	Pfam	10	99	1.2E-12	+	.	Name=Rx N-terminal domain;Signature=PF18052;InterProScan=IPR041118;ID=match$3091_10_99
beta-WOLF5b	SUPERFAMILY	SUPERFAMILY	495	891	2.21E-41	+	.	Name=Leucine-rich repeat domain superfamily;Signature=SSF52058;InterProScan=Not integrated;ID=match$3092_495_891
beta-WOLF5b	Gene3D	Gene3D	416	507	6.3E-18	+	.	Name=Winged helix-like DNA-binding domain superfamily;Signature=G3DSA:1.10.10.10;InterProScan=IPR036388;ID=match$3094_416_507
beta-WOLF6b	fimo	sequence_motif	193	213	170	+	.	Name=P-loop;Signature=Motif 1;pvalue=9.84e-18;2.53e-14;sequence=AVVGVGGVGKTTLAQLVYNDE
beta-WOLF6b	fimo	sequence_motif	423	451	209	+	.	Name=RNBS-D;Signature=Motif 2;pvalue=1.29e-21;3.49e-18;sequence=LKSCFSYCAVFPKDNEIKKEMLIDLWIAQ
beta-WOLF6b	fimo	sequence_motif	368	388	86.8	+	.	Name=GLPL;Signature=Motif 3;pvalue=2.09e-09;2.79e-06;sequence=CYNNPLAITVVGSLLFGQEIN
beta-WOLF6b	fimo	sequence_motif	276	290	99.4	+	.	Name=Kin-2;Signature=Motif 4;pvalue=1.15e-10;1.9e-07;sequence=YFLVLDDVWNEDRQK
beta-WOLF6b	fimo	sequence_motif	303	322	79.7	+	.	Name=RNBS-B;Signature=Motif 5;pvalue=1.06e-08;1.56e-05;sequence=GGSKVVVTTRSEKTANVIGK
beta-WOLF6b	fimo	sequence_motif	494	514	85.6	+	.	Name=MHD;Signature=Motif 7;pvalue=2.77e-09;4.14e-06;sequence=VKIHDLMHDVAQEVGKEEICV
beta-WOLF6b	fimo	sequence_motif	463	483	70.5	+	.	Name=linker;Signature=Motif 8;pvalue=8.8e-08;0.000134;sequence=IEDAAEEHFVILLRRCFFQDV
beta-WOLF6b	fimo	sequence_motif	331	345	87	+	.	Name=RNBS-C;Signature=Motif 10;pvalue=1.98e-09;5.43e-06;sequence=LSAEDSWRLFEMSAF
beta-WOLF6b	fimo	sequence_motif	408	422	89	+	.	Name=NB-ARC motif 12;Signature=Motif 12;pvalue=1.24e-09;4e-06;sequence=IFPILKLSYHNLPHS
beta-WOLF6b	fimo	sequence_motif	70	86	111	+	.	Name=CC-EDVID;Signature=Motif 16;pvalue=8.44e-12;5.97e-08;sequence=DVVYDADDLFDEFLTLA
beta-WOLF6b	SUPERFAMILY	SUPERFAMILY	159	430	9.59E-63	+	.	Name=P-loop containing nucleoside triphosphate hydrolase;Signature=SSF52540;InterProScan=IPR027417;ID=match$4714_159_430
beta-WOLF6b	Gene3D	Gene3D	330	415	5.8E-12	+	.	Name=Apoptotic protease-activating factors, helical domain;Signature=G3DSA:1.10.8.430;InterProScan=IPR042197;ID=match$4715_330_415
beta-WOLF6b	SUPERFAMILY	SUPERFAMILY	830	1117	1.45E-24	+	.	Name=RNI-like domain superfamily;Signature=SSF52047;InterProScan=Not integrated;ID=match$4716_830_1117
beta-WOLF6b	PRINTS	PRINTS	191	206	1.2E-16	+	.	Name=Disease resistance protein signature;Signature=PR00364;InterProScan=Not integrated;ID=match$4717_191_206
beta-WOLF6b	PRINTS	PRINTS	270	284	1.2E-16	+	.	Name=Disease resistance protein signature;Signature=PR00364;InterProScan=Not integrated;ID=match$4717_270_284
beta-WOLF6b	PRINTS	PRINTS	368	382	1.2E-16	+	.	Name=Disease resistance protein signature;Signature=PR00364;InterProScan=Not integrated;ID=match$4717_368_382
beta-WOLF6b	PRINTS	PRINTS	612	628	1.2E-16	+	.	Name=Disease resistance protein signature;Signature=PR00364;InterProScan=Not integrated;ID=match$4717_612_628
beta-WOLF6b	Pfam	Pfam	172	417	1.3E-41	+	.	Name=NB-ARC domain;Signature=PF00931;InterProScan=IPR002182;ID=match$4718_172_417
beta-WOLF6b	Gene3D	Gene3D	7	129	5.8E-12	+	.	Name=Rx N-terminal domain;Signature=G3DSA:1.20.5.4130;InterProScan=Not integrated;ID=match$4719_7_129
beta-WOLF6b	Gene3D	Gene3D	716	914	2.2E-18	+	.	Name=Leucine-rich repeat domain superfamily;Signature=G3DSA:3.80.10.10;InterProScan=IPR032675;ID=match$4720_716_914
beta-WOLF6b	Gene3D	Gene3D	512	673	3.3E-26	+	.	Name=Leucine-rich repeat domain superfamily;Signature=G3DSA:3.80.10.10;InterProScan=IPR032675;ID=match$4720_512_673
beta-WOLF6b	Gene3D	Gene3D	929	1127	1.1E-24	+	.	Name=Leucine-rich repeat domain superfamily;Signature=G3DSA:3.80.10.10;InterProScan=IPR032675;ID=match$4720_929_1127
beta-WOLF6b	Pfam	Pfam	10	99	1.2E-12	+	.	Name=Rx N-terminal domain;Signature=PF18052;InterProScan=IPR041118;ID=match$4721_10_99
beta-WOLF6b	Gene3D	Gene3D	158	326	1.4E-37	+	.	Name=P-loop containing nucleoside triphosphate hydrolase;Signature=G3DSA:3.40.50.300;InterProScan=Not integrated;ID=match$4722_158_326
beta-WOLF6b	SUPERFAMILY	SUPERFAMILY	495	891	2.21E-41	+	.	Name=Leucine-rich repeat domain superfamily;Signature=SSF52058;InterProScan=Not integrated;ID=match$4723_495_891
beta-WOLF6b	Gene3D	Gene3D	416	507	6.3E-18	+	.	Name=Winged helix-like DNA-binding domain superfamily;Signature=G3DSA:1.10.10.10;InterProScan=IPR036388;ID=match$4725_416_507
beta-WOLF9	fimo	sequence_motif	194	214	170	+	.	Name=P-loop;Signature=Motif 1;pvalue=9.84e-18;2.53e-14;sequence=AVVGVGGVGKTTLAQLVYNDE
beta-WOLF9	fimo	sequence_motif	424	452	242	+	.	Name=RNBS-D;Signature=Motif 2;pvalue=5.61e-25;3.17e-21;sequence=LKSCFSYCAVFPKDYEIKKEMLIDLWIAQ
beta-WOLF9	fimo	sequence_motif	369	389	86.8	+	.	Name=GLPL;Signature=Motif 3;pvalue=2.09e-09;2.79e-06;sequence=CYNNPLAITVVGSLLFGQEIN
beta-WOLF9	fimo	sequence_motif	277	291	99.4	+	.	Name=Kin-2;Signature=Motif 4;pvalue=1.15e-10;1.9e-07;sequence=YFLVLDDVWNEDRQK
beta-WOLF9	fimo	sequence_motif	304	323	81	+	.	Name=RNBS-B;Signature=Motif 5;pvalue=7.96e-09;1.23e-05;sequence=GGSKIVVTTRSEKTANVIGK
beta-WOLF9	fimo	sequence_motif	495	515	85.6	+	.	Name=MHD;Signature=Motif 7;pvalue=2.77e-09;4.14e-06;sequence=VKIHDLMHDVAQEVGKEEICV
beta-WOLF9	fimo	sequence_motif	464	484	70.5	+	.	Name=linker;Signature=Motif 8;pvalue=8.8e-08;0.000134;sequence=IEDAAEEHFVILLRRCFFQDV
beta-WOLF9	fimo	sequence_motif	332	346	87	+	.	Name=RNBS-C;Signature=Motif 10;pvalue=1.98e-09;5.43e-06;sequence=LSAEDSWRLFEMSAF
beta-WOLF9	fimo	sequence_motif	409	423	89	+	.	Name=NB-ARC motif 12;Signature=Motif 12;pvalue=1.24e-09;4e-06;sequence=IFPILKLSYHNLPHS
beta-WOLF9	fimo	sequence_motif	70	86	111	+	.	Name=CC-EDVID;Signature=Motif 16;pvalue=8.44e-12;5.97e-08;sequence=DVVYDADDLFDEFLTLA
beta-WOLF9	SUPERFAMILY	SUPERFAMILY	496	891	3.06E-41	+	.	Name=Leucine-rich repeat domain superfamily;Signature=SSF52058;InterProScan=Not integrated;ID=match$2741_496_891
beta-WOLF9	Gene3D	Gene3D	331	416	7.5E-12	+	.	Name=Apoptotic protease-activating factors, helical domain;Signature=G3DSA:1.10.8.430;InterProScan=IPR042197;ID=match$2743_331_416
beta-WOLF9	PRINTS	PRINTS	192	207	1.3E-16	+	.	Name=Disease resistance protein signature;Signature=PR00364;InterProScan=Not integrated;ID=match$2744_192_207
beta-WOLF9	PRINTS	PRINTS	271	285	1.3E-16	+	.	Name=Disease resistance protein signature;Signature=PR00364;InterProScan=Not integrated;ID=match$2744_271_285
beta-WOLF9	PRINTS	PRINTS	369	383	1.3E-16	+	.	Name=Disease resistance protein signature;Signature=PR00364;InterProScan=Not integrated;ID=match$2744_369_383
beta-WOLF9	PRINTS	PRINTS	613	629	1.3E-16	+	.	Name=Disease resistance protein signature;Signature=PR00364;InterProScan=Not integrated;ID=match$2744_613_629
beta-WOLF9	Gene3D	Gene3D	159	327	6.7E-38	+	.	Name=P-loop containing nucleoside triphosphate hydrolase;Signature=G3DSA:3.40.50.300;InterProScan=Not integrated;ID=match$2745_159_327
beta-WOLF9	Gene3D	Gene3D	7	119	4.7E-12	+	.	Name=Rx N-terminal domain;Signature=G3DSA:1.20.5.4130;InterProScan=Not integrated;ID=match$2746_7_119
beta-WOLF9	Pfam	Pfam	10	97	4.0E-13	+	.	Name=Rx N-terminal domain;Signature=PF18052;InterProScan=IPR041118;ID=match$2747_10_97
beta-WOLF9	SUPERFAMILY	SUPERFAMILY	160	431	1.78E-62	+	.	Name=P-loop containing nucleoside triphosphate hydrolase;Signature=SSF52540;InterProScan=IPR027417;ID=match$2748_160_431
beta-WOLF9	Pfam	Pfam	173	418	2.6E-41	+	.	Name=NB-ARC domain;Signature=PF00931;InterProScan=IPR002182;ID=match$2749_173_418
beta-WOLF9	Gene3D	Gene3D	715	917	1.9E-18	+	.	Name=Leucine-rich repeat domain superfamily;Signature=G3DSA:3.80.10.10;InterProScan=IPR032675;ID=match$2750_715_917
beta-WOLF9	Gene3D	Gene3D	930	1128	9.4E-25	+	.	Name=Leucine-rich repeat domain superfamily;Signature=G3DSA:3.80.10.10;InterProScan=IPR032675;ID=match$2750_930_1128
beta-WOLF9	Gene3D	Gene3D	515	693	2.8E-26	+	.	Name=Leucine-rich repeat domain superfamily;Signature=G3DSA:3.80.10.10;InterProScan=IPR032675;ID=match$2750_515_693
beta-WOLF9	SUPERFAMILY	SUPERFAMILY	950	1119	1.49E-17	+	.	Name=RNI-like domain superfamily;Signature=SSF52047;InterProScan=Not integrated;ID=match$2751_950_1119
beta-WOLF9	Gene3D	Gene3D	417	508	1.9E-18	+	.	Name=Winged helix-like DNA-binding domain superfamily;Signature=G3DSA:1.10.10.10;InterProScan=IPR036388;ID=match$2752_417_508
BjuWRR1	fimo	sequence_motif	184	204	164	+	.	Name=P-loop;Signature=Motif 1;pvalue=3.71e-17;8.78e-14;sequence=SISGMGGIGKTTLARQVFHHD
BjuWRR1	fimo	sequence_motif	415	443	195	+	.	Name=RNBS-D;Signature=Motif 2;pvalue=3.36e-20;7.09e-17;sequence=LKNCFLYLAHFPEDYKIEAEQLYYYWEAE
BjuWRR1	fimo	sequence_motif	355	375	142	+	.	Name=GLPL;Signature=Motif 3;pvalue=5.62e-15;2.31e-11;sequence=CGGLPLAVKVLGGLLANKIMV
BjuWRR1	fimo	sequence_motif	263	277	115	+	.	Name=Kin-2;Signature=Motif 4;pvalue=3.32e-12;9.09e-09;sequence=YLIVMDDVWKKEDWD
BjuWRR1	fimo	sequence_motif	287	306	113	+	.	Name=RNBS-B;Signature=Motif 5;pvalue=4.97e-12;1.58e-08;sequence=RGWKMILTSRDEGVGLHVNP
BjuWRR1	fimo	sequence_motif	209	237	168	+	.	Name=RNBS-A;Signature=Motif 6;pvalue=1.7e-17;8.55e-14;sequence=HFDGFAWICVSQDFKRKDIWQKLLQDLRP
BjuWRR1	fimo	sequence_motif	486	506	188	+	.	Name=MHD;Signature=Motif 7;pvalue=1.69e-19;1.59e-14;sequence=CQMHDMMREVCLSKAKEENFL
BjuWRR1	fimo	sequence_motif	455	475	82.9	+	.	Name=linker;Signature=Motif 8;pvalue=5.14e-09;9.48e-06;sequence=TRKIGEDYIDELVRRNMIIGV
BjuWRR1	fimo	sequence_motif	316	330	97.7	+	.	Name=RNBS-C;Signature=Motif 10;pvalue=1.69e-10;6.1e-07;sequence=LTPEESWKLCESIVF
BjuWRR1	fimo	sequence_motif	400	414	78.6	+	.	Name=NB-ARC motif 12;Signature=Motif 12;pvalue=1.38e-08;3.23e-05;sequence=VYRVLSMSYEDLPMQ
BjuWRR1	fimo	sequence_motif	67	83	99.9	+	.	Name=CC-EDVID;Signature=Motif 16;pvalue=1.02e-10;5.29e-07;sequence=DIVFDAEDIIESFLLKE
BjuWRR1	fimo	sequence_motif	8	43	177	+	.	Name=CC;Signature=Motif 17;pvalue=2.03e-18;1.08e-14;sequence=FGVEKLWDLLSRESERLQGVHEKVDDLKCQMRMLQS
BjuWRR1	Gene3D	Gene3D	539	900	3.6E-30	+	.	Name=Leucine-rich repeat domain superfamily;Signature=G3DSA:3.80.10.10;InterProScan=IPR032675;ID=match$5237_539_900
BjuWRR1	Gene3D	Gene3D	315	407	1.7E-13	+	.	Name=Apoptotic protease-activating factors, helical domain;Signature=G3DSA:1.10.8.430;InterProScan=IPR042197;ID=match$5238_315_407
BjuWRR1	Pfam	Pfam	164	410	7.0E-75	+	.	Name=NB-ARC domain;Signature=PF00931;InterProScan=IPR002182;ID=match$5239_164_410
BjuWRR1	Gene3D	Gene3D	5	112	6.1E-18	+	.	Name=Rx N-terminal domain;Signature=G3DSA:1.20.5.4130;InterProScan=Not integrated;ID=match$5240_5_112
BjuWRR1	Gene3D	Gene3D	408	500	6.8E-19	+	.	Name=Winged helix-like DNA-binding domain superfamily;Signature=G3DSA:1.10.10.10;InterProScan=IPR036388;ID=match$5241_408_500
BjuWRR1	SUPERFAMILY	SUPERFAMILY	487	873	7.74E-33	+	.	Name=Leucine-rich repeat domain superfamily;Signature=SSF52058;InterProScan=Not integrated;ID=match$5242_487_873
BjuWRR1	CDD	CDD	2	122	8.22477E-28	+	.	Name=RX-CC_like;Signature=cd14798;InterProScan=IPR038005;ID=match$5243_2_122
BjuWRR1	Pfam	Pfam	5	89	6.3E-21	+	.	Name=Rx N-terminal domain;Signature=PF18052;InterProScan=IPR041118;ID=match$5244_5_89
BjuWRR1	PRINTS	PRINTS	182	197	6.2E-20	+	.	Name=Disease resistance protein signature;Signature=PR00364;InterProScan=Not integrated;ID=match$5245_182_197
BjuWRR1	PRINTS	PRINTS	257	271	6.2E-20	+	.	Name=Disease resistance protein signature;Signature=PR00364;InterProScan=Not integrated;ID=match$5245_257_271
BjuWRR1	PRINTS	PRINTS	355	369	6.2E-20	+	.	Name=Disease resistance protein signature;Signature=PR00364;InterProScan=Not integrated;ID=match$5245_355_369
BjuWRR1	PRINTS	PRINTS	571	587	6.2E-20	+	.	Name=Disease resistance protein signature;Signature=PR00364;InterProScan=Not integrated;ID=match$5245_571_587
BjuWRR1	SUPERFAMILY	SUPERFAMILY	142	422	7.61E-65	+	.	Name=P-loop containing nucleoside triphosphate hydrolase;Signature=SSF52540;InterProScan=IPR027417;ID=match$5246_142_422
BjuWRR1	Gene3D	Gene3D	142	308	8.7E-38	+	.	Name=P-loop containing nucleoside triphosphate hydrolase;Signature=G3DSA:3.40.50.300;InterProScan=Not integrated;ID=match$5247_142_308
Bph1_9-1	fimo	sequence_motif	432	452	153	+	.	Name=P-loop;Signature=Motif 1;pvalue=4.56e-16;9.07e-13;sequence=SVWGMGGIGKTTLIQNVYRSE
Bph1_9-1	fimo	sequence_motif	656	684	198	+	.	Name=RNBS-D;Signature=Motif 2;pvalue=1.73e-20;3.94e-17;sequence=LKSCFLYLSIFPEDGKISRKRLVRRWCAE
Bph1_9-1	fimo	sequence_motif	597	617	159	+	.	Name=GLPL;Signature=Motif 3;pvalue=1.2e-16;8.8e-13;sequence=CNGLPLAIVTIGGFLASRPKT
Bph1_9-1	fimo	sequence_motif	503	517	93.4	+	.	Name=Kin-2;Signature=Motif 4;pvalue=4.53e-10;6.61e-07;sequence=YLIVLDDVLFTTEWD
Bph1_9-1	fimo	sequence_motif	296	310	77.9	+	.	Name=Kin-2;Signature=Motif 4;pvalue=1.63e-08;1.65e-05;sequence=YLIVLNDLSTAEEWK
Bph1_9-1	fimo	sequence_motif	528	547	138	+	.	Name=RNBS-B;Signature=Motif 5;pvalue=1.59e-14;9.85e-11;sequence=TGSRIIITTRHESIAKHCSG
Bph1_9-1	fimo	sequence_motif	321	340	74.6	+	.	Name=RNBS-B;Signature=Motif 5;pvalue=3.47e-08;4.85e-05;sequence=KGSRIIVFTQQVEVASFCAR
Bph1_9-1	fimo	sequence_motif	457	485	86	+	.	Name=RNBS-A;Signature=Motif 6;pvalue=2.49e-09;4.42e-06;sequence=MFDKHACVTIMRPFNLNDLLMSLVRQLED
Bph1_9-1	fimo	sequence_motif	213	241	78.7	+	.	Name=RNBS-A;Signature=Motif 6;pvalue=1.34e-08;2.27e-05;sequence=KFECCAWVNLMHPLNPTKLLQTIVRQFYV
Bph1_9-1	fimo	sequence_motif	728	748	134	+	.	Name=MHD;Signature=Motif 7;pvalue=3.9e-14;1.58e-10;sequence=CQIHDIMREIAILKSKEENLV
Bph1_9-1	fimo	sequence_motif	695	715	125	+	.	Name=linker;Signature=Motif 8;pvalue=3.39e-13;1.17e-09;sequence=AEEIANNYFFELIDRSMILPT
Bph1_9-1	fimo	sequence_motif	559	573	68	+	.	Name=RNBS-C;Signature=Motif 10;pvalue=1.57e-07;0.000235;sequence=LGDNDAKNLFAKKVF
Bph1_9-1	fimo	sequence_motif	641	655	92.3	+	.	Name=NB-ARC motif 12;Signature=Motif 12;pvalue=5.84e-10;2.08e-06;sequence=IRAVLNISYDGLPYH
Bph1_9-1	fimo	sequence_motif	74	90	83.4	+	.	Name=CC-EDVID;Signature=Motif 16;pvalue=4.54e-09;1.33e-05;sequence=DVAYDVEDCLQDFAVRL
Bph1_9-1	fimo	sequence_motif	15	50	98.7	+	.	Name=CC;Signature=Motif 17;pvalue=1.33e-10;3.69e-07;sequence=GALGFAKSTLVEEVSLQLGVQRDQAFIRDELEMMNS
Bph1_9-1	PRINTS	PRINTS	430	445	4.5E-18	+	.	Name=Disease resistance protein signature;Signature=PR00364;InterProScan=Not integrated;ID=match$624_430_445
Bph1_9-1	PRINTS	PRINTS	497	511	4.5E-18	+	.	Name=Disease resistance protein signature;Signature=PR00364;InterProScan=Not integrated;ID=match$624_497_511
Bph1_9-1	PRINTS	PRINTS	597	611	4.5E-18	+	.	Name=Disease resistance protein signature;Signature=PR00364;InterProScan=Not integrated;ID=match$624_597_611
Bph1_9-1	PRINTS	PRINTS	807	823	4.5E-18	+	.	Name=Disease resistance protein signature;Signature=PR00364;InterProScan=Not integrated;ID=match$624_807_823
Bph1_9-1	Gene3D	Gene3D	13	129	3.8E-21	+	.	Name=Rx N-terminal domain;Signature=G3DSA:1.20.5.4130;InterProScan=Not integrated;ID=match$625_13_129
Bph1_9-1	Gene3D	Gene3D	151	345	3.1E-11	+	.	Name=P-loop containing nucleoside triphosphate hydrolase;Signature=G3DSA:3.40.50.300;InterProScan=Not integrated;ID=match$626_151_345
Bph1_9-1	SUPERFAMILY	SUPERFAMILY	166	342	1.43E-12	+	.	Name=P-loop containing nucleoside triphosphate hydrolase;Signature=SSF52540;InterProScan=IPR027417;ID=match$627_166_342
Bph1_9-1	Pfam	Pfam	184	370	6.6E-12	+	.	Name=NB-ARC domain;Signature=PF00931;InterProScan=IPR002182;ID=match$628_184_370
Bph1_9-1	Pfam	Pfam	413	650	7.1E-48	+	.	Name=NB-ARC domain;Signature=PF00931;InterProScan=IPR002182;ID=match$628_413_650
Bph1_9-1	Pfam	Pfam	20	94	6.0E-20	+	.	Name=Rx N-terminal domain;Signature=PF18052;InterProScan=IPR041118;ID=match$629_20_94
Bph1_9-1	SUPERFAMILY	SUPERFAMILY	399	663	1.08E-57	+	.	Name=P-loop containing nucleoside triphosphate hydrolase;Signature=SSF52540;InterProScan=IPR027417;ID=match$630_399_663
Bph1_9-1	Gene3D	Gene3D	799	935	3.4E-14	+	.	Name=Leucine-rich repeat domain superfamily;Signature=G3DSA:3.80.10.10;InterProScan=IPR032675;ID=match$631_799_935
Bph1_9-1	Gene3D	Gene3D	944	1200	5.6E-19	+	.	Name=Leucine-rich repeat domain superfamily;Signature=G3DSA:3.80.10.10;InterProScan=IPR032675;ID=match$631_944_1200
Bph1_9-1	Gene3D	Gene3D	649	741	2.8E-17	+	.	Name=Winged helix-like DNA-binding domain superfamily;Signature=G3DSA:1.10.10.10;InterProScan=IPR036388;ID=match$632_649_741
Bph1_9-1	Gene3D	Gene3D	559	648	1.1E-14	+	.	Name=Apoptotic protease-activating factors, helical domain;Signature=G3DSA:1.10.8.430;InterProScan=IPR042197;ID=match$633_559_648
Bph1_9-1	SUPERFAMILY	SUPERFAMILY	730	1161	1.77E-30	+	.	Name=Leucine-rich repeat domain superfamily;Signature=SSF52058;InterProScan=Not integrated;ID=match$634_730_1161
Bph1_9-1	CDD	CDD	15	125	1.34258E-27	+	.	Name=RX-CC_like;Signature=cd14798;InterProScan=IPR038005;ID=match$635_15_125
Bph1_9-1	Gene3D	Gene3D	392	550	4.6E-33	+	.	Name=P-loop containing nucleoside triphosphate hydrolase;Signature=G3DSA:3.40.50.300;InterProScan=Not integrated;ID=match$636_392_550
Bph1_9-2	fimo	sequence_motif	432	452	153	+	.	Name=P-loop;Signature=Motif 1;pvalue=4.56e-16;9.07e-13;sequence=SVWGMGGIGKTTLIQNVYRSE
Bph1_9-2	fimo	sequence_motif	656	684	194	+	.	Name=RNBS-D;Signature=Motif 2;pvalue=3.98e-20;8.33e-17;sequence=LKSCFLYLSIFPEDDKISRKRLVLRWCAE
Bph1_9-2	fimo	sequence_motif	597	617	159	+	.	Name=GLPL;Signature=Motif 3;pvalue=1.2e-16;8.8e-13;sequence=CNGLPLAIVTIGGFLASRPKT
Bph1_9-2	fimo	sequence_motif	503	517	93.4	+	.	Name=Kin-2;Signature=Motif 4;pvalue=4.53e-10;6.61e-07;sequence=YLIVLDDVLFTTEWD
Bph1_9-2	fimo	sequence_motif	296	310	77.9	+	.	Name=Kin-2;Signature=Motif 4;pvalue=1.63e-08;1.65e-05;sequence=YLIVLNDLSTAEEWK
Bph1_9-2	fimo	sequence_motif	528	547	138	+	.	Name=RNBS-B;Signature=Motif 5;pvalue=1.59e-14;9.85e-11;sequence=TGSRIIITTRHESIAKHCSG
Bph1_9-2	fimo	sequence_motif	321	340	74.6	+	.	Name=RNBS-B;Signature=Motif 5;pvalue=3.47e-08;4.85e-05;sequence=KGSRIIVFTQQVEVASFCAR
Bph1_9-2	fimo	sequence_motif	457	485	86	+	.	Name=RNBS-A;Signature=Motif 6;pvalue=2.49e-09;4.42e-06;sequence=MFDKHACVTIMRPFNLNDLLMSLVRQLED
Bph1_9-2	fimo	sequence_motif	213	241	77.8	+	.	Name=RNBS-A;Signature=Motif 6;pvalue=1.66e-08;2.78e-05;sequence=KFECYAWVNLMHPLNPTKLLQTIVRQFYV
Bph1_9-2	fimo	sequence_motif	728	748	151	+	.	Name=MHD;Signature=Motif 7;pvalue=7.82e-16;4.69e-12;sequence=CQVHDIMREIAISKSKEENLV
Bph1_9-2	fimo	sequence_motif	695	715	125	+	.	Name=linker;Signature=Motif 8;pvalue=3.39e-13;1.17e-09;sequence=AEEIANNYFFELIDRSMILPT
Bph1_9-2	fimo	sequence_motif	559	573	68	+	.	Name=RNBS-C;Signature=Motif 10;pvalue=1.57e-07;0.000235;sequence=LGDNDAKNLFAKKVF
Bph1_9-2	fimo	sequence_motif	641	655	92.3	+	.	Name=NB-ARC motif 12;Signature=Motif 12;pvalue=5.84e-10;2.08e-06;sequence=IRAVLNISYDGLPYH
Bph1_9-2	fimo	sequence_motif	74	90	83.4	+	.	Name=CC-EDVID;Signature=Motif 16;pvalue=4.54e-09;1.33e-05;sequence=DVAYDVEDCLQDFAVRL
Bph1_9-2	fimo	sequence_motif	15	50	98.7	+	.	Name=CC;Signature=Motif 17;pvalue=1.33e-10;3.69e-07;sequence=GALGFAKSTLVEEVSLQLGVQRDQAFIRDELEMMNS
Bph1_9-2	Gene3D	Gene3D	13	129	3.7E-21	+	.	Name=Rx N-terminal domain;Signature=G3DSA:1.20.5.4130;InterProScan=Not integrated;ID=match$337_13_129
Bph1_9-2	Gene3D	Gene3D	158	345	1.1E-10	+	.	Name=P-loop containing nucleoside triphosphate hydrolase;Signature=G3DSA:3.40.50.300;InterProScan=Not integrated;ID=match$338_158_345
Bph1_9-2	Gene3D	Gene3D	390	550	4.5E-33	+	.	Name=P-loop containing nucleoside triphosphate hydrolase;Signature=G3DSA:3.40.50.300;InterProScan=Not integrated;ID=match$339_390_550
Bph1_9-2	Gene3D	Gene3D	941	1209	5.1E-17	+	.	Name=Leucine-rich repeat domain superfamily;Signature=G3DSA:3.80.10.10;InterProScan=IPR032675;ID=match$340_941_1209
Bph1_9-2	Gene3D	Gene3D	788	922	1.4E-15	+	.	Name=Leucine-rich repeat domain superfamily;Signature=G3DSA:3.80.10.10;InterProScan=IPR032675;ID=match$340_788_922
Bph1_9-2	Gene3D	Gene3D	559	648	1.1E-14	+	.	Name=Apoptotic protease-activating factors, helical domain;Signature=G3DSA:1.10.8.430;InterProScan=IPR042197;ID=match$341_559_648
Bph1_9-2	SUPERFAMILY	SUPERFAMILY	166	342	4.5E-12	+	.	Name=P-loop containing nucleoside triphosphate hydrolase;Signature=SSF52540;InterProScan=IPR027417;ID=match$342_166_342
Bph1_9-2	Gene3D	Gene3D	649	742	3.1E-17	+	.	Name=Winged helix-like DNA-binding domain superfamily;Signature=G3DSA:1.10.10.10;InterProScan=IPR036388;ID=match$343_649_742
Bph1_9-2	SUPERFAMILY	SUPERFAMILY	400	663	9.85E-58	+	.	Name=P-loop containing nucleoside triphosphate hydrolase;Signature=SSF52540;InterProScan=IPR027417;ID=match$344_400_663
Bph1_9-2	Pfam	Pfam	20	94	5.7E-20	+	.	Name=Rx N-terminal domain;Signature=PF18052;InterProScan=IPR041118;ID=match$345_20_94
Bph1_9-2	Pfam	Pfam	183	369	4.1E-12	+	.	Name=NB-ARC domain;Signature=PF00931;InterProScan=IPR002182;ID=match$346_183_369
Bph1_9-2	Pfam	Pfam	413	650	7.0E-48	+	.	Name=NB-ARC domain;Signature=PF00931;InterProScan=IPR002182;ID=match$346_413_650
Bph1_9-2	CDD	CDD	15	125	1.94651E-27	+	.	Name=RX-CC_like;Signature=cd14798;InterProScan=IPR038005;ID=match$347_15_125
Bph1_9-2	SUPERFAMILY	SUPERFAMILY	729	1187	9.86E-32	+	.	Name=Leucine-rich repeat domain superfamily;Signature=SSF52058;InterProScan=Not integrated;ID=match$348_729_1187
Bph1_9-2	PRINTS	PRINTS	430	445	6.1E-18	+	.	Name=Disease resistance protein signature;Signature=PR00364;InterProScan=Not integrated;ID=match$349_430_445
Bph1_9-2	PRINTS	PRINTS	497	511	6.1E-18	+	.	Name=Disease resistance protein signature;Signature=PR00364;InterProScan=Not integrated;ID=match$349_497_511
Bph1_9-2	PRINTS	PRINTS	597	611	6.1E-18	+	.	Name=Disease resistance protein signature;Signature=PR00364;InterProScan=Not integrated;ID=match$349_597_611
Bph1_9-2	PRINTS	PRINTS	807	823	6.1E-18	+	.	Name=Disease resistance protein signature;Signature=PR00364;InterProScan=Not integrated;ID=match$349_807_823
Bph1_9-7	fimo	sequence_motif	432	452	153	+	.	Name=P-loop;Signature=Motif 1;pvalue=4.56e-16;9.07e-13;sequence=SVWGMGGIGKTTLIQNVYRSE
Bph1_9-7	fimo	sequence_motif	656	684	198	+	.	Name=RNBS-D;Signature=Motif 2;pvalue=1.73e-20;3.94e-17;sequence=LKSCFLYLSIFPEDGKISRKRLVRRWCAE
Bph1_9-7	fimo	sequence_motif	597	617	159	+	.	Name=GLPL;Signature=Motif 3;pvalue=1.2e-16;8.8e-13;sequence=CNGLPLAIVTIGGFLASRPKT
Bph1_9-7	fimo	sequence_motif	503	517	93.4	+	.	Name=Kin-2;Signature=Motif 4;pvalue=4.53e-10;6.61e-07;sequence=YLIVLDDVLFTTEWD
Bph1_9-7	fimo	sequence_motif	296	310	77.9	+	.	Name=Kin-2;Signature=Motif 4;pvalue=1.63e-08;1.65e-05;sequence=YLIVLNDLSTAEEWK
Bph1_9-7	fimo	sequence_motif	528	547	138	+	.	Name=RNBS-B;Signature=Motif 5;pvalue=1.59e-14;9.85e-11;sequence=TGSRIIITTRHESIAKHCSG
Bph1_9-7	fimo	sequence_motif	321	340	74.6	+	.	Name=RNBS-B;Signature=Motif 5;pvalue=3.47e-08;4.85e-05;sequence=KGSRIIVFTQQVEVASFCAR
Bph1_9-7	fimo	sequence_motif	457	485	86	+	.	Name=RNBS-A;Signature=Motif 6;pvalue=2.49e-09;4.42e-06;sequence=MFDKHACVTIMRPFNLNDLLMSLVRQLED
Bph1_9-7	fimo	sequence_motif	213	241	78.7	+	.	Name=RNBS-A;Signature=Motif 6;pvalue=1.34e-08;2.27e-05;sequence=KFECCAWVNLMHPLNPTKLLQTIVRQFYV
Bph1_9-7	fimo	sequence_motif	728	748	134	+	.	Name=MHD;Signature=Motif 7;pvalue=3.9e-14;1.58e-10;sequence=CQIHDIMREIAILKSKEENLV
Bph1_9-7	fimo	sequence_motif	695	715	125	+	.	Name=linker;Signature=Motif 8;pvalue=3.39e-13;1.17e-09;sequence=AEEIANNYFFELIDRSMILPT
Bph1_9-7	fimo	sequence_motif	559	573	68	+	.	Name=RNBS-C;Signature=Motif 10;pvalue=1.57e-07;0.000235;sequence=LGDNDAKNLFAKKVF
Bph1_9-7	fimo	sequence_motif	641	655	92.3	+	.	Name=NB-ARC motif 12;Signature=Motif 12;pvalue=5.84e-10;2.08e-06;sequence=IRAVLNISYDGLPYH
Bph1_9-7	fimo	sequence_motif	74	90	83.4	+	.	Name=CC-EDVID;Signature=Motif 16;pvalue=4.54e-09;1.33e-05;sequence=DVAYDVEDCLQDFAVRL
Bph1_9-7	fimo	sequence_motif	15	50	98.7	+	.	Name=CC;Signature=Motif 17;pvalue=1.33e-10;3.69e-07;sequence=GALGFAKSTLVEEVSLQLGVQRDQAFIRDELEMMNS
Bph1_9-7	Gene3D	Gene3D	390	550	4.6E-33	+	.	Name=P-loop containing nucleoside triphosphate hydrolase;Signature=G3DSA:3.40.50.300;InterProScan=Not integrated;ID=match$3505_390_550
Bph1_9-7	Pfam	Pfam	184	369	7.2E-12	+	.	Name=NB-ARC domain;Signature=PF00931;InterProScan=IPR002182;ID=match$3506_184_369
Bph1_9-7	Pfam	Pfam	413	650	3.9E-48	+	.	Name=NB-ARC domain;Signature=PF00931;InterProScan=IPR002182;ID=match$3506_413_650
Bph1_9-7	Gene3D	Gene3D	559	648	1.1E-14	+	.	Name=Apoptotic protease-activating factors, helical domain;Signature=G3DSA:1.10.8.430;InterProScan=IPR042197;ID=match$3507_559_648
Bph1_9-7	SUPERFAMILY	SUPERFAMILY	166	342	4.51E-12	+	.	Name=P-loop containing nucleoside triphosphate hydrolase;Signature=SSF52540;InterProScan=IPR027417;ID=match$3508_166_342
Bph1_9-7	Gene3D	Gene3D	936	1206	3.8E-21	+	.	Name=Leucine-rich repeat domain superfamily;Signature=G3DSA:3.80.10.10;InterProScan=IPR032675;ID=match$3509_936_1206
Bph1_9-7	Gene3D	Gene3D	789	918	3.4E-14	+	.	Name=Leucine-rich repeat domain superfamily;Signature=G3DSA:3.80.10.10;InterProScan=IPR032675;ID=match$3509_789_918
Bph1_9-7	SUPERFAMILY	SUPERFAMILY	399	663	1.49E-57	+	.	Name=P-loop containing nucleoside triphosphate hydrolase;Signature=SSF52540;InterProScan=IPR027417;ID=match$3510_399_663
Bph1_9-7	Gene3D	Gene3D	13	130	3.2E-21	+	.	Name=Rx N-terminal domain;Signature=G3DSA:1.20.5.4130;InterProScan=Not integrated;ID=match$3511_13_130
Bph1_9-7	Gene3D	Gene3D	151	345	3.0E-11	+	.	Name=P-loop containing nucleoside triphosphate hydrolase;Signature=G3DSA:3.40.50.300;InterProScan=Not integrated;ID=match$3512_151_345
Bph1_9-7	Pfam	Pfam	20	94	5.8E-20	+	.	Name=Rx N-terminal domain;Signature=PF18052;InterProScan=IPR041118;ID=match$3513_20_94
Bph1_9-7	Gene3D	Gene3D	649	741	2.8E-17	+	.	Name=Winged helix-like DNA-binding domain superfamily;Signature=G3DSA:1.10.10.10;InterProScan=IPR036388;ID=match$3514_649_741
Bph1_9-7	PRINTS	PRINTS	430	445	3.2E-18	+	.	Name=Disease resistance protein signature;Signature=PR00364;InterProScan=Not integrated;ID=match$3515_430_445
Bph1_9-7	PRINTS	PRINTS	497	511	3.2E-18	+	.	Name=Disease resistance protein signature;Signature=PR00364;InterProScan=Not integrated;ID=match$3515_497_511
Bph1_9-7	PRINTS	PRINTS	597	611	3.2E-18	+	.	Name=Disease resistance protein signature;Signature=PR00364;InterProScan=Not integrated;ID=match$3515_597_611
Bph1_9-7	PRINTS	PRINTS	807	823	3.2E-18	+	.	Name=Disease resistance protein signature;Signature=PR00364;InterProScan=Not integrated;ID=match$3515_807_823
Bph1_9-7	SUPERFAMILY	SUPERFAMILY	730	1187	5.1E-33	+	.	Name=Leucine-rich repeat domain superfamily;Signature=SSF52058;InterProScan=Not integrated;ID=match$3516_730_1187
Bph1_9-7	CDD	CDD	15	125	1.66086E-27	+	.	Name=RX-CC_like;Signature=cd14798;InterProScan=IPR038005;ID=match$3517_15_125
Bph1_9-9	fimo	sequence_motif	418	438	153	+	.	Name=P-loop;Signature=Motif 1;pvalue=4.56e-16;9.07e-13;sequence=SVWGMGGIGKTTLIQNVYRSE
Bph1_9-9	fimo	sequence_motif	642	670	198	+	.	Name=RNBS-D;Signature=Motif 2;pvalue=1.73e-20;3.94e-17;sequence=LKSCFLYLSIFPEDGKISRKRLVRRWCAE
Bph1_9-9	fimo	sequence_motif	583	603	159	+	.	Name=GLPL;Signature=Motif 3;pvalue=1.2e-16;8.8e-13;sequence=CNGLPLAIVTIGGFLASRPKT
Bph1_9-9	fimo	sequence_motif	489	503	93.4	+	.	Name=Kin-2;Signature=Motif 4;pvalue=4.53e-10;6.61e-07;sequence=YLIVLDDVLFTTEWD
Bph1_9-9	fimo	sequence_motif	282	296	83	+	.	Name=Kin-2;Signature=Motif 4;pvalue=5.01e-09;5.31e-06;sequence=YLIVLNDLSTTEEWK
Bph1_9-9	fimo	sequence_motif	514	533	138	+	.	Name=RNBS-B;Signature=Motif 5;pvalue=1.59e-14;9.85e-11;sequence=TGSRIIITTRHESIAKHCSG
Bph1_9-9	fimo	sequence_motif	307	326	75.6	+	.	Name=RNBS-B;Signature=Motif 5;pvalue=2.74e-08;3.88e-05;sequence=KGSRIIVSTHQVEVASLCAG
Bph1_9-9	fimo	sequence_motif	443	471	86	+	.	Name=RNBS-A;Signature=Motif 6;pvalue=2.49e-09;4.42e-06;sequence=MFDKHACVTIMRPFNLNDLLMSLVRQLED
Bph1_9-9	fimo	sequence_motif	214	242	75.1	+	.	Name=RNBS-A;Signature=Motif 6;pvalue=3.1e-08;5.14e-05;sequence=KFECCAWIDLMHPLNPTKFLQTIVRQLYI
Bph1_9-9	fimo	sequence_motif	714	734	134	+	.	Name=MHD;Signature=Motif 7;pvalue=3.9e-14;1.58e-10;sequence=CQIHDIMREIAILKSKEENLV
Bph1_9-9	fimo	sequence_motif	681	701	125	+	.	Name=linker;Signature=Motif 8;pvalue=3.39e-13;1.17e-09;sequence=AEEIANNYFFELIDRSMILPT
Bph1_9-9	fimo	sequence_motif	545	559	68	+	.	Name=RNBS-C;Signature=Motif 10;pvalue=1.57e-07;0.000235;sequence=LGDNDAKNLFAKKVF
Bph1_9-9	fimo	sequence_motif	627	641	92.3	+	.	Name=NB-ARC motif 12;Signature=Motif 12;pvalue=5.84e-10;2.08e-06;sequence=IRAVLNISYDGLPYH
Bph1_9-9	fimo	sequence_motif	74	90	83.4	+	.	Name=CC-EDVID;Signature=Motif 16;pvalue=4.54e-09;1.33e-05;sequence=DVAYDVEDCLQDFAVRL
Bph1_9-9	fimo	sequence_motif	15	50	98.7	+	.	Name=CC;Signature=Motif 17;pvalue=1.33e-10;3.69e-07;sequence=GALGFAKSTLVEEVSLQLGVQRDQAFIRDELEMMNS
Bph1_9-9	SUPERFAMILY	SUPERFAMILY	716	1174	3.74E-31	+	.	Name=Leucine-rich repeat domain superfamily;Signature=SSF52058;InterProScan=Not integrated;ID=match$1950_716_1174
Bph1_9-9	SUPERFAMILY	SUPERFAMILY	386	649	1.01E-56	+	.	Name=P-loop containing nucleoside triphosphate hydrolase;Signature=SSF52540;InterProScan=IPR027417;ID=match$1951_386_649
Bph1_9-9	Pfam	Pfam	182	353	5.6E-13	+	.	Name=NB-ARC domain;Signature=PF00931;InterProScan=IPR002182;ID=match$1952_182_353
Bph1_9-9	Pfam	Pfam	401	636	3.2E-48	+	.	Name=NB-ARC domain;Signature=PF00931;InterProScan=IPR002182;ID=match$1952_401_636
Bph1_9-9	Gene3D	Gene3D	153	331	2.0E-12	+	.	Name=P-loop containing nucleoside triphosphate hydrolase;Signature=G3DSA:3.40.50.300;InterProScan=Not integrated;ID=match$1953_153_331
Bph1_9-9	Gene3D	Gene3D	378	536	9.5E-33	+	.	Name=P-loop containing nucleoside triphosphate hydrolase;Signature=G3DSA:3.40.50.300;InterProScan=Not integrated;ID=match$1954_378_536
Bph1_9-9	Gene3D	Gene3D	635	727	2.8E-17	+	.	Name=Winged helix-like DNA-binding domain superfamily;Signature=G3DSA:1.10.10.10;InterProScan=IPR036388;ID=match$1955_635_727
Bph1_9-9	Gene3D	Gene3D	545	634	1.1E-14	+	.	Name=Apoptotic protease-activating factors, helical domain;Signature=G3DSA:1.10.8.430;InterProScan=IPR042197;ID=match$1956_545_634
Bph1_9-9	Gene3D	Gene3D	13	130	2.9E-21	+	.	Name=Rx N-terminal domain;Signature=G3DSA:1.20.5.4130;InterProScan=Not integrated;ID=match$1957_13_130
Bph1_9-9	CDD	CDD	15	125	1.41217E-27	+	.	Name=RX-CC_like;Signature=cd14798;InterProScan=IPR038005;ID=match$1958_15_125
Bph1_9-9	SUPERFAMILY	SUPERFAMILY	175	327	4.51E-14	+	.	Name=P-loop containing nucleoside triphosphate hydrolase;Signature=SSF52540;InterProScan=IPR027417;ID=match$1959_175_327
Bph1_9-9	Gene3D	Gene3D	943	1160	4.2E-17	+	.	Name=Leucine-rich repeat domain superfamily;Signature=G3DSA:3.80.10.10;InterProScan=IPR032675;ID=match$1960_943_1160
Bph1_9-9	Pfam	Pfam	20	94	4.8E-20	+	.	Name=Rx N-terminal domain;Signature=PF18052;InterProScan=IPR041118;ID=match$1961_20_94
Bph1_9-9	PRINTS	PRINTS	416	431	3.9E-18	+	.	Name=Disease resistance protein signature;Signature=PR00364;InterProScan=Not integrated;ID=match$1962_416_431
Bph1_9-9	PRINTS	PRINTS	483	497	3.9E-18	+	.	Name=Disease resistance protein signature;Signature=PR00364;InterProScan=Not integrated;ID=match$1962_483_497
Bph1_9-9	PRINTS	PRINTS	583	597	3.9E-18	+	.	Name=Disease resistance protein signature;Signature=PR00364;InterProScan=Not integrated;ID=match$1962_583_597
Bph1_9-9	PRINTS	PRINTS	793	809	3.9E-18	+	.	Name=Disease resistance protein signature;Signature=PR00364;InterProScan=Not integrated;ID=match$1962_793_809
Bph1_9-9	Gene3D	Gene3D	742	895	1.3E-12	+	.	Name=Leucine-rich repeat domain superfamily;Signature=G3DSA:3.80.10.10;InterProScan=IPR032675;ID=match$1963_742_895
Bph14	fimo	sequence_motif	204	224	199	+	.	Name=P-loop;Signature=Motif 1;pvalue=1.26e-20;2.11e-16;sequence=PIVGMGGMGKTTLAQLIYNDP
Bph14	fimo	sequence_motif	428	456	237	+	.	Name=RNBS-D;Signature=Motif 2;pvalue=2.16e-24;9.95e-21;sequence=MRQCFSFCAIFPKDHEIDVEMLIQLWMAN
Bph14	fimo	sequence_motif	374	394	90.9	+	.	Name=GLPL;Signature=Motif 3;pvalue=8.03e-10;1.17e-06;sequence=CSGSPLAATALGSTLRTKTTK
Bph14	fimo	sequence_motif	283	297	101	+	.	Name=Kin-2;Signature=Motif 4;pvalue=7.36e-11;1.3e-07;sequence=YLLVLDDVWNRDARK
Bph14	fimo	sequence_motif	310	329	113	+	.	Name=RNBS-B;Signature=Motif 5;pvalue=5.1e-12;1.61e-08;sequence=SGSSVLTTTRDQEVAQVMAP
Bph14	fimo	sequence_motif	229	257	111	+	.	Name=RNBS-A;Signature=Motif 6;pvalue=8.68e-12;2.12e-08;sequence=HFQLLLWVCVSDNFDVDLLAKSIVEAARK
Bph14	fimo	sequence_motif	504	524	87.5	+	.	Name=MHD;Signature=Motif 7;pvalue=1.76e-09;2.92e-06;sequence=CKIHDLMHDVAQSSMGKECAA
Bph14	fimo	sequence_motif	467	487	95.4	+	.	Name=linker;Signature=Motif 8;pvalue=2.85e-10;5.95e-07;sequence=PEIIGKRIFSELVSRSFFQDA
Bph14	fimo	sequence_motif	413	427	72.5	+	.	Name=NB-ARC motif 12;Signature=Motif 12;pvalue=5.65e-08;0.000115;sequence=ILPILKLSYNCLPSY
Bph14	fimo	sequence_motif	76	92	105	+	.	Name=CC-EDVID;Signature=Motif 16;pvalue=3.1e-11;1.84e-07;sequence=KVAYQANDVFDEFKYEA
Bph14	fimo	sequence_motif	16	51	158	+	.	Name=CC;Signature=Motif 17;pvalue=1.43e-16;6.34e-13;sequence=MVKDKASSYLLEQYKVMEGMEEQHEILKRKLPAILD
Bph14	Gene3D	Gene3D	421	517	1.3E-17	+	.	Name=Winged helix-like DNA-binding domain superfamily;Signature=G3DSA:1.10.10.10;InterProScan=IPR036388;ID=match$3202_421_517
Bph14	Pfam	Pfam	182	421	2.7E-46	+	.	Name=NB-ARC domain;Signature=PF00931;InterProScan=IPR002182;ID=match$3203_182_421
Bph14	PRINTS	PRINTS	202	217	6.1E-17	+	.	Name=Disease resistance protein signature;Signature=PR00364;InterProScan=Not integrated;ID=match$3204_202_217
Bph14	PRINTS	PRINTS	277	291	6.1E-17	+	.	Name=Disease resistance protein signature;Signature=PR00364;InterProScan=Not integrated;ID=match$3204_277_291
Bph14	PRINTS	PRINTS	374	388	6.1E-17	+	.	Name=Disease resistance protein signature;Signature=PR00364;InterProScan=Not integrated;ID=match$3204_374_388
Bph14	PRINTS	PRINTS	779	795	6.1E-17	+	.	Name=Disease resistance protein signature;Signature=PR00364;InterProScan=Not integrated;ID=match$3204_779_795
Bph14	Pfam	Pfam	14	100	1.8E-17	+	.	Name=Rx N-terminal domain;Signature=PF18052;InterProScan=IPR041118;ID=match$3205_14_100
Bph14	Gene3D	Gene3D	1002	1137	1.9E-9	+	.	Name=Leucine-rich repeat domain superfamily;Signature=G3DSA:3.80.10.10;InterProScan=IPR032675;ID=match$3206_1002_1137
Bph14	Gene3D	Gene3D	537	705	1.2E-19	+	.	Name=Leucine-rich repeat domain superfamily;Signature=G3DSA:3.80.10.10;InterProScan=IPR032675;ID=match$3206_537_705
Bph14	Gene3D	Gene3D	1213	1299	7.8E-13	+	.	Name=Leucine-rich repeat domain superfamily;Signature=G3DSA:3.80.10.10;InterProScan=IPR032675;ID=match$3206_1213_1299
Bph14	SUPERFAMILY	SUPERFAMILY	180	435	1.38E-58	+	.	Name=P-loop containing nucleoside triphosphate hydrolase;Signature=SSF52540;InterProScan=IPR027417;ID=match$3207_180_435
Bph14	SUPERFAMILY	SUPERFAMILY	1016	1284	1.73E-16	+	.	Name=RNI-like domain superfamily;Signature=SSF52047;InterProScan=Not integrated;ID=match$3208_1016_1284
Bph14	SUPERFAMILY	SUPERFAMILY	505	949	8.84E-34	+	.	Name=Leucine-rich repeat domain superfamily;Signature=SSF52058;InterProScan=Not integrated;ID=match$3209_505_949
Bph14	Gene3D	Gene3D	161	332	3.4E-38	+	.	Name=P-loop containing nucleoside triphosphate hydrolase;Signature=G3DSA:3.40.50.300;InterProScan=Not integrated;ID=match$3210_161_332
Bph14	Gene3D	Gene3D	346	420	3.8E-9	+	.	Name=Apoptotic protease-activating factors, helical domain;Signature=G3DSA:1.10.8.430;InterProScan=IPR042197;ID=match$3211_346_420
Bph14	CDD	CDD	19	141	1.15441E-7	+	.	Name=RX-CC_like;Signature=cd14798;InterProScan=IPR038005;ID=match$3212_19_141
Bph14	Gene3D	Gene3D	706	991	1.4E-12	+	.	Name=Leucine-rich repeat domain superfamily;Signature=G3DSA:3.80.10.10;InterProScan=IPR032675;ID=match$3213_706_991
Bph14	Gene3D	Gene3D	14	119	8.0E-16	+	.	Name=Rx N-terminal domain;Signature=G3DSA:1.20.5.4130;InterProScan=Not integrated;ID=match$3214_14_119
Bs2	fimo	sequence_motif	178	198	215	+	.	Name=P-loop;Signature=Motif 1;pvalue=2.81e-22;2.43e-17;sequence=PIVGMGGIGKTTLAKEVYNDE
Bs2	fimo	sequence_motif	403	431	225	+	.	Name=RNBS-D;Signature=Motif 2;pvalue=3.05e-23;1.15e-19;sequence=LKTCLLHFGIFPEDSDIPVKNLMRSWMAE
Bs2	fimo	sequence_motif	346	366	139	+	.	Name=GLPL;Signature=Motif 3;pvalue=1.37e-14;5.02e-11;sequence=CHGLPLTIVVVAGLLKSKRTI
Bs2	fimo	sequence_motif	257	271	150	+	.	Name=Kin-2;Signature=Motif 4;pvalue=9.41e-16;3.33e-11;sequence=YLIVLDDIWSCEVWD
Bs2	fimo	sequence_motif	283	302	149	+	.	Name=RNBS-B;Signature=Motif 5;pvalue=1.21e-15;2.51e-11;sequence=AGSRILLTTRNDEVACYAGV
Bs2	fimo	sequence_motif	203	231	172	+	.	Name=RNBS-A;Signature=Motif 6;pvalue=6.4e-18;3.43e-14;sequence=RFDVHAWATISQQHNKKEILLGLLHSTIK
Bs2	fimo	sequence_motif	472	492	143	+	.	Name=MHD;Signature=Motif 7;pvalue=4.99e-15;2.51e-11;sequence=CKVHDLIYDLCVREVQRENIF
Bs2	fimo	sequence_motif	440	460	117	+	.	Name=linker;Signature=Motif 8;pvalue=2.11e-12;6.26e-09;sequence=LEGEVEKCLQELVDRCLVLVS
Bs2	fimo	sequence_motif	312	326	105	+	.	Name=RNBS-C;Signature=Motif 10;pvalue=3.1e-11;1.71e-07;sequence=MDQDESWSLFKSAAF
Bs2	fimo	sequence_motif	388	402	108	+	.	Name=NB-ARC motif 12;Signature=Motif 12;pvalue=1.48e-11;8.02e-08;sequence=CSRVLGLSYDHLTSD
Bs2	Gene3D	Gene3D	1	131	2.3E-36	+	.	Name=Rx N-terminal domain;Signature=G3DSA:1.20.5.4130;InterProScan=Not integrated;ID=match$5933_1_131
Bs2	PRINTS	PRINTS	176	191	1.2E-16	+	.	Name=Disease resistance protein signature;Signature=PR00364;InterProScan=Not integrated;ID=match$5934_176_191
Bs2	PRINTS	PRINTS	251	265	1.2E-16	+	.	Name=Disease resistance protein signature;Signature=PR00364;InterProScan=Not integrated;ID=match$5934_251_265
Bs2	PRINTS	PRINTS	346	360	1.2E-16	+	.	Name=Disease resistance protein signature;Signature=PR00364;InterProScan=Not integrated;ID=match$5934_346_360
Bs2	PRINTS	PRINTS	827	843	1.2E-16	+	.	Name=Disease resistance protein signature;Signature=PR00364;InterProScan=Not integrated;ID=match$5934_827_843
Bs2	Gene3D	Gene3D	569	880	4.6E-27	+	.	Name=Leucine-rich repeat domain superfamily;Signature=G3DSA:3.80.10.10;InterProScan=IPR032675;ID=match$5935_569_880
Bs2	Gene3D	Gene3D	137	303	3.2E-40	+	.	Name=P-loop containing nucleoside triphosphate hydrolase;Signature=G3DSA:3.40.50.300;InterProScan=Not integrated;ID=match$5936_137_303
Bs2	Gene3D	Gene3D	312	395	1.4E-14	+	.	Name=Apoptotic protease-activating factors, helical domain;Signature=G3DSA:1.10.8.430;InterProScan=IPR042197;ID=match$5937_312_395
Bs2	Gene3D	Gene3D	396	486	3.4E-22	+	.	Name=Winged helix-like DNA-binding domain superfamily;Signature=G3DSA:1.10.10.10;InterProScan=IPR036388;ID=match$5938_396_486
Bs2	SUPERFAMILY	SUPERFAMILY	548	864	4.08E-24	+	.	Name=Leucine-rich repeat domain superfamily;Signature=SSF52058;InterProScan=Not integrated;ID=match$5939_548_864
Bs2	Pfam	Pfam	157	397	2.6E-58	+	.	Name=NB-ARC domain;Signature=PF00931;InterProScan=IPR002182;ID=match$5940_157_397
Bs2	SUPERFAMILY	SUPERFAMILY	147	409	4.02E-64	+	.	Name=P-loop containing nucleoside triphosphate hydrolase;Signature=SSF52540;InterProScan=IPR027417;ID=match$5941_147_409
Bs2	CDD	CDD	2	131	1.40835E-16	+	.	Name=RX-CC_like;Signature=cd14798;InterProScan=IPR038005;ID=match$5942_2_131
Bs4	fimo	sequence_motif	226	246	160	+	.	Name=P-loop;Signature=Motif 1;pvalue=1.06e-16;2.35e-13;sequence=GIWGIGGVGKTRIAKAIFDTL
Bs4	fimo	sequence_motif	391	411	145	+	.	Name=GLPL;Signature=Motif 3;pvalue=3.22e-15;1.49e-11;sequence=AKGLPLALKVWGCLLHKKNLS
Bs4	fimo	sequence_motif	306	320	112	+	.	Name=Kin-2;Signature=Motif 4;pvalue=6.57e-12;1.61e-08;sequence=VLIVLDDIDHGDQME
Bs4	fimo	sequence_motif	331	350	156	+	.	Name=RNBS-B;Signature=Motif 5;pvalue=2.75e-16;8.58e-12;sequence=NGSRVIVTTRNKHLIEKDDA
Bs4	fimo	sequence_motif	494	514	144	+	.	Name=MHD;Signature=Motif 7;pvalue=4.08e-15;2.3e-11;sequence=IEMHDLIRDMGRYVVKMQKLQ
Bs4	fimo	sequence_motif	357	371	117	+	.	Name=RNBS-C;Signature=Motif 10;pvalue=2.13e-12;1.87e-08;sequence=LPDHEAMQLFNMHAF
Bs4	fimo	sequence_motif	428	442	98	+	.	Name=NB-ARC motif 12;Signature=Motif 12;pvalue=1.57e-10;6.34e-07;sequence=IVEQLKISYDGLESE
Bs4	fimo	sequence_motif	108	139	318	+	.	Name=TIR-3;Signature=Motif 13;pvalue=1.65e-32;4.12e-27;sequence=QTVIPIFYNVDPSHVRYQTESFGAAFAKHESK
Bs4	fimo	sequence_motif	83	103	278	+	.	Name=TIR-2;Signature=Motif 15;pvalue=1.73e-28;8.38e-23;sequence=KNYATSRWCLNELVKIMECKE
Bs4	fimo	sequence_motif	19	51	346	+	.	Name=TIR-1;Signature=Motif 18;pvalue=2.25e-35;5.28e-30;sequence=KYVVFLSFRGEDTRKTFTGHLYEGLRNRGINTF
Bs4	SUPERFAMILY	SUPERFAMILY	10	166	1.27E-44	+	.	Name=Toll/interleukin-1 receptor homology (TIR) domain superfamily;Signature=SSF52200;InterProScan=IPR035897;ID=match$5986_10_166
Bs4	Pfam	Pfam	19	186	9.6E-46	+	.	Name=TIR domain;Signature=PF01582;InterProScan=IPR000157;ID=match$5987_19_186
Bs4	PRINTS	PRINTS	224	239	2.1E-20	+	.	Name=Disease resistance protein signature;Signature=PR00364;InterProScan=Not integrated;ID=match$5988_224_239
Bs4	PRINTS	PRINTS	300	314	2.1E-20	+	.	Name=Disease resistance protein signature;Signature=PR00364;InterProScan=Not integrated;ID=match$5988_300_314
Bs4	PRINTS	PRINTS	391	405	2.1E-20	+	.	Name=Disease resistance protein signature;Signature=PR00364;InterProScan=Not integrated;ID=match$5988_391_405
Bs4	PRINTS	PRINTS	652	668	2.1E-20	+	.	Name=Disease resistance protein signature;Signature=PR00364;InterProScan=Not integrated;ID=match$5988_652_668
Bs4	SUPERFAMILY	SUPERFAMILY	193	450	1.88E-58	+	.	Name=P-loop containing nucleoside triphosphate hydrolase;Signature=SSF52540;InterProScan=IPR027417;ID=match$5989_193_450
Bs4	ProSiteProfiles	ProSiteProfiles	18	163	31.166	+	.	Name=TIR domain profile.;Signature=PS50104;InterProScan=IPR000157;ID=match$5990_18_163
Bs4	SUPERFAMILY	SUPERFAMILY	602	936	1.07E-43	+	.	Name=Leucine-rich repeat domain superfamily;Signature=SSF52058;InterProScan=Not integrated;ID=match$5991_602_936
Bs4	Pfam	Pfam	206	428	1.1E-27	+	.	Name=NB-ARC domain;Signature=PF00931;InterProScan=IPR002182;ID=match$5992_206_428
Bs4	SUPERFAMILY	SUPERFAMILY	426	529	4.08E-12	+	.	Name=Winged helix DNA-binding domain superfamily;Signature=SSF46785;InterProScan=IPR036390;ID=match$5993_426_529
Bs4	Gene3D	Gene3D	356	440	3.6E-17	+	.	Name=Apoptotic protease-activating factors, helical domain;Signature=G3DSA:1.10.8.430;InterProScan=IPR042197;ID=match$5994_356_440
Bs4	Gene3D	Gene3D	548	753	4.7E-23	+	.	Name=Leucine-rich repeat domain superfamily;Signature=G3DSA:3.80.10.10;InterProScan=IPR032675;ID=match$5995_548_753
Bs4	Gene3D	Gene3D	754	947	1.3E-38	+	.	Name=Leucine-rich repeat domain superfamily;Signature=G3DSA:3.80.10.10;InterProScan=IPR032675;ID=match$5995_754_947
Bs4	Gene3D	Gene3D	192	351	1.2E-28	+	.	Name=P-loop containing nucleoside triphosphate hydrolase;Signature=G3DSA:3.40.50.300;InterProScan=Not integrated;ID=match$5996_192_351
Bs4	SMART	SMART	19	163	9.8E-54	+	.	Name=Toll/interleukin-1 receptor homology (TIR) domain;Signature=SM00255;InterProScan=IPR000157;ID=match$5997_19_163
Bs4	Gene3D	Gene3D	15	191	5.3E-70	+	.	Name=Toll/interleukin-1 receptor homology (TIR) domain superfamily;Signature=G3DSA:3.40.50.10140;InterProScan=IPR035897;ID=match$5998_15_191
CaMi	fimo	sequence_motif	547	567	182	+	.	Name=P-loop;Signature=Motif 1;pvalue=5.86e-19;2.33e-15;sequence=SITGMPGSGKTTLAYKVYNDK
CaMi	fimo	sequence_motif	769	797	172	+	.	Name=RNBS-D;Signature=Motif 2;pvalue=6.68e-18;1.17e-14;sequence=LKPCLLHFASWPKDTPLTIYLLTVYLGAE
CaMi	fimo	sequence_motif	712	732	130	+	.	Name=GLPL;Signature=Motif 3;pvalue=1.08e-13;3.44e-10;sequence=CKGLPLVADLIAGVIAGREKK
CaMi	fimo	sequence_motif	624	638	135	+	.	Name=Kin-2;Signature=Motif 4;pvalue=2.81e-14;1.39e-10;sequence=YLIVLDDVWDTTTLD
CaMi	fimo	sequence_motif	649	668	133	+	.	Name=RNBS-B;Signature=Motif 5;pvalue=4.79e-14;2.55e-10;sequence=KGSRIILTTREKEVALHGKL
CaMi	fimo	sequence_motif	572	600	218	+	.	Name=RNBS-A;Signature=Motif 6;pvalue=1.64e-22;1.91e-18;sequence=HFDLRAWCTVDQGYDDKKLLDTIFSQVSG
CaMi	fimo	sequence_motif	837	857	166	+	.	Name=MHD;Signature=Motif 7;pvalue=2.25e-17;5.26e-13;sequence=FQIHDLVHDFCLIKARKENLF
CaMi	fimo	sequence_motif	808	828	133	+	.	Name=linker;Signature=Motif 8;pvalue=5.31e-14;2.07e-10;sequence=IEEVVKIYMDDLISSSLVICF
CaMi	fimo	sequence_motif	678	692	111	+	.	Name=RNBS-C;Signature=Motif 10;pvalue=8.83e-12;6.48e-08;sequence=LRPDESWELLEKRTF
CaMi	fimo	sequence_motif	754	768	131	+	.	Name=NB-ARC motif 12;Signature=Motif 12;pvalue=7.58e-14;1.33e-09;sequence=VMRVIELSYDHLPHH
CaMi	fimo	sequence_motif	448	464	88.5	+	.	Name=CC-EDVID;Signature=Motif 16;pvalue=1.41e-09;5.17e-06;sequence=DVAYEAKDVTDSIIVRD
CaMi	fimo	sequence_motif	393	428	216	+	.	Name=CC;Signature=Motif 17;pvalue=2.32e-22;2.1e-18;sequence=LLHMHLNDLLDSNAYSISLIKEEIELVSQELEFIRS
CaMi	Gene3D	Gene3D	1073	1236	9.9E-12	+	.	Name=Leucine-rich repeat domain superfamily;Signature=G3DSA:3.80.10.10;InterProScan=IPR032675;ID=match$4817_1073_1236
CaMi	Gene3D	Gene3D	890	1066	4.9E-7	+	.	Name=Leucine-rich repeat domain superfamily;Signature=G3DSA:3.80.10.10;InterProScan=IPR032675;ID=match$4818_890_1066
CaMi	Pfam	Pfam	528	763	9.1E-58	+	.	Name=NB-ARC domain;Signature=PF00931;InterProScan=IPR002182;ID=match$4819_528_763
CaMi	PRINTS	PRINTS	545	560	5.9E-16	+	.	Name=Disease resistance protein signature;Signature=PR00364;InterProScan=Not integrated;ID=match$4820_545_560
CaMi	PRINTS	PRINTS	618	632	5.9E-16	+	.	Name=Disease resistance protein signature;Signature=PR00364;InterProScan=Not integrated;ID=match$4820_618_632
CaMi	PRINTS	PRINTS	712	726	5.9E-16	+	.	Name=Disease resistance protein signature;Signature=PR00364;InterProScan=Not integrated;ID=match$4820_712_726
CaMi	PRINTS	PRINTS	1185	1201	5.9E-16	+	.	Name=Disease resistance protein signature;Signature=PR00364;InterProScan=Not integrated;ID=match$4820_1185_1201
CaMi	SUPERFAMILY	SUPERFAMILY	839	1221	8.96E-25	+	.	Name=Leucine-rich repeat domain superfamily;Signature=SSF52058;InterProScan=Not integrated;ID=match$4821_839_1221
CaMi	CDD	CDD	390	477	5.72143E-17	+	.	Name=RX-CC_like;Signature=cd14798;InterProScan=IPR038005;ID=match$4822_390_477
CaMi	Gene3D	Gene3D	678	761	2.9E-11	+	.	Name=Apoptotic protease-activating factors, helical domain;Signature=G3DSA:1.10.8.430;InterProScan=IPR042197;ID=match$4823_678_761
CaMi	Gene3D	Gene3D	506	670	4.1E-36	+	.	Name=P-loop containing nucleoside triphosphate hydrolase;Signature=G3DSA:3.40.50.300;InterProScan=Not integrated;ID=match$4824_506_670
CaMi	Gene3D	Gene3D	762	850	3.0E-15	+	.	Name=Winged helix-like DNA-binding domain superfamily;Signature=G3DSA:1.10.10.10;InterProScan=IPR036388;ID=match$4825_762_850
CaMi	SUPERFAMILY	SUPERFAMILY	510	775	2.01E-62	+	.	Name=P-loop containing nucleoside triphosphate hydrolase;Signature=SSF52540;InterProScan=IPR027417;ID=match$4826_510_775
CaPtr1	fimo	sequence_motif	193	213	147	+	.	Name=P-loop;Signature=Motif 1;pvalue=1.79e-15;3.29e-12;sequence=PIVGLGGLGKTTLVKLVYNDN
CaPtr1	fimo	sequence_motif	416	444	186	+	.	Name=RNBS-D;Signature=Motif 2;pvalue=2.61e-19;5.12e-16;sequence=LRQCFAYCSMLSKGQEIPREDFINRWIAQ
CaPtr1	fimo	sequence_motif	360	380	141	+	.	Name=GLPL;Signature=Motif 3;pvalue=7.81e-15;3.02e-11;sequence=CGGVPLAVKTLGRLLYTKTDE
CaPtr1	fimo	sequence_motif	270	284	136	+	.	Name=Kin-2;Signature=Motif 4;pvalue=2.62e-14;1.36e-10;sequence=YLLVLDDVWNEDQHK
CaPtr1	fimo	sequence_motif	297	316	94.1	+	.	Name=RNBS-B;Signature=Motif 5;pvalue=3.87e-10;7.56e-07;sequence=SGSKIVVTTRSKMAALITGT
CaPtr1	fimo	sequence_motif	218	246	127	+	.	Name=RNBS-A;Signature=Motif 6;pvalue=2.17e-13;6.76e-10;sequence=NFDLRMWVSISEDFSLRKIIEKILRSATG
CaPtr1	fimo	sequence_motif	487	507	89.6	+	.	Name=MHD;Signature=Motif 7;pvalue=1.08e-09;1.9e-06;sequence=CKIHSLVHDLAQSVAGAECLN
CaPtr1	fimo	sequence_motif	456	476	97.1	+	.	Name=linker;Signature=Motif 8;pvalue=1.94e-10;4.06e-07;sequence=LEDIGNQYFDELLSRFCFLDV
CaPtr1	fimo	sequence_motif	401	415	84.6	+	.	Name=NB-ARC motif 12;Signature=Motif 12;pvalue=3.47e-09;8.86e-06;sequence=ILPILRLSYEQMPSH
CaPtr1	fimo	sequence_motif	71	87	65.3	+	.	Name=CC-EDVID;Signature=Motif 16;pvalue=2.94e-07;0.000635;sequence=DVVYDVDDLMDDLSTQL
CaPtr1	Gene3D	Gene3D	324	408	5.4E-14	+	.	Name=Apoptotic protease-activating factors, helical domain;Signature=G3DSA:1.10.8.430;InterProScan=IPR042197;ID=match$1717_324_408
CaPtr1	CDD	CDD	13	133	3.86708E-14	+	.	Name=RX-CC_like;Signature=cd14798;InterProScan=IPR038005;ID=match$1718_13_133
CaPtr1	Pfam	Pfam	10	93	3.1E-23	+	.	Name=Rx N-terminal domain;Signature=PF18052;InterProScan=IPR041118;ID=match$1719_10_93
CaPtr1	PRINTS	PRINTS	191	206	2.8E-19	+	.	Name=Disease resistance protein signature;Signature=PR00364;InterProScan=Not integrated;ID=match$1720_191_206
CaPtr1	PRINTS	PRINTS	264	278	2.8E-19	+	.	Name=Disease resistance protein signature;Signature=PR00364;InterProScan=Not integrated;ID=match$1720_264_278
CaPtr1	PRINTS	PRINTS	360	374	2.8E-19	+	.	Name=Disease resistance protein signature;Signature=PR00364;InterProScan=Not integrated;ID=match$1720_360_374
CaPtr1	PRINTS	PRINTS	613	629	2.8E-19	+	.	Name=Disease resistance protein signature;Signature=PR00364;InterProScan=Not integrated;ID=match$1720_613_629
CaPtr1	SUPERFAMILY	SUPERFAMILY	154	423	5.07E-68	+	.	Name=P-loop containing nucleoside triphosphate hydrolase;Signature=SSF52540;InterProScan=IPR027417;ID=match$1721_154_423
CaPtr1	Gene3D	Gene3D	10	133	7.3E-23	+	.	Name=Rx N-terminal domain;Signature=G3DSA:1.20.5.4130;InterProScan=Not integrated;ID=match$1722_10_133
CaPtr1	Gene3D	Gene3D	150	314	1.5E-39	+	.	Name=P-loop containing nucleoside triphosphate hydrolase;Signature=G3DSA:3.40.50.300;InterProScan=Not integrated;ID=match$1723_150_314
CaPtr1	Gene3D	Gene3D	409	500	1.5E-10	+	.	Name=Winged helix-like DNA-binding domain superfamily;Signature=G3DSA:1.10.10.10;InterProScan=IPR036388;ID=match$1724_409_500
CaPtr1	Gene3D	Gene3D	505	822	7.5E-43	+	.	Name=Leucine-rich repeat domain superfamily;Signature=G3DSA:3.80.10.10;InterProScan=IPR032675;ID=match$1725_505_822
CaPtr1	Pfam	Pfam	172	410	2.3E-46	+	.	Name=NB-ARC domain;Signature=PF00931;InterProScan=IPR002182;ID=match$1726_172_410
CaPtr1	SUPERFAMILY	SUPERFAMILY	488	810	1.25E-37	+	.	Name=Leucine-rich repeat domain superfamily;Signature=SSF52058;InterProScan=Not integrated;ID=match$1727_488_810
CAR1	fimo	sequence_motif	189	209	142	+	.	Name=P-loop;Signature=Motif 1;pvalue=6.75e-15;1.12e-11;sequence=SICGMGGLGKTTLAKQIFHHH
CAR1	fimo	sequence_motif	425	453	169	+	.	Name=RNBS-D;Signature=Motif 2;pvalue=1.17e-17;2.04e-14;sequence=VKQCFLYFAHYPEDYEVHVGTLVSYCIAE
CAR1	fimo	sequence_motif	362	382	138	+	.	Name=GLPL;Signature=Motif 3;pvalue=1.65e-14;5.87e-11;sequence=CGGLPLAITVLGGLLATKSTW
CAR1	fimo	sequence_motif	270	284	109	+	.	Name=Kin-2;Signature=Motif 4;pvalue=1.15e-11;2.7e-08;sequence=CLIVLDDIWGKDAWD
CAR1	fimo	sequence_motif	294	313	112	+	.	Name=RNBS-B;Signature=Motif 5;pvalue=6.05e-12;1.9e-08;sequence=TGSEIILTTRNKEVALYADP
CAR1	fimo	sequence_motif	214	242	100	+	.	Name=RNBS-A;Signature=Motif 6;pvalue=9.33e-11;1.85e-07;sequence=HFDRFAWVYVSQDCRRRHVWQDIFLNLSY
CAR1	fimo	sequence_motif	500	520	156	+	.	Name=MHD;Signature=Motif 7;pvalue=2.48e-16;2e-12;sequence=CRMHDLMREVCLQKAKQESFV
CAR1	fimo	sequence_motif	468	488	120	+	.	Name=linker;Signature=Motif 8;pvalue=9.86e-13;3.01e-09;sequence=VEDVGQDYLEELVKRSMVMVG
CAR1	fimo	sequence_motif	410	424	74.4	+	.	Name=NB-ARC motif 12;Signature=Motif 12;pvalue=3.64e-08;7.66e-05;sequence=VADVLCLSYEYLPPH
CAR1	fimo	sequence_motif	67	83	120	+	.	Name=CC-EDVID;Signature=Motif 16;pvalue=9.94e-13;1.17e-08;sequence=EASYDAEDILEAFFLKA
CAR1	fimo	sequence_motif	8	43	96.3	+	.	Name=CC;Signature=Motif 17;pvalue=2.34e-10;6.44e-07;sequence=VTVQKLGQLLLEEPLFLFGIGDQVKQLQDELKRLNC
CAR1	Gene3D	Gene3D	5	112	4.2E-23	+	.	Name=Rx N-terminal domain;Signature=G3DSA:1.20.5.4130;InterProScan=Not integrated;ID=match$4300_5_112
CAR1	SUPERFAMILY	SUPERFAMILY	502	825	3.06E-19	+	.	Name=Leucine-rich repeat domain superfamily;Signature=SSF52058;InterProScan=Not integrated;ID=match$4301_502_825
CAR1	Pfam	Pfam	168	419	8.6E-63	+	.	Name=NB-ARC domain;Signature=PF00931;InterProScan=IPR002182;ID=match$4302_168_419
CAR1	Gene3D	Gene3D	148	313	4.7E-38	+	.	Name=P-loop containing nucleoside triphosphate hydrolase;Signature=G3DSA:3.40.50.300;InterProScan=Not integrated;ID=match$4303_148_313
CAR1	Gene3D	Gene3D	323	415	1.0E-13	+	.	Name=Apoptotic protease-activating factors, helical domain;Signature=G3DSA:1.10.8.430;InterProScan=IPR042197;ID=match$4304_323_415
CAR1	Gene3D	Gene3D	416	510	8.5E-17	+	.	Name=Winged helix-like DNA-binding domain superfamily;Signature=G3DSA:1.10.10.10;InterProScan=IPR036388;ID=match$4305_416_510
CAR1	Pfam	Pfam	5	90	1.1E-22	+	.	Name=Rx N-terminal domain;Signature=PF18052;InterProScan=IPR041118;ID=match$4306_5_90
CAR1	PRINTS	PRINTS	187	202	1.4E-19	+	.	Name=Disease resistance protein signature;Signature=PR00364;InterProScan=Not integrated;ID=match$4307_187_202
CAR1	PRINTS	PRINTS	264	278	1.4E-19	+	.	Name=Disease resistance protein signature;Signature=PR00364;InterProScan=Not integrated;ID=match$4307_264_278
CAR1	PRINTS	PRINTS	362	376	1.4E-19	+	.	Name=Disease resistance protein signature;Signature=PR00364;InterProScan=Not integrated;ID=match$4307_362_376
CAR1	PRINTS	PRINTS	567	583	1.4E-19	+	.	Name=Disease resistance protein signature;Signature=PR00364;InterProScan=Not integrated;ID=match$4307_567_583
CAR1	SUPERFAMILY	SUPERFAMILY	149	432	2.91E-64	+	.	Name=P-loop containing nucleoside triphosphate hydrolase;Signature=SSF52540;InterProScan=IPR027417;ID=match$4308_149_432
CAR1	Gene3D	Gene3D	511	834	5.7E-22	+	.	Name=Leucine-rich repeat domain superfamily;Signature=G3DSA:3.80.10.10;InterProScan=IPR032675;ID=match$4309_511_834
CAR1	CDD	CDD	2	126	1.35505E-31	+	.	Name=RX-CC_like;Signature=cd14798;InterProScan=IPR038005;ID=match$4310_2_126
CcRpp1	fimo	sequence_motif	188	208	197	+	.	Name=P-loop;Signature=Motif 1;pvalue=2.01e-20;2.33e-16;sequence=SIIGMGGLGKTTLARKVYNDS
CcRpp1	fimo	sequence_motif	430	458	175	+	.	Name=RNBS-D;Signature=Motif 2;pvalue=2.92e-18;5.49e-15;sequence=LKPCFLYFGIFPEDFEIPVRPLLQQWVAE
CcRpp1	fimo	sequence_motif	372	392	152	+	.	Name=GLPL;Signature=Motif 3;pvalue=5.73e-16;3.45e-12;sequence=CRGLPLSIVVLAGLLANKEKS
CcRpp1	fimo	sequence_motif	285	299	104	+	.	Name=Kin-2;Signature=Motif 4;pvalue=4.14e-11;7.96e-08;sequence=YLVVLDDLWKTQDWD
CcRpp1	fimo	sequence_motif	310	329	95.9	+	.	Name=RNBS-B;Signature=Motif 5;pvalue=2.59e-10;5.13e-07;sequence=RGNRILITSRLKEVALHTSL
CcRpp1	fimo	sequence_motif	213	241	72.2	+	.	Name=RNBS-A;Signature=Motif 6;pvalue=6.01e-08;9.8e-05;sequence=GFSCCVWVYVSNECRAKELLLSLLKHLRP
CcRpp1	fimo	sequence_motif	500	520	105	+	.	Name=MHD;Signature=Motif 7;pvalue=3.06e-11;6.56e-08;sequence=CHIHDLLRDLCVSQSKGDKIF
CcRpp1	fimo	sequence_motif	469	489	127	+	.	Name=linker;Signature=Motif 8;pvalue=1.77e-13;6.51e-10;sequence=PDDVAEDYLYELIDRSLVQVA
CcRpp1	fimo	sequence_motif	338	352	134	+	.	Name=RNBS-C;Signature=Motif 10;pvalue=3.86e-14;1.95e-09;sequence=LSQEESWELFRRKVF
CcRpp1	fimo	sequence_motif	64	80	87.9	+	.	Name=CC-EDVID;Signature=Motif 16;pvalue=1.63e-09;5.85e-06;sequence=DVAHEAEDVIDTYVAKV
CcRpp1	fimo	sequence_motif	8	43	103	+	.	Name=CC;Signature=Motif 17;pvalue=4.61e-11;1.34e-07;sequence=FVLDHLSQLVEHEARLLSGVEDKVKSLERELQMINV
CcRpp1	PRINTS	PRINTS	186	201	6.4E-11	+	.	Name=Disease resistance protein signature;Signature=PR00364;InterProScan=Not integrated;ID=match$388_186_201
CcRpp1	PRINTS	PRINTS	372	386	6.4E-11	+	.	Name=Disease resistance protein signature;Signature=PR00364;InterProScan=Not integrated;ID=match$388_372_386
CcRpp1	PRINTS	PRINTS	862	878	6.4E-11	+	.	Name=Disease resistance protein signature;Signature=PR00364;InterProScan=Not integrated;ID=match$388_862_878
CcRpp1	Gene3D	Gene3D	423	514	1.9E-22	+	.	Name=Winged helix-like DNA-binding domain superfamily;Signature=G3DSA:1.10.10.10;InterProScan=IPR036388;ID=match$389_423_514
CcRpp1	Pfam	Pfam	173	425	2.2E-56	+	.	Name=NB-ARC domain;Signature=PF00931;InterProScan=IPR002182;ID=match$390_173_425
CcRpp1	SUPERFAMILY	SUPERFAMILY	148	437	5.73E-63	+	.	Name=P-loop containing nucleoside triphosphate hydrolase;Signature=SSF52540;InterProScan=IPR027417;ID=match$391_148_437
CcRpp1	CDD	CDD	2	121	2.25326E-25	+	.	Name=RX-CC_like;Signature=cd14798;InterProScan=IPR038005;ID=match$392_2_121
CcRpp1	Gene3D	Gene3D	145	330	5.3E-36	+	.	Name=P-loop containing nucleoside triphosphate hydrolase;Signature=G3DSA:3.40.50.300;InterProScan=Not integrated;ID=match$393_145_330
CcRpp1	Gene3D	Gene3D	5	105	9.6E-16	+	.	Name=Rx N-terminal domain;Signature=G3DSA:1.20.5.4130;InterProScan=Not integrated;ID=match$394_5_105
CcRpp1	Gene3D	Gene3D	337	422	1.0E-15	+	.	Name=Apoptotic protease-activating factors, helical domain;Signature=G3DSA:1.10.8.430;InterProScan=IPR042197;ID=match$395_337_422
CcRpp1	SUPERFAMILY	SUPERFAMILY	502	896	8.16E-26	+	.	Name=Leucine-rich repeat domain superfamily;Signature=SSF52058;InterProScan=Not integrated;ID=match$396_502_896
CcRpp1	Pfam	Pfam	5	84	1.0E-14	+	.	Name=Rx N-terminal domain;Signature=PF18052;InterProScan=IPR041118;ID=match$397_5_84
CcRpp1	Gene3D	Gene3D	520	918	4.5E-29	+	.	Name=Leucine-rich repeat domain superfamily;Signature=G3DSA:3.80.10.10;InterProScan=IPR032675;ID=match$398_520_918
CD3_1	fimo	sequence_motif	214	234	144	+	.	Name=P-loop;Signature=Motif 1;pvalue=4.01e-15;7.13e-12;sequence=GIHGVSGSGKSTLAQFVYAHE
CD3_1	fimo	sequence_motif	445	473	223	+	.	Name=RNBS-D;Signature=Motif 2;pvalue=4.98e-23;1.76e-19;sequence=ARRCFAYCSIFPRRHRLYRDELVRLWMAE
CD3_1	fimo	sequence_motif	395	415	116	+	.	Name=GLPL;Signature=Motif 3;pvalue=2.62e-12;6.09e-09;sequence=LKGSPLAARTVGGNLRRQQDV
CD3_1	fimo	sequence_motif	300	314	101	+	.	Name=Kin-2;Signature=Motif 4;pvalue=8.48e-11;1.45e-07;sequence=FLLVLDDVWCNADVG
CD3_1	fimo	sequence_motif	330	349	102	+	.	Name=RNBS-B;Signature=Motif 5;pvalue=5.67e-11;1.3e-07;sequence=KGSKILVTTRSKYALPDLCP
CD3_1	fimo	sequence_motif	245	273	171	+	.	Name=RNBS-A;Signature=Motif 6;pvalue=7.89e-18;4.13e-14;sequence=HFDLVMWVHVSQDFSVWGIFKELYEAASD
CD3_1	fimo	sequence_motif	517	537	109	+	.	Name=MHD;Signature=Motif 7;pvalue=1.35e-11;2.95e-08;sequence=YLVHDLLYDLAGAVAGTDCFR
CD3_1	fimo	sequence_motif	485	505	129	+	.	Name=linker;Signature=Motif 8;pvalue=1.12e-13;4.25e-10;sequence=AEDVGLGIFNELLSISFLQPG
CD3_1	fimo	sequence_motif	361	375	71.5	+	.	Name=RNBS-C;Signature=Motif 10;pvalue=7.1e-08;0.000113;sequence=VDDTAFFELFMHYAL
CD3_1	fimo	sequence_motif	24	38	69.8	+	.	Name=NB-ARC motif 12;Signature=Motif 12;pvalue=1.05e-07;0.000204;sequence=ISKLLAKGFDYLEYD
CD3_1	fimo	sequence_motif	78	94	98.4	+	.	Name=CC-EDVID;Signature=Motif 16;pvalue=1.44e-10;6.69e-07;sequence=YAFYEAEEILDAVEYHC
CD3_1	SUPERFAMILY	SUPERFAMILY	169	452	3.6E-45	+	.	Name=P-loop containing nucleoside triphosphate hydrolase;Signature=SSF52540;InterProScan=IPR027417;ID=match$4943_169_452
CD3_1	Gene3D	Gene3D	362	429	5.5E-6	+	.	Name=Apoptotic protease-activating factors, helical domain;Signature=G3DSA:1.10.8.430;InterProScan=IPR042197;ID=match$4944_362_429
CD3_1	Gene3D	Gene3D	570	910	4.7E-20	+	.	Name=Leucine-rich repeat domain superfamily;Signature=G3DSA:3.80.10.10;InterProScan=IPR032675;ID=match$4945_570_910
CD3_1	PRINTS	PRINTS	212	227	6.5E-15	+	.	Name=Disease resistance protein signature;Signature=PR00364;InterProScan=Not integrated;ID=match$4946_212_227
CD3_1	PRINTS	PRINTS	294	308	6.5E-15	+	.	Name=Disease resistance protein signature;Signature=PR00364;InterProScan=Not integrated;ID=match$4946_294_308
CD3_1	PRINTS	PRINTS	395	409	6.5E-15	+	.	Name=Disease resistance protein signature;Signature=PR00364;InterProScan=Not integrated;ID=match$4946_395_409
CD3_1	PRINTS	PRINTS	662	678	6.5E-15	+	.	Name=Disease resistance protein signature;Signature=PR00364;InterProScan=Not integrated;ID=match$4946_662_678
CD3_1	Pfam	Pfam	211	423	2.7E-32	+	.	Name=NB-ARC domain;Signature=PF00931;InterProScan=IPR002182;ID=match$4947_211_423
CD3_1	Gene3D	Gene3D	164	347	6.9E-32	+	.	Name=P-loop containing nucleoside triphosphate hydrolase;Signature=G3DSA:3.40.50.300;InterProScan=Not integrated;ID=match$4948_164_347
CD3_1	Gene3D	Gene3D	434	529	8.2E-11	+	.	Name=Winged helix-like DNA-binding domain superfamily;Signature=G3DSA:1.10.10.10;InterProScan=IPR036388;ID=match$4949_434_529
CD3_1	SUPERFAMILY	SUPERFAMILY	520	909	1.47E-16	+	.	Name=Leucine-rich repeat domain superfamily;Signature=SSF52058;InterProScan=Not integrated;ID=match$4950_520_909
CHS1	fimo	sequence_motif	204	224	123	+	.	Name=P-loop;Signature=Motif 1;pvalue=4.57e-13;6.15e-10;sequence=GIWGSSGVGKTTLARYTYAEI
CHS1	fimo	sequence_motif	362	382	70.6	+	.	Name=GLPL;Signature=Motif 3;pvalue=8.72e-08;9.56e-05;sequence=AGFLPVTIRLFGSFLTGRDKE
CHS1	fimo	sequence_motif	328	342	61.3	+	.	Name=RNBS-C;Signature=Motif 10;pvalue=7.44e-07;0.000957;sequence=LRYDEALQLFSRFAF
CHS1	fimo	sequence_motif	99	130	62.8	+	.	Name=TIR-3;Signature=Motif 13;pvalue=5.22e-07;0.00268;sequence=LTVIPVFLTKHPLDVEKVSQIFPERAKIWRTA
CHS1	Pfam	Pfam	33	122	2.6E-7	+	.	Name=TIR domain;Signature=PF01582;InterProScan=IPR000157;ID=match$1332_33_122
CHS1	Gene3D	Gene3D	168	321	1.9E-20	+	.	Name=P-loop containing nucleoside triphosphate hydrolase;Signature=G3DSA:3.40.50.300;InterProScan=Not integrated;ID=match$1333_168_321
CHS1	Gene3D	Gene3D	10	167	1.5E-14	+	.	Name=Toll/interleukin-1 receptor homology (TIR) domain superfamily;Signature=G3DSA:3.40.50.10140;InterProScan=IPR035897;ID=match$1334_10_167
CHS1	SUPERFAMILY	SUPERFAMILY	172	405	4.35E-39	+	.	Name=P-loop containing nucleoside triphosphate hydrolase;Signature=SSF52540;InterProScan=IPR027417;ID=match$1335_172_405
CHS1	Gene3D	Gene3D	327	407	1.1E-9	+	.	Name=Apoptotic protease-activating factors, helical domain;Signature=G3DSA:1.10.8.430;InterProScan=IPR042197;ID=match$1336_327_407
CHS1	CDD	CDD	205	278	0.00146538	+	.	Name=AAA;Signature=cd00009;InterProScan=Not integrated;ID=match$1337_205_278
CHS1	SUPERFAMILY	SUPERFAMILY	5	134	6.15E-10	+	.	Name=Toll/interleukin-1 receptor homology (TIR) domain superfamily;Signature=SSF52200;InterProScan=IPR035897;ID=match$1338_5_134
CHS1	Pfam	Pfam	183	400	1.9E-15	+	.	Name=NB-ARC domain;Signature=PF00931;InterProScan=IPR002182;ID=match$1339_183_400
CHS1	PRINTS	PRINTS	202	217	1.7E-11	+	.	Name=Disease resistance protein signature;Signature=PR00364;InterProScan=Not integrated;ID=match$1340_202_217
CHS1	PRINTS	PRINTS	269	283	1.7E-11	+	.	Name=Disease resistance protein signature;Signature=PR00364;InterProScan=Not integrated;ID=match$1340_269_283
CHS1	PRINTS	PRINTS	362	376	1.7E-11	+	.	Name=Disease resistance protein signature;Signature=PR00364;InterProScan=Not integrated;ID=match$1340_362_376
CHS3	fimo	sequence_motif	193	213	209	+	.	Name=P-loop;Signature=Motif 1;pvalue=1.36e-21;5.04e-17;sequence=GIWGMPGIGKTTLAKAVFNHM
CHS3	fimo	sequence_motif	360	380	66.2	+	.	Name=GLPL;Signature=Motif 3;pvalue=2.36e-07;0.000254;sequence=VNGNPLALSIYGRELMGKKSE
CHS3	fimo	sequence_motif	273	287	64.1	+	.	Name=Kin-2;Signature=Motif 4;pvalue=3.86e-07;0.000353;sequence=ILVVLDDVRDSLAAE
CHS3	fimo	sequence_motif	298	317	80.4	+	.	Name=RNBS-B;Signature=Motif 5;pvalue=9.16e-09;1.39e-05;sequence=SGSLIIITSVDKQVFAFCQI
CHS3	fimo	sequence_motif	326	340	97	+	.	Name=RNBS-C;Signature=Motif 10;pvalue=2e-10;7.04e-07;sequence=LNVHEALQLFSQSVF
CHS3	SUPERFAMILY	SUPERFAMILY	154	418	4.97E-49	+	.	Name=P-loop containing nucleoside triphosphate hydrolase;Signature=SSF52540;InterProScan=IPR027417;ID=match$2615_154_418
CHS3	Gene3D	Gene3D	708	852	1.2E-11	+	.	Name=Leucine-rich repeat domain superfamily;Signature=G3DSA:3.80.10.10;InterProScan=IPR032675;ID=match$2616_708_852
CHS3	SUPERFAMILY	SUPERFAMILY	533	848	3.47E-31	+	.	Name=Leucine-rich repeat domain superfamily;Signature=SSF52058;InterProScan=Not integrated;ID=match$2617_533_848
CHS3	PRINTS	PRINTS	191	206	4.6E-21	+	.	Name=Disease resistance protein signature;Signature=PR00364;InterProScan=Not integrated;ID=match$2618_191_206
CHS3	PRINTS	PRINTS	267	281	4.6E-21	+	.	Name=Disease resistance protein signature;Signature=PR00364;InterProScan=Not integrated;ID=match$2618_267_281
CHS3	PRINTS	PRINTS	360	374	4.6E-21	+	.	Name=Disease resistance protein signature;Signature=PR00364;InterProScan=Not integrated;ID=match$2618_360_374
CHS3	PRINTS	PRINTS	768	784	4.6E-21	+	.	Name=Disease resistance protein signature;Signature=PR00364;InterProScan=Not integrated;ID=match$2618_768_784
CHS3	Gene3D	Gene3D	1237	1311	6.8E-10	+	.	Name=Cysteine Rich Protein;Signature=G3DSA:2.10.110.10;InterProScan=Not integrated;ID=match$2619_1237_1311
CHS3	Gene3D	Gene3D	169	320	2.5E-25	+	.	Name=P-loop containing nucleoside triphosphate hydrolase;Signature=G3DSA:3.40.50.300;InterProScan=Not integrated;ID=match$2620_169_320
CHS3	SUPERFAMILY	SUPERFAMILY	1238	1270	6.16E-5	+	.	Name=Cysteine Rich Protein;Signature=SSF57716;InterProScan=Not integrated;ID=match$2621_1238_1270
CHS3	CDD	CDD	166	294	0.00113276	+	.	Name=AAA;Signature=cd00009;InterProScan=Not integrated;ID=match$2622_166_294
CHS3	CDD	CDD	1240	1291	2.91303E-19	+	.	Name=LIM_DA1;Signature=cd09396;InterProScan=Not integrated;ID=match$2623_1240_1291
CHS3	Pfam	Pfam	1240	1291	3.0E-8	+	.	Name=LIM domain;Signature=PF00412;InterProScan=IPR001781;ID=match$2624_1240_1291
CHS3	Gene3D	Gene3D	501	707	3.1E-17	+	.	Name=Leucine-rich repeat domain superfamily;Signature=G3DSA:3.80.10.10;InterProScan=IPR032675;ID=match$2625_501_707
CHS3	SUPERFAMILY	SUPERFAMILY	395	495	1.85E-8	+	.	Name=Winged helix DNA-binding domain superfamily;Signature=SSF46785;InterProScan=IPR036390;ID=match$2626_395_495
CHS3	Pfam	Pfam	178	379	3.1E-20	+	.	Name=NB-ARC domain;Signature=PF00931;InterProScan=IPR002182;ID=match$2627_178_379
CHS3	Pfam	Pfam	1387	1602	5.7E-87	+	.	Name=Protein DA1;Signature=PF12315;InterProScan=IPR022087;ID=match$2628_1387_1602
CHS3	SUPERFAMILY	SUPERFAMILY	15	122	3.01E-5	+	.	Name=Toll/interleukin-1 receptor homology (TIR) domain superfamily;Signature=SSF52200;InterProScan=IPR035897;ID=match$2629_15_122
CHS3	Gene3D	Gene3D	14	168	1.3E-17	+	.	Name=Toll/interleukin-1 receptor homology (TIR) domain superfamily;Signature=G3DSA:3.40.50.10140;InterProScan=IPR035897;ID=match$2630_14_168
CHS3	Gene3D	Gene3D	325	408	6.8E-9	+	.	Name=Apoptotic protease-activating factors, helical domain;Signature=G3DSA:1.10.8.430;InterProScan=IPR042197;ID=match$2631_325_408
CHS3	SMART	SMART	1239	1290	1.6E-5	+	.	Name=Zinc finger, LIM-type;Signature=SM00132;InterProScan=IPR001781;ID=match$2632_1239_1290
CHS3	ProSiteProfiles	ProSiteProfiles	1238	1297	10.494	+	.	Name=LIM domain profile.;Signature=PS50023;InterProScan=IPR001781;ID=match$2634_1238_1297
CNL-11990	fimo	sequence_motif	172	192	143	+	.	Name=P-loop;Signature=Motif 1;pvalue=5.53e-15;9.23e-12;sequence=TITGMGGIGKTTLARKAYDHL
CNL-11990	fimo	sequence_motif	398	426	196	+	.	Name=RNBS-D;Signature=Motif 2;pvalue=2.79e-20;6.11e-17;sequence=LKPCFLSMSSFPEDFQVDTRRLIQLWIAE
CNL-11990	fimo	sequence_motif	341	361	69.2	+	.	Name=GLPL;Signature=Motif 3;pvalue=1.19e-07;0.000128;sequence=CQGLPLTISVIAGHLSKVANT
CNL-11990	fimo	sequence_motif	253	267	139	+	.	Name=Kin-2;Signature=Motif 4;pvalue=1.12e-14;9.47e-11;sequence=YLVVVDDIWTKNVWD
CNL-11990	fimo	sequence_motif	278	297	94.4	+	.	Name=RNBS-B;Signature=Motif 5;pvalue=3.62e-10;7.14e-07;sequence=NGSRILLTTRETEVAMYAST
CNL-11990	fimo	sequence_motif	197	225	102	+	.	Name=RNBS-A;Signature=Motif 6;pvalue=6.84e-11;1.39e-07;sequence=HFDILAWVTITQEFRNRNVLLEALRCILK
CNL-11990	fimo	sequence_motif	470	490	79.8	+	.	Name=MHD;Signature=Motif 7;pvalue=1.05e-08;1.44e-05;sequence=CGIHDILREFCLIEAEMTNHM
CNL-11990	fimo	sequence_motif	439	459	116	+	.	Name=linker;Signature=Motif 8;pvalue=2.33e-12;6.81e-09;sequence=LEEVAEHYLEDLISRNLIQAR
CNL-11990	Gene3D	Gene3D	391	482	2.1E-18	+	.	Name=Winged helix-like DNA-binding domain superfamily;Signature=G3DSA:1.10.10.10;InterProScan=IPR036388;ID=match$836_391_482
CNL-11990	Gene3D	Gene3D	1	117	3.1E-17	+	.	Name=Rx N-terminal domain;Signature=G3DSA:1.20.5.4130;InterProScan=Not integrated;ID=match$837_1_117
CNL-11990	SUPERFAMILY	SUPERFAMILY	144	403	4.83E-61	+	.	Name=P-loop containing nucleoside triphosphate hydrolase;Signature=SSF52540;InterProScan=IPR027417;ID=match$838_144_403
CNL-11990	SUPERFAMILY	SUPERFAMILY	547	875	4.42E-26	+	.	Name=Leucine-rich repeat domain superfamily;Signature=SSF52058;InterProScan=Not integrated;ID=match$839_547_875
CNL-11990	Pfam	Pfam	152	374	1.3E-58	+	.	Name=NB-ARC domain;Signature=PF00931;InterProScan=IPR002182;ID=match$840_152_374
CNL-11990	Gene3D	Gene3D	305	390	5.8E-13	+	.	Name=Apoptotic protease-activating factors, helical domain;Signature=G3DSA:1.10.8.430;InterProScan=IPR042197;ID=match$841_305_390
CNL-11990	Gene3D	Gene3D	130	299	1.3E-34	+	.	Name=P-loop containing nucleoside triphosphate hydrolase;Signature=G3DSA:3.40.50.300;InterProScan=Not integrated;ID=match$842_130_299
CNL-11990	PRINTS	PRINTS	170	185	4.1E-19	+	.	Name=Disease resistance protein signature;Signature=PR00364;InterProScan=Not integrated;ID=match$843_170_185
CNL-11990	PRINTS	PRINTS	247	261	4.1E-19	+	.	Name=Disease resistance protein signature;Signature=PR00364;InterProScan=Not integrated;ID=match$843_247_261
CNL-11990	PRINTS	PRINTS	341	355	4.1E-19	+	.	Name=Disease resistance protein signature;Signature=PR00364;InterProScan=Not integrated;ID=match$843_341_355
CNL-11990	PRINTS	PRINTS	760	776	4.1E-19	+	.	Name=Disease resistance protein signature;Signature=PR00364;InterProScan=Not integrated;ID=match$843_760_776
CNL-11990	Gene3D	Gene3D	561	786	4.0E-21	+	.	Name=Leucine-rich repeat domain superfamily;Signature=G3DSA:3.80.10.10;InterProScan=IPR032675;ID=match$844_561_786
CNL-11990	Gene3D	Gene3D	794	886	6.2E-9	+	.	Name=Leucine-rich repeat domain superfamily;Signature=G3DSA:3.80.10.10;InterProScan=IPR032675;ID=match$844_794_886
CSA1	fimo	sequence_motif	230	250	184	+	.	Name=P-loop;Signature=Motif 1;pvalue=3.69e-19;1.51e-15;sequence=GVVGMPGIGKTTLATMLYEKW
CSA1	fimo	sequence_motif	403	423	72.7	+	.	Name=GLPL;Signature=Motif 3;pvalue=5.38e-08;6.01e-05;sequence=TKGNPLALQMLGKELLGKDES
CSA1	fimo	sequence_motif	310	324	101	+	.	Name=Kin-2;Signature=Motif 4;pvalue=8.41e-11;1.44e-07;sequence=VLVILDNVSNKDQVD
CSA1	fimo	sequence_motif	335	354	61.2	+	.	Name=RNBS-B;Signature=Motif 5;pvalue=7.55e-07;0.000856;sequence=KGSKILITTSDKSLMIQSLV
CSA1	fimo	sequence_motif	102	133	153	+	.	Name=TIR-3;Signature=Motif 13;pvalue=5.25e-16;3.15e-12;sequence=LVVIPIFYKVQPVTVKELKGDFGDKFRELVKS
CSA1	fimo	sequence_motif	78	98	134	+	.	Name=TIR-2;Signature=Motif 15;pvalue=3.53e-14;1.98e-10;sequence=PRYTESKWCLKELAKMKERTE
CSA1	fimo	sequence_motif	16	48	216	+	.	Name=TIR-1;Signature=Motif 18;pvalue=2.24e-22;1.91e-18;sequence=QDQVFINFRGVELRKNFVSHLEKGLKRKGINAF
CSA1	Gene3D	Gene3D	554	751	1.2E-20	+	.	Name=Leucine-rich repeat domain superfamily;Signature=G3DSA:3.80.10.10;InterProScan=IPR032675;ID=match$977_554_751
CSA1	Gene3D	Gene3D	752	932	1.9E-31	+	.	Name=Leucine-rich repeat domain superfamily;Signature=G3DSA:3.80.10.10;InterProScan=IPR032675;ID=match$977_752_932
CSA1	SUPERFAMILY	SUPERFAMILY	573	909	1.62E-40	+	.	Name=Leucine-rich repeat domain superfamily;Signature=SSF52058;InterProScan=Not integrated;ID=match$978_573_909
CSA1	Pfam	Pfam	18	185	6.0E-37	+	.	Name=TIR domain;Signature=PF01582;InterProScan=IPR000157;ID=match$979_18_185
CSA1	ProSiteProfiles	ProSiteProfiles	15	152	20.267	+	.	Name=TIR domain profile.;Signature=PS50104;InterProScan=IPR000157;ID=match$981_15_152
CSA1	SMART	SMART	16	152	1.5E-44	+	.	Name=Toll/interleukin-1 receptor homology (TIR) domain;Signature=SM00255;InterProScan=IPR000157;ID=match$982_16_152
CSA1	Gene3D	Gene3D	188	354	1.4E-26	+	.	Name=P-loop containing nucleoside triphosphate hydrolase;Signature=G3DSA:3.40.50.300;InterProScan=Not integrated;ID=match$983_188_354
CSA1	Gene3D	Gene3D	12	180	8.2E-52	+	.	Name=Toll/interleukin-1 receptor homology (TIR) domain superfamily;Signature=G3DSA:3.40.50.10140;InterProScan=IPR035897;ID=match$984_12_180
CSA1	SUPERFAMILY	SUPERFAMILY	15	151	6.8E-27	+	.	Name=Toll/interleukin-1 receptor homology (TIR) domain superfamily;Signature=SSF52200;InterProScan=IPR035897;ID=match$985_15_151
CSA1	Pfam	Pfam	211	432	8.0E-18	+	.	Name=NB-ARC domain;Signature=PF00931;InterProScan=IPR002182;ID=match$986_211_432
CSA1	SUPERFAMILY	SUPERFAMILY	198	470	1.47E-43	+	.	Name=P-loop containing nucleoside triphosphate hydrolase;Signature=SSF52540;InterProScan=IPR027417;ID=match$987_198_470
CSA1	PRINTS	PRINTS	228	243	3.2E-18	+	.	Name=Disease resistance protein signature;Signature=PR00364;InterProScan=Not integrated;ID=match$988_228_243
CSA1	PRINTS	PRINTS	304	318	3.2E-18	+	.	Name=Disease resistance protein signature;Signature=PR00364;InterProScan=Not integrated;ID=match$988_304_318
CSA1	PRINTS	PRINTS	403	417	3.2E-18	+	.	Name=Disease resistance protein signature;Signature=PR00364;InterProScan=Not integrated;ID=match$988_403_417
CSA1	PRINTS	PRINTS	794	810	3.2E-18	+	.	Name=Disease resistance protein signature;Signature=PR00364;InterProScan=Not integrated;ID=match$988_794_810
CW9	fimo	sequence_motif	188	208	195	+	.	Name=P-loop;Signature=Motif 1;pvalue=2.92e-20;2.33e-16;sequence=SITGMGGIGKTTLARQVFNHE
CW9	fimo	sequence_motif	421	449	169	+	.	Name=RNBS-D;Signature=Motif 2;pvalue=1.34e-17;2.33e-14;sequence=LKHCFLYLAQFPEDFTIDLEKLSYYWAAE
CW9	fimo	sequence_motif	358	378	90.8	+	.	Name=GLPL;Signature=Motif 3;pvalue=8.37e-10;1.22e-06;sequence=CGGLPLALKVLGGLLVVHFTL
CW9	fimo	sequence_motif	266	280	92.3	+	.	Name=Kin-2;Signature=Motif 4;pvalue=5.92e-10;8.19e-07;sequence=ALIVLDDIWREEDWD
CW9	fimo	sequence_motif	290	309	115	+	.	Name=RNBS-B;Signature=Motif 5;pvalue=3.35e-12;1.14e-08;sequence=KGWKVLLTSRNEGVALRANP
CW9	fimo	sequence_motif	213	241	133	+	.	Name=RNBS-A;Signature=Motif 6;pvalue=5.54e-14;1.77e-10;sequence=HFAQLAWVCVSQQFTRKYVWQTILRKVGP
CW9	fimo	sequence_motif	493	513	94.5	+	.	Name=MHD;Signature=Motif 7;pvalue=3.49e-10;6.54e-07;sequence=CHLHDIVREVCLLKAEEENLI
CW9	fimo	sequence_motif	462	482	72.2	+	.	Name=linker;Signature=Motif 8;pvalue=5.97e-08;9.94e-05;sequence=IRKVGDGYIEELVKRNMVISE
CW9	fimo	sequence_motif	319	333	73.2	+	.	Name=RNBS-C;Signature=Motif 10;pvalue=4.81e-08;8.01e-05;sequence=LTPEESWTIFRRIVF
CW9	fimo	sequence_motif	67	83	106	+	.	Name=CC-EDVID;Signature=Motif 16;pvalue=2.23e-11;1.43e-07;sequence=EIVYDTEDIIETFLRKK
CW9	fimo	sequence_motif	8	43	113	+	.	Name=CC;Signature=Motif 17;pvalue=4.71e-12;1.53e-08;sequence=FGVEKLWDLLVRESDRFQGVKKQFNELRSDLNKLRC
CW9	Gene3D	Gene3D	414	506	2.3E-15	+	.	Name=Winged helix-like DNA-binding domain superfamily;Signature=G3DSA:1.10.10.10;InterProScan=IPR036388;ID=match$108_414_506
CW9	SUPERFAMILY	SUPERFAMILY	145	428	5.62E-67	+	.	Name=P-loop containing nucleoside triphosphate hydrolase;Signature=SSF52540;InterProScan=IPR027417;ID=match$109_145_428
CW9	Pfam	Pfam	167	416	2.7E-68	+	.	Name=NB-ARC domain;Signature=PF00931;InterProScan=IPR002182;ID=match$110_167_416
CW9	Gene3D	Gene3D	318	413	1.5E-11	+	.	Name=Apoptotic protease-activating factors, helical domain;Signature=G3DSA:1.10.8.430;InterProScan=IPR042197;ID=match$111_318_413
CW9	PRINTS	PRINTS	186	201	7.9E-18	+	.	Name=Disease resistance protein signature;Signature=PR00364;InterProScan=Not integrated;ID=match$112_186_201
CW9	PRINTS	PRINTS	260	274	7.9E-18	+	.	Name=Disease resistance protein signature;Signature=PR00364;InterProScan=Not integrated;ID=match$112_260_274
CW9	PRINTS	PRINTS	358	372	7.9E-18	+	.	Name=Disease resistance protein signature;Signature=PR00364;InterProScan=Not integrated;ID=match$112_358_372
CW9	CDD	CDD	2	123	2.82579E-25	+	.	Name=RX-CC_like;Signature=cd14798;InterProScan=IPR038005;ID=match$113_2_123
CW9	Gene3D	Gene3D	517	885	6.4E-32	+	.	Name=Leucine-rich repeat domain superfamily;Signature=G3DSA:3.80.10.10;InterProScan=IPR032675;ID=match$114_517_885
CW9	Gene3D	Gene3D	6	109	4.5E-17	+	.	Name=Rx N-terminal domain;Signature=G3DSA:1.20.5.4130;InterProScan=Not integrated;ID=match$115_6_109
CW9	Pfam	Pfam	6	86	3.5E-18	+	.	Name=Rx N-terminal domain;Signature=PF18052;InterProScan=IPR041118;ID=match$116_6_86
CW9	Gene3D	Gene3D	139	310	8.3E-38	+	.	Name=P-loop containing nucleoside triphosphate hydrolase;Signature=G3DSA:3.40.50.300;InterProScan=Not integrated;ID=match$117_139_310
CW9	SUPERFAMILY	SUPERFAMILY	496	872	2.38E-32	+	.	Name=Leucine-rich repeat domain superfamily;Signature=SSF52058;InterProScan=Not integrated;ID=match$118_496_872
DAR5	fimo	sequence_motif	273	287	69.4	+	.	Name=Kin-2;Signature=Motif 4;pvalue=1.16e-07;0.000111;sequence=ILLVLDDVWAEEESL
DAR5	CDD	CDD	347	402	1.10379E-19	+	.	Name=LIM_DA1;Signature=cd09396;InterProScan=Not integrated;ID=match$3960_347_402
DAR5	Pfam	Pfam	7	146	3.4E-49	+	.	Name=Arabidopsis broad-spectrum mildew resistance protein RPW8;Signature=PF05659;InterProScan=IPR008808;ID=match$3961_7_146
DAR5	Gene3D	Gene3D	327	404	1.1E-8	+	.	Name=Cysteine Rich Protein;Signature=G3DSA:2.10.110.10;InterProScan=Not integrated;ID=match$3962_327_404
DAR5	Gene3D	Gene3D	165	310	3.5E-19	+	.	Name=P-loop containing nucleoside triphosphate hydrolase;Signature=G3DSA:3.40.50.300;InterProScan=Not integrated;ID=match$3963_165_310
DAR5	Pfam	Pfam	178	305	5.3E-12	+	.	Name=NB-ARC domain;Signature=PF00931;InterProScan=IPR002182;ID=match$3964_178_305
DAR5	Pfam	Pfam	347	383	7.8E-8	+	.	Name=LIM domain;Signature=PF00412;InterProScan=IPR001781;ID=match$3965_347_383
DAR5	ProSiteProfiles	ProSiteProfiles	345	416	10.94	+	.	Name=LIM domain profile.;Signature=PS50023;InterProScan=IPR001781;ID=match$3966_345_416
DAR5	ProSiteProfiles	ProSiteProfiles	1	155	32.049	+	.	Name=RPW8 domain profile.;Signature=PS51153;InterProScan=IPR008808;ID=match$3967_1_155
DAR5	Pfam	Pfam	489	699	9.9E-84	+	.	Name=Protein DA1;Signature=PF12315;InterProScan=IPR022087;ID=match$3968_489_699
DAR5	SUPERFAMILY	SUPERFAMILY	172	319	3.46E-17	+	.	Name=P-loop containing nucleoside triphosphate hydrolase;Signature=SSF52540;InterProScan=IPR027417;ID=match$3969_172_319
DAR5	SMART	SMART	346	401	0.0025	+	.	Name=Zinc finger, LIM-type;Signature=SM00132;InterProScan=IPR001781;ID=match$3970_346_401
DES1	fimo	sequence_motif	197	217	162	+	.	Name=P-loop;Signature=Motif 1;pvalue=6.54e-17;1.48e-13;sequence=SIVGFGGLGKTTLAKAAYDKI
DES1	fimo	sequence_motif	428	456	195	+	.	Name=RNBS-D;Signature=Motif 2;pvalue=3.41e-20;7.17e-17;sequence=LKPCLLYLSIFPEDHAIVRGRLIWRWISE
DES1	fimo	sequence_motif	367	387	148	+	.	Name=GLPL;Signature=Motif 3;pvalue=1.5e-15;7.66e-12;sequence=CGGIPLAIITIASLLANKGQI
DES1	fimo	sequence_motif	277	291	143	+	.	Name=Kin-2;Signature=Motif 4;pvalue=5.18e-15;9.15e-11;sequence=YLIVVDDIWNEKAWE
DES1	fimo	sequence_motif	302	321	130	+	.	Name=RNBS-B;Signature=Motif 5;pvalue=9.64e-14;4.63e-10;sequence=PGSRLITTTRNVSVSTACCS
DES1	fimo	sequence_motif	220	248	115	+	.	Name=RNBS-A;Signature=Motif 6;pvalue=3.45e-12;9.33e-09;sequence=QFDCGAFVSVSQNPEMKKVLKDILYGLDK
DES1	fimo	sequence_motif	499	519	178	+	.	Name=MHD;Signature=Motif 7;pvalue=1.41e-18;9.43e-14;sequence=CRVHDMVLDLICSLSSEENFV
DES1	fimo	sequence_motif	468	488	143	+	.	Name=linker;Signature=Motif 8;pvalue=5.06e-15;2.7e-11;sequence=LYELGNSYFTELVNRSMVQPI
DES1	fimo	sequence_motif	332	346	82.7	+	.	Name=RNBS-C;Signature=Motif 10;pvalue=5.32e-09;1.27e-05;sequence=LSDDVSRRLFCKRVF
DES1	fimo	sequence_motif	413	427	65.7	+	.	Name=NB-ARC motif 12;Signature=Motif 12;pvalue=2.68e-07;0.000461;sequence=MKKILLFSYYDLPSY
DES1	fimo	sequence_motif	123	172	90	+	.	Name=monocot NLR CC-NBARC linker;Signature=Motif 14;pvalue=1e-09;1.29e-05;sequence=ALDEVVLQAKQLAELRQRYEQEMRDTSAHTSVDPRMMALYTDVTELVGIE
DES1	fimo	sequence_motif	71	87	115	+	.	Name=CC-EDVID;Signature=Motif 16;pvalue=2.86e-12;2.68e-08;sequence=ELSYQMEDIVDAFMVRV
DES1	fimo	sequence_motif	10	45	71.3	+	.	Name=CC;Signature=Motif 17;pvalue=7.46e-08;0.000172;sequence=PLLPKLAELLVGELTMEKQVRKGIVSLVTELKLMHV
DES1	Pfam	Pfam	7	91	4.0E-16	+	.	Name=Rx N-terminal domain;Signature=PF18052;InterProScan=IPR041118;ID=match$1629_7_91
DES1	Gene3D	Gene3D	421	511	2.7E-14	+	.	Name=Winged helix-like DNA-binding domain superfamily;Signature=G3DSA:1.10.10.10;InterProScan=IPR036388;ID=match$1630_421_511
DES1	PRINTS	PRINTS	195	210	5.7E-18	+	.	Name=Disease resistance protein signature;Signature=PR00364;InterProScan=Not integrated;ID=match$1631_195_210
DES1	PRINTS	PRINTS	271	285	5.7E-18	+	.	Name=Disease resistance protein signature;Signature=PR00364;InterProScan=Not integrated;ID=match$1631_271_285
DES1	PRINTS	PRINTS	367	381	5.7E-18	+	.	Name=Disease resistance protein signature;Signature=PR00364;InterProScan=Not integrated;ID=match$1631_367_381
DES1	PRINTS	PRINTS	574	590	5.7E-18	+	.	Name=Disease resistance protein signature;Signature=PR00364;InterProScan=Not integrated;ID=match$1631_574_590
DES1	SUPERFAMILY	SUPERFAMILY	156	435	1.11E-60	+	.	Name=P-loop containing nucleoside triphosphate hydrolase;Signature=SSF52540;InterProScan=IPR027417;ID=match$1632_156_435
DES1	Gene3D	Gene3D	157	322	1.8E-33	+	.	Name=P-loop containing nucleoside triphosphate hydrolase;Signature=G3DSA:3.40.50.300;InterProScan=Not integrated;ID=match$1633_157_322
DES1	CDD	CDD	6	127	7.74336E-16	+	.	Name=RX-CC_like;Signature=cd14798;InterProScan=IPR038005;ID=match$1634_6_127
DES1	Gene3D	Gene3D	6	146	2.4E-26	+	.	Name=Rx N-terminal domain;Signature=G3DSA:1.20.5.4130;InterProScan=Not integrated;ID=match$1635_6_146
DES1	Pfam	Pfam	172	421	6.8E-47	+	.	Name=NB-ARC domain;Signature=PF00931;InterProScan=IPR002182;ID=match$1636_172_421
DES1	SUPERFAMILY	SUPERFAMILY	485	857	5.44E-32	+	.	Name=Leucine-rich repeat domain superfamily;Signature=SSF52058;InterProScan=Not integrated;ID=match$1637_485_857
DES1	Gene3D	Gene3D	538	889	4.3E-32	+	.	Name=Leucine-rich repeat domain superfamily;Signature=G3DSA:3.80.10.10;InterProScan=IPR032675;ID=match$1638_538_889
DES1	Gene3D	Gene3D	332	420	3.7E-14	+	.	Name=Apoptotic protease-activating factors, helical domain;Signature=G3DSA:1.10.8.430;InterProScan=IPR042197;ID=match$1639_332_420
Dm1_Uk-3	fimo	sequence_motif	215	235	149	+	.	Name=P-loop;Signature=Motif 1;pvalue=1.33e-15;2.49e-12;sequence=GIWGPAGIGKTTIARTLFNKL
Dm1_Uk-3	fimo	sequence_motif	382	402	102	+	.	Name=GLPL;Signature=Motif 3;pvalue=5.86e-11;9.99e-08;sequence=CGNLPLGLSVVGASLRRKSKN
Dm1_Uk-3	fimo	sequence_motif	295	309	116	+	.	Name=Kin-2;Signature=Motif 4;pvalue=2.6e-12;7.22e-09;sequence=VLIILDDVDDLEQLE
Dm1_Uk-3	fimo	sequence_motif	320	339	110	+	.	Name=RNBS-B;Signature=Motif 5;pvalue=9.84e-12;2.78e-08;sequence=SGSRIIVTTEDKKILKAHRI
Dm1_Uk-3	fimo	sequence_motif	487	507	95.7	+	.	Name=MHD;Signature=Motif 7;pvalue=2.7e-10;5.08e-07;sequence=IEMHHLLQQLGKQIVLEQSKE
Dm1_Uk-3	fimo	sequence_motif	348	362	70.4	+	.	Name=RNBS-C;Signature=Motif 10;pvalue=9.12e-08;0.000144;sequence=PSEEEALEILCLSAF
Dm1_Uk-3	fimo	sequence_motif	419	433	60.2	+	.	Name=NB-ARC motif 12;Signature=Motif 12;pvalue=9.45e-07;0.00147;sequence=IDDILRIGYDRLSKE
Dm1_Uk-3	fimo	sequence_motif	103	134	302	+	.	Name=TIR-3;Signature=Motif 13;pvalue=6.67e-31;8.3e-26;sequence=QIVMTVFYEVDPSDVKKQSGEFGEAFEKTCQG
Dm1_Uk-3	fimo	sequence_motif	79	99	205	+	.	Name=TIR-2;Signature=Motif 15;pvalue=3.44e-21;1.19e-16;sequence=KKYASSSWCLDELVEILKCKE
Dm1_Uk-3	fimo	sequence_motif	16	48	256	+	.	Name=TIR-1;Signature=Motif 18;pvalue=2.38e-26;3.98e-22;sequence=RHHVFSSFHGPDVRKGFLSHLHSVFASKGITNF
Dm1_Uk-3	CDD	CDD	216	330	0.00759172	+	.	Name=AAA;Signature=cd00009;InterProScan=Not integrated;ID=match$4151_216_330
Dm1_Uk-3	PRINTS	PRINTS	382	396	1.1E-21	+	.	Name=Disease resistance protein signature;Signature=PR00364;InterProScan=Not integrated;ID=match$4152_382_396
Dm1_Uk-3	PRINTS	PRINTS	213	228	1.1E-21	+	.	Name=Disease resistance protein signature;Signature=PR00364;InterProScan=Not integrated;ID=match$4152_213_228
Dm1_Uk-3	PRINTS	PRINTS	289	303	1.1E-21	+	.	Name=Disease resistance protein signature;Signature=PR00364;InterProScan=Not integrated;ID=match$4152_289_303
Dm1_Uk-3	PRINTS	PRINTS	633	649	1.1E-21	+	.	Name=Disease resistance protein signature;Signature=PR00364;InterProScan=Not integrated;ID=match$4152_633_649
Dm1_Uk-3	Gene3D	Gene3D	11	181	1.2E-58	+	.	Name=Toll/interleukin-1 receptor homology (TIR) domain superfamily;Signature=G3DSA:3.40.50.10140;InterProScan=IPR035897;ID=match$4153_11_181
Dm1_Uk-3	SUPERFAMILY	SUPERFAMILY	538	849	6.35E-41	+	.	Name=Leucine-rich repeat domain superfamily;Signature=SSF52058;InterProScan=Not integrated;ID=match$4154_538_849
Dm1_Uk-3	Gene3D	Gene3D	349	431	2.7E-14	+	.	Name=Apoptotic protease-activating factors, helical domain;Signature=G3DSA:1.10.8.430;InterProScan=IPR042197;ID=match$4155_349_431
Dm1_Uk-3	Pfam	Pfam	196	417	4.5E-28	+	.	Name=NB-ARC domain;Signature=PF00931;InterProScan=IPR002182;ID=match$4156_196_417
Dm1_Uk-3	Pfam	Pfam	17	192	1.9E-49	+	.	Name=TIR domain;Signature=PF01582;InterProScan=IPR000157;ID=match$4157_17_192
Dm1_Uk-3	SMART	SMART	210	348	6.6E-4	+	.	Name=AAA+ ATPase domain;Signature=SM00382;InterProScan=IPR003593;ID=match$4158_210_348
Dm1_Uk-3	SMART	SMART	16	153	8.1E-51	+	.	Name=Toll/interleukin-1 receptor homology (TIR) domain;Signature=SM00255;InterProScan=IPR000157;ID=match$4160_16_153
Dm1_Uk-3	Gene3D	Gene3D	182	343	2.5E-30	+	.	Name=P-loop containing nucleoside triphosphate hydrolase;Signature=G3DSA:3.40.50.300;InterProScan=Not integrated;ID=match$4161_182_343
Dm1_Uk-3	SUPERFAMILY	SUPERFAMILY	177	441	1.7E-60	+	.	Name=P-loop containing nucleoside triphosphate hydrolase;Signature=SSF52540;InterProScan=IPR027417;ID=match$4162_177_441
Dm1_Uk-3	SUPERFAMILY	SUPERFAMILY	6	155	1.27E-35	+	.	Name=Toll/interleukin-1 receptor homology (TIR) domain superfamily;Signature=SSF52200;InterProScan=IPR035897;ID=match$4163_6_155
Dm1_Uk-3	Gene3D	Gene3D	536	704	6.7E-24	+	.	Name=Leucine-rich repeat domain superfamily;Signature=G3DSA:3.80.10.10;InterProScan=IPR032675;ID=match$4164_536_704
Dm1_Uk-3	Gene3D	Gene3D	705	841	4.2E-20	+	.	Name=Leucine-rich repeat domain superfamily;Signature=G3DSA:3.80.10.10;InterProScan=IPR032675;ID=match$4164_705_841
Dm1_Uk-3	SUPERFAMILY	SUPERFAMILY	418	505	2.99E-8	+	.	Name=Winged helix DNA-binding domain superfamily;Signature=SSF46785;InterProScan=IPR036390;ID=match$4165_418_505
Dm1_Uk-3	ProSiteProfiles	ProSiteProfiles	15	153	26.223	+	.	Name=TIR domain profile.;Signature=PS50104;InterProScan=IPR000157;ID=match$4166_15_153
DM10_Col-0	fimo	sequence_motif	214	234	135	+	.	Name=P-loop;Signature=Motif 1;pvalue=3.14e-14;4.8e-11;sequence=GIYGPAGIGKTTIARALHSRL
DM10_Col-0	fimo	sequence_motif	382	402	78.3	+	.	Name=GLPL;Signature=Motif 3;pvalue=1.49e-08;1.77e-05;sequence=CSNLPLGLRVMGSTLRGKKED
DM10_Col-0	fimo	sequence_motif	295	309	90.9	+	.	Name=Kin-2;Signature=Motif 4;pvalue=8.11e-10;1.02e-06;sequence=VLIILDDVDDLQQLE
DM10_Col-0	fimo	sequence_motif	320	339	117	+	.	Name=RNBS-B;Signature=Motif 5;pvalue=1.87e-12;6.69e-09;sequence=PGSRIIVTTEDQELLEQHDV
DM10_Col-0	fimo	sequence_motif	419	433	66.6	+	.	Name=NB-ARC motif 12;Signature=Motif 12;pvalue=2.17e-07;0.000387;sequence=IDGVLRVGYDHLCED
DM10_Col-0	fimo	sequence_motif	101	132	228	+	.	Name=TIR-3;Signature=Motif 13;pvalue=1.68e-23;2.79e-19;sequence=QIVMTVFYGVDPSDVRKQTGEFGIAFNKTCEG
DM10_Col-0	fimo	sequence_motif	77	97	185	+	.	Name=TIR-2;Signature=Motif 15;pvalue=3.18e-19;4.53e-15;sequence=KNYASSRWCLDELLEILKCRE
DM10_Col-0	fimo	sequence_motif	14	46	165	+	.	Name=TIR-1;Signature=Motif 18;pvalue=3.19e-17;1.78e-13;sequence=RYRVFTNFHGPDVRKTFLSHLRKQFSYNGISMF
DM10_Col-0	SMART	SMART	209	351	6.1E-4	+	.	Name=AAA+ ATPase domain;Signature=SM00382;InterProScan=IPR003593;ID=match$5567_209_351
DM10_Col-0	Gene3D	Gene3D	11	179	2.3E-63	+	.	Name=Toll/interleukin-1 receptor homology (TIR) domain superfamily;Signature=G3DSA:3.40.50.10140;InterProScan=IPR035897;ID=match$5569_11_179
DM10_Col-0	PRINTS	PRINTS	212	227	1.5E-21	+	.	Name=Disease resistance protein signature;Signature=PR00364;InterProScan=Not integrated;ID=match$5570_212_227
DM10_Col-0	PRINTS	PRINTS	289	303	1.5E-21	+	.	Name=Disease resistance protein signature;Signature=PR00364;InterProScan=Not integrated;ID=match$5570_289_303
DM10_Col-0	PRINTS	PRINTS	382	396	1.5E-21	+	.	Name=Disease resistance protein signature;Signature=PR00364;InterProScan=Not integrated;ID=match$5570_382_396
DM10_Col-0	PRINTS	PRINTS	782	798	1.5E-21	+	.	Name=Disease resistance protein signature;Signature=PR00364;InterProScan=Not integrated;ID=match$5570_782_798
DM10_Col-0	Gene3D	Gene3D	525	718	2.1E-24	+	.	Name=Leucine-rich repeat domain superfamily;Signature=G3DSA:3.80.10.10;InterProScan=IPR032675;ID=match$5571_525_718
DM10_Col-0	Gene3D	Gene3D	719	846	3.9E-12	+	.	Name=Leucine-rich repeat domain superfamily;Signature=G3DSA:3.80.10.10;InterProScan=IPR032675;ID=match$5571_719_846
DM10_Col-0	Gene3D	Gene3D	349	431	7.5E-12	+	.	Name=Apoptotic protease-activating factors, helical domain;Signature=G3DSA:1.10.8.430;InterProScan=IPR042197;ID=match$5572_349_431
DM10_Col-0	SUPERFAMILY	SUPERFAMILY	4	153	1.44E-37	+	.	Name=Toll/interleukin-1 receptor homology (TIR) domain superfamily;Signature=SSF52200;InterProScan=IPR035897;ID=match$5573_4_153
DM10_Col-0	ProSiteProfiles	ProSiteProfiles	13	151	27.074	+	.	Name=TIR domain profile.;Signature=PS50104;InterProScan=IPR000157;ID=match$5574_13_151
DM10_Col-0	SUPERFAMILY	SUPERFAMILY	175	440	9.67E-54	+	.	Name=P-loop containing nucleoside triphosphate hydrolase;Signature=SSF52540;InterProScan=IPR027417;ID=match$5575_175_440
DM10_Col-0	SMART	SMART	14	151	1.8E-49	+	.	Name=Toll/interleukin-1 receptor homology (TIR) domain;Signature=SM00255;InterProScan=IPR000157;ID=match$5576_14_151
DM10_Col-0	Pfam	Pfam	15	189	8.1E-52	+	.	Name=TIR domain;Signature=PF01582;InterProScan=IPR000157;ID=match$5577_15_189
DM10_Col-0	CDD	CDD	215	335	2.94016E-5	+	.	Name=AAA;Signature=cd00009;InterProScan=Not integrated;ID=match$5578_215_335
DM10_Col-0	Pfam	Pfam	192	415	1.2E-22	+	.	Name=NB-ARC domain;Signature=PF00931;InterProScan=IPR002182;ID=match$5579_192_415
DM10_Col-0	SUPERFAMILY	SUPERFAMILY	534	838	5.67E-39	+	.	Name=Leucine-rich repeat domain superfamily;Signature=SSF52058;InterProScan=Not integrated;ID=match$5580_534_838
DM10_Col-0	Gene3D	Gene3D	180	345	5.7E-26	+	.	Name=P-loop containing nucleoside triphosphate hydrolase;Signature=G3DSA:3.40.50.300;InterProScan=Not integrated;ID=match$5581_180_345
DM10_Tuescha9	fimo	sequence_motif	214	234	151	+	.	Name=P-loop;Signature=Motif 1;pvalue=8.26e-16;1.61e-12;sequence=GIYGPAGIGKTTIARALNSRL
DM10_Tuescha9	fimo	sequence_motif	382	402	78.3	+	.	Name=GLPL;Signature=Motif 3;pvalue=1.49e-08;1.77e-05;sequence=CSNLPLGLRVMGSTLRGKKED
DM10_Tuescha9	fimo	sequence_motif	295	309	90.9	+	.	Name=Kin-2;Signature=Motif 4;pvalue=8.11e-10;1.02e-06;sequence=VLIILDDVDDLQQLE
DM10_Tuescha9	fimo	sequence_motif	320	339	117	+	.	Name=RNBS-B;Signature=Motif 5;pvalue=1.87e-12;6.69e-09;sequence=PGSRIIVTTEDQELLEQHDV
DM10_Tuescha9	fimo	sequence_motif	419	433	66.6	+	.	Name=NB-ARC motif 12;Signature=Motif 12;pvalue=2.17e-07;0.000387;sequence=IDGVLRVGYDHLCED
DM10_Tuescha9	fimo	sequence_motif	101	132	228	+	.	Name=TIR-3;Signature=Motif 13;pvalue=1.68e-23;2.79e-19;sequence=QIVMTVFYGVDPSDVRKQTGEFGIAFNKTCEG
DM10_Tuescha9	fimo	sequence_motif	77	97	185	+	.	Name=TIR-2;Signature=Motif 15;pvalue=3.18e-19;4.53e-15;sequence=KNYASSRWCLDELLEILKCRE
DM10_Tuescha9	fimo	sequence_motif	14	46	167	+	.	Name=TIR-1;Signature=Motif 18;pvalue=1.94e-17;1.11e-13;sequence=RYRVFTSFHGPDVRKTFLSHLRKQFSYNGISMF
DM10_Tuescha9	ProSiteProfiles	ProSiteProfiles	13	151	27.111	+	.	Name=TIR domain profile.;Signature=PS50104;InterProScan=IPR000157;ID=match$400_13_151
DM10_Tuescha9	SUPERFAMILY	SUPERFAMILY	174	440	9.62E-54	+	.	Name=P-loop containing nucleoside triphosphate hydrolase;Signature=SSF52540;InterProScan=IPR027417;ID=match$401_174_440
DM10_Tuescha9	SUPERFAMILY	SUPERFAMILY	540	727	6.97E-27	+	.	Name=Leucine-rich repeat domain superfamily;Signature=SSF52058;InterProScan=Not integrated;ID=match$402_540_727
DM10_Tuescha9	Pfam	Pfam	15	189	1.7E-52	+	.	Name=TIR domain;Signature=PF01582;InterProScan=IPR000157;ID=match$403_15_189
DM10_Tuescha9	SMART	SMART	209	351	0.0062	+	.	Name=AAA+ ATPase domain;Signature=SM00382;InterProScan=IPR003593;ID=match$404_209_351
DM10_Tuescha9	SMART	SMART	14	151	2.3E-50	+	.	Name=Toll/interleukin-1 receptor homology (TIR) domain;Signature=SM00255;InterProScan=IPR000157;ID=match$405_14_151
DM10_Tuescha9	Gene3D	Gene3D	349	431	4.7E-12	+	.	Name=Apoptotic protease-activating factors, helical domain;Signature=G3DSA:1.10.8.430;InterProScan=IPR042197;ID=match$406_349_431
DM10_Tuescha9	Gene3D	Gene3D	503	728	3.3E-27	+	.	Name=Leucine-rich repeat domain superfamily;Signature=G3DSA:3.80.10.10;InterProScan=IPR032675;ID=match$407_503_728
DM10_Tuescha9	Pfam	Pfam	192	415	6.2E-23	+	.	Name=NB-ARC domain;Signature=PF00931;InterProScan=IPR002182;ID=match$408_192_415
DM10_Tuescha9	SUPERFAMILY	SUPERFAMILY	4	153	1.22E-38	+	.	Name=Toll/interleukin-1 receptor homology (TIR) domain superfamily;Signature=SSF52200;InterProScan=IPR035897;ID=match$409_4_153
DM10_Tuescha9	Gene3D	Gene3D	180	345	3.2E-26	+	.	Name=P-loop containing nucleoside triphosphate hydrolase;Signature=G3DSA:3.40.50.300;InterProScan=Not integrated;ID=match$410_180_345
DM10_Tuescha9	CDD	CDD	215	335	1.96839E-4	+	.	Name=AAA;Signature=cd00009;InterProScan=Not integrated;ID=match$411_215_335
DM10_Tuescha9	Gene3D	Gene3D	11	179	2.9E-64	+	.	Name=Toll/interleukin-1 receptor homology (TIR) domain superfamily;Signature=G3DSA:3.40.50.10140;InterProScan=IPR035897;ID=match$412_11_179
DM10_Tuescha9	PRINTS	PRINTS	623	639	2.9E-23	+	.	Name=Disease resistance protein signature;Signature=PR00364;InterProScan=Not integrated;ID=match$413_623_639
DM10_Tuescha9	PRINTS	PRINTS	212	227	2.9E-23	+	.	Name=Disease resistance protein signature;Signature=PR00364;InterProScan=Not integrated;ID=match$413_212_227
DM10_Tuescha9	PRINTS	PRINTS	289	303	2.9E-23	+	.	Name=Disease resistance protein signature;Signature=PR00364;InterProScan=Not integrated;ID=match$413_289_303
DM10_Tuescha9	PRINTS	PRINTS	382	396	2.9E-23	+	.	Name=Disease resistance protein signature;Signature=PR00364;InterProScan=Not integrated;ID=match$413_382_396
Dm2d_Uk-1	fimo	sequence_motif	251	271	148	+	.	Name=P-loop;Signature=Motif 1;pvalue=1.74e-15;3.21e-12;sequence=GIWGPPGIGKTTIATCVFNRF
Dm2d_Uk-1	fimo	sequence_motif	420	440	115	+	.	Name=GLPL;Signature=Motif 3;pvalue=3.04e-12;6.7e-09;sequence=AGELPLGLKVLGSALRGKSKP
Dm2d_Uk-1	fimo	sequence_motif	333	347	95.3	+	.	Name=Kin-2;Signature=Motif 4;pvalue=2.91e-10;4.49e-07;sequence=VFLVLDEVDHLGQLD
Dm2d_Uk-1	fimo	sequence_motif	358	377	111	+	.	Name=RNBS-B;Signature=Motif 5;pvalue=8.21e-12;2.37e-08;sequence=PGSRIIITTEDLGVLKAHGI
Dm2d_Uk-1	fimo	sequence_motif	537	557	92.8	+	.	Name=MHD;Signature=Motif 7;pvalue=5.2e-10;9.47e-07;sequence=IHMHTLLEQFGRETSRKQFVH
Dm2d_Uk-1	fimo	sequence_motif	386	400	82	+	.	Name=RNBS-C;Signature=Motif 10;pvalue=6.34e-09;1.36e-05;sequence=PSNDEAFQIFCMNAF
Dm2d_Uk-1	fimo	sequence_motif	457	471	72.3	+	.	Name=NB-ARC motif 12;Signature=Motif 12;pvalue=5.82e-08;0.000117;sequence=IGSIIQFSFDALCEE
Dm2d_Uk-1	fimo	sequence_motif	138	169	275	+	.	Name=TIR-3;Signature=Motif 13;pvalue=3.43e-28;1e-23;sequence=QIVMTIFYEVEPTDIKKQTSEFGKAFTKTCRG
Dm2d_Uk-1	fimo	sequence_motif	114	134	202	+	.	Name=TIR-2;Signature=Motif 15;pvalue=6.9e-21;1.85e-16;sequence=RKYASSSWCLDELAEIMKCRE
Dm2d_Uk-1	fimo	sequence_motif	51	83	294	+	.	Name=TIR-1;Signature=Motif 18;pvalue=3.74e-30;1.46e-25;sequence=KHDVFPSFHGADVRRTFLSHILESFRRKGIDTF
Dm2d_Uk-1	ProSiteProfiles	ProSiteProfiles	50	188	26.966	+	.	Name=TIR domain profile.;Signature=PS50104;InterProScan=IPR000157;ID=match$5199_50_188
Dm2d_Uk-1	Gene3D	Gene3D	387	469	4.9E-12	+	.	Name=Apoptotic protease-activating factors, helical domain;Signature=G3DSA:1.10.8.430;InterProScan=IPR042197;ID=match$5200_387_469
Dm2d_Uk-1	CDD	CDD	252	369	0.00599091	+	.	Name=AAA;Signature=cd00009;InterProScan=Not integrated;ID=match$5201_252_369
Dm2d_Uk-1	Pfam	Pfam	51	228	2.5E-52	+	.	Name=TIR domain;Signature=PF01582;InterProScan=IPR000157;ID=match$5202_51_228
Dm2d_Uk-1	Gene3D	Gene3D	589	778	5.5E-28	+	.	Name=Leucine-rich repeat domain superfamily;Signature=G3DSA:3.80.10.10;InterProScan=IPR032675;ID=match$5203_589_778
Dm2d_Uk-1	Gene3D	Gene3D	779	942	1.8E-36	+	.	Name=Leucine-rich repeat domain superfamily;Signature=G3DSA:3.80.10.10;InterProScan=IPR032675;ID=match$5203_779_942
Dm2d_Uk-1	Gene3D	Gene3D	214	380	9.4E-24	+	.	Name=P-loop containing nucleoside triphosphate hydrolase;Signature=G3DSA:3.40.50.300;InterProScan=Not integrated;ID=match$5204_214_380
Dm2d_Uk-1	SUPERFAMILY	SUPERFAMILY	816	1055	8.75E-29	+	.	Name=Leucine-rich repeat domain superfamily;Signature=SSF52058;InterProScan=Not integrated;ID=match$5205_816_1055
Dm2d_Uk-1	SUPERFAMILY	SUPERFAMILY	44	191	1.57E-37	+	.	Name=Toll/interleukin-1 receptor homology (TIR) domain superfamily;Signature=SSF52200;InterProScan=IPR035897;ID=match$5206_44_191
Dm2d_Uk-1	PRINTS	PRINTS	249	264	3.9E-23	+	.	Name=Disease resistance protein signature;Signature=PR00364;InterProScan=Not integrated;ID=match$5207_249_264
Dm2d_Uk-1	PRINTS	PRINTS	327	341	3.9E-23	+	.	Name=Disease resistance protein signature;Signature=PR00364;InterProScan=Not integrated;ID=match$5207_327_341
Dm2d_Uk-1	PRINTS	PRINTS	420	434	3.9E-23	+	.	Name=Disease resistance protein signature;Signature=PR00364;InterProScan=Not integrated;ID=match$5207_420_434
Dm2d_Uk-1	PRINTS	PRINTS	683	699	3.9E-23	+	.	Name=Disease resistance protein signature;Signature=PR00364;InterProScan=Not integrated;ID=match$5207_683_699
Dm2d_Uk-1	TMHMM	TMHMM	5	20	.	+	.	Name=Region of a membrane-bound protein predicted to be embedded in the membrane.;Signature=TMhelix;InterProScan=Not integrated;ID=match$5208_5_20
Dm2d_Uk-1	SUPERFAMILY	SUPERFAMILY	209	479	3.84E-53	+	.	Name=P-loop containing nucleoside triphosphate hydrolase;Signature=SSF52540;InterProScan=IPR027417;ID=match$5209_209_479
Dm2d_Uk-1	Pfam	Pfam	244	455	1.3E-17	+	.	Name=NB-ARC domain;Signature=PF00931;InterProScan=IPR002182;ID=match$5211_244_455
Dm2d_Uk-1	Gene3D	Gene3D	943	1068	2.3E-8	+	.	Name=Leucine-rich repeat domain superfamily;Signature=G3DSA:3.80.10.10;InterProScan=IPR032675;ID=match$5212_943_1068
Dm2d_Uk-1	Gene3D	Gene3D	48	213	1.0E-60	+	.	Name=Toll/interleukin-1 receptor homology (TIR) domain superfamily;Signature=G3DSA:3.40.50.10140;InterProScan=IPR035897;ID=match$5213_48_213
Dm2d_Uk-1	SUPERFAMILY	SUPERFAMILY	643	885	4.87E-43	+	.	Name=RNI-like domain superfamily;Signature=SSF52047;InterProScan=Not integrated;ID=match$5214_643_885
Dm2d_Uk-1	SMART	SMART	51	188	1.7E-55	+	.	Name=Toll/interleukin-1 receptor homology (TIR) domain;Signature=SM00255;InterProScan=IPR000157;ID=match$5215_51_188
Dm2h_Bla-1	fimo	sequence_motif	293	313	171	+	.	Name=P-loop;Signature=Motif 1;pvalue=7.9e-18;2.13e-14;sequence=GIWGPPGIGKTTIARFLFNQV
Dm2h_Bla-1	fimo	sequence_motif	462	482	115	+	.	Name=GLPL;Signature=Motif 3;pvalue=3.04e-12;6.7e-09;sequence=AGELPLGLKVLGSALRGKSKP
Dm2h_Bla-1	fimo	sequence_motif	375	389	92.4	+	.	Name=Kin-2;Signature=Motif 4;pvalue=5.77e-10;8.06e-07;sequence=VFLVLDEVDQLGQLD
Dm2h_Bla-1	fimo	sequence_motif	400	419	111	+	.	Name=RNBS-B;Signature=Motif 5;pvalue=8.21e-12;2.37e-08;sequence=PGSRIIITTEDLGVLKAHGI
Dm2h_Bla-1	fimo	sequence_motif	569	589	84.1	+	.	Name=MHD;Signature=Motif 7;pvalue=3.85e-09;5.44e-06;sequence=INMHTLLRQFGRETSRKQFVY
Dm2h_Bla-1	fimo	sequence_motif	428	442	82	+	.	Name=RNBS-C;Signature=Motif 10;pvalue=6.34e-09;1.36e-05;sequence=PSNDEAFQIFCMNAF
Dm2h_Bla-1	fimo	sequence_motif	499	513	88.3	+	.	Name=NB-ARC motif 12;Signature=Motif 12;pvalue=1.46e-09;4.51e-06;sequence=IGSIIQFSYDGLCDE
Dm2h_Bla-1	fimo	sequence_motif	180	211	292	+	.	Name=TIR-3;Signature=Motif 13;pvalue=6.81e-30;2.82e-25;sequence=QIVMTIFYEVDPTDIKKQTGEFGKAFTKTCKG
Dm2h_Bla-1	fimo	sequence_motif	156	176	211	+	.	Name=TIR-2;Signature=Motif 15;pvalue=7.29e-22;3.21e-17;sequence=KNYASSSWCLDELAEIMKCRE
Dm2h_Bla-1	fimo	sequence_motif	93	125	258	+	.	Name=TIR-1;Signature=Motif 18;pvalue=1.72e-26;3.23e-22;sequence=KHHVFPSFHGADVRKTILSHILESFRRKGIDPF
Dm2h_Bla-1	SUPERFAMILY	SUPERFAMILY	85	232	5.75E-37	+	.	Name=Toll/interleukin-1 receptor homology (TIR) domain superfamily;Signature=SSF52200;InterProScan=IPR035897;ID=match$5426_85_232
Dm2h_Bla-1	SMART	SMART	93	230	3.8E-56	+	.	Name=Toll/interleukin-1 receptor homology (TIR) domain;Signature=SM00255;InterProScan=IPR000157;ID=match$5427_93_230
Dm2h_Bla-1	CDD	CDD	294	411	0.00178157	+	.	Name=AAA;Signature=cd00009;InterProScan=Not integrated;ID=match$5428_294_411
Dm2h_Bla-1	SMART	SMART	288	428	0.0043	+	.	Name=AAA+ ATPase domain;Signature=SM00382;InterProScan=IPR003593;ID=match$5429_288_428
Dm2h_Bla-1	ProSiteProfiles	ProSiteProfiles	92	230	25.119	+	.	Name=TIR domain profile.;Signature=PS50104;InterProScan=IPR000157;ID=match$5430_92_230
Dm2h_Bla-1	Gene3D	Gene3D	429	511	5.4E-12	+	.	Name=Apoptotic protease-activating factors, helical domain;Signature=G3DSA:1.10.8.430;InterProScan=IPR042197;ID=match$5431_429_511
Dm2h_Bla-1	Pfam	Pfam	280	497	1.4E-19	+	.	Name=NB-ARC domain;Signature=PF00931;InterProScan=IPR002182;ID=match$5432_280_497
Dm2h_Bla-1	Gene3D	Gene3D	90	255	3.5E-60	+	.	Name=Toll/interleukin-1 receptor homology (TIR) domain superfamily;Signature=G3DSA:3.40.50.10140;InterProScan=IPR035897;ID=match$5433_90_255
Dm2h_Bla-1	SUPERFAMILY	SUPERFAMILY	253	521	6.32E-56	+	.	Name=P-loop containing nucleoside triphosphate hydrolase;Signature=SSF52540;InterProScan=IPR027417;ID=match$5434_253_521
Dm2h_Bla-1	Gene3D	Gene3D	256	423	8.2E-26	+	.	Name=P-loop containing nucleoside triphosphate hydrolase;Signature=G3DSA:3.40.50.300;InterProScan=Not integrated;ID=match$5435_256_423
Dm2h_Bla-1	Gene3D	Gene3D	631	808	1.9E-26	+	.	Name=Leucine-rich repeat domain superfamily;Signature=G3DSA:3.80.10.10;InterProScan=IPR032675;ID=match$5436_631_808
Dm2h_Bla-1	Pfam	Pfam	93	270	1.6E-55	+	.	Name=TIR domain;Signature=PF01582;InterProScan=IPR000157;ID=match$5437_93_270
Dm2h_Bla-1	Gene3D	Gene3D	809	1020	1.8E-23	+	.	Name=Leucine-rich repeat domain superfamily;Signature=G3DSA:3.80.10.10;InterProScan=IPR032675;ID=match$5438_809_1020
Dm2h_Bla-1	SUPERFAMILY	SUPERFAMILY	662	972	1.02E-50	+	.	Name=Leucine-rich repeat domain superfamily;Signature=SSF52058;InterProScan=Not integrated;ID=match$5439_662_972
Dm2h_Bla-1	SUPERFAMILY	SUPERFAMILY	498	586	1.25E-5	+	.	Name=Winged helix DNA-binding domain superfamily;Signature=SSF46785;InterProScan=IPR036390;ID=match$5441_498_586
Dm2h_Bla-1	PRINTS	PRINTS	291	306	4.2E-23	+	.	Name=Disease resistance protein signature;Signature=PR00364;InterProScan=Not integrated;ID=match$5442_291_306
Dm2h_Bla-1	PRINTS	PRINTS	369	383	4.2E-23	+	.	Name=Disease resistance protein signature;Signature=PR00364;InterProScan=Not integrated;ID=match$5442_369_383
Dm2h_Bla-1	PRINTS	PRINTS	462	476	4.2E-23	+	.	Name=Disease resistance protein signature;Signature=PR00364;InterProScan=Not integrated;ID=match$5442_462_476
Dm2h_Bla-1	PRINTS	PRINTS	760	776	4.2E-23	+	.	Name=Disease resistance protein signature;Signature=PR00364;InterProScan=Not integrated;ID=match$5442_760_776
DM2h_Ler	fimo	sequence_motif	293	313	171	+	.	Name=P-loop;Signature=Motif 1;pvalue=7.9e-18;2.13e-14;sequence=GIWGPPGIGKTTIARFLFNQV
DM2h_Ler	fimo	sequence_motif	462	482	115	+	.	Name=GLPL;Signature=Motif 3;pvalue=3.04e-12;6.7e-09;sequence=AGELPLGLKVLGSALRGKSKP
DM2h_Ler	fimo	sequence_motif	375	389	92.4	+	.	Name=Kin-2;Signature=Motif 4;pvalue=5.77e-10;8.06e-07;sequence=VFLVLDEVDQLGQLD
DM2h_Ler	fimo	sequence_motif	400	419	111	+	.	Name=RNBS-B;Signature=Motif 5;pvalue=8.21e-12;2.37e-08;sequence=PGSRIIITTEDLGVLKAHGI
DM2h_Ler	fimo	sequence_motif	569	589	84.1	+	.	Name=MHD;Signature=Motif 7;pvalue=3.85e-09;5.44e-06;sequence=INMHTLLRQFGRETSRKQFVY
DM2h_Ler	fimo	sequence_motif	428	442	82	+	.	Name=RNBS-C;Signature=Motif 10;pvalue=6.34e-09;1.36e-05;sequence=PSNDEAFQIFCMNAF
DM2h_Ler	fimo	sequence_motif	499	513	88.3	+	.	Name=NB-ARC motif 12;Signature=Motif 12;pvalue=1.46e-09;4.51e-06;sequence=IGSIIQFSYDGLCDE
DM2h_Ler	fimo	sequence_motif	180	211	292	+	.	Name=TIR-3;Signature=Motif 13;pvalue=6.81e-30;2.82e-25;sequence=QIVMTIFYEVDPTDIKKQTGEFGKAFTKTCKG
DM2h_Ler	fimo	sequence_motif	156	176	211	+	.	Name=TIR-2;Signature=Motif 15;pvalue=7.29e-22;3.21e-17;sequence=KNYASSSWCLDELAEIMKCRE
DM2h_Ler	fimo	sequence_motif	93	125	258	+	.	Name=TIR-1;Signature=Motif 18;pvalue=1.72e-26;3.23e-22;sequence=KHHVFPSFHGADVRKTILSHILESFRRKGIDPF
DM2h_Ler	SUPERFAMILY	SUPERFAMILY	253	521	5.66E-57	+	.	Name=P-loop containing nucleoside triphosphate hydrolase;Signature=SSF52540;InterProScan=IPR027417;ID=match$5499_253_521
DM2h_Ler	Pfam	Pfam	280	499	2.3E-20	+	.	Name=NB-ARC domain;Signature=PF00931;InterProScan=IPR002182;ID=match$5500_280_499
DM2h_Ler	PRINTS	PRINTS	291	306	1.0E-23	+	.	Name=Disease resistance protein signature;Signature=PR00364;InterProScan=Not integrated;ID=match$5501_291_306
DM2h_Ler	PRINTS	PRINTS	369	383	1.0E-23	+	.	Name=Disease resistance protein signature;Signature=PR00364;InterProScan=Not integrated;ID=match$5501_369_383
DM2h_Ler	PRINTS	PRINTS	462	476	1.0E-23	+	.	Name=Disease resistance protein signature;Signature=PR00364;InterProScan=Not integrated;ID=match$5501_462_476
DM2h_Ler	PRINTS	PRINTS	877	893	1.0E-23	+	.	Name=Disease resistance protein signature;Signature=PR00364;InterProScan=Not integrated;ID=match$5501_877_893
DM2h_Ler	SMART	SMART	93	230	3.8E-56	+	.	Name=Toll/interleukin-1 receptor homology (TIR) domain;Signature=SM00255;InterProScan=IPR000157;ID=match$5502_93_230
DM2h_Ler	CDD	CDD	294	411	0.00224833	+	.	Name=AAA;Signature=cd00009;InterProScan=Not integrated;ID=match$5503_294_411
DM2h_Ler	SMART	SMART	288	428	0.0043	+	.	Name=AAA+ ATPase domain;Signature=SM00382;InterProScan=IPR003593;ID=match$5505_288_428
DM2h_Ler	Gene3D	Gene3D	256	423	8.6E-26	+	.	Name=P-loop containing nucleoside triphosphate hydrolase;Signature=G3DSA:3.40.50.300;InterProScan=Not integrated;ID=match$5506_256_423
DM2h_Ler	ProSiteProfiles	ProSiteProfiles	92	230	25.119	+	.	Name=TIR domain profile.;Signature=PS50104;InterProScan=IPR000157;ID=match$5507_92_230
DM2h_Ler	Gene3D	Gene3D	90	255	3.7E-60	+	.	Name=Toll/interleukin-1 receptor homology (TIR) domain superfamily;Signature=G3DSA:3.40.50.10140;InterProScan=IPR035897;ID=match$5508_90_255
DM2h_Ler	SUPERFAMILY	SUPERFAMILY	85	232	6.02E-37	+	.	Name=Toll/interleukin-1 receptor homology (TIR) domain superfamily;Signature=SSF52200;InterProScan=IPR035897;ID=match$5509_85_232
DM2h_Ler	SUPERFAMILY	SUPERFAMILY	268	649	3.77E-6	+	.	Name=P-loop containing nucleoside triphosphate hydrolase;Signature=SSF52540;InterProScan=IPR027417;ID=match$5510_268_649
DM2h_Ler	SUPERFAMILY	SUPERFAMILY	663	972	1.87E-49	+	.	Name=Leucine-rich repeat domain superfamily;Signature=SSF52058;InterProScan=Not integrated;ID=match$5511_663_972
DM2h_Ler	Gene3D	Gene3D	630	808	4.4E-27	+	.	Name=Leucine-rich repeat domain superfamily;Signature=G3DSA:3.80.10.10;InterProScan=IPR032675;ID=match$5512_630_808
DM2h_Ler	Pfam	Pfam	93	270	1.7E-55	+	.	Name=TIR domain;Signature=PF01582;InterProScan=IPR000157;ID=match$5513_93_270
DM2h_Ler	Gene3D	Gene3D	809	1009	2.9E-20	+	.	Name=Leucine-rich repeat domain superfamily;Signature=G3DSA:3.80.10.10;InterProScan=IPR032675;ID=match$5514_809_1009
DM2h_Ler	Gene3D	Gene3D	429	511	9.0E-13	+	.	Name=Apoptotic protease-activating factors, helical domain;Signature=G3DSA:1.10.8.430;InterProScan=IPR042197;ID=match$5515_429_511
Dm2h_Uk-1	fimo	sequence_motif	251	271	146	+	.	Name=P-loop;Signature=Motif 1;pvalue=2.7e-15;4.85e-12;sequence=GIWGPPGIGKTTIARFLLNQV
Dm2h_Uk-1	fimo	sequence_motif	420	440	117	+	.	Name=GLPL;Signature=Motif 3;pvalue=1.95e-12;4.69e-09;sequence=AGKLPLGLKVLGSALRGMSKT
Dm2h_Uk-1	fimo	sequence_motif	333	347	92.4	+	.	Name=Kin-2;Signature=Motif 4;pvalue=5.77e-10;8.06e-07;sequence=VFLVLDEVDQLGQLD
Dm2h_Uk-1	fimo	sequence_motif	358	377	111	+	.	Name=RNBS-B;Signature=Motif 5;pvalue=8.21e-12;2.37e-08;sequence=PGSRIIITTEDLGVLKAHGI
Dm2h_Uk-1	fimo	sequence_motif	522	542	84.3	+	.	Name=MHD;Signature=Motif 7;pvalue=3.72e-09;5.29e-06;sequence=IQMHTLLVQFGRETSRKQFVH
Dm2h_Uk-1	fimo	sequence_motif	386	400	82	+	.	Name=RNBS-C;Signature=Motif 10;pvalue=6.34e-09;1.36e-05;sequence=PSNDEAFQIFCMNAF
Dm2h_Uk-1	fimo	sequence_motif	457	471	75.3	+	.	Name=NB-ARC motif 12;Signature=Motif 12;pvalue=2.92e-08;6.25e-05;sequence=IGSIIQFSFDALCDE
Dm2h_Uk-1	fimo	sequence_motif	138	169	292	+	.	Name=TIR-3;Signature=Motif 13;pvalue=6.81e-30;2.82e-25;sequence=QIVMTIFYEVDPTDIKKQTGEFGKAFTKTCKG
Dm2h_Uk-1	fimo	sequence_motif	114	134	197	+	.	Name=TIR-2;Signature=Motif 15;pvalue=1.98e-20;4.25e-16;sequence=RKYASSSWCLDELAEIMKCRQ
Dm2h_Uk-1	fimo	sequence_motif	51	83	294	+	.	Name=TIR-1;Signature=Motif 18;pvalue=3.74e-30;1.46e-25;sequence=KHDVFPSFHGADVRRTFLSHILESFRRKGIDTF
Dm2h_Uk-1	Gene3D	Gene3D	387	469	3.6E-11	+	.	Name=Apoptotic protease-activating factors, helical domain;Signature=G3DSA:1.10.8.430;InterProScan=IPR042197;ID=match$1800_387_469
Dm2h_Uk-1	Gene3D	Gene3D	45	214	1.6E-62	+	.	Name=Toll/interleukin-1 receptor homology (TIR) domain superfamily;Signature=G3DSA:3.40.50.10140;InterProScan=IPR035897;ID=match$1801_45_214
Dm2h_Uk-1	CDD	CDD	252	369	5.31639E-5	+	.	Name=AAA;Signature=cd00009;InterProScan=Not integrated;ID=match$1803_252_369
Dm2h_Uk-1	SMART	SMART	51	188	4.2E-56	+	.	Name=Toll/interleukin-1 receptor homology (TIR) domain;Signature=SM00255;InterProScan=IPR000157;ID=match$1805_51_188
Dm2h_Uk-1	PRINTS	PRINTS	249	264	1.5E-23	+	.	Name=Disease resistance protein signature;Signature=PR00364;InterProScan=Not integrated;ID=match$1806_249_264
Dm2h_Uk-1	PRINTS	PRINTS	327	341	1.5E-23	+	.	Name=Disease resistance protein signature;Signature=PR00364;InterProScan=Not integrated;ID=match$1806_327_341
Dm2h_Uk-1	PRINTS	PRINTS	420	434	1.5E-23	+	.	Name=Disease resistance protein signature;Signature=PR00364;InterProScan=Not integrated;ID=match$1806_420_434
Dm2h_Uk-1	PRINTS	PRINTS	718	734	1.5E-23	+	.	Name=Disease resistance protein signature;Signature=PR00364;InterProScan=Not integrated;ID=match$1806_718_734
Dm2h_Uk-1	TMHMM	TMHMM	5	20	.	+	.	Name=Region of a membrane-bound protein predicted to be embedded in the membrane.;Signature=TMhelix;InterProScan=Not integrated;ID=match$1807_5_20
Dm2h_Uk-1	SUPERFAMILY	SUPERFAMILY	625	879	8.67E-42	+	.	Name=Leucine-rich repeat domain superfamily;Signature=SSF52058;InterProScan=Not integrated;ID=match$1808_625_879
Dm2h_Uk-1	SUPERFAMILY	SUPERFAMILY	456	538	1.74E-7	+	.	Name=Winged helix DNA-binding domain superfamily;Signature=SSF46785;InterProScan=IPR036390;ID=match$1809_456_538
Dm2h_Uk-1	Pfam	Pfam	51	228	7.7E-56	+	.	Name=TIR domain;Signature=PF01582;InterProScan=IPR000157;ID=match$1810_51_228
Dm2h_Uk-1	SUPERFAMILY	SUPERFAMILY	210	479	1.63E-54	+	.	Name=P-loop containing nucleoside triphosphate hydrolase;Signature=SSF52540;InterProScan=IPR027417;ID=match$1811_210_479
Dm2h_Uk-1	Gene3D	Gene3D	215	380	5.3E-26	+	.	Name=P-loop containing nucleoside triphosphate hydrolase;Signature=G3DSA:3.40.50.300;InterProScan=Not integrated;ID=match$1812_215_380
Dm2h_Uk-1	Gene3D	Gene3D	765	881	1.2E-16	+	.	Name=Leucine-rich repeat domain superfamily;Signature=G3DSA:3.80.10.10;InterProScan=IPR032675;ID=match$1813_765_881
Dm2h_Uk-1	Gene3D	Gene3D	611	764	1.1E-26	+	.	Name=Leucine-rich repeat domain superfamily;Signature=G3DSA:3.80.10.10;InterProScan=IPR032675;ID=match$1814_611_764
Dm2h_Uk-1	Pfam	Pfam	238	455	1.6E-17	+	.	Name=NB-ARC domain;Signature=PF00931;InterProScan=IPR002182;ID=match$1815_238_455
Dm2h_Uk-1	SUPERFAMILY	SUPERFAMILY	45	191	3.79E-38	+	.	Name=Toll/interleukin-1 receptor homology (TIR) domain superfamily;Signature=SSF52200;InterProScan=IPR035897;ID=match$1816_45_191
Dm2h_Uk-1	ProSiteProfiles	ProSiteProfiles	50	188	27.436	+	.	Name=TIR domain profile.;Signature=PS50104;InterProScan=IPR000157;ID=match$1817_50_188
DSC1	fimo	sequence_motif	213	233	106	+	.	Name=P-loop;Signature=Motif 1;pvalue=2.35e-11;2.76e-08;sequence=GIVGMVGIGKTTLADCLYGRM
DSC1	fimo	sequence_motif	379	399	113	+	.	Name=GLPL;Signature=Motif 3;pvalue=5.15e-12;1.07e-08;sequence=AKGHPLALKVLGSDLCERDDL
DSC1	fimo	sequence_motif	293	307	86	+	.	Name=Kin-2;Signature=Motif 4;pvalue=2.49e-09;2.85e-06;sequence=LLIVLDDVNDEKQIR
DSC1	fimo	sequence_motif	318	337	87.5	+	.	Name=RNBS-B;Signature=Motif 5;pvalue=1.79e-09;3.03e-06;sequence=GGSRIIITTRDSKLIETIKG
DSC1	fimo	sequence_motif	481	501	75.1	+	.	Name=MHD;Signature=Motif 7;pvalue=3.06e-08;3.95e-05;sequence=IEMHDMLQTMAKEISLKVETI
DSC1	fimo	sequence_motif	345	359	85.8	+	.	Name=RNBS-C;Signature=Motif 10;pvalue=2.62e-09;7.15e-06;sequence=LNDREALKLFSLNAF
DSC1	fimo	sequence_motif	416	430	69.8	+	.	Name=NB-ARC motif 12;Signature=Motif 12;pvalue=1.05e-07;0.000204;sequence=IYEVLETSYEELTTE
DSC1	fimo	sequence_motif	96	127	123	+	.	Name=TIR-3;Signature=Motif 13;pvalue=4.64e-13;2.65e-09;sequence=QLVVPIFYKVDKSDVEKQRNSFAVPFKLPELT
DSC1	fimo	sequence_motif	72	92	171	+	.	Name=TIR-2;Signature=Motif 15;pvalue=8.73e-18;1.03e-13;sequence=TNYANSAWCLRELVKILECRN
DSC1	fimo	sequence_motif	460	476	68.4	+	.	Name=CC-EDVID;Signature=Motif 16;pvalue=1.45e-07;0.000327;sequence=DVSGVVKDLVDKCLITL
DSC1	fimo	sequence_motif	10	42	196	+	.	Name=TIR-1;Signature=Motif 18;pvalue=2.48e-20;1.73e-16;sequence=EFDVFLSFRGFDTRNNFTGHLQKALRLRGIDSF
DSC1	SUPERFAMILY	SUPERFAMILY	545	836	9.23E-35	+	.	Name=Leucine-rich repeat domain superfamily;Signature=SSF52058;InterProScan=Not integrated;ID=match$755_545_836
DSC1	Gene3D	Gene3D	344	428	2.1E-12	+	.	Name=Apoptotic protease-activating factors, helical domain;Signature=G3DSA:1.10.8.430;InterProScan=IPR042197;ID=match$756_344_428
DSC1	SUPERFAMILY	SUPERFAMILY	415	532	1.66E-9	+	.	Name=Winged helix DNA-binding domain superfamily;Signature=SSF46785;InterProScan=IPR036390;ID=match$758_415_532
DSC1	SUPERFAMILY	SUPERFAMILY	2	152	6.41E-33	+	.	Name=Toll/interleukin-1 receptor homology (TIR) domain superfamily;Signature=SSF52200;InterProScan=IPR035897;ID=match$759_2_152
DSC1	PRINTS	PRINTS	211	226	9.1E-22	+	.	Name=Disease resistance protein signature;Signature=PR00364;InterProScan=Not integrated;ID=match$760_211_226
DSC1	PRINTS	PRINTS	287	301	9.1E-22	+	.	Name=Disease resistance protein signature;Signature=PR00364;InterProScan=Not integrated;ID=match$760_287_301
DSC1	PRINTS	PRINTS	379	393	9.1E-22	+	.	Name=Disease resistance protein signature;Signature=PR00364;InterProScan=Not integrated;ID=match$760_379_393
DSC1	PRINTS	PRINTS	710	726	9.1E-22	+	.	Name=Disease resistance protein signature;Signature=PR00364;InterProScan=Not integrated;ID=match$760_710_726
DSC1	Pfam	Pfam	11	185	4.7E-36	+	.	Name=TIR domain;Signature=PF01582;InterProScan=IPR000157;ID=match$761_11_185
DSC1	Pfam	Pfam	197	427	2.4E-25	+	.	Name=NB-ARC domain;Signature=PF00931;InterProScan=IPR002182;ID=match$764_197_427
DSC1	SUPERFAMILY	SUPERFAMILY	798	945	7.61E-15	+	.	Name=RNI-like domain superfamily;Signature=SSF52047;InterProScan=Not integrated;ID=match$766_798_945
DSC1	Gene3D	Gene3D	8	176	1.1E-55	+	.	Name=Toll/interleukin-1 receptor homology (TIR) domain superfamily;Signature=G3DSA:3.40.50.10140;InterProScan=IPR035897;ID=match$768_8_176
DSC1	Gene3D	Gene3D	525	734	9.0E-24	+	.	Name=Leucine-rich repeat domain superfamily;Signature=G3DSA:3.80.10.10;InterProScan=IPR032675;ID=match$770_525_734
DSC1	Gene3D	Gene3D	735	969	2.8E-34	+	.	Name=Leucine-rich repeat domain superfamily;Signature=G3DSA:3.80.10.10;InterProScan=IPR032675;ID=match$770_735_969
DSC1	SUPERFAMILY	SUPERFAMILY	181	438	8.15E-55	+	.	Name=P-loop containing nucleoside triphosphate hydrolase;Signature=SSF52540;InterProScan=IPR027417;ID=match$772_181_438
DSC1	ProSiteProfiles	ProSiteProfiles	9	149	21.86	+	.	Name=TIR domain profile.;Signature=PS50104;InterProScan=IPR000157;ID=match$773_9_149
DSC1	Gene3D	Gene3D	177	341	4.3E-32	+	.	Name=P-loop containing nucleoside triphosphate hydrolase;Signature=G3DSA:3.40.50.300;InterProScan=Not integrated;ID=match$774_177_341
DSC1	SMART	SMART	10	149	1.1E-43	+	.	Name=Toll/interleukin-1 receptor homology (TIR) domain;Signature=SM00255;InterProScan=IPR000157;ID=match$775_10_149
DSC2	fimo	sequence_motif	259	279	160	+	.	Name=P-loop;Signature=Motif 1;pvalue=8.95e-17;2e-13;sequence=GILGPPGIGKTTIARVLYDQI
DSC2	fimo	sequence_motif	441	461	100	+	.	Name=GLPL;Signature=Motif 3;pvalue=9.2e-11;1.45e-07;sequence=AGELPLGLRVLGSYLRGMSLE
DSC2	fimo	sequence_motif	354	368	67.8	+	.	Name=Kin-2;Signature=Motif 4;pvalue=1.66e-07;0.000156;sequence=VLVILDGVDQLEQLT
DSC2	fimo	sequence_motif	379	398	88.4	+	.	Name=RNBS-B;Signature=Motif 5;pvalue=1.44e-09;2.49e-06;sequence=YGSRIIITTQDQRLLRAHEI
DSC2	fimo	sequence_motif	543	563	73.4	+	.	Name=MHD;Signature=Motif 7;pvalue=4.57e-08;5.81e-05;sequence=VRMHSLLQQLGVDIVRKQSIG
DSC2	fimo	sequence_motif	407	421	61.7	+	.	Name=RNBS-C;Signature=Motif 10;pvalue=6.79e-07;0.000879;sequence=PATDEALQIFCLYAF
DSC2	fimo	sequence_motif	147	178	227	+	.	Name=TIR-3;Signature=Motif 13;pvalue=2.17e-23;3.49e-19;sequence=QTVMTVFYQVDPSDVRKQTGDFGKAFKKTCVG
DSC2	fimo	sequence_motif	123	143	222	+	.	Name=TIR-2;Signature=Motif 15;pvalue=6.93e-23;6.78e-18;sequence=KNYASSSWCLNELVEIMNCRE
DSC2	fimo	sequence_motif	60	92	190	+	.	Name=TIR-1;Signature=Motif 18;pvalue=8.91e-20;6.14e-16;sequence=THQVFPSFRGEDVRKGFLSHIQKEFKSKGIVPF
DSC2	Gene3D	Gene3D	590	850	5.0E-33	+	.	Name=Leucine-rich repeat domain superfamily;Signature=G3DSA:3.80.10.10;InterProScan=IPR032675;ID=match$4599_590_850
DSC2	TMHMM	TMHMM	2	21	.	+	.	Name=Region of a membrane-bound protein predicted to be embedded in the membrane.;Signature=TMhelix;InterProScan=Not integrated;ID=match$4600_2_21
DSC2	PRINTS	PRINTS	257	272	1.3E-18	+	.	Name=Disease resistance protein signature;Signature=PR00364;InterProScan=Not integrated;ID=match$4601_257_272
DSC2	PRINTS	PRINTS	348	362	1.3E-18	+	.	Name=Disease resistance protein signature;Signature=PR00364;InterProScan=Not integrated;ID=match$4601_348_362
DSC2	PRINTS	PRINTS	441	455	1.3E-18	+	.	Name=Disease resistance protein signature;Signature=PR00364;InterProScan=Not integrated;ID=match$4601_441_455
DSC2	PRINTS	PRINTS	730	746	1.3E-18	+	.	Name=Disease resistance protein signature;Signature=PR00364;InterProScan=Not integrated;ID=match$4601_730_746
DSC2	SUPERFAMILY	SUPERFAMILY	611	1025	1.87E-38	+	.	Name=Leucine-rich repeat domain superfamily;Signature=SSF52058;InterProScan=Not integrated;ID=match$4602_611_1025
DSC2	SMART	SMART	60	197	2.9E-53	+	.	Name=Toll/interleukin-1 receptor homology (TIR) domain;Signature=SM00255;InterProScan=IPR000157;ID=match$4603_60_197
DSC2	Gene3D	Gene3D	228	403	4.6E-24	+	.	Name=P-loop containing nucleoside triphosphate hydrolase;Signature=G3DSA:3.40.50.300;InterProScan=Not integrated;ID=match$4604_228_403
DSC2	Gene3D	Gene3D	408	490	1.5E-9	+	.	Name=Apoptotic protease-activating factors, helical domain;Signature=G3DSA:1.10.8.430;InterProScan=IPR042197;ID=match$4605_408_490
DSC2	SUPERFAMILY	SUPERFAMILY	222	500	5.57E-53	+	.	Name=P-loop containing nucleoside triphosphate hydrolase;Signature=SSF52540;InterProScan=IPR027417;ID=match$4606_222_500
DSC2	Pfam	Pfam	61	236	1.3E-50	+	.	Name=TIR domain;Signature=PF01582;InterProScan=IPR000157;ID=match$4607_61_236
DSC2	Gene3D	Gene3D	57	227	4.8E-65	+	.	Name=Toll/interleukin-1 receptor homology (TIR) domain superfamily;Signature=G3DSA:3.40.50.10140;InterProScan=IPR035897;ID=match$4608_57_227
DSC2	SUPERFAMILY	SUPERFAMILY	51	199	8.24E-40	+	.	Name=Toll/interleukin-1 receptor homology (TIR) domain superfamily;Signature=SSF52200;InterProScan=IPR035897;ID=match$4609_51_199
DSC2	Gene3D	Gene3D	851	1039	8.5E-13	+	.	Name=Leucine-rich repeat domain superfamily;Signature=G3DSA:3.80.10.10;InterProScan=IPR032675;ID=match$4610_851_1039
DSC2	ProSiteProfiles	ProSiteProfiles	59	197	26.079	+	.	Name=TIR domain profile.;Signature=PS50104;InterProScan=IPR000157;ID=match$4611_59_197
DSC2	SMART	SMART	254	405	3.7E-4	+	.	Name=AAA+ ATPase domain;Signature=SM00382;InterProScan=IPR003593;ID=match$4612_254_405
DSC2	Pfam	Pfam	243	488	1.3E-18	+	.	Name=NB-ARC domain;Signature=PF00931;InterProScan=IPR002182;ID=match$4613_243_488
DSC2	SUPERFAMILY	SUPERFAMILY	477	561	2.69E-8	+	.	Name=Winged helix DNA-binding domain superfamily;Signature=SSF46785;InterProScan=IPR036390;ID=match$4614_477_561
FB_MR5	fimo	sequence_motif	197	217	131	+	.	Name=P-loop;Signature=Motif 1;pvalue=7.04e-14;1e-10;sequence=AIVGMAGVGKTTLAGQVLNDM
FB_MR5	fimo	sequence_motif	421	449	168	+	.	Name=RNBS-D;Signature=Motif 2;pvalue=1.59e-17;2.72e-14;sequence=LKRCFAYCSILPNDYEFEEKQMILLWMAE
FB_MR5	fimo	sequence_motif	367	387	105	+	.	Name=GLPL;Signature=Motif 3;pvalue=3.36e-11;5.88e-08;sequence=CRGLPLAARTLGGVLLRKDTY
FB_MR5	fimo	sequence_motif	274	288	86.4	+	.	Name=Kin-2;Signature=Motif 4;pvalue=2.29e-09;2.63e-06;sequence=FLIVLDDVWKTCSYG
FB_MR5	fimo	sequence_motif	302	321	94.1	+	.	Name=RNBS-B;Signature=Motif 5;pvalue=3.89e-10;7.57e-07;sequence=QGSKIIVTTRDTDVSKMMGA
FB_MR5	fimo	sequence_motif	222	250	87	+	.	Name=RNBS-A;Signature=Motif 6;pvalue=1.97e-09;3.56e-06;sequence=TFQPAVWACVSDDFNLERVTKQILESITS
FB_MR5	fimo	sequence_motif	489	509	96.7	+	.	Name=MHD;Signature=Motif 7;pvalue=2.12e-10;4.04e-07;sequence=YVMHDLIGDLARWAAGEICFR
FB_MR5	fimo	sequence_motif	462	482	112	+	.	Name=linker;Signature=Motif 8;pvalue=6.82e-12;1.65e-08;sequence=IEDLGADYFRDLVSRSLFQKS
FB_MR5	fimo	sequence_motif	406	420	84.4	+	.	Name=NB-ARC motif 12;Signature=Motif 12;pvalue=3.61e-09;9.12e-06;sequence=ILPVLRLTYFYLPSH
FB_MR5	fimo	sequence_motif	75	91	115	+	.	Name=CC-EDVID;Signature=Motif 16;pvalue=3.49e-12;3.16e-08;sequence=DLAFDVEDVLDKYATKM
FB_MR5	Pfam	Pfam	173	394	2.5E-47	+	.	Name=NB-ARC domain;Signature=PF00931;InterProScan=IPR002182;ID=match$1043_173_394
FB_MR5	Pfam	Pfam	7	101	1.4E-22	+	.	Name=Rx N-terminal domain;Signature=PF18052;InterProScan=IPR041118;ID=match$1044_7_101
FB_MR5	CDD	CDD	9	136	4.92785E-14	+	.	Name=RX-CC_like;Signature=cd14798;InterProScan=IPR038005;ID=match$1045_9_136
FB_MR5	Gene3D	Gene3D	414	501	1.7E-13	+	.	Name=Winged helix-like DNA-binding domain superfamily;Signature=G3DSA:1.10.10.10;InterProScan=IPR036388;ID=match$1046_414_501
FB_MR5	Gene3D	Gene3D	1199	1366	8.8E-19	+	.	Name=Leucine-rich repeat domain superfamily;Signature=G3DSA:3.80.10.10;InterProScan=IPR032675;ID=match$1047_1199_1366
FB_MR5	SUPERFAMILY	SUPERFAMILY	934	1190	1.88E-11	+	.	Name=RNI-like domain superfamily;Signature=SSF52047;InterProScan=Not integrated;ID=match$1048_934_1190
FB_MR5	SUPERFAMILY	SUPERFAMILY	1091	1376	6.57E-25	+	.	Name=Leucine-rich repeat domain superfamily;Signature=SSF52058;InterProScan=Not integrated;ID=match$1049_1091_1376
FB_MR5	SUPERFAMILY	SUPERFAMILY	490	920	5.1E-40	+	.	Name=Leucine-rich repeat domain superfamily;Signature=SSF52058;InterProScan=Not integrated;ID=match$1050_490_920
FB_MR5	Gene3D	Gene3D	924	1173	3.0E-10	+	.	Name=Leucine-rich repeat domain superfamily;Signature=G3DSA:3.80.10.10;InterProScan=IPR032675;ID=match$1051_924_1173
FB_MR5	Gene3D	Gene3D	11	135	3.2E-19	+	.	Name=Rx N-terminal domain;Signature=G3DSA:1.20.5.4130;InterProScan=Not integrated;ID=match$1052_11_135
FB_MR5	PRINTS	PRINTS	195	210	4.6E-20	+	.	Name=Disease resistance protein signature;Signature=PR00364;InterProScan=Not integrated;ID=match$1053_195_210
FB_MR5	PRINTS	PRINTS	268	282	4.6E-20	+	.	Name=Disease resistance protein signature;Signature=PR00364;InterProScan=Not integrated;ID=match$1053_268_282
FB_MR5	PRINTS	PRINTS	367	381	4.6E-20	+	.	Name=Disease resistance protein signature;Signature=PR00364;InterProScan=Not integrated;ID=match$1053_367_381
FB_MR5	PRINTS	PRINTS	623	639	4.6E-20	+	.	Name=Disease resistance protein signature;Signature=PR00364;InterProScan=Not integrated;ID=match$1053_623_639
FB_MR5	Gene3D	Gene3D	153	325	2.9E-36	+	.	Name=P-loop containing nucleoside triphosphate hydrolase;Signature=G3DSA:3.40.50.300;InterProScan=Not integrated;ID=match$1054_153_325
FB_MR5	Gene3D	Gene3D	331	413	3.9E-10	+	.	Name=Apoptotic protease-activating factors, helical domain;Signature=G3DSA:1.10.8.430;InterProScan=IPR042197;ID=match$1055_331_413
FB_MR5	Gene3D	Gene3D	544	923	1.1E-46	+	.	Name=Leucine-rich repeat domain superfamily;Signature=G3DSA:3.80.10.10;InterProScan=IPR032675;ID=match$1056_544_923
FB_MR5	SUPERFAMILY	SUPERFAMILY	160	428	1.48E-62	+	.	Name=P-loop containing nucleoside triphosphate hydrolase;Signature=SSF52540;InterProScan=IPR027417;ID=match$1057_160_428
Fom-1	fimo	sequence_motif	213	233	139	+	.	Name=P-loop;Signature=Motif 1;pvalue=1.26e-14;1.98e-11;sequence=GIIGMGGIGKTTIAEVFYDRV
Fom-1	fimo	sequence_motif	380	400	63.3	+	.	Name=GLPL;Signature=Motif 3;pvalue=4.67e-07;0.000483;sequence=VKGHPQALIQIGSSLYDKGIE
Fom-1	fimo	sequence_motif	290	304	68.7	+	.	Name=Kin-2;Signature=Motif 4;pvalue=1.34e-07;0.000127;sequence=VLIVLDGVKEKTQLE
Fom-1	fimo	sequence_motif	315	334	116	+	.	Name=RNBS-B;Signature=Motif 5;pvalue=2.26e-12;8e-09;sequence=SGSKIIITTRNRDVLRQPNY
Fom-1	fimo	sequence_motif	346	360	72	+	.	Name=RNBS-C;Signature=Motif 10;pvalue=6.23e-08;0.000101;sequence=LDTKSAMTLFCKHAF
Fom-1	fimo	sequence_motif	417	431	60	+	.	Name=NB-ARC motif 12;Signature=Motif 12;pvalue=1e-06;0.00155;sequence=IFKTLKISFDDLGKT
Fom-1	fimo	sequence_motif	91	122	103	+	.	Name=TIR-3;Signature=Motif 13;pvalue=4.8e-11;2.72e-07;sequence=RVLLPVFYHVNPHDVRHQSGCFENSFRLHEEL
Fom-1	fimo	sequence_motif	66	86	184	+	.	Name=TIR-2;Signature=Motif 15;pvalue=4.12e-19;5.54e-15;sequence=ENYASSKWCLRELAKIIDCTD
Fom-1	fimo	sequence_motif	2	34	170	+	.	Name=TIR-1;Signature=Motif 18;pvalue=9.87e-18;5.78e-14;sequence=SFDSFISFRGKDTRNTFTGHLYKELVGLGITTF
Fom-1	SUPERFAMILY	SUPERFAMILY	3	153	1.31E-38	+	.	Name=Toll/interleukin-1 receptor homology (TIR) domain superfamily;Signature=SSF52200;InterProScan=IPR035897;ID=match$557_3_153
Fom-1	Pfam	Pfam	3	173	8.8E-38	+	.	Name=TIR domain;Signature=PF01582;InterProScan=IPR000157;ID=match$558_3_173
Fom-1	Gene3D	Gene3D	345	429	1.5E-12	+	.	Name=Apoptotic protease-activating factors, helical domain;Signature=G3DSA:1.10.8.430;InterProScan=IPR042197;ID=match$559_345_429
Fom-1	PRINTS	PRINTS	211	226	3.2E-19	+	.	Name=Disease resistance protein signature;Signature=PR00364;InterProScan=Not integrated;ID=match$560_211_226
Fom-1	PRINTS	PRINTS	284	298	3.2E-19	+	.	Name=Disease resistance protein signature;Signature=PR00364;InterProScan=Not integrated;ID=match$560_284_298
Fom-1	PRINTS	PRINTS	380	394	3.2E-19	+	.	Name=Disease resistance protein signature;Signature=PR00364;InterProScan=Not integrated;ID=match$560_380_394
Fom-1	PRINTS	PRINTS	638	654	3.2E-19	+	.	Name=Disease resistance protein signature;Signature=PR00364;InterProScan=Not integrated;ID=match$560_638_654
Fom-1	Gene3D	Gene3D	182	341	5.6E-30	+	.	Name=P-loop containing nucleoside triphosphate hydrolase;Signature=G3DSA:3.40.50.300;InterProScan=Not integrated;ID=match$561_182_341
Fom-1	SUPERFAMILY	SUPERFAMILY	544	700	7.4E-17	+	.	Name=Leucine-rich repeat domain superfamily;Signature=SSF52058;InterProScan=Not integrated;ID=match$562_544_700
Fom-1	Pfam	Pfam	209	415	1.3E-28	+	.	Name=NB-ARC domain;Signature=PF00931;InterProScan=IPR002182;ID=match$563_209_415
Fom-1	Gene3D	Gene3D	521	709	3.6E-14	+	.	Name=Leucine-rich repeat domain superfamily;Signature=G3DSA:3.80.10.10;InterProScan=IPR032675;ID=match$564_521_709
Fom-1	SUPERFAMILY	SUPERFAMILY	198	439	7.89E-53	+	.	Name=P-loop containing nucleoside triphosphate hydrolase;Signature=SSF52540;InterProScan=IPR027417;ID=match$565_198_439
Fom-1	SMART	SMART	2	151	9.9E-35	+	.	Name=Toll/interleukin-1 receptor homology (TIR) domain;Signature=SM00255;InterProScan=IPR000157;ID=match$566_2_151
Fom-1	SUPERFAMILY	SUPERFAMILY	416	515	6.26E-9	+	.	Name=Winged helix DNA-binding domain superfamily;Signature=SSF46785;InterProScan=IPR036390;ID=match$567_416_515
Fom-1	Gene3D	Gene3D	1	181	2.5E-57	+	.	Name=Toll/interleukin-1 receptor homology (TIR) domain superfamily;Signature=G3DSA:3.40.50.10140;InterProScan=IPR035897;ID=match$568_1_181
Fom-1	ProSiteProfiles	ProSiteProfiles	1	151	27.599	+	.	Name=TIR domain profile.;Signature=PS50104;InterProScan=IPR000157;ID=match$569_1_151
Fom-2	fimo	sequence_motif	195	215	193	+	.	Name=P-loop;Signature=Motif 1;pvalue=4.83e-20;2.69e-16;sequence=PIVGMGGLGKTTLAKLVFKHE
Fom-2	fimo	sequence_motif	422	450	237	+	.	Name=RNBS-D;Signature=Motif 2;pvalue=2.16e-24;9.95e-21;sequence=LKQCFSYCSIFPKDFVFEKQELIQMWMAQ
Fom-2	fimo	sequence_motif	365	385	64.6	+	.	Name=GLPL;Signature=Motif 3;pvalue=3.43e-07;0.000364;sequence=IGGVPLVARVLGRTVKFEGDV
Fom-2	fimo	sequence_motif	273	287	105	+	.	Name=Kin-2;Signature=Motif 4;pvalue=3.3e-11;6.78e-08;sequence=YFLVLDDVWNENSFL
Fom-2	fimo	sequence_motif	302	321	84.8	+	.	Name=RNBS-B;Signature=Motif 5;pvalue=3.32e-09;5.41e-06;sequence=SKNSIVVTTRSAEVTKIMGT
Fom-2	fimo	sequence_motif	220	248	100	+	.	Name=RNBS-A;Signature=Motif 6;pvalue=8.87e-11;1.77e-07;sequence=HFDKTVWVCVSEPFIVNKILLDILQNLKG
Fom-2	fimo	sequence_motif	505	525	140	+	.	Name=MHD;Signature=Motif 7;pvalue=1.06e-14;4.53e-11;sequence=YKMHDLVHDIAMAISRDQNLQ
Fom-2	fimo	sequence_motif	463	483	89.3	+	.	Name=linker;Signature=Motif 8;pvalue=1.17e-09;2.38e-06;sequence=METVGDIYFKILLSHCLFQDA
Fom-2	fimo	sequence_motif	330	344	71.7	+	.	Name=RNBS-C;Signature=Motif 10;pvalue=6.71e-08;0.000108;sequence=LSDDHCWSLFKESAN
Fom-2	fimo	sequence_motif	71	87	107	+	.	Name=CC-EDVID;Signature=Motif 16;pvalue=1.97e-11;1.3e-07;sequence=HLVYQADDLLDEIVYED
Fom-2	Gene3D	Gene3D	329	413	1.3E-6	+	.	Name=Apoptotic protease-activating factors, helical domain;Signature=G3DSA:1.10.8.430;InterProScan=IPR042197;ID=match$5516_329_413
Fom-2	PRINTS	PRINTS	193	208	9.5E-15	+	.	Name=Disease resistance protein signature;Signature=PR00364;InterProScan=Not integrated;ID=match$5517_193_208
Fom-2	PRINTS	PRINTS	267	281	9.5E-15	+	.	Name=Disease resistance protein signature;Signature=PR00364;InterProScan=Not integrated;ID=match$5517_267_281
Fom-2	PRINTS	PRINTS	365	379	9.5E-15	+	.	Name=Disease resistance protein signature;Signature=PR00364;InterProScan=Not integrated;ID=match$5517_365_379
Fom-2	PRINTS	PRINTS	859	875	9.5E-15	+	.	Name=Disease resistance protein signature;Signature=PR00364;InterProScan=Not integrated;ID=match$5517_859_875
Fom-2	Gene3D	Gene3D	414	503	2.3E-13	+	.	Name=Winged helix-like DNA-binding domain superfamily;Signature=G3DSA:1.10.10.10;InterProScan=IPR036388;ID=match$5518_414_503
Fom-2	SUPERFAMILY	SUPERFAMILY	155	429	4.41E-52	+	.	Name=P-loop containing nucleoside triphosphate hydrolase;Signature=SSF52540;InterProScan=IPR027417;ID=match$5519_155_429
Fom-2	CDD	CDD	9	121	5.10938E-10	+	.	Name=RX-CC_like;Signature=cd14798;InterProScan=IPR038005;ID=match$5520_9_121
Fom-2	Gene3D	Gene3D	898	1063	4.2E-17	+	.	Name=Leucine-rich repeat domain superfamily;Signature=G3DSA:3.80.10.10;InterProScan=IPR032675;ID=match$5521_898_1063
Fom-2	Pfam	Pfam	175	415	1.1E-42	+	.	Name=NB-ARC domain;Signature=PF00931;InterProScan=IPR002182;ID=match$5522_175_415
Fom-2	SUPERFAMILY	SUPERFAMILY	506	901	2.72E-32	+	.	Name=Leucine-rich repeat domain superfamily;Signature=SSF52058;InterProScan=Not integrated;ID=match$5523_506_901
Fom-2	Gene3D	Gene3D	516	897	2.0E-31	+	.	Name=Leucine-rich repeat domain superfamily;Signature=G3DSA:3.80.10.10;InterProScan=IPR032675;ID=match$5524_516_897
Fom-2	Gene3D	Gene3D	8	121	4.7E-15	+	.	Name=Rx N-terminal domain;Signature=G3DSA:1.20.5.4130;InterProScan=Not integrated;ID=match$5525_8_121
Fom-2	SUPERFAMILY	SUPERFAMILY	816	1041	1.8E-18	+	.	Name=RNI-like domain superfamily;Signature=SSF52047;InterProScan=Not integrated;ID=match$5526_816_1041
Fom-2	Pfam	Pfam	9	99	9.4E-18	+	.	Name=Rx N-terminal domain;Signature=PF18052;InterProScan=IPR041118;ID=match$5527_9_99
Fom-2	Gene3D	Gene3D	156	322	4.3E-35	+	.	Name=P-loop containing nucleoside triphosphate hydrolase;Signature=G3DSA:3.40.50.300;InterProScan=Not integrated;ID=match$5528_156_322
GbaNA1	fimo	sequence_motif	165	185	132	+	.	Name=P-loop;Signature=Motif 1;pvalue=5.76e-14;8.37e-11;sequence=GVCGMGGIGKTTIMKDVYNRL
GbaNA1	fimo	sequence_motif	392	420	162	+	.	Name=RNBS-D;Signature=Motif 2;pvalue=6.01e-17;9.9e-14;sequence=DQDCFSYCALYPEDHQIEKEEIIQYWMEE
GbaNA1	fimo	sequence_motif	333	353	77.7	+	.	Name=GLPL;Signature=Motif 3;pvalue=1.68e-08;1.97e-05;sequence=CDGLPLALVTLAACMKGISNP
GbaNA1	fimo	sequence_motif	272	291	131	+	.	Name=RNBS-B;Signature=Motif 5;pvalue=7.47e-14;3.7e-10;sequence=NGCKVVLTTRSEEVIRSMGC
GbaNA1	fimo	sequence_motif	190	218	107	+	.	Name=RNBS-A;Signature=Motif 6;pvalue=2.17e-11;5.05e-08;sequence=KFKKLIWITVSQNIDIRSIQMDIVSQLQK
GbaNA1	fimo	sequence_motif	458	478	60.7	+	.	Name=MHD;Signature=Motif 7;pvalue=8.47e-07;0.000957;sequence=VKMHDVFRDMALHIKRKRFMV
GbaNA1	fimo	sequence_motif	299	313	61.8	+	.	Name=RNBS-C;Signature=Motif 10;pvalue=6.6e-07;0.000856;sequence=LSMHEAIDLFLSKVG
GbaNA1	Pfam	Pfam	150	386	2.7E-50	+	.	Name=NB-ARC domain;Signature=PF00931;InterProScan=IPR002182;ID=match$249_150_386
GbaNA1	Gene3D	Gene3D	694	921	4.7E-10	+	.	Name=Leucine-rich repeat domain superfamily;Signature=G3DSA:3.80.10.10;InterProScan=IPR032675;ID=match$251_694_921
GbaNA1	Gene3D	Gene3D	469	693	1.0E-30	+	.	Name=Leucine-rich repeat domain superfamily;Signature=G3DSA:3.80.10.10;InterProScan=IPR032675;ID=match$252_469_693
GbaNA1	PRINTS	PRINTS	163	178	2.3E-16	+	.	Name=Disease resistance protein signature;Signature=PR00364;InterProScan=Not integrated;ID=match$254_163_178
GbaNA1	PRINTS	PRINTS	241	255	2.3E-16	+	.	Name=Disease resistance protein signature;Signature=PR00364;InterProScan=Not integrated;ID=match$254_241_255
GbaNA1	PRINTS	PRINTS	333	347	2.3E-16	+	.	Name=Disease resistance protein signature;Signature=PR00364;InterProScan=Not integrated;ID=match$254_333_347
GbaNA1	PRINTS	PRINTS	541	557	2.3E-16	+	.	Name=Disease resistance protein signature;Signature=PR00364;InterProScan=Not integrated;ID=match$254_541_557
GbaNA1	Gene3D	Gene3D	298	384	1.0E-12	+	.	Name=Apoptotic protease-activating factors, helical domain;Signature=G3DSA:1.10.8.430;InterProScan=IPR042197;ID=match$255_298_384
GbaNA1	SUPERFAMILY	SUPERFAMILY	144	399	2.97E-49	+	.	Name=P-loop containing nucleoside triphosphate hydrolase;Signature=SSF52540;InterProScan=IPR027417;ID=match$257_144_399
GbaNA1	Gene3D	Gene3D	126	297	1.3E-32	+	.	Name=P-loop containing nucleoside triphosphate hydrolase;Signature=G3DSA:3.40.50.300;InterProScan=Not integrated;ID=match$258_126_297
GbaNA1	Gene3D	Gene3D	385	468	7.7E-14	+	.	Name=Winged helix-like DNA-binding domain superfamily;Signature=G3DSA:1.10.10.10;InterProScan=IPR036388;ID=match$259_385_468
GbaNA1	SUPERFAMILY	SUPERFAMILY	459	889	2.11E-38	+	.	Name=Leucine-rich repeat domain superfamily;Signature=SSF52058;InterProScan=Not integrated;ID=match$261_459_889
GhDSC1	fimo	sequence_motif	217	237	135	+	.	Name=P-loop;Signature=Motif 1;pvalue=3.12e-14;4.78e-11;sequence=GLWGMGGIGKTTLADIVYKEV
GhDSC1	fimo	sequence_motif	381	401	89.1	+	.	Name=GLPL;Signature=Motif 3;pvalue=1.24e-09;1.79e-06;sequence=AQGSPLALKVCGSTLYKKSRK
GhDSC1	fimo	sequence_motif	296	310	91.7	+	.	Name=Kin-2;Signature=Motif 4;pvalue=6.67e-10;8.94e-07;sequence=VLLVLDDISDPDQID
GhDSC1	fimo	sequence_motif	319	338	108	+	.	Name=RNBS-B;Signature=Motif 5;pvalue=1.66e-11;4.23e-08;sequence=PGSKIIVTSRDRQILNNGGA
GhDSC1	fimo	sequence_motif	484	504	78.3	+	.	Name=MHD;Signature=Motif 7;pvalue=1.49e-08;1.96e-05;sequence=ISMHDMLEEMGRDIVRQESRR
GhDSC1	fimo	sequence_motif	104	135	150	+	.	Name=TIR-3;Signature=Motif 13;pvalue=9.13e-16;5.41e-12;sequence=HIALPIFYHVDPSHVRNIGETFKTSFEEHESK
GhDSC1	fimo	sequence_motif	78	98	99.9	+	.	Name=TIR-2;Signature=Motif 15;pvalue=1.02e-10;5.14e-07;sequence=KDYASSKSCLGELSDIMDRKR
GhDSC1	fimo	sequence_motif	14	46	232	+	.	Name=TIR-1;Signature=Motif 18;pvalue=6.53e-24;6.8e-20;sequence=KHQVFLSFRGEDTRNNFTSHLLKALKDTGLNVF
GhDSC1	Gene3D	Gene3D	185	342	9.0E-28	+	.	Name=P-loop containing nucleoside triphosphate hydrolase;Signature=G3DSA:3.40.50.300;InterProScan=Not integrated;ID=match$5828_185_342
GhDSC1	Pfam	Pfam	14	192	1.1E-36	+	.	Name=TIR domain;Signature=PF01582;InterProScan=IPR000157;ID=match$5829_14_192
GhDSC1	Gene3D	Gene3D	536	698	5.9E-19	+	.	Name=Leucine-rich repeat domain superfamily;Signature=G3DSA:3.80.10.10;InterProScan=IPR032675;ID=match$5830_536_698
GhDSC1	Gene3D	Gene3D	699	883	2.0E-23	+	.	Name=Leucine-rich repeat domain superfamily;Signature=G3DSA:3.80.10.10;InterProScan=IPR032675;ID=match$5830_699_883
GhDSC1	Gene3D	Gene3D	10	184	1.1E-59	+	.	Name=Toll/interleukin-1 receptor homology (TIR) domain superfamily;Signature=G3DSA:3.40.50.10140;InterProScan=IPR035897;ID=match$5831_10_184
GhDSC1	Pfam	Pfam	201	425	1.8E-28	+	.	Name=NB-ARC domain;Signature=PF00931;InterProScan=IPR002182;ID=match$5832_201_425
GhDSC1	SUPERFAMILY	SUPERFAMILY	7	157	2.09E-31	+	.	Name=Toll/interleukin-1 receptor homology (TIR) domain superfamily;Signature=SSF52200;InterProScan=IPR035897;ID=match$5834_7_157
GhDSC1	SUPERFAMILY	SUPERFAMILY	486	900	9.35E-32	+	.	Name=Leucine-rich repeat domain superfamily;Signature=SSF52058;InterProScan=Not integrated;ID=match$5835_486_900
GhDSC1	ProSiteProfiles	ProSiteProfiles	13	154	21.769	+	.	Name=TIR domain profile.;Signature=PS50104;InterProScan=IPR000157;ID=match$5836_13_154
GhDSC1	PRINTS	PRINTS	215	230	2.7E-22	+	.	Name=Disease resistance protein signature;Signature=PR00364;InterProScan=Not integrated;ID=match$5837_215_230
GhDSC1	PRINTS	PRINTS	290	304	2.7E-22	+	.	Name=Disease resistance protein signature;Signature=PR00364;InterProScan=Not integrated;ID=match$5837_290_304
GhDSC1	PRINTS	PRINTS	381	395	2.7E-22	+	.	Name=Disease resistance protein signature;Signature=PR00364;InterProScan=Not integrated;ID=match$5837_381_395
GhDSC1	PRINTS	PRINTS	627	643	2.7E-22	+	.	Name=Disease resistance protein signature;Signature=PR00364;InterProScan=Not integrated;ID=match$5837_627_643
GhDSC1	Gene3D	Gene3D	346	430	5.9E-14	+	.	Name=Apoptotic protease-activating factors, helical domain;Signature=G3DSA:1.10.8.430;InterProScan=IPR042197;ID=match$5838_346_430
GhDSC1	SUPERFAMILY	SUPERFAMILY	187	440	1.45E-55	+	.	Name=P-loop containing nucleoside triphosphate hydrolase;Signature=SSF52540;InterProScan=IPR027417;ID=match$5839_187_440
GhDSC1	SMART	SMART	14	154	2.4E-36	+	.	Name=Toll/interleukin-1 receptor homology (TIR) domain;Signature=SM00255;InterProScan=IPR000157;ID=match$5840_14_154
GmKR3	fimo	sequence_motif	237	257	143	+	.	Name=P-loop;Signature=Motif 1;pvalue=4.58e-15;8.11e-12;sequence=GIHGMGGVGKSTLARAVYNLH
GmKR3	fimo	sequence_motif	408	428	103	+	.	Name=GLPL;Signature=Motif 3;pvalue=4.58e-11;7.95e-08;sequence=TSGLPLALEVIGSNLFGKSIK
GmKR3	fimo	sequence_motif	316	330	86.6	+	.	Name=Kin-2;Signature=Motif 4;pvalue=2.19e-09;2.53e-06;sequence=VLLVLDDVDEHKQLQ
GmKR3	fimo	sequence_motif	345	364	73.5	+	.	Name=RNBS-B;Signature=Motif 5;pvalue=4.4e-08;6.11e-05;sequence=TRLVLIITTRDKQLLTSYGV
GmKR3	fimo	sequence_motif	373	387	88.6	+	.	Name=RNBS-C;Signature=Motif 10;pvalue=1.37e-09;4.05e-06;sequence=LSKKDAIQLLKRKAF
GmKR3	fimo	sequence_motif	445	459	79.9	+	.	Name=NB-ARC motif 12;Signature=Motif 12;pvalue=1.01e-08;2.45e-05;sequence=ILKILKVSFDALEEE
GmKR3	fimo	sequence_motif	122	153	155	+	.	Name=TIR-3;Signature=Motif 13;pvalue=3.2e-16;1.97e-12;sequence=LLVIPVFYKVDPSDVRRLQGSYAEGLARLEER
GmKR3	fimo	sequence_motif	98	118	109	+	.	Name=TIR-2;Signature=Motif 15;pvalue=1.2e-11;6.24e-08;sequence=KDYASSSFCLDELATILGCYR
GmKR3	fimo	sequence_motif	34	66	243	+	.	Name=TIR-1;Signature=Motif 18;pvalue=5.39e-25;7.43e-21;sequence=RYDVFINFRGEDTRFAFTGHLHKALCNKGIRAF
GmKR3	Pfam	Pfam	218	448	9.5E-32	+	.	Name=NB-ARC domain;Signature=PF00931;InterProScan=IPR002182;ID=match$925_218_448
GmKR3	SUPERFAMILY	SUPERFAMILY	443	550	4.08E-30	+	.	Name=Winged helix DNA-binding domain superfamily;Signature=SSF46785;InterProScan=IPR036390;ID=match$926_443_550
GmKR3	Gene3D	Gene3D	29	203	4.5E-63	+	.	Name=Toll/interleukin-1 receptor homology (TIR) domain superfamily;Signature=G3DSA:3.40.50.10140;InterProScan=IPR035897;ID=match$927_29_203
GmKR3	SUPERFAMILY	SUPERFAMILY	30	173	3.14E-38	+	.	Name=Toll/interleukin-1 receptor homology (TIR) domain superfamily;Signature=SSF52200;InterProScan=IPR035897;ID=match$928_30_173
GmKR3	Pfam	Pfam	35	205	3.6E-42	+	.	Name=TIR domain;Signature=PF01582;InterProScan=IPR000157;ID=match$929_35_205
GmKR3	PRINTS	PRINTS	235	250	1.5E-19	+	.	Name=Disease resistance protein signature;Signature=PR00364;InterProScan=Not integrated;ID=match$930_235_250
GmKR3	PRINTS	PRINTS	310	324	1.5E-19	+	.	Name=Disease resistance protein signature;Signature=PR00364;InterProScan=Not integrated;ID=match$930_310_324
GmKR3	PRINTS	PRINTS	408	422	1.5E-19	+	.	Name=Disease resistance protein signature;Signature=PR00364;InterProScan=Not integrated;ID=match$930_408_422
GmKR3	ProSiteProfiles	ProSiteProfiles	33	171	24.666	+	.	Name=TIR domain profile.;Signature=PS50104;InterProScan=IPR000157;ID=match$931_33_171
GmKR3	SUPERFAMILY	SUPERFAMILY	203	467	4.23E-65	+	.	Name=P-loop containing nucleoside triphosphate hydrolase;Signature=SSF52540;InterProScan=IPR027417;ID=match$932_203_467
GmKR3	SMART	SMART	34	171	1.4E-39	+	.	Name=Toll/interleukin-1 receptor homology (TIR) domain;Signature=SM00255;InterProScan=IPR000157;ID=match$933_34_171
GmKR3	Gene3D	Gene3D	372	457	8.7E-15	+	.	Name=Apoptotic protease-activating factors, helical domain;Signature=G3DSA:1.10.8.430;InterProScan=IPR042197;ID=match$934_372_457
GmKR3	Gene3D	Gene3D	204	370	4.6E-35	+	.	Name=P-loop containing nucleoside triphosphate hydrolase;Signature=G3DSA:3.40.50.300;InterProScan=Not integrated;ID=match$935_204_370
GmNNL1_HT1	fimo	sequence_motif	219	239	147	+	.	Name=P-loop;Signature=Motif 1;pvalue=1.78e-15;3.28e-12;sequence=GIYGIGGIGKTTISRAVYNLI
GmNNL1_HT1	fimo	sequence_motif	387	407	87.7	+	.	Name=GLPL;Signature=Motif 3;pvalue=1.69e-09;2.4e-06;sequence=ACGIPLALEVIGSHLFGKSLN
GmNNL1_HT1	fimo	sequence_motif	300	314	110	+	.	Name=Kin-2;Signature=Motif 4;pvalue=9.66e-12;2.31e-08;sequence=VLLVLDDVDKLEQLK
GmNNL1_HT1	fimo	sequence_motif	325	344	88.4	+	.	Name=RNBS-B;Signature=Motif 5;pvalue=1.43e-09;2.48e-06;sequence=NGSIIIITTRDKHLLATHGV
GmNNL1_HT1	fimo	sequence_motif	490	510	103	+	.	Name=MHD;Signature=Motif 7;pvalue=4.83e-11;9.96e-08;sequence=VRMHDLIRDTGREIVRQESTV
GmNNL1_HT1	fimo	sequence_motif	424	438	72.8	+	.	Name=NB-ARC motif 12;Signature=Motif 12;pvalue=5.23e-08;0.000107;sequence=IHEILKVSYDGLEEN
GmNNL1_HT1	fimo	sequence_motif	106	137	173	+	.	Name=TIR-3;Signature=Motif 13;pvalue=4.86e-18;3.27e-14;sequence=RSVFPIFYDVDPSHVRHQKGTYSEALAKHEER
GmNNL1_HT1	fimo	sequence_motif	81	101	163	+	.	Name=TIR-2;Signature=Motif 15;pvalue=4.61e-17;4.37e-13;sequence=KNYASSTFCLDELVKILECLK
GmNNL1_HT1	fimo	sequence_motif	17	49	186	+	.	Name=TIR-1;Signature=Motif 18;pvalue=2.37e-19;1.61e-15;sequence=IYDVFLSFRGEDTRQKFTGNLYNSLCEKGVHTF
GmNNL1_HT1	Gene3D	Gene3D	693	775	3.1E-14	+	.	Name=Leucine-rich repeat domain superfamily;Signature=G3DSA:3.80.10.10;InterProScan=IPR032675;ID=match$637_693_775
GmNNL1_HT1	Gene3D	Gene3D	535	692	4.1E-14	+	.	Name=Leucine-rich repeat domain superfamily;Signature=G3DSA:3.80.10.10;InterProScan=IPR032675;ID=match$637_535_692
GmNNL1_HT1	ProSiteProfiles	ProSiteProfiles	16	158	30.768	+	.	Name=TIR domain profile.;Signature=PS50104;InterProScan=IPR000157;ID=match$638_16_158
GmNNL1_HT1	PRINTS	PRINTS	217	232	2.7E-23	+	.	Name=Disease resistance protein signature;Signature=PR00364;InterProScan=Not integrated;ID=match$639_217_232
GmNNL1_HT1	PRINTS	PRINTS	387	401	2.7E-23	+	.	Name=Disease resistance protein signature;Signature=PR00364;InterProScan=Not integrated;ID=match$639_387_401
GmNNL1_HT1	PRINTS	PRINTS	693	709	2.7E-23	+	.	Name=Disease resistance protein signature;Signature=PR00364;InterProScan=Not integrated;ID=match$639_693_709
GmNNL1_HT1	PRINTS	PRINTS	294	308	2.7E-23	+	.	Name=Disease resistance protein signature;Signature=PR00364;InterProScan=Not integrated;ID=match$639_294_308
GmNNL1_HT1	SUPERFAMILY	SUPERFAMILY	185	446	1.98E-61	+	.	Name=P-loop containing nucleoside triphosphate hydrolase;Signature=SSF52540;InterProScan=IPR027417;ID=match$640_185_446
GmNNL1_HT1	Pfam	Pfam	202	426	1.4E-21	+	.	Name=NB-ARC domain;Signature=PF00931;InterProScan=IPR002182;ID=match$641_202_426
GmNNL1_HT1	Gene3D	Gene3D	12	186	4.3E-72	+	.	Name=Toll/interleukin-1 receptor homology (TIR) domain superfamily;Signature=G3DSA:3.40.50.10140;InterProScan=IPR035897;ID=match$642_12_186
GmNNL1_HT1	SUPERFAMILY	SUPERFAMILY	542	776	4.53E-27	+	.	Name=Leucine-rich repeat domain superfamily;Signature=SSF52058;InterProScan=Not integrated;ID=match$643_542_776
GmNNL1_HT1	Gene3D	Gene3D	187	346	3.8E-30	+	.	Name=P-loop containing nucleoside triphosphate hydrolase;Signature=G3DSA:3.40.50.300;InterProScan=Not integrated;ID=match$644_187_346
GmNNL1_HT1	SUPERFAMILY	SUPERFAMILY	423	529	1.88E-18	+	.	Name=Winged helix DNA-binding domain superfamily;Signature=SSF46785;InterProScan=IPR036390;ID=match$645_423_529
GmNNL1_HT1	Gene3D	Gene3D	353	436	6.4E-14	+	.	Name=Apoptotic protease-activating factors, helical domain;Signature=G3DSA:1.10.8.430;InterProScan=IPR042197;ID=match$646_353_436
GmNNL1_HT1	SUPERFAMILY	SUPERFAMILY	10	161	4.32E-45	+	.	Name=Toll/interleukin-1 receptor homology (TIR) domain superfamily;Signature=SSF52200;InterProScan=IPR035897;ID=match$647_10_161
GmNNL1_HT1	Pfam	Pfam	18	182	2.0E-45	+	.	Name=TIR domain;Signature=PF01582;InterProScan=IPR000157;ID=match$648_18_182
GmNNL1_HT1	SMART	SMART	17	158	1.5E-50	+	.	Name=Toll/interleukin-1 receptor homology (TIR) domain;Signature=SM00255;InterProScan=IPR000157;ID=match$649_17_158
Gpa2	fimo	sequence_motif	167	187	196	+	.	Name=P-loop;Signature=Motif 1;pvalue=2.24e-20;2.33e-16;sequence=SIVGMGGIGKTTLAAKLYSDP
Gpa2	fimo	sequence_motif	386	414	243	+	.	Name=RNBS-D;Signature=Motif 2;pvalue=4.98e-25;2.96e-21;sequence=LKPCFLYFAIFAEDERIYVNKLVELWAVE
Gpa2	fimo	sequence_motif	328	348	158	+	.	Name=GLPL;Signature=Motif 3;pvalue=1.45e-16;1.05e-12;sequence=CGGLPLAITLIAGLLSKISKT
Gpa2	fimo	sequence_motif	239	253	154	+	.	Name=Kin-2;Signature=Motif 4;pvalue=3.93e-16;1.86e-11;sequence=YLVVIDDIWTTEAWD
Gpa2	fimo	sequence_motif	264	283	173	+	.	Name=RNBS-B;Signature=Motif 5;pvalue=5.55e-18;1.39e-12;sequence=NGSRILLTTRNVEVAEYASS
Gpa2	fimo	sequence_motif	192	220	183	+	.	Name=RNBS-A;Signature=Motif 6;pvalue=4.57e-19;3.28e-15;sequence=RFDIRAKATVSQEYCVRNVLLGLLSLTSD
Gpa2	fimo	sequence_motif	456	476	156	+	.	Name=MHD;Signature=Motif 7;pvalue=2.45e-16;2e-12;sequence=CGMHDVTRELCLREARNMNFV
Gpa2	fimo	sequence_motif	425	445	155	+	.	Name=linker;Signature=Motif 8;pvalue=2.91e-16;2.16e-12;sequence=IEEVAETCINELVDRSLISIH
Gpa2	fimo	sequence_motif	293	307	123	+	.	Name=RNBS-C;Signature=Motif 10;pvalue=4.47e-13;1.06e-08;sequence=MNFDESWNLLHKKIF
Gpa2	fimo	sequence_motif	371	385	171	+	.	Name=NB-ARC motif 12;Signature=Motif 12;pvalue=8.34e-18;1.37e-12;sequence=CMRVLALSYHHLPSH
Gpa2	fimo	sequence_motif	60	76	116	+	.	Name=CC-EDVID;Signature=Motif 16;pvalue=2.39e-12;2.51e-08;sequence=EVAYTTEDMVDSESRNV
Gpa2	Gene3D	Gene3D	379	469	4.2E-20	+	.	Name=Winged helix-like DNA-binding domain superfamily;Signature=G3DSA:1.10.10.10;InterProScan=IPR036388;ID=match$1549_379_469
Gpa2	Gene3D	Gene3D	524	899	1.5E-23	+	.	Name=Leucine-rich repeat domain superfamily;Signature=G3DSA:3.80.10.10;InterProScan=IPR032675;ID=match$1550_524_899
Gpa2	SUPERFAMILY	SUPERFAMILY	133	393	2.39E-62	+	.	Name=P-loop containing nucleoside triphosphate hydrolase;Signature=SSF52540;InterProScan=IPR027417;ID=match$1551_133_393
Gpa2	Gene3D	Gene3D	124	285	9.5E-34	+	.	Name=P-loop containing nucleoside triphosphate hydrolase;Signature=G3DSA:3.40.50.300;InterProScan=Not integrated;ID=match$1552_124_285
Gpa2	SUPERFAMILY	SUPERFAMILY	496	875	6.91E-25	+	.	Name=Leucine-rich repeat domain superfamily;Signature=SSF52058;InterProScan=Not integrated;ID=match$1553_496_875
Gpa2	Pfam	Pfam	146	379	3.4E-56	+	.	Name=NB-ARC domain;Signature=PF00931;InterProScan=IPR002182;ID=match$1554_146_379
Gpa2	PRINTS	PRINTS	165	180	5.3E-19	+	.	Name=Disease resistance protein signature;Signature=PR00364;InterProScan=Not integrated;ID=match$1555_165_180
Gpa2	PRINTS	PRINTS	233	247	5.3E-19	+	.	Name=Disease resistance protein signature;Signature=PR00364;InterProScan=Not integrated;ID=match$1555_233_247
Gpa2	PRINTS	PRINTS	328	342	5.3E-19	+	.	Name=Disease resistance protein signature;Signature=PR00364;InterProScan=Not integrated;ID=match$1555_328_342
Gpa2	PRINTS	PRINTS	788	804	5.3E-19	+	.	Name=Disease resistance protein signature;Signature=PR00364;InterProScan=Not integrated;ID=match$1555_788_804
Gpa2	Gene3D	Gene3D	293	378	8.0E-14	+	.	Name=Apoptotic protease-activating factors, helical domain;Signature=G3DSA:1.10.8.430;InterProScan=IPR042197;ID=match$1556_293_378
Gpa2	Gene3D	Gene3D	1	122	8.8E-36	+	.	Name=Rx N-terminal domain;Signature=G3DSA:1.20.5.4130;InterProScan=Not integrated;ID=match$1557_1_122
Gpa2	CDD	CDD	2	115	4.29286E-22	+	.	Name=RX-CC_like;Signature=cd14798;InterProScan=IPR038005;ID=match$1558_2_115
Gro1-4	fimo	sequence_motif	220	240	170	+	.	Name=P-loop;Signature=Motif 1;pvalue=1.02e-17;2.61e-14;sequence=GILGMSGVGKTTLARVIYDNI
Gro1-4	fimo	sequence_motif	387	407	130	+	.	Name=GLPL;Signature=Motif 3;pvalue=1e-13;3.26e-10;sequence=TDGLPLALKVLGSFLYGRGLD
Gro1-4	fimo	sequence_motif	300	314	113	+	.	Name=Kin-2;Signature=Motif 4;pvalue=4.51e-12;1.21e-08;sequence=VLLVLDDVDHIDQLN
Gro1-4	fimo	sequence_motif	325	344	108	+	.	Name=RNBS-B;Signature=Motif 5;pvalue=1.53e-11;3.93e-08;sequence=DGSRIIITTKDKHLLVKYET
Gro1-4	fimo	sequence_motif	489	509	97.4	+	.	Name=MHD;Signature=Motif 7;pvalue=1.81e-10;3.47e-07;sequence=ITIHQLIQDMGWHIVRREATD
Gro1-4	fimo	sequence_motif	353	367	117	+	.	Name=RNBS-C;Signature=Motif 10;pvalue=2.18e-12;1.88e-08;sequence=LNNYESLQLFKQHAF
Gro1-4	fimo	sequence_motif	105	136	307	+	.	Name=TIR-3;Signature=Motif 13;pvalue=1.79e-31;2.97e-26;sequence=QIVVPVFYDVDPSTVRKQKSIFGEAFSKHEAR
Gro1-4	fimo	sequence_motif	81	101	227	+	.	Name=TIR-2;Signature=Motif 15;pvalue=1.96e-23;3.16e-18;sequence=KNYANSTWCLDELTKIMECKN
Gro1-4	fimo	sequence_motif	17	49	317	+	.	Name=TIR-1;Signature=Motif 18;pvalue=1.75e-32;2.05e-27;sequence=SYDVFLSFRGEDVRKTFVDHLYLALEQKCINTF
Gro1-4	ProSiteProfiles	ProSiteProfiles	16	155	30.786	+	.	Name=TIR domain profile.;Signature=PS50104;InterProScan=IPR000157;ID=match$3291_16_155
Gro1-4	Pfam	Pfam	18	196	9.8E-50	+	.	Name=TIR domain;Signature=PF01582;InterProScan=IPR000157;ID=match$3292_18_196
Gro1-4	Gene3D	Gene3D	713	836	2.2E-26	+	.	Name=Leucine-rich repeat domain superfamily;Signature=G3DSA:3.80.10.10;InterProScan=IPR032675;ID=match$3293_713_836
Gro1-4	Pfam	Pfam	199	418	1.1E-26	+	.	Name=NB-ARC domain;Signature=PF00931;InterProScan=IPR002182;ID=match$3294_199_418
Gro1-4	Gene3D	Gene3D	533	712	1.2E-14	+	.	Name=Leucine-rich repeat domain superfamily;Signature=G3DSA:3.80.10.10;InterProScan=IPR032675;ID=match$3295_533_712
Gro1-4	SUPERFAMILY	SUPERFAMILY	192	446	6.49E-58	+	.	Name=P-loop containing nucleoside triphosphate hydrolase;Signature=SSF52540;InterProScan=IPR027417;ID=match$3296_192_446
Gro1-4	SUPERFAMILY	SUPERFAMILY	9	158	1.09E-45	+	.	Name=Toll/interleukin-1 receptor homology (TIR) domain superfamily;Signature=SSF52200;InterProScan=IPR035897;ID=match$3297_9_158
Gro1-4	SMART	SMART	17	155	2.0E-52	+	.	Name=Toll/interleukin-1 receptor homology (TIR) domain;Signature=SM00255;InterProScan=IPR000157;ID=match$3298_17_155
Gro1-4	Gene3D	Gene3D	837	971	5.8E-13	+	.	Name=Leucine-rich repeat domain superfamily;Signature=G3DSA:3.80.10.10;InterProScan=IPR032675;ID=match$3299_837_971
Gro1-4	CDD	CDD	221	335	0.00218807	+	.	Name=AAA;Signature=cd00009;InterProScan=Not integrated;ID=match$3300_221_335
Gro1-4	Gene3D	Gene3D	186	349	2.8E-29	+	.	Name=P-loop containing nucleoside triphosphate hydrolase;Signature=G3DSA:3.40.50.300;InterProScan=Not integrated;ID=match$3301_186_349
Gro1-4	SUPERFAMILY	SUPERFAMILY	491	832	6.8E-40	+	.	Name=Leucine-rich repeat domain superfamily;Signature=SSF52058;InterProScan=Not integrated;ID=match$3302_491_832
Gro1-4	Gene3D	Gene3D	15	185	6.3E-73	+	.	Name=Toll/interleukin-1 receptor homology (TIR) domain superfamily;Signature=G3DSA:3.40.50.10140;InterProScan=IPR035897;ID=match$3303_15_185
Gro1-4	Gene3D	Gene3D	352	436	1.9E-14	+	.	Name=Apoptotic protease-activating factors, helical domain;Signature=G3DSA:1.10.8.430;InterProScan=IPR042197;ID=match$3304_352_436
Gro1-4	SUPERFAMILY	SUPERFAMILY	846	947	1.93E-11	+	.	Name=Leucine-rich repeat domain superfamily;Signature=SSF52058;InterProScan=Not integrated;ID=match$3305_846_947
Gro1-4	PRINTS	PRINTS	218	233	2.2E-23	+	.	Name=Disease resistance protein signature;Signature=PR00364;InterProScan=Not integrated;ID=match$3306_218_233
Gro1-4	PRINTS	PRINTS	294	308	2.2E-23	+	.	Name=Disease resistance protein signature;Signature=PR00364;InterProScan=Not integrated;ID=match$3306_294_308
Gro1-4	PRINTS	PRINTS	387	401	2.2E-23	+	.	Name=Disease resistance protein signature;Signature=PR00364;InterProScan=Not integrated;ID=match$3306_387_401
Gro1-4	PRINTS	PRINTS	764	780	2.2E-23	+	.	Name=Disease resistance protein signature;Signature=PR00364;InterProScan=Not integrated;ID=match$3306_764_780
HcMLA1	fimo	sequence_motif	193	213	199	+	.	Name=P-loop;Signature=Motif 1;pvalue=1.11e-20;1.92e-16;sequence=SIVGFGGLGKTTLARAVYDKI
HcMLA1	fimo	sequence_motif	423	451	255	+	.	Name=RNBS-D;Signature=Motif 2;pvalue=3.41e-26;3.41e-22;sequence=LRTCLLYLCIYPEDSQIDRDRLIWKWVAE
HcMLA1	fimo	sequence_motif	362	382	152	+	.	Name=GLPL;Signature=Motif 3;pvalue=6.25e-16;3.72e-12;sequence=CGGVPLAIITIASALAGGQQM
HcMLA1	fimo	sequence_motif	270	284	131	+	.	Name=Kin-2;Signature=Motif 4;pvalue=7.95e-14;3.45e-10;sequence=YLVIIDDIWDDKLWE
HcMLA1	fimo	sequence_motif	296	315	143	+	.	Name=RNBS-B;Signature=Motif 5;pvalue=4.5e-15;6.96e-11;sequence=LGSRLIITTRIVSVSNSCCS
HcMLA1	fimo	sequence_motif	216	244	217	+	.	Name=RNBS-A;Signature=Motif 6;pvalue=2.05e-22;2.33e-18;sequence=DFDCGAFVPVGQNPDMKKVLRDILIDLGN
HcMLA1	fimo	sequence_motif	493	513	154	+	.	Name=MHD;Signature=Motif 7;pvalue=3.91e-16;2.41e-12;sequence=CCVHDMVLDLICNLSHEAKFV
HcMLA1	fimo	sequence_motif	463	483	164	+	.	Name=linker;Signature=Motif 8;pvalue=3.97e-17;3.29e-13;sequence=LFLLGLNYFNQLINRSMIQPI
HcMLA1	fimo	sequence_motif	327	341	116	+	.	Name=RNBS-C;Signature=Motif 10;pvalue=2.44e-12;1.99e-08;sequence=LSTDDSRRLFHKRIF
HcMLA1	fimo	sequence_motif	408	422	137	+	.	Name=NB-ARC motif 12;Signature=Motif 12;pvalue=2.01e-14;4.71e-10;sequence=MRRILSFSYYDLPYH
HcMLA1	fimo	sequence_motif	117	166	566	+	.	Name=monocot NLR CC-NBARC linker;Signature=Motif 14;pvalue=2.45e-57;4.63e-53;sequence=AIKEIKEQLQEVAARRDRNEVLVPNPMEPIAIDPCLRALYAEASELVGIY
HcMLA1	fimo	sequence_motif	71	87	125	+	.	Name=CC-EDVID;Signature=Motif 16;pvalue=3.47e-13;4.37e-09;sequence=ELSYNMEDVVDKFLVRV
HcMLA1	fimo	sequence_motif	10	45	251	+	.	Name=CC;Signature=Motif 17;pvalue=8.61e-26;1.36e-21;sequence=SLLPKLGQLLLDEYNLHKRVKKDVEFLTKELESMHA
HcMLA1	Gene3D	Gene3D	326	415	1.3E-13	+	.	Name=Apoptotic protease-activating factors, helical domain;Signature=G3DSA:1.10.8.430;InterProScan=IPR042197;ID=match$674_326_415
HcMLA1	Gene3D	Gene3D	516	873	1.7E-22	+	.	Name=Leucine-rich repeat domain superfamily;Signature=G3DSA:3.80.10.10;InterProScan=IPR032675;ID=match$675_516_873
HcMLA1	Pfam	Pfam	7	91	1.1E-21	+	.	Name=Rx N-terminal domain;Signature=PF18052;InterProScan=IPR041118;ID=match$676_7_91
HcMLA1	Gene3D	Gene3D	154	318	2.7E-32	+	.	Name=P-loop containing nucleoside triphosphate hydrolase;Signature=G3DSA:3.40.50.300;InterProScan=Not integrated;ID=match$677_154_318
HcMLA1	CDD	CDD	21	129	8.86458E-21	+	.	Name=RX-CC_like;Signature=cd14798;InterProScan=IPR038005;ID=match$678_21_129
HcMLA1	PRINTS	PRINTS	191	206	2.3E-17	+	.	Name=Disease resistance protein signature;Signature=PR00364;InterProScan=Not integrated;ID=match$679_191_206
HcMLA1	PRINTS	PRINTS	264	278	2.3E-17	+	.	Name=Disease resistance protein signature;Signature=PR00364;InterProScan=Not integrated;ID=match$679_264_278
HcMLA1	PRINTS	PRINTS	362	376	2.3E-17	+	.	Name=Disease resistance protein signature;Signature=PR00364;InterProScan=Not integrated;ID=match$679_362_376
HcMLA1	PRINTS	PRINTS	624	640	2.3E-17	+	.	Name=Disease resistance protein signature;Signature=PR00364;InterProScan=Not integrated;ID=match$679_624_640
HcMLA1	Pfam	Pfam	190	416	9.0E-44	+	.	Name=NB-ARC domain;Signature=PF00931;InterProScan=IPR002182;ID=match$680_190_416
HcMLA1	SUPERFAMILY	SUPERFAMILY	495	824	2.04E-26	+	.	Name=Leucine-rich repeat domain superfamily;Signature=SSF52058;InterProScan=Not integrated;ID=match$681_495_824
HcMLA1	Gene3D	Gene3D	416	505	3.2E-12	+	.	Name=Winged helix-like DNA-binding domain superfamily;Signature=G3DSA:1.10.10.10;InterProScan=IPR036388;ID=match$682_416_505
HcMLA1	Gene3D	Gene3D	6	115	1.4E-32	+	.	Name=Rx N-terminal domain;Signature=G3DSA:1.20.5.4130;InterProScan=Not integrated;ID=match$683_6_115
HcMLA1	SUPERFAMILY	SUPERFAMILY	169	430	9.3E-61	+	.	Name=P-loop containing nucleoside triphosphate hydrolase;Signature=SSF52540;InterProScan=IPR027417;ID=match$684_169_430
Hero-A	fimo	sequence_motif	546	566	194	+	.	Name=P-loop;Signature=Motif 1;pvalue=4.15e-20;2.33e-16;sequence=SIVGMPGVGKTTLANKVYNNT
Hero-A	fimo	sequence_motif	775	803	174	+	.	Name=RNBS-D;Signature=Motif 2;pvalue=3.89e-18;7.19e-15;sequence=LKPLLLYFARLQKSERTPVSMLMQLWMAE
Hero-A	fimo	sequence_motif	711	731	127	+	.	Name=GLPL;Signature=Motif 3;pvalue=2.03e-13;5.99e-10;sequence=CKGLPLALVLIAGVIVRGREG
Hero-A	fimo	sequence_motif	622	636	122	+	.	Name=Kin-2;Signature=Motif 4;pvalue=5.66e-13;1.88e-09;sequence=YLIVLDDVWDIATGE
Hero-A	fimo	sequence_motif	647	666	111	+	.	Name=RNBS-B;Signature=Motif 5;pvalue=7.71e-12;2.35e-08;sequence=RGNRVILTSRSGEVGLKVKC
Hero-A	fimo	sequence_motif	571	599	200	+	.	Name=RNBS-A;Signature=Motif 6;pvalue=9.63e-21;9.55e-17;sequence=HFKIRAKCTVSQNFNKSKVLREILQQVTA
Hero-A	fimo	sequence_motif	852	872	146	+	.	Name=MHD;Signature=Motif 7;pvalue=2.79e-15;1.63e-11;sequence=CYVHDVVHDFCSVKAGKEKFF
Hero-A	fimo	sequence_motif	816	836	138	+	.	Name=linker;Signature=Motif 8;pvalue=1.56e-14;7.05e-11;sequence=LEEVTESYLDALISSSLIMVD
Hero-A	fimo	sequence_motif	676	690	124	+	.	Name=RNBS-C;Signature=Motif 10;pvalue=4.3e-13;1.06e-08;sequence=LTDEKSWELFEKRVF
Hero-A	fimo	sequence_motif	760	774	107	+	.	Name=NB-ARC motif 12;Signature=Motif 12;pvalue=1.94e-11;1.03e-07;sequence=IMNVMQSSYDHLPYQ
Hero-A	fimo	sequence_motif	446	462	106	+	.	Name=CC-EDVID;Signature=Motif 16;pvalue=2.32e-11;1.43e-07;sequence=DVAYEAEHVINSILVRD
Hero-A	fimo	sequence_motif	388	423	194	+	.	Name=CC;Signature=Motif 17;pvalue=4.1e-20;2.82e-16;sequence=LLLRHLNDLLTSNSYSVSLIKKEIEMVKQSLEFLTA
Hero-A	Gene3D	Gene3D	510	673	1.0E-33	+	.	Name=P-loop containing nucleoside triphosphate hydrolase;Signature=G3DSA:3.40.50.300;InterProScan=Not integrated;ID=match$2097_510_673
Hero-A	Pfam	Pfam	526	769	6.8E-57	+	.	Name=NB-ARC domain;Signature=PF00931;InterProScan=IPR002182;ID=match$2098_526_769
Hero-A	CDD	CDD	398	495	3.41996E-10	+	.	Name=RX-CC_like;Signature=cd14798;InterProScan=IPR038005;ID=match$2099_398_495
Hero-A	SUPERFAMILY	SUPERFAMILY	511	782	2.42E-55	+	.	Name=P-loop containing nucleoside triphosphate hydrolase;Signature=SSF52540;InterProScan=IPR027417;ID=match$2100_511_782
Hero-A	SUPERFAMILY	SUPERFAMILY	854	1250	1.53E-24	+	.	Name=Leucine-rich repeat domain superfamily;Signature=SSF52058;InterProScan=Not integrated;ID=match$2101_854_1250
Hero-A	SMART	SMART	541	677	0.0074	+	.	Name=AAA+ ATPase domain;Signature=SM00382;InterProScan=IPR003593;ID=match$2102_541_677
Hero-A	Gene3D	Gene3D	675	772	3.1E-14	+	.	Name=Apoptotic protease-activating factors, helical domain;Signature=G3DSA:1.10.8.430;InterProScan=IPR042197;ID=match$2103_675_772
Hero-A	PRINTS	PRINTS	544	559	6.0E-17	+	.	Name=Disease resistance protein signature;Signature=PR00364;InterProScan=Not integrated;ID=match$2104_544_559
Hero-A	PRINTS	PRINTS	616	630	6.0E-17	+	.	Name=Disease resistance protein signature;Signature=PR00364;InterProScan=Not integrated;ID=match$2104_616_630
Hero-A	PRINTS	PRINTS	711	725	6.0E-17	+	.	Name=Disease resistance protein signature;Signature=PR00364;InterProScan=Not integrated;ID=match$2104_711_725
Hero-A	PRINTS	PRINTS	1213	1229	6.0E-17	+	.	Name=Disease resistance protein signature;Signature=PR00364;InterProScan=Not integrated;ID=match$2104_1213_1229
HRG1	fimo	sequence_motif	247	267	138	+	.	Name=P-loop;Signature=Motif 1;pvalue=1.73e-14;2.68e-11;sequence=GIWGPSGIGKTTIARILFSQF
HRG1	fimo	sequence_motif	419	439	85	+	.	Name=GLPL;Signature=Motif 3;pvalue=3.15e-09;3.97e-06;sequence=LGGLPLGLRVMGSHFRGMSKH
HRG1	fimo	sequence_motif	331	345	80.7	+	.	Name=Kin-2;Signature=Motif 4;pvalue=8.47e-09;8.75e-06;sequence=VFIVLDNIDQSIQLD
HRG1	fimo	sequence_motif	356	375	82.4	+	.	Name=RNBS-B;Signature=Motif 5;pvalue=5.67e-09;9.05e-06;sequence=HGSRIIITTQDRKLLKAHDG
HRG1	fimo	sequence_motif	385	399	63	+	.	Name=RNBS-C;Signature=Motif 10;pvalue=4.95e-07;0.000658;sequence=PSAYEACQIFCMYAF
HRG1	fimo	sequence_motif	456	470	69.6	+	.	Name=NB-ARC motif 12;Signature=Motif 12;pvalue=1.09e-07;0.00021;sequence=IQSILKFSYNALCEE
HRG1	fimo	sequence_motif	134	165	173	+	.	Name=TIR-3;Signature=Motif 13;pvalue=4.99e-18;3.31e-14;sequence=QIVIPIFYRVDPSDVKKLTGNFGNVFKNNCVG
HRG1	fimo	sequence_motif	110	130	221	+	.	Name=TIR-2;Signature=Motif 15;pvalue=7.01e-23;6.78e-18;sequence=RNYASSSWCLDELVEIMKCKE
HRG1	fimo	sequence_motif	47	79	204	+	.	Name=TIR-1;Signature=Motif 18;pvalue=3.79e-21;2.69e-17;sequence=THQVFPSFRGEDVRRGFLSHIHKEFQRKGITPF
HRG1	SUPERFAMILY	SUPERFAMILY	455	537	1.03E-10	+	.	Name=Winged helix DNA-binding domain superfamily;Signature=SSF46785;InterProScan=IPR036390;ID=match$4116_455_537
HRG1	Gene3D	Gene3D	575	762	5.0E-26	+	.	Name=Leucine-rich repeat domain superfamily;Signature=G3DSA:3.80.10.10;InterProScan=IPR032675;ID=match$4117_575_762
HRG1	Gene3D	Gene3D	763	902	5.8E-17	+	.	Name=Leucine-rich repeat domain superfamily;Signature=G3DSA:3.80.10.10;InterProScan=IPR032675;ID=match$4117_763_902
HRG1	Gene3D	Gene3D	216	378	1.7E-23	+	.	Name=P-loop containing nucleoside triphosphate hydrolase;Signature=G3DSA:3.40.50.300;InterProScan=Not integrated;ID=match$4118_216_378
HRG1	Pfam	Pfam	240	467	9.9E-19	+	.	Name=NB-ARC domain;Signature=PF00931;InterProScan=IPR002182;ID=match$4119_240_467
HRG1	Gene3D	Gene3D	44	215	2.5E-65	+	.	Name=Toll/interleukin-1 receptor homology (TIR) domain superfamily;Signature=G3DSA:3.40.50.10140;InterProScan=IPR035897;ID=match$4120_44_215
HRG1	ProSiteProfiles	ProSiteProfiles	46	184	24.702	+	.	Name=TIR domain profile.;Signature=PS50104;InterProScan=IPR000157;ID=match$4121_46_184
HRG1	Pfam	Pfam	48	224	5.2E-52	+	.	Name=TIR domain;Signature=PF01582;InterProScan=IPR000157;ID=match$4123_48_224
HRG1	Gene3D	Gene3D	386	468	8.0E-12	+	.	Name=Apoptotic protease-activating factors, helical domain;Signature=G3DSA:1.10.8.430;InterProScan=IPR042197;ID=match$4124_386_468
HRG1	PRINTS	PRINTS	245	260	8.6E-21	+	.	Name=Disease resistance protein signature;Signature=PR00364;InterProScan=Not integrated;ID=match$4125_245_260
HRG1	PRINTS	PRINTS	325	339	8.6E-21	+	.	Name=Disease resistance protein signature;Signature=PR00364;InterProScan=Not integrated;ID=match$4125_325_339
HRG1	PRINTS	PRINTS	419	433	8.6E-21	+	.	Name=Disease resistance protein signature;Signature=PR00364;InterProScan=Not integrated;ID=match$4125_419_433
HRG1	PRINTS	PRINTS	739	755	8.6E-21	+	.	Name=Disease resistance protein signature;Signature=PR00364;InterProScan=Not integrated;ID=match$4125_739_755
HRG1	SUPERFAMILY	SUPERFAMILY	207	478	1.72E-54	+	.	Name=P-loop containing nucleoside triphosphate hydrolase;Signature=SSF52540;InterProScan=IPR027417;ID=match$4126_207_478
HRG1	SUPERFAMILY	SUPERFAMILY	37	186	4.97E-41	+	.	Name=Toll/interleukin-1 receptor homology (TIR) domain superfamily;Signature=SSF52200;InterProScan=IPR035897;ID=match$4127_37_186
HRG1	SUPERFAMILY	SUPERFAMILY	586	908	4.59E-35	+	.	Name=Leucine-rich repeat domain superfamily;Signature=SSF52058;InterProScan=Not integrated;ID=match$4128_586_908
HRG1	SMART	SMART	47	184	5.4E-54	+	.	Name=Toll/interleukin-1 receptor homology (TIR) domain;Signature=SM00255;InterProScan=IPR000157;ID=match$4129_47_184
Hrt1	fimo	sequence_motif	190	210	186	+	.	Name=P-loop;Signature=Motif 1;pvalue=2.39e-19;1.03e-15;sequence=SIAGMGGIGKTTLARQVFHHD
Hrt1	fimo	sequence_motif	424	452	204	+	.	Name=RNBS-D;Signature=Motif 2;pvalue=3.61e-21;9.4e-18;sequence=LKHRFLFLAHFPEDSKITTQELFYYWAAE
Hrt1	fimo	sequence_motif	361	381	185	+	.	Name=GLPL;Signature=Motif 3;pvalue=2.92e-19;2.55e-14;sequence=CGGLPLAVKVLGGLLANKHTV
Hrt1	fimo	sequence_motif	269	283	152	+	.	Name=Kin-2;Signature=Motif 4;pvalue=5.69e-16;2.2e-11;sequence=YLLVLDDVWKKEDWD
Hrt1	fimo	sequence_motif	293	312	113	+	.	Name=RNBS-B;Signature=Motif 5;pvalue=4.77e-12;1.53e-08;sequence=RGWKMLLTSRNEGVGIHADP
Hrt1	fimo	sequence_motif	215	243	222	+	.	Name=RNBS-A;Signature=Motif 6;pvalue=6.55e-23;9.18e-19;sequence=HFDGFAWVCVSQQFTQKHVWQRILQELQP
Hrt1	fimo	sequence_motif	491	511	188	+	.	Name=MHD;Signature=Motif 7;pvalue=1.69e-19;1.59e-14;sequence=CQMHDMMREVCLSKAKEENFL
Hrt1	fimo	sequence_motif	460	480	146	+	.	Name=linker;Signature=Motif 8;pvalue=2.72e-15;1.6e-11;sequence=IEDSGEYYLEELVRRNLVIAD
Hrt1	fimo	sequence_motif	322	336	109	+	.	Name=RNBS-C;Signature=Motif 10;pvalue=1.12e-11;7.26e-08;sequence=LNPEESWKLCERIVF
Hrt1	fimo	sequence_motif	409	423	133	+	.	Name=NB-ARC motif 12;Signature=Motif 12;pvalue=5.28e-14;1.04e-09;sequence=VYRILSLSYEDLPTH
Hrt1	fimo	sequence_motif	67	83	104	+	.	Name=CC-EDVID;Signature=Motif 16;pvalue=4.09e-11;2.22e-07;sequence=DLVFDAEDIIESYVLNK
Hrt1	fimo	sequence_motif	8	43	229	+	.	Name=CC;Signature=Motif 17;pvalue=1.25e-23;1.72e-19;sequence=FGLEKLWDLLSRESERLQGIDEQLDGLKRQLRSLQS
Hrt1	SUPERFAMILY	SUPERFAMILY	148	431	2.73E-64	+	.	Name=P-loop containing nucleoside triphosphate hydrolase;Signature=SSF52540;InterProScan=IPR027417;ID=match$2445_148_431
Hrt1	Gene3D	Gene3D	417	505	2.7E-18	+	.	Name=Winged helix-like DNA-binding domain superfamily;Signature=G3DSA:1.10.10.10;InterProScan=IPR036388;ID=match$2446_417_505
Hrt1	Gene3D	Gene3D	5	110	1.9E-17	+	.	Name=Rx N-terminal domain;Signature=G3DSA:1.20.5.4130;InterProScan=Not integrated;ID=match$2447_5_110
Hrt1	Pfam	Pfam	170	419	1.9E-82	+	.	Name=NB-ARC domain;Signature=PF00931;InterProScan=IPR002182;ID=match$2448_170_419
Hrt1	PRINTS	PRINTS	188	203	8.3E-20	+	.	Name=Disease resistance protein signature;Signature=PR00364;InterProScan=Not integrated;ID=match$2449_188_203
Hrt1	PRINTS	PRINTS	263	277	8.3E-20	+	.	Name=Disease resistance protein signature;Signature=PR00364;InterProScan=Not integrated;ID=match$2449_263_277
Hrt1	PRINTS	PRINTS	361	375	8.3E-20	+	.	Name=Disease resistance protein signature;Signature=PR00364;InterProScan=Not integrated;ID=match$2449_361_375
Hrt1	PRINTS	PRINTS	575	591	8.3E-20	+	.	Name=Disease resistance protein signature;Signature=PR00364;InterProScan=Not integrated;ID=match$2449_575_591
Hrt1	Gene3D	Gene3D	321	416	3.6E-12	+	.	Name=Apoptotic protease-activating factors, helical domain;Signature=G3DSA:1.10.8.430;InterProScan=IPR042197;ID=match$2450_321_416
Hrt1	Gene3D	Gene3D	522	890	5.9E-36	+	.	Name=Leucine-rich repeat domain superfamily;Signature=G3DSA:3.80.10.10;InterProScan=IPR032675;ID=match$2451_522_890
Hrt1	CDD	CDD	2	123	1.42742E-33	+	.	Name=RX-CC_like;Signature=cd14798;InterProScan=IPR038005;ID=match$2452_2_123
Hrt1	Gene3D	Gene3D	145	311	3.6E-36	+	.	Name=P-loop containing nucleoside triphosphate hydrolase;Signature=G3DSA:3.40.50.300;InterProScan=Not integrated;ID=match$2453_145_311
Hrt1	SUPERFAMILY	SUPERFAMILY	492	879	6.35E-40	+	.	Name=Leucine-rich repeat domain superfamily;Signature=SSF52058;InterProScan=Not integrated;ID=match$2454_492_879
Hrt1	Pfam	Pfam	5	90	5.9E-20	+	.	Name=Rx N-terminal domain;Signature=PF18052;InterProScan=IPR041118;ID=match$2455_5_90
HvPm3	fimo	sequence_motif	203	223	170	+	.	Name=P-loop;Signature=Motif 1;pvalue=8.94e-18;2.4e-14;sequence=PVVAMGGLGKTTLAQLIYNEP
HvPm3	fimo	sequence_motif	423	451	216	+	.	Name=RNBS-D;Signature=Motif 2;pvalue=2.35e-22;7.57e-19;sequence=MKQCFAFCAIFPKDYKINVEKLIQLWIAN
HvPm3	fimo	sequence_motif	369	389	110	+	.	Name=GLPL;Signature=Motif 3;pvalue=9.88e-12;1.92e-08;sequence=CRGSPLAATALGSVLRTKTSM
HvPm3	fimo	sequence_motif	278	292	90.9	+	.	Name=Kin-2;Signature=Motif 4;pvalue=8.01e-10;1.01e-06;sequence=YLLVLDDVWNNRDFQ
HvPm3	fimo	sequence_motif	306	325	130	+	.	Name=RNBS-B;Signature=Motif 5;pvalue=9.53e-14;4.63e-10;sequence=AGSAVLTTTRDMKVAEIMGA
HvPm3	fimo	sequence_motif	228	256	147	+	.	Name=RNBS-A;Signature=Motif 6;pvalue=1.88e-15;7.54e-12;sequence=HFQLLIWVCVSDTFDMNSLAKSIVEASPK
HvPm3	fimo	sequence_motif	497	517	157	+	.	Name=MHD;Signature=Motif 7;pvalue=2.09e-16;1.89e-12;sequence=CRMHDLMHDIAMSVMEKECIV
HvPm3	fimo	sequence_motif	462	482	89.1	+	.	Name=linker;Signature=Motif 8;pvalue=1.22e-09;2.46e-06;sequence=LETIGKHIFSELASRSFFLDI
HvPm3	fimo	sequence_motif	408	422	139	+	.	Name=NB-ARC motif 12;Signature=Motif 12;pvalue=1.2e-14;2.95e-10;sequence=ILPILKLSYNDLPAH
HvPm3	fimo	sequence_motif	76	92	94.3	+	.	Name=CC-EDVID;Signature=Motif 16;pvalue=3.66e-10;1.49e-06;sequence=TVAYQANEVFDEFKYEA
HvPm3	fimo	sequence_motif	16	51	104	+	.	Name=CC;Signature=Motif 17;pvalue=4.01e-11;1.22e-07;sequence=MLMSKASSSLLDHYKVMEGMEEQHKVLKRKLPAILD
HvPm3	Gene3D	Gene3D	13	126	3.5E-14	+	.	Name=Rx N-terminal domain;Signature=G3DSA:1.20.5.4130;InterProScan=Not integrated;ID=match$5624_13_126
HvPm3	Gene3D	Gene3D	546	944	5.7E-32	+	.	Name=Leucine-rich repeat domain superfamily;Signature=G3DSA:3.80.10.10;InterProScan=IPR032675;ID=match$5626_546_944
HvPm3	PRINTS	PRINTS	201	216	1.5E-18	+	.	Name=Disease resistance protein signature;Signature=PR00364;InterProScan=Not integrated;ID=match$5627_201_216
HvPm3	PRINTS	PRINTS	272	286	1.5E-18	+	.	Name=Disease resistance protein signature;Signature=PR00364;InterProScan=Not integrated;ID=match$5627_272_286
HvPm3	PRINTS	PRINTS	369	383	1.5E-18	+	.	Name=Disease resistance protein signature;Signature=PR00364;InterProScan=Not integrated;ID=match$5627_369_383
HvPm3	PRINTS	PRINTS	619	635	1.5E-18	+	.	Name=Disease resistance protein signature;Signature=PR00364;InterProScan=Not integrated;ID=match$5627_619_635
HvPm3	Pfam	Pfam	13	100	2.2E-15	+	.	Name=Rx N-terminal domain;Signature=PF18052;InterProScan=IPR041118;ID=match$5628_13_100
HvPm3	Gene3D	Gene3D	416	509	2.7E-19	+	.	Name=Winged helix-like DNA-binding domain superfamily;Signature=G3DSA:1.10.10.10;InterProScan=IPR036388;ID=match$5629_416_509
HvPm3	SUPERFAMILY	SUPERFAMILY	1034	1296	1.41E-10	+	.	Name=RNI-like domain superfamily;Signature=SSF52047;InterProScan=Not integrated;ID=match$5630_1034_1296
HvPm3	Pfam	Pfam	179	398	4.5E-47	+	.	Name=NB-ARC domain;Signature=PF00931;InterProScan=IPR002182;ID=match$5631_179_398
HvPm3	Gene3D	Gene3D	162	327	6.6E-35	+	.	Name=P-loop containing nucleoside triphosphate hydrolase;Signature=G3DSA:3.40.50.300;InterProScan=Not integrated;ID=match$5633_162_327
HvPm3	Gene3D	Gene3D	957	1168	6.4E-14	+	.	Name=Leucine-rich repeat domain superfamily;Signature=G3DSA:3.80.10.10;InterProScan=IPR032675;ID=match$5634_957_1168
HvPm3	SUPERFAMILY	SUPERFAMILY	178	430	5.99E-58	+	.	Name=P-loop containing nucleoside triphosphate hydrolase;Signature=SSF52540;InterProScan=IPR027417;ID=match$5635_178_430
HvPm3	Gene3D	Gene3D	343	415	1.7E-8	+	.	Name=Apoptotic protease-activating factors, helical domain;Signature=G3DSA:1.10.8.430;InterProScan=IPR042197;ID=match$5636_343_415
HvPm3	SUPERFAMILY	SUPERFAMILY	498	1157	1.05E-30	+	.	Name=Leucine-rich repeat domain superfamily;Signature=SSF52058;InterProScan=Not integrated;ID=match$5637_498_1157
HvRGA1	fimo	sequence_motif	156	176	111	+	.	Name=P-loop;Signature=Motif 1;pvalue=8.26e-12;9.99e-09;sequence=SVAGFSGVGMTRLAHKVYSDR
HvRGA1	fimo	sequence_motif	348	376	130	+	.	Name=RNBS-D;Signature=Motif 2;pvalue=9.26e-14;1.33e-10;sequence=VQDLLLYFCMFPRDHPVRRNPLIRRWLAE
HvRGA1	fimo	sequence_motif	251	265	68	+	.	Name=Kin-2;Signature=Motif 4;pvalue=1.58e-07;0.000149;sequence=YLIVIDGVNTHELYD
HvRGA1	fimo	sequence_motif	389	409	60.9	+	.	Name=linker;Signature=Motif 8;pvalue=8.06e-07;0.00114;sequence=SQDVAVKNLESLISRNIIQPI
HvRGA1	fimo	sequence_motif	12	47	75.2	+	.	Name=CC;Signature=Motif 17;pvalue=3e-08;7.34e-05;sequence=KLLPKLLSVIDGKRKQLDSLEVDAGFIRRDLQSIQE
HvRGA1	Gene3D	Gene3D	10	115	1.5E-9	+	.	Name=Rx N-terminal domain;Signature=G3DSA:1.20.5.4130;InterProScan=Not integrated;ID=match$2549_10_115
HvRGA1	SUPERFAMILY	SUPERFAMILY	137	287	3.19E-12	+	.	Name=P-loop containing nucleoside triphosphate hydrolase;Signature=SSF52540;InterProScan=IPR027417;ID=match$2550_137_287
HvRGA1	Gene3D	Gene3D	474	834	3.1E-22	+	.	Name=Leucine-rich repeat domain superfamily;Signature=G3DSA:3.80.10.10;InterProScan=IPR032675;ID=match$2551_474_834
HvRGA1	PRINTS	PRINTS	154	169	7.4E-7	+	.	Name=Disease resistance protein signature;Signature=PR00364;InterProScan=Not integrated;ID=match$2552_154_169
HvRGA1	PRINTS	PRINTS	245	259	7.4E-7	+	.	Name=Disease resistance protein signature;Signature=PR00364;InterProScan=Not integrated;ID=match$2552_245_259
HvRGA1	PRINTS	PRINTS	504	520	7.4E-7	+	.	Name=Disease resistance protein signature;Signature=PR00364;InterProScan=Not integrated;ID=match$2552_504_520
HvRGA1	Pfam	Pfam	137	284	8.9E-13	+	.	Name=NB-ARC domain;Signature=PF00931;InterProScan=IPR002182;ID=match$2553_137_284
HvRGA1	SUPERFAMILY	SUPERFAMILY	456	822	1.38E-18	+	.	Name=Leucine-rich repeat domain superfamily;Signature=SSF52058;InterProScan=Not integrated;ID=match$2554_456_822
HvRGA1	Gene3D	Gene3D	121	293	1.4E-15	+	.	Name=P-loop containing nucleoside triphosphate hydrolase;Signature=G3DSA:3.40.50.300;InterProScan=Not integrated;ID=match$2555_121_293
HvRGA1	Pfam	Pfam	13	85	8.1E-9	+	.	Name=Rx N-terminal domain;Signature=PF18052;InterProScan=IPR041118;ID=match$2556_13_85
I2	fimo	sequence_motif	198	218	215	+	.	Name=P-loop;Signature=Motif 1;pvalue=3.48e-22;2.51e-17;sequence=PIVGMGGQGKTTLAKAVYNDE
I2	fimo	sequence_motif	421	449	237	+	.	Name=RNBS-D;Signature=Motif 2;pvalue=1.91e-24;8.96e-21;sequence=LKRCFSFCAIFPKDYPFRKEQVIHLWIAN
I2	fimo	sequence_motif	367	387	185	+	.	Name=GLPL;Signature=Motif 3;pvalue=3.3e-19;2.55e-14;sequence=CKGLPLALKTLAGMLRSKSEV
I2	fimo	sequence_motif	277	291	130	+	.	Name=Kin-2;Signature=Motif 4;pvalue=1.03e-13;4.23e-10;sequence=FLIVLDDVWNENYNE
I2	fimo	sequence_motif	304	323	142	+	.	Name=RNBS-B;Signature=Motif 5;pvalue=5.87e-15;7.16e-11;sequence=IGSKIIVTTRKDSVALMMGN
I2	fimo	sequence_motif	223	251	200	+	.	Name=RNBS-A;Signature=Motif 6;pvalue=9.4e-21;9.53e-17;sequence=HFDLKAWYCVSEGFDALRITKELLQEIGK
I2	fimo	sequence_motif	491	511	114	+	.	Name=MHD;Signature=Motif 7;pvalue=4.11e-12;9.33e-09;sequence=FLMHDLVNDLAQLASSKLCIR
I2	fimo	sequence_motif	459	479	125	+	.	Name=linker;Signature=Motif 8;pvalue=3.02e-13;1.07e-09;sequence=NQDLGNQYFLELRSRSLFEKV
I2	fimo	sequence_motif	331	345	123	+	.	Name=RNBS-C;Signature=Motif 10;pvalue=4.92e-13;1.06e-08;sequence=LSTEASWSLFQRHAF
I2	fimo	sequence_motif	406	420	129	+	.	Name=NB-ARC motif 12;Signature=Motif 12;pvalue=1.23e-13;1.43e-09;sequence=ILPALMLSYNDLPAH
I2	fimo	sequence_motif	79	95	90.9	+	.	Name=CC-EDVID;Signature=Motif 16;pvalue=8.1e-10;3.12e-06;sequence=DAVDSAENLIEEVNYEA
I2	SUPERFAMILY	SUPERFAMILY	557	991	1.19E-43	+	.	Name=Leucine-rich repeat domain superfamily;Signature=SSF52058;InterProScan=Not integrated;ID=match$1464_557_991
I2	Gene3D	Gene3D	330	418	1.6E-17	+	.	Name=Apoptotic protease-activating factors, helical domain;Signature=G3DSA:1.10.8.430;InterProScan=IPR042197;ID=match$1465_330_418
[truncated: 10,638 more rows]
