# Supplementary material for: RefPlantNLR is a comprehensive collection of experimentally validated plant disease resistance proteins from the NLR family
Source: PLoS Biol. 2021 Oct 20;19(10):e3001124. doi: 10.1371/journal.pbio.3001124 (PMC8559963; doi:10.1371/journal.pbio.3001124)
Supplement: S4 Appendix — (ZIP) [file pbio.3001124.s035.zip › Appendix_S4_Annotation_conversion/AppendixS4_Representative.Rmd]

---
title: "RefPlantNLR annotation"
author: "J Kourelis"
output: 
  html_document:
    toc: TRUE
---

```{r libraries, echo=FALSE, warning=FALSE, message=FALSE}
library(tidyverse)
library(splitstackshape)
library(readxl)
```

# Description

* Extract representative at 90% identity using CD-HIT

```text
cdhit -i Supplemental_dataset_01_RefPlantNLR_v.20201113_442_AA.fasta -o RefPlantNLR_90 -c 0.90 -n 5 -M 16000 -T 10 -d 0
```

```{r, echo=FALSE, warning=FALSE, message=FALSE}

# Get all the clusters from the CD-HIT output
Cluster <- read.delim("RefPlantNLR_90.clstr", header=FALSE, sep="\t", stringsAsFactors = FALSE) %>%
  cSplit("V2", sep = ", >", direction = "wide") %>%
  cSplit("V2_2", sep = "... ", direction = "wide") %>%
  rename(Cluster = V1,  # query (e.g., gene) sequence id
         Length_AA = V2_1,  # subject (e.g., reference genome) sequence id
         AA = V2_2_1,  # percentage of identical matches
         pident = V2_2_2) %>%  # alignment length
  mutate(Length_AA = str_replace(Length_AA, "aa", ""),
         AA = str_replace(AA, ">", ""),
         AA = str_replace(AA, "\\.\\.", ""),
         pident = str_replace(pident, "at ", ""),
         pident = str_replace(pident, "%", ""),
         Representative = case_when(pident == "*" ~ AA, # Name the representative of each cluster
                                    TRUE ~ NA_character_),
         Cluster = case_when(str_detect(Cluster, ">") ~ Cluster,
                                    TRUE ~ NA_character_),
         Cluster = as.numeric(str_replace(Cluster, ">Cluster ", "")),
         pident = str_replace(pident, "\\*", "100.00")) %>% # Set 100% identity for the cluster representative
  fill(Cluster, .direction = "down") %>%
  group_by(Cluster) %>%
  arrange(Representative) %>%
  fill(Representative, .direction = "down") %>%
  ungroup() %>%
  filter(!is.na(pident)) %>%
  mutate(Cluster = paste("Cluster", formatC(format(Cluster, scientific = FALSE), width = 5, flag = "0"), sep = "_"),
         Cluster = str_replace_all(Cluster, " ", "0")) # Consistently name the clusters


# Get out the representative
Representative_Part1 <- read_xlsx("RefPlantNLR_v.20201113_442_Entries.xlsx") %>%
  mutate(Genus = str_remove(Host, "\\s.*")) %>%
  left_join(Cluster, by = "AA") %>%
  filter(AA == Representative) %>% # Select the representative for each cluster
  mutate(Representative = "YES")


# Retain sequences as representative if multuple genera were clustered together in a single cluster
Representative_Part2 <- read_xlsx("RefPlantNLR_v.20201113_442_Entries.xlsx") %>%
  mutate(Genus = str_remove(Host, "\\s.*")) %>%
  left_join(Cluster, by = "AA") %>%
  filter(!AA %in% Representative_Part1$AA) %>% # Remove all the representative sequences
  anti_join(Representative_Part1, by = c("Cluster", "Genus")) %>% # Remove the sequences in each cluster belonging to the same Genus as the representative sequence
  mutate(Representative = case_when(is.na(Cluster) ~ NA_character_,
                                    TRUE ~ "YES"))

# Final set
## Select all the representative sequences, label them
Representative <- bind_rows(Representative_Part1, Representative_Part2)

## Add the non-representative sequences, label them
Representative <- read_xlsx("RefPlantNLR_v.20201113_442_Entries.xlsx") %>%
  mutate(Genus = str_remove(Host, "\\s.*")) %>%
  filter(!AA %in% Representative$AA) %>%
  left_join(Cluster, by = "AA") %>%
  mutate(Representative = "NO") %>%
  bind_rows(Representative)

rm(Cluster, Representative_Part1, Representative_Part2)

write.csv(Representative, "RefPlantNLR_v.20201113_442_Entries.csv", row.names = FALSE, na = "")
```
