# Supplementary material for: RefPlantNLR is a comprehensive collection of experimentally validated plant disease resistance proteins from the NLR family
Source: PLoS Biol. 2021 Oct 20;19(10):e3001124. doi: 10.1371/journal.pbio.3001124 (PMC8559963; doi:10.1371/journal.pbio.3001124)
Supplement: S4 Appendix — (ZIP) [file pbio.3001124.s035.zip › Appendix_S4_Annotation_conversion/RefPlantNLR_v.20210712_481_Entries.xlsx]

## Sheet: RefNLRs
Status	RENAMED	AA	CDS	GENE	Subclass	RefPlantNLR	Host	Order	Pathogen
NLR	3gG2	3gG2	3gG2	3gG2	CC-NLR	CNL	Glycine max	Fabales	Virus
NLR	Adnr1	Adnr1	Adnr1	Adnr1	CC-NLR	OCNLO	Triticum aestivum	Poales	Arthropods
NLR	Adnr1-RGA4	Adnr1-RGA4	Adnr1-RGA4	Adnr1-RGA4	CC-NLR	CNL	Triticum aestivum	Poales	HELPER
NLR	AhRRS5	AhRRS5	AhRRS5_replacement	AhRRS5_replacement	CC-NLR	CNL	Arachis hypogaea	Fabales	Bacteria
NLR	alpha-CMV	alpha-CMV	alpha-CMV	alpha-CMV	CC-NLR	CNL	Spinacia oleracea	Caryophyllales	Virus
NLR	alpha-WOLF10	alpha-WOLF10	alpha-WOLF10	alpha-WOLF10	CC-NLR	CNL	Spinacia oleracea	Caryophyllales	Oomycete
NLR	alpha-WOLF11	alpha-WOLF11	alpha-WOLF11	alpha-WOLF11	CC-NLR	CNL	Spinacia oleracea	Caryophyllales	Oomycete
NLR	alpha-WOLF12	alpha-WOLF12	alpha-WOLF12	alpha-WOLF12	CC-NLR	CNL	Spinacia oleracea	Caryophyllales	Oomycete
NLR	alpha-WOLF15	alpha-WOLF15	alpha-WOLF15	alpha-WOLF15	CC-NLR	CNL	Spinacia oleracea	Caryophyllales	Oomycete
NLR	alpha-WOLF16	alpha-WOLF16	alpha-WOLF16	alpha-WOLF16	CC-NLR	CNL	Spinacia oleracea	Caryophyllales	Oomycete
NLR	alpha-WOLF18	alpha-WOLF18	alpha-WOLF18	alpha-WOLF18	CC-NLR	CNL	Spinacia oleracea	Caryophyllales	Oomycete
NLR	alpha-WOLF2	alpha-WOLF2	alpha-WOLF2	alpha-WOLF2	CC-NLR	CNL	Spinacia oleracea	Caryophyllales	Oomycete
NLR	alpha-WOLF2a	alpha-WOLF2a	alpha-WOLF2a	alpha-WOLF2a	CC-NLR	CNL	Spinacia oleracea	Caryophyllales	Oomycete
NLR	alpha-WOLF4	alpha-WOLF4	alpha-WOLF4	alpha-WOLF4	CC-NLR	CNL	Spinacia oleracea	Caryophyllales	Oomycete
NLR	alpha-WOLF4a	alpha-WOLF4a	alpha-WOLF4a	alpha-WOLF4a	CC-NLR	CNL	Spinacia oleracea	Caryophyllales	Oomycete
NLR	alpha-WOLF6	alpha-WOLF6	alpha-WOLF6	alpha-WOLF6	CC-NLR	CNL	Spinacia oleracea	Caryophyllales	Oomycete
NLR	alpha-WOLF6b	alpha-WOLF6b	alpha-WOLF6b	alpha-WOLF6b	CC-NLR	CNL	Spinacia oleracea	Caryophyllales	Oomycete
NLR	alpha-WOLF6c	alpha-WOLF6c	alpha-WOLF6c	alpha-WOLF6c	CC-NLR	CNL	Spinacia oleracea	Caryophyllales	Oomycete
NLR	alpha-WOLF7	alpha-WOLF7	alpha-WOLF7	alpha-WOLF7	CC-NLR	CNL	Spinacia oleracea	Caryophyllales	Oomycete
NLR	alpha-WOLF8	alpha-WOLF8	alpha-WOLF8	alpha-WOLF8	CC-NLR	CNL	Spinacia oleracea	Caryophyllales	Oomycete
NLR	alpha-WOLF9	alpha-WOLF9	alpha-WOLF9	alpha-WOLF9	CC-NLR	CNL	Spinacia oleracea	Caryophyllales	Oomycete
NLR	beta-WOLF0	beta-WOLF0	beta-WOLF0	beta-WOLF0	CC-NLR	CNL	Spinacia oleracea	Caryophyllales	SUSCEPTIBLE
NLR	beta-WOLF11	beta-WOLF11	beta-WOLF11	beta-WOLF11	CC-NLR	CNL	Spinacia oleracea	Caryophyllales	Oomycete
NLR	beta-WOLF3	beta-WOLF3	beta-WOLF3	beta-WOLF3	CC-NLR	CNL	Spinacia oleracea	Caryophyllales	Oomycete
NLR	beta-WOLF5a	beta-WOLF5a	beta-WOLF5a	beta-WOLF5a	CC-NLR	CNL	Spinacia oleracea	Caryophyllales	Oomycete
NLR	beta-WOLF5b	beta-WOLF5b	beta-WOLF5b	beta-WOLF5b	CC-NLR	CNL	Spinacia oleracea	Caryophyllales	Oomycete
NLR	beta-WOLF6b	beta-WOLF6b	beta-WOLF6b	beta-WOLF6b	CC-NLR	CNL	Spinacia oleracea	Caryophyllales	Oomycete
NLR	beta-WOLF9	beta-WOLF9	beta-WOLF9	beta-WOLF9	CC-NLR	CNL	Spinacia oleracea	Caryophyllales	Oomycete
NLR	BjuWRR1	BjuWRR1	BjuWRR1	BjuWRR1	CC-NLR	CNL	Brassica napus	Caryophyllales	Oomycete
NLR	Bph1_9-1	Bph1/9-1	Bph1/9-1	Bph1/9-1	CC-NLR	CNNL	Oryza sativa Indica Group	Poales	Arthropods
NLR	Bph1_9-2	Bph1/9-2	Bph1/9-2		CC-NLR	CNNL	Oryza sativa Indica Group	Poales	Arthropods
NLR	Bph1_9-7	Bph1/9-7	Bph1/9-7		CC-NLR	CNNL	Oryza sativa Indica Group	Poales	Arthropods
NLR	Bph1_9-9	Bph1/9-9	Bph1/9-9	Bph1/9-9	CC-NLR	CNNL	Oryza sativa Indica Group	Poales	Arthropods
NLR	Bph14	Bph14	Bph14	Bph14	CC-NLR	CNL	Oryza sativa Indica Group	Poales	Arthropods
NLR	Bs2	Bs2	Bs2	Bs2	CC-NLR	CNL	Capsicum chacoense	Solanales	Bacteria
NLR	CaMi	CaMi	CaMi	CaMi	CC-NLR	CNL	Capsicum annuum	Solanales	Nematode
NLR	CaPtr1	CaPtr1	CaPtr1	CaPtr1	CC-NLR	CNL	Capsicum annuum	Solanales	Bacteria
NLR	CAR1	CAR1	CAR1	CAR1	CC-NLR	CNL	Arabidopsis thaliana	Brassicales	Bacteria
NLR	CcRpp1	CcRpp1	CcRpp1	CcRpp1	CC-NLR	CNL	Cajanus cajan	Fabales	Fungi
NLR	CD3_1	CD3.1	CD3.1	CD3.1	CC-NLR	NL	Aegilops tauschii	Poales	Nematode
NLR	CNL-11990	CNL-11990	CNL-11990	CNL-11990	CC-NLR	CNL	Solanum lycopersicum	Solanales	SENSOR
NLR	CW9	CW9	CW9	CW9	CC-NLR	CNL	Arabidopsis thaliana	Brassicales	NA
NLR	DES1	DES1	DES1	DES1	CC-NLR	CNL	Triticum aestivum	Poales	AUTOIMMUNITY
NLR	FB_MR5	FB_MR5	FB_MR5	FB_MR5	CC-NLR	CNL	Malus x robusta	Rosales	Bacteria
NLR	Fom-2	Fom-2	Fom-2	Fom-2	CC-NLR	CNL	Cucumis melo	Cucurbitales	Fungi
NLR	Gpa2	Gpa2	Gpa2	Gpa2	CC-NLR	CNL	Solanum tuberosum	Solanales	Nematode
NLR	HcMLA1	HcMLA1	HcMLA1		CC-NLR	CNL	Hordeum chilense	Poales	NA
NLR	Hero-A	Hero-A	Hero-A	Hero-A	CC-NLR	CNL	Solanum lycopersicum	Solanales	Nematode
NLR	Hrt1	Hrt1	Hrt1	Hrt1	CC-NLR	CNL	Arabidopsis thaliana	Brassicales	Virus
NLR	HvPm3	HvPm3	HvPm3		CC-NLR	CNL	Hordeum vulgare subsp. vulgare	Poales	NA
NLR	HvRGA1	HvRGA1	HvRGA1	HvRGA1	CC-NLR	CNL	Hordeum vulgare subsp. vulgare	Poales	Fungi
NLR	I2	I2	I2	I2	CC-NLR	CNL	Solanum lycopersicum	Solanales	Fungi
NLR	L_1	L^1	L^1	L^1	CC-NLR	CNL	Capsicum annuum	Solanales	Virus
NLR	L_1a	L^1a	L^1a	L^1a	CC-NLR	CNL	Capsicum annuum	Solanales	Virus
NLR	L_1c	L^1c	L^1c	L^1c	CC-NLR	CNL	Capsicum chinense	Solanales	Virus
NLR	L_2	L^2	L^2	L^2	CC-NLR	CNL	Capsicum frutescens	Solanales	Virus
NLR	L_2b	L^2b	L^2b	L^2b	CC-NLR	CNL	Capsicum baccatum	Solanales	Virus
NLR	L_3	L^3	L^3	L^3	CC-NLR	CNL	Capsicum chinense	Solanales	Virus
NLR	L_4	L^4	L^4	L^4	CC-NLR	CNL	Capsicum chacoense	Solanales	Virus
NLR	Le4	Le4	Le4_replacement	Le4_replacement	CC-NLR	CNL	Gossypium tomentosum	Malvales	AUTOIMMUNITY
NLR	LOV1	LOV1	LOV1	LOV1	CC-NLR	CNL	Arabidopsis thaliana	Brassicales	Fungi
NLR	Lr1	Lr1	Lr1	Lr1	CC-NLR	NL	Triticum aestivum	Poales	Fungi
NLR	Lr10	Lr10	Lr10	Lr10	CC-NLR	CNL	Triticum aestivum	Poales	Fungi
NLR	Lr13_ha	Lr13_ha	Lr13_ha	Lr13_ha	CC-NLR	CNL	Triticum aestivum	Poales	Fungi|AUTOIMMUNITY
NLR	Lr13_hb	Lr13_hb	Lr13_hb	Lr13_hb	CC-NLR	CNL	Triticum aestivum	Poales	AUTOIMMUNITY
NLR	Lr21	Lr21	Lr21	Lr21	CC-NLR	NL	Triticum aestivum	Poales	Fungi
NLR	Lr22a	Lr22a	Lr22a	Lr22a	CC-NLR	CNL	Triticum aestivum	Poales	Fungi
NLR	Lr22a_sus	Lr22a_sus	Lr22a_sus	Lr22a_sus	CC-NLR	CNL	Triticum aestivum	Poales	SUSCEPTIBLE
NLR	Mal-R	Mal-R	Mal-R		CC-NLR	CNL	Musa acuminata subsp. malaccensis	Solanales	Fungi
NLR	Mi-1	Mi-1	Mi-1	Mi-1	CC-NLR	CNL	Solanum lycopersicum	Solanales	Nematode|Arthropods|Arthropods|Arthropods
NLR	MLA1	MLA1	MLA1		CC-NLR	CNL	Hordeum vulgare subsp. vulgare	Poales	Fungi
NLR	MLA10	MLA10	MLA10		CC-NLR	CNL	Hordeum vulgare subsp. vulgare	Poales	Fungi
NLR	MLA12	MLA12	MLA12	MLA12	CC-NLR	CNL	Hordeum vulgare subsp. vulgare	Poales	Fungi
NLR	MLA13	MLA13	MLA13		CC-NLR	CNL	Hordeum vulgare subsp. vulgare	Poales	Fungi
NLR	MLA16-1	MLA16-1	MLA16-1		CC-NLR	CNL	Hordeum vulgare subsp. vulgare	Poales	NA
NLR	MLA18-1	MLA18-1	MLA18-1		CC-NLR	CNL	Hordeum vulgare subsp. vulgare	Poales	NA
NLR	MLA18-2	MLA18-2	MLA18-2		CC-NLR	CNL	Hordeum vulgare subsp. vulgare	Poales	Fungi
NLR	MLA19-1	MLA19-1	MLA19-1		CC-NLR	CNL	Hordeum vulgare subsp. vulgare	Poales	NA
NLR	MLA2	MLA2	MLA2		CC-NLR	CNL	Hordeum vulgare subsp. vulgare	Poales	Fungi
NLR	MLA22	MLA22	MLA22		CC-NLR	CNL	Hordeum vulgare subsp. vulgare	Poales	Fungi
NLR	MLA23	MLA23	MLA23		CC-NLR	CNL	Hordeum vulgare subsp. vulgare	Poales	Fungi
NLR	MLA25-1	MLA25-1	MLA25-1		CC-NLR	CNL	Hordeum vulgare subsp. vulgare	Poales	NA
NLR	MLA27-1	MLA27-1	MLA27-1		CC-NLR	CNL	Hordeum vulgare subsp. vulgare	Poales	Fungi
NLR	MLA27-2	MLA27-2	MLA27-2		CC-NLR	CNL	Hordeum vulgare subsp. vulgare	Poales	Fungi
NLR	MLA28-1	MLA28-1	MLA28-1		CC-NLR	CNL	Hordeum vulgare subsp. vulgare	Poales	Fungi
NLR	MLA3	MLA3	MLA3		CC-NLR	CNL	Hordeum vulgare subsp. vulgare	Poales	Fungi
NLR	MLA30-1	MLA30-1	MLA30-1		CC-NLR	CNL	Hordeum vulgare subsp. vulgare	Poales	NA
NLR	MLA31-1	MLA31-1	MLA31-1		CC-NLR	CNL	Hordeum vulgare subsp. vulgare	Poales	NA
NLR	MLA32	MLA32	MLA32		CC-NLR	CNL	Hordeum vulgare subsp. vulgare	Poales	Fungi
NLR	MLA34	MLA34	MLA34		CC-NLR	CNL	Hordeum vulgare subsp. spontaneum	Poales	Fungi
NLR	MLA35-1	MLA35-1	MLA35-1		CC-NLR	CNL	Hordeum vulgare subsp. vulgare	Poales	Fungi
NLR	MLA36-1	MLA36-1	MLA36-1		CC-NLR	CNL	Hordeum vulgare subsp. vulgare	Poales	NA
NLR	MLA37-1	MLA37-1	MLA37-1		CC-NLR	CNL	Hordeum vulgare subsp. vulgare	Poales	NA
NLR	MLA39-1	MLA39-1	MLA39-1		CC-NLR	CNL	Hordeum vulgare subsp. vulgare	Poales	NA
NLR	MLA6	MLA6	MLA6		CC-NLR	CNL	Hordeum vulgare subsp. vulgare	Poales	Fungi
NLR	MLA7	MLA7	MLA7		CC-NLR	CNL	Hordeum vulgare subsp. vulgare	Poales	Fungi
NLR	MLA8	MLA8	MLA8		CC-NLR	CNL	Hordeum vulgare subsp. vulgare	Poales	Fungi
NLR	MLA9	MLA9	MLA9		CC-NLR	CNL	Hordeum vulgare subsp. vulgare	Poales	Fungi
NLR	Napostrophe	Napostrophe	Napostrophe	Napostrophe	CC-NLR	CNL	Nicotiana sylvestris	Solanales	Virus
NLR	NbNRC2a	NbNRC2a	NbNRC2a	NbNRC2a	CC-NLR	CNL	Nicotiana benthamiana	Solanales	HELPER
NLR	NbNRC2b	NbNRC2b	NbNRC2b	NbNRC2b	CC-NLR	CNL	Nicotiana benthamiana	Solanales	HELPER
NLR	NbNRC3	NbNRC3	NbNRC3	NbNRC3	CC-NLR	CNL	Nicotiana benthamiana	Solanales	HELPER
NLR	NbNRC4a	NbNRC4a	NbNRC4a	NbNRC4a	CC-NLR	CNL	Nicotiana benthamiana	Solanales	HELPER
NLR	NbNRC4b	NbNRC4b	NbNRC4b	NbNRC4b	CC-NLR	CNL	Nicotiana benthamiana	Solanales	HELPER
NLR	NbNRC4c	NbNRC4c	NbNRC4c	NbNRC4c_replacement	CC-NLR	CNL	Nicotiana benthamiana	Solanales	HELPER
NLR	NbPRFa	NbPRFa	NbPRFa	NbPRFa	CC-NLR	BCCNL	Nicotiana benthamiana	Solanales	SENSOR
NLR	NbPRFb	NbPRFb	NbPRFb	NbPRFb	CC-NLR	BCCNL	Nicotiana benthamiana	Solanales	SENSOR
NLR	NbPtr1	NbPtr1	NbPtr1	NbPtr1	CC-NLR	CNL	Nicotiana benthamiana	Solanales	Bacteria
NLR	NbZAR1	NbZAR1	NbZAR1	NbZAR1	CC-NLR	CNL	Nicotiana benthamiana	Solanales	Bacteria
NLR	NiattPtr1	NiattPtr1	NiattPtr1	NiattPtr1	CC-NLR	CNL	Nicotiana attenuata	Solanales	Bacteria
NLR	NitabPtr1	NitabPtr1	NitabPtr1	NitabPtr1	CC-NLR	CNL	Nicotiana tabacum	Solanales	Bacteria
NLR	NLS1	NLS1	NLS1	NLS1	CC-NLR	CNL	Oryza sativa Japonica Group	Poales	AUTOIMMUNITY
NLR	NRC0	NRC0	NRC0	NRC0	CC-NLR	CNL	Solanum lycopersicum	Solanales	HELPER
NLR	NRC1	NRC1	NRC1	NRC1	CC-NLR	CNL	Solanum lycopersicum	Solanales	HELPER
NLR	NRC2	NRC2	NRC2	NRC2	CC-NLR	CNL	Solanum lycopersicum	Solanales	HELPER
NLR	NRC3	NRC3	NRC3	NRC3	CC-NLR	CNL	Solanum lycopersicum	Solanales	HELPER
NLR	NRC4a	NRC4a	NRC4a	NRC4a	CC-NLR	CNL	Solanum lycopersicum	Solanales	HELPER
NLR	NRC4b	NRC4b	NRC4b	NRC4b	CC-NLR	CNL	Solanum lycopersicum	Solanales	HELPER
NLR	NRC6	NRC6	NRC6	NRC6	CC-NLR	CNL	Solanum lycopersicum	Solanales	HELPER
NLR	NtomPtr1	NtomPtr1	NtomPtr1	NtomPtr1	CC-NLR	CNL	Nicotiana tomentosiformis	Solanales	Bacteria
NLR	NtTPN1	NtTPN1	NtTPN1	NtTPN1	CC-NLR	NL	Nicotiana tabacum	Solanales	Virus
NLR	Pb1	Pb1	Pb1	Pb1	CC-NLR	CPL	Oryza sativa Japonica Group	Poales	Fungi
NLR	Pbr1_b	Pbr1.b	Pbr1.b	Pbr1.b	CC-NLR	CNL	Hordeum vulgare subsp. vulgare	Poales	Bacteria
NLR	Pbr1_c	Pbr1.c	Pbr1.c	Pbr1.c	CC-NLR	CNL	Hordeum vulgare subsp. vulgare	Poales	Bacteria
NLR	Pc	Pc	Pc	Pc	CC-NLR	CNL	Sorghum bicolor	Poales	Fungi
NLR	Ph-3	Ph-3	Ph-3	Ph-3	CC-NLR	CNL	Solanum pimpinellifolium	Solanales	Oomycete
NLR	Pi-ta	Pi-ta	Pi-ta	Pi-ta	CC-NLR	CNLO	Oryza sativa Japonica Group	Poales	Fungi
NLR	Pi-ta-RGA4	Pi-ta-RGA4	Pi-ta-RGA4	Pi-ta-RGA4	CC-NLR	CNL	Oryza sativa Japonica Group	Poales	HELPER
NLR	Pi1-5	Pi1-5	Pi1-5	Pi1-5	CC-NLR	CONL	Oryza sativa Indica Group	Poales	Fungi
NLR	Pi1-6	Pi1-6	Pi1-6	Pi1-6	CC-NLR	CNL	Oryza sativa Indica Group	Poales	HELPER
NLR	Pi2	Pi2	Pi2	Pi2	CC-NLR	CNL	Oryza sativa Indica Group	Poales	Fungi
NLR	Pi35	Pi35	Pi35	Pi35	CC-NLR	CNL	Oryza sativa Japonica Group	Poales	Fungi
NLR	Pi36	Pi36	Pi36	Pi36	CC-NLR	CNL	Oryza sativa Indica Group	Poales	Fungi
NLR	Pi37	Pi37	Pi37	Pi37	CC-NLR	CNL	Oryza sativa Japonica Group	Poales	Fungi
NLR	Pi5-1	Pi5-1	Pi5-1	Pi5-1	CC-NLR	CNL	Oryza sativa Japonica Group	Poales	Fungi
NLR	Pi5-2	Pi5-2	Pi5-2	Pi5-2	CC-NLR	CNL	Oryza sativa Japonica Group	Poales	Fungi
NLR	Pi5-3	Pi5-3	Pi5-3	Pi5-3	CC-NLR	CNLO	Oryza sativa Japonica Group	Poales	NA
NLR	Pi54	Pi54	Pi54	Pi54	CC-NLR	NL	Oryza sativa Indica Group	Poales	Fungi
NLR	Pi63	Pi63	Pi63	Pi63	CC-NLR	CNL	Oryza sativa Japonica Group	Poales	Fungi
NLR	Pi64	Pi64	Pi64_replacement	Pi64_replacement	CC-NLR	CNL	Oryza sativa Japonica Group	Poales	Fungi
NLR	Pi7-J-1	Pi7-J-1	Pi7-J-1	Pi7-J-1	CC-NLR	CONL	Oryza sativa Indica Group	Poales	Fungi
NLR	Pi7-J-2	Pi7-J-2	Pi7-J-2	Pi7-J-2	CC-NLR	CNL	Oryza sativa Japonica Group	Poales	HELPER
NLR	Pi9	Pi9	Pi9	Pi9	CC-NLR	CNL	Oryza sativa Indica Group	Poales	Fungi
NLR	Pia-1	Pia-1	Pia-1	Pia-1	CC-NLR	CNL	Oryza sativa Japonica Group	Poales	HELPER
NLR	Pia-2	Pia-2	Pia-2	Pia-2	CC-NLR	CNLO	Oryza sativa Japonica Group	Poales	Fungi
NLR	Pib	Pib	Pib		CC-NLR	CNNL	Oryza sativa Japonica Group	Poales	Fungi
NLR	Pid3	Pid3	Pid3	Pid3	CC-NLR	CNL	Oryza sativa Indica Group	Poales	Fungi
NLR	Pid3-A4	Pid3-A4	Pid3-A4	Pid3-A4	CC-NLR	CNL	Oryza rufipogon	Poales	Fungi
NLR	Pid3-I1	Pid3-I1	Pid3-I1	Pid3-I1	CC-NLR	CNL	Oryza sativa aus Group	Poales	Fungi
NLR	Pid3-W3	Pid3-W3			CC-NLR	CNL	Oryza rufipogon	Poales	Fungi
NLR	Pid3-W4	Pid3-W4			CC-NLR	CNL	Oryza rufipogon	Poales	Fungi
NLR	PigmR	PigmR	PigmR	PigmR	CC-NLR	CNL	Oryza sativa Indica Group	Poales	Fungi
NLR	PigmS	PigmS	PigmS	PigmS	CC-NLR	CNL	Oryza sativa Indica Group	Poales	NEGATIVE REGULATOR
NLR	PIH-X	PIH-X	PIH-X	PIH-X	CC-NLR	CNL	Capsicum chinense	Solanales	SUSCEPTIBLE
NLR	Pii-1	Pii-1	Pii-1		CC-NLR	CNL	Oryza sativa Japonica Group	Poales	Fungi
NLR	Pii-2	Pii-2	Pii-2		CC-NLR	CNL	Oryza sativa Japonica Group	Poales	Fungi
NLR	Pik-1	Pik-1	Pik-1	Pik-1	CC-NLR	CONL	Oryza sativa Japonica Group	Poales	Fungi
NLR	Pik-2	Pik-2	Pik-2	Pik-2	CC-NLR	CNL	Oryza sativa Japonica Group	Poales	HELPER
NLR	Pik-e1	Pik-e1			CC-NLR	CONL	Oryza sativa Indica Group	Poales	Fungi
NLR	Pik-e2	Pik-e2			CC-NLR	CNL	Oryza sativa Indica Group	Poales	HELPER
NLR	Pik-h1	Pik-h1	Pik-h1	Pik-h1	CC-NLR	CONL	Oryza sativa Japonica Group	Poales	Fungi
NLR	Pik-h2	Pik-h2	Pik-h2	Pik-h2	CC-NLR	CNL	Oryza sativa Japonica Group	Poales	HELPER
NLR	Pik-m1	Pik-m1	Pik-m1	Pik-m1	CC-NLR	CONL	Oryza sativa Japonica Group	Poales	Fungi
NLR	Pik-m2	Pik-m2	Pik-m2	Pik-m2	CC-NLR	CNL	Oryza sativa Japonica Group	Poales	HELPER
NLR	Pik-p1	Pik-p1	Pik-p1	Pik-p1	CC-NLR	CONL	Oryza sativa Japonica Group	Poales	Fungi
NLR	Pik-p2	Pik-p2	Pik-p2	Pik-p2	CC-NLR	CNL	Oryza sativa Japonica Group	Poales	HELPER
NLR	Pik-s1	Pik-s1	Pik-s1	Pik-s1	CC-NLR	CONL	Oryza sativa Japonica Group	Poales	Fungi
NLR	Pik-s2	Pik-s2	Pik-s2	Pik-s2	CC-NLR	CNL	Oryza sativa Japonica Group	Poales	HELPER
NLR	PIK5-NP	PIK5-NP	PIK5-NP	PIK5-NP	CC-NLR	CNL	Oryza sativa Japonica Group	Poales	NA
NLR	PIK6-NP	PIK6-NP	PIK6-NP	PIK6-NP	CC-NLR	CNL	Oryza sativa Japonica Group	Poales	NA
NLR	PiPR1	PiPR1	PiPR1	PiPR1	CC-NLR	CONL	Oryza sativa Japonica Group	Poales	Fungi
NLR	Pish	Pish	Pish	Pish	CC-NLR	CNL	Oryza sativa Japonica Group	Poales	Fungi
NLR	Pit	Pit	Pit	Pit_replacement	CC-NLR	CNL	Oryza sativa Japonica Group	Poales	Fungi
NLR	Piz-t	Piz-t	Piz-t	Piz-t	CC-NLR	CNL	Oryza sativa Japonica Group	Poales	Fungi
NLR	Pl8	Pl8	Pl8	Pl8	CC-NLR	CNL	Helianthus annuus	Asterales	Oomycete
NLR	Pm17	Pm17	Pm17	Pm17	CC-NLR	CNL	Triticum aestivum	Poales	Fungi
NLR	Pm1a	Pm1a	Pm1a	Pm1a	CC-NLR	CNL	Triticum aestivum	Poales	Fungi
NLR	Pm21	Pm21	Pm21	Pm21	CC-NLR	CNL	Dasypyrum villosum	Poales	Fungi
NLR	Pm2a	Pm2a	Pm2a	Pm2a	CC-NLR	CNL	Triticum aestivum	Poales	Fungi
NLR	Pm2d	Pm2d	Pm2d	Pm2d	CC-NLR	CNL	Aegilops tauschii subsp. strangulata	Poales	Fungi
NLR	Pm2e	Pm2e	Pm2e	Pm2e	CC-NLR	CNL	Aegilops tauschii subsp. strangulata	Poales	Fungi
NLR	Pm2f	Pm2f	Pm2f	Pm2f	CC-NLR	CNL	Aegilops tauschii subsp. strangulata	Poales	Fungi
NLR	Pm2g	Pm2g	Pm2g	Pm2g	CC-NLR	CNL	Aegilops tauschii subsp. strangulata	Poales	Fungi
NLR	Pm2h	Pm2h	Pm2h	Pm2h	CC-NLR	CNL	Aegilops tauschii subsp. strangulata	Poales	Fungi
NLR	Pm2i	Pm2i	Pm2i	Pm2i	CC-NLR	CNL	Aegilops tauschii subsp. strangulata	Poales	Fungi
NLR	Pm2j	Pm2j	Pm2j	Pm2j	CC-NLR	CNL	Aegilops tauschii subsp. strangulata	Poales	Fungi
NLR	Pm3a	Pm3a	Pm3a	Pm3a	CC-NLR	CNL	Triticum aestivum	Poales	Fungi
NLR	Pm3b	Pm3b	Pm3b	Pm3b	CC-NLR	CNL	Triticum aestivum	Poales	Fungi
NLR	Pm3c	Pm3c	Pm3c	Pm3c	CC-NLR	CNL	Triticum aestivum	Poales	Fungi
NLR	Pm3CS	Pm3CS	Pm3CS	Pm3CS	CC-NLR	CNL	Triticum aestivum	Poales	SUSCEPTIBLE
NLR	Pm3d	Pm3d	Pm3d	Pm3d	CC-NLR	CNL	Triticum aestivum	Poales	Fungi
NLR	Pm3e	Pm3e	Pm3e	Pm3e	CC-NLR	CNL	Triticum aestivum	Poales	Fungi
NLR	Pm3f	Pm3f	Pm3f	Pm3f	CC-NLR	CNL	Triticum aestivum	Poales	Fungi
NLR	Pm3g	Pm3g	Pm3g	Pm3g	CC-NLR	CNL	Triticum aestivum	Poales	Fungi
NLR	Pm3k	Pm3k	Pm3k	Pm3k	CC-NLR	CNL	Triticum turgidum subsp. dicoccoides	Poales	Fungi
NLR	Pm41	Pm41	Pm41	Pm41	CC-NLR	CNL	Triticum turgidum subsp. dicoccoides	Poales	Fungi
NLR	Pm5-BMDM	Pm5-BMDM	Pm5-BMDM	Pm5-BMDM	CC-NLR	NL	Triticum aestivum	Poales	SUSCEPTIBLE
NLR	Pm5-CS	Pm5-CS	Pm5-CS	Pm5-CS	CC-NLR	NL	Triticum aestivum	Poales	SUSCEPTIBLE
NLR	Pm5-ND	Pm5-ND	Pm5-ND	Pm5-ND	CC-NLR	NL	Triticum aestivum	Poales	SUSCEPTIBLE
NLR	Pm5a	Pm5a	Pm5a	Pm5a	CC-NLR	NL	Triticum aestivum	Poales	SUSCEPTIBLE
NLR	Pm5b	Pm5b	Pm5b	Pm5b	CC-NLR	NL	Triticum aestivum	Poales	SUSCEPTIBLE
NLR	Pm5e	Pm5e	Pm5e	Pm5e	CC-NLR	NL	Triticum aestivum	Poales	Fungi
NLR	Pm60	Pm60	Pm60		CC-NLR	NL	Triticum urartu	Poales	Fungi
NLR	Pm60a	Pm60a	Pm60a		CC-NLR	NL	Triticum urartu	Poales	Fungi
NLR	Pm60b	Pm60b	Pm60b		CC-NLR	NL	Triticum urartu	Poales	Fungi
NLR	Pm8	Pm8	Pm8	Pm8	CC-NLR	CNL	Triticum aestivum	Poales	Fungi
NLR	PmR1	PmR1	PmR1		CC-NLR	NL	Triticum urartu	Poales	SUSCEPTIBLE
NLR	Prf	Prf	Prf	Prf	CC-NLR	BCCNL	Solanum lycopersicum	Solanales	Bacteria|Bacteria|Bacteria|Other
NLR	Ptr1	Ptr1	Ptr1	Ptr1	CC-NLR	CNL	Solanum lycopersicoides	Solanales	Bacteria
NLR	PvLOV	PvLOV	PvLOV	PvLOV	CC-NLR	CNL	Phaseolus vulgaris	Fabales	Fungi
NLR	R1	R1	R1	R1	CC-NLR	BCNL	Solanum demissum	Solanales	Oomycete
NLR	R2	R2	R2	R2	CC-NLR	CNL	Solanum demissum	Solanales	Oomycete
NLR	R2-like	R2-like	R2-like	R2-like	CC-NLR	CNL	Solanum sp. AM-3778-16	Solanales	Oomycete
NLR	R3a	R3a	R3a	R3a	CC-NLR	CNL	Solanum tuberosum	Solanales	Oomycete
NLR	R3b	R3b	R3b	R3b	CC-NLR	CNL	Solanum demissum	Solanales	Oomycete
NLR	R8	R8	R8	R8	CC-NLR	CNL	Solanum demissum	Solanales	Oomycete
NLR	R9a	R9a	R9a	R9a	CC-NLR	CNL	Solanum demissum	Solanales	Oomycete
NLR	Rcg1	Rcg1	Rcg1		CC-NLR	CNL	Zea mays	Poales	Fungi
NLR	RCY1	RCY1	RCY1	RCY1	CC-NLR	CNL	Arabidopsis thaliana	Brassicales	Virus
NLR	RDG2A	RDG2A	RDG2A	RDG2A	CC-NLR	CNL	Hordeum vulgare subsp. vulgare	Poales	Fungi
NLR	RGA2	RGA2	RGA2	RGA2	CC-NLR	CNNL	Triticum turgidum subsp. dicoccoides	Poales	Fungi
NLR	RGA2a	RGA2a	RGA2a	RGA2a	CC-NLR	CNLO	Aegilops tauschii	Poales	NA
NLR	Rp1-D	Rp1-D	Rp1-D	Rp1-D	CC-NLR	CNL	Zea mays	Poales	Fungi
NLR	Rp3-1	Rp3-1	Rp3-1	Rp3-1	CC-NLR	CNL	Zea mays	Poales	Fungi
NLR	Rpa1	Rpa1	Rpa1	Rpa1	CC-NLR	CNL	Nicotiana tabacum	Solanales	Bacteria
NLR	Rpg1b	Rpg1b	Rpg1b	Rpg1b	CC-NLR	CNL	Glycine max	Fabales	Bacteria
NLR	Rpg1r	Rpg1r	Rpg1r	Rpg1r	CC-NLR	CNL	Glycine max	Fabales	Bacteria
NLR	RPG5	RPG5	RPG5	RPG5	CC-NLR	CNLO	Hordeum vulgare subsp. vulgare	Poales	Fungi
NLR	Rph1	Rph1	Rph1	Rph1	CC-NLR	CNL	Hordeum vulgare subsp. vulgare	Poales	Fungi
NLR	Rph15	Rph15	Rph15		CC-NLR	CONL	Hordeum vulgare subsp. spontaneum	Poales	Fungi
NLR	RPi-abpt	RPi-abpt	RPi-abpt	RPi-abpt	CC-NLR	CNL	Solanum sp. ABPT	Solanales	Oomycete
NLR	Rpi-amr1e	Rpi-amr1e	Rpi-amr1e	Rpi-amr1e	CC-NLR	CNL	Solanum americanum	Solanales	Oomycete
NLR	Rpi-amr1e-1032	Rpi-amr1e-1032	Rpi-amr1e-1032	Rpi-amr1e-1032	CC-NLR	CNL	Solanum americanum	Solanales	Oomycete
NLR	Rpi-amr1e-1101	Rpi-amr1e-1101	Rpi-amr1e-1101	Rpi-amr1e-1101	CC-NLR	CNL	Solanum americanum	Solanales	Oomycete
NLR	Rpi-amr1e-1123	Rpi-amr1e-1123	Rpi-amr1e-1123	Rpi-amr1e-1123	CC-NLR	CNL	Solanum americanum	Solanales	Oomycete
NLR	Rpi-amr1e-2271	Rpi-amr1e-2271			CC-NLR	CNL	Solanum americanum	Solanales	SUSCEPTIBLE
NLR	Rpi-amr1e-2272	Rpi-amr1e-2272	Rpi-amr1e-2272	Rpi-amr1e-2272	CC-NLR	CNL	Solanum americanum	Solanales	Oomycete
NLR	Rpi-amr1e-2300	Rpi-amr1e-2300	Rpi-amr1e-2300	Rpi-amr1e-2300	CC-NLR	CNL	Solanum americanum	Solanales	Oomycete
NLR	Rpi-amr1e-2307	Rpi-amr1e-2307	Rpi-amr1e-2307	Rpi-amr1e-2307	CC-NLR	CNL	Solanum americanum	Solanales	Oomycete
NLR	Rpi-amr1e-3408	Rpi-amr1e-3408	Rpi-amr1e-3408	Rpi-amr1e-3408	CC-NLR	CNL	Solanum americanum	Solanales	Oomycete
NLR	Rpi-amr1e-3409	Rpi-amr1e-3409	Rpi-amr1e-3409	Rpi-amr1e-3409	CC-NLR	CNL	Solanum nigrescens	Solanales	Oomycete
NLR	Rpi-amr3	Rpi-amr3	Rpi-amr3	Rpi-amr3	CC-NLR	CNL	Solanum americanum	Solanales	Oomycete
NLR	Rpi-amr3-1032	Rpi-amr3-1032			CC-NLR	CNL	Solanum americanum	Solanales	SUSCEPTIBLE
NLR	Rpi-amr3-1101	Rpi-amr3-1101			CC-NLR	CNL	Solanum americanum	Solanales	Oomycete
NLR	Rpi-amr3-2272	Rpi-amr3-2272			CC-NLR	CNL	Solanum americanum	Solanales	Oomycete
NLR	Rpi-amr3-2300	Rpi-amr3-2300			CC-NLR	CNL	Solanum americanum	Solanales	Oomycete
NLR	Rpi-amr3-2307	Rpi-amr3-2307			CC-NLR	CNL	Solanum americanum	Solanales	Oomycete
NLR	Rpi-amr3-2360	Rpi-amr3-2360			CC-NLR	CNL	Solanum americanum	Solanales	Oomycete
NLR	Rpi-amr3-3408	Rpi-amr3-3408			CC-NLR	CNL	Solanum americanum	Solanales	Oomycete
NLR	Rpi-amr3-3409	Rpi-amr3-3409			CC-NLR	CNL	Solanum americanum	Solanales	Oomycete
NLR	Rpi-blb1	Rpi-blb1	Rpi-blb1	Rpi-blb1	CC-NLR	CNL	Solanum bulbocastanum	Solanales	Oomycete
NLR	Rpi-blb2	Rpi-blb2	Rpi-blb2	Rpi-blb2	CC-NLR	CNL	Solanum bulbocastanum	Solanales	Oomycete
NLR	Rpi-blb3	Rpi-blb3	Rpi-blb3	Rpi-blb3	CC-NLR	CNL	Solanum bulbocastanum	Solanales	Oomycete
NLR	Rpi-bt1	Rpi-bt1	Rpi-bt1	Rpi-bt1	CC-NLR	CNL	Solanum bulbocastanum	Solanales	Oomycete
NLR	Rpi-chc1_1	Rpi-chc1.1	Rpi-chc1.1	Rpi-chc1.1	CC-NLR	CNL	Solanum chacoense	Solanales	Oomycete
NLR	Rpi-edn1_1	Rpi-edn1.1	Rpi-edn1.1	Rpi-edn1.1	CC-NLR	CNL	Solanum x edinense	Solanales	Oomycete
NLR	Rpi-edn2	Rpi-edn2	Rpi-edn2	Rpi-edn2	CC-NLR	CNL	Solanum x edinense	Solanales	Oomycete
NLR	Rpi-hcb1_1	Rpi-hcb1.1			CC-NLR	CNL	Solanum huancabambense	Solanales	Oomycete
NLR	Rpi-hcb1_2	Rpi-hcb1.2			CC-NLR	CNL	Solanum huancabambense	Solanales	Oomycete
NLR	Rpi-hjt1_1	Rpi-hjt1.1	Rpi-hjt1.1	Rpi-hjt1.1	CC-NLR	CNL	Solanum hjertingii	Solanales	Oomycete
NLR	Rpi-hjt1_2	Rpi-hjt1.2	Rpi-hjt1.2	Rpi-hjt1.2	CC-NLR	CNL	Solanum hjertingii	Solanales	Oomycete
NLR	Rpi-hjt1_3	Rpi-hjt1.3	Rpi-hjt1.3	Rpi-hjt1.3	CC-NLR	CNL	Solanum hjertingii	Solanales	Oomycete
NLR	Rpi-mcq1_1	Rpi-mcq1.1			CC-NLR	CNL	Solanum mochicense	Solanales	Oomycete
NLR	Rpi-mcq1_2	Rpi-mcq1.2	Rpi-mcq1.2	Rpi-mcq1.2	CC-NLR	CNL	Solanum mochicense	Solanales	Oomycete
NLR	Rpi-nig3-1084a	Rpi-nig3-1084a			CC-NLR	CNL	Solanum nigrum	Solanales	Oomycete
NLR	Rpi-nig3-1084b	Rpi-nig3-1084b			CC-NLR	CNL	Solanum nigrum	Solanales	Oomycete
NLR	Rpi-nig3-1088a	Rpi-nig3-1088a			CC-NLR	CNL	Solanum nigrum	Solanales	Oomycete
NLR	Rpi-nig3-1088b	Rpi-nig3-1088b			CC-NLR	CNL	Solanum nigrum	Solanales	Oomycete
NLR	Rpi-pta1	Rpi-pta1	Rpi-pta1	Rpi-pta1	CC-NLR	CNL	Solanum stoloniferum	Solanales	Oomycete
NLR	Rpi-snk1_1	Rpi-snk1.1	Rpi-snk1.1	Rpi-snk1.1	CC-NLR	CNL	Solanum schenckii	Solanales	Oomycete
NLR	Rpi-snk1_2	Rpi-snk1.2	Rpi-snk1.2	Rpi-snk1.2	CC-NLR	CNL	Solanum schenckii	Solanales	Oomycete
NLR	Rpi-sto1	Rpi-sto1	Rpi-sto1	Rpi-sto1	CC-NLR	CNL	Solanum stoloniferum	Solanales	Oomycete
NLR	Rpi-sto2	Rpi-sto2			CC-NLR	CNL	Solanum stoloniferum	Solanales	Oomycete
NLR	Rpi-vnt1_1	Rpi-vnt1.1	Rpi-vnt1.1	Rpi-vnt1.1	CC-NLR	CNL	Solanum venturii	Solanales	Oomycete
NLR	Rpi-vnt1_2	Rpi-vnt1.2	Rpi-vnt1.2	Rpi-vnt1.2	CC-NLR	CNL	Solanum venturii	Solanales	Oomycete
NLR	Rpi-vnt1_3	Rpi-vnt1.3	Rpi-vnt1.3	Rpi-vnt1.3	CC-NLR	CNL	Solanum venturii	Solanales	Oomycete
NLR	RPM1	RPM1	RPM1	RPM1	CC-NLR	CNL	Arabidopsis thaliana	Brassicales	Bacteria
NLR	RPP13-Nd-1	RPP13-Nd-1	RPP13-Nd-1	RPP13-Nd-1	CC-NLR	CNL	Arabidopsis thaliana	Brassicales	Oomycete
NLR	RPP13-Rld-2	RPP13-Rld-2	RPP13-Rld-2	RPP13-Rld-2	CC-NLR	CNL	Arabidopsis thaliana	Brassicales	Oomycete
NLR	RPP13-UKID34	RPP13-UKID34	RPP13-UKID34	RPP13-UKID34	CC-NLR	CNL	Arabidopsis thaliana	Brassicales	Oomycete
NLR	RPP13-UKID36	RPP13-UKID36	RPP13-UKID36	RPP13-UKID36	CC-NLR	CNL	Arabidopsis thaliana	Brassicales	Oomycete
NLR	RPP13-UKID5	RPP13-UKID5	RPP13-UKID5	RPP13-UKID5	CC-NLR	CNL	Arabidopsis thaliana	Brassicales	Oomycete
NLR	RPP13-UKID80	RPP13-UKID80	RPP13-UKID80	RPP13-UKID80	CC-NLR	CNL	Arabidopsis thaliana	Brassicales	Oomycete
NLR	RPP7	RPP7	RPP7	RPP7	CC-NLR	CNL	Arabidopsis thaliana	Brassicales	Oomycete
NLR	RPP7_Koch-1	RPP7^Koch-1	RPP7^Koch-1		CC-NLR	CNL	Arabidopsis thaliana	Brassicales	Oomycete
NLR	RPP7_Krazo-2	RPP7^Krazo-2	RPP7^Krazo-2	RPP7^Krazo-2	CC-NLR	CNL	Arabidopsis thaliana	Brassicales	Oomycete
NLR	RPP7_Mrk-0	RPP7^Mrk-0	RPP7^Mrk-0	RPP7^Mrk-0	CC-NLR	CNL	Arabidopsis thaliana	Brassicales	AUTOIMMUNITY
NLR	RPP7b_Lerik1-3	RPP7b^Lerik1-3	RPP7b^Lerik1-3	RPP7b^Lerik1-3	CC-NLR	CNL	Arabidopsis thaliana	Brassicales	AUTOIMMUNITY
NLR	RPP8	RPP8	RPP8	RPP8	CC-NLR	CNL	Arabidopsis thaliana	Brassicales	Oomycete
NLR	rpp8_sus	rpp8_sus	rpp8_sus	rpp8_sus	CC-NLR	CNL	Arabidopsis thaliana	Brassicales	SUSCEPTIBLE
NLR	Rpr1	Rpr1	Rpr1	Rpr1	CC-NLR	CNL	Oryza sativa Japonica Group	Poales	NA
NLR	Rps1-k-1	Rps1-k-1	Rps1-k-1	Rps1-k-1	CC-NLR	CNL	Glycine max	Fabales	Oomycete
NLR	Rps1-k-2	Rps1-k-2	Rps1-k-2	Rps1-k-2	CC-NLR	CNL	Glycine max	Fabales	Oomycete
NLR	RSG3-301	RSG3-301	RSG3-301	RSG3-301	CC-NLR	CNL	Vigna unguiculata	Fabales	Parasitic plant
NLR	Rx	Rx	Rx	Rx	CC-NLR	CNL	Solanum tuberosum	Solanales	Virus
NLR	Rx2	Rx2	Rx2	Rx2	CC-NLR	CNL	Solanum acaule	Solanales	Virus
NLR	Rx4	Rx4	Rx4_Replacement	Rx4_Replacement	CC-NLR	CNL	Solanum lycopersicum	Solanales	Bacteria
NLR	RXL	RXL	RXL	RXL	CC-NLR	CL	Triticum aestivum	Poales	HELPER
NLR	Rxo1	Rxo1	Rxo1	Rxo1	CC-NLR	CNL	Zea mays	Poales	Bacteria
NLR	Rz2	Rz2	Rz2	Rz2	CC-NLR	CNL	Beta vulgaris subsp. maritima	Caryophyllales	Virus
NLR	Sr13a	Sr13a	Sr13a	Sr13a	CC-NLR	CNL	Triticum turgidum subsp. durum	Poales	Fungi
NLR	Sr13b	Sr13b	Sr13b	Sr13b	CC-NLR	CNL	Triticum turgidum subsp. durum	Poales	Fungi
NLR	Sr13c	Sr13c	Sr13c	Sr13c	CC-NLR	CNL	Triticum turgidum subsp. durum	Poales	Fungi
NLR	Sr13d	Sr13d	Sr13d	Sr13d	CC-NLR	CNL	Triticum turgidum subsp. durum	Poales	Fungi
NLR	Sr21	Sr21	Sr21	Sr21	CC-NLR	CNL	Triticum monococcum subsp. monococcum	Poales	Fungi
NLR	Sr22	Sr22	Sr22	Sr22	CC-NLR	CNL	Triticum aestivum	Poales	Fungi
NLR	Sr22-PI190945	Sr22-PI190945	Sr22-PI190945	Sr22-PI190945	CC-NLR	CNL	Triticum monococcum subsp. monococcum	Poales	Fungi
NLR	sr22-PI573523	sr22-PI573523	sr22-PI573523	sr22-PI573523	CC-NLR	CNL	Triticum monococcum subsp. monococcum	Poales	SUSCEPTIBLE
NLR	Sr26	Sr26	Sr26	Sr26	CC-NLR	CNL	Thinopyrum obtusiflorum	Poales	Fungi
NLR	Sr33	Sr33	Sr33	Sr33	CC-NLR	CNL	Aegilops tauschii	Poales	Fungi
NLR	Sr35	Sr35	Sr35	Sr35	CC-NLR	CNL	Triticum monococcum subsp. monococcum	Poales	Fungi
NLR	Sr45	Sr45	Sr45	Sr45	CC-NLR	CNL	Triticum aestivum	Poales	Fungi
NLR	Sr46	Sr46	Sr46	Sr46	CC-NLR	CNL	Aegilops tauschii subsp. strangulata	Poales	Fungi
NLR	Sr50	Sr50	Sr50	Sr50	CC-NLR	CNL	Secale cereale	Poales	Fungi
NLR	Sr61	Sr61	Sr61	Sr61	CC-NLR	CNL	Thinopyrum obtusiflorum	Poales	Fungi
NLR	SrTA1662	SrTA1662	SrTA1662	SrTA1662	CC-NLR	CNL	Aegilops tauschii subsp. strangulata	Poales	Fungi
NLR	SrTm5	SrTm5	SrTm5	SrTm5	CC-NLR	CNL	Triticum monococcum subsp. monococcum	Poales	Fungi
NLR	StrPtr1	StrPtr1	StrPtr1	StrPtr1	CC-NLR	CNL	Solanum tuberosum	Solanales	Bacteria
NLR	Sw5-b	Sw5-b	Sw5-b	Sw5-b	CC-NLR	CNL	Solanum lycopersicum	Solanales	Virus
NLR	Ta4ANPR1	Ta4ANPR1	Ta4ANPR1	Ta4ANPR1	CC-NLR	OCNLO	Triticum aestivum	Poales	Fungi
NLR	Ta4ANPR1-RGA4	Ta4ANPR1-RGA4	Ta4ANPR1-RGA4	Ta4ANPR1-RGA4	CC-NLR	CNL	Triticum aestivum	Poales	HELPER
NLR	Ta7ANPR1	Ta7ANPR1	Ta7ANPR1	Ta7ANPR1	CC-NLR	OCNLOO	Triticum aestivum	Poales	Fungi
NLR	Ta7ANPR1-RGA4	Ta7ANPR1-RGA4	Ta7ANPR1-RGA4	Ta7ANPR1-RGA4	CC-NLR	CNL	Triticum aestivum	Poales	HELPER
NLR	Ta7DNPR1	Ta7DNPR1	Ta7DNPR1	Ta7DNPR1	CC-NLR	OCNLO	Triticum aestivum	Poales	Fungi
NLR	Ta7DNPR1-RGA4	Ta7DNPR1-RGA4	Ta7DNPR1-RGA4	Ta7DNPR1-RGA4	CC-NLR	CNL	Triticum aestivum	Poales	HELPER
NLR	TaRCR1	TaRCR1	TaRCR1	TaRCR1_replacement	CC-NLR	CNL	Triticum aestivum	Poales	Fungi
NLR	TaRPP13-3	TaRPP13-3	TaRPP13-3		CC-NLR	CNL	Triticum aestivum	Poales	Fungi
NLR	Tm2	Tm2	Tm2	Tm2	CC-NLR	CNL	Solanum lycopersicum	Solanales	Virus
NLR	tm2_sus	tm2_sus	tm2_sus	tm2_sus	CC-NLR	CNL	Solanum lycopersicum	Solanales	SUSCEPTIBLE
NLR	Tm2-nv	Tm2-nv	Tm2-nv	Tm2-nv	CC-NLR	CNL	Solanum lycopersicum	Solanales	Virus
NLR	Tm2_2	Tm2^2	Tm2^2	Tm2^2	CC-NLR	CNL	Solanum lycopersicum	Solanales	Virus
NLR	TmMLA1	TmMLA1	TmMLA1	TmMLA1	CC-NLR	CNL	Triticum monococcum subsp. monococcum	Poales	Fungi
NLR	TmPm3	TmPm3	TmPm3	TmPm3	CC-NLR	CNL	Triticum monococcum subsp. monococcum	Poales	Fungi
NLR	Tsn1	Tsn1	Tsn1	Tsn1	CC-NLR	ONL	Triticum aestivum	Poales	Fungi
NLR	TuNI	TuNI	TuNI	TuNI	CC-NLR	CNL	Arabidopsis thaliana	Brassicales	Virus
NLR	Ty-2	Ty-2	Ty-2	Ty-2	CC-NLR	CNL	Solanum habrochaites	Solanales	Virus
NLR	Wed	Wed	Wed	Wed	CC-NLR	CNL	Oryza sativa Japonica Group	Poales	Bacteria
NLR	Xa1	Xa1	Xa1		CC-NLR	CONL	Oryza sativa Indica Group	Poales	Bacteria
NLR	Xo1	Xo1	Xo1	Xo1	CC-NLR	CONL	Oryza sativa Aromatic Group	Poales	Bacteria
NLR	Yr-10	Yr-10	Yr-10	Yr-10	CC-NLR	CNL	Triticum aestivum	Poales	NA
NLR	Yr5	Yr5	Yr5	Yr5	CC-NLR	CONL	Triticum aestivum	Poales	Fungi
NLR	Yr7	Yr7	Yr7	Yr7	CC-NLR	CONL	Triticum aestivum	Poales	Fungi
NLR	YrAS2388R	YrAS2388R	YrAS2388R	YrAS2388R	CC-NLR	CNL	Aegilops tauschii	Poales	Fungi
NLR	YrSP	YrSP	YrSP	YrSP	CC-NLR	CONL	Triticum aestivum	Poales	Fungi
NLR	YrU1	YrU1	YrU1	YrU1	CC-NLR	OCNLO	Triticum urartu	Poales	Fungi
NLR	YrU1-RGA4	YrU1-RGA4	YrU1-RGA4	YrU1-RGA4	CC-NLR	CNL	Triticum urartu	Poales	HELPER
NLR	ZAR1	ZAR1	ZAR1	ZAR1	CC-NLR	CNL	Arabidopsis thaliana	Brassicales	Bacteria
NLR	GbaNA1	GbaNA1	GbaNA1		CCG10-NLR	NL	Gossypium barbadense	Malvales	Fungi
NLR	Pvr4	Pvr4	Pvr4	Pvr4	CCG10-NLR	NL	Capsicum annuum	Solanales	Virus
NLR	RFL1	RFL1	RFL1	RFL1	CCG10-NLR	NL	Arabidopsis thaliana	Brassicales	NA
NLR	RGC2B	RGC2B	RGC2B	RGC2B	CCG10-NLR	NL	Lactuca sativa	Asterales	Oomycete
NLR	Rpp1-R1	Rpp1-R1	Rpp1-R1	Rpp1-R1	CCG10-NLR	ONL	Glycine max	Fabales	Fungi
NLR	Rpp1-R3	Rpp1-R3	Rpp1-R3	Rpp1-R3	CCG10-NLR	ONL	Glycine max	Fabales	Fungi
NLR	Rpp1-R4	Rpp1-R4	Rpp1-R4	Rpp1-R4	CCG10-NLR	ONL	Glycine max	Fabales	Fungi
NLR	Rpp1-R5	Rpp1-R5	Rpp1-R5	Rpp1-R5	CCG10-NLR	ONL	Glycine max	Fabales	Fungi
NLR	RPP39	RPP39	RPP39	RPP39	CCG10-NLR	NL	Arabidopsis thaliana	Brassicales	Oomycete
NLR	Rpp4C4	Rpp4C4	Rpp4C4	Rpp4C4	CCG10-NLR	NL	Phaseolus vulgaris	Fabales	Fungi
NLR	RPS2	RPS2	RPS2	RPS2	CCG10-NLR	NL	Arabidopsis thaliana	Brassicales	Bacteria
NLR	RPS5	RPS5	RPS5	RPS5	CCG10-NLR	NL	Arabidopsis thaliana	Brassicales	Bacteria
NLR	Rsv3	Rsv3	Rsv3		CCG10-NLR	NL	Glycine max	Fabales	Virus
NLR	SpNBS-LRR	SpNBS-LRR	SpNBS-LRR	SpNBS-LRR_replacement	CCG10-NLR	NL	Solanum pimpinellifolium	Solanales	Oomycete
NLR	SUMM2	SUMM2	SUMM2	SUMM2	CCG10-NLR	NL	Arabidopsis thaliana	Brassicales	Bacteria
NLR	SUT1	SUT1	SUT1	SUT1	CCG10-NLR	NL	Arabidopsis thaliana	Brassicales	AUTOIMMUNITY
NLR	Tsw	Tsw	Tsw		CCG10-NLR	NL	Capsicum chinense	Solanales	Virus
NLR	UNI	UNI			CCG10-NLR	NL	Arabidopsis thaliana	Brassicales	AUTOIMMUNITY
NLR	Vat	Vat	Vat	Vat	CCG10-NLR	NL	Cucumis melo	Cucurbitales	Arthropods
NLR	ADR1	ADR1	ADR1	ADR1	CCR-NLR	RNL	Arabidopsis thaliana	Brassicales	HELPER
NLR	ADR1-L1	ADR1-L1	ADR1-L1	ADR1-L1	CCR-NLR	RNL	Arabidopsis thaliana	Brassicales	HELPER
NLR	ADR1-L2	ADR1-L2	ADR1-L2	ADR1-L2	CCR-NLR	RNL	Arabidopsis thaliana	Brassicales	HELPER
NLR	ADR1-L3	ADR1-L3	ADR1-L3	ADR1-L3	CCR-NLR	NL	Arabidopsis thaliana	Brassicales	HELPER
NLR	AtNRG1_1	AtNRG1.1	AtNRG1.1	AtNRG1.1	CCR-NLR	RNL	Arabidopsis thaliana	Brassicales	HELPER
NLR	AtNRG1_2	AtNRG1.2	AtNRG1.2	AtNRG1.2	CCR-NLR	RNL	Arabidopsis thaliana	Brassicales	HELPER
NLR	AtNRG1_3	AtNRG1.3	AtNRG1.3	AtNRG1.3	CCR-NLR	L	Arabidopsis thaliana	Brassicales	NEGATIVE REGULATOR
NLR	DAR5	DAR5	DAR5	DAR5	CCR-NLR	RNOO	Arabidopsis thaliana	Brassicales	NA
NLR	NbADR1	NbADR1	NbADR1	NbADR1	CCR-NLR	RNL	Nicotiana benthamiana	Solanales	HELPER
NLR	NRG1	NRG1	NRG1	NRG1	CCR-NLR	RNL	Nicotiana benthamiana	Solanales	HELPER
NLR	BAR1	BAR1	BAR1	BAR1	TIR-NLR	TNL	Arabidopsis thaliana	Brassicales	Bacteria
NLR	Bs4	Bs4	Bs4	Bs4	TIR-NLR	TNL	Solanum lycopersicum	Solanales	Bacteria
NLR	CHS1	CHS1	CHS1	CHS1	TIR-NLR	TN	Arabidopsis thaliana	Brassicales	AUTOIMMUNITY
NLR	CHS3	CHS3	CHS3	CHS3	TIR-NLR	TNLO	Arabidopsis thaliana	Brassicales	AUTOIMMUNITY
NLR	CSA1	CSA1	CSA1	CSA1	TIR-NLR	TNL	Arabidopsis thaliana	Brassicales	HELPER
NLR	Dm1_Uk-3	Dm1^Uk-3	Dm1^Uk-3	Dm1^Uk-3	TIR-NLR	TNL	Arabidopsis thaliana	Brassicales	AUTOIMMUNITY
NLR	DM10_Col-0	DM10^Col-0	DM10^Col-0	DM10^Col-0	TIR-NLR	TNL	Arabidopsis thaliana	Brassicales	AUTOIMMUNITY
NLR	DM10_Tuescha9	DM10^Tuescha9	DM10^Tuescha9	DM10^Tuescha9	TIR-NLR	TNL	Arabidopsis thaliana	Brassicales	AUTOIMMUNITY
NLR	Dm2d_Uk-1	Dm2d^Uk-1	Dm2d^Uk-1	Dm2d^Uk-1	TIR-NLR	TNL	Arabidopsis thaliana	Brassicales	AUTOIMMUNITY
NLR	Dm2h_Bla-1	Dm2h^Bla-1	Dm2h^Bla-1	Dm2h^Bla-1	TIR-NLR	TNL	Arabidopsis thaliana	Brassicales	AUTOIMMUNITY
NLR	DM2h_Ler	DM2h^Ler	DM2h^Ler	DM2h^Ler	TIR-NLR	TNL	Arabidopsis thaliana	Brassicales	AUTOIMMUNITY
NLR	Dm2h_Uk-1	Dm2h^Uk-1	Dm2h^Uk-1	Dm2h^Uk-1	TIR-NLR	TNL	Arabidopsis thaliana	Brassicales	AUTOIMMUNITY
NLR	DSC1	DSC1	DSC1	DSC1	TIR-NLR	TNL	Arabidopsis thaliana	Brassicales	HELPER
NLR	DSC2	DSC2	DSC2	DSC2	TIR-NLR	TNL	Arabidopsis thaliana	Brassicales	AUTOIMMUNITY
NLR	Fom-1	Fom-1	Fom-1	Fom-1	TIR-NLR	TNL	Cucumis melo	Cucurbitales	Fungi
NLR	GhDSC1	GhDSC1	GhDSC1	GhDSC1	TIR-NLR	TNL	Gossypium hirsutum	Malvales	Fungi
NLR	GmKR3	GmKR3	GmKR3	GmKR3	TIR-NLR	TN	Glycine max	Fabales	Virus
NLR	GmNNL1_HT1	GmNNL1^HT1	GmNNL1^HT1	GmNNL1^HT1	TIR-NLR	TNL	Glycine max	Fabales	Bacteria
NLR	Gro1-4	Gro1-4	Gro1-4	Gro1-4	TIR-NLR	TNL	Solanum tuberosum	Solanales	Nematode
NLR	HRG1	HRG1	HRG1	HRG1	TIR-NLR	TNL	Arabidopsis thaliana	Brassicales	NA
NLR	KR1	KR1	KR1	KR1_replacement	TIR-NLR	TNL	Glycine max	Fabales	NA
NLR	L	L	L	L	TIR-NLR	TNL	Linum usitatissimum	Malpighiales	Fungi
NLR	L1	L1	L1	L1	TIR-NLR	TNL	Linum usitatissimum	Malpighiales	Fungi
NLR	L10	L10	L10	L10	TIR-NLR	TNL	Linum usitatissimum	Malpighiales	Fungi
NLR	L11	L11	L11	L11	TIR-NLR	TNL	Linum usitatissimum	Malpighiales	Fungi
NLR	L2	L2	L2	L2	TIR-NLR	TNL	Linum usitatissimum	Malpighiales	Fungi
NLR	L3	L3	L3	L3	TIR-NLR	TNL	Linum usitatissimum	Malpighiales	Fungi
NLR	L4	L4	L4	L4	TIR-NLR	TNL	Linum usitatissimum	Malpighiales	Fungi
NLR	L5	L5	L5	L5	TIR-NLR	TNL	Linum usitatissimum	Malpighiales	Fungi
NLR	L6	L6	L6	L6	TIR-NLR	TNL	Linum usitatissimum	Malpighiales	Fungi
NLR	L7	L7	L7	L7	TIR-NLR	TNL	Linum usitatissimum	Malpighiales	Fungi
NLR	L8	L8	L8	L8	TIR-NLR	TNL	Linum usitatissimum	Malpighiales	Fungi
NLR	L9	L9	L9	L9	TIR-NLR	TNL	Linum usitatissimum	Malpighiales	Fungi
NLR	LAZ5	LAZ5	LAZ5	LAZ5	TIR-NLR	TNL	Arabidopsis thaliana	Brassicales	Virus|Fungi
NLR	LH	LH	LH	LH	TIR-NLR	TNL	Linum usitatissimum	Malpighiales	SUSCEPTIBLE
NLR	M	M	M	M	TIR-NLR	TNL	Linum usitatissimum	Malpighiales	Fungi
NLR	Ma	Ma	Ma	Ma	TIR-NLR	TNL	Prunus cerasifera	Rosales	Nematode
NLR	MdNLR16	MdNLR16	MdNLR16	MdNLR16	TIR-NLR	TNL	Malus domestica	Rosales	Fungi
NLR	MrRPV1	MrRPV1	MrRPV1	MrRPV1	TIR-NLR	TNL	Vitis rotundifolia	Vitales	Fungi
NLR	MrRUN1	MrRUN1	MrRUN1	MrRUN1	TIR-NLR	TNL	Vitis rotundifolia	Vitales	Oomycete
NLR	muRdr1A	muRdr1A	muRdr1A	muRdr1A	TIR-NLR	TNL	Rosa multiflora	Rosales	Fungi
NLR	muRdr1H	muRdr1H	muRdr1H	muRdr1H	TIR-NLR	TNL	Rosa multiflora	Rosales	NA
NLR	N	N	N	N	TIR-NLR	TNL	Nicotiana glutinosa	Solanales	Virus
NLR	Ngc-D	Ngc-D	Ngc-D	Ngc-D	TIR-NLR	TNL	Linum usitatissimum	Malpighiales	Fungi
NLR	P	P	P	P	TIR-NLR	TNL	Linum usitatissimum	Malpighiales	Fungi
NLR	P2	P2	P2	P2	TIR-NLR	TNL	Linum usitatissimum	Malpighiales	Fungi
NLR	Pl17	Pl17	Pl17	Pl17	TIR-NLR	TNL	Helianthus annuus	Asterales	Oomycete
NLR	Prv_1	Prv^1	Prv^1	Prv^1	TIR-NLR	TNLN	Cucumis melo	Cucurbitales	Virus
NLR	Prv_2	Prv^2	Prv^2	Prv^2	TIR-NLR	TNLN	Cucumis melo	Cucurbitales	Virus
NLR	RAC1	RAC1	RAC1	RAC1	TIR-NLR	TNL	Arabidopsis thaliana	Brassicales	Oomycete
NLR	RCT1	RCT1	RCT1	RCT1	TIR-NLR	TNL	Medicago truncatula	Fabales	Fungi
NLR	Rfg1	Rfg1	Rfg1		TIR-NLR	TNL	Glycine max	Fabales	Bacteria
NLR	Rj2	Rj2	Rj2	Rj2_Replacement	TIR-NLR	TNL	Glycine max	Fabales	Bacteria
NLR	rj2_rfg1	rj2_rfg1	rj2_rfg1		TIR-NLR	TNL	Glycine max	Fabales	SUSCEPTIBLE
NLR	RLM1A	RLM1A	RLM1A	RLM1A	TIR-NLR	TNL	Arabidopsis thaliana	Brassicales	Fungi
NLR	RLM1B	RLM1B	RLM1B	RLM1B	TIR-NLR	TNL	Arabidopsis thaliana	Brassicales	Fungi
NLR	RLM3_Col	RLM3_Col	RLM3_Col	RLM3_Col	TIR-NLR	TNOOO	Arabidopsis thaliana	Brassicales	Fungi
NLR	Roq1	Roq1	Roq1	Roq1	TIR-NLR	TNL	Nicotiana benthamiana	Solanales	Bacteria
NLR	RPP1-EstA	RPP1-EstA	RPP1-EstA	RPP1-EstA	TIR-NLR	TNL	Arabidopsis thaliana	Brassicales	Oomycete
NLR	RPP1-NdA	RPP1-NdA	RPP1-NdA	RPP1-NdA	TIR-NLR	TNL	Arabidopsis thaliana	Brassicales	Oomycete
NLR	RPP1-WsA	RPP1-WsA	RPP1-WsA	RPP1-WsA	TIR-NLR	TNL	Arabidopsis thaliana	Brassicales	Oomycete
NLR	RPP1-WsB	RPP1-WsB	RPP1-WsB	RPP1-WsB	TIR-NLR	TNL	Arabidopsis thaliana	Brassicales	Oomycete
NLR	RPP1-WsC	RPP1-WsC	RPP1-WsC	RPP1-WsC	TIR-NLR	TNL	Arabidopsis thaliana	Brassicales	Oomycete
NLR	RPP1-ZdrA	RPP1-ZdrA	RPP1-ZdrA	RPP1-ZdrA	TIR-NLR	TNL	Arabidopsis thaliana	Brassicales	Oomycete
NLR	RPP28	RPP28	RPP28	RPP28	TIR-NLR	TNL	Arabidopsis thaliana	Brassicales	Oomycete
NLR	RPP2A	RPP2A	RPP2A	RPP2A	TIR-NLR	TNOTNL	Arabidopsis thaliana	Brassicales	Oomycete
NLR	RPP2B	RPP2B	RPP2B	RPP2B	TIR-NLR	TNL	Arabidopsis thaliana	Brassicales	Oomycete
NLR	RPP4	RPP4	RPP4	RPP4	TIR-NLR	TNL	Arabidopsis thaliana	Brassicales	Oomycete
NLR	RPP5	RPP5	RPP5	RPP5	TIR-NLR	TNL	Arabidopsis thaliana	Brassicales	Oomycete
NLR	RPS4	RPS4	RPS4	RPS4	TIR-NLR	TNL	Arabidopsis thaliana	Brassicales	HELPER
NLR	RPS4-Ws	RPS4-Ws			TIR-NLR	TNL	Arabidopsis thaliana	Brassicales	HELPER
NLR	RPS4_No-0	RPS4^No-0	RPS4^No-0	RPS4^No-0	TIR-NLR	TNL	Arabidopsis thaliana	Brassicales	HELPER
NLR	RPS4B	RPS4B	RPS4B	RPS4B	TIR-NLR	TNL	Arabidopsis thaliana	Brassicales	HELPER
NLR	RPS6	RPS6	RPS6	RPS6	TIR-NLR	TNL	Arabidopsis thaliana	Brassicales	Bacteria
NLR	RRS1-R	RRS1-R	RRS1-R		TIR-NLR	TNLO	Arabidopsis thaliana	Brassicales	Bacteria
NLR	RRS1-S	RRS1-S	RRS1-S	RRS1-S	TIR-NLR	TNLO	Arabidopsis thaliana	Brassicales	Bacteria
NLR	RRS1-Ws	RRS1-Ws			TIR-NLR	TNLO	Arabidopsis thaliana	Brassicales	Bacteria|Bacteria|Fungi
NLR	RRS1B	RRS1B	RRS1B	RRS1B	TIR-NLR	TNLO	Arabidopsis thaliana	Brassicales	Bacteria
NLR	RT4-4	RT4-4	RT4-4	RT4-4_replacement	TIR-NLR	TNL	Phaseolus vulgaris	Fabales	Virus
NLR	Rvi15	Rvi15	Rvi15	Rvi15	TIR-NLR	TNL	Malus domestica	Rosales	Oomycete
NLR	Ry_sto	Ry_sto	Ry_sto	Ry_sto	TIR-NLR	TNL	Solanum stoloniferum	Solanales	Virus
NLR	SIKIC1	SIKIC1	SIKIC1	SIKIC1	TIR-NLR	TNL	Arabidopsis thaliana	Brassicales	AUTOIMMUNITY
NLR	SIKIC2	SIKIC2	SIKIC2	SIKIC2	TIR-NLR	TNL	Arabidopsis thaliana	Brassicales	AUTOIMMUNITY
NLR	SIKIC3	SIKIC3	SIKIC3	SIKIC3	TIR-NLR	TNL	Arabidopsis thaliana	Brassicales	AUTOIMMUNITY
NLR	SLH1	SLH1	SLH1	SLH1	TIR-NLR	TNLO	Arabidopsis thaliana	Brassicales	Bacteria
NLR	SNC1	SNC1	SNC1	SNC1	TIR-NLR	TNL	Arabidopsis thaliana	Brassicales	AUTOIMMUNITY
NLR	SOC3	SOC3	SOC3	SOC3	TIR-NLR	TNL	Arabidopsis thaliana	Brassicales	AUTOIMMUNITY
NLR	SSI4	SSI4	SSI4	SSI4	TIR-NLR	TNL	Arabidopsis thaliana	Brassicales	AUTOIMMUNITY
NLR	TAG24-Rgene	TAG24-Rgene	TAG24-Rgene	TAG24-Rgene	TIR-NLR	TNL	Arachis hypogaea	Fabales	SUSCEPTIBLE
NLR	TAO1	TAO1	TAO1	TAO1	TIR-NLR	TNL	Arabidopsis thaliana	Brassicales	Bacteria
NLR	TN13	TN13	TN13	TN13	TIR-NLR	TN	Arabidopsis thaliana	Brassicales	Bacteria
NLR	TN2	TN2	TN2	TN2	TIR-NLR	TN	Arabidopsis thaliana	Brassicales	Fungi|Oomycete|Bacteria
NLR	TNL2-PN40024	TNL2-PN40024	TNL2-PN40024	TNL2-PN40024	TIR-NLR	TNL	Vitis vinifera	Vitales	SUSCEPTIBLE
NLR	VG9514-Rgene	VG9514-Rgene	VG9514-Rgene	VG9514-Rgene	TIR-NLR	TNL	Arachis hypogaea	Fabales	Fungi
NLR	VICTR	VICTR	VICTR	VICTR	TIR-NLR	TNL	Arabidopsis thaliana	Brassicales	AUTOIMMUNITY
NLR	WRKY19	WRKY19	WRKY19	WRKY19	TIR-NLR	OOOTNLO	Arabidopsis thaliana	Brassicales	Nematode
NLR	WRR12_Ler-0	WRR12^Ler-0	WRR12^Ler-0	WRR12^Ler-0	TIR-NLR	TNL	Arabidopsis thaliana	Brassicales	Oomycete
NLR	WRR4A_Col-0	WRR4A^Col-0	WRR4A^Col-0	WRR4A^Col-0	TIR-NLR	TNL	Arabidopsis thaliana	Brassicales	Oomycete
NLR	WRR4A_HR-5	WRR4A^HR-5	WRR4A^HR-5	WRR4A^HR-5	TIR-NLR	TNL	Arabidopsis thaliana	Brassicales	Oomycete
NLR	WRR4A_Oy-0	WRR4A^Oy-0	WRR4A^Oy-0	WRR4A^Oy-0	TIR-NLR	TNL	Arabidopsis thaliana	Brassicales	Oomycete
NLR	WRR4B_Col-0	WRR4B^Col-0	WRR4B^Col-0	WRR4B^Col-0	TIR-NLR	TNL	Arabidopsis thaliana	Brassicales	Oomycete
NLR	WRR4B_Ws-2	WRR4B^Ws-2	WRR4B^Ws-2	WRR4B^Ws-2	TIR-NLR	TNL	Arabidopsis thaliana	Brassicales	Oomycete
NLR	WRR8_Sf-2	WRR8^Sf-2	WRR8^Sf-2	WRR8^Sf-2	TIR-NLR	TNL	Arabidopsis thaliana	Brassicales	Oomycete
NLR	WRR9_Hi-0	WRR9^Hi-0	WRR9^Hi-0	WRR9^Hi-0	TIR-NLR	TNL	Arabidopsis thaliana	Brassicales	Oomycete
NLR	Y-1	Y-1	Y-1	Y-1	TIR-NLR	TNL	Solanum tuberosum subsp. andigenum	Solanales	Virus
NLR-associated	HR1	HR1	HR1	HR1	RPW8	R	Arabidopsis thaliana	Brassicales	Bacteria|Fungi
NLR-associated	HR2	HR2	HR2	HR2	RPW8	R	Arabidopsis thaliana	Brassicales	Bacteria|Fungi
NLR-associated	HR3	HR3	HR3	HR3	RPW8	R	Arabidopsis thaliana	Brassicales	Bacteria|Fungi
NLR-associated	HR4	HR4	HR4	HR4	RPW8	R	Arabidopsis thaliana	Brassicales	Bacteria|Fungi
NLR-associated	HR4_Fei-0	HR4^Fei-0	HR4^Fei-0	HR4^Fei-0	RPW8	R	Arabidopsis thaliana	Brassicales	AUTOIMMUNITY
NLR-associated	RPW8.1	RPW8.1	RPW8.1	RPW8.1	RPW8	R	Arabidopsis thaliana	Brassicales	Fungi
NLR-associated	RPW8.1_Kz-10	RPW8.1^Kz-10	RPW8.1^Kz-10	RPW8.1^Kz-10	RPW8	R	Arabidopsis thaliana	Brassicales	AUTOIMMUNITY
NLR-associated	RPW8.2	RPW8.2	RPW8.2	RPW8.2	RPW8	R	Arabidopsis thaliana	Brassicales	Fungi
NLR-associated	PP2-A5	PP2-A5	PP2-A5	PP2-A5	TX	TO	Arabidopsis thaliana	Brassicales	Arthropods
NLR-associated	PvVTT1	PvVTT1	PvVTT1	PvVTT1	TX	TT	Phaseolus vulgaris	Fabales	Virus
NLR-associated	RBA1_Ag-0	RBA1^Ag-0			TX	T	Arabidopsis thaliana	Brassicales	Bacteria
NLR-associated	RBA1_Col-0	RBA1^Col-0	RBA1^Col-0	RBA1^Col-0	TX	T	Arabidopsis thaliana	Brassicales	Bacteria
NLR-other	AfsR	AfsR			NLR-other		Streptomyces coelicolor	Bacteria	OTHER
NLR-other	AfsR_STRGR	AfsR_STRGR			NLR-other		Streptomyces griseus	Bacteria	OTHER
NLR-other	APAF1	APAF1			NLR-other		Homo sapiens	Animalia	OTHER
NLR-other	apaf1_DANRE	apaf1_DANRE			NLR-other		Danio rerio	Animalia	OTHER
NLR-other	Apaf1_MOUSE	Apaf1_MOUSE			NLR-other		Mus musculus	Animalia	OTHER
NLR-other	Apaf1_RAT	Apaf1_RAT			NLR-other		Rattus norvegicus	Animalia	OTHER
NLR-other	ced-4	ced-4			NLR-other		Caenorhabditis elegans	Animalia	OTHER
NLR-other	ced-4_CAEBR	ced-4_CAEBR			NLR-other		Caenorhabditis briggsae	Animalia	OTHER
NLR-other	Dark	Dark			NLR-other		Dropsophila melanogaster	Animalia	OTHER
NLR-other	GutR	GutR			NLR-other		Bacillus subtilis	Bacteria	OTHER
NLR-other	MTV036.21	MTV036.21			NLR-other		Mycobacterium tuberculosis	Bacteria	OTHER
NLR-other	PH0952	PH0952			NLR-other		Pyrococcus horikoshii	Archaeans	OTHER
NLR-other	Y2800_NOSS1	Y2800_NOSS1			NLR-other		Nostoc	Bacteria	OTHER
OTHER	AtMLKL1	AtMLKL1	AtMLKL1	AtMLKL1	MLKL	OO	Arabidopsis thaliana	Brassicales	Fungi|Oomycete
OTHER	AtMLKL2	AtMLKL2	AtMLKL2	AtMLKL2	MLKL	OO	Arabidopsis thaliana	Brassicales	Fungi|Oomycete
OTHER	AtMLKL3	AtMLKL3	AtMLKL3	AtMLKL3	MLKL	OO	Arabidopsis thaliana	Brassicales	Fungi|Oomycete

## Sheet: Key
Order	Key	Command	Description	action
1	|	OR	This or that	Split long
2	&	AND	requires all the following	Split long
3	//	Synonym	any of the following	Split long
Name	Separators	Description
ID		Name
Other_ID	//	Also known as
Genpept		GenPept accession
CDS		GenBank nucleotide accession
Locus		Locus identifier. Where GenBank nucleotide accession was not available the locus identifier from different genome assemblies are used
Subclass		Subclass of NLR
Structure		Domain structure
Length_AA		Amino acid length
Coding_exons		Number of exons containing protein-encoding sequence. * if inferred based on phylogeny in case locus information was not present
Host		Source annotation from GenBank accession or based on information in article
cv.		Source annotation from GenBank accession or based on information in article
Common_name		Common name. First google hit
Order		Phylogenetic order to which host belongs
ID_PMID	//	PubMed ID. Where not available thesis ISBN number, DOI, or patent. In case multiple articles describe isolating the same gene a // separator is used
Pathogen	|	Type of pathogen
Pathogen_spp	|	Pathogen species
Avr	|	Recognized Avr
Avr_GenPept	|	GenPept accession
Avr_PMID	|, //	PubMed ID. Where not available thesis ISBN number, DOI, or patent
Decoy	|, &, //	Decoy/Guardee
Decoy_GenPept	|, &, //	GenPept accession
Decoy_PMID	|, &, //	PubMed ID. Where not available thesis ISBN number, DOI, or patent
Structure	Signature	Description
B	PF12061	Late blight resistance protein R1
C	PF18052//cd14798	Rx, N-terminal
T	PF01582//G3DSA:3.40.50.10140//SSF52200	Toll/interleukin-1 receptor homology (TIR) domain
T2	PF13676	TIR2 domain
R	PF05659//PS51153	Powdery mildew resistance protein, RPW8 domain
N	SSF52540	NB-ARC, P-loop containing nucleoside triphosphate hydrolase
L	G3DSA:3.80.10.10//G3DSA:1.25.10.10//PF08263//PF00560//PF07723//PF07725//PF12799//PF13306//PF13516//PF13855//SSF52047//SSF52058	LRR
O	Pfam, SUPERFAMILY, or Gene3D signatures excluding: PF12061, PF05659, PF01582, PF13676, SSF52200, G3DSA:3.40.50.10140, PF18052, PF00931, SSF52540, G3DSA:3.40.50.300, G3DSA:1.10.8.430, G3DSA:1.10.10.10, SSF46785, G3DSA:3.80.10.10, G3DSA:1.25.10.10, PF08263, PF00560, PF0772, PF07725, PF12799, PF13306, PF13516, PF13855, SSF52047, SSF52058. Also including: PS51697, SM00614, PS50808	Other, Intergrated domain
