# Supplementary material for: RefPlantNLR is a comprehensive collection of experimentally validated plant disease resistance proteins from the NLR family
Source: PLoS Biol. 2021 Oct 20;19(10):e3001124. doi: 10.1371/journal.pbio.3001124 (PMC8559963; doi:10.1371/journal.pbio.3001124)
Supplement: S4 Appendix — (ZIP) [file pbio.3001124.s035.zip › Appendix_S4_Annotation_conversion/RefPlantNLR_v.20210712_481_Entries_Representative.xlsx]

## Sheet: RefPlantNLR_v.20210712_481_Entr
Status	RENAMED	AA	CDS	GENE	Subclass	RefPlantNLR	Host	Order	Pathogen	Genus	Cluster	Length_AA	pident	Representative
NLR	Adnr1-RGA4	Adnr1-RGA4	Adnr1-RGA4	Adnr1-RGA4	CC-NLR	CNL	Triticum aestivum	Poales	HELPER	Triticum	Cluster_00181	997	99.10	NO
NLR	alpha-CMV	alpha-CMV	alpha-CMV	alpha-CMV	CC-NLR	CNL	Spinacia oleracea	Caryophyllales	Virus	Spinacia	Cluster_00107	1121	90.99	NO
NLR	alpha-WOLF12	alpha-WOLF12	alpha-WOLF12	alpha-WOLF12	CC-NLR	CNL	Spinacia oleracea	Caryophyllales	Oomycete	Spinacia	Cluster_00114	1163	93.90	NO
NLR	alpha-WOLF16	alpha-WOLF16	alpha-WOLF16	alpha-WOLF16	CC-NLR	CNL	Spinacia oleracea	Caryophyllales	Oomycete	Spinacia	Cluster_00036	1381	97.18	NO
NLR	alpha-WOLF18	alpha-WOLF18	alpha-WOLF18	alpha-WOLF18	CC-NLR	CNL	Spinacia oleracea	Caryophyllales	Oomycete	Spinacia	Cluster_00114	1150	91.91	NO
NLR	alpha-WOLF2a	alpha-WOLF2a	alpha-WOLF2a	alpha-WOLF2a	CC-NLR	CNL	Spinacia oleracea	Caryophyllales	Oomycete	Spinacia	Cluster_00114	1147	93.81	NO
NLR	alpha-WOLF4	alpha-WOLF4	alpha-WOLF4	alpha-WOLF4	CC-NLR	CNL	Spinacia oleracea	Caryophyllales	Oomycete	Spinacia	Cluster_00114	1153	90.63	NO
NLR	alpha-WOLF4a	alpha-WOLF4a	alpha-WOLF4a	alpha-WOLF4a	CC-NLR	CNL	Spinacia oleracea	Caryophyllales	Oomycete	Spinacia	Cluster_00114	1151	90.36	NO
NLR	alpha-WOLF6b	alpha-WOLF6b	alpha-WOLF6b	alpha-WOLF6b	CC-NLR	CNL	Spinacia oleracea	Caryophyllales	Oomycete	Spinacia	Cluster_00107	1177	99.83	NO
NLR	alpha-WOLF6c	alpha-WOLF6c	alpha-WOLF6c	alpha-WOLF6c	CC-NLR	CNL	Spinacia oleracea	Caryophyllales	Oomycete	Spinacia	Cluster_00107	1177	99.75	NO
NLR	alpha-WOLF7	alpha-WOLF7	alpha-WOLF7	alpha-WOLF7	CC-NLR	CNL	Spinacia oleracea	Caryophyllales	Oomycete	Spinacia	Cluster_00114	1150	93.30	NO
NLR	beta-WOLF3	beta-WOLF3	beta-WOLF3	beta-WOLF3	CC-NLR	CNL	Spinacia oleracea	Caryophyllales	Oomycete	Spinacia	Cluster_00119	1147	95.64	NO
NLR	beta-WOLF5a	beta-WOLF5a	beta-WOLF5a	beta-WOLF5a	CC-NLR	CNL	Spinacia oleracea	Caryophyllales	Oomycete	Spinacia	Cluster_00119	1150	95.13	NO
NLR	beta-WOLF5b	beta-WOLF5b	beta-WOLF5b	beta-WOLF5b	CC-NLR	CNL	Spinacia oleracea	Caryophyllales	Oomycete	Spinacia	Cluster_00124	1142	99.30	NO
NLR	beta-WOLF6b	beta-WOLF6b	beta-WOLF6b	beta-WOLF6b	CC-NLR	CNL	Spinacia oleracea	Caryophyllales	Oomycete	Spinacia	Cluster_00124	1142	99.12	NO
NLR	Bph1_9-2	Bph1/9-2	Bph1/9-2		CC-NLR	CNNL	Oryza sativa Indica Group	Poales	Arthropods	Oryza	Cluster_00084	1218	91.13	NO
NLR	Bph1_9-7	Bph1/9-7	Bph1/9-7		CC-NLR	CNNL	Oryza sativa Indica Group	Poales	Arthropods	Oryza	Cluster_00084	1214	95.88	NO
NLR	L_1	L^1	L^1	L^1	CC-NLR	CNL	Capsicum annuum	Solanales	Virus	Capsicum	Cluster_00047	1315	98.33	NO
NLR	L_1a	L^1a	L^1a	L^1a	CC-NLR	CNL	Capsicum annuum	Solanales	Virus	Capsicum	Cluster_00047	1315	98.48	NO
NLR	L_1c	L^1c	L^1c	L^1c	CC-NLR	CNL	Capsicum chinense	Solanales	Virus	Capsicum	Cluster_00047	1317	98.79	NO
NLR	L_2	L^2	L^2	L^2	CC-NLR	CNL	Capsicum frutescens	Solanales	Virus	Capsicum	Cluster_00047	1315	98.86	NO
NLR	L_2b	L^2b	L^2b	L^2b	CC-NLR	CNL	Capsicum baccatum	Solanales	Virus	Capsicum	Cluster_00047	1315	97.79	NO
NLR	L_4	L^4	L^4	L^4	CC-NLR	CNL	Capsicum chacoense	Solanales	Virus	Capsicum	Cluster_00047	1315	97.79	NO
NLR	Lr13_hb	Lr13_hb	Lr13_hb	Lr13_hb	CC-NLR	CNL	Triticum aestivum	Poales	AUTOIMMUNITY	Triticum	Cluster_00154	1072	99.81	NO
NLR	Lr22a_sus	Lr22a_sus	Lr22a_sus	Lr22a_sus	CC-NLR	CNL	Triticum aestivum	Poales	SUSCEPTIBLE	Triticum	Cluster_00223	912	97.48	NO
NLR	MLA1	MLA1	MLA1		CC-NLR	CNL	Hordeum vulgare subsp. vulgare	Poales	Fungi	Hordeum	Cluster_00193	958	97.08	NO
NLR	MLA10	MLA10	MLA10		CC-NLR	CNL	Hordeum vulgare subsp. vulgare	Poales	Fungi	Hordeum	Cluster_00193	951	90.85	NO
NLR	MLA13	MLA13	MLA13		CC-NLR	CNL	Hordeum vulgare subsp. vulgare	Poales	Fungi	Hordeum	Cluster_00193	959	91.55	NO
NLR	MLA18-1	MLA18-1	MLA18-1		CC-NLR	CNL	Hordeum vulgare subsp. vulgare	Poales	NA	Hordeum	Cluster_00200	959	98.85	NO
NLR	MLA18-2	MLA18-2	MLA18-2		CC-NLR	CNL	Hordeum vulgare subsp. vulgare	Poales	Fungi	Hordeum	Cluster_00193	958	90.50	NO
NLR	MLA19-1	MLA19-1	MLA19-1		CC-NLR	CNL	Hordeum vulgare subsp. vulgare	Poales	NA	Hordeum	Cluster_00193	961	90.22	NO
NLR	MLA2	MLA2	MLA2		CC-NLR	CNL	Hordeum vulgare subsp. vulgare	Poales	Fungi	Hordeum	Cluster_00193	951	90.33	NO
NLR	MLA22	MLA22	MLA22		CC-NLR	CNL	Hordeum vulgare subsp. vulgare	Poales	Fungi	Hordeum	Cluster_00197	959	90.20	NO
NLR	MLA23	MLA23	MLA23		CC-NLR	CNL	Hordeum vulgare subsp. vulgare	Poales	Fungi	Hordeum	Cluster_00193	952	91.81	NO
NLR	MLA27-1	MLA27-1	MLA27-1		CC-NLR	CNL	Hordeum vulgare subsp. vulgare	Poales	Fungi	Hordeum	Cluster_00193	957	90.70	NO
NLR	MLA27-2	MLA27-2	MLA27-2		CC-NLR	CNL	Hordeum vulgare subsp. vulgare	Poales	Fungi	Hordeum	Cluster_00193	963	90.65	NO
NLR	MLA28-1	MLA28-1	MLA28-1		CC-NLR	CNL	Hordeum vulgare subsp. vulgare	Poales	Fungi	Hordeum	Cluster_00193	967	93.49	NO
NLR	MLA3	MLA3	MLA3		CC-NLR	CNL	Hordeum vulgare subsp. vulgare	Poales	Fungi	Hordeum	Cluster_00193	958	91.02	NO
NLR	MLA30-1	MLA30-1	MLA30-1		CC-NLR	CNL	Hordeum vulgare subsp. vulgare	Poales	NA	Hordeum	Cluster_00193	959	90.62	NO
NLR	MLA31-1	MLA31-1	MLA31-1		CC-NLR	CNL	Hordeum vulgare subsp. vulgare	Poales	NA	Hordeum	Cluster_00193	954	90.04	NO
NLR	MLA34	MLA34	MLA34		CC-NLR	CNL	Hordeum vulgare subsp. spontaneum	Poales	Fungi	Hordeum	Cluster_00193	952	91.49	NO
NLR	MLA35-1	MLA35-1	MLA35-1		CC-NLR	CNL	Hordeum vulgare subsp. vulgare	Poales	Fungi	Hordeum	Cluster_00193	952	91.81	NO
NLR	MLA36-1	MLA36-1	MLA36-1		CC-NLR	CNL	Hordeum vulgare subsp. vulgare	Poales	NA	Hordeum	Cluster_00193	959	90.62	NO
NLR	MLA37-1	MLA37-1	MLA37-1		CC-NLR	CNL	Hordeum vulgare subsp. vulgare	Poales	NA	Hordeum	Cluster_00193	950	91.16	NO
NLR	MLA39-1	MLA39-1	MLA39-1		CC-NLR	CNL	Hordeum vulgare subsp. vulgare	Poales	NA	Hordeum	Cluster_00193	958	91.65	NO
NLR	MLA6	MLA6	MLA6		CC-NLR	CNL	Hordeum vulgare subsp. vulgare	Poales	Fungi	Hordeum	Cluster_00193	956	91.42	NO
NLR	MLA7	MLA7	MLA7		CC-NLR	CNL	Hordeum vulgare subsp. vulgare	Poales	Fungi	Hordeum	Cluster_00193	961	90.74	NO
NLR	MLA9	MLA9	MLA9		CC-NLR	CNL	Hordeum vulgare subsp. vulgare	Poales	Fungi	Hordeum	Cluster_00193	951	92.01	NO
NLR	NbNRC2b	NbNRC2b	NbNRC2b	NbNRC2b	CC-NLR	CNL	Nicotiana benthamiana	Solanales	HELPER	Nicotiana	Cluster_00247	886	97.74	NO
NLR	NbNRC4b	NbNRC4b	NbNRC4b	NbNRC4b	CC-NLR	CNL	Nicotiana benthamiana	Solanales	HELPER	Nicotiana	Cluster_00253	881	98.30	NO
NLR	NbNRC4c	NbNRC4c	NbNRC4c	NbNRC4c_replacement	CC-NLR	CNL	Nicotiana benthamiana	Solanales	HELPER	Nicotiana	Cluster_00253	881	99.09	NO
NLR	NbPtr1	NbPtr1	NbPtr1	NbPtr1	CC-NLR	CNL	Nicotiana benthamiana	Solanales	Bacteria	Nicotiana	Cluster_00263	824	97.09	NO
NLR	NitabPtr1	NitabPtr1	NitabPtr1	NitabPtr1	CC-NLR	CNL	Nicotiana tabacum	Solanales	Bacteria	Nicotiana	Cluster_00263	824	96.60	NO
NLR	NtomPtr1	NtomPtr1	NtomPtr1	NtomPtr1	CC-NLR	CNL	Nicotiana tomentosiformis	Solanales	Bacteria	Nicotiana	Cluster_00263	824	96.48	NO
NLR	Pbr1_c	Pbr1.c	Pbr1.c	Pbr1.c	CC-NLR	CNL	Hordeum vulgare subsp. vulgare	Poales	Bacteria	Hordeum	Cluster_00209	939	99.47	NO
NLR	Pi2	Pi2	Pi2	Pi2	CC-NLR	CNL	Oryza sativa Indica Group	Poales	Fungi	Oryza	Cluster_00171	1032	99.32	NO
NLR	Pi35	Pi35	Pi35	Pi35	CC-NLR	CNL	Oryza sativa Japonica Group	Poales	Fungi	Oryza	Cluster_00061	1289	97.91	NO
NLR	Pi7-J-1	Pi7-J-1	Pi7-J-1	Pi7-J-1	CC-NLR	CONL	Oryza sativa Indica Group	Poales	Fungi	Oryza	Cluster_00125	1142	95.27	NO
NLR	Pi7-J-2	Pi7-J-2	Pi7-J-2	Pi7-J-2	CC-NLR	CNL	Oryza sativa Japonica Group	Poales	HELPER	Oryza	Cluster_00174	1021	99.61	NO
NLR	Pi9	Pi9	Pi9	Pi9	CC-NLR	CNL	Oryza sativa Indica Group	Poales	Fungi	Oryza	Cluster_00171	1032	95.35	NO
NLR	Pid3-A4	Pid3-A4	Pid3-A4	Pid3-A4	CC-NLR	CNL	Oryza rufipogon	Poales	Fungi	Oryza	Cluster_00214	924	99.03	NO
NLR	Pid3-I1	Pid3-I1	Pid3-I1	Pid3-I1	CC-NLR	CNL	Oryza sativa aus Group	Poales	Fungi	Oryza	Cluster_00214	924	99.35	NO
NLR	Pid3-W3	Pid3-W3			CC-NLR	CNL	Oryza rufipogon	Poales	Fungi	Oryza	Cluster_00214	924	99.35	NO
NLR	Pid3-W4	Pid3-W4			CC-NLR	CNL	Oryza rufipogon	Poales	Fungi	Oryza	Cluster_00214	924	99.24	NO
NLR	PigmR	PigmR	PigmR	PigmR	CC-NLR	CNL	Oryza sativa Indica Group	Poales	Fungi	Oryza	Cluster_00171	1032	96.80	NO
NLR	PigmS	PigmS	PigmS	PigmS	CC-NLR	CNL	Oryza sativa Indica Group	Poales	NEGATIVE REGULATOR	Oryza	Cluster_00171	1032	96.71	NO
NLR	Pii-1	Pii-1	Pii-1		CC-NLR	CNL	Oryza sativa Japonica Group	Poales	Fungi	Oryza	Cluster_00173	1025	99.41	NO
NLR	Pik-1	Pik-1	Pik-1	Pik-1	CC-NLR	CONL	Oryza sativa Japonica Group	Poales	Fungi	Oryza	Cluster_00125	1143	99.39	NO
NLR	Pik-2	Pik-2	Pik-2	Pik-2	CC-NLR	CNL	Oryza sativa Japonica Group	Poales	HELPER	Oryza	Cluster_00174	1021	99.90	NO
NLR	Pik-e1	Pik-e1			CC-NLR	CONL	Oryza sativa Indica Group	Poales	Fungi	Oryza	Cluster_00125	1143	99.65	NO
NLR	Pik-e2	Pik-e2			CC-NLR	CNL	Oryza sativa Indica Group	Poales	HELPER	Oryza	Cluster_00174	1021	99.61	NO
NLR	Pik-h1	Pik-h1	Pik-h1	Pik-h1	CC-NLR	CONL	Oryza sativa Japonica Group	Poales	Fungi	Oryza	Cluster_00125	1142	95.36	NO
NLR	Pik-h2	Pik-h2	Pik-h2	Pik-h2	CC-NLR	CNL	Oryza sativa Japonica Group	Poales	HELPER	Oryza	Cluster_00174	1021	99.61	NO
NLR	Pik-m1	Pik-m1	Pik-m1	Pik-m1	CC-NLR	CONL	Oryza sativa Japonica Group	Poales	Fungi	Oryza	Cluster_00125	1143	99.91	NO
NLR	Pik-m2	Pik-m2	Pik-m2	Pik-m2	CC-NLR	CNL	Oryza sativa Japonica Group	Poales	HELPER	Oryza	Cluster_00174	1021	99.90	NO
NLR	Pik-p1	Pik-p1	Pik-p1	Pik-p1	CC-NLR	CONL	Oryza sativa Japonica Group	Poales	Fungi	Oryza	Cluster_00125	1142	95.18	NO
NLR	Pik-p2	Pik-p2	Pik-p2	Pik-p2	CC-NLR	CNL	Oryza sativa Japonica Group	Poales	HELPER	Oryza	Cluster_00174	1021	99.61	NO
NLR	Pik-s1	Pik-s1	Pik-s1	Pik-s1	CC-NLR	CONL	Oryza sativa Japonica Group	Poales	Fungi	Oryza	Cluster_00125	1143	99.83	NO
NLR	Pik-s2	Pik-s2	Pik-s2	Pik-s2	CC-NLR	CNL	Oryza sativa Japonica Group	Poales	HELPER	Oryza	Cluster_00174	1021	99.90	NO
NLR	Pish	Pish	Pish	Pish	CC-NLR	CNL	Oryza sativa Japonica Group	Poales	Fungi	Oryza	Cluster_00061	1290	98.37	NO
NLR	Pm3b	Pm3b	Pm3b	Pm3b	CC-NLR	CNL	Triticum aestivum	Poales	Fungi	Triticum	Cluster_00030	1415	96.75	NO
NLR	Pm3c	Pm3c	Pm3c	Pm3c	CC-NLR	CNL	Triticum aestivum	Poales	Fungi	Triticum	Cluster_00030	1413	95.82	NO
NLR	Pm3CS	Pm3CS	Pm3CS	Pm3CS	CC-NLR	CNL	Triticum aestivum	Poales	SUSCEPTIBLE	Triticum	Cluster_00030	1413	96.46	NO
NLR	Pm3d	Pm3d	Pm3d	Pm3d	CC-NLR	CNL	Triticum aestivum	Poales	Fungi	Triticum	Cluster_00030	1413	96.32	NO
NLR	Pm3e	Pm3e	Pm3e	Pm3e	CC-NLR	CNL	Triticum aestivum	Poales	Fungi	Triticum	Cluster_00030	1413	96.39	NO
NLR	Pm3f	Pm3f	Pm3f	Pm3f	CC-NLR	CNL	Triticum aestivum	Poales	Fungi	Triticum	Cluster_00030	1414	97.74	NO
NLR	Pm3g	Pm3g	Pm3g	Pm3g	CC-NLR	CNL	Triticum aestivum	Poales	Fungi	Triticum	Cluster_00030	1413	96.25	NO
NLR	Pm3k	Pm3k	Pm3k	Pm3k	CC-NLR	CNL	Triticum turgidum subsp. dicoccoides	Poales	Fungi	Triticum	Cluster_00030	1413	94.62	NO
NLR	Pm5-BMDM	Pm5-BMDM	Pm5-BMDM	Pm5-BMDM	CC-NLR	NL	Triticum aestivum	Poales	SUSCEPTIBLE	Triticum	Cluster_00157	1067	99.81	NO
NLR	Pm5-CS	Pm5-CS	Pm5-CS	Pm5-CS	CC-NLR	NL	Triticum aestivum	Poales	SUSCEPTIBLE	Triticum	Cluster_00157	1067	99.91	NO
NLR	Pm5-ND	Pm5-ND	Pm5-ND	Pm5-ND	CC-NLR	NL	Triticum aestivum	Poales	SUSCEPTIBLE	Triticum	Cluster_00157	1067	100.00	NO
NLR	Pm5b	Pm5b	Pm5b	Pm5b	CC-NLR	NL	Triticum aestivum	Poales	SUSCEPTIBLE	Triticum	Cluster_00157	1062	99.15	NO
NLR	Pm5e	Pm5e	Pm5e	Pm5e	CC-NLR	NL	Triticum aestivum	Poales	Fungi	Triticum	Cluster_00157	1067	99.72	NO
NLR	R2	R2	R2	R2	CC-NLR	CNL	Solanum demissum	Solanales	Oomycete	Solanum	Cluster_00268	845	94.32	NO
NLR	RCY1	RCY1	RCY1	RCY1	CC-NLR	CNL	Arabidopsis thaliana	Brassicales	Virus	Arabidopsis	Cluster_00225	906	91.72	NO
NLR	RPi-abpt	RPi-abpt	RPi-abpt	RPi-abpt	CC-NLR	CNL	Solanum sp. ABPT	Solanales	Oomycete	Solanum	Cluster_00268	845	98.82	NO
NLR	Rpi-amr1e-1032	Rpi-amr1e-1032	Rpi-amr1e-1032	Rpi-amr1e-1032	CC-NLR	CNL	Solanum americanum	Solanales	Oomycete	Solanum	Cluster_00178	986	90.97	NO
NLR	Rpi-amr1e-1101	Rpi-amr1e-1101	Rpi-amr1e-1101	Rpi-amr1e-1101	CC-NLR	CNL	Solanum americanum	Solanales	Oomycete	Solanum	Cluster_00186	961	93.55	NO
NLR	Rpi-amr1e-1123	Rpi-amr1e-1123	Rpi-amr1e-1123	Rpi-amr1e-1123	CC-NLR	CNL	Solanum americanum	Solanales	Oomycete	Solanum	Cluster_00178	987	90.27	NO
NLR	Rpi-amr1e-2272	Rpi-amr1e-2272	Rpi-amr1e-2272	Rpi-amr1e-2272	CC-NLR	CNL	Solanum americanum	Solanales	Oomycete	Solanum	Cluster_00186	976	92.83	NO
NLR	Rpi-amr1e-2300	Rpi-amr1e-2300	Rpi-amr1e-2300	Rpi-amr1e-2300	CC-NLR	CNL	Solanum americanum	Solanales	Oomycete	Solanum	Cluster_00186	960	91.56	NO
NLR	Rpi-amr1e-3408	Rpi-amr1e-3408	Rpi-amr1e-3408	Rpi-amr1e-3408	CC-NLR	CNL	Solanum americanum	Solanales	Oomycete	Solanum	Cluster_00178	986	90.87	NO
NLR	Rpi-amr1e-3409	Rpi-amr1e-3409	Rpi-amr1e-3409	Rpi-amr1e-3409	CC-NLR	CNL	Solanum nigrescens	Solanales	Oomycete	Solanum	Cluster_00186	961	93.55	NO
NLR	Rpi-amr3-1101	Rpi-amr3-1101			CC-NLR	CNL	Solanum americanum	Solanales	Oomycete	Solanum	Cluster_00244	887	95.26	NO
NLR	Rpi-amr3-2272	Rpi-amr3-2272			CC-NLR	CNL	Solanum americanum	Solanales	Oomycete	Solanum	Cluster_00244	888	95.95	NO
NLR	Rpi-amr3-2300	Rpi-amr3-2300			CC-NLR	CNL	Solanum americanum	Solanales	Oomycete	Solanum	Cluster_00244	887	95.15	NO
NLR	Rpi-amr3-2307	Rpi-amr3-2307			CC-NLR	CNL	Solanum americanum	Solanales	Oomycete	Solanum	Cluster_00244	887	95.49	NO
NLR	Rpi-amr3-2360	Rpi-amr3-2360			CC-NLR	CNL	Solanum americanum	Solanales	Oomycete	Solanum	Cluster_00244	888	96.06	NO
NLR	Rpi-amr3-3408	Rpi-amr3-3408			CC-NLR	CNL	Solanum americanum	Solanales	Oomycete	Solanum	Cluster_00244	888	95.95	NO
NLR	Rpi-amr3-3409	Rpi-amr3-3409			CC-NLR	CNL	Solanum americanum	Solanales	Oomycete	Solanum	Cluster_00244	887	95.38	NO
NLR	Rpi-blb3	Rpi-blb3	Rpi-blb3	Rpi-blb3	CC-NLR	CNL	Solanum bulbocastanum	Solanales	Oomycete	Solanum	Cluster_00268	847	97.28	NO
NLR	Rpi-edn1_1	Rpi-edn1.1	Rpi-edn1.1	Rpi-edn1.1	CC-NLR	CNL	Solanum x edinense	Solanales	Oomycete	Solanum	Cluster_00268	847	99.88	NO
NLR	Rpi-edn2	Rpi-edn2	Rpi-edn2	Rpi-edn2	CC-NLR	CNL	Solanum x edinense	Solanales	Oomycete	Solanum	Cluster_00258	863	99.54	NO
NLR	Rpi-hjt1_1	Rpi-hjt1.1	Rpi-hjt1.1	Rpi-hjt1.1	CC-NLR	CNL	Solanum hjertingii	Solanales	Oomycete	Solanum	Cluster_00268	847	94.69	NO
NLR	Rpi-hjt1_2	Rpi-hjt1.2	Rpi-hjt1.2	Rpi-hjt1.2	CC-NLR	CNL	Solanum hjertingii	Solanales	Oomycete	Solanum	Cluster_00268	847	98.82	NO
NLR	Rpi-hjt1_3	Rpi-hjt1.3	Rpi-hjt1.3	Rpi-hjt1.3	CC-NLR	CNL	Solanum hjertingii	Solanales	Oomycete	Solanum	Cluster_00268	847	94.81	NO
NLR	Rpi-nig3-1084a	Rpi-nig3-1084a			CC-NLR	CNL	Solanum nigrum	Solanales	Oomycete	Solanum	Cluster_00244	887	93.91	NO
NLR	Rpi-nig3-1084b	Rpi-nig3-1084b			CC-NLR	CNL	Solanum nigrum	Solanales	Oomycete	Solanum	Cluster_00244	887	95.04	NO
NLR	Rpi-nig3-1088a	Rpi-nig3-1088a			CC-NLR	CNL	Solanum nigrum	Solanales	Oomycete	Solanum	Cluster_00244	887	95.15	NO
NLR	Rpi-nig3-1088b	Rpi-nig3-1088b			CC-NLR	CNL	Solanum nigrum	Solanales	Oomycete	Solanum	Cluster_00244	888	94.71	NO
NLR	Rpi-pta1	Rpi-pta1	Rpi-pta1	Rpi-pta1	CC-NLR	CNL	Solanum stoloniferum	Solanales	Oomycete	Solanum	Cluster_00191	970	99.59	NO
NLR	Rpi-snk1_1	Rpi-snk1.1	Rpi-snk1.1	Rpi-snk1.1	CC-NLR	CNL	Solanum schenckii	Solanales	Oomycete	Solanum	Cluster_00268	847	96.22	NO
NLR	Rpi-snk1_2	Rpi-snk1.2	Rpi-snk1.2	Rpi-snk1.2	CC-NLR	CNL	Solanum schenckii	Solanales	Oomycete	Solanum	Cluster_00268	844	94.55	NO
NLR	Rpi-sto1	Rpi-sto1	Rpi-sto1	Rpi-sto1	CC-NLR	CNL	Solanum stoloniferum	Solanales	Oomycete	Solanum	Cluster_00191	970	99.79	NO
NLR	Rpi-sto2	Rpi-sto2			CC-NLR	CNL	Solanum stoloniferum	Solanales	Oomycete	Solanum	Cluster_00065	1282	99.69	NO
NLR	Rpi-vnt1_1	Rpi-vnt1.1	Rpi-vnt1.1	Rpi-vnt1.1	CC-NLR	CNL	Solanum venturii	Solanales	Oomycete	Solanum	Cluster_00229	891	99.78	NO
NLR	Rpi-vnt1_3	Rpi-vnt1.3	Rpi-vnt1.3	Rpi-vnt1.3	CC-NLR	CNL	Solanum venturii	Solanales	Oomycete	Solanum	Cluster_00229	905	99.89	NO
NLR	RPP13-Nd-1	RPP13-Nd-1	RPP13-Nd-1	RPP13-Nd-1	CC-NLR	CNL	Arabidopsis thaliana	Brassicales	Oomycete	Arabidopsis	Cluster_00273	820	97.07	NO
NLR	RPP13-UKID34	RPP13-UKID34	RPP13-UKID34	RPP13-UKID34	CC-NLR	CNL	Arabidopsis thaliana	Brassicales	Oomycete	Arabidopsis	Cluster_00273	820	97.07	NO
NLR	RPP13-UKID36	RPP13-UKID36	RPP13-UKID36	RPP13-UKID36	CC-NLR	CNL	Arabidopsis thaliana	Brassicales	Oomycete	Arabidopsis	Cluster_00273	824	99.88	NO
NLR	RPP13-UKID80	RPP13-UKID80	RPP13-UKID80	RPP13-UKID80	CC-NLR	CNL	Arabidopsis thaliana	Brassicales	Oomycete	Arabidopsis	Cluster_00273	824	99.88	NO
NLR	RPP7	RPP7	RPP7	RPP7	CC-NLR	CNL	Arabidopsis thaliana	Brassicales	Oomycete	Arabidopsis	Cluster_00126	1138	95.08	NO
NLR	RPP7_Koch-1	RPP7^Koch-1	RPP7^Koch-1		CC-NLR	CNL	Arabidopsis thaliana	Brassicales	Oomycete	Arabidopsis	Cluster_00126	1133	95.15	NO
NLR	RPP7_Mrk-0	RPP7^Mrk-0	RPP7^Mrk-0	RPP7^Mrk-0	CC-NLR	CNL	Arabidopsis thaliana	Brassicales	AUTOIMMUNITY	Arabidopsis	Cluster_00126	1108	92.24	NO
NLR	RPP8	RPP8	RPP8	RPP8	CC-NLR	CNL	Arabidopsis thaliana	Brassicales	Oomycete	Arabidopsis	Cluster_00225	906	91.39	NO
NLR	rpp8_sus	rpp8_sus	rpp8_sus	rpp8_sus	CC-NLR	CNL	Arabidopsis thaliana	Brassicales	SUSCEPTIBLE	Arabidopsis	Cluster_00225	908	92.18	NO
NLR	Rx	Rx	Rx	Rx	CC-NLR	CNL	Solanum tuberosum	Solanales	Virus	Solanum	Cluster_00210	937	95.84	NO
NLR	Sr13b	Sr13b	Sr13b	Sr13b	CC-NLR	CNL	Triticum turgidum subsp. durum	Poales	Fungi	Triticum	Cluster_00204	948	99.68	NO
NLR	Sr13c	Sr13c	Sr13c	Sr13c	CC-NLR	CNL	Triticum turgidum subsp. durum	Poales	Fungi	Triticum	Cluster_00204	948	99.68	NO
NLR	Sr13d	Sr13d	Sr13d	Sr13d	CC-NLR	CNL	Triticum turgidum subsp. durum	Poales	Fungi	Triticum	Cluster_00204	948	99.79	NO
NLR	Sr22-PI190945	Sr22-PI190945	Sr22-PI190945	Sr22-PI190945	CC-NLR	CNL	Triticum monococcum subsp. monococcum	Poales	Fungi	Triticum	Cluster_00208	938	96.80	NO
NLR	sr22-PI573523	sr22-PI573523	sr22-PI573523	sr22-PI573523	CC-NLR	CNL	Triticum monococcum subsp. monococcum	Poales	SUSCEPTIBLE	Triticum	Cluster_00208	940	95.11	NO
NLR	SrTm5	SrTm5	SrTm5	SrTm5	CC-NLR	CNL	Triticum monococcum subsp. monococcum	Poales	Fungi	Triticum	Cluster_00208	938	96.27	NO
NLR	Ta7DNPR1	Ta7DNPR1	Ta7DNPR1	Ta7DNPR1	CC-NLR	OCNLO	Triticum aestivum	Poales	Fungi	Triticum	Cluster_00004	1840	92.17	NO
NLR	tm2_sus	tm2_sus	tm2_sus	tm2_sus	CC-NLR	CNL	Solanum lycopersicum	Solanales	SUSCEPTIBLE	Solanum	Cluster_00260	861	95.35	NO
NLR	Tm2-nv	Tm2-nv	Tm2-nv	Tm2-nv	CC-NLR	CNL	Solanum lycopersicum	Solanales	Virus	Solanum	Cluster_00260	861	99.65	NO
NLR	Tm2_2	Tm2^2	Tm2^2	Tm2^2	CC-NLR	CNL	Solanum lycopersicum	Solanales	Virus	Solanum	Cluster_00260	861	99.54	NO
NLR	YrSP	YrSP	YrSP	YrSP	CC-NLR	CONL	Triticum aestivum	Poales	Fungi	Triticum	Cluster_00020	876	99.43	NO
NLR	UNI	UNI			CCG10-NLR	NL	Arabidopsis thaliana	Brassicales	AUTOIMMUNITY	Arabidopsis	Cluster_00248	859	91.15	NO
NLR	DM10_Tuescha9	DM10^Tuescha9	DM10^Tuescha9	DM10^Tuescha9	TIR-NLR	TNL	Arabidopsis thaliana	Brassicales	AUTOIMMUNITY	Arabidopsis	Cluster_00167	729	97.12	NO
NLR	Dm2h_Bla-1	Dm2h^Bla-1	Dm2h^Bla-1	Dm2h^Bla-1	TIR-NLR	TNL	Arabidopsis thaliana	Brassicales	AUTOIMMUNITY	Arabidopsis	Cluster_00098	1169	94.87	NO
NLR	L	L	L	L	TIR-NLR	TNL	Linum usitatissimum	Malpighiales	Fungi	Linum	Cluster_00017	1303	90.18	NO
NLR	L10	L10	L10	L10	TIR-NLR	TNL	Linum usitatissimum	Malpighiales	Fungi	Linum	Cluster_00052	1301	94.54	NO
NLR	L11	L11	L11	L11	TIR-NLR	TNL	Linum usitatissimum	Malpighiales	Fungi	Linum	Cluster_00017	1294	90.65	NO
NLR	L3	L3	L3	L3	TIR-NLR	TNL	Linum usitatissimum	Malpighiales	Fungi	Linum	Cluster_00052	1301	94.54	NO
NLR	L4	L4	L4	L4	TIR-NLR	TNL	Linum usitatissimum	Malpighiales	Fungi	Linum	Cluster_00052	1301	94.62	NO
NLR	L6	L6	L6	L6	TIR-NLR	TNL	Linum usitatissimum	Malpighiales	Fungi	Linum	Cluster_00017	1294	90.34	NO
NLR	L7	L7	L7	L7	TIR-NLR	TNL	Linum usitatissimum	Malpighiales	Fungi	Linum	Cluster_00052	1294	92.97	NO
NLR	L9	L9	L9	L9	TIR-NLR	TNL	Linum usitatissimum	Malpighiales	Fungi	Linum	Cluster_00052	1291	91.17	NO
NLR	LH	LH	LH	LH	TIR-NLR	TNL	Linum usitatissimum	Malpighiales	SUSCEPTIBLE	Linum	Cluster_00052	1294	93.43	NO
NLR	P2	P2	P2	P2	TIR-NLR	TNL	Linum usitatissimum	Malpighiales	Fungi	Linum	Cluster_00095	1211	99.17	NO
NLR	Prv_2	Prv^2	Prv^2	Prv^2	TIR-NLR	TNLN	Cucumis melo	Cucurbitales	Virus	Cucumis	Cluster_00112	1166	97.34	NO
NLR	rj2_rfg1	rj2_rfg1	rj2_rfg1		TIR-NLR	TNL	Glycine max	Fabales	SUSCEPTIBLE	Glycine	Cluster_00162	1052	97.81	NO
NLR	RPP1-EstA	RPP1-EstA	RPP1-EstA	RPP1-EstA	TIR-NLR	TNL	Arabidopsis thaliana	Brassicales	Oomycete	Arabidopsis	Cluster_00023	1462	99.86	NO
NLR	RPS4-Ws	RPS4-Ws			TIR-NLR	TNL	Arabidopsis thaliana	Brassicales	HELPER	Arabidopsis	Cluster_00090	1217	99.59	NO
NLR	RPS4_No-0	RPS4^No-0	RPS4^No-0	RPS4^No-0	TIR-NLR	TNL	Arabidopsis thaliana	Brassicales	HELPER	Arabidopsis	Cluster_00090	1217	99.42	NO
NLR	RRS1-Ws	RRS1-Ws			TIR-NLR	TNLO	Arabidopsis thaliana	Brassicales	Bacteria|Bacteria|Fungi	Arabidopsis	Cluster_00039	1373	98.83	NO
NLR	SLH1	SLH1	SLH1	SLH1	TIR-NLR	TNLO	Arabidopsis thaliana	Brassicales	Bacteria	Arabidopsis	Cluster_00039	1378	100.00	NO
NLR	VG9514-Rgene	VG9514-Rgene	VG9514-Rgene	VG9514-Rgene	TIR-NLR	TNL	Arachis hypogaea	Fabales	Fungi	Arachis	Cluster_00175	1021	90.99	NO
NLR	WRR12_Ler-0	WRR12^Ler-0	WRR12^Ler-0	WRR12^Ler-0	TIR-NLR	TNL	Arabidopsis thaliana	Brassicales	Oomycete	Arabidopsis	Cluster_00166	1049	99.81	NO
NLR	WRR4A_Col-0	WRR4A^Col-0	WRR4A^Col-0	WRR4A^Col-0	TIR-NLR	TNL	Arabidopsis thaliana	Brassicales	Oomycete	Arabidopsis	Cluster_00149	1007	96.03	NO
NLR	WRR4A_HR-5	WRR4A^HR-5	WRR4A^HR-5	WRR4A^HR-5	TIR-NLR	TNL	Arabidopsis thaliana	Brassicales	Oomycete	Arabidopsis	Cluster_00145	1096	98.45	NO
NLR	WRR4B_Col-0	WRR4B^Col-0	WRR4B^Col-0	WRR4B^Col-0	TIR-NLR	TNL	Arabidopsis thaliana	Brassicales	Oomycete	Arabidopsis	Cluster_00145	1096	99.27	NO
NLR	Pii-2	Pii-2	Pii-2		CC-NLR	CNL	Oryza sativa Japonica Group	Poales	Fungi	Oryza	Cluster_00150	1082	100.00	NO
NLR	Rpi-amr3-1032	Rpi-amr3-1032			CC-NLR	CNL	Solanum americanum	Solanales	SUSCEPTIBLE	Solanum	Cluster_00244	888	100.00	NO
NLR	Xa1	Xa1	Xa1		CC-NLR	CONL	Oryza sativa Indica Group	Poales	Bacteria	Oryza	Cluster_00008	1802	100.00	NO
NLR	Rfg1	Rfg1	Rfg1		TIR-NLR	TNL	Glycine max	Fabales	Bacteria	Glycine	Cluster_00162	1052	100.00	NO
NLR	RRS1-R	RRS1-R	RRS1-R		TIR-NLR	TNLO	Arabidopsis thaliana	Brassicales	Bacteria	Arabidopsis	Cluster_00039	1378	100.00	NO
NLR	Pi5-2	Pi5-2	Pi5-2	Pi5-2	CC-NLR	CNL	Oryza sativa Japonica Group	Poales	Fungi	Oryza	Cluster_00150	1063	98.97	YES
NLR	Rpi-amr3	Rpi-amr3	Rpi-amr3	Rpi-amr3	CC-NLR	CNL	Solanum americanum	Solanales	Oomycete	Solanum	Cluster_00244	887	95.60	YES
NLR	Xo1	Xo1	Xo1	Xo1	CC-NLR	CONL	Oryza sativa Aromatic Group	Poales	Bacteria	Oryza	Cluster_00008	1709	90.75	YES
NLR	Rj2	Rj2	Rj2	Rj2_Replacement	TIR-NLR	TNL	Glycine max	Fabales	Bacteria	Glycine	Cluster_00162	1052	99.33	YES
NLR	RRS1-S	RRS1-S	RRS1-S	RRS1-S	TIR-NLR	TNLO	Arabidopsis thaliana	Brassicales	Bacteria	Arabidopsis	Cluster_00039	1288	98.45	YES
NLR	3gG2	3gG2	3gG2	3gG2	CC-NLR	CNL	Glycine max	Fabales	Virus	Glycine	Cluster_00131	1129	100.00	YES
NLR	Adnr1	Adnr1	Adnr1	Adnr1	CC-NLR	OCNLO	Triticum aestivum	Poales	Arthropods	Triticum	Cluster_00022	1482	100.00	YES
NLR	AhRRS5	AhRRS5	AhRRS5_replacement	AhRRS5_replacement	CC-NLR	CNL	Arachis hypogaea	Fabales	Bacteria	Arachis	Cluster_00207	943	100.00	YES
NLR	alpha-WOLF10	alpha-WOLF10	alpha-WOLF10	alpha-WOLF10	CC-NLR	CNL	Spinacia oleracea	Caryophyllales	Oomycete	Spinacia	Cluster_00118	1153	100.00	YES
NLR	alpha-WOLF11	alpha-WOLF11	alpha-WOLF11	alpha-WOLF11	CC-NLR	CNL	Spinacia oleracea	Caryophyllales	Oomycete	Spinacia	Cluster_00114	1163	100.00	YES
NLR	alpha-WOLF15	alpha-WOLF15	alpha-WOLF15	alpha-WOLF15	CC-NLR	CNL	Spinacia oleracea	Caryophyllales	Oomycete	Spinacia	Cluster_00036	1381	100.00	YES
NLR	alpha-WOLF2	alpha-WOLF2	alpha-WOLF2	alpha-WOLF2	CC-NLR	CNL	Spinacia oleracea	Caryophyllales	Oomycete	Spinacia	Cluster_00032	1412	100.00	YES
NLR	alpha-WOLF6	alpha-WOLF6	alpha-WOLF6	alpha-WOLF6	CC-NLR	CNL	Spinacia oleracea	Caryophyllales	Oomycete	Spinacia	Cluster_00107	1177	100.00	YES
NLR	alpha-WOLF8	alpha-WOLF8	alpha-WOLF8	alpha-WOLF8	CC-NLR	CNL	Spinacia oleracea	Caryophyllales	Oomycete	Spinacia	Cluster_00100	1201	100.00	YES
NLR	alpha-WOLF9	alpha-WOLF9	alpha-WOLF9	alpha-WOLF9	CC-NLR	CNL	Spinacia oleracea	Caryophyllales	Oomycete	Spinacia	Cluster_00055	1299	100.00	YES
NLR	beta-WOLF0	beta-WOLF0	beta-WOLF0	beta-WOLF0	CC-NLR	CNL	Spinacia oleracea	Caryophyllales	SUSCEPTIBLE	Spinacia	Cluster_00106	1180	100.00	YES
NLR	beta-WOLF11	beta-WOLF11	beta-WOLF11	beta-WOLF11	CC-NLR	CNL	Spinacia oleracea	Caryophyllales	Oomycete	Spinacia	Cluster_00119	1153	100.00	YES
NLR	beta-WOLF9	beta-WOLF9	beta-WOLF9	beta-WOLF9	CC-NLR	CNL	Spinacia oleracea	Caryophyllales	Oomycete	Spinacia	Cluster_00124	1143	100.00	YES
NLR	BjuWRR1	BjuWRR1	BjuWRR1	BjuWRR1	CC-NLR	CNL	Brassica napus	Caryophyllales	Oomycete	Brassica	Cluster_00221	912	100.00	YES
NLR	Bph1_9-1	Bph1/9-1	Bph1/9-1	Bph1/9-1	CC-NLR	CNNL	Oryza sativa Indica Group	Poales	Arthropods	Oryza	Cluster_00084	1226	100.00	YES
NLR	Bph1_9-9	Bph1/9-9	Bph1/9-9	Bph1/9-9	CC-NLR	CNNL	Oryza sativa Indica Group	Poales	Arthropods	Oryza	Cluster_00099	1206	100.00	YES
NLR	Bph14	Bph14	Bph14	Bph14	CC-NLR	CNL	Oryza sativa Indica Group	Poales	Arthropods	Oryza	Cluster_00048	1323	100.00	YES
NLR	Bs2	Bs2	Bs2	Bs2	CC-NLR	CNL	Capsicum chacoense	Solanales	Bacteria	Capsicum	Cluster_00228	905	100.00	YES
NLR	CaMi	CaMi	CaMi	CaMi	CC-NLR	CNL	Capsicum annuum	Solanales	Nematode	Capsicum	Cluster_00073	1257	100.00	YES
NLR	CaPtr1	CaPtr1	CaPtr1	CaPtr1	CC-NLR	CNL	Capsicum annuum	Solanales	Bacteria	Capsicum	Cluster_00272	827	100.00	YES
NLR	CAR1	CAR1	CAR1	CAR1	CC-NLR	CNL	Arabidopsis thaliana	Brassicales	Bacteria	Arabidopsis	Cluster_00262	857	100.00	YES
NLR	CcRpp1	CcRpp1	CcRpp1	CcRpp1	CC-NLR	CNL	Cajanus cajan	Fabales	Fungi	Cajanus	Cluster_00213	925	100.00	YES
NLR	CD3_1	CD3.1	CD3.1	CD3.1	CC-NLR	NL	Aegilops tauschii	Poales	Nematode	Aegilops	Cluster_00216	921	100.00	YES
NLR	CNL-11990	CNL-11990	CNL-11990	CNL-11990	CC-NLR	CNL	Solanum lycopersicum	Solanales	SENSOR	Solanum	Cluster_00232	901	100.00	YES
NLR	CW9	CW9	CW9	CW9	CC-NLR	CNL	Arabidopsis thaliana	Brassicales	NA	Arabidopsis	Cluster_00235	895	100.00	YES
NLR	DES1	DES1	DES1	DES1	CC-NLR	CNL	Triticum aestivum	Poales	AUTOIMMUNITY	Triticum	Cluster_00218	919	100.00	YES
NLR	FB_MR5	FB_MR5	FB_MR5	FB_MR5	CC-NLR	CNL	Malus x robusta	Rosales	Bacteria	Malus	Cluster_00035	1388	100.00	YES
NLR	Fom-2	Fom-2	Fom-2	Fom-2	CC-NLR	CNL	Cucumis melo	Cucurbitales	Fungi	Cucumis	Cluster_00153	1073	100.00	YES
NLR	Gpa2	Gpa2	Gpa2	Gpa2	CC-NLR	CNL	Solanum tuberosum	Solanales	Nematode	Solanum	Cluster_00222	912	100.00	YES
NLR	HcMLA1	HcMLA1	HcMLA1		CC-NLR	CNL	Hordeum chilense	Poales	NA	Hordeum	Cluster_00205	946	100.00	YES
NLR	Hero-A	Hero-A	Hero-A	Hero-A	CC-NLR	CNL	Solanum lycopersicum	Solanales	Nematode	Solanum	Cluster_00063	1283	100.00	YES
NLR	Hrt1	Hrt1	Hrt1	Hrt1	CC-NLR	CNL	Arabidopsis thaliana	Brassicales	Virus	Arabidopsis	Cluster_00225	909	100.00	YES
NLR	HvPm3	HvPm3	HvPm3		CC-NLR	CNL	Hordeum vulgare subsp. vulgare	Poales	NA	Hordeum	Cluster_00053	1302	100.00	YES
NLR	HvRGA1	HvRGA1	HvRGA1	HvRGA1	CC-NLR	CNL	Hordeum vulgare subsp. vulgare	Poales	Fungi	Hordeum	Cluster_00236	895	100.00	YES
NLR	I2	I2	I2	I2	CC-NLR	CNL	Solanum lycopersicum	Solanales	Fungi	Solanum	Cluster_00069	1266	100.00	YES
NLR	L_3	L^3	L^3	L^3	CC-NLR	CNL	Capsicum chinense	Solanales	Virus	Capsicum	Cluster_00047	1328	100.00	YES
NLR	Le4	Le4	Le4_replacement	Le4_replacement	CC-NLR	CNL	Gossypium tomentosum	Malvales	AUTOIMMUNITY	Gossypium	Cluster_00199	959	100.00	YES
NLR	LOV1	LOV1	LOV1	LOV1	CC-NLR	CNL	Arabidopsis thaliana	Brassicales	Fungi	Arabidopsis	Cluster_00224	910	100.00	YES
NLR	Lr1	Lr1	Lr1	Lr1	CC-NLR	NL	Triticum aestivum	Poales	Fungi	Triticum	Cluster_00044	1344	100.00	YES
NLR	Lr10	Lr10	Lr10	Lr10	CC-NLR	CNL	Triticum aestivum	Poales	Fungi	Triticum	Cluster_00217	921	100.00	YES
NLR	Lr13_ha	Lr13_ha	Lr13_ha	Lr13_ha	CC-NLR	CNL	Triticum aestivum	Poales	Fungi|AUTOIMMUNITY	Triticum	Cluster_00154	1072	100.00	YES
NLR	Lr21	Lr21	Lr21	Lr21	CC-NLR	NL	Triticum aestivum	Poales	Fungi	Triticum	Cluster_00151	1080	100.00	YES
NLR	Lr22a	Lr22a	Lr22a	Lr22a	CC-NLR	CNL	Triticum aestivum	Poales	Fungi	Triticum	Cluster_00223	912	100.00	YES
NLR	Mal-R	Mal-R	Mal-R		CC-NLR	CNL	Musa acuminata subsp. malaccensis	Solanales	Fungi	Musa	Cluster_00080	1232	100.00	YES
NLR	MLA12	MLA12	MLA12	MLA12	CC-NLR	CNL	Hordeum vulgare subsp. vulgare	Poales	Fungi	Hordeum	Cluster_00197	961	100.00	YES
NLR	MLA16-1	MLA16-1	MLA16-1		CC-NLR	CNL	Hordeum vulgare subsp. vulgare	Poales	NA	Hordeum	Cluster_00200	959	100.00	YES
NLR	MLA25-1	MLA25-1	MLA25-1		CC-NLR	CNL	Hordeum vulgare subsp. vulgare	Poales	NA	Hordeum	Cluster_00195	963	100.00	YES
NLR	MLA32	MLA32	MLA32		CC-NLR	CNL	Hordeum vulgare subsp. vulgare	Poales	Fungi	Hordeum	Cluster_00201	957	100.00	YES
NLR	MLA8	MLA8	MLA8		CC-NLR	CNL	Hordeum vulgare subsp. vulgare	Poales	Fungi	Hordeum	Cluster_00193	967	100.00	YES
NLR	Napostrophe	Napostrophe	Napostrophe	Napostrophe	CC-NLR	CNL	Nicotiana sylvestris	Solanales	Virus	Nicotiana	Cluster_00037	1380	100.00	YES
NLR	NbNRC2a	NbNRC2a	NbNRC2a	NbNRC2a	CC-NLR	CNL	Nicotiana benthamiana	Solanales	HELPER	Nicotiana	Cluster_00247	886	100.00	YES
NLR	NbNRC3	NbNRC3	NbNRC3	NbNRC3	CC-NLR	CNL	Nicotiana benthamiana	Solanales	HELPER	Nicotiana	Cluster_00241	888	100.00	YES
NLR	NbNRC4a	NbNRC4a	NbNRC4a	NbNRC4a	CC-NLR	CNL	Nicotiana benthamiana	Solanales	HELPER	Nicotiana	Cluster_00253	881	100.00	YES
NLR	NbPRFa	NbPRFa	NbPRFa	NbPRFa	CC-NLR	BCCNL	Nicotiana benthamiana	Solanales	SENSOR	Nicotiana	Cluster_00007	1807	100.00	YES
NLR	NbPRFb	NbPRFb	NbPRFb	NbPRFb	CC-NLR	BCCNL	Nicotiana benthamiana	Solanales	SENSOR	Nicotiana	Cluster_00011	1688	100.00	YES
NLR	NbZAR1	NbZAR1	NbZAR1	NbZAR1	CC-NLR	CNL	Nicotiana benthamiana	Solanales	Bacteria	Nicotiana	Cluster_00269	845	100.00	YES
NLR	NiattPtr1	NiattPtr1	NiattPtr1	NiattPtr1	CC-NLR	CNL	Nicotiana attenuata	Solanales	Bacteria	Nicotiana	Cluster_00263	856	100.00	YES
NLR	NLS1	NLS1	NLS1	NLS1	CC-NLR	CNL	Oryza sativa Japonica Group	Poales	AUTOIMMUNITY	Oryza	Cluster_00220	918	100.00	YES
NLR	NRC0	NRC0	NRC0	NRC0	CC-NLR	CNL	Solanum lycopersicum	Solanales	HELPER	Solanum	Cluster_00246	887	100.00	YES
NLR	NRC1	NRC1	NRC1	NRC1	CC-NLR	CNL	Solanum lycopersicum	Solanales	HELPER	Solanum	Cluster_00242	888	100.00	YES
NLR	NRC2	NRC2	NRC2	NRC2	CC-NLR	CNL	Solanum lycopersicum	Solanales	HELPER	Solanum	Cluster_00250	885	100.00	YES
NLR	NRC3	NRC3	NRC3	NRC3	CC-NLR	CNL	Solanum lycopersicum	Solanales	HELPER	Solanum	Cluster_00238	891	100.00	YES
NLR	NRC4a	NRC4a	NRC4a	NRC4a	CC-NLR	CNL	Solanum lycopersicum	Solanales	HELPER	Solanum	Cluster_00256	869	100.00	YES
NLR	NRC4b	NRC4b	NRC4b	NRC4b	CC-NLR	CNL	Solanum lycopersicum	Solanales	HELPER	Solanum	Cluster_00255	879	100.00	YES
NLR	NRC6	NRC6	NRC6	NRC6	CC-NLR	CNL	Solanum lycopersicum	Solanales	HELPER	Solanum	Cluster_00239	890	100.00	YES
NLR	NtTPN1	NtTPN1	NtTPN1	NtTPN1	CC-NLR	NL	Nicotiana tabacum	Solanales	Virus	Nicotiana	Cluster_00285	696	100.00	YES
NLR	Pb1	Pb1	Pb1	Pb1	CC-NLR	CPL	Oryza sativa Japonica Group	Poales	Fungi	Oryza	Cluster_00057	1296	100.00	YES
NLR	Pbr1_b	Pbr1.b	Pbr1.b	Pbr1.b	CC-NLR	CNL	Hordeum vulgare subsp. vulgare	Poales	Bacteria	Hordeum	Cluster_00209	939	100.00	YES
NLR	Pc	Pc	Pc	Pc	CC-NLR	CNL	Sorghum bicolor	Poales	Fungi	Sorghum	Cluster_00102	1194	100.00	YES
NLR	Ph-3	Ph-3	Ph-3	Ph-3	CC-NLR	CNL	Solanum pimpinellifolium	Solanales	Oomycete	Solanum	Cluster_00266	851	100.00	YES
NLR	Pi-ta	Pi-ta	Pi-ta	Pi-ta	CC-NLR	CNLO	Oryza sativa Japonica Group	Poales	Fungi	Oryza	Cluster_00170	1033	100.00	YES
NLR	Pi-ta-RGA4	Pi-ta-RGA4	Pi-ta-RGA4	Pi-ta-RGA4	CC-NLR	CNL	Oryza sativa Japonica Group	Poales	HELPER	Oryza	Cluster_00146	1096	100.00	YES
NLR	Pi1-5	Pi1-5	Pi1-5	Pi1-5	CC-NLR	CONL	Oryza sativa Indica Group	Poales	Fungi	Oryza	Cluster_00125	1143	100.00	YES
NLR	Pi1-6	Pi1-6	Pi1-6	Pi1-6	CC-NLR	CNL	Oryza sativa Indica Group	Poales	HELPER	Oryza	Cluster_00174	1021	100.00	YES
NLR	Pi36	Pi36	Pi36	Pi36	CC-NLR	CNL	Oryza sativa Indica Group	Poales	Fungi	Oryza	Cluster_00160	1056	100.00	YES
NLR	Pi37	Pi37	Pi37	Pi37	CC-NLR	CNL	Oryza sativa Japonica Group	Poales	Fungi	Oryza	Cluster_00061	1290	100.00	YES
NLR	Pi5-1	Pi5-1	Pi5-1	Pi5-1	CC-NLR	CNL	Oryza sativa Japonica Group	Poales	Fungi	Oryza	Cluster_00173	1025	100.00	YES
NLR	Pi5-3	Pi5-3	Pi5-3	Pi5-3	CC-NLR	CNLO	Oryza sativa Japonica Group	Poales	NA	Oryza	Cluster_00165	1049	100.00	YES
NLR	Pi54	Pi54	Pi54	Pi54	CC-NLR	NL	Oryza sativa Indica Group	Poales	Fungi	Oryza	Cluster_00159	1060	100.00	YES
NLR	Pi63	Pi63	Pi63	Pi63	CC-NLR	CNL	Oryza sativa Japonica Group	Poales	Fungi	Oryza	Cluster_00029	1427	100.00	YES
NLR	Pi64	Pi64	Pi64_replacement	Pi64_replacement	CC-NLR	CNL	Oryza sativa Japonica Group	Poales	Fungi	Oryza	Cluster_00062	1288	100.00	YES
NLR	Pia-1	Pia-1	Pia-1	Pia-1	CC-NLR	CNL	Oryza sativa Japonica Group	Poales	HELPER	Oryza	Cluster_00183	996	100.00	YES
NLR	Pia-2	Pia-2	Pia-2	Pia-2	CC-NLR	CNLO	Oryza sativa Japonica Group	Poales	Fungi	Oryza	Cluster_00138	1116	100.00	YES
NLR	Pib	Pib	Pib		CC-NLR	CNNL	Oryza sativa Japonica Group	Poales	Fungi	Oryza	Cluster_00075	1251	100.00	YES
NLR	Pid3	Pid3	Pid3	Pid3	CC-NLR	CNL	Oryza sativa Indica Group	Poales	Fungi	Oryza	Cluster_00214	924	100.00	YES
NLR	PIH-X	PIH-X	PIH-X	PIH-X	CC-NLR	CNL	Capsicum chinense	Solanales	SUSCEPTIBLE	Capsicum	Cluster_00056	1299	100.00	YES
NLR	PIK5-NP	PIK5-NP	PIK5-NP	PIK5-NP	CC-NLR	CNL	Oryza sativa Japonica Group	Poales	NA	Oryza	Cluster_00134	1125	100.00	YES
NLR	PIK6-NP	PIK6-NP	PIK6-NP	PIK6-NP	CC-NLR	CNL	Oryza sativa Japonica Group	Poales	NA	Oryza	Cluster_00168	1044	100.00	YES
NLR	PiPR1	PiPR1	PiPR1	PiPR1	CC-NLR	CONL	Oryza sativa Japonica Group	Poales	Fungi	Oryza	Cluster_00169	1042	100.00	YES
NLR	Pit	Pit	Pit	Pit_replacement	CC-NLR	CNL	Oryza sativa Japonica Group	Poales	Fungi	Oryza	Cluster_00184	989	100.00	YES
NLR	Piz-t	Piz-t	Piz-t	Piz-t	CC-NLR	CNL	Oryza sativa Japonica Group	Poales	Fungi	Oryza	Cluster_00171	1033	100.00	YES
NLR	Pl8	Pl8	Pl8	Pl8	CC-NLR	CNL	Helianthus annuus	Asterales	Oomycete	Helianthus	Cluster_00066	1279	100.00	YES
NLR	Pm17	Pm17	Pm17	Pm17	CC-NLR	CNL	Triticum aestivum	Poales	Fungi	Triticum	Cluster_00031	1414	100.00	YES
NLR	Pm1a	Pm1a	Pm1a	Pm1a	CC-NLR	CNL	Triticum aestivum	Poales	Fungi	Triticum	Cluster_00194	964	100.00	YES
NLR	Pm21	Pm21	Pm21	Pm21	CC-NLR	CNL	Dasypyrum villosum	Poales	Fungi	Dasypyrum	Cluster_00226	909	100.00	YES
NLR	Pm2a	Pm2a	Pm2a	Pm2a	CC-NLR	CNL	Triticum aestivum	Poales	Fungi	Triticum	Cluster_00067	1277	100.00	YES
NLR	Pm3a	Pm3a	Pm3a	Pm3a	CC-NLR	CNL	Triticum aestivum	Poales	Fungi	Triticum	Cluster_00030	1415	100.00	YES
NLR	Pm41	Pm41	Pm41	Pm41	CC-NLR	CNL	Triticum turgidum subsp. dicoccoides	Poales	Fungi	Triticum	Cluster_00187	984	100.00	YES
NLR	Pm5a	Pm5a	Pm5a	Pm5a	CC-NLR	NL	Triticum aestivum	Poales	SUSCEPTIBLE	Triticum	Cluster_00157	1067	100.00	YES
NLR	Pm60	Pm60	Pm60		CC-NLR	NL	Triticum urartu	Poales	Fungi	Triticum	Cluster_00025	1454	100.00	YES
NLR	Pm60a	Pm60a	Pm60a		CC-NLR	NL	Triticum urartu	Poales	Fungi	Triticum	Cluster_00041	1374	100.00	YES
NLR	Pm60b	Pm60b	Pm60b		CC-NLR	NL	Triticum urartu	Poales	Fungi	Triticum	Cluster_00019	1534	100.00	YES
NLR	Pm8	Pm8	Pm8	Pm8	CC-NLR	CNL	Triticum aestivum	Poales	Fungi	Triticum	Cluster_00040	1375	100.00	YES
NLR	PmR1	PmR1	PmR1		CC-NLR	NL	Triticum urartu	Poales	SUSCEPTIBLE	Triticum	Cluster_00087	1218	100.00	YES
NLR	Prf	Prf	Prf	Prf	CC-NLR	BCCNL	Solanum lycopersicum	Solanales	Bacteria|Bacteria|Bacteria|Other	Solanum	Cluster_00005	1824	100.00	YES
NLR	PvLOV	PvLOV	PvLOV	PvLOV	CC-NLR	CNL	Phaseolus vulgaris	Fabales	Fungi	Phaseolus	Cluster_00109	1168	100.00	YES
NLR	R1	R1	R1	R1	CC-NLR	BCNL	Solanum demissum	Solanales	Oomycete	Solanum	Cluster_00059	1293	100.00	YES
NLR	R2-like	R2-like	R2-like	R2-like	CC-NLR	CNL	Solanum sp. AM-3778-16	Solanales	Oomycete	Solanum	Cluster_00268	847	100.00	YES
NLR	R3a	R3a	R3a	R3a	CC-NLR	CNL	Solanum tuberosum	Solanales	Oomycete	Solanum	Cluster_00065	1282	100.00	YES
NLR	R3b	R3b	R3b	R3b	CC-NLR	CNL	Solanum demissum	Solanales	Oomycete	Solanum	Cluster_00064	1283	100.00	YES
NLR	R8	R8	R8	R8	CC-NLR	CNL	Solanum demissum	Solanales	Oomycete	Solanum	Cluster_00079	1245	100.00	YES
NLR	R9a	R9a	R9a	R9a	CC-NLR	CNL	Solanum demissum	Solanales	Oomycete	Solanum	Cluster_00258	863	100.00	YES
NLR	Rcg1	Rcg1	Rcg1		CC-NLR	CNL	Zea mays	Poales	Fungi	Zea	Cluster_00190	980	100.00	YES
NLR	RDG2A	RDG2A	RDG2A	RDG2A	CC-NLR	CNL	Hordeum vulgare subsp. vulgare	Poales	Fungi	Hordeum	Cluster_00081	1232	100.00	YES
NLR	RGA2	RGA2	RGA2	RGA2	CC-NLR	CNNL	Triticum turgidum subsp. dicoccoides	Poales	Fungi	Triticum	Cluster_00110	1168	100.00	YES
NLR	RGA2a	RGA2a	RGA2a	RGA2a	CC-NLR	CNLO	Aegilops tauschii	Poales	NA	Aegilops	Cluster_00013	1629	100.00	YES
NLR	Rp1-D	Rp1-D	Rp1-D	Rp1-D	CC-NLR	CNL	Zea mays	Poales	Fungi	Zea	Cluster_00060	1292	100.00	YES
NLR	Rp3-1	Rp3-1	Rp3-1	Rp3-1	CC-NLR	CNL	Zea mays	Poales	Fungi	Zea	Cluster_00072	1258	100.00	YES
NLR	Rpa1	Rpa1	Rpa1	Rpa1	CC-NLR	CNL	Nicotiana tabacum	Solanales	Bacteria	Nicotiana	Cluster_00231	903	100.00	YES
NLR	Rpg1b	Rpg1b	Rpg1b	Rpg1b	CC-NLR	CNL	Glycine max	Fabales	Bacteria	Glycine	Cluster_00088	1217	100.00	YES
NLR	Rpg1r	Rpg1r	Rpg1r	Rpg1r	CC-NLR	CNL	Glycine max	Fabales	Bacteria	Glycine	Cluster_00094	1212	100.00	YES
NLR	RPG5	RPG5	RPG5	RPG5	CC-NLR	CNLO	Hordeum vulgare subsp. vulgare	Poales	Fungi	Hordeum	Cluster_00038	1378	100.00	YES
NLR	Rph1	Rph1	Rph1	Rph1	CC-NLR	CNL	Hordeum vulgare subsp. vulgare	Poales	Fungi	Hordeum	Cluster_00189	981	100.00	YES
NLR	Rph15	Rph15	Rph15		CC-NLR	CONL	Hordeum vulgare subsp. spontaneum	Poales	Fungi	Hordeum	Cluster_00010	1697	100.00	YES
NLR	Rpi-amr1e	Rpi-amr1e	Rpi-amr1e	Rpi-amr1e	CC-NLR	CNL	Solanum americanum	Solanales	Oomycete	Solanum	Cluster_00178	1013	100.00	YES
NLR	Rpi-amr1e-2271	Rpi-amr1e-2271			CC-NLR	CNL	Solanum americanum	Solanales	SUSCEPTIBLE	Solanum	Cluster_00243	888	100.00	YES
NLR	Rpi-amr1e-2307	Rpi-amr1e-2307	Rpi-amr1e-2307	Rpi-amr1e-2307	CC-NLR	CNL	Solanum americanum	Solanales	Oomycete	Solanum	Cluster_00186	986	100.00	YES
NLR	Rpi-blb1	Rpi-blb1	Rpi-blb1	Rpi-blb1	CC-NLR	CNL	Solanum bulbocastanum	Solanales	Oomycete	Solanum	Cluster_00191	970	100.00	YES
NLR	Rpi-blb2	Rpi-blb2	Rpi-blb2	Rpi-blb2	CC-NLR	CNL	Solanum bulbocastanum	Solanales	Oomycete	Solanum	Cluster_00068	1267	100.00	YES
NLR	Rpi-bt1	Rpi-bt1	Rpi-bt1	Rpi-bt1	CC-NLR	CNL	Solanum bulbocastanum	Solanales	Oomycete	Solanum	Cluster_00185	988	100.00	YES
NLR	Rpi-chc1_1	Rpi-chc1.1	Rpi-chc1.1	Rpi-chc1.1	CC-NLR	CNL	Solanum chacoense	Solanales	Oomycete	Solanum	Cluster_00054	1302	100.00	YES
NLR	Rpi-hcb1_1	Rpi-hcb1.1			CC-NLR	CNL	Solanum huancabambense	Solanales	Oomycete	Solanum	Cluster_00257	865	100.00	YES
NLR	Rpi-hcb1_2	Rpi-hcb1.2			CC-NLR	CNL	Solanum huancabambense	Solanales	Oomycete	Solanum	Cluster_00261	858	100.00	YES
NLR	Rpi-mcq1_1	Rpi-mcq1.1			CC-NLR	CNL	Solanum mochicense	Solanales	Oomycete	Solanum	Cluster_00259	862	100.00	YES
NLR	Rpi-mcq1_2	Rpi-mcq1.2	Rpi-mcq1.2	Rpi-mcq1.2	CC-NLR	CNL	Solanum mochicense	Solanales	Oomycete	Solanum	Cluster_00264	856	100.00	YES
NLR	Rpi-vnt1_2	Rpi-vnt1.2	Rpi-vnt1.2	Rpi-vnt1.2	CC-NLR	CNL	Solanum venturii	Solanales	Oomycete	Solanum	Cluster_00229	905	100.00	YES
NLR	RPM1	RPM1	RPM1	RPM1	CC-NLR	CNL	Arabidopsis thaliana	Brassicales	Bacteria	Arabidopsis	Cluster_00212	926	100.00	YES
NLR	RPP13-Rld-2	RPP13-Rld-2	RPP13-Rld-2	RPP13-Rld-2	CC-NLR	CNL	Arabidopsis thaliana	Brassicales	Oomycete	Arabidopsis	Cluster_00270	831	100.00	YES
NLR	RPP13-UKID5	RPP13-UKID5	RPP13-UKID5	RPP13-UKID5	CC-NLR	CNL	Arabidopsis thaliana	Brassicales	Oomycete	Arabidopsis	Cluster_00273	824	100.00	YES
NLR	RPP7_Krazo-2	RPP7^Krazo-2	RPP7^Krazo-2	RPP7^Krazo-2	CC-NLR	CNL	Arabidopsis thaliana	Brassicales	Oomycete	Arabidopsis	Cluster_00126	1141	100.00	YES
NLR	RPP7b_Lerik1-3	RPP7b^Lerik1-3	RPP7b^Lerik1-3	RPP7b^Lerik1-3	CC-NLR	CNL	Arabidopsis thaliana	Brassicales	AUTOIMMUNITY	Arabidopsis	Cluster_00148	1090	100.00	YES
NLR	Rpr1	Rpr1	Rpr1	Rpr1	CC-NLR	CNL	Oryza sativa Japonica Group	Poales	NA	Oryza	Cluster_00233	901	100.00	YES
NLR	Rps1-k-1	Rps1-k-1	Rps1-k-1	Rps1-k-1	CC-NLR	CNL	Glycine max	Fabales	Oomycete	Glycine	Cluster_00083	1229	100.00	YES
NLR	Rps1-k-2	Rps1-k-2	Rps1-k-2	Rps1-k-2	CC-NLR	CNL	Glycine max	Fabales	Oomycete	Glycine	Cluster_00077	1249	100.00	YES
NLR	RSG3-301	RSG3-301	RSG3-301	RSG3-301	CC-NLR	CNL	Vigna unguiculata	Fabales	Parasitic plant	Vigna	Cluster_00105	1186	100.00	YES
NLR	Rx2	Rx2	Rx2	Rx2	CC-NLR	CNL	Solanum acaule	Solanales	Virus	Solanum	Cluster_00210	938	100.00	YES
NLR	Rx4	Rx4	Rx4_Replacement	Rx4_Replacement	CC-NLR	CNL	Solanum lycopersicum	Solanales	Bacteria	Solanum	Cluster_00249	886	100.00	YES
NLR	RXL	RXL	RXL	RXL	CC-NLR	CL	Triticum aestivum	Poales	HELPER	Triticum	Cluster_00286	665	100.00	YES
NLR	Rxo1	Rxo1	Rxo1	Rxo1	CC-NLR	CNL	Zea mays	Poales	Bacteria	Zea	Cluster_00230	905	100.00	YES
NLR	Rz2	Rz2	Rz2	Rz2	CC-NLR	CNL	Beta vulgaris subsp. maritima	Caryophyllales	Virus	Beta	Cluster_00115	1163	100.00	YES
NLR	Sr13a	Sr13a	Sr13a	Sr13a	CC-NLR	CNL	Triticum turgidum subsp. durum	Poales	Fungi	Triticum	Cluster_00204	948	100.00	YES
NLR	Sr21	Sr21	Sr21	Sr21	CC-NLR	CNL	Triticum monococcum subsp. monococcum	Poales	Fungi	Triticum	Cluster_00014	1624	100.00	YES
NLR	Sr22	Sr22	Sr22	Sr22	CC-NLR	CNL	Triticum aestivum	Poales	Fungi	Triticum	Cluster_00208	941	100.00	YES
NLR	Sr26	Sr26	Sr26	Sr26	CC-NLR	CNL	Thinopyrum obtusiflorum	Poales	Fungi	Thinopyrum	Cluster_00211	935	100.00	YES
NLR	Sr33	Sr33	Sr33	Sr33	CC-NLR	CNL	Aegilops tauschii	Poales	Fungi	Aegilops	Cluster_00198	961	100.00	YES
NLR	Sr35	Sr35	Sr35	Sr35	CC-NLR	CNL	Triticum monococcum subsp. monococcum	Poales	Fungi	Triticum	Cluster_00219	919	100.00	YES
NLR	Sr45	Sr45	Sr45	Sr45	CC-NLR	CNL	Triticum aestivum	Poales	Fungi	Triticum	Cluster_00082	1230	100.00	YES
NLR	Sr46	Sr46	Sr46	Sr46	CC-NLR	CNL	Aegilops tauschii subsp. strangulata	Poales	Fungi	Aegilops	Cluster_00215	924	100.00	YES
NLR	Sr50	Sr50	Sr50	Sr50	CC-NLR	CNL	Secale cereale	Poales	Fungi	Secale	Cluster_00202	956	100.00	YES
NLR	Sr61	Sr61	Sr61	Sr61	CC-NLR	CNL	Thinopyrum obtusiflorum	Poales	Fungi	Thinopyrum	Cluster_00254	880	100.00	YES
NLR	SrTA1662	SrTA1662	SrTA1662	SrTA1662	CC-NLR	CNL	Aegilops tauschii subsp. strangulata	Poales	Fungi	Aegilops	Cluster_00192	970	100.00	YES
NLR	Sw5-b	Sw5-b	Sw5-b	Sw5-b	CC-NLR	CNL	Solanum lycopersicum	Solanales	Virus	Solanum	Cluster_00078	1246	100.00	YES
NLR	Ta4ANPR1	Ta4ANPR1	Ta4ANPR1	Ta4ANPR1	CC-NLR	OCNLO	Triticum aestivum	Poales	Fungi	Triticum	Cluster_00004	1845	100.00	YES
NLR	Ta4ANPR1-RGA4	Ta4ANPR1-RGA4	Ta4ANPR1-RGA4	Ta4ANPR1-RGA4	CC-NLR	CNL	Triticum aestivum	Poales	HELPER	Triticum	Cluster_00141	1106	100.00	YES
NLR	Ta7ANPR1	Ta7ANPR1	Ta7ANPR1	Ta7ANPR1	CC-NLR	OCNLOO	Triticum aestivum	Poales	Fungi	Triticum	Cluster_00012	1652	100.00	YES
NLR	Ta7ANPR1-RGA4	Ta7ANPR1-RGA4	Ta7ANPR1-RGA4	Ta7ANPR1-RGA4	CC-NLR	CNL	Triticum aestivum	Poales	HELPER	Triticum	Cluster_00140	1107	100.00	YES
NLR	Ta7DNPR1-RGA4	Ta7DNPR1-RGA4	Ta7DNPR1-RGA4	Ta7DNPR1-RGA4	CC-NLR	CNL	Triticum aestivum	Poales	HELPER	Triticum	Cluster_00158	1066	100.00	YES
NLR	TaRCR1	TaRCR1	TaRCR1	TaRCR1_replacement	CC-NLR	CNL	Triticum aestivum	Poales	Fungi	Triticum	Cluster_00206	945	100.00	YES
NLR	TaRPP13-3	TaRPP13-3	TaRPP13-3		CC-NLR	CNL	Triticum aestivum	Poales	Fungi	Triticum	Cluster_00172	1027	100.00	YES
NLR	Tm2	Tm2	Tm2	Tm2	CC-NLR	CNL	Solanum lycopersicum	Solanales	Virus	Solanum	Cluster_00260	861	100.00	YES
NLR	TmMLA1	TmMLA1	TmMLA1	TmMLA1	CC-NLR	CNL	Triticum monococcum subsp. monococcum	Poales	Fungi	Triticum	Cluster_00196	962	100.00	YES
NLR	TmPm3	TmPm3	TmPm3	TmPm3	CC-NLR	CNL	Triticum monococcum subsp. monococcum	Poales	Fungi	Triticum	Cluster_00028	1428	100.00	YES
NLR	Tsn1	Tsn1	Tsn1	Tsn1	CC-NLR	ONL	Triticum aestivum	Poales	Fungi	Triticum	Cluster_00021	1490	100.00	YES
NLR	TuNI	TuNI	TuNI	TuNI	CC-NLR	CNL	Arabidopsis thaliana	Brassicales	Virus	Arabidopsis	Cluster_00163	1052	100.00	YES
NLR	Ty-2	Ty-2	Ty-2	Ty-2	CC-NLR	CNL	Solanum habrochaites	Solanales	Virus	Solanum	Cluster_00045	1332	100.00	YES
NLR	Wed	Wed	Wed	Wed	CC-NLR	CNL	Oryza sativa Japonica Group	Poales	Bacteria	Oryza	Cluster_00033	1401	100.00	YES
NLR	Yr-10	Yr-10	Yr-10	Yr-10	CC-NLR	CNL	Triticum aestivum	Poales	NA	Triticum	Cluster_00274	824	100.00	YES
NLR	Yr5	Yr5	Yr5	Yr5	CC-NLR	CONL	Triticum aestivum	Poales	Fungi	Triticum	Cluster_00020	1522	100.00	YES
NLR	Yr7	Yr7	Yr7	Yr7	CC-NLR	CONL	Triticum aestivum	Poales	Fungi	Triticum	Cluster_00016	1586	100.00	YES
NLR	YrAS2388R	YrAS2388R	YrAS2388R	YrAS2388R	CC-NLR	CNL	Aegilops tauschii	Poales	Fungi	Aegilops	Cluster_00155	1068	100.00	YES
NLR	YrU1	YrU1	YrU1	YrU1	CC-NLR	OCNLO	Triticum urartu	Poales	Fungi	Triticum	Cluster_00018	1576	100.00	YES
NLR	YrU1-RGA4	YrU1-RGA4	YrU1-RGA4	YrU1-RGA4	CC-NLR	CNL	Triticum urartu	Poales	HELPER	Triticum	Cluster_00181	998	100.00	YES
NLR	ZAR1	ZAR1	ZAR1	ZAR1	CC-NLR	CNL	Arabidopsis thaliana	Brassicales	Bacteria	Arabidopsis	Cluster_00265	852	100.00	YES
NLR	GbaNA1	GbaNA1	GbaNA1		CCG10-NLR	NL	Gossypium barbadense	Malvales	Fungi	Gossypium	Cluster_00203	951	100.00	YES
NLR	Pvr4	Pvr4	Pvr4	Pvr4	CCG10-NLR	NL	Capsicum annuum	Solanales	Virus	Capsicum	Cluster_00009	1745	100.00	YES
NLR	RFL1	RFL1	RFL1	RFL1	CCG10-NLR	NL	Arabidopsis thaliana	Brassicales	NA	Arabidopsis	Cluster_00251	885	100.00	YES
NLR	RGC2B	RGC2B	RGC2B	RGC2B	CCG10-NLR	NL	Lactuca sativa	Asterales	Oomycete	Lactuca	Cluster_00006	1810	100.00	YES
NLR	Rpp1-R1	Rpp1-R1	Rpp1-R1	Rpp1-R1	CCG10-NLR	ONL	Glycine max	Fabales	Fungi	Glycine	Cluster_00070	1264	100.00	YES
NLR	Rpp1-R3	Rpp1-R3	Rpp1-R3	Rpp1-R3	CCG10-NLR	ONL	Glycine max	Fabales	Fungi	Glycine	Cluster_00071	1259	100.00	YES
NLR	Rpp1-R4	Rpp1-R4	Rpp1-R4	Rpp1-R4	CCG10-NLR	ONL	Glycine max	Fabales	Fungi	Glycine	Cluster_00074	1253	100.00	YES
NLR	Rpp1-R5	Rpp1-R5	Rpp1-R5	Rpp1-R5	CCG10-NLR	ONL	Glycine max	Fabales	Fungi	Glycine	Cluster_00076	1250	100.00	YES
NLR	RPP39	RPP39	RPP39	RPP39	CCG10-NLR	NL	Arabidopsis thaliana	Brassicales	Oomycete	Arabidopsis	Cluster_00248	886	100.00	YES
NLR	Rpp4C4	Rpp4C4	Rpp4C4	Rpp4C4	CCG10-NLR	NL	Phaseolus vulgaris	Fabales	Fungi	Phaseolus	Cluster_00000	2629	100.00	YES
NLR	RPS2	RPS2	RPS2	RPS2	CCG10-NLR	NL	Arabidopsis thaliana	Brassicales	Bacteria	Arabidopsis	Cluster_00227	909	100.00	YES
NLR	RPS5	RPS5	RPS5	RPS5	CCG10-NLR	NL	Arabidopsis thaliana	Brassicales	Bacteria	Arabidopsis	Cluster_00240	889	100.00	YES
NLR	Rsv3	Rsv3	Rsv3		CCG10-NLR	NL	Glycine max	Fabales	Virus	Glycine	Cluster_00058	1295	100.00	YES
NLR	SpNBS-LRR	SpNBS-LRR	SpNBS-LRR	SpNBS-LRR_replacement	CCG10-NLR	NL	Solanum pimpinellifolium	Solanales	Oomycete	Solanum	Cluster_00282	771	100.00	YES
NLR	SUMM2	SUMM2	SUMM2	SUMM2	CCG10-NLR	NL	Arabidopsis thaliana	Brassicales	Bacteria	Arabidopsis	Cluster_00237	894	100.00	YES
NLR	SUT1	SUT1	SUT1	SUT1	CCG10-NLR	NL	Arabidopsis thaliana	Brassicales	AUTOIMMUNITY	Arabidopsis	Cluster_00245	888	100.00	YES
NLR	Tsw	Tsw	Tsw		CCG10-NLR	NL	Capsicum chinense	Solanales	Virus	Capsicum	Cluster_00001	2116	100.00	YES
NLR	Vat	Vat	Vat	Vat	CCG10-NLR	NL	Cucumis melo	Cucurbitales	Arthropods	Cucumis	Cluster_00024	1467	100.00	YES
NLR	ADR1	ADR1	ADR1	ADR1	CCR-NLR	RNL	Arabidopsis thaliana	Brassicales	HELPER	Arabidopsis	Cluster_00281	787	100.00	YES
NLR	ADR1-L1	ADR1-L1	ADR1-L1	ADR1-L1	CCR-NLR	RNL	Arabidopsis thaliana	Brassicales	HELPER	Arabidopsis	Cluster_00275	816	100.00	YES
NLR	ADR1-L2	ADR1-L2	ADR1-L2	ADR1-L2	CCR-NLR	RNL	Arabidopsis thaliana	Brassicales	HELPER	Arabidopsis	Cluster_00278	811	100.00	YES
NLR	ADR1-L3	ADR1-L3	ADR1-L3	ADR1-L3	CCR-NLR	NL	Arabidopsis thaliana	Brassicales	HELPER	Arabidopsis	Cluster_00288	623	100.00	YES
NLR	AtNRG1_1	AtNRG1.1	AtNRG1.1	AtNRG1.1	CCR-NLR	RNL	Arabidopsis thaliana	Brassicales	HELPER	Arabidopsis	Cluster_00279	809	100.00	YES
NLR	AtNRG1_2	AtNRG1.2	AtNRG1.2	AtNRG1.2	CCR-NLR	RNL	Arabidopsis thaliana	Brassicales	HELPER	Arabidopsis	Cluster_00277	815	100.00	YES
NLR	AtNRG1_3	AtNRG1.3	AtNRG1.3	AtNRG1.3	CCR-NLR	L	Arabidopsis thaliana	Brassicales	NEGATIVE REGULATOR	Arabidopsis	Cluster_00291	415	100.00	YES
NLR	DAR5	DAR5	DAR5	DAR5	CCR-NLR	RNOO	Arabidopsis thaliana	Brassicales	NA	Arabidopsis	Cluster_00284	702	100.00	YES
NLR	NbADR1	NbADR1	NbADR1	NbADR1	CCR-NLR	RNL	Nicotiana benthamiana	Solanales	HELPER	Nicotiana	Cluster_00271	828	100.00	YES
NLR	NRG1	NRG1	NRG1	NRG1	CCR-NLR	RNL	Nicotiana benthamiana	Solanales	HELPER	Nicotiana	Cluster_00267	850	100.00	YES
NLR	BAR1	BAR1	BAR1	BAR1	TIR-NLR	TNL	Arabidopsis thaliana	Brassicales	Bacteria	Arabidopsis	Cluster_00234	900	100.00	YES
NLR	Bs4	Bs4	Bs4	Bs4	TIR-NLR	TNL	Solanum lycopersicum	Solanales	Bacteria	Solanum	Cluster_00122	1146	100.00	YES
NLR	CHS1	CHS1	CHS1	CHS1	TIR-NLR	TN	Arabidopsis thaliana	Brassicales	AUTOIMMUNITY	Arabidopsis	Cluster_00290	420	100.00	YES
NLR	CHS3	CHS3	CHS3	CHS3	TIR-NLR	TNLO	Arabidopsis thaliana	Brassicales	AUTOIMMUNITY	Arabidopsis	Cluster_00015	1613	100.00	YES
NLR	CSA1	CSA1	CSA1	CSA1	TIR-NLR	TNL	Arabidopsis thaliana	Brassicales	HELPER	Arabidopsis	Cluster_00101	1197	100.00	YES
NLR	Dm1_Uk-3	Dm1^Uk-3	Dm1^Uk-3	Dm1^Uk-3	TIR-NLR	TNL	Arabidopsis thaliana	Brassicales	AUTOIMMUNITY	Arabidopsis	Cluster_00156	1067	100.00	YES
NLR	DM10_Col-0	DM10^Col-0	DM10^Col-0	DM10^Col-0	TIR-NLR	TNL	Arabidopsis thaliana	Brassicales	AUTOIMMUNITY	Arabidopsis	Cluster_00167	1046	100.00	YES
NLR	Dm2d_Uk-1	Dm2d^Uk-1	Dm2d^Uk-1	Dm2d^Uk-1	TIR-NLR	TNL	Arabidopsis thaliana	Brassicales	AUTOIMMUNITY	Arabidopsis	Cluster_00091	1216	100.00	YES
NLR	DM2h_Ler	DM2h^Ler	DM2h^Ler	DM2h^Ler	TIR-NLR	TNL	Arabidopsis thaliana	Brassicales	AUTOIMMUNITY	Arabidopsis	Cluster_00098	1207	100.00	YES
NLR	Dm2h_Uk-1	Dm2h^Uk-1	Dm2h^Uk-1	Dm2h^Uk-1	TIR-NLR	TNL	Arabidopsis thaliana	Brassicales	AUTOIMMUNITY	Arabidopsis	Cluster_00252	881	100.00	YES
NLR	DSC1	DSC1	DSC1	DSC1	TIR-NLR	TNL	Arabidopsis thaliana	Brassicales	HELPER	Arabidopsis	Cluster_00086	1219	100.00	YES
NLR	DSC2	DSC2	DSC2	DSC2	TIR-NLR	TNL	Arabidopsis thaliana	Brassicales	AUTOIMMUNITY	Arabidopsis	Cluster_00096	1210	100.00	YES
NLR	Fom-1	Fom-1	Fom-1	Fom-1	TIR-NLR	TNL	Cucumis melo	Cucurbitales	Fungi	Cucumis	Cluster_00283	712	100.00	YES
NLR	GhDSC1	GhDSC1	GhDSC1	GhDSC1	TIR-NLR	TNL	Gossypium hirsutum	Malvales	Fungi	Gossypium	Cluster_00152	1077	100.00	YES
NLR	GmKR3	GmKR3	GmKR3	GmKR3	TIR-NLR	TN	Glycine max	Fabales	Virus	Glycine	Cluster_00287	636	100.00	YES
NLR	GmNNL1_HT1	GmNNL1^HT1	GmNNL1^HT1	GmNNL1^HT1	TIR-NLR	TNL	Glycine max	Fabales	Bacteria	Glycine	Cluster_00179	1011	100.00	YES
NLR	Gro1-4	Gro1-4	Gro1-4	Gro1-4	TIR-NLR	TNL	Solanum tuberosum	Solanales	Nematode	Solanum	Cluster_00127	1136	100.00	YES
NLR	HRG1	HRG1	HRG1	HRG1	TIR-NLR	TNL	Arabidopsis thaliana	Brassicales	NA	Arabidopsis	Cluster_00164	1051	100.00	YES
NLR	KR1	KR1	KR1	KR1_replacement	TIR-NLR	TNL	Glycine max	Fabales	NA	Glycine	Cluster_00135	1124	100.00	YES
NLR	L1	L1	L1	L1	TIR-NLR	TNL	Linum usitatissimum	Malpighiales	Fungi	Linum	Cluster_00188	982	100.00	YES
NLR	L2	L2	L2	L2	TIR-NLR	TNL	Linum usitatissimum	Malpighiales	Fungi	Linum	Cluster_00017	1581	100.00	YES
NLR	L5	L5	L5	L5	TIR-NLR	TNL	Linum usitatissimum	Malpighiales	Fungi	Linum	Cluster_00052	1304	100.00	YES
NLR	L8	L8	L8	L8	TIR-NLR	TNL	Linum usitatissimum	Malpighiales	Fungi	Linum	Cluster_00276	816	100.00	YES
NLR	LAZ5	LAZ5	LAZ5	LAZ5	TIR-NLR	TNL	Arabidopsis thaliana	Brassicales	Virus|Fungi	Arabidopsis	Cluster_00108	1170	100.00	YES
NLR	M	M	M	M	TIR-NLR	TNL	Linum usitatissimum	Malpighiales	Fungi	Linum	Cluster_00051	1305	100.00	YES
NLR	Ma	Ma	Ma	Ma	TIR-NLR	TNL	Prunus cerasifera	Rosales	Nematode	Prunus	Cluster_00002	2048	100.00	YES
NLR	MdNLR16	MdNLR16	MdNLR16	MdNLR16	TIR-NLR	TNL	Malus domestica	Rosales	Fungi	Malus	Cluster_00092	1216	100.00	YES
NLR	MrRPV1	MrRPV1	MrRPV1	MrRPV1	TIR-NLR	TNL	Vitis rotundifolia	Vitales	Fungi	Vitis	Cluster_00034	1398	100.00	YES
NLR	MrRUN1	MrRUN1	MrRUN1	MrRUN1	TIR-NLR	TNL	Vitis rotundifolia	Vitales	Oomycete	Vitis	Cluster_00046	1331	100.00	YES
NLR	muRdr1A	muRdr1A	muRdr1A	muRdr1A	TIR-NLR	TNL	Rosa multiflora	Rosales	Fungi	Rosa	Cluster_00137	1119	100.00	YES
NLR	muRdr1H	muRdr1H	muRdr1H	muRdr1H	TIR-NLR	TNL	Rosa multiflora	Rosales	NA	Rosa	Cluster_00136	1122	100.00	YES
NLR	N	N	N	N	TIR-NLR	TNL	Nicotiana glutinosa	Solanales	Virus	Nicotiana	Cluster_00123	1144	100.00	YES
NLR	Ngc-D	Ngc-D	Ngc-D	Ngc-D	TIR-NLR	TNL	Linum usitatissimum	Malpighiales	Fungi	Linum	Cluster_00139	1108	100.00	YES
NLR	P	P	P	P	TIR-NLR	TNL	Linum usitatissimum	Malpighiales	Fungi	Linum	Cluster_00095	1211	100.00	YES
NLR	Pl17	Pl17	Pl17	Pl17	TIR-NLR	TNL	Helianthus annuus	Asterales	Oomycete	Helianthus	Cluster_00143	1099	100.00	YES
NLR	Prv_1	Prv^1	Prv^1	Prv^1	TIR-NLR	TNLN	Cucumis melo	Cucurbitales	Virus	Cucumis	Cluster_00112	1166	100.00	YES
NLR	RAC1	RAC1	RAC1	RAC1	TIR-NLR	TNL	Arabidopsis thaliana	Brassicales	Oomycete	Arabidopsis	Cluster_00116	1160	100.00	YES
NLR	RCT1	RCT1	RCT1	RCT1	TIR-NLR	TNL	Medicago truncatula	Fabales	Fungi	Medicago	Cluster_00144	1098	100.00	YES
NLR	RLM1A	RLM1A	RLM1A	RLM1A	TIR-NLR	TNL	Arabidopsis thaliana	Brassicales	Fungi	Arabidopsis	Cluster_00182	997	100.00	YES
NLR	RLM1B	RLM1B	RLM1B	RLM1B	TIR-NLR	TNL	Arabidopsis thaliana	Brassicales	Fungi	Arabidopsis	Cluster_00177	1017	100.00	YES
NLR	RLM3_Col	RLM3_Col	RLM3_Col	RLM3_Col	TIR-NLR	TNOOO	Arabidopsis thaliana	Brassicales	Fungi	Arabidopsis	Cluster_00280	796	100.00	YES
NLR	Roq1	Roq1	Roq1	Roq1	TIR-NLR	TNL	Nicotiana benthamiana	Solanales	Bacteria	Nicotiana	Cluster_00050	1306	100.00	YES
NLR	RPP1-NdA	RPP1-NdA	RPP1-NdA	RPP1-NdA	TIR-NLR	TNL	Arabidopsis thaliana	Brassicales	Oomycete	Arabidopsis	Cluster_00117	1154	100.00	YES
NLR	RPP1-WsA	RPP1-WsA	RPP1-WsA	RPP1-WsA	TIR-NLR	TNL	Arabidopsis thaliana	Brassicales	Oomycete	Arabidopsis	Cluster_00103	1189	100.00	YES
NLR	RPP1-WsB	RPP1-WsB	RPP1-WsB	RPP1-WsB	TIR-NLR	TNL	Arabidopsis thaliana	Brassicales	Oomycete	Arabidopsis	Cluster_00085	1221	100.00	YES
NLR	RPP1-WsC	RPP1-WsC	RPP1-WsC	RPP1-WsC	TIR-NLR	TNL	Arabidopsis thaliana	Brassicales	Oomycete	Arabidopsis	Cluster_00089	1217	100.00	YES
NLR	RPP1-ZdrA	RPP1-ZdrA	RPP1-ZdrA	RPP1-ZdrA	TIR-NLR	TNL	Arabidopsis thaliana	Brassicales	Oomycete	Arabidopsis	Cluster_00023	1467	100.00	YES
NLR	RPP28	RPP28	RPP28	RPP28	TIR-NLR	TNL	Arabidopsis thaliana	Brassicales	Oomycete	Arabidopsis	Cluster_00093	1215	100.00	YES
NLR	RPP2A	RPP2A	RPP2A	RPP2A	TIR-NLR	TNOTNL	Arabidopsis thaliana	Brassicales	Oomycete	Arabidopsis	Cluster_00049	1309	100.00	YES
NLR	RPP2B	RPP2B	RPP2B	RPP2B	TIR-NLR	TNL	Arabidopsis thaliana	Brassicales	Oomycete	Arabidopsis	Cluster_00097	1210	100.00	YES
NLR	RPP4	RPP4	RPP4	RPP4	TIR-NLR	TNL	Arabidopsis thaliana	Brassicales	Oomycete	Arabidopsis	Cluster_00120	1147	100.00	YES
NLR	RPP5	RPP5	RPP5	RPP5	TIR-NLR	TNL	Arabidopsis thaliana	Brassicales	Oomycete	Arabidopsis	Cluster_00043	1361	100.00	YES
NLR	RPS4	RPS4	RPS4	RPS4	TIR-NLR	TNL	Arabidopsis thaliana	Brassicales	HELPER	Arabidopsis	Cluster_00090	1217	100.00	YES
NLR	RPS4B	RPS4B	RPS4B	RPS4B	TIR-NLR	TNL	Arabidopsis thaliana	Brassicales	HELPER	Arabidopsis	Cluster_00113	1165	100.00	YES
NLR	RPS6	RPS6	RPS6	RPS6	TIR-NLR	TNL	Arabidopsis thaliana	Brassicales	Bacteria	Arabidopsis	Cluster_00132	1127	100.00	YES
NLR	RRS1B	RRS1B	RRS1B	RRS1B	TIR-NLR	TNLO	Arabidopsis thaliana	Brassicales	Bacteria	Arabidopsis	Cluster_00042	1372	100.00	YES
NLR	RT4-4	RT4-4	RT4-4	RT4-4_replacement	TIR-NLR	TNL	Phaseolus vulgaris	Fabales	Virus	Phaseolus	Cluster_00129	1133	100.00	YES
NLR	Rvi15	Rvi15	Rvi15	Rvi15	TIR-NLR	TNL	Malus domestica	Rosales	Oomycete	Malus	Cluster_00147	1095	100.00	YES
NLR	Ry_sto	Ry_sto	Ry_sto	Ry_sto	TIR-NLR	TNL	Solanum stoloniferum	Solanales	Virus	Solanum	Cluster_00142	1105	100.00	YES
NLR	SIKIC1	SIKIC1	SIKIC1	SIKIC1	TIR-NLR	TNL	Arabidopsis thaliana	Brassicales	AUTOIMMUNITY	Arabidopsis	Cluster_00121	1147	100.00	YES
NLR	SIKIC2	SIKIC2	SIKIC2	SIKIC2	TIR-NLR	TNL	Arabidopsis thaliana	Brassicales	AUTOIMMUNITY	Arabidopsis	Cluster_00026	1449	100.00	YES
NLR	SIKIC3	SIKIC3	SIKIC3	SIKIC3	TIR-NLR	TNL	Arabidopsis thaliana	Brassicales	AUTOIMMUNITY	Arabidopsis	Cluster_00180	1001	100.00	YES
NLR	SNC1	SNC1	SNC1	SNC1	TIR-NLR	TNL	Arabidopsis thaliana	Brassicales	AUTOIMMUNITY	Arabidopsis	Cluster_00027	1437	100.00	YES
NLR	SOC3	SOC3	SOC3	SOC3	TIR-NLR	TNL	Arabidopsis thaliana	Brassicales	AUTOIMMUNITY	Arabidopsis	Cluster_00166	1049	100.00	YES
NLR	SSI4	SSI4	SSI4	SSI4	TIR-NLR	TNL	Arabidopsis thaliana	Brassicales	AUTOIMMUNITY	Arabidopsis	Cluster_00161	1055	100.00	YES
NLR	TAG24-Rgene	TAG24-Rgene	TAG24-Rgene	TAG24-Rgene	TIR-NLR	TNL	Arachis hypogaea	Fabales	SUSCEPTIBLE	Arachis	Cluster_00175	1021	100.00	YES
NLR	TAO1	TAO1	TAO1	TAO1	TIR-NLR	TNL	Arabidopsis thaliana	Brassicales	Bacteria	Arabidopsis	Cluster_00104	1187	100.00	YES
NLR	TN13	TN13	TN13	TN13	TIR-NLR	TN	Arabidopsis thaliana	Brassicales	Bacteria	Arabidopsis	Cluster_00289	531	100.00	YES
NLR	TN2	TN2	TN2	TN2	TIR-NLR	TN	Arabidopsis thaliana	Brassicales	Fungi|Oomycete|Bacteria	Arabidopsis	Cluster_00292	380	100.00	YES
NLR	TNL2-PN40024	TNL2-PN40024	TNL2-PN40024	TNL2-PN40024	TIR-NLR	TNL	Vitis vinifera	Vitales	SUSCEPTIBLE	Vitis	Cluster_00176	1019	100.00	YES
NLR	VICTR	VICTR	VICTR	VICTR	TIR-NLR	TNL	Arabidopsis thaliana	Brassicales	AUTOIMMUNITY	Arabidopsis	Cluster_00111	1168	100.00	YES
NLR	WRKY19	WRKY19	WRKY19	WRKY19	TIR-NLR	OOOTNLO	Arabidopsis thaliana	Brassicales	Nematode	Arabidopsis	Cluster_00003	1895	100.00	YES
NLR	WRR4A_Oy-0	WRR4A^Oy-0	WRR4A^Oy-0	WRR4A^Oy-0	TIR-NLR	TNL	Arabidopsis thaliana	Brassicales	Oomycete	Arabidopsis	Cluster_00149	1087	100.00	YES
NLR	WRR4B_Ws-2	WRR4B^Ws-2	WRR4B^Ws-2	WRR4B^Ws-2	TIR-NLR	TNL	Arabidopsis thaliana	Brassicales	Oomycete	Arabidopsis	Cluster_00145	1097	100.00	YES
NLR	WRR8_Sf-2	WRR8^Sf-2	WRR8^Sf-2	WRR8^Sf-2	TIR-NLR	TNL	Arabidopsis thaliana	Brassicales	Oomycete	Arabidopsis	Cluster_00128	1134	100.00	YES
NLR	WRR9_Hi-0	WRR9^Hi-0	WRR9^Hi-0	WRR9^Hi-0	TIR-NLR	TNL	Arabidopsis thaliana	Brassicales	Oomycete	Arabidopsis	Cluster_00130	1131	100.00	YES
NLR	Y-1	Y-1	Y-1	Y-1	TIR-NLR	TNL	Solanum tuberosum subsp. andigenum	Solanales	Virus	Solanum	Cluster_00133	1126	100.00	YES
NLR	Mi-1	Mi-1	Mi-1	Mi-1	CC-NLR	CNL	Solanum lycopersicum	Solanales	Nematode|Arthropods|Arthropods|Arthropods	Solanum	Cluster_00073	1257	99.36	YES
NLR	Pm2d	Pm2d	Pm2d	Pm2d	CC-NLR	CNL	Aegilops tauschii subsp. strangulata	Poales	Fungi	Aegilops	Cluster_00067	1277	98.83	YES
NLR	Pm2e	Pm2e	Pm2e	Pm2e	CC-NLR	CNL	Aegilops tauschii subsp. strangulata	Poales	Fungi	Aegilops	Cluster_00067	1277	99.84	YES
NLR	Pm2f	Pm2f	Pm2f	Pm2f	CC-NLR	CNL	Aegilops tauschii subsp. strangulata	Poales	Fungi	Aegilops	Cluster_00067	1277	99.53	YES
NLR	Pm2g	Pm2g	Pm2g	Pm2g	CC-NLR	CNL	Aegilops tauschii subsp. strangulata	Poales	Fungi	Aegilops	Cluster_00067	1276	97.88	YES
NLR	Pm2h	Pm2h	Pm2h	Pm2h	CC-NLR	CNL	Aegilops tauschii subsp. strangulata	Poales	Fungi	Aegilops	Cluster_00067	1276	96.32	YES
NLR	Pm2i	Pm2i	Pm2i	Pm2i	CC-NLR	CNL	Aegilops tauschii subsp. strangulata	Poales	Fungi	Aegilops	Cluster_00067	1277	99.77	YES
NLR	Pm2j	Pm2j	Pm2j	Pm2j	CC-NLR	CNL	Aegilops tauschii subsp. strangulata	Poales	Fungi	Aegilops	Cluster_00067	1277	99.69	YES
NLR	Ptr1	Ptr1	Ptr1	Ptr1	CC-NLR	CNL	Solanum lycopersicoides	Solanales	Bacteria	Solanum	Cluster_00263	823	90.04	YES
NLR	StrPtr1	StrPtr1	StrPtr1	StrPtr1	CC-NLR	CNL	Solanum tuberosum	Solanales	Bacteria	Solanum	Cluster_00272	823	93.07	YES
NLR-associated	HR1	HR1	HR1	HR1	RPW8	R	Arabidopsis thaliana	Brassicales	Bacteria|Fungi	Arabidopsis
NLR-associated	HR2	HR2	HR2	HR2	RPW8	R	Arabidopsis thaliana	Brassicales	Bacteria|Fungi	Arabidopsis
NLR-associated	HR3	HR3	HR3	HR3	RPW8	R	Arabidopsis thaliana	Brassicales	Bacteria|Fungi	Arabidopsis
NLR-associated	HR4	HR4	HR4	HR4	RPW8	R	Arabidopsis thaliana	Brassicales	Bacteria|Fungi	Arabidopsis
NLR-associated	HR4_Fei-0	HR4^Fei-0	HR4^Fei-0	HR4^Fei-0	RPW8	R	Arabidopsis thaliana	Brassicales	AUTOIMMUNITY	Arabidopsis
NLR-associated	RPW8.1	RPW8.1	RPW8.1	RPW8.1	RPW8	R	Arabidopsis thaliana	Brassicales	Fungi	Arabidopsis
NLR-associated	RPW8.1_Kz-10	RPW8.1^Kz-10	RPW8.1^Kz-10	RPW8.1^Kz-10	RPW8	R	Arabidopsis thaliana	Brassicales	AUTOIMMUNITY	Arabidopsis
NLR-associated	RPW8.2	RPW8.2	RPW8.2	RPW8.2	RPW8	R	Arabidopsis thaliana	Brassicales	Fungi	Arabidopsis
NLR-associated	PP2-A5	PP2-A5	PP2-A5	PP2-A5	TX	TO	Arabidopsis thaliana	Brassicales	Arthropods	Arabidopsis
NLR-associated	PvVTT1	PvVTT1	PvVTT1	PvVTT1	TX	TT	Phaseolus vulgaris	Fabales	Virus	Phaseolus
NLR-associated	RBA1_Ag-0	RBA1^Ag-0			TX	T	Arabidopsis thaliana	Brassicales	Bacteria	Arabidopsis
NLR-associated	RBA1_Col-0	RBA1^Col-0	RBA1^Col-0	RBA1^Col-0	TX	T	Arabidopsis thaliana	Brassicales	Bacteria	Arabidopsis
NLR-other	AfsR	AfsR			NLR-other		Streptomyces coelicolor	Bacteria	OTHER	Streptomyces
NLR-other	AfsR_STRGR	AfsR_STRGR			NLR-other		Streptomyces griseus	Bacteria	OTHER	Streptomyces
NLR-other	APAF1	APAF1			NLR-other		Homo sapiens	Animalia	OTHER	Homo
NLR-other	apaf1_DANRE	apaf1_DANRE			NLR-other		Danio rerio	Animalia	OTHER	Danio
NLR-other	Apaf1_MOUSE	Apaf1_MOUSE			NLR-other		Mus musculus	Animalia	OTHER	Mus
NLR-other	Apaf1_RAT	Apaf1_RAT			NLR-other		Rattus norvegicus	Animalia	OTHER	Rattus
NLR-other	ced-4	ced-4			NLR-other		Caenorhabditis elegans	Animalia	OTHER	Caenorhabditis
NLR-other	ced-4_CAEBR	ced-4_CAEBR			NLR-other		Caenorhabditis briggsae	Animalia	OTHER	Caenorhabditis
NLR-other	Dark	Dark			NLR-other		Dropsophila melanogaster	Animalia	OTHER	Dropsophila
NLR-other	GutR	GutR			NLR-other		Bacillus subtilis	Bacteria	OTHER	Bacillus
NLR-other	MTV036.21	MTV036.21			NLR-other		Mycobacterium tuberculosis	Bacteria	OTHER	Mycobacterium
NLR-other	PH0952	PH0952			NLR-other		Pyrococcus horikoshii	Archaeans	OTHER	Pyrococcus
NLR-other	Y2800_NOSS1	Y2800_NOSS1			NLR-other		Nostoc	Bacteria	OTHER	Nostoc
OTHER	AtMLKL1	AtMLKL1	AtMLKL1	AtMLKL1	MLKL	OO	Arabidopsis thaliana	Brassicales	Fungi|Oomycete	Arabidopsis
OTHER	AtMLKL2	AtMLKL2	AtMLKL2	AtMLKL2	MLKL	OO	Arabidopsis thaliana	Brassicales	Fungi|Oomycete	Arabidopsis
OTHER	AtMLKL3	AtMLKL3	AtMLKL3	AtMLKL3	MLKL	OO	Arabidopsis thaliana	Brassicales	Fungi|Oomycete	Arabidopsis
