# Supplementary material for: RefPlantNLR is a comprehensive collection of experimentally validated plant disease resistance proteins from the NLR family
Source: PLoS Biol. 2021 Oct 20;19(10):e3001124. doi: 10.1371/journal.pbio.3001124 (PMC8559963; doi:10.1371/journal.pbio.3001124)
Supplement: S5 Appendix — (ZIP) [file pbio.3001124.s036.zip]

Archive with 9 entries (8 files):
- Appendix_S5_Figures/
- Appendix_S5_Figures/FigureS1.xlsx
- Appendix_S5_Figures/Subclass.xlsx
- Appendix_S5_Figures/Appendix_S5_v.20210712_481.Rmd
- Appendix_S5_Figures/Smith_Brown_2018_TableS1.xlsx
- Appendix_S5_Figures/Supplemental_dataset_01_RefPlantNLR_v.20210712_481_AA.fasta
- Appendix_S5_Figures/Supplemental_dataset_08_RefPlantNLR_v.20210712_481_AA_NBARC.fasta
- Appendix_S5_Figures/RefPlantNLR_v.20210712_481_Entries_Representative.xlsx
- Appendix_S5_Figures/.Rhistory
