# Supplementary material for: RefPlantNLR is a comprehensive collection of experimentally validated plant disease resistance proteins from the NLR family
Source: PLoS Biol. 2021 Oct 20;19(10):e3001124. doi: 10.1371/journal.pbio.3001124 (PMC8559963; doi:10.1371/journal.pbio.3001124)
Supplement: S5 Appendix — (ZIP) [file pbio.3001124.s036.zip › Appendix_S5_Figures/FigureS1.xlsx]

## Sheet: NLRtracker
Organism	Locus	coded_by	Protein_ID	Status	Subclass (putative)	Domain	Domain architecture simplified
Arabidopsis	AT1G09665	NM_148451.2:88..585	NP_683292	TX	TX	(TIR)	T
Arabidopsis	AT1G10920	NM_001123794.1:448..2631	NP_001117266	NLR	CC-NLR	(NBARC)(LRR)	NL
Arabidopsis	AT1G10920	NM_001331943.1:765..2948	NP_001322203	NLR	CC-NLR	(NBARC)(LRR)	NL
Arabidopsis	AT1G10920	NM_001331944.1:1157..2830	NP_001322204	NLR	CC-NLR or CCR-NLR or CCG10-NLR	(NBARC)(LRR)	NL
Arabidopsis	AT1G10920	NM_001331942.1:1425..3098	NP_001322205	NLR	CC-NLR or CCR-NLR or CCG10-NLR	(NBARC)(LRR)	NL
Arabidopsis	AT1G10920	NM_100967.3:513..2696	NP_172561	NLR	CC-NLR	(NBARC)(LRR)	NL
Arabidopsis	AT1G12210	NM_001332021.1:248..2779	NP_001321385	NLR	CC-NLR	(NBARC)(LRR)	NL
Arabidopsis	AT1G12210	NM_001332022.1:210..2741	NP_001321386	NLR	CC-NLR	(NBARC)(LRR)	NL
Arabidopsis	AT1G12210	NM_101093.2:25..2682	NP_172685	NLR	CC-NLR	(NBARC)(LRR)	NL
Arabidopsis	AT1G12220	NM_001198041.2:380..3049	NP_001184970	NLR	CC-NLR	(NBARC)(LRR)	NL
Arabidopsis	AT1G12220	NM_001332024.1:314..2620	NP_001323155	NLR	CC-NLR	(NBARC)(LRR)	NL
Arabidopsis	AT1G12220	NM_101094.3:224..2893	NP_172686	NLR	CC-NLR	(NBARC)(LRR)	NL
Arabidopsis	AT1G12280	NM_001332027.1:99..2570	NP_001322571	NLR	CC-NLR	(NBARC)(LRR)	NL
Arabidopsis	AT1G12280	NM_101100.2:102..2786	NP_172692	NLR	CC-NLR	(NBARC)(LRR)	NL
Arabidopsis	AT1G12290	NM_001332028.1:699..3227	NP_001318986	NLR	CC-NLR or CCR-NLR or CCG10-NLR	(NBARC)(LRR)	NL
Arabidopsis	AT1G12290	NM_001332029.1:215..2743	NP_001320959	NLR	CC-NLR or CCR-NLR or CCG10-NLR	(NBARC)(LRR)	NL
Arabidopsis	AT1G12290	NM_001332030.1:1..2529	NP_001320960	NLR	CC-NLR or CCR-NLR or CCG10-NLR	(NBARC)(LRR)	NL
Arabidopsis	AT1G12290	NM_101101.5:220..2874	NP_172693	NLR	CC-NLR or CCR-NLR or CCG10-NLR	(NBARC)(LRR)	NL
Arabidopsis	AT1G15890	NM_001332190.1:483..2558	NP_001322964	NLR	CC-NLR or CCR-NLR or CCG10-NLR	(NBARC)(LRR)	NL
Arabidopsis	AT1G15890	NM_101457.3:98..2653	NP_173041	NLR	CC-NLR or CCR-NLR or CCG10-NLR	(NBARC)(LRR)	NL
Arabidopsis	AT1G17600	NM_101622.3:1543..4692	NP_173203	NLR	TIR-NLR	(TIR)(NBARC)(LRR)	TNL
Arabidopsis	AT1G17610	NM_001332314.1:983..2245	NP_001319029	NLR	TIR-NLR	(TIR)(NBARC)	TN
Arabidopsis	AT1G17610	NM_101623.4:109..1371	NP_173204	NLR	TIR-NLR	(TIR)(NBARC)	TN
Arabidopsis	AT1G17615	NM_101624.2:53..1195	NP_173205	NLR	TIR-NLR	(TIR)(NBARC)	TN
Arabidopsis	AT1G27170	NM_001160900.2:185..4339	NP_001154372	NLR	TIR-NLR	(TIR)(NBARC)(LRR)	TNL
Arabidopsis	AT1G27170	NM_102479.5:368..4522	NP_174037	NLR	TIR-NLR	(TIR)(NBARC)(LRR)	TNL
Arabidopsis	AT1G27180	NM_001332751.1:900..4556	NP_001322556	NLR	UNDETERMINED	(NBARC)(LRR)	NL
Arabidopsis	AT1G27180	NM_001332752.1:732..4388	NP_001322557	NLR	UNDETERMINED	(NBARC)(LRR)	NL
Arabidopsis	AT1G27180	NM_001332749.1:999..4655	NP_001322558	NLR	UNDETERMINED	(NBARC)(LRR)	NL
Arabidopsis	AT1G27180	NM_001332750.1:388..4566	NP_001322559	NLR	TIR-NLR	(TIR)(NBARC)(LRR)	TNL
Arabidopsis	AT1G27180	NM_001332747.1:207..4391	NP_001322560	NLR	TIR-NLR	(TIR)(NBARC)(LRR)	TNL
Arabidopsis	AT1G27180	NM_001332748.1:60..3329	NP_001322561	NLR	TIR-NLR	(TIR)(NBARC)(LRR)	TNL
Arabidopsis	AT1G27180	NM_001332753.1:121..4299	NP_001322562	NLR	TIR-NLR	(TIR)(NBARC)(LRR)	TNL
Arabidopsis	AT1G27180	NM_102480.3:1..4671	NP_174038	NLR	TIR-NLR	(TIR)(TIR)(NBARC)(LRR)	TTNL
Arabidopsis	AT1G31540	NM_001123924.2:103..3588	NP_001117396	NLR	TIR-NLR	(TIR)(NBARC)(LRR)	TNL
Arabidopsis	AT1G31540	NM_001332968.1:79..2409	NP_001319123	NLR	TIR-NLR	(TIR)(NBARC)(LRR)	TNL
Arabidopsis	AT1G31540	NM_102893.3:57..2387	NP_174439	NLR	TIR-NLR	(TIR)(NBARC)(LRR)	TNL
Arabidopsis	AT1G33560	NM_103079.4:325..2688	NP_174620	NLR	CCR-NLR	(RPW8)(NBARC)(LRR)	RNL
Arabidopsis	AT1G47370	NM_103631.1:1..1092	NP_175170	TX	TX	(TIR)	T
Arabidopsis	AT1G50180	NM_103903.2:272..2845	NP_175437	NLR	CC-NLR	(CC)(NBARC)(LRR)	CNL
Arabidopsis	AT1G51270	NM_001084226.4:68..1663	NP_001077695	TX	TX	(OTHER)(OTHER)(TIR)	OT
Arabidopsis	AT1G51270	NM_001160946.2:214..2127	NP_001154418	TX	TX	(OTHER)(OTHER)(TIR)	OT
Arabidopsis	AT1G51270	NM_001333472.1:68..1663	NP_001319192	TX	TX	(OTHER)(OTHER)(TIR)	OT
Arabidopsis	AT1G51270	NM_001333473.1:366..1559	NP_001319193	TX	TX	(OTHER)(TIR)	OT
Arabidopsis	AT1G51270	NM_001333477.1:134..1903	NP_001321256	TX	TX	(OTHER)(OTHER)(TIR)	OT
Arabidopsis	AT1G51270	NM_001333475.1:293..2062	NP_001321257	TX	TX	(OTHER)(OTHER)(TIR)	OT
Arabidopsis	AT1G51270	NM_001333471.1:134..1534	NP_001321258	TX	TX	(OTHER)(TIR)	OT
Arabidopsis	AT1G51270	NM_001333470.1:446..1528	NP_001321259	TX	TX	(OTHER)(TIR)	OT
Arabidopsis	AT1G51270	NM_001333469.1:327..1409	NP_001321260	TX	TX	(OTHER)(TIR)	OT
Arabidopsis	AT1G51270	NM_001333467.1:446..1528	NP_001321261	TX	TX	(OTHER)(TIR)	OT
Arabidopsis	AT1G51270	NM_001333466.1:70..1839	NP_001321262	TX	TX	(OTHER)(OTHER)(TIR)	OT
Arabidopsis	AT1G51270	NM_001333468.1:344..1426	NP_001321263	TX	TX	(OTHER)(TIR)	OT
Arabidopsis	AT1G51270	NM_001333474.1:214..1299	NP_001321264	TX	TX	(OTHER)(TIR)	OT
Arabidopsis	AT1G51270	NM_001333476.1:280..2049	NP_001321265	TX	TX	(OTHER)(OTHER)(TIR)	OT
Arabidopsis	AT1G51270	NM_104005.3:68..1783	NP_175538	TX	TX	(OTHER)(OTHER)(TIR)	OT
Arabidopsis	AT1G51480	NM_104026.2:68..2632	NP_175559	NLR	CC-NLR or CCR-NLR or CCG10-NLR	(NBARC)(LRR)	NL
Arabidopsis	AT1G52660	NM_001333556.1:98..1225	NP_001320574	NLR	CC-NLR	(NBARC)	N
Arabidopsis	AT1G52660	NM_104144.5:98..1237	NP_175675	NLR	CC-NLR	(NBARC)	N
Arabidopsis	AT1G52900	NM_104168.2:1..600	NP_175698	TX	TX	(TIR)	T
Arabidopsis	AT1G53350	NM_001333589.1:123..2843	NP_001319213	NLR	CC-NLR	(CC)(NBARC)(LRR)	CNL
Arabidopsis	AT1G56510	NM_104527.4:140..3163	NP_176043	NLR	TIR-NLR	(TIR)(NBARC)(LRR)	TNL
Arabidopsis	AT1G56520	NM_001198323.1:55..3408	NP_001185252	NLR	TIR-NLR	(TIR)(NBARC)(LRR)	TNL
Arabidopsis	AT1G56520	NM_001333786.1:158..2914	NP_001321224	NLR	TIR-NLR	(TIR)(NBARC)(LRR)	TNL
Arabidopsis	AT1G56520	NM_001333787.1:147..2126	NP_001321225	NLR	TIR-NLR	(TIR)(NBARC)(LRR)	TNL
Arabidopsis	AT1G56520	NM_001333785.1:655..2862	NP_001321226	NLR	UNDETERMINED	(NBARC)(LRR)	NL
Arabidopsis	AT1G56520	NM_104528.3:158..2851	NP_176044	NLR	TIR-NLR	(TIR)(NBARC)(LRR)	TNL
Arabidopsis	AT1G56540	NM_001333788.1:697..3495	NP_001321319	NLR	UNDETERMINED	(NBARC)(LRR)	NL
Arabidopsis	AT1G56540	NM_104531.2:80..3370	NP_176047	NLR	TIR-NLR	(TIR)(NBARC)(LRR)	TNL
Arabidopsis	AT1G57630	NM_104560.2:195..713	NP_176076	TX	TX	(TIR)	T
Arabidopsis	AT1G57650	NM_001198325.1:1..2031	NP_001185254	NLR	UNDETERMINED	(NBARC)(LRR)	NL
Arabidopsis	AT1G57650	NM_001333802.1:126..2147	NP_001321773	NLR	UNDETERMINED	(NBARC)(LRR)	NL
Arabidopsis	AT1G57650	NM_001333803.1:1..1920	NP_001321774	NLR	UNDETERMINED	(NBARC)(LRR)	NL
Arabidopsis	AT1G57650	NM_104562.4:1..2130	NP_176078	NLR	UNDETERMINED	(NBARC)(LRR)	NL
Arabidopsis	AT1G57670	NM_104564.1:1..1164	NP_176080	TX	TX	(TIR)	T
Arabidopsis	AT1G57830	NM_104577.2:54..560	NP_176093	TX	TX	(TIR)	T
Arabidopsis	AT1G57850	NM_001160962.1:1..438	NP_001154434	TX	TX	(TIR)	T
Arabidopsis	AT1G57850	NM_001333807.1:151..729	NP_001319261	TX	TX	(TIR)	T
Arabidopsis	AT1G57850	NM_104578.2:151..627	NP_176094	TX	TX	(TIR)	T
Arabidopsis	AT1G58390	NM_001333830.1:75..2798	NP_001319265	NLR	CC-NLR	(CC)(NBARC)(LRR)	CNL
Arabidopsis	AT1G58390	NM_104619.3:75..2798	NP_176135	NLR	CC-NLR	(CC)(NBARC)(LRR)	CNL
Arabidopsis	AT1G58400	NM_001333831.1:1..2703	NP_001319266	NLR	CC-NLR	(CC)(NBARC)(LRR)	CNL
Arabidopsis	AT1G58400	NM_001333833.1:1..2733	NP_001322397	NLR	CC-NLR	(CC)(NBARC)(LRR)	CNL
Arabidopsis	AT1G58400	NM_001333832.1:156..2888	NP_001322398	NLR	CC-NLR	(CC)(NBARC)(LRR)	CNL
Arabidopsis	AT1G58410	NM_001333834.1:203..2902	NP_001319267	NLR	CC-NLR	(CC)(NBARC)(LRR)	CNL
Arabidopsis	AT1G58410	NM_001333836.1:203..2806	NP_001323308	NLR	CC-NLR	(CC)(NBARC)(LRR)	CNL
Arabidopsis	AT1G58410	NM_001333835.1:354..3053	NP_001323309	NLR	CC-NLR	(CC)(NBARC)(LRR)	CNL
Arabidopsis	AT1G58410	NM_104621.1:1..2700	NP_176137	NLR	CC-NLR	(CC)(NBARC)(LRR)	CNL
Arabidopsis	AT1G58602	NM_001084273.3:510..3926	NP_001077742	NLR	CC-NLR	(CC)(NBARC)(LRR)	CNL
Arabidopsis	AT1G58602	NM_148600.3:491..3907	NP_683441	NLR	CC-NLR	(CC)(NBARC)(LRR)	CNL
Arabidopsis	AT1G58807	NM_001124043.2:249..2816	NP_001117515	NLR	CC-NLR	(CC)(NBARC)(LRR)	CNL
Arabidopsis	AT1G58807	NM_148605.4:249..3302	NP_683446	NLR	CC-NLR	(CC)(NBARC)(LRR)	CNL
Arabidopsis	AT1G58848	NM_001036130.2:203..3352	NP_001031207	NLR	CC-NLR	(CC)(NBARC)(LRR)	CNL
Arabidopsis	AT1G58848	NM_148606.3:203..3352	NP_683447	NLR	CC-NLR	(CC)(NBARC)(LRR)	CNL
Arabidopsis	AT1G59124	NM_001333846.1:249..3302	NP_001322914	NLR	CC-NLR	(CC)(NBARC)(LRR)	CNL
Arabidopsis	AT1G59124	NM_104635.3:249..2816	NP_176151	NLR	CC-NLR	(CC)(NBARC)(LRR)	CNL
Arabidopsis	AT1G59218	NM_001198336.2:202..3351	NP_001185265	NLR	CC-NLR	(CC)(NBARC)(LRR)	CNL
Arabidopsis	AT1G59218	NM_001333848.1:112..3261	NP_001323213	NLR	CC-NLR	(CC)(NBARC)(LRR)	CNL
Arabidopsis	AT1G59218	NM_104637.4:204..3353	NP_176153	NLR	CC-NLR	(CC)(NBARC)(LRR)	CNL
Arabidopsis	AT1G59620	NM_001333858.1:142..2831	NP_001319272	NLR	CC-NLR	(CC)(NBARC)(LRR)	CNL
Arabidopsis	AT1G59620	NM_001333859.1:531..2753	NP_001320323	NLR	CC-NLR	(NBARC)(LRR)	NL
Arabidopsis	AT1G59780	NM_001333867.1:132..2813	NP_001322497	NLR	CC-NLR	(CC)(NBARC)(LRR)	CNL
Arabidopsis	AT1G59780	NM_104671.1:1..2721	NP_176187	NLR	CC-NLR	(CC)(NBARC)(LRR)	CNL
Arabidopsis	AT1G60320	NM_104720.1:1..516	NP_176236	TX	TX	(TIR)	T
Arabidopsis	AT1G61105	NM_202331.2:1..567	NP_974060	TX	TX	(TIR)	T
Arabidopsis	AT1G61180	NM_001036139.2:216..2915	NP_001031216	NLR	CC-NLR	(NBARC)(LRR)	NL
Arabidopsis	AT1G61180	NM_104799.4:216..2885	NP_176313	NLR	CC-NLR	(NBARC)(LRR)	NL
Arabidopsis	AT1G61190	NM_001333939.1:1712..4360	NP_001320536	NLR	CC-NLR	(NBARC)(LRR)	NL
Arabidopsis	AT1G61190	NM_001333938.1:1914..4562	NP_001320537	NLR	CC-NLR	(NBARC)(LRR)	NL
Arabidopsis	AT1G61190	NM_001333940.1:435..3008	NP_001320538	NLR	CC-NLR	(NBARC)(LRR)	NL
Arabidopsis	AT1G61190	NM_104800.1:1..2904	NP_176314	NLR	CC-NLR	(NBARC)(LRR)	NL
Arabidopsis	AT1G61300	NM_001333949.1:151..2364	NP_001321856	NLR	CC-NLR	(NBARC)(LRR)	NL
Arabidopsis	AT1G61300	NM_104811.4:383..2671	NP_176325	NLR	CC-NLR	(NBARC)(LRR)	NL
Arabidopsis	AT1G61310	NM_104812.3:431..3208	NP_176326	NLR	CC-NLR	(NBARC)(LRR)	NL
Arabidopsis	AT1G62630	NM_104941.2:153..2834	NP_176451	NLR	CC-NLR	(NBARC)(LRR)	NL
Arabidopsis	AT1G63350	NM_001334082.1:236..3010	NP_001320908	NLR	CC-NLR	(NBARC)(LRR)	NL
Arabidopsis	AT1G63350	NM_001334081.1:239..3013	NP_001320909	NLR	CC-NLR	(NBARC)(LRR)	NL
Arabidopsis	AT1G63350	NM_001334083.1:180..2846	NP_001320910	NLR	CC-NLR	(NBARC)(LRR)	NL
Arabidopsis	AT1G63350	NM_105014.2:1..2697	NP_176524	NLR	CC-NLR	(NBARC)(LRR)	NL
Arabidopsis	AT1G63360	NM_001334084.1:101..2650	NP_001320502	NLR	CC-NLR	(NBARC)(LRR)	NL
Arabidopsis	AT1G63360	NM_105015.2:153..2807	NP_176525	NLR	CC-NLR	(NBARC)(LRR)	NL
Arabidopsis	AT1G63730	NM_105050.1:1..2901	NP_176560	NLR	TIR-NLR	(TIR)(NBARC)(LRR)	TNL
Arabidopsis	AT1G63740	NM_001334123.1:107..3298	NP_001322890	NLR	TIR-NLR	(TIR)(NBARC)(LRR)	TNL
Arabidopsis	AT1G63740	NM_105051.4:97..3075	NP_176561	NLR	TIR-NLR	(TIR)(NBARC)(LRR)	TNL
Arabidopsis	AT1G63750	NM_001084299.1:1007..3901	NP_001077768	NLR	UNDETERMINED	(NBARC)(LRR)	NL
Arabidopsis	AT1G63750	NM_001084300.2:101..3496	NP_001077769	NLR	TIR-NLR	(TIR)(NBARC)(LRR)	TNL
Arabidopsis	AT1G63750	NM_105052.5:1416..4310	NP_176562	NLR	UNDETERMINED	(NBARC)(LRR)	NL
Arabidopsis	AT1G63860	NM_001160971.1:1..3015	NP_001154443	NLR	TIR-NLR	(TIR)(NBARC)(LRR)	TNL
Arabidopsis	AT1G63860	NM_001160972.1:1..2967	NP_001154444	NLR	TIR-NLR	(TIR)(NBARC)(LRR)	TNL
Arabidopsis	AT1G63860	NM_001334137.1:54..2981	NP_001321380	NLR	TIR-NLR	(TIR)(NBARC)(LRR)	TNL
Arabidopsis	AT1G63860	NM_001334134.1:1..2802	NP_001321381	NLR	TIR-NLR	(TIR)(NBARC)(LRR)	TNL
Arabidopsis	AT1G63860	NM_001334136.1:1..2802	NP_001321382	NLR	TIR-NLR	(TIR)(NBARC)(LRR)	TNL
Arabidopsis	AT1G63860	NM_001334135.1:1..2802	NP_001321383	NLR	TIR-NLR	(TIR)(NBARC)(LRR)	TNL
Arabidopsis	AT1G63870	NM_105061.2:44..3139	NP_176571	NLR	TIR-NLR	(TIR)(NBARC)(LRR)	TNL
Arabidopsis	AT1G63880	NM_001334138.1:124..2421	NP_001320566	NLR	TIR-NLR	(TIR)(NBARC)(LRR)	TNL
Arabidopsis	AT1G63880	NM_105062.3:160..3213	NP_176572	NLR	TIR-NLR	(TIR)(NBARC)(LRR)	TNL
Arabidopsis	AT1G64070	NM_105080.3:23..3016	NP_176590	NLR	TIR-NLR	(TIR)(NBARC)(LRR)	TNL
Arabidopsis	AT1G64300	NM_001036152.1:299..2452	NP_001031229	MLKL	MLKL	(MLKL)(PKin)	MO
Arabidopsis	AT1G64300	NM_105104.2:274..2427	NP_564829	MLKL	MLKL	(MLKL)(PKin)	MO
Arabidopsis	AT1G65390	NM_001334203.1:77..841	NP_001319325	TX	TX	(TIR)	T
Arabidopsis	AT1G65390	NM_001334204.1:89..955	NP_001322028	TX	TX	(TIR)	T
Arabidopsis	AT1G65390	NM_105213.4:195..1430	NP_176718	TX	TX	(TIR)(OTHER)	TO
Arabidopsis	AT1G65850	NM_001198396.2:57..3212	NP_001185325	NLR	TIR-NLR	(TIR)(NBARC)(LRR)	TNL
Arabidopsis	AT1G65850	NM_001334224.1:537..3317	NP_001321538	NLR	TIR-NLR	(TIR)(NBARC)(LRR)	TNL
Arabidopsis	AT1G65850	NM_105257.2:1..3111	NP_176760	NLR	TIR-NLR	(TIR)(NBARC)(LRR)	TNL
Arabidopsis	AT1G66090	NM_105280.3:189..1478	NP_176783	NLR	TIR-NLR	(TIR)(NBARC)	TN
Arabidopsis	AT1G69550	NM_105624.5:227..4429	NP_564971	NLR	TIR-NLR	(TIR)(NBARC)(LRR)	TNL
Arabidopsis	AT1G72840	NM_001198457.2:190..3741	NP_001185386	NLR	TIR-NLR	(TIR)(NBARC)(LRR)	TNL
Arabidopsis	AT1G72840	NM_001334555.1:54..3107	NP_001322024	NLR	UNDETERMINED	(NBARC)(LRR)	NL
Arabidopsis	AT1G72840	NM_001334554.1:235..3786	NP_001322025	NLR	TIR-NLR	(TIR)(NBARC)(LRR)	TNL
Arabidopsis	AT1G72840	NM_105942.5:170..3298	NP_177427	NLR	TIR-NLR	(TIR)(NBARC)(LRR)	TNL
Arabidopsis	AT1G72850	NM_105943.2:91..1359	NP_177428	NLR	TIR-NLR	(TIR)(NBARC)	TN
Arabidopsis	AT1G72860	NM_001334556.1:169..4089	NP_001322142	NLR	TIR-NLR	(TIR)(NBARC)(LRR)	TNL
Arabidopsis	AT1G72860	NM_001334557.1:169..3567	NP_001322143	NLR	TIR-NLR	(TIR)(NBARC)(LRR)(LRR)	TNL
Arabidopsis	AT1G72860	NM_105944.2:1..3492	NP_177429	NLR	TIR-NLR	(TIR)(NBARC)(LRR)(LRR)	TNL
Arabidopsis	AT1G72870	NM_105945.4:148..1686	NP_177430	NLR	TIR-NLR	(TIR)(NBARC)	TN
Arabidopsis	AT1G72890	NM_001198458.2:32..1495	NP_001185387	NLR	TIR-NLR	(TIR)(NBARC)	TN
Arabidopsis	AT1G72890	NM_105947.2:1..1317	NP_177432	NLR	TIR-NLR	(TIR)(NBARC)	TN
Arabidopsis	AT1G72900	NM_105948.4:39..1130	NP_177433	NLR	TIR-NLR	(TIR)(NBARC)	TN
Arabidopsis	AT1G72910	NM_105949.4:329..1471	NP_177434	NLR	TIR-NLR	(TIR)(NBARC)	TN
Arabidopsis	AT1G72920	NM_105950.4:49..876	NP_177435	degenerate NLR	TIR-NLR	(TIR)(PLOOP)	TP
Arabidopsis	AT1G72930	NM_001084347.1:25..483	NP_001077816	TX	TX	(TIR)	T
Arabidopsis	AT1G72930	NM_105951.3:237..767	NP_177436	TX	TX	(TIR)	T
Arabidopsis	AT1G72940	NM_105952.4:298..1413	NP_177437	NLR	TIR-NLR	(TIR)(NBARC)	TN
Arabidopsis	AT1G72950	NM_105953.3:171..1310	NP_177438	NLR	TIR-NLR	(TIR)(NBARC)	TN
Arabidopsis	AT2G03030	NM_126355.1:1..615	NP_178403	TX	TX	(TIR)	T
Arabidopsis	AT2G03300	NM_126381.1:1..612	NP_178429	TX	TX	(TIR)	T
Arabidopsis	AT2G14080	NM_001335412.1:376..3624	NP_001323706	NLR	TIR-NLR	(TIR)(NBARC)(LRR)	TNL
Arabidopsis	AT2G14080	NM_126980.3:107..3754	NP_179024	NLR	TIR-NLR	(TIR)(NBARC)(LRR)	TNL
Arabidopsis	AT2G16870	NM_001335495.1:851..3358	NP_001323733	NLR	UNDETERMINED	(NBARC)(LRR)	NL
Arabidopsis	AT2G16870	NM_001335494.1:836..3343	NP_001323734	NLR	UNDETERMINED	(NBARC)(LRR)	NL
Arabidopsis	AT2G16870	NM_127240.2:111..3440	NP_179279	NLR	TIR-NLR	(TIR)(NBARC)(LRR)	TNL
Arabidopsis	AT2G17050	NM_001335535.1:193..4353	NP_001324491	NLR	TIR-NLR	(NBARC)(LRR)(LRR)(TIR)	NLT
Arabidopsis	AT2G17050	NM_001335536.1:38..3952	NP_001324492	NLR	TIR-NLR	(NBARC)(LRR)(LRR)(TIR)	NLT
Arabidopsis	AT2G17050	NM_127260.2:1..4068	NP_179297	NLR	TIR-NLR	(NBARC)(LRR)(LRR)(TIR)	NLT
Arabidopsis	AT2G17055	NM_201748.2:190..600	NP_973477	TX	TX	(TIR)	T
Arabidopsis	AT2G17060	NM_001335537.1:76..3411	NP_001323796	NLR	TIR-NLR	(TIR)(NBARC)(LRR)	TNL
Arabidopsis	AT2G17060	NM_127261.3:1..3588	NP_179298	NLR	TIR-NLR	(TIR)(NBARC)(LRR)	TNL
Arabidopsis	AT2G20142	NM_201758.2:14..955	NP_973487	TX	TX	(TIR)	T
Arabidopsis	AT2G32140	NM_128773.6:337..1398	NP_180773	TX	TX	(TIR)	T
Arabidopsis	AT3G04210	NM_001337506.1:65..1660	NP_001319465	NLR	TIR-NLR	(TIR)(NBARC)	TN
Arabidopsis	AT3G04210	NM_111292.4:248..1843	NP_566223	NLR	TIR-NLR	(TIR)(NBARC)	TN
Arabidopsis	AT3G04220	NM_001337507.1:250..2403	NP_001326119	NLR	TIR-NLR	(TIR)(NBARC)(LRR)	TNL
Arabidopsis	AT3G04220	NM_001337508.1:250..2940	NP_001326120	NLR	TIR-NLR	(TIR)(NBARC)(LRR)	TNL
Arabidopsis	AT3G04220	NM_111293.2:1..2604	NP_187072	NLR	TIR-NLR	(TIR)(NBARC)(LRR)	TNL
Arabidopsis	AT3G07040	NM_111584.3:532..3312	NP_187360	NLR	CC-NLR	(CC)(NBARC)(LRR)	CNL
Arabidopsis	AT3G14460	NM_112306.2:187..4461	NP_188064	NLR	CC-NLR	(CC)(NBARC)(LRR)(LRR)	CNL
Arabidopsis	AT3G14470	NM_001338120.1:262..3426	NP_001319549	NLR	CC-NLR	(CC)(NBARC)(LRR)	CNL
Arabidopsis	AT3G14470	NM_112307.3:196..3360	NP_188065	NLR	CC-NLR	(CC)(NBARC)(LRR)	CNL
Arabidopsis	AT3G15700	NM_001338183.1:57..1196	NP_001319561	NLR	CC-NLR	(NBARC)	N
Arabidopsis	AT3G15700	NM_112440.2:57..1184	NP_188191	NLR	CC-NLR	(NBARC)	N
Arabidopsis	AT3G25505	NM_001338750.1:572..2260	NP_001327784	NLR	TIR-NLR	(TIR)(NBARC)(LRR)	TNL
Arabidopsis	AT3G25510	NM_001338751.1:769..4014	NP_001319642	NLR	UNDETERMINED	(NBARC)(LRR)	NL
Arabidopsis	AT3G25510	NM_001338752.1:747..3992	NP_001326498	NLR	UNDETERMINED	(NBARC)(LRR)	NL
Arabidopsis	AT3G26470	NM_113554.3:213..878	NP_566794	RPW8	RPW8	(RPW8)	R
Arabidopsis	AT3G44400	NM_001125300.2:136..3159	NP_001118772	NLR	TIR-NLR	(TIR)(NBARC)(LRR)	TNL
Arabidopsis	AT3G44400	NM_001339134.1:115..3138	NP_001326548	NLR	TIR-NLR	(TIR)(NBARC)(LRR)	TNL
Arabidopsis	AT3G44400	NM_001339135.1:1..3024	NP_001326549	NLR	TIR-NLR	(TIR)(NBARC)(LRR)	TNL
Arabidopsis	AT3G44400	NM_001339133.1:104..3127	NP_001326550	NLR	TIR-NLR	(TIR)(NBARC)(LRR)	TNL
Arabidopsis	AT3G44400	NM_114308.3:115..3138	NP_190026	NLR	TIR-NLR	(TIR)(NBARC)(LRR)	TNL
Arabidopsis	AT3G44480	NM_001339143.1:437..4021	NP_001326419	NLR	TIR-NLR	(TIR)(NBARC)(LRR)	TNL
Arabidopsis	AT3G44480	NM_001339144.1:195..3917	NP_001326420	NLR	TIR-NLR	(TIR)(NBARC)(LRR)	TNL
Arabidopsis	AT3G44480	NM_001339142.1:437..4159	NP_001326421	NLR	TIR-NLR	(TIR)(NBARC)(LRR)	TNL
Arabidopsis	AT3G44480	NM_001339141.1:374..3949	NP_001326422	NLR	TIR-NLR	(TIR)(NBARC)(LRR)	TNL
Arabidopsis	AT3G44480	NM_114316.3:258..3842	NP_190034	NLR	TIR-NLR	(TIR)(NBARC)(LRR)	TNL
Arabidopsis	AT3G44630	NM_001339160.1:248..3892	NP_001327594	NLR	TIR-NLR	(TIR)(NBARC)(LRR)	TNL
Arabidopsis	AT3G44630	NM_114331.3:260..3904	NP_190049	NLR	TIR-NLR	(TIR)(NBARC)(LRR)	TNL
Arabidopsis	AT3G44630	NM_180323.4:188..3832	NP_850654	NLR	TIR-NLR	(TIR)(NBARC)(LRR)	TNL
Arabidopsis	AT3G44630	NM_180324.2:124..3846	NP_850655	NLR	TIR-NLR	(TIR)(NBARC)(LRR)	TNL
Arabidopsis	AT3G44670	NM_001084768.2:437..4096	NP_001078237	NLR	TIR-NLR	(TIR)(NBARC)(LRR)	TNL
Arabidopsis	AT3G44670	NM_114335.5:258..3917	NP_190053	NLR	TIR-NLR	(TIR)(NBARC)(LRR)	TNL
Arabidopsis	AT3G46530	NM_114520.3:217..2724	NP_190237	NLR	CC-NLR	(CC)(NBARC)(LRR)	CNL
Arabidopsis	AT3G46710	NM_114538.2:172..2715	NP_190255	NLR	CC-NLR	(CC)(NBARC)(LRR)	CNL
Arabidopsis	AT3G46730	NM_114540.2:144..2687	NP_190257	NLR	CC-NLR	(CC)(NBARC)(LRR)	CNL
Arabidopsis	AT3G50450	NM_114905.2:182..751	NP_190614	RPW8	RPW8	(RPW8)	R
Arabidopsis	AT3G50460	NM_114906.2:175..792	NP_190615	RPW8	RPW8	(RPW8)	R
Arabidopsis	AT3G50470	NM_114907.3:212..853	NP_190616	RPW8	RPW8	(RPW8)	R
Arabidopsis	AT3G50480	NM_001339471.1:267..701	NP_001325500	RPW8	RPW8	(RPW8)	R
Arabidopsis	AT3G50480	NM_114908.5:246..848	NP_566933	RPW8	RPW8	(RPW8)	R
Arabidopsis	AT3G50950	NM_114955.4:226..2784	NP_190664	NLR	CC-NLR	(CC)(NBARC)(LRR)	CNL
Arabidopsis	AT3G50950	NM_180346.1:192..2750	NP_850677	NLR	CC-NLR	(CC)(NBARC)(LRR)	CNL
Arabidopsis	AT3G51560	NM_115015.3:1..3762	NP_190724	NLR	TIR-NLR	(TIR)(NBARC)(LRR)	TNL
Arabidopsis	AT3G51570	NM_001339523.1:30..3623	NP_001327255	NLR	TIR-NLR	(TIR)(NBARC)(LRR)	TNL
Arabidopsis	AT3G51570	NM_115016.2:1..3681	NP_190725	NLR	TIR-NLR	(TIR)(NBARC)(LRR)	TNL
Arabidopsis	AT4G04110	NM_116649.1:1..720	NP_192320	TX	TX	(TIR)	T
Arabidopsis	AT4G08450	NM_001340586.1:110..3763	NP_001329216	NLR	TIR-NLR	(TIR)(NBARC)(LRR)	TNL
Arabidopsis	AT4G08450	NM_116914.2:93..3797	NP_192585	NLR	TIR-NLR	(TIR)(NBARC)(LRR)	TNL
Arabidopsis	AT4G09360	NM_117004.1:1..2562	NP_192674	NLR	UNDETERMINED	(NBARC)(LRR)(LRR)	NL
Arabidopsis	AT4G09420	NM_117010.5:279..1652	NP_192680	NLR	TIR-NLR	(TIR)(NBARC)	TN
Arabidopsis	AT4G09430	NM_001340619.1:25..1692	NP_001319887	NLR	TIR-NLR	(TIR)(NBARC)	TN
Arabidopsis	AT4G10780	NM_001340685.1:1..2670	NP_001328297	NLR	CC-NLR or CCR-NLR or CCG10-NLR	(NBARC)(LRR)	NL
Arabidopsis	AT4G10780	NM_117146.1:1..2679	NP_192816	NLR	CC-NLR or CCR-NLR or CCG10-NLR	(NBARC)(LRR)	NL
Arabidopsis	AT4G11170	NM_117187.2:25..3312	NP_192855	NLR	TIR-NLR	(TIR)(NBARC)(LRR)	TNL
Arabidopsis	AT4G11340	NM_117205.1:1..1488	NP_192873	TX	TX	(TIR)	T
Arabidopsis	AT4G12010	NM_117271.3:179..3838	NP_192938	NLR	TIR-NLR	(TIR)(NBARC)(LRR)	TNL
Arabidopsis	AT4G12020	NM_001125496.2:1..5688	NP_001118968	NLR	TIR-NLR	(OTHER)(WRKY)(WRKY)(TIR)(NBARC)(LRR)(PKin)	OTNLO
Arabidopsis	AT4G12020	NM_001160750.1:1..5640	NP_001154222	NLR	TIR-NLR	(OTHER)(WRKY)(WRKY)(TIR)(NBARC)(LRR)(PKin)	OTNLO
Arabidopsis	AT4G12020	NM_001340762.1:135..5798	NP_001329652	NLR	TIR-NLR	(OTHER)(WRKY)(WRKY)(TIR)(NBARC)(LRR)(PKin)	OTNLO
Arabidopsis	AT4G12020	NM_001340763.1:455..5917	NP_001329653	NLR	TIR-NLR	(OTHER)(WRKY)(WRKY)(TIR)(NBARC)(LRR)(PKin)	OTNLO
Arabidopsis	AT4G12020	NM_001340764.1:87..5393	NP_001329654	NLR	TIR-NLR	(OTHER)(WRKY)(WRKY)(TIR)(NBARC)(LRR)(PKin)	OTNLO
Arabidopsis	AT4G12020	NM_001340765.1:87..5459	NP_001329655	NLR	TIR-NLR	(OTHER)(WRKY)(WRKY)(TIR)(NBARC)(LRR)(PKin)	OTNLO
Arabidopsis	AT4G12020	NM_001340766.1:87..5393	NP_001329656	NLR	TIR-NLR	(OTHER)(WRKY)(WRKY)(TIR)(NBARC)(LRR)(PKin)	OTNLO
Arabidopsis	AT4G12020	NM_001340767.1:76..5472	NP_001329657	NLR	TIR-NLR	(OTHER)(WRKY)(WRKY)(TIR)(NBARC)(LRR)(PKin)	OTNLO
Arabidopsis	AT4G12020	NM_001340760.1:33..5648	NP_001329658	NLR	TIR-NLR	(OTHER)(WRKY)(WRKY)(TIR)(NBARC)(LRR)(PKin)	OTNLO
Arabidopsis	AT4G12020	NM_001340761.1:1..3786	NP_001329659	NLR	TIR-NLR	(OTHER)(WRKY)(WRKY)(TIR)(NBARC)(LRR)	OTNL
Arabidopsis	AT4G12020	NM_117272.3:1..5397	NP_192939	NLR	TIR-NLR	(OTHER)(WRKY)(WRKY)(TIR)(NBARC)(LRR)(PKin)	OTNLO
Arabidopsis	AT4G14370	NM_001340924.1:1..3027	NP_001319937	NLR	TIR-NLR	(TIR)(NBARC)(LRR)	TNL
Arabidopsis	AT4G14370	NM_001340925.1:144..3299	NP_001329614	NLR	TIR-NLR	(TIR)(NBARC)(LRR)	TNL
Arabidopsis	AT4G14370	NM_117515.5:16..3171	NP_193173	NLR	TIR-NLR	(TIR)(NBARC)(LRR)	TNL
Arabidopsis	AT4G16860	NM_001341144.1:345..3302	NP_001328661	NLR	UNDETERMINED	(NBARC)(LRR)	NL
Arabidopsis	AT4G16860	NM_117790.4:138..3581	NP_193420	NLR	TIR-NLR	(TIR)(NBARC)(LRR)	TNL
Arabidopsis	AT4G16890	NM_001341145.1:349..4662	NP_001319970	NLR	TIR-NLR	(TIR)(NBARC)(LRR)	TNL
Arabidopsis	AT4G16890	NM_001341147.1:1..4086	NP_001329719	NLR	TIR-NLR	(TIR)(NBARC)(LRR)	TNL
Arabidopsis	AT4G16890	NM_001341146.1:491..4132	NP_001329720	NLR	TIR-NLR	(TIR)(NBARC)(LRR)	TNL
Arabidopsis	AT4G16890	NM_001341149.1:1..4287	NP_001329721	NLR	TIR-NLR	(TIR)(NBARC)(LRR)	TNL
Arabidopsis	AT4G16890	NM_001341148.1:797..3973	NP_001329722	NLR	UNDETERMINED	(NBARC)(LRR)	NL
Arabidopsis	AT4G16900	NM_001341151.1:148..2208	NP_001329118	NLR	TIR-NLR	(TIR)(NBARC)(LRR)	TNL
Arabidopsis	AT4G16900	NM_001341150.1:1..2718	NP_001329119	NLR	TIR-NLR	(TIR)(NBARC)(LRR)	TNL
Arabidopsis	AT4G16900	NM_117794.3:62..3184	NP_193424	NLR	TIR-NLR	(TIR)(NBARC)(LRR)	TNL
Arabidopsis	AT4G16920	NM_001341159.1:1..3924	NP_001329036	NLR	TIR-NLR	(TIR)(NBARC)(LRR)(LRR)	TNL
Arabidopsis	AT4G16920	NM_001341158.1:1..4113	NP_001329037	NLR	TIR-NLR	(TIR)(NBARC)(LRR)(LRR)	TNL
Arabidopsis	AT4G16920	NM_001341155.1:1..4095	NP_001329038	NLR	TIR-NLR	(TIR)(NBARC)(LRR)(LRR)	TNL
Arabidopsis	AT4G16920	NM_001341154.1:99..4067	NP_001329039	NLR	TIR-NLR	(TIR)(NBARC)(LRR)(LRR)	TNL
Arabidopsis	AT4G16920	NM_001341157.1:110..4078	NP_001329040	NLR	TIR-NLR	(TIR)(NBARC)(LRR)(LRR)	TNL
Arabidopsis	AT4G16920	NM_001341156.1:1..3960	NP_001329041	NLR	TIR-NLR	(TIR)(NBARC)(LRR)(LRR)	TNL
Arabidopsis	AT4G16920	NM_001341153.1:1..4095	NP_001329042	NLR	TIR-NLR	(TIR)(NBARC)(LRR)(LRR)	TNL
Arabidopsis	AT4G16920	NM_001341152.1:1..4113	NP_001329043	NLR	TIR-NLR	(TIR)(NBARC)(LRR)(LRR)	TNL
Arabidopsis	AT4G16920	NM_117795.1:1..3915	NP_193425	NLR	TIR-NLR	(TIR)(NBARC)(LRR)(LRR)	TNL
Arabidopsis	AT4G16930	NM_117796.1:1..465	NP_193426	degenerate NLR	TIR-NLR	(TIR)(PLOOP)	TP
Arabidopsis	AT4G16940	NM_001341164.1:95..3799	NP_001328966	NLR	TIR-NLR	(TIR)(NBARC)(LRR)(LRR)	TNL
Arabidopsis	AT4G16940	NM_001341163.1:409..4143	NP_001328967	NLR	TIR-NLR	(TIR)(NBARC)(LRR)(LRR)	TNL
Arabidopsis	AT4G16940	NM_001341162.1:95..3568	NP_001328968	NLR	TIR-NLR	(TIR)(NBARC)(LRR)(LRR)	TNL
Arabidopsis	AT4G16940	NM_001341161.1:158..3892	NP_001328969	NLR	TIR-NLR	(TIR)(NBARC)(LRR)(LRR)	TNL
Arabidopsis	AT4G16940	NM_001341160.1:151..3885	NP_001328970	NLR	TIR-NLR	(TIR)(NBARC)(LRR)(LRR)	TNL
Arabidopsis	AT4G16940	NM_117797.5:129..3572	NP_193427	NLR	TIR-NLR	(TIR)(NBARC)(LRR)(LRR)	TNL
Arabidopsis	AT4G16950	NM_001341166.1:128..4252	NP_001328019	NLR	TIR-NLR	(TIR)(NBARC)(LRR)(LRR)	TNL
Arabidopsis	AT4G16950	NM_001341167.1:128..4180	NP_001328020	NLR	TIR-NLR	(TIR)(NBARC)(LRR)(LRR)	TNL
Arabidopsis	AT4G16950	NM_001341168.1:128..4207	NP_001328021	NLR	TIR-NLR	(TIR)(NBARC)(LRR)(LRR)	TNL
Arabidopsis	AT4G16950	NM_001341165.1:162..4484	NP_001328022	NLR	TIR-NLR	(TIR)(NBARC)(LRR)(LRR)	TNL
Arabidopsis	AT4G16950	NM_117798.4:128..4477	NP_193428	NLR	TIR-NLR	(TIR)(NBARC)(LRR)(LRR)	TNL
Arabidopsis	AT4G16950	NM_179067.2:416..4630	NP_849398	NLR	TIR-NLR	(TIR)(NBARC)(LRR)(LRR)	TNL
Arabidopsis	AT4G16960	NM_001341171.1:22..3027	NP_001319971	NLR	TIR-NLR	(TIR)(NBARC)(LRR)(LRR)	TNL
Arabidopsis	AT4G16990	NM_001036575.1:672..2603	NP_001031652	NLR	UNDETERMINED	(NBARC)(BRX)(BRX)(BRX)	NO
Arabidopsis	AT4G16990	NM_001341182.1:749..3139	NP_001319972	NLR	TIR-NLR	(TIR)(NBARC)(BRX)(BRX)(BRX)	TNO
Arabidopsis	AT4G16990	NM_001341183.1:1060..2973	NP_001319973	NLR	UNDETERMINED	(NBARC)(BRX)(BRX)(BRX)	NO
Arabidopsis	AT4G16990	NM_001341180.1:481..2022	NP_001329871	NLR	UNDETERMINED	(NBARC)(BRX)(BRX)	NO
Arabidopsis	AT4G16990	NM_001341181.1:377..2308	NP_001329872	NLR	UNDETERMINED	(NBARC)(BRX)(BRX)(BRX)	NO
Arabidopsis	AT4G16990	NM_001341175.1:418..2823	NP_001329873	NLR	TIR-NLR	(TIR)(NBARC)(BRX)(BRX)(BRX)	TNO
Arabidopsis	AT4G16990	NM_001341173.1:18..2405	NP_001329874	NLR	TIR-NLR	(TIR)(NBARC)(BRX)(BRX)(BRX)	TNO
Arabidopsis	AT4G16990	NM_001341174.1:418..2433	NP_001329875	NLR	TIR-NLR	(TIR)(NBARC)(BRX)(BRX)	TNO
Arabidopsis	AT4G16990	NM_001341178.1:833..2374	NP_001329876	NLR	UNDETERMINED	(NBARC)(BRX)(BRX)	NO
Arabidopsis	AT4G16990	NM_001341179.1:41..2428	NP_001329877	NLR	TIR-NLR	(TIR)(NBARC)(BRX)(BRX)(BRX)	TNO
Arabidopsis	AT4G16990	NM_001341176.1:1003..2934	NP_001329878	NLR	UNDETERMINED	(NBARC)(BRX)(BRX)(BRX)	NO
Arabidopsis	AT4G16990	NM_001341177.1:992..2923	NP_001329879	NLR	UNDETERMINED	(NBARC)(BRX)(BRX)(BRX)	NO
Arabidopsis	AT4G16990	NM_001341186.1:194..2407	NP_001329880	NLR	TIR-NLR	(TIR)(NBARC)(BRX)(BRX)	TNO
Arabidopsis	AT4G16990	NM_001341187.1:207..2612	NP_001329881	NLR	TIR-NLR	(TIR)(NBARC)(BRX)(BRX)(BRX)	TNO
Arabidopsis	AT4G16990	NM_001341184.1:749..2764	NP_001329882	NLR	TIR-NLR	(TIR)(NBARC)(BRX)(BRX)	TNO
Arabidopsis	AT4G16990	NM_001341185.1:749..3154	NP_001329883	NLR	TIR-NLR	(TIR)(NBARC)(BRX)(BRX)(BRX)	TNO
Arabidopsis	AT4G16990	NM_117803.4:21..2033	NP_193432	NLR	TIR-NLR	(TIR)(NBARC)(BRX)(BRX)	TNO
Arabidopsis	AT4G16990	NM_179068.2:418..2808	NP_849399	NLR	TIR-NLR	(TIR)(NBARC)(BRX)(BRX)(BRX)	TNO
Arabidopsis	AT4G16990	NM_179069.2:672..2588	NP_849400	NLR	UNDETERMINED	(NBARC)(BRX)(BRX)(BRX)	NO
Arabidopsis	AT4G19050	NM_118023.5:87..3692	NP_193640	NLR	UNDETERMINED	(NBARC)(LRR)(LRR)	NL
Arabidopsis	AT4G19060	NM_118024.2:68..1219	NP_193641	NLR	UNDETERMINED	(NBARC)	N
Arabidopsis	AT4G19500	NM_001341343.1:1709..4069	NP_001319997	NLR	TIR-NLR	(OTHER)(TIR)(NBARC)(LRR)	OTNL
Arabidopsis	AT4G19500	NM_118070.7:226..4155	NP_193685	NLR	TIR-NLR	(TIR)(NBARC)(OTHER)(TIR)(NBARC)(LRR)	TNOTNL
Arabidopsis	AT4G19510	NM_001341344.1:101..2596	NP_001328444	NLR	TIR-NLR	(TIR)(NBARC)(LRR)	TNL
Arabidopsis	AT4G19510	NM_001341351.1:1..2535	NP_001328445	NLR	TIR-NLR	(TIR)(NBARC)(LRR)	TNL
Arabidopsis	AT4G19510	NM_001341350.1:27..3659	NP_001328446	NLR	TIR-NLR	(TIR)(NBARC)(LRR)	TNL
Arabidopsis	AT4G19510	NM_001341347.1:54..3797	NP_001328447	NLR	TIR-NLR	(TIR)(NBARC)(LRR)	TNL
Arabidopsis	AT4G19510	NM_001341346.1:57..3800	NP_001328448	NLR	TIR-NLR	(TIR)(NBARC)(LRR)	TNL
Arabidopsis	AT4G19510	NM_001341349.1:27..3770	NP_001328449	NLR	TIR-NLR	(TIR)(NBARC)(LRR)	TNL
Arabidopsis	AT4G19510	NM_001341348.1:53..3715	NP_001328450	NLR	TIR-NLR	(TIR)(NBARC)(LRR)	TNL
Arabidopsis	AT4G19510	NM_001341345.1:67..2682	NP_001328451	NLR	TIR-NLR	(TIR)(NBARC)(LRR)	TNL
Arabidopsis	AT4G19510	NM_118071.6:1..3633	NP_193686	NLR	TIR-NLR	(TIR)(NBARC)(LRR)	TNL
Arabidopsis	AT4G19510	NM_179079.2:101..3250	NP_849410	NLR	TIR-NLR	(TIR)(NBARC)(LRR)	TNL
Arabidopsis	AT4G19520	NM_001341352.1:87..5090	NP_001329580	NLR	TIR-NLR	(TIR)(NBARC)(LRR)(TIR)	TNLT
Arabidopsis	AT4G19520	NM_001341354.1:211..5214	NP_001329581	NLR	TIR-NLR	(TIR)(NBARC)(LRR)(TIR)	TNLT
Arabidopsis	AT4G19520	NM_001341355.1:199..4863	NP_001329582	NLR	TIR-NLR	(TIR)(NBARC)(LRR)(TIR)	TNLT
Arabidopsis	AT4G19520	NM_001341353.1:10..4632	NP_001329583	NLR	TIR-NLR	(TIR)(NBARC)(LRR)(TIR)	TNLT
Arabidopsis	AT4G19520	NM_118072.4:10..5244	NP_193687	NLR	TIR-NLR	(TIR)(NBARC)(LRR)(TIR)	TNLT
Arabidopsis	AT4G19530	NM_001341356.1:219..3788	NP_001328514	NLR	TIR-NLR	(TIR)(NBARC)(LRR)	TNL
Arabidopsis	AT4G19530	NM_118073.2:219..3722	NP_193688	NLR	TIR-NLR	(TIR)(NBARC)(LRR)	TNL
Arabidopsis	AT4G19910	NM_202848.1:1..726	NP_974577	TX	TX	(TIR)	T
Arabidopsis	AT4G19920	NM_118110.4:168..992	NP_193725	TX	TX	(TIR)	T
Arabidopsis	AT4G19925	NM_202849.2:67..816	NP_974578	TX	TX	(TIR)	T
Arabidopsis	AT4G23440	NM_001341612.1:380..3274	NP_001320048	degenerate NLR	TN (OTHER)	(TIR)(PLOOP)	TP
Arabidopsis	AT4G23440	NM_001341613.1:755..3649	NP_001327975	degenerate NLR	TN (OTHER)	(TIR)(PLOOP)	TP
Arabidopsis	AT4G23510	NM_001341619.1:213..2003	NP_001328652	TX	TX	(TIR)(TIR)	TT
Arabidopsis	AT4G23510	NM_001341620.1:214..2085	NP_001328653	TX	TX	(TIR)(TIR)	TT
Arabidopsis	AT4G23510	NM_118482.2:18..1925	NP_194082	TX	TX	(TIR)(TIR)	TT
Arabidopsis	AT4G23515	NM_001341621.1:92..1045	NP_001320049	TX	TX	(TIR)	T
Arabidopsis	AT4G23515	NM_001341622.1:99..941	NP_001328654	TX	TX	(TIR)	T
Arabidopsis	AT4G26090	NM_118742.2:259..2988	NP_194339	NLR	CC-NLR or CCR-NLR or CCG10-NLR	(NBARC)(LRR)	NL
Arabidopsis	AT4G27190	NM_118853.2:110..3067	NP_194449	NLR	CC-NLR	(NBARC)(LRR)	NL
Arabidopsis	AT4G27220	NM_001341839.1:384..3167	NP_001328414	NLR	CC-NLR	(NBARC)(LRR)	NL
Arabidopsis	AT4G27220	NM_118856.1:1..2760	NP_194452	NLR	CC-NLR	(NBARC)(LRR)	NL
Arabidopsis	AT4G33300	NM_001036704.2:385..2835	NP_001031781	NLR	CCR-NLR	(RPW8)(NBARC)(LRR)	RNL
Arabidopsis	AT4G33300	NM_001342211.1:1084..3534	NP_001320123	NLR	CCR-NLR	(RPW8)(NBARC)(LRR)	RNL
Arabidopsis	AT4G36140	NM_001342405.1:729..4997	NP_001329411	NLR	TIR-NLR	(TIR)(NBARC)(TIR)(NBARC)(LRR)	TNTNL
Arabidopsis	AT4G36140	NM_119781.2:98..4921	NP_195337	NLR	TIR-NLR	(TIR)(NBARC)(TIR)(NBARC)(LRR)	TNTNL
Arabidopsis	AT4G36150	NM_119782.3:235..3774	NP_195338	NLR	TIR-NLR	(TIR)(NBARC)(LRR)	TNL
Arabidopsis	AT5G04720	NM_120554.2:160..2595	NP_196092	NLR	CCR-NLR	(RPW8)(NBARC)(LRR)	RNL
Arabidopsis	AT5G05400	NM_001342820.1:660..2777	NP_001332096	NLR	CC-NLR	(NBARC)(LRR)	NL
Arabidopsis	AT5G05400	NM_001342819.1:663..2780	NP_001332097	NLR	CC-NLR	(NBARC)(LRR)	NL
Arabidopsis	AT5G05400	NM_120622.2:24..2648	NP_196159	NLR	CC-NLR	(NBARC)(LRR)	NL
Arabidopsis	AT5G11250	NM_001343173.1:642..3965	NP_001318538	NLR	TIR-NLR	(TIR)(NBARC)(LRR)	TNL
Arabidopsis	AT5G11250	NM_001343174.1:477..3800	NP_001332026	NLR	TIR-NLR	(TIR)(NBARC)(LRR)	TNL
Arabidopsis	AT5G11250	NM_121163.2:512..4081	NP_196686	NLR	TIR-NLR	(TIR)(NBARC)(LRR)	TNL
Arabidopsis	AT5G17680	NM_001343517.1:119..4006	NP_001331467	NLR	TIR-NLR	(TIR)(NBARC)(LRR)	TNL
Arabidopsis	AT5G17680	NM_121774.1:1..3885	NP_197270	NLR	TIR-NLR	(TIR)(NBARC)(LRR)	TNL
Arabidopsis	AT5G17880	NM_001343529.1:222..3779	NP_001331999	NLR	TIR-NLR	(TIR)(NBARC)(LRR)	TNL
Arabidopsis	AT5G17880	NM_121794.2:4..3597	NP_197290	NLR	TIR-NLR	(TIR)(NBARC)(LRR)	TNL
Arabidopsis	AT5G17890	NM_121795.4:154..4995	NP_197291	NLR	TIR-NLR	(TIR)(NBARC)(LRR)(OTHER)(OTHER)	TNLO
Arabidopsis	AT5G17970	NM_121802.2:132..2474	NP_197298	NLR	TIR-NLR	(TIR)(NBARC)(LRR)	TNL
Arabidopsis	AT5G18350	NM_121840.5:47..3784	NP_197336	NLR	TIR-NLR	(TIR)(NBARC)(LRR)	TNL
Arabidopsis	AT5G18360	NM_121841.2:51..2753	NP_197337	NLR	TIR-NLR	(TIR)(NBARC)(LRR)	TNL
Arabidopsis	AT5G18370	NM_001343545.1:116..3748	NP_001318593	NLR	TIR-NLR	(TIR)(NBARC)(LRR)	TNL
Arabidopsis	AT5G22690	NM_001343748.1:298..2907	NP_001331341	NLR	TIR-NLR	(TIR)(NBARC)(LRR)	TNL
Arabidopsis	AT5G22690	NM_001343747.1:298..3330	NP_001331342	NLR	TIR-NLR	(TIR)(NBARC)(LRR)	TNL
Arabidopsis	AT5G22690	NM_001343749.1:128..2836	NP_001331343	NLR	TIR-NLR	(TIR)(NBARC)(LRR)	TNL
Arabidopsis	AT5G22690	NM_122175.3:298..3324	NP_197661	NLR	TIR-NLR	(TIR)(NBARC)(LRR)	TNL
Arabidopsis	AT5G35450	NM_001344104.1:762..3467	NP_001332515	NLR	CC-NLR	(CC)(NBARC)(LRR)	CNL
Arabidopsis	AT5G35450	NM_122936.5:1286..3991	NP_198395	NLR	CC-NLR	(CC)(NBARC)(LRR)	CNL
Arabidopsis	AT5G36930	NM_001125847.2:728..4303	NP_001119319	NLR	TIR-NLR	(TIR)(NBARC)(LRR)	TNL
Arabidopsis	AT5G36930	NM_001344160.1:50..3616	NP_001330640	NLR	TIR-NLR	(TIR)(NBARC)(LRR)	TNL
Arabidopsis	AT5G36930	NM_001344159.1:299..3676	NP_001330641	NLR	TIR-NLR	(TIR)(NBARC)(LRR)	TNL
Arabidopsis	AT5G36930	NM_123051.4:713..4279	NP_198509	NLR	TIR-NLR	(TIR)(NBARC)(LRR)	TNL
Arabidopsis	AT5G38340	NM_001344240.1:133..3312	NP_001318694	NLR	TIR-NLR	(TIR)(NBARC)(LRR)	TNL
Arabidopsis	AT5G38340	NM_001344241.1:921..3482	NP_001330323	NLR	UNDETERMINED	(NBARC)(LRR)	NL
Arabidopsis	AT5G38340	NM_123195.1:1..3180	NP_198650	NLR	TIR-NLR	(TIR)(NBARC)(LRR)	TNL
Arabidopsis	AT5G38344	NM_001036903.3:166..807	NP_001031980	TX	TX	(TIR)	T
Arabidopsis	AT5G38350	NM_123196.2:91..2592	NP_198651	NLR	UNDETERMINED	(NBARC)(LRR)	NL
Arabidopsis	AT5G38850	NM_123246.4:32..2992	NP_198701	NLR	TIR-NLR	(TIR)(NBARC)(LRR)	TNL
Arabidopsis	AT5G40060	NM_001344314.1:594..3101	NP_001331514	NLR	UNDETERMINED	(NBARC)(LRR)	NL
Arabidopsis	AT5G40060	NM_123369.4:729..3635	NP_198822	NLR	UNDETERMINED	(NBARC)(LRR)	NL
Arabidopsis	AT5G40090	NM_123372.4:240..1619	NP_198825	NLR	TIR-NLR	(TIR)(NBARC)	TN
Arabidopsis	AT5G40100	NM_123373.3:250..3303	NP_198826	NLR	TIR-NLR	(TIR)(NBARC)(LRR)	TNL
Arabidopsis	AT5G40910	NM_001344366.1:568..3882	NP_001318718	NLR	TIR-NLR	(TIR)(NBARC)(LRR)	TNL
Arabidopsis	AT5G40910	NM_001344373.1:1022..3784	NP_001330749	NLR	UNDETERMINED	(NBARC)(LRR)	NL
Arabidopsis	AT5G40910	NM_001344371.1:990..3683	NP_001330750	NLR	UNDETERMINED	(NBARC)(LRR)	NL
Arabidopsis	AT5G40910	NM_001344372.1:822..3584	NP_001330751	NLR	UNDETERMINED	(NBARC)(LRR)	NL
Arabidopsis	AT5G40910	NM_001344369.1:1251..3944	NP_001330752	NLR	UNDETERMINED	(NBARC)(LRR)	NL
Arabidopsis	AT5G40910	NM_001344370.1:990..3752	NP_001330753	NLR	UNDETERMINED	(NBARC)(LRR)	NL
Arabidopsis	AT5G40910	NM_001344367.1:1195..3957	NP_001330754	NLR	UNDETERMINED	(NBARC)(LRR)	NL
Arabidopsis	AT5G40910	NM_001344368.1:1251..4013	NP_001330755	NLR	UNDETERMINED	(NBARC)(LRR)	NL
Arabidopsis	AT5G40910	NM_123456.1:1..3315	NP_198907	NLR	TIR-NLR	(TIR)(NBARC)(LRR)	TNL
Arabidopsis	AT5G41540	NM_123518.1:1..3117	NP_198969	NLR	TIR-NLR	(TIR)(NBARC)(LRR)	TNL
Arabidopsis	AT5G41550	NM_123519.2:40..3297	NP_198970	NLR	TIR-NLR	(TIR)(NBARC)(LRR)	TNL
Arabidopsis	AT5G41730	NM_001344413.1:472..2607	NP_001330018	MLKL	MLKL	(MLKL)(PKin)	MO
Arabidopsis	AT5G41730	NM_123538.2:74..2209	NP_198988	MLKL	MLKL	(MLKL)(PKin)	MO
Arabidopsis	AT5G41740	NM_001161285.1:62..3406	NP_001154757	NLR	TIR-NLR	(TIR)(NBARC)(LRR)	TNL
Arabidopsis	AT5G41740	NM_001344414.1:557..3241	NP_001331782	NLR	UNDETERMINED	(NBARC)(LRR)	NL
Arabidopsis	AT5G41740	NM_123539.3:62..3202	NP_198989	NLR	TIR-NLR	(TIR)(NBARC)(LRR)	TNL
Arabidopsis	AT5G41750	NM_123540.5:203..3409	NP_198990	NLR	TIR-NLR	(TIR)(NBARC)(LRR)	TNL
Arabidopsis	AT5G41750	NM_180786.3:216..3422	NP_851117	NLR	TIR-NLR	(TIR)(NBARC)(LRR)	TNL
Arabidopsis	AT5G43470	NM_001344485.1:462..3188	NP_001318736	NLR	CC-NLR	(CC)(NBARC)(LRR)	CNL
Arabidopsis	AT5G43470	NM_001344486.1:503..3229	NP_001332592	NLR	CC-NLR	(CC)(NBARC)(LRR)	CNL
Arabidopsis	AT5G43470	NM_123713.4:188..2914	NP_199160	NLR	CC-NLR	(CC)(NBARC)(LRR)	CNL
Arabidopsis	AT5G43470	NM_180793.1:188..2914	NP_851124	NLR	CC-NLR	(CC)(NBARC)(LRR)	CNL
Arabidopsis	AT5G43730	NM_001344501.1:89..2635	NP_001318737	NLR	CC-NLR or CCR-NLR or CCG10-NLR	(NBARC)(LRR)	NL
Arabidopsis	AT5G43730	NM_001344502.1:89..2635	NP_001331020	NLR	CC-NLR or CCR-NLR or CCG10-NLR	(NBARC)(LRR)	NL
Arabidopsis	AT5G43730	NM_001344504.1:1..2547	NP_001331021	NLR	CC-NLR or CCR-NLR or CCG10-NLR	(NBARC)(LRR)	NL
Arabidopsis	AT5G43730	NM_001344503.1:1..2547	NP_001331022	NLR	CC-NLR or CCR-NLR or CCG10-NLR	(NBARC)(LRR)	NL
Arabidopsis	AT5G43730	NM_123739.3:37..2583	NP_199186	NLR	CC-NLR or CCR-NLR or CCG10-NLR	(NBARC)(LRR)	NL
Arabidopsis	AT5G43740	NM_123740.5:142..2730	NP_199187	NLR	CC-NLR or CCR-NLR or CCG10-NLR	(NBARC)(LRR)	NL
Arabidopsis	AT5G43740	NM_180795.3:74..2662	NP_851126	NLR	CC-NLR or CCR-NLR or CCG10-NLR	(NBARC)(LRR)	NL
Arabidopsis	AT5G44510	NM_001344554.1:1..3423	NP_001330712	NLR	TIR-NLR	(TIR)(NBARC)(LRR)	TNL
Arabidopsis	AT5G44510	NM_001344552.1:1..3513	NP_001330713	NLR	TIR-NLR	(TIR)(NBARC)(LRR)	TNL
Arabidopsis	AT5G44510	NM_001344553.1:1..3489	NP_001330714	NLR	TIR-NLR	(TIR)(NBARC)(LRR)	TNL
Arabidopsis	AT5G44510	NM_123818.2:35..3598	NP_199264	NLR	TIR-NLR	(TIR)(NBARC)(LRR)	TNL
Arabidopsis	AT5G44870	NM_001344576.1:910..3630	NP_001331726	NLR	UNDETERMINED	(NBARC)(LRR)	NL
Arabidopsis	AT5G44870	NM_123855.2:206..3718	NP_199300	NLR	TIR-NLR	(TIR)(NBARC)(LRR)	TNL
Arabidopsis	AT5G44900	NM_123858.3:281..1039	NP_199303	TX	TX	(TIR)	T
Arabidopsis	AT5G44910	NM_123859.2:6..731	NP_199304	TX	TX	(TIR)	T
Arabidopsis	AT5G44920	NM_123860.2:191..919	NP_199305	TX	TX	(TIR)	T
Arabidopsis	AT5G44920	NM_180800.2:191..958	NP_851131	TX	TX	(TIR)	T
Arabidopsis	AT5G45000	NM_123868.4:92..1351	NP_199313	TX	TX	(TIR)(TIR)	TT
Arabidopsis	AT5G45050	NM_001344583.1:124..3825	NP_001332491	NLR	UNDETERMINED	(NBARC)(LRR)(WRKY)	NLO
Arabidopsis	AT5G45050	NM_001344582.1:1..3639	NP_001332492	NLR	TIR-NLR	(TIR)(NBARC)(LRR)(WRKY)	TNLO
Arabidopsis	AT5G45050	NM_123873.3:1..4035	NP_199318	NLR	TIR-NLR	(TIR)(NBARC)(LRR)(WRKY)	TNLO
Arabidopsis	AT5G45050	NM_180802.2:169..4287	NP_851133	NLR	TIR-NLR	(TIR)(NBARC)(LRR)(WRKY)	TNLO
Arabidopsis	AT5G45060	NM_001344584.1:1..3498	NP_001330960	NLR	TIR-NLR	(TIR)(NBARC)(LRR)	TNL
Arabidopsis	AT5G45060	NM_123874.3:1..3498	NP_199319	NLR	TIR-NLR	(TIR)(NBARC)(LRR)	TNL
Arabidopsis	AT5G45070	NM_123875.3:162..1226	NP_199320	TX	TX	(TIR)(OTHER)	TO
Arabidopsis	AT5G45080	NM_123876.2:122..1300	NP_199321	TX	TX	(TIR)(OTHER)	TO
Arabidopsis	AT5G45090	NM_001344585.1:90..1022	NP_001330203	TX	TX	(TIR)(OTHER)	TO
Arabidopsis	AT5G45090	NM_123877.2:1..999	NP_199322	TX	TX	(TIR)(OTHER)	TO
Arabidopsis	AT5G45200	NM_001344597.1:1..3003	NP_001332395	NLR	TIR-NLR	(TIR)(NBARC)(LRR)	TNL
Arabidopsis	AT5G45200	NM_001344596.1:277..3330	NP_001332396	NLR	UNDETERMINED	(NBARC)(LRR)	NL
Arabidopsis	AT5G45200	NM_123888.2:147..3932	NP_199333	NLR	TIR-NLR	(TIR)(NBARC)(LRR)	TNL
Arabidopsis	AT5G45210	NM_001344598.1:1..1968	NP_001332328	NLR	TIR-NLR	(TIR)(NBARC)(LRR)	TNL
Arabidopsis	AT5G45210	NM_001344601.1:26..2176	NP_001332329	NLR	TIR-NLR	(TIR)(NBARC)(LRR)	TNL
Arabidopsis	AT5G45210	NM_001344600.1:1..2178	NP_001332330	NLR	TIR-NLR	(TIR)(NBARC)(LRR)	TNL
Arabidopsis	AT5G45210	NM_001344599.1:1..1611	NP_001332331	NLR	TIR-NLR	(TIR)(NBARC)	TN
Arabidopsis	AT5G45210	NM_123889.2:1..2094	NP_199334	NLR	TIR-NLR	(TIR)(NBARC)(LRR)	TNL
Arabidopsis	AT5G45220	NM_001344602.1:36..1580	NP_001330107	TX	TX	(TIR)(TIR)	TT
Arabidopsis	AT5G45220	NM_123890.2:98..1738	NP_199335	TX	TX	(TIR)(TIR)	TT
Arabidopsis	AT5G45230	NM_123891.1:1..3696	NP_199336	NLR	TIR-NLR	(TIR)(NBARC)(LRR)	TNL
Arabidopsis	AT5G45240	NM_001344603.1:1..2436	NP_001330758	NLR	TIR-NLR	(TIR)(NBARC)(LRR)	TNL
Arabidopsis	AT5G45240	NM_123892.2:1..2439	NP_199337	NLR	TIR-NLR	(TIR)(NBARC)(LRR)	TNL
Arabidopsis	AT5G45250	NM_123893.2:154..3807	NP_199338	NLR	TIR-NLR	(TIR)(NBARC)(LRR)	TNL
Arabidopsis	AT5G45260	NM_001085246.2:75..3638	NP_001078715	NLR	TIR-NLR	(TIR)(NBARC)(LRR)	TNL
Arabidopsis	AT5G45260	NM_001344604.1:75..3638	NP_001318742	NLR	TIR-NLR	(TIR)(NBARC)(LRR)	TNL
Arabidopsis	AT5G45260	NM_123894.4:75..3941	NP_199339	NLR	TIR-NLR	(TIR)(NBARC)(LRR)(WRKY)	TNLO
Arabidopsis	AT5G45440	NM_123912.3:152..1192	NP_199357	NLR	UNDETERMINED	(NBARC)	N
Arabidopsis	AT5G45490	NM_001085249.1:99..1163	NP_001078718	NLR	UNDETERMINED	(NBARC)	N
Arabidopsis	AT5G45490	NM_123917.4:348..1412	NP_199362	NLR	UNDETERMINED	(NBARC)	N
Arabidopsis	AT5G45500	NM_001203545.1:142..2457	NP_001190474	degenerate NLR	CC-NLR or CCR-NLR or CCG10-NLR	(LRR)	L
Arabidopsis	AT5G45500	NM_001344623.1:133..2424	NP_001330029	degenerate NLR	CC-NLR or CCR-NLR or CCG10-NLR	(LRR)	L
Arabidopsis	AT5G45500	NM_001344626.1:325..2640	NP_001330030	degenerate NLR	CC-NLR or CCR-NLR or CCG10-NLR	(LRR)	L
Arabidopsis	AT5G45500	NM_001344627.1:197..2449	NP_001330031	degenerate NLR	CC-NLR or CCR-NLR or CCG10-NLR	(LRR)	L
Arabidopsis	AT5G45500	NM_001344624.1:362..2677	NP_001330032	degenerate NLR	CC-NLR or CCR-NLR or CCG10-NLR	(LRR)	L
Arabidopsis	AT5G45500	NM_001344625.1:389..2641	NP_001330033	degenerate NLR	CC-NLR or CCR-NLR or CCG10-NLR	(LRR)	L
Arabidopsis	AT5G45500	NM_001344628.1:188..2440	NP_001330034	degenerate NLR	CC-NLR or CCR-NLR or CCG10-NLR	(LRR)	L
Arabidopsis	AT5G45500	NM_001344629.1:133..2409	NP_001330035	degenerate NLR	CC-NLR or CCR-NLR or CCG10-NLR	(LRR)	L
Arabidopsis	AT5G45500	NM_123918.8:161..2476	NP_199363	degenerate NLR	CC-NLR or CCR-NLR or CCG10-NLR	(LRR)	L
Arabidopsis	AT5G45510	NM_001085250.2:192..3824	NP_001078719	degenerate NLR	UNDETERMINED	(PLOOP)(LRR)	PL
Arabidopsis	AT5G45510	NM_123919.4:192..3860	NP_199364	degenerate NLR	UNDETERMINED	(PLOOP)(LRR)	PL
Arabidopsis	AT5G45520	NM_001344630.1:147..3650	NP_001318743	degenerate NLR	CC-NLR or CCR-NLR or CCG10-NLR	(LRR)	L
Arabidopsis	AT5G45520	NM_123920.2:126..3629	NP_199365	degenerate NLR	CC-NLR or CCR-NLR or CCG10-NLR	(LRR)	L
Arabidopsis	AT5G46260	NM_123995.2:146..3763	NP_199438	NLR	TIR-NLR	(TIR)(NBARC)(LRR)	TNL
Arabidopsis	AT5G46270	NM_001344667.1:1..3420	NP_001330137	NLR	TIR-NLR	(TIR)(NBARC)(LRR)	TNL
Arabidopsis	AT5G46270	NM_001344666.1:1..3438	NP_001330138	NLR	TIR-NLR	(TIR)(NBARC)(LRR)	TNL
Arabidopsis	AT5G46270	NM_001344665.1:152..3538	NP_001330139	NLR	TIR-NLR	(TIR)(NBARC)(LRR)	TNL
Arabidopsis	AT5G46270	NM_001344664.1:152..3556	NP_001330140	NLR	TIR-NLR	(TIR)(NBARC)(LRR)	TNL
Arabidopsis	AT5G46270	NM_123996.6:1..3420	NP_199439	NLR	TIR-NLR	(TIR)(NBARC)(LRR)	TNL
Arabidopsis	AT5G46450	NM_001344680.1:1..3270	NP_001332184	NLR	TIR-NLR	(TIR)(NBARC)(LRR)	TNL
Arabidopsis	AT5G46450	NM_001344679.1:14..3316	NP_001332185	NLR	TIR-NLR	(TIR)(NBARC)(LRR)	TNL
Arabidopsis	AT5G46450	NM_124015.2:14..3385	NP_199457	NLR	TIR-NLR	(TIR)(NBARC)(LRR)	TNL
Arabidopsis	AT5G46470	NM_124017.3:149..3532	NP_199459	NLR	TIR-NLR	(TIR)(NBARC)(LRR)	TNL
Arabidopsis	AT5G46490	NM_001344683.1:50..1801	NP_001330254	NLR	TIR-NLR	(TIR)(NBARC)	TN
Arabidopsis	AT5G46490	NM_001344684.1:50..1984	NP_001330255	NLR	TIR-NLR	(TIR)(NBARC)	TN
Arabidopsis	AT5G46490	NM_001344686.1:73..1887	NP_001330256	NLR	TIR-NLR	(TIR)(NBARC)	TN
Arabidopsis	AT5G46490	NM_001344681.1:33..1835	NP_001330257	NLR	TIR-NLR	(TIR)(NBARC)	TN
Arabidopsis	AT5G46490	NM_001344682.1:33..2018	NP_001330258	NLR	TIR-NLR	(TIR)(NBARC)	TN
Arabidopsis	AT5G46490	NM_001344685.1:42..1793	NP_001330259	NLR	TIR-NLR	(TIR)(NBARC)	TN
Arabidopsis	AT5G46490	NM_124019.1:73..1146	NP_568664	NLR	TIR-NLR	(TIR)(NBARC)	TN
Arabidopsis	AT5G46490	NM_203165.1:73..2649	NP_974894	NLR	TIR-NLR	(TIR)(NBARC)(LRR)	TNL
Arabidopsis	AT5G46510	NM_001344691.1:218..4150	NP_001331309	NLR	TIR-NLR	(TIR)(NBARC)(LRR)	TNL
Arabidopsis	AT5G46510	NM_124021.2:1..4062	NP_199463	NLR	TIR-NLR	(TIR)(NBARC)(LRR)	TNL
Arabidopsis	AT5G46520	NM_001344692.1:111..3731	NP_001330914	NLR	TIR-NLR	(TIR)(NBARC)(LRR)	TNL
Arabidopsis	AT5G46520	NM_124022.3:84..3590	NP_199464	NLR	TIR-NLR	(TIR)(NBARC)(LRR)	TNL
Arabidopsis	AT5G47250	NM_124096.4:310..2841	NP_199536	NLR	CC-NLR or CCR-NLR or CCG10-NLR	(NBARC)(LRR)	NL
Arabidopsis	AT5G47260	NM_124097.2:1..2847	NP_199537	NLR	CC-NLR or CCR-NLR or CCG10-NLR	(NBARC)(LRR)(PLOOP-OTHER)	NLO
Arabidopsis	AT5G47280	NM_124099.1:1..1872	NP_199539	NLR	CC-NLR or CCR-NLR or CCG10-NLR	(NBARC)(LRR)	NL
Arabidopsis	AT5G48620	NM_001344784.1:544..3270	NP_001331068	NLR	CC-NLR	(CC)(NBARC)(LRR)	CNL
Arabidopsis	AT5G48620	NM_001344783.1:611..3337	NP_001331069	NLR	CC-NLR	(CC)(NBARC)(LRR)	CNL
Arabidopsis	AT5G48620	NM_001344785.1:544..3270	NP_001331070	NLR	CC-NLR	(CC)(NBARC)(LRR)	CNL
Arabidopsis	AT5G48620	NM_001344786.1:163..2889	NP_001331071	NLR	CC-NLR	(CC)(NBARC)(LRR)	CNL
Arabidopsis	AT5G48620	NM_001344782.1:657..3383	NP_001331072	NLR	CC-NLR	(CC)(NBARC)(LRR)	CNL
Arabidopsis	AT5G48620	NM_124238.4:875..3601	NP_199673	NLR	CC-NLR	(CC)(NBARC)(LRR)	CNL
Arabidopsis	AT5G48770	NM_124254.2:1..3573	NP_199688	NLR	TIR-NLR	(TIR)(NBARC)(LRR)(LRR)	TNL
Arabidopsis	AT5G48780	NM_001203565.1:59..1978	NP_001190494	NLR	TIR-NLR	(TIR)(NBARC)(NBARC)	TNN
Arabidopsis	AT5G48780	NM_001344805.1:59..1888	NP_001318764	NLR	TIR-NLR	(TIR)(NBARC)(NBARC)	TNN
Arabidopsis	AT5G49140	NM_124291.2:1..2943	NP_199725	NLR	TIR-NLR	(TIR)(NBARC)(LRR)	TNL
Arabidopsis	AT5G51630	NM_001203587.1:315..3860	NP_001190516	NLR	TIR-NLR	(TIR)(NBARC)(LRR)	TNL
Arabidopsis	AT5G51630	NM_001344946.1:744..4241	NP_001330479	NLR	TIR-NLR	(TIR)(NBARC)(LRR)	TNL
Arabidopsis	AT5G51630	NM_001344947.1:550..3219	NP_001330480	NLR	TIR-NLR	(TIR)(NBARC)(LRR)	TNL
Arabidopsis	AT5G51630	NM_001344948.1:485..3982	NP_001330481	NLR	TIR-NLR	(TIR)(NBARC)(LRR)	TNL
Arabidopsis	AT5G51630	NM_124542.3:689..4216	NP_199976	NLR	TIR-NLR	(TIR)(NBARC)(LRR)	TNL
Arabidopsis	AT5G51630	NM_180841.3:887..4576	NP_851172	NLR	TIR-NLR	(TIR)(NBARC)(LRR)	TNL
Arabidopsis	AT5G56220	NM_001345187.1:725..3646	NP_001318809	degenerate NLR	TN (OTHER)	(TIR)(PLOOP)	TP
Arabidopsis	AT5G56220	NM_125005.4:984..3905	NP_200433	degenerate NLR	TN (OTHER)	(TIR)(PLOOP)	TP
Arabidopsis	AT5G58120	NM_125197.4:237..3377	NP_200620	NLR	TIR-NLR	(TIR)(NBARC)(LRR)	TNL
Arabidopsis	AT5G63020	NM_125696.4:120..2786	NP_201107	NLR	CC-NLR	(NBARC)(LRR)	NL
Arabidopsis	AT5G66630	NM_126061.3:73..2181	NP_201464	NLR	CCR-NLR	(RPW8)(NBARC)(OTHER)(OTHER)	RNO
Arabidopsis	AT5G66890	NM_126088.2:90..1337	NP_201490	degenerate NLR	CC-NLR or CCR-NLR or CCG10-NLR	(LRR)	L
Arabidopsis	AT5G66900	NM_001345809.1:49..1824	NP_001331502	NLR	CCR-NLR	(RPW8)(NBARC)	RN
Arabidopsis	AT5G66900	NM_001345808.1:58..2631	NP_001331503	NLR	CCR-NLR	(RPW8)(NBARC)(LRR)	RNL
Arabidopsis	AT5G66900	NM_126089.3:39..2468	NP_201491	NLR	CCR-NLR	(RPW8)(NBARC)(LRR)	RNL
Arabidopsis	AT5G66910	NM_126090.5:245..2692	NP_201492	NLR	CCR-NLR	(RPW8)(NBARC)(LRR)	RNL
Tomato	Bs4	NM_001329525.1:1..3441	NP_001316454	NLR	TIR-NLR	(TIR)(NBARC)(LRR)	TNL
Tomato	Bs4	XM_010322393.3:1787..5227	XP_010320695	NLR	TIR-NLR	(TIR)(NBARC)(LRR)	TNL
Tomato	Bs4	XM_026030917.1:362..3508	XP_025886702	NLR	TIR-NLR	(TIR)(NBARC)(LRR)	TNL
Tomato	Bs4	XM_026030918.1:362..3151	XP_025886703	NLR	TIR-NLR	(TIR)(NBARC)(LRR)	TNL
Tomato	Bs4	XM_026030919.1:362..3133	XP_025886704	NLR	TIR-NLR	(TIR)(NBARC)(LRR)	TNL
Tomato	help1	NM_001247907.1:65..3913	NP_001234836	NLR	CC-NLR	(CC)(NBARC)(LRR)	CNL
Tomato	LOC100037491	NM_001346499.1:20..4348	NP_001333428	NLR	CC-NLR	(R1)(CC)(NBARC)(LRR)	BCNL
Tomato	LOC100037731	NM_001247273.2:69..2735	NP_001234202	NLR	CC-NLR	(CC)(NBARC)(LRR)	CNL
Tomato	LOC101055591	NM_001302902.1:1..3828	NP_001289831	NLR	CC-NLR	(CC)(NBARC)(LRR)	CNL
Tomato	LOC101055591	XM_004247959.4:441..4277	XP_004248007	NLR	CC-NLR	(CC)(NBARC)(LRR)	CNL
Tomato	LOC101243750	XM_004248750.4:205..2862	XP_004248798	NLR	CC-NLR	(CC)(NBARC)(LRR)	CNL
Tomato	LOC101243759	XM_019211208.2:1607..4252	XP_019066753	NLR	CC-NLR	(CC)(NBARC)(LRR)	CNL
Tomato	LOC101243759	XM_026028173.1:1602..4247	XP_025883958	NLR	CC-NLR	(CC)(NBARC)(LRR)	CNL
Tomato	LOC101243759	XM_026028174.1:1058..3703	XP_025883959	NLR	CC-NLR	(CC)(NBARC)(LRR)	CNL
Tomato	LOC101244161	XM_019211304.2:565..3318	XP_019066849	NLR	CC-NLR	(CC)(NBARC)(LRR)	CNL
Tomato	LOC101244161	XM_019211305.2:1017..3770	XP_019066850	NLR	CC-NLR	(CC)(NBARC)(LRR)	CNL
Tomato	LOC101244161	XM_026028561.1:174..2927	XP_025884346	NLR	CC-NLR	(CC)(NBARC)(LRR)	CNL
Tomato	LOC101244352	XM_004235091.4:69..4094	XP_004235139	NLR	CC-NLR	(CC)(NBARC)(LRR)(LRR)	CNL
Tomato	LOC101244352	XM_010319782.3:69..4094	XP_010318084	NLR	CC-NLR	(CC)(NBARC)(LRR)(LRR)	CNL
Tomato	LOC101244352	XM_010319783.3:69..4094	XP_010318085	NLR	CC-NLR	(CC)(NBARC)(LRR)(LRR)	CNL
Tomato	LOC101244352	XM_010319785.3:69..4094	XP_010318087	NLR	CC-NLR	(CC)(NBARC)(LRR)(LRR)	CNL
Tomato	LOC101244352	XM_026029904.1:69..4094	XP_025885689	NLR	CC-NLR	(CC)(NBARC)(LRR)(LRR)	CNL
Tomato	LOC101244352	XM_026029905.1:69..4094	XP_025885690	NLR	CC-NLR	(CC)(NBARC)(LRR)(LRR)	CNL
Tomato	LOC101244352	XM_026029906.1:69..4094	XP_025885691	NLR	CC-NLR	(CC)(NBARC)(LRR)(LRR)	CNL
Tomato	LOC101244352	XM_026029907.1:69..4094	XP_025885692	NLR	CC-NLR	(CC)(NBARC)(LRR)(LRR)	CNL
Tomato	LOC101244352	XM_026029908.1:69..4094	XP_025885693	NLR	CC-NLR	(CC)(NBARC)(LRR)(LRR)	CNL
Tomato	LOC101244352	XM_026029909.1:69..4094	XP_025885694	NLR	CC-NLR	(CC)(NBARC)(LRR)(LRR)	CNL
Tomato	LOC101244633	XM_004249666.4:146..3163	XP_004249714	NLR	CC-NLR or CCR-NLR or CCG10-NLR	(NBARC)(LRR)	NL
Tomato	LOC101244666	XM_019214017.2:1020..6083	XP_019069562	NLR	CC-NLR	(R1)(CC)(CC)(NBARC)(LRR)	BCCNL
Tomato	LOC101244742	XM_004233778.4:139..768	XP_004233826	TX	TX	(TIR)	T
Tomato	LOC101244988	XM_026032876.1:1211..4459	XP_025888661	NLR	TIR-NLR	(TIR)(NBARC)(LRR)	TNL
Tomato	LOC101245131	XM_004234191.4:452..3064	XP_004234239	NLR	CC-NLR or CCR-NLR or CCG10-NLR	(NBARC)(LRR)	NL
Tomato	LOC101245185	XM_004244372.4:264..3047	XP_004244420	NLR	CC-NLR	(CC)(NBARC)(LRR)	CNL
Tomato	LOC101245240	XM_004252975.4:56..1198	XP_004253023	TX	TX	(TIR)(OTHER)	TO
Tomato	LOC101245844	XM_010322268.3:217..3882	XP_010320570	NLR	CC-NLR	(R1)(CC)(NBARC)(LRR)	BCNL
Tomato	LOC101245948	XM_026031173.1:125..799	XP_025886958	NLR	UNDETERMINED	(NBARC)	N
Tomato	LOC101246158	XM_004244317.2:402..1028	XP_004244365	TX	TX	(TIR)	T
Tomato	LOC101246181	XM_004247831.4:94..2640	XP_004247879	NLR	CC-NLR	(CC)(NBARC)(LRR)	CNL
Tomato	LOC101246197	XM_010314011.3:249..3947	XP_010312313	NLR	CC-NLR	(CC)(NBARC)(LRR)(LRR)	CNL
Tomato	LOC101246197	XM_010314012.3:249..3947	XP_010312314	NLR	CC-NLR	(CC)(NBARC)(LRR)(LRR)	CNL
Tomato	LOC101246197	XM_010314013.3:244..3930	XP_010312315	NLR	CC-NLR	(CC)(NBARC)(LRR)(LRR)	CNL
Tomato	LOC101246269	XM_010326189.3:804..3431	XP_010324491	NLR	CC-NLR	(CC)(NBARC)(LRR)	CNL
Tomato	LOC101246473	XM_004247832.4:42..2609	XP_004247880	NLR	CC-NLR	(CC)(NBARC)(LRR)	CNL
Tomato	LOC101246552	XM_010326190.3:605..4114	XP_010324492	NLR	TIR-NLR	(TIR)(NBARC)(LRR)	TNL
Tomato	LOC101246552	XM_026032546.1:605..3913	XP_025888331	NLR	TIR-NLR	(TIR)(NBARC)(LRR)	TNL
Tomato	LOC101246620	XM_026030552.1:16..3627	XP_025886337	NLR	CC-NLR	(R1)(CC)(NBARC)(LRR)	BCNL
Tomato	LOC101246739	XM_019215071.2:102..3014	XP_019070616	NLR	UNDETERMINED	(NBARC)(LRR)	NL
Tomato	LOC101246761	XM_004247833.4:270..2822	XP_004247881	NLR	CC-NLR	(CC)(NBARC)(LRR)	CNL
Tomato	LOC101246773	XM_004231245.4:219..3872	XP_004231293	NLR	TIR-NLR	(TIR)(NBARC)(LRR)	TNL
Tomato	LOC101246773	XM_026032878.1:3..3341	XP_025888663	NLR	TIR-NLR	(TIR)(NBARC)(LRR)	TNL
Tomato	LOC101246977	XM_010317386.3:100..3768	XP_010315688	NLR	TIR-NLR	(TIR)(NBARC)(LRR)	TNL
Tomato	LOC101246977	XM_010317387.3:96..3752	XP_010315689	NLR	TIR-NLR	(TIR)(NBARC)(LRR)	TNL
Tomato	LOC101247207	XM_010321126.3:91..2730	XP_010319428	NLR	CC-NLR	(CC)(NBARC)(LRR)	CNL
Tomato	LOC101247515	XM_004236910.3:133..2742	XP_004236958	NLR	CC-NLR	(CC)(NBARC)(LRR)	CNL
Tomato	LOC101247516	XM_026030451.1:1..2547	XP_025886236	NLR	CC-NLR	(CC)(NBARC)(LRR)	CNL
Tomato	LOC101247808	XM_004236911.4:27..2681	XP_004236959	NLR	CC-NLR	(CC)(NBARC)(LRR)	CNL
Tomato	LOC101247810	XM_026030598.1:115..2625	XP_025886383	NLR	CC-NLR	(CC)(NBARC)(LRR)	CNL
Tomato	LOC101248007	XM_004237536.4:974..4438	XP_004237584	NLR	TIR-NLR	(TIR)(NBARC)(LRR)(LRR)	TNL
Tomato	LOC101248228	XM_019215180.2:239..6079	XP_019070725	NLR	CC-NLR	(CC)(NBARC)(LRR)(CC)(NBARC)(LRR)	CNLCNL
Tomato	LOC101248239	XM_026032946.1:56..3247	XP_025888731	NLR	TIR-NLR	(TIR)(NBARC)(LRR)	TNL
Tomato	LOC101248269	XM_026028184.1:74..2740	XP_025883969	NLR	CC-NLR	(CC)(NBARC)(LRR)	CNL
Tomato	LOC101248357	XM_004233715.4:177..3863	XP_004233763	NLR	TIR-NLR	(TIR)(NBARC)(LRR)	TNL
Tomato	LOC101248618	XM_026032920.1:1315..2238	XP_025888705	NLR	CC-NLR or CCR-NLR or CCG10-NLR	(NBARC)	N
Tomato	LOC101248751	XM_026028783.1:220..5142	XP_025884568	NLR	CC-NLR or CCR-NLR or CCG10-NLR	(NBARC)(LRR)(LRR)(LRR)(LRR)	NL
Tomato	LOC101248816	XM_026033011.1:16..2556	XP_025888796	NLR	CC-NLR	(CC)(NBARC)(LRR)	CNL
Tomato	LOC101248861	XM_004253072.4:311..3268	XP_004253120	NLR	CC-NLR	(NBARC)(LRR)	NL
Tomato	LOC101248869	XM_010321127.3:92..2641	XP_010319429	NLR	CC-NLR	(CC)(NBARC)(LRR)	CNL
Tomato	LOC101248920	XM_004247995.4:287..4024	XP_004248043	NLR	CC-NLR	(CC)(NBARC)(LRR)	CNL
Tomato	LOC101249000	XM_004246032.4:1951..4566	XP_004246080	NLR	CC-NLR	(CC)(NBARC)(LRR)	CNL
Tomato	LOC101249231	XM_004250361.4:118..2649	XP_004250409	NLR	CC-NLR	(CC)(NBARC)(LRR)	CNL
Tomato	LOC101250275	XM_026028234.1:1028..4282	XP_025884019	NLR	CC-NLR	(NBARC)(LRR)	NL
Tomato	LOC101250459	XM_019211862.2:518..2875	XP_019067407	NLR	CC-NLR	(CC)(NBARC)(LRR)	CNL
Tomato	LOC101250509	XM_019213802.2:896..3868	XP_019069347	NLR	CC-NLR	(CC)(NBARC)(LRR)	CNL
Tomato	LOC101250562	XM_010318103.3:1617..4406	XP_010316405	NLR	CC-NLR	(NBARC)(LRR)	NL
Tomato	LOC101250562	XM_010318104.3:884..3673	XP_010316406	NLR	CC-NLR	(NBARC)(LRR)	NL
Tomato	LOC101250562	XM_010318105.3:1520..4309	XP_010316407	NLR	CC-NLR	(NBARC)(LRR)	NL
Tomato	LOC101250562	XM_019212392.2:1364..4153	XP_019067937	NLR	CC-NLR	(NBARC)(LRR)	NL
Tomato	LOC101250562	XM_026029508.1:1544..4333	XP_025885293	NLR	CC-NLR	(NBARC)(LRR)	NL
Tomato	LOC101250682	XM_010321024.2:107..2638	XP_010319326	NLR	CC-NLR	(CC)(NBARC)(LRR)	CNL
Tomato	LOC101250981	XM_004237123.1:1..390	XP_004237171	NLR	UNDETERMINED	(NBARC)	N
Tomato	LOC101251707	XM_004245875.4:1..2967	XP_004245923	NLR	CC-NLR	(CC)(NBARC)(LRR)	CNL
Tomato	LOC101251733	XM_004232008.4:193..2730	XP_004232056	NLR	CCR-NLR	(RPW8)(NBARC)(LRR)	RNL
Tomato	LOC101251780	XM_019213857.2:177..3905	XP_019069402	NLR	CC-NLR	(CC)(NBARC)(LRR)	CNL
Tomato	LOC101251930	XM_026028964.1:282..6674	XP_025884749	NLR	TIR-NLR	(TIR)(NBARC)(TIR)(NBARC)(LRR)	TNTNL
Tomato	LOC101252249	XM_026028316.1:1515..4091	XP_025884101	NLR	CC-NLR or CCR-NLR or CCG10-NLR	(NBARC)(LRR)	NL
Tomato	LOC101252402	XM_019214277.2:1..3060	XP_019069822	NLR	UNDETERMINED	(NBARC)(LRR)	NL
Tomato	LOC101252656	XM_026028243.1:357..3110	XP_025884028	NLR	CC-NLR or CCR-NLR or CCG10-NLR	(NBARC)(LRR)	NL
Tomato	LOC101252656	XM_026028244.1:357..3110	XP_025884029	NLR	CC-NLR or CCR-NLR or CCG10-NLR	(NBARC)(LRR)	NL
Tomato	LOC101252824	XM_004230354.4:146..3631	XP_004230402	NLR	TIR-NLR	(TIR)(NBARC)(LRR)	TNL
Tomato	LOC101252871	XM_019213378.1:1..1431	XP_019068923	degenerate NLR	CC-NLR	(CC)(PLOOP)	CP
Tomato	LOC101252874	XM_010322406.3:81..2681	XP_010320708	NLR	CC-NLR	(CC)(NBARC)(LRR)	CNL
Tomato	LOC101252953	XM_026028068.1:153..7724	XP_025883853	NLR	CC-NLR	(CC)(NBARC)(LRR)(CC)(NBARC)(LRR)	CNLCNL
Tomato	LOC101253178	XM_010320912.3:178..2826	XP_010319214	NLR	CC-NLR	(CC)(NBARC)(LRR)	CNL
Tomato	LOC101253355	XM_004251485.4:353..3145	XP_004251533	NLR	CC-NLR	(CC)(NBARC)(LRR)	CNL
Tomato	LOC101253355	XM_026028694.1:353..3145	XP_025884479	NLR	CC-NLR	(CC)(NBARC)(LRR)	CNL
Tomato	LOC101253474	XM_019213321.2:171..2894	XP_019068866	NLR	CC-NLR	(CC)(NBARC)(LRR)	CNL
Tomato	LOC101253474	XM_019213322.2:133..2856	XP_019068867	NLR	CC-NLR	(CC)(NBARC)(LRR)	CNL
Tomato	LOC101253784	XM_010322337.3:213..4487	XP_010320639	NLR	TIR-NLR	(TIR)(NBARC)(LRR)	TNL
Tomato	LOC101253784	XM_026031019.1:92..3889	XP_025886804	NLR	UNDETERMINED	(NBARC)(LRR)	NL
Tomato	LOC101253873	XM_004252447.4:440..4519	XP_004252495	NLR	CC-NLR or CCR-NLR or CCG10-NLR	(NBARC)(LRR)(LRR)	NL
Tomato	LOC101254091	XM_004239319.3:133..4230	XP_004239367	NLR	TIR-NLR	(TIR)(NBARC)(LRR)	TNL
Tomato	LOC101254517	XM_004228761.4:65..4045	XP_004228809	NLR	TIR-NLR	(TIR)(NBARC)(LRR)	TNL
Tomato	LOC101254709	XM_004243735.4:9..3452	XP_004243783	NLR	TIR-NLR	(TIR)(NBARC)(LRR)	TNL
Tomato	LOC101255502	XM_010324473.3:155..>1945	XP_010322775	NLR	CC-NLR	(CC)(NBARC)	CN
Tomato	LOC101255563	XM_010315680.3:1127..2707	XP_010313982	degenerate NLR	CC-NLR or CCR-NLR or CCG10-NLR	(LRR)	L
Tomato	LOC101255639	XM_010315913.3:208..3732	XP_010314215	NLR	TIR-NLR	(TIR)(NBARC)(LRR)	TNL
Tomato	LOC101255639	XM_026033084.1:256..3780	XP_025888869	NLR	TIR-NLR	(TIR)(NBARC)(LRR)	TNL
Tomato	LOC101255934	XM_026028965.1:51..2045	XP_025884750	NLR	TIR-NLR	(TIR)(NBARC)(LRR)	TNL
Tomato	LOC101256122	XM_019215571.1:1..3555	XP_019071116	NLR	CC-NLR	(CC)(NBARC)(LRR)	CNL
Tomato	LOC101256900	XM_004244660.4:236..3013	XP_004244708	NLR	UNDETERMINED	(NBARC)(LRR)	NL
Tomato	LOC101256900	XM_010326278.3:205..2982	XP_010324580	NLR	UNDETERMINED	(NBARC)(LRR)	NL
Tomato	LOC101256900	XM_026032562.1:240..3017	XP_025888347	NLR	UNDETERMINED	(NBARC)(LRR)	NL
Tomato	LOC101256949	XM_010315373.3:141..2945	XP_010313675	NLR	CC-NLR	(CC)(NBARC)(LRR)	CNL
Tomato	LOC101256949	XM_026028778.1:638..3442	XP_025884563	NLR	CC-NLR	(CC)(NBARC)(LRR)	CNL
Tomato	LOC101257556	XM_019213366.2:123..3434	XP_019068911	NLR	CC-NLR	(CC)(NBARC)(LRR)	CNL
Tomato	LOC101257618	XM_019212167.2:65..3139	XP_019067712	NLR	CC-NLR or CCR-NLR or CCG10-NLR	(NBARC)(LRR)	NL
Tomato	LOC101257665	XM_019213893.2:151..7938	XP_019069438	NLR	CC-NLR	(R1)(CC)(CC)(NBARC)(LRR)	BCCNL
Tomato	LOC101257665	XM_026031027.1:248..8035	XP_025886812	NLR	CC-NLR	(R1)(CC)(CC)(NBARC)(LRR)	BCCNL
Tomato	LOC101257686	XM_004244579.4:281..3415	XP_004244627	MLKL	MLKL	(MLKL)(PKin)	MO
Tomato	LOC101257742	XM_026030282.1:1..2640	XP_025886067	NLR	CC-NLR or CCR-NLR or CCG10-NLR	(NBARC)(LRR)	NL
Tomato	LOC101258147	XM_004237141.4:104..2776	XP_004237189	NLR	CC-NLR	(CC)(NBARC)(LRR)	CNL
Tomato	LOC101258147	XM_010321078.3:105..2777	XP_010319380	NLR	CC-NLR	(CC)(NBARC)(LRR)	CNL
Tomato	LOC101258452	XM_026030559.1:91..3804	XP_025886344	NLR	CC-NLR	(CC)(NBARC)(LRR)	CNL
Tomato	LOC101258467	XM_004242202.4:472..2760	XP_004242250	NLR	CC-NLR	(NBARC)(LRR)	NL
Tomato	LOC101258676	XM_004244280.4:1074..3974	XP_004244328	degenerate NLR	TN (OTHER)	(TIR)(PLOOP)	TP
Tomato	LOC101258719	XM_004250528.4:215..3571	XP_004250576	NLR	TIR-NLR	(TIR)(NBARC)(LRR)	TNL
Tomato	LOC101258719	XM_010314504.3:214..3330	XP_010312806	NLR	TIR-NLR	(TIR)(NBARC)(LRR)	TNL
Tomato	LOC101258744	XM_026030437.1:1..3102	XP_025886222	NLR	CC-NLR	(CC)(NBARC)(LRR)	CNL
Tomato	LOC101258764	XM_004242203.4:280..2571	XP_004242251	NLR	CC-NLR	(NBARC)(LRR)	NL
Tomato	LOC101259056	XM_004242204.4:152..2407	XP_004242252	NLR	CC-NLR	(NBARC)(LRR)	NL
Tomato	LOC101259277	XM_004228451.4:113..4120	XP_004228499	NLR	TIR-NLR	(TIR)(NBARC)(LRR)(LRR)	TNL
Tomato	LOC101259371	XM_010328927.3:469..3450	XP_010327229	RPW8	RPW8	(RPW8)(OTHER)	RO
Tomato	LOC101259645	XM_019214224.2:86..2371	XP_019069769	NLR	CC-NLR	(NBARC)(LRR)	NL
Tomato	LOC101259645	XM_026031571.1:125..2410	XP_025887356	NLR	CC-NLR	(NBARC)(LRR)	NL
Tomato	LOC101259700	XM_004250464.3:1..2724	XP_004250512	NLR	CC-NLR	(CC)(NBARC)(LRR)	CNL
Tomato	LOC101259727	XM_004253107.4:154..2109	XP_004253155	degenerate NLR	CC-NLR or CCR-NLR or CCG10-NLR	(LRR)	L
Tomato	LOC101259964	XM_010327091.3:797..3790	XP_010325393	NLR	TN (OTHER)	(TIR)(NBARC)	TN
Tomato	LOC101259964	XM_019215347.2:636..3629	XP_019070892	NLR	TN (OTHER)	(TIR)(NBARC)	TN
Tomato	LOC101259993	XM_010317401.3:153..3365	XP_010315703	NLR	UNDETERMINED	(NBARC)(LRR)	NL
Tomato	LOC101259993	XM_026029204.1:153..3365	XP_025884989	NLR	UNDETERMINED	(NBARC)(LRR)	NL
Tomato	LOC101259993	XM_026029205.1:153..3365	XP_025884990	NLR	UNDETERMINED	(NBARC)(LRR)	NL
Tomato	LOC101259993	XM_026029206.1:153..3365	XP_025884991	NLR	UNDETERMINED	(NBARC)(LRR)	NL
Tomato	LOC101259993	XM_026029207.1:153..3356	XP_025884992	NLR	UNDETERMINED	(NBARC)(LRR)	NL
Tomato	LOC101259993	XM_026029208.1:153..2876	XP_025884993	NLR	UNDETERMINED	(NBARC)(LRR)	NL
Tomato	LOC101260001	XM_010314205.3:67..2691	XP_010312507	NLR	CC-NLR	(CC)(NBARC)(LRR)	CNL
Tomato	LOC101260001	XM_019211150.2:68..2692	XP_019066695	NLR	CC-NLR	(CC)(NBARC)(LRR)	CNL
Tomato	LOC101260277	XM_010328774.3:918..3557	XP_010327076	NLR	CC-NLR	(CC)(NBARC)(LRR)	CNL
Tomato	LOC101260401	XM_004233822.1:1..2469	XP_004233870	NLR	CC-NLR	(NBARC)(LRR)	NL
Tomato	LOC101260422	XM_004237296.1:1..966	XP_004237344	NLR	CC-NLR or CCR-NLR or CCG10-NLR	(NBARC)	N
Tomato	LOC101260638	XM_004238900.4:117..2792	XP_004238948	NLR	CC-NLR	(CC)(NBARC)(LRR)	CNL
Tomato	LOC101261232	XM_004239340.4:353..6070	XP_004239388	NLR	CC-NLR	(R1)(CC)(NBARC)(LRR)(NBARC)(LRR)	BCNLNL
Tomato	LOC101261341	XM_004243445.4:500..3076	XP_004243493	NLR	CC-NLR	(CC)(NBARC)(LRR)	CNL
Tomato	LOC101261816	XM_004239341.4:104..3817	XP_004239389	NLR	CC-NLR	(R1)(CC)(NBARC)(LRR)	BCNL
Tomato	LOC101261816	XM_010322384.3:104..3811	XP_010320686	NLR	CC-NLR	(R1)(CC)(NBARC)(LRR)	BCNL
Tomato	LOC101262114	XM_004239342.4:156..3737	XP_004239390	NLR	CC-NLR	(R1)(CC)(NBARC)(LRR)	BCNL
Tomato	LOC101262178	XM_004233828.4:412..2649	XP_004233876	NLR	CC-NLR or CCR-NLR or CCG10-NLR	(NBARC)(LRR)	NL
Tomato	LOC101262202	XM_004236873.4:131..3931	XP_004236921	NLR	CC-NLR	(CC)(NBARC)(LRR)	CNL
Tomato	LOC101262610	XM_004237154.4:30..3785	XP_004237202	NLR	TIR-NLR	(TIR)(NBARC)(LRR)	TNL
Tomato	LOC101262730	XM_010324556.3:192..2801	XP_010322858	NLR	CC-NLR	(CC)(NBARC)(LRR)	CNL
Tomato	LOC101263014	XM_019213273.2:566..3103	XP_019068818	NLR	CC-NLR	(CC)(NBARC)(LRR)	CNL
Tomato	LOC101263305	XM_004236790.3:68..2590	XP_004236838	NLR	CC-NLR	(CC)(NBARC)(LRR)	CNL
Tomato	LOC101263313	XM_004238909.3:167..2410	XP_004238957	NLR	CC-NLR	(NBARC)(LRR)	NL
Tomato	LOC101263321	XM_019213788.2:391..4020	XP_019069333	NLR	CC-NLR	(NBARC)(LRR)	NL
Tomato	LOC101263412	XM_019213772.2:49..3777	XP_019069317	NLR	CC-NLR	(R1)(CC)(NBARC)(LRR)	BCNL
Tomato	LOC101263413	XM_004239068.3:248..5725	XP_004239116	NLR	CC-NLR	(CC)(CC)(NBARC)(LRR)	CCNL
Tomato	LOC101263413	XM_010322623.2:248..5725	XP_010320925	NLR	CC-NLR	(CC)(CC)(NBARC)(LRR)	CCNL
Tomato	LOC101263545	XM_010326001.2:1..2850	XP_010324303	NLR	CC-NLR	(CC)(NBARC)(LRR)	CNL
Tomato	LOC101263609	XM_010322475.3:502..2277	XP_010320777	NLR	CC-NLR or CCR-NLR or CCG10-NLR	(NBARC)(LRR)	NL
Tomato	LOC101263647	XM_004231069.4:180..2822	XP_004231117	NLR	CC-NLR	(CC)(NBARC)(LRR)	CNL
Tomato	LOC101263874	XM_004251182.4:241..4206	XP_004251230	NLR	CC-NLR	(CC)(NBARC)(LRR)	CNL
Tomato	LOC101263906	XM_004238912.4:173..2278	XP_004238960	NLR	CC-NLR	(NBARC)(LRR)	NL
Tomato	LOC101263906	XM_010322478.3:196..2361	XP_010320780	NLR	CC-NLR	(NBARC)(LRR)	NL
Tomato	LOC101263906	XM_010322479.3:196..2361	XP_010320781	NLR	CC-NLR	(NBARC)(LRR)	NL
Tomato	LOC101264143	XM_010327066.3:224..3139	XP_010325368	MLKL	MLKL	(MLKL)(PKin)	MO
Tomato	LOC101264143	XM_019215271.2:185..3100	XP_019070816	MLKL	MLKL	(MLKL)(PKin)	MO
Tomato	LOC101264143	XM_019215272.2:185..3088	XP_019070817	MLKL	MLKL	(MLKL)(PKin)	MO
Tomato	LOC101264157	XM_026032990.1:206..3919	XP_025888775	NLR	CC-NLR	(CC)(NBARC)(LRR)	CNL
Tomato	LOC101264270	XM_004231629.4:81..3725	XP_004231677	NLR	TIR-NLR	(TIR)(NBARC)(LRR)	TNL
Tomato	LOC101264270	XM_026029194.1:83..3718	XP_025884979	NLR	TIR-NLR	(TIR)(NBARC)(LRR)	TNL
Tomato	LOC101264291	XM_004233998.4:115..2715	XP_004234046	NLR	CC-NLR	(CC)(NBARC)(LRR)	CNL
Tomato	LOC101264419	XM_004238141.2:96..2585	XP_004238189	NLR	CCR-NLR	(RPW8)(NBARC)(LRR)	RNL
Tomato	LOC101264592	XM_004233999.3:30..2507	XP_004234047	NLR	CC-NLR or CCR-NLR or CCG10-NLR	(NBARC)(LRR)	NL
Tomato	LOC101264815	XM_019213304.2:47..1285	XP_019068849	NLR	CC-NLR	(CC)(NBARC)	CN
Tomato	LOC101265123	XM_004237100.1:1..2646	XP_004237148	NLR	CC-NLR	(CC)(NBARC)(LRR)	CNL
Tomato	LOC101265134	XM_019213961.1:1..3855	XP_019069506	NLR	CC-NLR	(CC)(NBARC)(LRR)	CNL
Tomato	LOC101265531	XM_010321022.3:586..3120	XP_010319324	NLR	CC-NLR	(CC)(NBARC)(LRR)	CNL
Tomato	LOC101265578	XM_010323191.3:523..2799	XP_010321493	NLR	TIR-NLR	(TIR)(NBARC)(LRR)	TNL
Tomato	LOC101265641	XM_004239421.4:141..3743	XP_004239469	NLR	CC-NLR	(R1)(CC)(NBARC)(LRR)	BCNL
Tomato	LOC101265641	XM_026031080.1:146..3259	XP_025886865	NLR	CC-NLR	(R1)(CC)(NBARC)(LRR)	BCNL
Tomato	LOC101265700	XM_019211002.2:127..8742	XP_019066547	NLR	TIR-NLR	(TIR)(NBARC)(LRR)(TIR)(NBARC)(LRR)(LRR)	TNLTNL
Tomato	LOC101266042	XM_004242996.4:223..2892	XP_004243044	NLR	CC-NLR	(CC)(NBARC)(LRR)	CNL
Tomato	LOC101266073	XM_004248126.4:202..2871	XP_004248174	NLR	CC-NLR	(NBARC)(LRR)	NL
Tomato	LOC101266073	XM_019216093.2:184..2853	XP_019071638	NLR	CC-NLR	(NBARC)(LRR)	NL
Tomato	LOC101266073	XM_019216094.2:211..2880	XP_019071639	NLR	CC-NLR	(NBARC)(LRR)	NL
Tomato	LOC101266073	XM_019216095.2:211..2880	XP_019071640	NLR	CC-NLR	(NBARC)(LRR)	NL
Tomato	LOC101266221	XM_010322598.3:187..4674	XP_010320900	NLR	CC-NLR	(R1)(CC)(NBARC)(LRR)	BCNL
Tomato	LOC101266221	XM_010322599.3:187..4668	XP_010320901	NLR	CC-NLR	(R1)(CC)(NBARC)(LRR)	BCNL
Tomato	LOC101266221	XM_026031082.1:210..3827	XP_025886867	NLR	CC-NLR	(R1)(CC)(NBARC)	BCN
Tomato	LOC101266319	XM_010316471.3:231..3197	XP_010314773	NLR	CC-NLR	(CC)(NBARC)(LRR)	CNL
Tomato	LOC101266346	XM_004242997.1:1..1422	XP_004243045	NLR	CC-NLR or CCR-NLR or CCG10-NLR	(NBARC)(LRR)	NL
Tomato	LOC101266368	XM_004248127.4:185..2848	XP_004248175	NLR	CC-NLR	(CC)(NBARC)(LRR)	CNL
Tomato	LOC101266373	XM_010329273.3:126..2498	XP_010327575	NLR	CC-NLR	(CC)(NBARC)(LRR)	CNL
Tomato	LOC101266616	XM_004253129.4:102..1235	XP_004253177	TX	TX	(TIR)(OTHER)	TO
Tomato	LOC101266929	XM_026030611.1:232..2919	XP_025886396	NLR	CC-NLR	(CC)(NBARC)(LRR)	CNL
Tomato	LOC101267108	XM_004237169.4:215..8497	XP_004237217	NLR	CC-NLR or CCR-NLR or CCG10-NLR	(NBARC)(LRR)(NBARC)(LRR)(LRR)	NLNL
Tomato	LOC101267136	XM_004243381.3:228..2825	XP_004243429	NLR	CC-NLR	(CC)(NBARC)(LRR)	CNL
Tomato	LOC101267186	XM_004232385.4:242..2794	XP_004232433	NLR	CC-NLR	(CC)(NBARC)(LRR)	CNL
Tomato	LOC101267236	XM_004239358.1:1..1701	XP_004239406	NLR	CC-NLR or CCR-NLR or CCG10-NLR	(NBARC)(LRR)	NL
Tomato	LOC101267424	XM_004243382.4:184..2838	XP_004243430	NLR	CC-NLR	(CC)(NBARC)(LRR)	CNL
Tomato	LOC101267658	XM_026027666.1:345..1202	XP_025883451	NLR	UNDETERMINED	(NBARC)	N
Tomato	LOC101267766	XM_026028132.1:1..3429	XP_025883917	NLR	TIR-NLR	(TIR)(NBARC)(LRR)	TNL
Tomato	LOC101267766	XM_026028133.1:1..3210	XP_025883918	NLR	TIR-NLR	(TIR)(NBARC)(LRR)	TNL
Tomato	LOC101267895	XM_019213813.2:76..3804	XP_019069358	NLR	CC-NLR	(CC)(NBARC)(LRR)	CNL
Tomato	LOC101267895	XM_026031225.1:76..3807	XP_025887010	NLR	CC-NLR	(CC)(NBARC)(LRR)	CNL
Tomato	LOC101268106	XM_004239756.4:195..3881	XP_004239804	NLR	CC-NLR	(NBARC)(LRR)	NL
Tomato	LOC101268149	XM_019215618.2:34..2607	XP_019071163	NLR	CC-NLR or CCR-NLR or CCG10-NLR	(NBARC)(LRR)	NL
Tomato	LOC101268158	XM_019210877.2:172..2718	XP_019066422	NLR	CC-NLR	(CC)(NBARC)(LRR)	CNL
Tomato	LOC101268573	XM_026031093.1:274..5265	XP_025886878	NLR	CC-NLR	(CC)(CC)(NBARC)(LRR)	CCNL
Tomato	LOC101268577	XM_019213859.2:87..3830	XP_019069404	NLR	CC-NLR	(CC)(NBARC)(LRR)	CNL
Tomato	LOC101268628	XM_004231521.4:159..2948	XP_004231569	NLR	CC-NLR	(CC)(NBARC)(LRR)	CNL
Tomato	LOC101268751	XM_004252969.4:182..769	XP_004253017	TX	TX	(TIR)	T
Tomato	LOC101268870	XM_004240157.4:91..3822	XP_004240205	NLR	CC-NLR	(CC)(NBARC)(LRR)	CNL
Tomato	LOC101268870	XM_010323098.3:109..3702	XP_010321400	NLR	CC-NLR	(CC)(NBARC)(LRR)	CNL
Tomato	LOC101268870	XM_010323099.3:109..3639	XP_010321401	NLR	CC-NLR	(CC)(NBARC)(LRR)	CNL
Tomato	LOC101268870	XM_026031263.1:90..3824	XP_025887048	NLR	CC-NLR	(CC)(NBARC)(LRR)	CNL
Tomato	LOC104645205	XM_010316424.3:313..1050	XP_010314726	degenerate NLR	CC-NLR	(CC)(PLOOP)	CP
Tomato	LOC104645842	XM_010318502.3:131..610	XP_010316804	RPW8	RPW8	(RPW8)	R
Tomato	LOC104645852	XM_010318522.3:372..3161	XP_010316824	NLR	CC-NLR	(NBARC)(LRR)	NL
Tomato	LOC104645852	XM_019212284.2:1120..3909	XP_019067829	NLR	CC-NLR	(NBARC)(LRR)	NL
Tomato	LOC104645852	XM_019212285.2:867..3656	XP_019067830	NLR	CC-NLR	(NBARC)(LRR)	NL
Tomato	LOC104645852	XM_019212286.2:625..3414	XP_019067831	NLR	CC-NLR	(NBARC)(LRR)	NL
Tomato	LOC104645852	XM_026029368.1:878..3667	XP_025885153	NLR	CC-NLR	(NBARC)(LRR)	NL
Tomato	LOC104646714	XM_019213275.2:281..2815	XP_019068820	NLR	CC-NLR	(CC)(NBARC)(LRR)	CNL
Tomato	LOC104646714	XM_026030589.1:281..2815	XP_025886374	NLR	CC-NLR	(CC)(NBARC)(LRR)	CNL
Tomato	LOC104647504	XM_010322931.1:1..384	XP_010321233	NLR	UNDETERMINED	(NBARC)	N
Tomato	LOC104648396	XM_026032227.1:1..3606	XP_025888012	NLR	TIR-NLR	(TIR)(NBARC)(LRR)	TNL
Tomato	LOC104649414	XM_010328554.3:441..2513	XP_010326856	MLKL	MLKL	(MLKL)(PKin)	MO
Tomato	LOC104649414	XM_026032110.1:441..2513	XP_025887895	MLKL	MLKL	(MLKL)(PKin)	MO
Tomato	LOC104649499	XM_010328945.1:1..483	XP_010327247	NLR	UNDETERMINED	(NBARC)	N
Tomato	LOC109118687	XM_010316709.2:74..3064	XP_010315011	NLR	CC-NLR	(CC)(NBARC)(LRR)	CNL
Tomato	LOC109118707	XM_019215452.2:64..2973	XP_019070997	NLR	CC-NLR	(CC)(NBARC)(LRR)	CNL
Tomato	LOC109118728	XM_019213274.2:110..2659	XP_019068819	NLR	CC-NLR	(CC)(NBARC)(LRR)	CNL
Tomato	LOC109118745	XM_019213303.2:5..2848	XP_019068848	NLR	CC-NLR	(CC)(NBARC)(LRR)	CNL
Tomato	LOC109118962	XM_019211003.2:1..3384	XP_019066548	NLR	TIR-NLR	(TIR)(NBARC)(LRR)	TNL
Tomato	LOC109119058	XM_026028658.1:707..1315	XP_025884443	NLR	UNDETERMINED	(NBARC)	N
Tomato	LOC109119487	XM_019212046.1:1..1293	XP_019067591	NLR	CC-NLR	(CC)(NBARC)	CN
Tomato	LOC109119695	XM_019212599.1:1..1110	XP_019068144	NLR	CC-NLR	(CC)(NBARC)	CN
Tomato	LOC109120667	XM_019214671.1:1..1755	XP_019070216	NLR	UNDETERMINED	(NBARC)(LRR)	NL
Tomato	LOC109120916	XM_019215181.1:1..531	XP_019070726	NLR	CC-NLR	(NBARC)	N
Tomato	LOC112940034	XM_026032522.1:1..2967	XP_025888307	NLR	CC-NLR	(CC)(NBARC)(LRR)	CNL
Tomato	LOC112940071	XM_026032059.1:323..805	XP_025887844	TX	TX	(TIR)	T
Tomato	LOC112941326	XM_026030586.1:38..670	XP_025886371	NLR	CC-NLR	(NBARC)	N
Tomato	LOC112941525	XM_026031030.1:225..890	XP_025886815	CCX	CCX	(R1)	B
Tomato	LOC543787	XM_004237140.4:206..3619	XP_004237188	NLR	CC-NLR	(CC)(NBARC)(LRR)	CNL
Tomato	Mi-1B	NM_001331099.1:1..3756	NP_001318028	NLR	CC-NLR	(CC)(NBARC)(LRR)	CNL
Tomato	Mi-1B	XM_004240450.4:257..4012	XP_004240498	NLR	CC-NLR	(CC)(NBARC)(LRR)	CNL
Tomato	Mi-1C	NM_001331101.1:1..3756	NP_001318030	NLR	CC-NLR	(CC)(NBARC)(LRR)	CNL
Tomato	Mi-1C	XM_004240451.4:172..3927	XP_004240499	NLR	CC-NLR	(CC)(NBARC)(LRR)	CNL
Tomato	Mi-1E	NM_001331116.1:1..3735	NP_001318045	NLR	CC-NLR	(CC)(NBARC)(LRR)	CNL
Tomato	Mi-1F	NM_001331106.1:1..3750	NP_001318035	NLR	CC-NLR	(CC)(NBARC)(LRR)	CNL
Tomato	Mi-1F	XM_004240475.4:205..3954	XP_004240523	NLR	CC-NLR	(CC)(NBARC)(LRR)	CNL
Tomato	Mi-1F	XM_019214133.2:152..3901	XP_019069678	NLR	CC-NLR	(CC)(NBARC)(LRR)	CNL
Tomato	Mi-1G	NM_001346179.1:1..2991	NP_001333108	NLR	CC-NLR	(CC)(NBARC)(LRR)	CNL
Tomato	tm-2	NM_001331132.1:1..2586	NP_001318061	NLR	CC-NLR	(CC)(NBARC)(LRR)	CNL
Rice	LOC4347382	XM_015755243.2:2082..4943	XP_015610729	NLR	CC-NLR	(CC)(NBARC)(LRR)	CNL
Rice	LOC4347382	XM_015755244.2:769..3630	XP_015610730	NLR	CC-NLR	(CC)(NBARC)(LRR)	CNL
Rice	LOC4347382	XM_015755246.2:1836..4697	XP_015610732	NLR	CC-NLR	(CC)(NBARC)(LRR)	CNL
Rice	LOC4347382	XM_015755247.2:759..3620	XP_015610733	NLR	CC-NLR	(CC)(NBARC)(LRR)	CNL
Rice	LOC4347382	XM_015755248.2:2014..3783	XP_015610734	NLR	CC-NLR or CCR-NLR or CCG10-NLR	(NBARC)(LRR)	NL
Rice	LOC4347381	XM_015755270.2:708..3590	XP_015610756	NLR	CC-NLR	(CC)(NBARC)(LRR)	CNL
Rice	LOC4347381	XM_015755271.2:711..3593	XP_015610757	NLR	CC-NLR	(CC)(NBARC)(LRR)	CNL
Rice	LOC4347381	XM_015755273.2:609..3491	XP_015610759	NLR	CC-NLR	(CC)(NBARC)(LRR)	CNL
Rice	LOC4346689	XM_015755329.2:96..3071	XP_015610815	NLR	CC-NLR or CCR-NLR or CCG10-NLR	(NBARC)(LRR)	NL
Rice	LOC4346678	XM_015755392.2:1083..4319	XP_015610878	NLR	CC-NLR	(CC)(NBARC)(LRR)	CNL
Rice	LOC4346678	XM_015755393.2:1083..4310	XP_015610879	NLR	CC-NLR	(CC)(NBARC)(LRR)	CNL
Rice	LOC4347398	XM_015755415.2:633..3620	XP_015610901	NLR	UNDETERMINED	(NBARC)	N
Rice	LOC4347398	XM_015755416.2:625..3612	XP_015610902	NLR	UNDETERMINED	(NBARC)	N
Rice	LOC4327842	XM_015755634.2:1036..5019	XP_015611120	NLR	CC-NLR	(CC)(NBARC)(LRR)(LRR)	CNL
Rice	LOC107278834	XM_015755635.1:1..2631	XP_015611121	NLR	CC-NLR	(NBARC)(LRR)	NL
Rice	LOC107276074	XM_015755637.1:1..2211	XP_015611123	NLR	CC-NLR	(NBARC)(LRR)	NL
Rice	LOC4327842	XM_015755640.2:1036..4905	XP_015611126	NLR	CC-NLR	(CC)(NBARC)(LRR)	CNL
Rice	LOC9271983	XM_015756529.2:2599..6012	XP_015612015	NLR	CC-NLR	(OTHER)(NBARC)(LRR)	ONL
Rice	LOC4346585	XM_015756599.2:275..3049	XP_015612085	NLR	CC-NLR or CCR-NLR or CCG10-NLR	(NBARC)(LRR)	NL
Rice	LOC4346585	XM_015756601.2:275..3049	XP_015612087	NLR	CC-NLR or CCR-NLR or CCG10-NLR	(NBARC)(LRR)	NL
Rice	LOC4346750	XM_015756683.2:114..3263	XP_015612169	NLR	CC-NLR	(CC)(NBARC)(LRR)(HMA)	CNLO
Rice	LOC4346750	XM_015756684.2:115..3249	XP_015612170	NLR	CC-NLR	(CC)(NBARC)(LRR)(HMA)	CNLO
Rice	LOC107276529	XM_015756687.2:869..2224	XP_015612173	degenerate NLR	CC-NLR or CCR-NLR or CCG10-NLR	(LRR)	L
Rice	LOC4347586	XM_015756750.2:2..3052	XP_015612236	NLR	CC-NLR	(CC)(NBARC)(LRR)	CNL
Rice	LOC4347586	XM_015756752.2:7..2163	XP_015612238	NLR	CC-NLR	(CC)(NBARC)(LRR)	CNL
Rice	LOC4347587	XM_015756755.2:382..3273	XP_015612241	NLR	CC-NLR	(CC)(NBARC)(LRR)	CNL
Rice	LOC107278148	XM_015756832.2:650..3916	XP_015612318	NLR	CC-NLR	(NBARC)(LRR)	NL
Rice	LOC4346874	XM_015756834.2:279..2489	XP_015612320	NLR	CC-NLR	(NBARC)(LRR)	NL
Rice	LOC4346839	XM_015757015.2:73..1539	XP_015612501	NLR	CC-NLR	(NBARC)(LRR)	NL
Rice	LOC4346840	XM_015757016.2:289..723	XP_015612502	CCX	CCX	(CC)	C
Rice	LOC4346690	XM_015757065.2:89..3376	XP_015612551	NLR	CC-NLR	(NBARC)(LRR)	NL
Rice	LOC9266360	XM_015757070.2:305..3499	XP_015612556	NLR	CC-NLR	(CC)(NBARC)(LRR)	CNL
Rice	LOC9266360	XM_015757072.2:328..975	XP_015612558	CCX	CCX	(CC)	C
Rice	LOC4348052	XM_015757265.2:1..1452	XP_015612751	degenerate NLR	CC-NLR	(CC)(PLOOP)	CP
Rice	LOC4348051	XM_015757266.2:165..1610	XP_015612752	degenerate NLR	CC-NLR	(CC)(PLOOP)	CP
Rice	LOC107277700	XM_015757271.2:133..4236	XP_015612757	NLR	CC-NLR	(CC)(NBARC)(LRR)(LRR)	CNL
Rice	LOC107277700	XM_015757303.2:133..4236	XP_015612789	NLR	CC-NLR	(CC)(NBARC)(LRR)(LRR)	CNL
Rice	LOC107278973	XM_015757330.2:363..2060	XP_015612816	degenerate NLR	CC-NLR or CCR-NLR or CCG10-NLR	(LRR)	L
Rice	LOC4326024	XM_015757347.1:157..1575	XP_015612833	NLR	CC-NLR	(CC)(NBARC)	CN
Rice	LOC107278580	XM_015757357.2:262..1293	XP_015612843	NLR	CC-NLR	(CC)(NBARC)	CN
Rice	LOC4348037	XM_015757412.2:292..744	XP_015612898	CCX	CCX	(CC)	C
Rice	LOC107276258	XM_015757419.2:867..3638	XP_015612905	NLR	CC-NLR	(CC)(NBARC)(LRR)	CNL
Rice	LOC107276258	XM_015757420.2:969..3740	XP_015612906	NLR	CC-NLR	(CC)(NBARC)(LRR)	CNL
Rice	LOC4348044	XM_015757509.2:104..3760	XP_015612995	NLR	CC-NLR	(CC)(NBARC)(LRR)	CNL
Rice	LOC4348157	XM_015757565.2:317..2731	XP_015613051	NLR	CC-NLR	(CC)(NBARC)(LRR)	CNL
Rice	LOC4348157	XM_015757566.2:345..2759	XP_015613052	NLR	CC-NLR	(CC)(NBARC)(LRR)	CNL
Rice	LOC4348157	XM_015757567.2:1507..3921	XP_015613053	NLR	CC-NLR	(CC)(NBARC)(LRR)	CNL
Rice	LOC9270671	XM_015757702.2:3238..4926	XP_015613188	NLR	CC-NLR or CCR-NLR or CCG10-NLR	(NBARC)(LRR)	NL
Rice	LOC9270671	XM_015757703.2:3336..5024	XP_015613189	NLR	CC-NLR or CCR-NLR or CCG10-NLR	(NBARC)(LRR)	NL
Rice	LOC107278283	XM_015757710.2:692..1858	XP_015613196	degenerate NLR	CC-NLR	(CC)(PLOOP)	CP
Rice	LOC107277853	XM_015757743.2:79..1764	XP_015613229	NLR	CC-NLR	(CC)(NBARC)	CN
Rice	LOC4348050	XM_015757839.2:188..1342	XP_015613325	degenerate NLR	CC-NLR	(CC)(PLOOP)	CP
Rice	LOC107277604	XM_015757993.2:452..3253	XP_015613479	NLR	CC-NLR	(CC)(NBARC)(LRR)	CNL
Rice	LOC107275992	XM_015758028.2:8..1444	XP_015613514	degenerate NLR	CC-NLR	(CC)(PLOOP)	CP
Rice	LOC4348055	XM_015758029.1:1..1443	XP_015613515	NLR	CC-NLR	(CC)(NBARC)	CN
Rice	LOC4348038	XM_015758489.2:966..1817	XP_015613975	NLR	CC-NLR	(CC)(NBARC)	CN
Rice	LOC107275771	XM_015758497.2:62..1489	XP_015613983	degenerate NLR	CC-NLR	(CC)(PLOOP)	CP
Rice	LOC4348470	XM_015758545.2:179..3175	XP_015614031	NLR	CC-NLR	(CC)(NBARC)(LRR)	CNL
Rice	LOC4348035	XM_015758928.2:674..4486	XP_015614414	NLR	CC-NLR	(CC)(NBARC)(LRR)	CNL
Rice	LOC4348469	XM_015759006.2:229..4122	XP_015614492	NLR	CC-NLR	(CC)(NBARC)(LRR)	CNL
Rice	LOC4325754	XM_015759025.2:360..2162	XP_015614511	degenerate NLR	CC-NLR or CCR-NLR or CCG10-NLR	(LRR)	L
Rice	LOC4348544	XM_015759326.2:2470..4491	XP_015614812	degenerate NLR	CC-NLR or CCR-NLR or CCG10-NLR	(LRR)	L
Rice	LOC4348544	XM_015759327.2:319..2340	XP_015614813	degenerate NLR	CC-NLR or CCR-NLR or CCG10-NLR	(LRR)	L
Rice	LOC4348544	XM_015759328.2:1069..2328	XP_015614814	NLR	CC-NLR	(CC)(NBARC)	CN
Rice	LOC4348544	XM_015759329.2:898..2157	XP_015614815	NLR	CC-NLR	(CC)(NBARC)	CN
Rice	LOC9270570	XM_015759407.2:994..4158	XP_015614893	NLR	CC-NLR	(CC)(NBARC)(LRR)	CNL
Rice	LOC9270570	XM_015759408.2:236..3307	XP_015614894	NLR	CC-NLR	(CC)(NBARC)(LRR)	CNL
Rice	LOC9267600	XM_015759412.2:2103..4226	XP_015614898	degenerate NLR	CC-NLR or CCR-NLR or CCG10-NLR	(PLOOP)(LRR)	PL
Rice	LOC9267600	XM_015759413.2:4099..6222	XP_015614899	degenerate NLR	CC-NLR or CCR-NLR or CCG10-NLR	(PLOOP)(LRR)	PL
Rice	LOC9267600	XM_015759414.2:4098..6221	XP_015614900	degenerate NLR	CC-NLR or CCR-NLR or CCG10-NLR	(PLOOP)(LRR)	PL
Rice	LOC4348062	XM_015759416.2:625..3402	XP_015614902	NLR	CC-NLR	(CC)(NBARC)(LRR)	CNL
Rice	LOC4348062	XM_015759417.2:229..3006	XP_015614903	NLR	CC-NLR	(CC)(NBARC)(LRR)	CNL
Rice	LOC4348212	XM_015759577.2:338..3022	XP_015615063	NLR	CC-NLR	(CC)(NBARC)(LRR)	CNL
Rice	LOC4348212	XM_015759579.2:333..3017	XP_015615065	NLR	CC-NLR	(CC)(NBARC)(LRR)	CNL
Rice	LOC4348212	XM_015759580.2:523..3207	XP_015615066	NLR	CC-NLR	(CC)(NBARC)(LRR)	CNL
Rice	LOC4348212	XM_015759581.2:518..3202	XP_015615067	NLR	CC-NLR	(CC)(NBARC)(LRR)	CNL
Rice	LOC4348212	XM_015759582.2:541..3225	XP_015615068	NLR	CC-NLR	(CC)(NBARC)(LRR)	CNL
Rice	LOC4326025	XM_015759583.2:1004..4789	XP_015615069	NLR	CC-NLR	(CC)(NBARC)(LRR)	CNL
Rice	LOC9267529	XM_015759606.2:205..3699	XP_015615092	NLR	CC-NLR	(CC)(NBARC)(LRR)	CNL
Rice	LOC4326025	XM_015759625.2:1011..4796	XP_015615111	NLR	CC-NLR	(CC)(NBARC)(LRR)	CNL
Rice	LOC9269182	XM_015759672.2:43..1557	XP_015615158	NLR	CC-NLR	(CC)(NBARC)	CN
Rice	LOC107279244	XM_015759712.2:1624..4635	XP_015615198	NLR	CC-NLR	(CC)(NBARC)(LRR)	CNL
Rice	LOC107279244	XM_015759713.2:1445..4456	XP_015615199	NLR	CC-NLR	(CC)(NBARC)(LRR)	CNL
Rice	LOC4350249	XM_015759827.2:953..3727	XP_015615313	NLR	CC-NLR	(CC)(NBARC)(LRR)	CNL
Rice	LOC4350249	XM_015759828.2:941..3715	XP_015615314	NLR	CC-NLR	(CC)(NBARC)(LRR)	CNL
Rice	LOC9266389	XM_015759844.2:856..3639	XP_015615330	NLR	CC-NLR	(CC)(NBARC)(LRR)	CNL
Rice	LOC4351144	XM_015759849.2:196..3801	XP_015615335	NLR	CC-NLR	(CC)(NBARC)(LRR)(OTHER)	CNLO
Rice	LOC4351144	XM_015759850.2:152..3757	XP_015615336	NLR	CC-NLR	(CC)(NBARC)(LRR)(OTHER)	CNLO
Rice	LOC4351144	XM_015759851.2:197..3313	XP_015615337	NLR	CC-NLR	(CC)(NBARC)(LRR)	CNL
Rice	LOC4351044	XM_015759900.2:1..2919	XP_015615386	NLR	CC-NLR	(CC)(NBARC)(LRR)	CNL
Rice	LOC4351054	XM_015759915.2:16..3135	XP_015615401	NLR	CC-NLR	(CC)(NBARC)(LRR)	CNL
Rice	LOC4350510	XM_015760035.2:273..3194	XP_015615521	NLR	CC-NLR	(CC)(NBARC)(LRR)	CNL
Rice	LOC4350776	XM_015760046.2:996..4160	XP_015615532	degenerate NLR	CC-NLR	(CC)(LRR)	CL
Rice	LOC4351036	XM_015760054.2:184..4215	XP_015615540	degenerate NLR	CC-NLR	(CC)(LRR)	CL
Rice	LOC4351148	XM_015760094.2:177..1622	XP_015615580	NLR	CC-NLR	(CC)(NBARC)	CN
Rice	LOC4351148	XM_015760095.2:172..1617	XP_015615581	NLR	CC-NLR	(CC)(NBARC)	CN
Rice	LOC4351148	XM_015760096.2:169..1614	XP_015615582	NLR	CC-NLR	(CC)(NBARC)	CN
Rice	LOC4351148	XM_015760097.2:164..1609	XP_015615583	NLR	CC-NLR	(CC)(NBARC)	CN
Rice	LOC4351148	XM_015760098.2:177..1622	XP_015615584	NLR	CC-NLR	(CC)(NBARC)	CN
Rice	LOC4350815	XM_015760101.2:292..3048	XP_015615587	NLR	CC-NLR	(CC)(NBARC)(LRR)	CNL
Rice	LOC4351001	XM_015760110.2:197..2059	XP_015615596	degenerate NLR	CC-NLR or CCR-NLR or CCG10-NLR	(LRR)	L
Rice	LOC9270393	XM_015760148.2:500..1852	XP_015615634	CCX	CCX	(CC)(OTHER)	CO
Rice	LOC9270249	XM_015760221.2:91..3075	XP_015615707	NLR	CC-NLR	(CC)(NBARC)(LRR)	CNL
Rice	LOC4351145	XM_015760248.2:167..3571	XP_015615734	NLR	CC-NLR	(CC)(NBARC)(LRR)	CNL
Rice	LOC4350508	XM_015760267.2:1480..4848	XP_015615753	NLR	CC-NLR	(CC)(NBARC)(LRR)	CNL
Rice	LOC4350508	XM_015760269.2:1519..4887	XP_015615755	NLR	CC-NLR	(CC)(NBARC)(LRR)	CNL
Rice	LOC4350886	XM_015760275.2:745..3906	XP_015615761	NLR	CC-NLR or CCR-NLR or CCG10-NLR	(NBARC)(LRR)	NL
Rice	LOC107276498	XM_015760300.2:39..4334	XP_015615786	NLR	CC-NLR	(CC)(NBARC)(LRR)(JAC)(JAC)(JAC)	CNLO
Rice	LOC107276208	XM_015760309.2:1111..3879	XP_015615795	NLR	CC-NLR	(CC)(NBARC)(LRR)	CNL
Rice	LOC4351041	XM_015760337.2:323..2761	XP_015615823	degenerate NLR	CC-NLR	(CC)(LRR)	CL
Rice	LOC4350204	XM_015760390.2:135..2891	XP_015615876	NLR	CC-NLR	(CC)(NBARC)(LRR)	CNL
Rice	LOC107279290	XM_015760420.2:64..2937	XP_015615906	NLR	CC-NLR	(CC)(NBARC)(LRR)	CNL
Rice	LOC9269597	XM_015760478.2:182..1711	XP_015615964	NLR	CC-NLR	(CC)(NBARC)	CN
Rice	LOC9269948	XM_015760502.2:3351..5135	XP_015615988	NLR	CC-NLR	(NBARC)	N
Rice	LOC107278700	XM_015760526.2:137..1345	XP_015616012	NLR	CC-NLR	(CC)(NBARC)	CN
Rice	LOC107276983	XM_015760558.1:30..3083	XP_015616044	NLR	CC-NLR	(CC)(NBARC)(LRR)	CNL
Rice	LOC107279369	XM_015760758.2:532..4533	XP_015616244	NLR	CC-NLR	(CC)(NBARC)(LRR)(CC)(NBARC)	CNLCN
Rice	LOC107276082	XM_015760764.2:1..3834	XP_015616250	NLR	CC-NLR or CCR-NLR or CCG10-NLR	(NBARC)(LRR)(LRR)	NL
Rice	LOC107275527	XM_015760844.1:1..2928	XP_015616330	NLR	CC-NLR	(CC)(NBARC)(LRR)	CNL
Rice	LOC107275574	XM_015760878.1:1..3147	XP_015616364	degenerate NLR	CC-NLR	(CC)(PLOOP)(LRR)	CPL
Rice	LOC107278320	XM_015760893.2:1153..4530	XP_015616379	NLR	CC-NLR	(CC)(NBARC)(LRR)	CNL
Rice	LOC4350116	XM_015760909.2:89..3316	XP_015616395	NLR	CC-NLR	(CC)(NBARC)(LRR)(OTHER)	CNLO
Rice	LOC4350117	XM_015760910.2:79..3009	XP_015616396	NLR	CC-NLR	(CC)(NBARC)(LRR)	CNL
Rice	LOC4350121	XM_015760911.2:824..3667	XP_015616397	NLR	CC-NLR	(CC)(NBARC)(LRR)	CNL
Rice	LOC4350121	XM_015760912.2:247..2985	XP_015616398	NLR	CC-NLR	(CC)(NBARC)(LRR)	CNL
Rice	LOC4350121	XM_015760913.2:351..3089	XP_015616399	NLR	CC-NLR	(CC)(NBARC)(LRR)	CNL
Rice	LOC4350121	XM_015760914.2:106..2844	XP_015616400	NLR	CC-NLR	(CC)(NBARC)(LRR)	CNL
Rice	LOC9267892	XM_015760915.2:164..2893	XP_015616401	NLR	CC-NLR	(CC)(NBARC)(LRR)	CNL
Rice	LOC4350057	XM_015760974.2:71..3994	XP_015616460	NLR	CC-NLR	(CC)(NBARC)(LRR)(LRR)	CNL
Rice	LOC4350879	XM_015760993.2:104..3196	XP_015616479	NLR	CC-NLR or CCR-NLR or CCG10-NLR	(NBARC)(LRR)	NL
Rice	LOC4350879	XM_015760994.2:167..3220	XP_015616480	NLR	CC-NLR or CCR-NLR or CCG10-NLR	(NBARC)(LRR)	NL
Rice	LOC4350879	XM_015760995.1:49..3102	XP_015616481	NLR	CC-NLR or CCR-NLR or CCG10-NLR	(NBARC)(LRR)	NL
Rice	LOC4350879	XM_015760996.2:104..3127	XP_015616482	NLR	CC-NLR or CCR-NLR or CCG10-NLR	(NBARC)(LRR)	NL
Rice	LOC4350879	XM_015760998.2:167..3151	XP_015616484	NLR	CC-NLR or CCR-NLR or CCG10-NLR	(NBARC)(LRR)	NL
Rice	LOC4350879	XM_015760999.2:683..3091	XP_015616485	NLR	CC-NLR or CCR-NLR or CCG10-NLR	(NBARC)(LRR)	NL
Rice	LOC107276314	XM_015761000.2:264..3251	XP_015616486	NLR	CC-NLR	(CC)(NBARC)(LRR)	CNL
Rice	LOC107276314	XM_015761001.2:151..2631	XP_015616487	NLR	CC-NLR	(NBARC)(LRR)	NL
Rice	LOC4351038	XM_015761217.2:155..2701	XP_015616703	degenerate NLR	CC-NLR	(CC)(LRR)	CL
Rice	LOC107277280	XM_015761281.2:191..1951	XP_015616767	NLR	CC-NLR	(CC)(NBARC)	CN
Rice	LOC4350132	XM_015761360.2:276..2993	XP_015616846	NLR	CC-NLR	(CC)(NBARC)(LRR)	CNL
Rice	LOC4350130	XM_015761363.2:243..2975	XP_015616849	NLR	CC-NLR	(CC)(NBARC)(LRR)	CNL
Rice	LOC4351143	XM_015761428.2:56..3349	XP_015616914	NLR	CC-NLR	(CC)(NBARC)(LRR)	CNL
Rice	LOC4351143	XM_015761429.2:56..3163	XP_015616915	NLR	CC-NLR	(CC)(NBARC)(LRR)	CNL
Rice	LOC107277465	XM_015761430.1:158..3373	XP_015616916	NLR	CC-NLR	(NBARC)(LRR)(WRKY)(WRKY)	NLO
Rice	LOC107277465	XM_015761433.2:158..3349	XP_015616919	NLR	CC-NLR	(NBARC)(LRR)(WRKY)(WRKY)	NLO
Rice	LOC9272435	XM_015761449.2:508..3606	XP_015616935	NLR	CC-NLR	(CC)(NBARC)(LRR)(LRR)	CNL
Rice	LOC9272435	XM_015761451.2:717..3812	XP_015616937	NLR	CC-NLR	(CC)(NBARC)(LRR)	CNL
Rice	LOC4350965	XM_015761496.2:272..3211	XP_015616982	NLR	CC-NLR	(CC)(NBARC)(LRR)	CNL
Rice	LOC4350965	XM_015761497.2:213..3152	XP_015616983	NLR	CC-NLR	(CC)(NBARC)(LRR)	CNL
Rice	LOC107277659	XM_015761498.2:390..3200	XP_015616984	NLR	CC-NLR	(CC)(NBARC)(LRR)	CNL
Rice	LOC107277659	XM_015761499.2:385..3195	XP_015616985	NLR	CC-NLR	(CC)(NBARC)(LRR)	CNL
Rice	LOC107277659	XM_015761501.2:342..3152	XP_015616987	NLR	CC-NLR	(CC)(NBARC)(LRR)	CNL
Rice	LOC107277659	XM_015761502.2:337..3147	XP_015616988	NLR	CC-NLR	(CC)(NBARC)(LRR)	CNL
Rice	LOC4350705	XM_015761507.2:572..3337	XP_015616993	NLR	CC-NLR	(CC)(NBARC)(LRR)	CNL
Rice	LOC4350705	XM_015761508.2:562..3327	XP_015616994	NLR	CC-NLR	(CC)(NBARC)(LRR)	CNL
Rice	LOC4350705	XM_015761509.2:463..3228	XP_015616995	NLR	CC-NLR	(CC)(NBARC)(LRR)	CNL
Rice	LOC4350705	XM_015761510.2:453..3218	XP_015616996	NLR	CC-NLR	(CC)(NBARC)(LRR)	CNL
Rice	LOC4350996	XM_015761562.2:617..3424	XP_015617048	NLR	CC-NLR	(CC)(NBARC)(LRR)	CNL
Rice	LOC4350997	XM_015761564.2:355..2301	XP_015617050	degenerate NLR	CC-NLR or CCR-NLR or CCG10-NLR	(LRR)	L
Rice	LOC4350997	XM_015761565.2:158..1927	XP_015617051	degenerate NLR	CC-NLR or CCR-NLR or CCG10-NLR	(LRR)	L
Rice	LOC4350997	XM_015761566.2:152..1921	XP_015617052	degenerate NLR	CC-NLR or CCR-NLR or CCG10-NLR	(LRR)	L
Rice	LOC9267703	XM_015761615.2:232..1713	XP_015617101	degenerate NLR	CC-NLR	(CC)(PLOOP)	CP
Rice	LOC9267703	XM_015761616.2:2035..3516	XP_015617102	degenerate NLR	CC-NLR	(CC)(PLOOP)	CP
Rice	LOC9267703	XM_015761617.2:559..2040	XP_015617103	degenerate NLR	CC-NLR	(CC)(PLOOP)	CP
Rice	LOC4351136	XM_015761636.2:360..2144	XP_015617122	NLR	CC-NLR	(CC)(NBARC)	CN
Rice	LOC4351136	XM_015761637.2:365..2149	XP_015617123	NLR	CC-NLR	(CC)(NBARC)	CN
Rice	LOC4349852	XM_015761684.2:366..1826	XP_015617170	NLR	UNDETERMINED	(NBARC)	N
Rice	LOC9267552	XM_015761689.2:438..1784	XP_015617175	NLR	UNDETERMINED	(NBARC)	N
Rice	LOC9267552	XM_015761690.2:560..1906	XP_015617176	NLR	UNDETERMINED	(NBARC)	N
Rice	LOC9271293	XM_015761763.2:299..3343	XP_015617249	NLR	CC-NLR	(CC)(NBARC)(LRR)	CNL
Rice	LOC9271293	XM_015761765.2:299..3343	XP_015617251	NLR	CC-NLR	(CC)(NBARC)(LRR)	CNL
Rice	LOC9271293	XM_015761766.2:299..3343	XP_015617252	NLR	CC-NLR	(CC)(NBARC)(LRR)	CNL
Rice	LOC4351132	XM_015761788.2:587..4189	XP_015617274	NLR	CC-NLR	(CC)(NBARC)(LRR)	CNL
Rice	LOC4351133	XM_015761789.2:579..3062	XP_015617275	NLR	CC-NLR or CCR-NLR or CCG10-NLR	(NBARC)(LRR)	NL
Rice	LOC4351133	XM_015761790.2:470..2953	XP_015617276	NLR	CC-NLR or CCR-NLR or CCG10-NLR	(NBARC)(LRR)	NL
Rice	LOC4351133	XM_015761791.2:321..2585	XP_015617277	NLR	CC-NLR or CCR-NLR or CCG10-NLR	(NBARC)(LRR)	NL
Rice	LOC4350889	XM_015761808.2:201..3203	XP_015617294	NLR	CC-NLR	(CC)(NBARC)(LRR)	CNL
Rice	LOC4350892	XM_015761809.2:334..3288	XP_015617295	NLR	CC-NLR or CCR-NLR or CCG10-NLR	(NBARC)(LRR)	NL
Rice	LOC4350892	XM_015761810.2:209..2575	XP_015617296	NLR	CC-NLR or CCR-NLR or CCG10-NLR	(NBARC)(LRR)	NL
Rice	LOC4350105	XM_015761813.2:93..4226	XP_015617299	NLR	CC-NLR	(CC)(NBARC)(LRR)	CNL
Rice	LOC4350779	XM_015761824.2:300..4562	XP_015617310	degenerate NLR	CC-NLR	(CC)(LRR)	CL
Rice	LOC4350850	XM_015761865.2:310..4578	XP_015617351	degenerate NLR	CC-NLR	(CC)(LRR)	CL
Rice	LOC9267585	XM_015761903.2:278..3187	XP_015617389	NLR	CC-NLR	(CC)(NBARC)(LRR)	CNL
Rice	LOC9267585	XM_015761904.2:281..3190	XP_015617390	NLR	CC-NLR	(CC)(NBARC)(LRR)	CNL
Rice	LOC4350809	XM_015761918.2:858..3641	XP_015617404	NLR	CC-NLR	(CC)(NBARC)(LRR)	CNL
Rice	LOC4350809	XM_015761920.2:801..3584	XP_015617406	NLR	CC-NLR	(CC)(NBARC)(LRR)	CNL
Rice	LOC4350809	XM_015761921.2:303..3059	XP_015617407	NLR	CC-NLR	(CC)(NBARC)(LRR)	CNL
Rice	LOC4350809	XM_015761922.2:396..3152	XP_015617408	NLR	CC-NLR	(CC)(NBARC)(LRR)	CNL
Rice	LOC4350809	XM_015761923.2:339..3095	XP_015617409	NLR	CC-NLR	(CC)(NBARC)(LRR)	CNL
Rice	LOC4350809	XM_015761924.2:247..3003	XP_015617410	NLR	CC-NLR	(CC)(NBARC)(LRR)	CNL
Rice	LOC4350809	XM_015761925.2:295..3030	XP_015617411	NLR	CC-NLR	(CC)(NBARC)(LRR)	CNL
Rice	LOC4350809	XM_015761926.2:388..3123	XP_015617412	NLR	CC-NLR	(CC)(NBARC)(LRR)	CNL
Rice	LOC4350809	XM_015761927.2:238..2973	XP_015617413	NLR	CC-NLR	(CC)(NBARC)(LRR)	CNL
Rice	LOC4350187	XM_015761928.2:680..4729	XP_015617414	NLR	CC-NLR	(CC)(NBARC)(LRR)(LRR)	CNL
Rice	LOC4350187	XM_015761930.2:689..4738	XP_015617416	NLR	CC-NLR	(CC)(NBARC)(LRR)(LRR)	CNL
Rice	LOC4350187	XM_015761931.2:680..4729	XP_015617417	NLR	CC-NLR	(CC)(NBARC)(LRR)(LRR)	CNL
Rice	LOC4350187	XM_015761932.2:680..4729	XP_015617418	NLR	CC-NLR	(CC)(NBARC)(LRR)(LRR)	CNL
Rice	LOC4350187	XM_015761933.2:680..4729	XP_015617419	NLR	CC-NLR	(CC)(NBARC)(LRR)(LRR)	CNL
Rice	LOC4350187	XM_015761934.2:681..4724	XP_015617420	NLR	CC-NLR	(CC)(NBARC)(LRR)(LRR)	CNL
Rice	LOC4350187	XM_015761936.2:681..4685	XP_015617422	NLR	CC-NLR	(CC)(NBARC)(LRR)(LRR)	CNL
Rice	LOC4350187	XM_015761937.2:682..4680	XP_015617423	NLR	CC-NLR	(CC)(NBARC)(LRR)(LRR)	CNL
Rice	LOC4350826	XM_015761971.2:472..1503	XP_015617457	NLR	CC-NLR	(NBARC)	N
Rice	LOC4350826	XM_015761972.2:472..1503	XP_015617458	NLR	CC-NLR	(NBARC)	N
Rice	LOC9270434	XM_015762005.2:247..3243	XP_015617491	NLR	CC-NLR	(CC)(NBARC)(LRR)	CNL
Rice	LOC9268156	XM_015762041.2:545..3646	XP_015617527	NLR	CC-NLR	(CC)(NBARC)(LRR)	CNL
Rice	LOC9268156	XM_015762042.2:548..3649	XP_015617528	NLR	CC-NLR	(CC)(NBARC)(LRR)	CNL
Rice	LOC4350251	XM_015762094.2:391..3360	XP_015617580	NLR	CC-NLR	(CC)(NBARC)(LRR)	CNL
Rice	LOC4350103	XM_015762129.1:160..3090	XP_015617615	NLR	CC-NLR	(CC)(NBARC)(LRR)	CNL
Rice	LOC4350888	XM_015762138.2:563..3382	XP_015617624	NLR	UNDETERMINED	(NBARC)(LRR)	NL
Rice	LOC4350133	XM_015762148.2:384..3089	XP_015617634	NLR	CC-NLR	(CC)(NBARC)(LRR)	CNL
Rice	LOC4350133	XM_015762150.2:96..2801	XP_015617636	NLR	CC-NLR	(CC)(NBARC)(LRR)	CNL
Rice	LOC4350154	XM_015762169.2:122..3121	XP_015617655	NLR	CC-NLR	(CC)(NBARC)(LRR)	CNL
Rice	LOC4350154	XM_015762170.2:123..3086	XP_015617656	NLR	CC-NLR	(CC)(NBARC)(LRR)	CNL
Rice	LOC4350154	XM_015762171.2:123..3083	XP_015617657	NLR	CC-NLR	(CC)(NBARC)(LRR)	CNL
Rice	LOC4350156	XM_015762174.2:6289..9078	XP_015617660	NLR	CC-NLR	(CC)(NBARC)(LRR)	CNL
Rice	LOC9266964	XM_015762194.2:527..3628	XP_015617680	NLR	CC-NLR	(CC)(NBARC)(LRR)(LRR)	CNL
Rice	LOC9272279	XM_015762196.2:35..1672	XP_015617682	NLR	CC-NLR or CCR-NLR or CCG10-NLR	(NBARC)(LRR)	NL
Rice	LOC9271264	XM_015762201.2:614..1888	XP_015617687	NLR	CC-NLR	(CC)(NBARC)	CN
Rice	LOC4350389	XM_015762289.2:173..4429	XP_015617775	NLR	CC-NLR	(CC)(NBARC)(LRR)	CNL
Rice	LOC4350389	XM_015762290.2:174..4430	XP_015617776	NLR	CC-NLR	(CC)(NBARC)(LRR)	CNL
Rice	LOC4350389	XM_015762291.2:173..4429	XP_015617777	NLR	CC-NLR	(CC)(NBARC)(LRR)	CNL
Rice	LOC9269799	XM_015762300.2:2968..4335	XP_015617786	NLR	CC-NLR	(CC)(NBARC)	CN
Rice	LOC107278690	XM_015762302.2:153..2366	XP_015617788	degenerate NLR	CC-NLR or CCR-NLR or CCG10-NLR	(PLOOP)(LRR)	PL
Rice	LOC4350112	XM_015762324.2:41..3970	XP_015617810	NLR	CC-NLR	(CC)(NBARC)(LRR)(LRR)	CNL
Rice	LOC4327630	XM_015762352.2:564..3524	XP_015617838	NLR	CC-NLR or CCR-NLR or CCG10-NLR	(NBARC)(LRR)(LRR)	NL
Rice	LOC4327630	XM_015762356.2:553..3513	XP_015617842	NLR	CC-NLR or CCR-NLR or CCG10-NLR	(NBARC)(LRR)(LRR)	NL
Rice	LOC4350998	XM_015762357.2:477..3833	XP_015617843	NLR	CC-NLR	(NBARC)(LRR)	NL
Rice	LOC4351000	XM_015762358.2:135..3440	XP_015617844	NLR	CC-NLR or CCR-NLR or CCG10-NLR	(NBARC)(LRR)	NL
Rice	LOC4327630	XM_015762364.2:481..3441	XP_015617850	NLR	CC-NLR or CCR-NLR or CCG10-NLR	(NBARC)(LRR)(LRR)	NL
Rice	LOC4350109	XM_015762365.2:425..3490	XP_015617851	NLR	CC-NLR	(CC)(NBARC)(LRR)	CNL
Rice	LOC4327630	XM_015762369.2:413..3373	XP_015617855	NLR	CC-NLR or CCR-NLR or CCG10-NLR	(NBARC)(LRR)(LRR)	NL
Rice	LOC4327630	XM_015762375.2:564..3311	XP_015617861	NLR	CC-NLR or CCR-NLR or CCG10-NLR	(NBARC)(LRR)	NL
Rice	LOC4350125	XM_015762416.2:341..3082	XP_015617902	NLR	CC-NLR	(CC)(NBARC)(LRR)	CNL
Rice	LOC4350125	XM_015762417.2:336..3077	XP_015617903	NLR	CC-NLR	(CC)(NBARC)(LRR)	CNL
Rice	LOC9271903	XM_015762474.2:463..3375	XP_015617960	NLR	CC-NLR	(CC)(NBARC)(LRR)	CNL
Rice	LOC9271903	XM_015762475.2:463..3375	XP_015617961	NLR	CC-NLR	(CC)(NBARC)(LRR)	CNL
Rice	LOC9271903	XM_015762476.2:453..2015	XP_015617962	NLR	CC-NLR	(CC)(NBARC)	CN
Rice	LOC4350814	XM_015762489.2:444..3269	XP_015617975	NLR	CC-NLR	(CC)(NBARC)(LRR)	CNL
Rice	LOC4350814	XM_015762490.2:438..3263	XP_015617976	NLR	CC-NLR	(CC)(NBARC)(LRR)	CNL
Rice	LOC4350814	XM_015762493.2:444..3266	XP_015617979	NLR	CC-NLR	(CC)(NBARC)(LRR)	CNL
Rice	LOC4351153	XM_015762499.2:389..3523	XP_015617985	NLR	CC-NLR	(CC)(NBARC)(LRR)	CNL
Rice	LOC4351082	XM_015762501.1:95..2608	XP_015617987	NLR	CC-NLR	(NBARC)(LRR)	NL
Rice	LOC107279548	XM_015762502.2:73..429	XP_015617988	CCX	CCX	(CC)	C
Rice	LOC4350261	XM_015762553.2:156..2756	XP_015618039	NLR	CC-NLR	(CC)(NBARC)(LRR)	CNL
Rice	LOC4351734	XM_015762632.1:459..3191	XP_015618118	NLR	CC-NLR	(CC)(NBARC)(LRR)	CNL
Rice	LOC4351984	XM_015762673.2:90..3380	XP_015618159	NLR	CC-NLR	(CC)(NBARC)(LRR)	CNL
Rice	LOC107276851	XM_015762743.2:138..3563	XP_015618229	NLR	CC-NLR or CCR-NLR or CCG10-NLR	(NBARC)(LRR)	NL
Rice	LOC4352196	XM_015762800.2:1410..2786	XP_015618286	NLR	CC-NLR or CCR-NLR or CCG10-NLR	(NBARC)(LRR)	NL
Rice	LOC4352196	XM_015762801.2:1326..2702	XP_015618287	NLR	CC-NLR or CCR-NLR or CCG10-NLR	(NBARC)(LRR)	NL
Rice	LOC4352196	XM_015762804.2:1410..2786	XP_015618290	NLR	CC-NLR or CCR-NLR or CCG10-NLR	(NBARC)(LRR)	NL
Rice	LOC4351749	XM_015762874.2:97..2916	XP_015618360	NLR	UNDETERMINED	(NBARC)(LRR)	NL
Rice	LOC9266754	XM_015763053.2:116..1411	XP_015618539	NLR	CC-NLR	(CC)(NBARC)	CN
Rice	LOC9266754	XM_015763054.2:116..1411	XP_015618540	NLR	CC-NLR	(CC)(NBARC)	CN
Rice	LOC9266754	XM_015763055.2:116..1411	XP_015618541	NLR	CC-NLR	(CC)(NBARC)	CN
Rice	LOC4352130	XM_015763079.2:189..1727	XP_015618565	NLR	CC-NLR	(CC)(NBARC)	CN
Rice	LOC4352540	XM_015763099.2:451..3378	XP_015618585	NLR	CC-NLR	(CC)(NBARC)(LRR)	CNL
Rice	LOC4352540	XM_015763100.2:452..3379	XP_015618586	NLR	CC-NLR	(CC)(NBARC)(LRR)	CNL
Rice	LOC4352540	XM_015763101.2:452..3373	XP_015618587	NLR	CC-NLR	(CC)(NBARC)(LRR)	CNL
Rice	LOC4352320	XM_015763157.2:960..2120	XP_015618643	NLR	CC-NLR	(NBARC)	N
Rice	LOC4351960	XM_015763205.2:411..1304	XP_015618691	NLR	CC-NLR	(CC)(NBARC)	CN
Rice	LOC4351960	XM_015763206.2:405..1298	XP_015618692	NLR	CC-NLR	(CC)(NBARC)	CN
Rice	LOC4351855	XM_015763253.1:190..3072	XP_015618739	NLR	CC-NLR	(CC)(NBARC)(LRR)	CNL
Rice	LOC4352475	XM_015763357.2:334..3090	XP_015618843	NLR	CC-NLR	(CC)(NBARC)(LRR)	CNL
Rice	LOC4352475	XM_015763358.2:317..3073	XP_015618844	NLR	CC-NLR	(CC)(NBARC)(LRR)	CNL
Rice	LOC107276949	XM_015763470.2:106..3849	XP_015618956	NLR	CC-NLR	(NBARC)(LRR)(LRR)	NL
Rice	LOC4352255	XM_015763527.2:122..2929	XP_015619013	NLR	CC-NLR	(CC)(NBARC)(LRR)	CNL
Rice	LOC4352255	XM_015763528.2:122..2929	XP_015619014	NLR	CC-NLR	(CC)(NBARC)(LRR)	CNL
Rice	LOC107275722	XM_015763538.2:76..3102	XP_015619024	NLR	CC-NLR	(CC)(NBARC)(LRR)	CNL
Rice	LOC4351886	XM_015763584.2:362..3178	XP_015619070	NLR	CC-NLR	(CC)(NBARC)(LRR)	CNL
Rice	LOC107277167	XM_015763666.2:1..2934	XP_015619152	NLR	CC-NLR	(CC)(NBARC)(LRR)	CNL
Rice	LOC107277562	XM_015763681.2:112..3057	XP_015619167	NLR	CC-NLR	(CC)(NBARC)(LRR)	CNL
Rice	LOC107275412	XM_015763683.1:1..1209	XP_015619169	NLR	CC-NLR	(CC)(NBARC)	CN
Rice	LOC107278444	XM_015763753.1:1..2493	XP_015619239	NLR	CC-NLR	(CC)(NBARC)(LRR)	CNL
Rice	LOC107279667	XM_015763754.1:1..1938	XP_015619240	NLR	CC-NLR	(CC)(NBARC)(LRR)	CNL
Rice	LOC4324656	XM_015764047.2:81..1934	XP_015619533	degenerate NLR	CC-NLR	(CC)(PLOOP)	CP
Rice	LOC4324656	XM_015764053.2:81..1928	XP_015619539	degenerate NLR	CC-NLR	(CC)(PLOOP)	CP
Rice	LOC4324656	XM_015764060.2:1140..2855	XP_015619546	degenerate NLR	CC-NLR	(CC)(PLOOP)	CP
Rice	LOC4324656	XM_015764072.2:1498..3213	XP_015619558	degenerate NLR	CC-NLR	(CC)(PLOOP)	CP
Rice	LOC4324656	XM_015764077.2:1434..3149	XP_015619563	degenerate NLR	CC-NLR	(CC)(PLOOP)	CP
Rice	LOC4324656	XM_015764081.2:1204..2793	XP_015619567	degenerate NLR	CC-NLR	(CC)(PLOOP)	CP
Rice	LOC4324656	XM_015764095.2:943..2532	XP_015619581	degenerate NLR	CC-NLR	(CC)(PLOOP)	CP
Rice	LOC4324656	XM_015764102.2:2092..3558	XP_015619588	degenerate NLR	CC-NLR	(CC)(PLOOP)	CP
Rice	LOC9266457	XM_015764112.2:425..1897	XP_015619598	degenerate NLR	CC-NLR	(CC)(PLOOP)	CP
Rice	LOC4352270	XM_015764150.2:143..2848	XP_015619636	NLR	CC-NLR	(CC)(NBARC)(LRR)	CNL
Rice	LOC4351772	XM_015764203.2:3369..7706	XP_015619689	NLR	CC-NLR	(CC)(NBARC)(LRR)(LRR)	CNL
Rice	LOC4351953	XM_015764340.2:296..2995	XP_015619826	NLR	CC-NLR	(CC)(NBARC)(LRR)	CNL
Rice	LOC4351953	XM_015764341.2:299..2998	XP_015619827	NLR	CC-NLR	(CC)(NBARC)(LRR)	CNL
Rice	LOC4352659	XM_015764352.2:366..2945	XP_015619838	NLR	CCR-NLR	(RPW8)(NBARC)(LRR)	RNL
Rice	LOC4352476	XM_015764384.2:256..2715	XP_015619870	NLR	CC-NLR	(CC)(NBARC)(LRR)	CNL
Rice	LOC4351373	XM_015764513.2:1591..4038	XP_015619999	NLR	CC-NLR or CCR-NLR or CCG10-NLR	(NBARC)(LRR)	NL
Rice	LOC4351373	XM_015764514.2:1593..3785	XP_015620000	NLR	CC-NLR or CCR-NLR or CCG10-NLR	(NBARC)(LRR)	NL
Rice	LOC4351373	XM_015764515.2:1594..3786	XP_015620001	NLR	CC-NLR or CCR-NLR or CCG10-NLR	(NBARC)(LRR)	NL
Rice	LOC4352326	XM_015764601.2:533..4348	XP_015620087	NLR	CC-NLR or CCR-NLR or CCG10-NLR	(NBARC)(LRR)(LRR)	NL
Rice	LOC4352326	XM_015764602.2:533..4348	XP_015620088	NLR	CC-NLR or CCR-NLR or CCG10-NLR	(NBARC)(LRR)(LRR)	NL
Rice	LOC4352326	XM_015764603.2:533..4348	XP_015620089	NLR	CC-NLR or CCR-NLR or CCG10-NLR	(NBARC)(LRR)(LRR)	NL
Rice	LOC4352347	XM_015764630.1:265..3057	XP_015620116	NLR	CC-NLR	(CC)(NBARC)(LRR)	CNL
Rice	LOC4352347	XM_015764631.2:265..3057	XP_015620117	NLR	CC-NLR	(CC)(NBARC)(LRR)	CNL
Rice	LOC4352347	XM_015764632.2:265..2781	XP_015620118	NLR	CC-NLR	(CC)(NBARC)(LRR)	CNL
Rice	LOC4352347	XM_015764633.2:265..2586	XP_015620119	NLR	CC-NLR	(CC)(NBARC)(LRR)	CNL
Rice	LOC4352543	XM_015764776.2:371..3187	XP_015620262	NLR	CC-NLR	(CC)(NBARC)(LRR)	CNL
Rice	LOC4352543	XM_015764778.2:366..3182	XP_015620264	NLR	CC-NLR	(CC)(NBARC)(LRR)	CNL
Rice	LOC9272227	XM_015764865.2:999..3842	XP_015620351	NLR	CC-NLR	(CC)(NBARC)(LRR)	CNL
Rice	LOC9272227	XM_015764866.2:775..3618	XP_015620352	NLR	CC-NLR	(CC)(NBARC)(LRR)	CNL
Rice	LOC9272227	XM_015764867.2:793..3636	XP_015620353	NLR	CC-NLR	(CC)(NBARC)(LRR)	CNL
Rice	LOC9272227	XM_015764868.2:710..3553	XP_015620354	NLR	CC-NLR	(CC)(NBARC)(LRR)	CNL
Rice	LOC4351983	XM_015765156.2:582..3683	XP_015620642	NLR	CC-NLR	(CC)(NBARC)(LRR)(TRX)	CNLO
Rice	LOC4351983	XM_015765157.2:585..3617	XP_015620643	NLR	CC-NLR	(CC)(NBARC)(LRR)(TRX)	CNLO
Rice	LOC4352246	XM_015765165.2:2467..3744	XP_015620651	NLR	CC-NLR	(CC)(NBARC)	CN
Rice	LOC4351739	XM_015765183.2:1718..5497	XP_015620669	NLR	CC-NLR	(CC)(NBARC)(LRR)	CNL
Rice	LOC4351746	XM_015765188.2:107..2029	XP_015620674	NLR	CC-NLR	(NBARC)(LRR)	NL
Rice	LOC4351712	XM_015765238.2:247..2817	XP_015620724	NLR	CC-NLR	(CC)(NBARC)(LRR)	CNL
Rice	LOC4351712	XM_015765239.2:247..2817	XP_015620725	NLR	CC-NLR	(CC)(NBARC)(LRR)	CNL
Rice	LOC4351712	XM_015765240.2:247..2817	XP_015620726	NLR	CC-NLR	(CC)(NBARC)(LRR)	CNL
Rice	LOC4351712	XM_015765241.2:247..2817	XP_015620727	NLR	CC-NLR	(CC)(NBARC)(LRR)	CNL
Rice	LOC4351712	XM_015765243.2:247..2817	XP_015620729	NLR	CC-NLR	(CC)(NBARC)(LRR)	CNL
Rice	LOC4351712	XM_015765244.2:247..2817	XP_015620730	NLR	CC-NLR	(CC)(NBARC)(LRR)	CNL
Rice	LOC4351712	XM_015765245.2:247..2817	XP_015620731	NLR	CC-NLR	(CC)(NBARC)(LRR)	CNL
Rice	LOC107279827	XM_015765361.2:568..3333	XP_015620847	NLR	CC-NLR	(CC)(NBARC)(LRR)	CNL
Rice	LOC4326180	XM_015765423.2:861..3578	XP_015620909	NLR	CC-NLR	(CC)(NBARC)(LRR)	CNL
Rice	LOC4326180	XM_015765424.2:861..3578	XP_015620910	NLR	CC-NLR	(CC)(NBARC)(LRR)	CNL
Rice	LOC4326180	XM_015765427.2:861..3578	XP_015620913	NLR	CC-NLR	(CC)(NBARC)(LRR)	CNL
Rice	LOC4324658	XM_015765590.2:175..1698	XP_015621076	degenerate NLR	CC-NLR	(CC)(PLOOP)	CP
Rice	LOC9269167	XM_015765592.2:409..1716	XP_015621078	NLR	UNDETERMINED	(NBARC)	N
Rice	LOC9269167	XM_015765593.2:414..1721	XP_015621079	NLR	UNDETERMINED	(NBARC)	N
Rice	LOC9269167	XM_015765594.2:291..1598	XP_015621080	NLR	UNDETERMINED	(NBARC)	N
Rice	LOC9269167	XM_015765595.2:1091..2398	XP_015621081	NLR	UNDETERMINED	(NBARC)	N
Rice	LOC9269167	XM_015765597.2:1211..1891	XP_015621083	degenerate NLR	CC-NLR	(CC)(PLOOP)	CP
Rice	LOC4325862	XM_015765655.2:383..3112	XP_015621141	NLR	CC-NLR or CCR-NLR or CCG10-NLR	(NBARC)(LRR)	NL
Rice	LOC112936100	XM_015765959.2:3248..4084	XP_015621445	NLR	CC-NLR	(CC)(NBARC)	CN
Rice	LOC4323979	XM_015766774.2:789..4232	XP_015622260	NLR	CC-NLR	(CC)(NBARC)(LRR)	CNL
Rice	LOC4323979	XM_015766775.2:806..4249	XP_015622261	NLR	CC-NLR	(CC)(NBARC)(LRR)	CNL
Rice	LOC4323979	XM_015766776.2:814..4248	XP_015622262	NLR	CC-NLR	(CC)(NBARC)(LRR)	CNL
Rice	LOC4326269	XM_015766842.2:505..3540	XP_015622328	NLR	CC-NLR	(CC)(NBARC)(LRR)	CNL
Rice	LOC4326844	XM_015766945.2:157..2634	XP_015622431	NLR	CC-NLR	(CC)(NBARC)(LRR)	CNL
Rice	LOC4328946	XM_015767149.2:120..4304	XP_015622635	NLR	CC-NLR	(CC)(NBARC)(LRR)	CNL
Rice	LOC4328946	XM_015767150.2:121..4305	XP_015622636	NLR	CC-NLR	(CC)(NBARC)(LRR)	CNL
Rice	LOC4329024	XM_015767185.1:448..3828	XP_015622671	NLR	CC-NLR	(CC)(NBARC)(LRR)	CNL
Rice	LOC4329024	XM_015767186.1:378..3758	XP_015622672	NLR	CC-NLR	(CC)(NBARC)(LRR)	CNL
Rice	LOC4329024	XM_015767191.1:414..3794	XP_015622677	NLR	CC-NLR	(CC)(NBARC)(LRR)	CNL
Rice	LOC4329024	XM_015767192.2:448..3825	XP_015622678	NLR	CC-NLR	(CC)(NBARC)(LRR)	CNL
Rice	LOC9272257	XM_015768858.2:1..2742	XP_015624344	NLR	CC-NLR	(CC)(NBARC)(LRR)	CNL
Rice	LOC107277902	XM_015768940.1:1..1905	XP_015624426	NLR	UNDETERMINED	(NBARC)(LRR)	NL
Rice	LOC107277741	XM_015768987.2:186..3506	XP_015624473	degenerate NLR	CC-NLR or CCR-NLR or CCG10-NLR	(LRR)	L
Rice	LOC107277690	XM_015769012.2:126..3275	XP_015624498	NLR	CC-NLR	(NBARC)(LRR)	NL
Rice	LOC107277690	XM_015769018.2:127..2508	XP_015624504	NLR	CC-NLR	(NBARC)	N
Rice	LOC107278028	XM_015769354.2:1168..2265	XP_015624840	NLR	CC-NLR or CCR-NLR or CCG10-NLR	(NBARC)	N
Rice	LOC4328990	XM_015769709.2:170..3007	XP_015625195	NLR	CC-NLR	(CC)(NBARC)(LRR)	CNL
Rice	LOC4328990	XM_015769710.2:171..2873	XP_015625196	NLR	CC-NLR	(CC)(NBARC)(LRR)	CNL
Rice	LOC4329962	XM_015769820.2:109..1680	XP_015625306	NLR	UNDETERMINED	(NBARC)	N
Rice	LOC4329027	XM_015770558.1:1811..5368	XP_015626044	NLR	CC-NLR	(CC)(NBARC)(LRR)	CNL
Rice	LOC4329027	XM_015770562.1:172..3729	XP_015626048	NLR	CC-NLR	(CC)(NBARC)(LRR)	CNL
Rice	LOC107276977	XM_015770683.2:851..3694	XP_015626169	NLR	CC-NLR	(CC)(NBARC)(LRR)	CNL
Rice	LOC107278711	XM_015770733.2:2439..5126	XP_015626219	NLR	CC-NLR	(NBARC)(LRR)	NL
Rice	LOC107278711	XM_015770742.2:2563..5097	XP_015626228	NLR	CC-NLR or CCR-NLR or CCG10-NLR	(NBARC)(LRR)	NL
Rice	LOC4329283	XM_015770847.2:419..3688	XP_015626333	NLR	CC-NLR	(CC)(NBARC)(LRR)	CNL
Rice	LOC4328665	XM_015771332.2:518..3640	XP_015626818	NLR	UNDETERMINED	(NBARC)(ARM)	NO
Rice	LOC107278342	XM_015771465.2:1..1635	XP_015626951	NLR	CC-NLR	(CC)(NBARC)	CN
Rice	LOC4328311	XM_015771512.2:743..4393	XP_015626998	NLR	CC-NLR	(CC)(NBARC)(LRR)(LRR)	CNL
Rice	LOC4328311	XM_015771513.2:663..4313	XP_015626999	NLR	CC-NLR	(CC)(NBARC)(LRR)(LRR)	CNL
Rice	LOC4328311	XM_015771514.2:743..4393	XP_015627000	NLR	CC-NLR	(CC)(NBARC)(LRR)(LRR)	CNL
Rice	LOC4328311	XM_015771515.2:743..4393	XP_015627001	NLR	CC-NLR	(CC)(NBARC)(LRR)(LRR)	CNL
Rice	LOC4328311	XM_015771516.2:743..4393	XP_015627002	NLR	CC-NLR	(CC)(NBARC)(LRR)(LRR)	CNL
Rice	LOC4328311	XM_015771517.2:743..4393	XP_015627003	NLR	CC-NLR	(CC)(NBARC)(LRR)(LRR)	CNL
Rice	LOC4328311	XM_015771518.2:743..4393	XP_015627004	NLR	CC-NLR	(CC)(NBARC)(LRR)(LRR)	CNL
Rice	LOC4328311	XM_015771519.2:743..4393	XP_015627005	NLR	CC-NLR	(CC)(NBARC)(LRR)(LRR)	CNL
Rice	LOC4328311	XM_015771520.2:743..4393	XP_015627006	NLR	CC-NLR	(CC)(NBARC)(LRR)(LRR)	CNL
Rice	LOC4329096	XM_015772007.2:705..3923	XP_015627493	NLR	CC-NLR	(CC)(NBARC)(LRR)(JAC)	CNLO
Rice	LOC107277447	XM_015772146.2:442..810	XP_015627632	CCX	CCX	(CC)	C
Rice	LOC107276465	XM_015772172.1:109..1641	XP_015627658	NLR	UNDETERMINED	(NBARC)	N
Rice	LOC4332698	XM_015772332.2:643..3864	XP_015627818	NLR	CC-NLR	(CC)(NBARC)(LRR)	CNL
Rice	LOC4332282	XM_015772937.2:135..2885	XP_015628423	NLR	CC-NLR or CCR-NLR or CCG10-NLR	(NBARC)(LRR)	NL
Rice	LOC4333771	XM_015773323.2:15..3476	XP_015628809	NLR	CC-NLR	(CC)(NBARC)(LRR)	CNL
Rice	LOC107275341	XM_015773984.2:1220..3946	XP_015629470	NLR	CC-NLR or CCR-NLR or CCG10-NLR	(NBARC)(LRR)	NL
Rice	LOC107276559	XM_015774038.2:364..3096	XP_015629524	NLR	CC-NLR	(CC)(NBARC)(LRR)	CNL
Rice	LOC4333292	XM_015774079.2:352..4152	XP_015629565	NLR	CC-NLR or CCR-NLR or CCG10-NLR	(NBARC)(LRR)(LRR)	NL
Rice	LOC9267165	XM_015774502.2:384..3539	XP_015629988	NLR	CC-NLR	(CC)(NBARC)(LRR)	CNL
Rice	LOC4333389	XM_015774604.2:730..2448	XP_015630090	degenerate NLR	CC-NLR or CCR-NLR or CCG10-NLR	(LRR)	L
Rice	LOC4326630	XM_015775093.2:533..2620	XP_015630579	MLKL	MLKL	(MLKL)(PKin)	MO
Rice	LOC4326630	XM_015775102.2:653..2740	XP_015630588	MLKL	MLKL	(MLKL)(PKin)	MO
Rice	LOC4325620	XM_015775148.2:564..3572	XP_015630634	NLR	TN (OTHER)	(TIR)(NBARC)	TN
Rice	LOC4325620	XM_015775235.2:821..3829	XP_015630721	NLR	TN (OTHER)	(TIR)(NBARC)	TN
Rice	LOC9268533	XM_015775800.2:90..2879	XP_015631286	NLR	CC-NLR	(NBARC)(LRR)	NL
Rice	LOC9268533	XM_015775801.2:471..2996	XP_015631287	NLR	CC-NLR	(NBARC)(LRR)	NL
Rice	LOC9268533	XM_015775802.2:466..2991	XP_015631288	NLR	CC-NLR	(NBARC)(LRR)	NL
Rice	LOC4326023	XM_015775933.2:249..1709	XP_015631419	NLR	CC-NLR	(CC)(NBARC)	CN
Rice	LOC4334784	XM_015776999.2:368..4342	XP_015632485	NLR	CC-NLR	(CC)(NBARC)(LRR)	CNL
Rice	LOC4334784	XM_015777000.2:400..4374	XP_015632486	NLR	CC-NLR	(CC)(NBARC)(LRR)	CNL
Rice	LOC4334784	XM_015777002.2:368..4342	XP_015632488	NLR	CC-NLR	(CC)(NBARC)(LRR)	CNL
Rice	LOC4334784	XM_015777003.2:368..4210	XP_015632489	NLR	CC-NLR	(CC)(NBARC)(LRR)	CNL
Rice	LOC107275946	XM_015777126.2:749..2278	XP_015632612	NLR	CC-NLR	(CC)(NBARC)	CN
Rice	LOC4333674	XM_015777571.2:232..3102	XP_015633057	NLR	CC-NLR	(CC)(NBARC)(LRR)	CNL
Rice	LOC107277809	XM_015777579.2:727..3681	XP_015633065	NLR	CC-NLR or CCR-NLR or CCG10-NLR	(NBARC)(LRR)	NL
Rice	LOC107277809	XM_015777580.2:827..3781	XP_015633066	NLR	CC-NLR or CCR-NLR or CCG10-NLR	(NBARC)(LRR)	NL
Rice	LOC107277809	XM_015777581.2:655..3609	XP_015633067	NLR	CC-NLR or CCR-NLR or CCG10-NLR	(NBARC)(LRR)	NL
Rice	LOC4334783	XM_015777707.2:555..4535	XP_015633193	NLR	CC-NLR	(CC)(NBARC)(LRR)	CNL
Rice	LOC107276806	XM_015778157.2:562..4368	XP_015633643	NLR	CC-NLR	(CC)(NBARC)(LRR)(LRR)	CNL
Rice	LOC4334937	XM_015778281.1:453..1472	XP_015633767	NLR	CC-NLR	(CC)(NBARC)	CN
Rice	LOC4334937	XM_015778282.1:475..1494	XP_015633768	NLR	CC-NLR	(CC)(NBARC)	CN
Rice	LOC9269204	XM_015778407.2:838..3831	XP_015633893	NLR	CC-NLR	(CC)(NBARC)(LRR)	CNL
Rice	LOC4336576	XM_015778648.2:229..3084	XP_015634134	NLR	CC-NLR	(CC)(NBARC)(LRR)	CNL
Rice	LOC4336576	XM_015778649.2:231..2564	XP_015634135	NLR	CC-NLR	(CC)(NBARC)(LRR)	CNL
Rice	LOC4335486	XM_015778777.2:229..2952	XP_015634263	NLR	CC-NLR	(NBARC)(LRR)	NL
Rice	LOC107278506	XM_015779100.2:251..3319	XP_015634586	NLR	UNDETERMINED	(NBARC)(LRR)(LRR)	NL
Rice	LOC107278506	XM_015779101.2:222..3290	XP_015634587	NLR	UNDETERMINED	(NBARC)(LRR)(LRR)	NL
Rice	LOC4336120	XM_015779931.2:383..3169	XP_015635417	NLR	UNDETERMINED	(NBARC)(LRR)	NL
Rice	LOC107278166	XM_015779969.2:161..3856	XP_015635455	NLR	CC-NLR	(NBARC)(LRR)(LRR)	NL
Rice	LOC107278549	XM_015780028.2:1242..3950	XP_015635514	NLR	CC-NLR	(CC)(NBARC)(LRR)	CNL
Rice	LOC107278549	XM_015780029.2:1242..3950	XP_015635515	NLR	CC-NLR	(CC)(NBARC)(LRR)	CNL
Rice	LOC4337041	XM_015780517.2:193..5784	XP_015636003	NLR	CC-NLR	(CC)(BED)(NBARC)(LRR)(LRR)	CONL
Rice	LOC107278759	XM_015780521.2:116..5581	XP_015636007	NLR	CC-NLR	(CC)(BED)(NBARC)(LRR)	CONL
Rice	LOC107276986	XM_015780603.2:34..3189	XP_015636089	NLR	UNDETERMINED	(NBARC)(LRR)	NL
Rice	LOC4336247	XM_015780604.2:287..3043	XP_015636090	degenerate NLR	CC-NLR or CCR-NLR or CCG10-NLR	(LRR)	L
Rice	LOC9267606	XM_015780628.2:190..3318	XP_015636114	NLR	CC-NLR	(CC)(BED)(NBARC)(LRR)	CONL
Rice	LOC9267606	XM_015780629.2:189..3314	XP_015636115	NLR	CC-NLR	(CC)(BED)(NBARC)(LRR)	CONL
Rice	LOC4337036	XM_015780632.2:295..747	XP_015636118	CCX	CCX	(CC)	C
Rice	LOC4334935	XM_015781294.2:146..3445	XP_015636780	NLR	CC-NLR	(NBARC)(LRR)(LRR)	NL
Rice	LOC4336386	XM_015781305.2:142..3402	XP_015636791	NLR	CC-NLR	(CC)(NBARC)(LRR)	CNL
Rice	LOC4335162	XM_015781530.2:38..3553	XP_015637016	NLR	CC-NLR	(CC)(NBARC)(NBARC)(LRR)	CNNL
Rice	LOC107277168	XM_015781805.2:1..2997	XP_015637291	NLR	CC-NLR	(CC)(NBARC)(LRR)	CNL
Rice	LOC4339424	XM_015782913.2:76..1455	XP_015638399	NLR	CC-NLR	(CC)(NBARC)	CN
Rice	LOC4339424	XM_015782916.2:304..1551	XP_015638402	NLR	UNDETERMINED	(NBARC)	N
Rice	LOC107280919	XM_015783053.2:227..3526	XP_015638539	NLR	CC-NLR	(CC)(NBARC)(LRR)	CNL
Rice	LOC107276992	XM_015783214.1:1..1968	XP_015638700	degenerate NLR	CC-NLR or CCR-NLR or CCG10-NLR	(LRR)	L
Rice	LOC4338632	XM_015783274.2:385..4713	XP_015638760	degenerate NLR	CC-NLR	(CC)(PLOOP)(LRR)(LRR)	CPL
Rice	LOC107278434	XM_015783521.2:2603..3580	XP_015639007	degenerate NLR	CC-NLR	(CC)(PLOOP)	CP
Rice	LOC107278434	XM_015783522.2:2682..3482	XP_015639008	degenerate NLR	CC-NLR	(CC)(PLOOP)	CP
Rice	LOC4339112	XM_015783774.2:428..3838	XP_015639260	NLR	CC-NLR	(CC)(NBARC)(LRR)	CNL
Rice	LOC4339112	XM_015783775.2:478..3888	XP_015639261	NLR	CC-NLR	(CC)(NBARC)(LRR)	CNL
Rice	LOC4339113	XM_015783777.2:33..3035	XP_015639263	NLR	CC-NLR	(CC)(NBARC)(LRR)	CNL
Rice	LOC107275438	XM_015784009.1:1..1194	XP_015639495	NLR	UNDETERMINED	(NBARC)	N
Rice	LOC4339754	XM_015784294.2:181..2280	XP_015639780	MLKL	MLKL	(MLKL)(PKin)	MO
Rice	LOC4339181	XM_015784720.1:150..2036	XP_015640206	NLR	CC-NLR	(CC)(NBARC)(LRR)	CNL
Rice	LOC4338793	XM_015784752.2:312..3716	XP_015640238	NLR	CC-NLR	(CC)(NBARC)(LRR)(LRR)	CNL
Rice	LOC4338629	XM_015785037.2:147..3926	XP_015640523	NLR	CC-NLR	(CC)(NBARC)(LRR)	CNL
Rice	LOC4338629	XM_015785038.2:147..3926	XP_015640524	NLR	CC-NLR	(CC)(NBARC)(LRR)	CNL
Rice	LOC4339179	XM_015785220.2:93..3467	XP_015640706	NLR	CC-NLR	(CC)(NBARC)(LRR)	CNL
Rice	LOC4338364	XM_015785241.2:663..4124	XP_015640727	NLR	CC-NLR or CCR-NLR or CCG10-NLR	(NBARC)(LRR)	NL
Rice	LOC4338794	XM_015785301.2:125..2068	XP_015640787	NLR	CC-NLR	(NBARC)(LRR)	NL
Rice	LOC107278764	XM_015785699.2:591..2360	XP_015641185	NLR	CC-NLR	(CC)(NBARC)	CN
Rice	LOC107277356	XM_015786124.2:4856..9292	XP_015641610	NLR	CC-NLR	(CC)(NBARC)(LRR)	CNL
Rice	LOC107277356	XM_015786132.2:5018..9454	XP_015641618	NLR	CC-NLR	(CC)(NBARC)(LRR)	CNL
Rice	LOC4340753	XM_015786153.2:188..4609	XP_015641639	degenerate NLR	CC-NLR	(CC)(PLOOP)(LRR)	CPL
Rice	LOC4340841	XM_015786250.2:1004..4870	XP_015641736	NLR	CC-NLR	(CC)(NBARC)(LRR)	CNL
Rice	LOC4340841	XM_015786251.2:1007..4867	XP_015641737	NLR	CC-NLR	(CC)(NBARC)(LRR)(LRR)	CNL
Rice	LOC4340841	XM_015786252.2:1006..3402	XP_015641738	NLR	CC-NLR	(CC)(NBARC)(LRR)	CNL
Rice	LOC4341183	XM_015786311.2:141..1547	XP_015641797	NLR	CC-NLR	(CC)(NBARC)	CN
Rice	LOC107281202	XM_015786573.2:1512..2075	XP_015642059	CCX	CCX	(CC)	C
Rice	LOC107281203	XM_015786586.2:301..1632	XP_015642072	NLR	CC-NLR	(CC)(NBARC)	CN
Rice	LOC4340758	XM_015786789.2:774..3611	XP_015642275	NLR	CC-NLR	(CC)(NBARC)(LRR)	CNL
Rice	LOC107281286	XM_015786857.1:1..1398	XP_015642343	degenerate NLR	UNDETERMINED	(LRR)	L
Rice	LOC4341646	XM_015787728.2:59..7072	XP_015643214	NLR	CC-NLR	(CC)(NBARC)(LRR)(LRR)	CNL
Rice	LOC4341646	XM_015787729.2:285..6440	XP_015643215	NLR	CC-NLR or CCR-NLR or CCG10-NLR	(NBARC)(LRR)(LRR)	NL
Rice	LOC4339959	XM_015787880.2:157..3180	XP_015643366	NLR	CC-NLR	(CC)(NBARC)(LRR)	CNL
Rice	LOC4339959	XM_015787881.2:157..3180	XP_015643367	NLR	CC-NLR	(CC)(NBARC)(LRR)	CNL
Rice	LOC4339959	XM_015787882.2:157..3180	XP_015643368	NLR	CC-NLR	(CC)(NBARC)(LRR)	CNL
Rice	LOC4339959	XM_015787883.2:157..3180	XP_015643369	NLR	CC-NLR	(CC)(NBARC)(LRR)	CNL
Rice	LOC4339959	XM_015787884.2:157..3180	XP_015643370	NLR	CC-NLR	(CC)(NBARC)(LRR)	CNL
Rice	LOC4339959	XM_015787885.2:157..3180	XP_015643371	NLR	CC-NLR	(CC)(NBARC)(LRR)	CNL
Rice	LOC4339959	XM_015787886.2:157..3180	XP_015643372	NLR	CC-NLR	(CC)(NBARC)(LRR)	CNL
Rice	LOC4339959	XM_015787887.2:157..3180	XP_015643373	NLR	CC-NLR	(CC)(NBARC)(LRR)	CNL
Rice	LOC4339959	XM_015787888.2:157..3180	XP_015643374	NLR	CC-NLR	(CC)(NBARC)(LRR)	CNL
Rice	LOC4339959	XM_015787889.2:157..3180	XP_015643375	NLR	CC-NLR	(CC)(NBARC)(LRR)	CNL
Rice	LOC107281440	XM_015788327.2:168..467	XP_015643813	CCX	CCX	(CC)	C
Rice	LOC4342014	XM_015788338.2:758..1660	XP_015643824	CCX	CCX	(CC)	C
Rice	LOC4340777	XM_015788421.2:793..3717	XP_015643907	NLR	CC-NLR	(CC)(NBARC)(LRR)	CNL
Rice	LOC4340110	XM_015788577.2:208..3288	XP_015644063	NLR	CC-NLR	(CC)(NBARC)(LRR)	CNL
Rice	LOC4340110	XM_015788578.2:208..3288	XP_015644064	NLR	CC-NLR	(CC)(NBARC)(LRR)	CNL
Rice	LOC4340110	XM_015788579.2:208..3288	XP_015644065	NLR	CC-NLR	(CC)(NBARC)(LRR)	CNL
Rice	LOC4340110	XM_015788580.2:208..3288	XP_015644066	NLR	CC-NLR	(CC)(NBARC)(LRR)	CNL
Rice	LOC4340110	XM_015788581.2:208..3288	XP_015644067	NLR	CC-NLR	(CC)(NBARC)(LRR)	CNL
Rice	LOC4340110	XM_015788582.2:208..3288	XP_015644068	NLR	CC-NLR	(CC)(NBARC)(LRR)	CNL
Rice	LOC107281450	XM_015788612.2:1649..5557	XP_015644098	NLR	CC-NLR	(CC)(NBARC)(LRR)(LRR)	CNL
Rice	LOC107281450	XM_015788613.2:1648..5541	XP_015644099	NLR	CC-NLR	(CC)(NBARC)(LRR)(LRR)	CNL
Rice	LOC4342015	XM_015788666.2:739..5223	XP_015644152	NLR	CC-NLR	(CC)(NBARC)(LRR)(LRR)	CNL
Rice	LOC4342015	XM_015788667.2:708..5192	XP_015644153	NLR	CC-NLR	(CC)(NBARC)(LRR)(LRR)	CNL
Rice	LOC4342015	XM_015788668.2:739..5223	XP_015644154	NLR	CC-NLR	(CC)(NBARC)(LRR)(LRR)	CNL
Rice	LOC4342015	XM_015788669.2:739..5223	XP_015644155	NLR	CC-NLR	(CC)(NBARC)(LRR)(LRR)	CNL
Rice	LOC4341546	XM_015788674.2:217..3756	XP_015644160	NLR	CC-NLR	(CC)(NBARC)(LRR)	CNL
Rice	LOC4341546	XM_015788675.2:217..3756	XP_015644161	NLR	CC-NLR	(CC)(NBARC)(LRR)	CNL
Rice	LOC4341546	XM_015788676.2:217..3756	XP_015644162	NLR	CC-NLR	(CC)(NBARC)(LRR)	CNL
Rice	LOC4341546	XM_015788678.2:217..3756	XP_015644164	NLR	CC-NLR	(CC)(NBARC)(LRR)	CNL
Rice	LOC4341546	XM_015788679.2:217..3756	XP_015644165	NLR	CC-NLR	(CC)(NBARC)(LRR)	CNL
Rice	LOC4341546	XM_015788680.2:217..3756	XP_015644166	NLR	CC-NLR	(CC)(NBARC)(LRR)	CNL
Rice	LOC4341546	XM_015788681.2:215..3754	XP_015644167	NLR	CC-NLR	(CC)(NBARC)(LRR)	CNL
Rice	LOC4341546	XM_015788682.2:208..3747	XP_015644168	NLR	CC-NLR	(CC)(NBARC)(LRR)	CNL
Rice	LOC9266824	XM_015788698.2:522..4949	XP_015644184	NLR	CC-NLR	(CC)(NBARC)(LRR)(LRR)	CNL
Rice	LOC9266404	XM_015788872.2:698..1789	XP_015644358	NLR	CC-NLR	(CC)(NBARC)	CN
Rice	LOC9266404	XM_015788873.2:701..1792	XP_015644359	NLR	CC-NLR	(CC)(NBARC)	CN
Rice	LOC9266404	XM_015788874.2:686..1777	XP_015644360	NLR	CC-NLR	(CC)(NBARC)	CN
Rice	LOC9266404	XM_015788875.2:586..1677	XP_015644361	NLR	CC-NLR	(CC)(NBARC)	CN
Rice	LOC4341541	XM_015788894.2:1583..5212	XP_015644380	NLR	CC-NLR	(CC)(NBARC)(LRR)	CNL
Rice	LOC4341541	XM_015788895.2:1583..5212	XP_015644381	NLR	CC-NLR	(CC)(NBARC)(LRR)	CNL
Rice	LOC4341541	XM_015788896.2:1583..5194	XP_015644382	NLR	CC-NLR	(CC)(NBARC)(LRR)	CNL
Rice	LOC4341541	XM_015788897.2:1583..5194	XP_015644383	NLR	CC-NLR	(CC)(NBARC)(LRR)	CNL
Rice	LOC4341541	XM_015788898.2:1583..5194	XP_015644384	NLR	CC-NLR	(CC)(NBARC)(LRR)	CNL
Rice	LOC4341545	XM_015788963.2:292..3825	XP_015644449	NLR	CC-NLR	(CC)(NBARC)(LRR)(LRR)	CNL
Rice	LOC9268734	XM_015789027.2:155..2944	XP_015644513	NLR	CC-NLR	(CC)(NBARC)(LRR)	CNL
Rice	LOC9268734	XM_015789028.2:156..2945	XP_015644514	NLR	CC-NLR	(CC)(NBARC)(LRR)	CNL
Rice	LOC4340226	XM_015789029.2:763..2955	XP_015644515	NLR	CC-NLR	(NBARC)(LRR)	NL
Rice	LOC9271614	XM_015789032.2:2071..5004	XP_015644518	NLR	CC-NLR or CCR-NLR or CCG10-NLR	(NBARC)(LRR)	NL
Rice	LOC9271614	XM_015789033.2:208..3141	XP_015644519	NLR	CC-NLR or CCR-NLR or CCG10-NLR	(NBARC)(LRR)	NL
Rice	LOC4340191	XM_015789047.2:516..3380	XP_015644533	NLR	CC-NLR	(CC)(NBARC)(LRR)	CNL
Rice	LOC4324660	XM_015789064.2:2074..3540	XP_015644550	degenerate NLR	CC-NLR	(CC)(PLOOP)	CP
Rice	LOC4343406	XM_015789221.2:508..4761	XP_015644707	NLR	CC-NLR or CCR-NLR or CCG10-NLR	(NBARC)(LRR)	NL
Rice	LOC4342906	XM_015789351.2:236..4837	XP_015644837	NLR	CC-NLR or CCR-NLR or CCG10-NLR	(OTHER)(LRR)(NBARC)(LRR)(WRKY)	OLNLO
Rice	LOC4342906	XM_015789352.2:236..4678	XP_015644838	NLR	CC-NLR or CCR-NLR or CCG10-NLR	(OTHER)(LRR)(NBARC)(LRR)(WRKY)	OLNLO
Rice	LOC9270751	XM_015789463.2:1035..4007	XP_015644949	NLR	CC-NLR	(CC)(NBARC)(LRR)	CNL
Rice	LOC9270751	XM_015789479.2:1094..4066	XP_015644965	NLR	CC-NLR	(CC)(NBARC)(LRR)	CNL
Rice	LOC9270751	XM_015789487.2:981..3953	XP_015644973	NLR	CC-NLR	(CC)(NBARC)(LRR)	CNL
Rice	LOC4324511	XM_015789493.2:956..3925	XP_015644979	NLR	CC-NLR	(CC)(NBARC)(LRR)	CNL
Rice	LOC4343809	XM_015789565.1:205..3150	XP_015645051	NLR	CC-NLR	(CC)(NBARC)(LRR)	CNL
Rice	LOC4343809	XM_015789566.2:205..2382	XP_015645052	NLR	CC-NLR	(CC)(NBARC)(LRR)	CNL
Rice	LOC4343411	XM_015789718.2:181..3411	XP_015645204	NLR	CC-NLR	(CC)(NBARC)(LRR)	CNL
Rice	LOC4342596	XM_015789724.2:238..2958	XP_015645210	NLR	CC-NLR	(CC)(NBARC)(LRR)	CNL
Rice	LOC107275770	XM_015789831.2:1..1599	XP_015645317	NLR	UNDETERMINED	(NBARC)	N
Rice	LOC4342261	XM_015789835.2:1559..2920	XP_015645321	NLR	UNDETERMINED	(NBARC)	N
Rice	LOC4342261	XM_015789837.2:1563..2879	XP_015645323	NLR	UNDETERMINED	(NBARC)	N
Rice	LOC4342259	XM_015789984.2:646..2166	XP_015645470	NLR	UNDETERMINED	(NBARC)	N
Rice	LOC4342259	XM_015789985.2:424..1944	XP_015645471	NLR	UNDETERMINED	(NBARC)	N
Rice	LOC107277041	XM_015790093.2:167..1609	XP_015645579	NLR	UNDETERMINED	(NBARC)	N
Rice	LOC107277279	XM_015790144.2:224..3106	XP_015645630	NLR	CC-NLR	(CC)(NBARC)(LRR)	CNL
Rice	LOC107277279	XM_015790145.2:249..3131	XP_015645631	NLR	CC-NLR	(CC)(NBARC)(LRR)	CNL
Rice	LOC107275456	XM_015790349.1:1..1572	XP_015645835	NLR	CC-NLR	(CC)(NBARC)	CN
Rice	LOC107275575	XM_015790364.2:372..4850	XP_015645850	NLR	CC-NLR	(CC)(NBARC)(LRR)	CNL
Rice	LOC107276604	XM_015790398.2:43..2907	XP_015645884	NLR	CC-NLR	(CC)(NBARC)(LRR)	CNL
Rice	LOC4324657	XM_015790522.2:1234..2511	XP_015646008	NLR	CC-NLR	(CC)(NBARC)	CN
Rice	LOC4324657	XM_015790578.2:1632..2909	XP_015646064	NLR	CC-NLR	(CC)(NBARC)	CN
Rice	LOC4324657	XM_015790635.2:1262..2539	XP_015646121	NLR	CC-NLR	(CC)(NBARC)	CN
Rice	LOC4324657	XM_015790699.2:668..1822	XP_015646185	NLR	UNDETERMINED	(NBARC)	N
Rice	LOC4324657	XM_015790764.2:1448..2545	XP_015646250	NLR	UNDETERMINED	(NBARC)	N
Rice	LOC4343631	XM_015790820.2:247..936	XP_015646306	TX	TX	(TIR)	T
Rice	LOC4324657	XM_015790827.2:1237..1719	XP_015646313	degenerate NLR	CC-NLR	(CC)(PLOOP)	CP
Rice	LOC9268622	XM_015790901.2:432..4304	XP_015646387	NLR	CC-NLR	(CC)(NBARC)(LRR)	CNL
Rice	LOC9271927	XM_015790911.2:432..4304	XP_015646397	NLR	CC-NLR	(CC)(NBARC)(LRR)(LRR)	CNL
Rice	LOC4342195	XM_015790963.2:272..1690	XP_015646449	NLR	UNDETERMINED	(NBARC)	N
Rice	LOC107278115	XM_015792052.2:1649..4870	XP_015647538	CCX	CCX	(CC)(LRR)	CL
Rice	LOC4343405	XM_015792053.2:166..4062	XP_015647539	NLR	CC-NLR	(CC)(NBARC)(LRR)	CNL
Rice	LOC4343409	XM_015792158.2:92..4357	XP_015647644	NLR	CC-NLR or CCR-NLR or CCG10-NLR	(NBARC)(LRR)	NL
Rice	LOC4343236	XM_015792203.2:283..3525	XP_015647689	NLR	CC-NLR	(CC)(NBARC)(LRR)	CNL
Rice	LOC107278772	XM_015792325.2:36..1388	XP_015647811	NLR	UNDETERMINED	(NBARC)	N
Rice	LOC4343235	XM_015792495.2:47..3415	XP_015647981	NLR	CC-NLR or CCR-NLR or CCG10-NLR	(NBARC)(LRR)	NL
Rice	LOC4344922	XM_015792567.2:230..3040	XP_015648053	NLR	CC-NLR	(CC)(NBARC)(LRR)	CNL
Rice	LOC4345466	XM_015792595.2:175..3099	XP_015648081	NLR	CC-NLR	(CC)(NBARC)(LRR)	CNL
Rice	LOC4345466	XM_015792596.2:175..3099	XP_015648082	NLR	CC-NLR	(CC)(NBARC)(LRR)	CNL
Rice	LOC107277544	XM_015792633.2:70..3240	XP_015648119	NLR	CC-NLR	(CC)(NBARC)(LRR)	CNL
Rice	LOC4344796	XM_015792729.2:939..5264	XP_015648215	NLR	CC-NLR or CCR-NLR or CCG10-NLR	(NBARC)(LRR)(PKin)(PKin)	NLO
Rice	LOC4345297	XM_015792742.2:3478..4503	XP_015648228	NLR	CC-NLR	(CC)(NBARC)	CN
Rice	LOC4345297	XM_015792743.2:3454..4479	XP_015648229	NLR	CC-NLR	(CC)(NBARC)	CN
Rice	LOC4345465	XM_015792778.2:76..2973	XP_015648264	NLR	CC-NLR	(CC)(NBARC)(LRR)	CNL
Rice	LOC9270064	XM_015793214.2:396..3203	XP_015648700	NLR	CC-NLR	(CC)(NBARC)(LRR)	CNL
Rice	LOC9272267	XM_015793258.2:1006..2052	XP_015648744	degenerate NLR	CC-NLR or CCR-NLR or CCG10-NLR	(LRR)	L
Rice	LOC9272267	XM_015793259.2:1029..2075	XP_015648745	degenerate NLR	CC-NLR or CCR-NLR or CCG10-NLR	(LRR)	L
Rice	LOC9272267	XM_015793260.2:990..2036	XP_015648746	degenerate NLR	CC-NLR or CCR-NLR or CCG10-NLR	(LRR)	L
Rice	LOC9272267	XM_015793263.2:918..1964	XP_015648749	degenerate NLR	CC-NLR or CCR-NLR or CCG10-NLR	(LRR)	L
Rice	LOC4324092	XM_015793279.2:1507..3393	XP_015648765	NLR	CC-NLR	(CC)(NBARC)	CN
Rice	LOC4345938	XM_015793294.2:580..3540	XP_015648780	degenerate NLR	TN (OTHER)	(TIR)(PLOOP)	TP
Rice	LOC107276515	XM_015793393.2:359..3118	XP_015648879	NLR	CC-NLR	(CC)(NBARC)(LRR)	CNL
Rice	LOC107276515	XM_015793394.2:361..3048	XP_015648880	NLR	CC-NLR	(CC)(NBARC)(LRR)	CNL
Rice	LOC9267026	XM_015793404.2:130..1833	XP_015648890	NLR	CC-NLR	(CC)(NBARC)	CN
Rice	LOC4344848	XM_015793425.2:47..3142	XP_015648911	NLR	CC-NLR	(CC)(NBARC)(LRR)	CNL
Rice	LOC4345194	XM_015793556.2:376..3123	XP_015649042	NLR	CC-NLR	(CC)(NBARC)(LRR)	CNL
Rice	LOC107277214	XM_015793599.2:114..2897	XP_015649085	NLR	CC-NLR	(CC)(NBARC)(LRR)	CNL
Rice	LOC4345409	XM_015793627.2:213..3113	XP_015649113	NLR	CC-NLR	(CC)(NBARC)(LRR)	CNL
Rice	LOC107281879	XM_015793641.2:80..2770	XP_015649127	NLR	CC-NLR or CCR-NLR or CCG10-NLR	(NBARC)(LRR)	NL
Rice	LOC4344454	XM_015793666.2:936..3773	XP_015649152	NLR	CC-NLR	(CC)(NBARC)(LRR)	CNL
Rice	LOC107281895	XM_015793707.2:50..3106	XP_015649193	NLR	CC-NLR	(CC)(NBARC)(LRR)	CNL
Rice	LOC107276215	XM_015793716.1:1..2889	XP_015649202	NLR	CC-NLR	(CC)(NBARC)(LRR)	CNL
Rice	LOC107275487	XM_015793787.2:277..3006	XP_015649273	NLR	CC-NLR	(CC)(NBARC)(LRR)	CNL
Rice	LOC107281949	XM_015793790.1:1..1812	XP_015649276	NLR	CC-NLR	(CC)(NBARC)	CN
Rice	LOC9271308	XM_015793871.2:1457..5089	XP_015649357	NLR	CC-NLR	(CC)(NBARC)(LRR)	CNL
Rice	LOC4326532	XM_015793938.2:405..4058	XP_015649424	NLR	CC-NLR	(CC)(NBARC)(LRR)(LRR)	CNL
Rice	LOC4326532	XM_015793943.2:354..4007	XP_015649429	NLR	CC-NLR	(CC)(NBARC)(LRR)(LRR)	CNL
Rice	LOC107282007	XM_015794074.2:444..1187	XP_015649560	NLR	CC-NLR	(CC)(NBARC)	CN
Rice	LOC4346181	XM_015794086.2:598..4215	XP_015649572	NLR	CC-NLR	(CC)(NBARC)(NBARC)(LRR)	CNNL
Rice	LOC9269960	XM_015794206.2:37..3090	XP_015649692	NLR	CC-NLR	(CC)(NBARC)(LRR)	CNL
Rice	LOC4344910	XM_015794234.2:561..3365	XP_015649720	NLR	CC-NLR	(CC)(NBARC)(LRR)	CNL
Rice	LOC4344769	XM_015794620.2:235..3387	XP_015650106	NLR	CC-NLR	(CC)(NBARC)(LRR)	CNL
Rice	LOC4344770	XM_015794621.2:880..4005	XP_015650107	NLR	CC-NLR	(CC)(NBARC)(LRR)	CNL
Rice	LOC4344770	XM_015794622.2:314..3418	XP_015650108	NLR	CC-NLR	(CC)(NBARC)(LRR)	CNL
Rice	LOC4345557	XM_015794729.2:578..3463	XP_015650215	NLR	CC-NLR	(CC)(NBARC)(LRR)	CNL
Rice	LOC4346196	XM_015794925.2:669..2129	XP_015650411	NLR	CC-NLR	(NBARC)	N
Rice	LOC4344767	XM_015795014.2:373..3318	XP_015650500	NLR	CC-NLR	(CC)(NBARC)(LRR)	CNL
Rice	LOC4344767	XM_015795016.2:373..3318	XP_015650502	NLR	CC-NLR	(CC)(NBARC)(LRR)	CNL
Rice	LOC4344768	XM_015795018.2:805..3669	XP_015650504	NLR	CC-NLR	(CC)(NBARC)(LRR)	CNL
Rice	LOC4345556	XM_015795051.2:553..3432	XP_015650537	NLR	CC-NLR	(CC)(NBARC)(LRR)	CNL
Rice	LOC4345556	XM_015795052.2:600..3479	XP_015650538	NLR	CC-NLR	(CC)(NBARC)(LRR)	CNL
Rice	LOC4345058	XM_015795171.2:29..3877	XP_015650657	NLR	CC-NLR	(CC)(NBARC)(NBARC)(LRR)	CNNL
Rice	LOC4346203	XM_015795222.2:281..3835	XP_015650708	NLR	CC-NLR	(CC)(NBARC)(LRR)	CNL
Rice	LOC4346183	XM_015795400.2:899..4579	XP_015650886	NLR	CC-NLR	(CC)(NBARC)(NBARC)(LRR)	CNNL
Rice	LOC4345202	XM_015795418.2:35..4978	XP_015650904	NLR	CC-NLR	(NBARC)(LRR)(LRR)	NL
Rice	LOC4345108	XM_015795451.2:431..2770	XP_015650937	NLR	CC-NLR	(CC)(NBARC)(LRR)	CNL
Rice	LOC4345108	XM_015795453.2:572..2776	XP_015650939	NLR	CC-NLR	(CC)(NBARC)(LRR)	CNL
Rice	LOC4345494	XM_015795486.2:1053..4139	XP_015650972	NLR	CC-NLR or CCR-NLR or CCG10-NLR	(NBARC)(LRR)(OTHER)(OTHER)	NLO
Rice	LOC4345494	XM_015795487.2:1053..3713	XP_015650973	NLR	CC-NLR or CCR-NLR or CCG10-NLR	(NBARC)(LRR)(OTHER)	NLO
Rice	LOC4345201	XM_015795636.1:210..2990	XP_015651122	NLR	CC-NLR	(NBARC)(LRR)	NL
Rice	LOC4327557	XM_015795651.2:377..3709	XP_015651137	NLR	CC-NLR	(CC)(NBARC)(LRR)	CNL
Rice	LOC9268330	XM_015795710.2:629..3472	XP_015651196	NLR	CC-NLR	(CC)(NBARC)(LRR)	CNL
Rice	LOC9268330	XM_015795711.2:891..3734	XP_015651197	NLR	CC-NLR	(CC)(NBARC)(LRR)	CNL
Rice	LOC9268330	XM_015795712.2:544..3387	XP_015651198	NLR	CC-NLR	(CC)(NBARC)(LRR)	CNL
Rice	LOC9268330	XM_015795713.2:459..3302	XP_015651199	NLR	CC-NLR	(CC)(NBARC)(LRR)	CNL
Rice	LOC9268330	XM_015795714.2:401..3244	XP_015651200	NLR	CC-NLR	(CC)(NBARC)(LRR)	CNL
Rice	LOC9268330	XM_015795715.2:1037..3877	XP_015651201	NLR	CC-NLR	(CC)(NBARC)(LRR)	CNL
Rice	LOC4346183	XM_026019841.1:851..4531	XP_025875626	NLR	CC-NLR	(CC)(NBARC)(NBARC)(LRR)	CNNL
Rice	LOC4345297	XM_026019892.1:2614..3639	XP_025875677	NLR	CC-NLR	(CC)(NBARC)	CN
Rice	LOC4345297	XM_026019893.1:3177..4202	XP_025875678	NLR	CC-NLR	(CC)(NBARC)	CN
Rice	LOC4345297	XM_026019894.1:3148..4173	XP_025875679	NLR	CC-NLR	(CC)(NBARC)	CN
Rice	LOC4345297	XM_026019895.1:2747..3772	XP_025875680	NLR	CC-NLR	(CC)(NBARC)	CN
Rice	LOC4345297	XM_026019896.1:2718..3743	XP_025875681	NLR	CC-NLR	(CC)(NBARC)	CN
Rice	LOC4345297	XM_026019897.1:2619..3644	XP_025875682	NLR	CC-NLR	(CC)(NBARC)	CN
Rice	LOC4345297	XM_026019898.1:2608..3633	XP_025875683	NLR	CC-NLR	(CC)(NBARC)	CN
Rice	LOC4345297	XM_026019899.1:2727..3752	XP_025875684	NLR	CC-NLR	(CC)(NBARC)	CN
Rice	LOC4345297	XM_026019900.1:2698..3723	XP_025875685	NLR	CC-NLR	(CC)(NBARC)	CN
Rice	LOC4345297	XM_026019901.1:2752..3777	XP_025875686	NLR	CC-NLR	(CC)(NBARC)	CN
Rice	LOC4345297	XM_026019902.1:2732..3757	XP_025875687	NLR	CC-NLR	(CC)(NBARC)	CN
Rice	LOC4345297	XM_026019903.1:2723..3748	XP_025875688	NLR	CC-NLR	(CC)(NBARC)	CN
Rice	LOC4345297	XM_026019904.1:2703..3728	XP_025875689	NLR	CC-NLR	(CC)(NBARC)	CN
Rice	LOC4345297	XM_026019905.1:1858..2883	XP_025875690	NLR	CC-NLR	(CC)(NBARC)	CN
Rice	LOC4345297	XM_026019906.1:1872..2897	XP_025875691	NLR	CC-NLR	(CC)(NBARC)	CN
Rice	LOC4345297	XM_026019907.1:1834..2859	XP_025875692	NLR	CC-NLR	(CC)(NBARC)	CN
Rice	LOC4345297	XM_026019908.1:1852..2877	XP_025875693	NLR	CC-NLR	(CC)(NBARC)	CN
Rice	LOC4345297	XM_026019909.1:1857..2882	XP_025875694	NLR	CC-NLR	(CC)(NBARC)	CN
Rice	LOC4345297	XM_026019910.1:1067..2092	XP_025875695	NLR	CC-NLR	(CC)(NBARC)	CN
Rice	LOC4345297	XM_026019911.1:4449..5402	XP_025875696	NLR	UNDETERMINED	(NBARC)(LRR)	NL
Rice	LOC9267061	XM_026019984.1:561..4115	XP_025875769	NLR	CC-NLR	(CC)(NBARC)(LRR)	CNL
Rice	LOC107281953	XM_026020000.1:375..2498	XP_025875785	NLR	CC-NLR	(CC)(NBARC)(LRR)	CNL
Rice	LOC112936208	XM_026020001.1:1..1794	XP_025875786	degenerate NLR	UNDETERMINED	(LRR)	L
Rice	LOC112935982	XM_026020019.1:1..3168	XP_025875804	NLR	CC-NLR	(CC)(NBARC)(LRR)	CNL
Rice	LOC4344770	XM_026020025.1:879..3530	XP_025875810	NLR	CC-NLR	(CC)(NBARC)(LRR)	CNL
Rice	LOC4344770	XM_026020026.1:181..2337	XP_025875811	NLR	CC-NLR or CCR-NLR or CCG10-NLR	(NBARC)(LRR)	NL
Rice	LOC9272267	XM_026020060.1:520..951	XP_025875845	NLR	UNDETERMINED	(NBARC)	N
Rice	LOC9272267	XM_026020061.1:521..913	XP_025875846	NLR	UNDETERMINED	(NBARC)	N
Rice	LOC4345058	XM_026020087.1:29..3880	XP_025875872	NLR	CC-NLR	(CC)(NBARC)(NBARC)(LRR)	CNNL
Rice	LOC9272502	XM_026020098.1:202..3276	XP_025875883	NLR	CC-NLR	(CC)(NBARC)(LRR)	CNL
Rice	LOC9268330	XM_026020103.1:544..3387	XP_025875888	NLR	CC-NLR	(CC)(NBARC)(LRR)	CNL
Rice	LOC107278749	XM_026020117.1:843..3104	XP_025875902	NLR	CC-NLR	(NBARC)(LRR)	NL
Rice	LOC4346750	XM_026020172.1:113..3040	XP_025875957	NLR	CC-NLR	(CC)(NBARC)(LRR)	CNL
Rice	LOC4346750	XM_026020173.1:113..2911	XP_025875958	NLR	CC-NLR	(CC)(NBARC)(LRR)	CNL
Rice	LOC112936438	XM_026020394.1:1..987	XP_025876179	NLR	CC-NLR	(NBARC)(LRR)	NL
Rice	LOC4347381	XM_026020506.1:409..3291	XP_025876291	NLR	CC-NLR	(CC)(NBARC)(LRR)	CNL
Rice	LOC4347382	XM_026020520.1:1960..4821	XP_025876305	NLR	CC-NLR	(CC)(NBARC)(LRR)	CNL
Rice	LOC112936484	XM_026020546.1:121..3213	XP_025876331	NLR	CC-NLR	(CC)(NBARC)(LRR)	CNL
Rice	LOC9270472	XM_026020568.1:586..2064	XP_025876353	NLR	CC-NLR	(CC)(NBARC)	CN
Rice	LOC9270671	XM_026020580.1:3329..5017	XP_025876365	NLR	CC-NLR or CCR-NLR or CCG10-NLR	(NBARC)(LRR)	NL
Rice	LOC9270671	XM_026020581.1:3149..4837	XP_025876366	NLR	CC-NLR or CCR-NLR or CCG10-NLR	(NBARC)(LRR)	NL
Rice	LOC107277145	XM_026020586.1:48..1550	XP_025876371	NLR	CC-NLR	(CC)(NBARC)	CN
Rice	LOC9269167	XM_026020590.1:530..2020	XP_025876375	degenerate NLR	CC-NLR	(CC)(PLOOP)	CP
Rice	LOC4348062	XM_026020596.1:360..3137	XP_025876381	NLR	CC-NLR	(CC)(NBARC)(LRR)	CNL
Rice	LOC4348062	XM_026020597.1:243..3020	XP_025876382	NLR	CC-NLR	(CC)(NBARC)(LRR)	CNL
Rice	LOC9269167	XM_026020601.1:1192..2211	XP_025876386	NLR	UNDETERMINED	(NBARC)	N
Rice	LOC4324660	XM_026020609.1:2308..3030	XP_025876394	degenerate NLR	CC-NLR	(CC)(PLOOP)	CP
Rice	LOC107279082	XM_026020629.1:1..2025	XP_025876414	NLR	CC-NLR or CCR-NLR or CCG10-NLR	(NBARC)(LRR)	NL
Rice	LOC4349442	XM_026020666.1:1..2967	XP_025876451	NLR	CC-NLR	(CC)(NBARC)(LRR)	CNL
Rice	LOC107277604	XM_026020670.1:484..3285	XP_025876455	NLR	CC-NLR	(CC)(NBARC)(LRR)	CNL
Rice	LOC4348050	XM_026020671.1:187..1380	XP_025876456	degenerate NLR	CC-NLR	(CC)(PLOOP)	CP
Rice	LOC9270570	XM_026020857.1:228..3299	XP_025876642	NLR	CC-NLR	(CC)(NBARC)(LRR)	CNL
Rice	LOC4348015	XM_026020871.1:1..2169	XP_025876656	NLR	CC-NLR	(NBARC)(LRR)	NL
Rice	LOC4348053	XM_026020888.1:1..1443	XP_025876673	NLR	CC-NLR	(CC)(NBARC)	CN
Rice	LOC9270182	XM_026020922.1:435..5327	XP_025876707	NLR	CC-NLR	(CC)(NBARC)(LRR)	CNL
Rice	LOC4348009	XM_026020940.1:339..2759	XP_025876725	NLR	CC-NLR	(CC)(NBARC)(LRR)	CNL
Rice	LOC4348039	XM_026020951.1:1795..5628	XP_025876736	NLR	CC-NLR	(CC)(NBARC)(LRR)(LRR)	CNL
Rice	LOC4348039	XM_026020952.1:1795..5628	XP_025876737	NLR	CC-NLR	(CC)(NBARC)(LRR)(LRR)	CNL
Rice	LOC4348039	XM_026020953.1:1619..5452	XP_025876738	NLR	CC-NLR	(CC)(NBARC)(LRR)(LRR)	CNL
Rice	LOC4348157	XM_026021017.1:371..2785	XP_025876802	NLR	CC-NLR	(CC)(NBARC)(LRR)	CNL
Rice	LOC107277659	XM_026021093.1:190..3000	XP_025876878	NLR	CC-NLR	(CC)(NBARC)(LRR)	CNL
Rice	LOC107276498	XM_026021095.1:39..3851	XP_025876880	NLR	CC-NLR	(CC)(NBARC)(LRR)(JAC)(JAC)(JAC)	CNLO
Rice	LOC9271586	XM_026021119.1:1547..2701	XP_025876904	degenerate NLR	CC-NLR or CCR-NLR or CCG10-NLR	(LRR)	L
Rice	LOC107277722	XM_026021121.1:74..2545	XP_025876906	NLR	CC-NLR	(CC)(NBARC)(LRR)	CNL
Rice	LOC107276518	XM_026021122.1:167..1243	XP_025876907	NLR	CC-NLR	(NBARC)	N
Rice	LOC107279307	XM_026021130.1:528..2111	XP_025876915	degenerate NLR	UNDETERMINED	(LRR)	L
Rice	LOC107277829	XM_026021131.1:39..2255	XP_025876916	degenerate NLR	CC-NLR or CCR-NLR or CCG10-NLR	(LRR)	L
Rice	LOC107279298	XM_026021140.1:2712..5261	XP_025876925	degenerate NLR	TN (OTHER)	(TIR)(PLOOP)	TP
Rice	LOC112936834	XM_026021153.1:953..2053	XP_025876938	NLR	CC-NLR	(NBARC)	N
Rice	LOC112936834	XM_026021154.1:861..1961	XP_025876939	NLR	CC-NLR	(NBARC)	N
Rice	LOC112936834	XM_026021155.1:841..1941	XP_025876940	NLR	CC-NLR	(NBARC)	N
Rice	LOC4350891	XM_026021156.1:427..3450	XP_025876941	NLR	CC-NLR	(CC)(NBARC)(LRR)	CNL
Rice	LOC4350891	XM_026021157.1:762..3785	XP_025876942	NLR	CC-NLR	(CC)(NBARC)(LRR)	CNL
Rice	LOC4350187	XM_026021182.1:717..4766	XP_025876967	NLR	CC-NLR	(CC)(NBARC)(LRR)(LRR)	CNL
Rice	LOC107276178	XM_026021210.1:213..4547	XP_025876995	degenerate NLR	CC-NLR	(CC)(PLOOP)(LRR)	CPL
Rice	LOC9269958	XM_026021232.1:215..1021	XP_025877017	NLR	UNDETERMINED	(NBARC)	N
Rice	LOC4351132	XM_026021251.1:462..4064	XP_025877036	NLR	CC-NLR	(CC)(NBARC)(LRR)	CNL
Rice	LOC4350154	XM_026021264.1:123..3056	XP_025877049	NLR	CC-NLR	(CC)(NBARC)(LRR)	CNL
Rice	LOC9267703	XM_026021265.1:705..2186	XP_025877050	degenerate NLR	CC-NLR	(CC)(PLOOP)	CP
Rice	LOC9271293	XM_026021269.1:78..3122	XP_025877054	NLR	CC-NLR	(CC)(NBARC)(LRR)	CNL
Rice	LOC4350826	XM_026021308.1:472..1503	XP_025877093	NLR	CC-NLR	(NBARC)	N
Rice	LOC9268975	XM_026021314.1:246..3575	XP_025877099	NLR	CC-NLR	(CC)(NBARC)(LRR)	CNL
Rice	LOC4351108	XM_026021315.1:654..3467	XP_025877100	NLR	CC-NLR	(CC)(NBARC)(LRR)	CNL
Rice	LOC4351108	XM_026021316.1:554..1795	XP_025877101	NLR	CC-NLR	(CC)(NBARC)	CN
Rice	LOC107278320	XM_026021330.1:977..4354	XP_025877115	NLR	CC-NLR	(CC)(NBARC)(LRR)	CNL
Rice	LOC4350060	XM_026021331.1:408..2510	XP_025877116	NLR	CC-NLR	(CC)(NBARC)(LRR)	CNL
Rice	LOC4350249	XM_026021360.1:740..3514	XP_025877145	NLR	CC-NLR	(CC)(NBARC)(LRR)	CNL
Rice	LOC4350249	XM_026021361.1:356..3130	XP_025877146	NLR	CC-NLR	(CC)(NBARC)(LRR)	CNL
Rice	LOC4350158	XM_026021417.1:132..2924	XP_025877202	NLR	CC-NLR	(CC)(NBARC)(LRR)	CNL
Rice	LOC9269250	XM_026021425.1:1357..2934	XP_025877210	NLR	CC-NLR	(CC)(NBARC)	CN
Rice	LOC4351105	XM_026021436.1:1296..3797	XP_025877221	NLR	CC-NLR	(NBARC)(LRR)	NL
Rice	LOC4350705	XM_026021449.1:522..3287	XP_025877234	NLR	CC-NLR	(CC)(NBARC)(LRR)	CNL
Rice	LOC4350125	XM_026021450.1:638..3379	XP_025877235	NLR	CC-NLR	(CC)(NBARC)(LRR)	CNL
Rice	LOC4350733	XM_026021453.1:52..2871	XP_025877238	NLR	CC-NLR	(CC)(NBARC)(LRR)	CNL
Rice	LOC107279242	XM_026021456.1:42..2954	XP_025877241	NLR	CC-NLR	(CC)(NBARC)(LRR)	CNL
Rice	LOC107279242	XM_026021457.1:42..2954	XP_025877242	NLR	CC-NLR	(CC)(NBARC)(LRR)	CNL
Rice	LOC107279242	XM_026021458.1:116..2557	XP_025877243	NLR	CC-NLR	(NBARC)(LRR)	NL
Rice	LOC107277770	XM_026021469.1:515..3328	XP_025877254	NLR	CC-NLR	(CC)(NBARC)(LRR)	CNL
Rice	LOC4350116	XM_026021504.1:93..3026	XP_025877289	NLR	CC-NLR	(CC)(NBARC)(LRR)	CNL
Rice	LOC4350116	XM_026021505.1:399..3002	XP_025877290	NLR	CC-NLR or CCR-NLR or CCG10-NLR	(NBARC)(LRR)(OTHER)	NLO
Rice	LOC4350121	XM_026021523.1:356..3094	XP_025877308	NLR	CC-NLR	(CC)(NBARC)(LRR)	CNL
Rice	LOC4350127	XM_026021538.1:893..3706	XP_025877323	NLR	CC-NLR	(CC)(NBARC)(LRR)	CNL
Rice	LOC4350883	XM_026021547.1:480..1571	XP_025877332	NLR	CC-NLR	(CC)(NBARC)	CN
Rice	LOC4327842	XM_026021553.1:530..4396	XP_025877338	NLR	CC-NLR	(CC)(NBARC)(LRR)	CNL
Rice	LOC4327842	XM_026021557.1:458..4324	XP_025877342	NLR	CC-NLR	(CC)(NBARC)(LRR)	CNL
Rice	LOC4327841	XM_026021559.1:1466..5230	XP_025877344	NLR	CC-NLR	(CC)(NBARC)(LRR)	CNL
Rice	LOC112936146	XM_026021560.1:2675..4972	XP_025877345	NLR	CC-NLR or CCR-NLR or CCG10-NLR	(NBARC)(LRR)(WRKY)	NLO
Rice	LOC112936146	XM_026021561.1:2788..5085	XP_025877346	NLR	CC-NLR or CCR-NLR or CCG10-NLR	(NBARC)(LRR)(WRKY)	NLO
Rice	LOC112936146	XM_026021562.1:2661..4958	XP_025877347	NLR	CC-NLR or CCR-NLR or CCG10-NLR	(NBARC)(LRR)(WRKY)	NLO
Rice	LOC112936146	XM_026021563.1:2670..4967	XP_025877348	NLR	CC-NLR or CCR-NLR or CCG10-NLR	(NBARC)(LRR)(WRKY)	NLO
Rice	LOC112936146	XM_026021564.1:2783..5080	XP_025877349	NLR	CC-NLR or CCR-NLR or CCG10-NLR	(NBARC)(LRR)(WRKY)	NLO
Rice	LOC112936146	XM_026021565.1:2595..4892	XP_025877350	NLR	CC-NLR or CCR-NLR or CCG10-NLR	(NBARC)(LRR)(WRKY)	NLO
Rice	LOC112936146	XM_026021566.1:2485..4782	XP_025877351	NLR	CC-NLR or CCR-NLR or CCG10-NLR	(NBARC)(LRR)(WRKY)	NLO
Rice	LOC112936146	XM_026021567.1:2676..4964	XP_025877352	NLR	CC-NLR or CCR-NLR or CCG10-NLR	(NBARC)(LRR)(WRKY)	NLO
Rice	LOC112936146	XM_026021568.1:2675..4885	XP_025877353	NLR	CC-NLR or CCR-NLR or CCG10-NLR	(NBARC)(LRR)(WRKY)	NLO
Rice	LOC112936146	XM_026021569.1:4984..7119	XP_025877354	NLR	CC-NLR or CCR-NLR or CCG10-NLR	(NBARC)(LRR)(WRKY)	NLO
Rice	LOC112936146	XM_026021570.1:4029..6164	XP_025877355	NLR	CC-NLR or CCR-NLR or CCG10-NLR	(NBARC)(LRR)(WRKY)	NLO
Rice	LOC112936146	XM_026021571.1:3989..6124	XP_025877356	NLR	CC-NLR or CCR-NLR or CCG10-NLR	(NBARC)(LRR)(WRKY)	NLO
Rice	LOC112936146	XM_026021572.1:2833..4968	XP_025877357	NLR	CC-NLR or CCR-NLR or CCG10-NLR	(NBARC)(LRR)(WRKY)	NLO
Rice	LOC112936146	XM_026021573.1:4899..7034	XP_025877358	NLR	CC-NLR or CCR-NLR or CCG10-NLR	(NBARC)(LRR)(WRKY)	NLO
Rice	LOC112936146	XM_026021574.1:5109..7022	XP_025877359	degenerate NLR	CC-NLR or CCR-NLR or CCG10-NLR	(LRR)(WRKY)	LO
Rice	LOC9272435	XM_026021603.1:440..3541	XP_025877388	NLR	CC-NLR	(CC)(NBARC)(LRR)	CNL
Rice	LOC4351109	XM_026021604.1:2925..5237	XP_025877389	NLR	CC-NLR	(CC)(NBARC)(LRR)	CNL
Rice	LOC9269902	XM_026021605.1:606..2471	XP_025877390	NLR	CC-NLR	(CC)(NBARC)	CN
Rice	LOC4350851	XM_026021615.1:1759..5631	XP_025877400	degenerate NLR	CC-NLR	(CC)(LRR)	CL
Rice	LOC4350815	XM_026021617.1:240..2132	XP_025877402	NLR	CC-NLR or CCR-NLR or CCG10-NLR	(NBARC)(LRR)	NL
Rice	LOC4350815	XM_026021618.1:292..1125	XP_025877403	NLR	CC-NLR	(CC)(NBARC)	CN
Rice	LOC4350809	XM_026021630.1:331..3066	XP_025877415	NLR	CC-NLR	(CC)(NBARC)(LRR)	CNL
Rice	LOC107277465	XM_026021633.1:158..3334	XP_025877418	NLR	CC-NLR	(NBARC)(LRR)(WRKY)(WRKY)	NLO
Rice	LOC107277465	XM_026021634.1:158..3310	XP_025877419	NLR	CC-NLR	(NBARC)(LRR)(WRKY)(WRKY)	NLO
Rice	LOC107277465	XM_026021635.1:558..4298	XP_025877420	NLR	CC-NLR	(CC)(NBARC)(LRR)(WRKY)(WRKY)	CNLO
Rice	LOC9272234	XM_026021636.1:423..2519	XP_025877421	NLR	CC-NLR or CCR-NLR or CCG10-NLR	(NBARC)(LRR)	NL
Rice	LOC112936977	XM_026021657.1:1..1977	XP_025877442	NLR	CC-NLR	(CC)(NBARC)(LRR)	CNL
Rice	LOC112936978	XM_026021660.1:1..1491	XP_025877445	NLR	CC-NLR	(NBARC)(LRR)	NL
Rice	LOC107275482	XM_026021674.1:201..2135	XP_025877459	NLR	CC-NLR	(CC)(NBARC)(LRR)	CNL
Rice	LOC107275322	XM_026021675.1:15..1547	XP_025877460	degenerate NLR	UNDETERMINED	(LRR)	L
Rice	LOC112936989	XM_026021676.1:1..3048	XP_025877461	NLR	CC-NLR or CCR-NLR or CCG10-NLR	(NBARC)(LRR)	NL
Rice	LOC112936991	XM_026021677.1:201..797	XP_025877462	CCX	CCX	(CC)	C
Rice	LOC107277866	XM_026021682.1:61..4335	XP_025877467	NLR	CC-NLR	(CC)(NBARC)(LRR)(JAC)(JAC)(JAC)	CNLO
Rice	LOC4350708	XM_026021688.1:12..2885	XP_025877473	NLR	CC-NLR	(CC)(NBARC)(LRR)	CNL
Rice	LOC4350709	XM_026021689.1:446..3358	XP_025877474	NLR	CC-NLR	(CC)(NBARC)(LRR)	CNL
Rice	LOC112937010	XM_026021712.1:1..4206	XP_025877497	NLR	CC-NLR	(CC)(NBARC)(LRR)	CNL
Rice	LOC112936047	XM_026021713.1:1..1617	XP_025877498	CCX	CCX	(CC)	C
Rice	LOC107277616	XM_026021714.1:174..5111	XP_025877499	degenerate NLR	CC-NLR	(CC)(PLOOP)(LRR)(TRANSPOSON)	CPLO
Rice	LOC9267664	XM_026021723.1:312..3983	XP_025877508	NLR	CC-NLR	(CC)(NBARC)(LRR)	CNL
Rice	LOC112937015	XM_026021724.1:1..651	XP_025877509	degenerate NLR	CC-NLR	(CC)(PLOOP)	CP
Rice	LOC4351210	XM_026021726.1:225..2480	XP_025877511	NLR	CC-NLR	(CC)(NBARC)(LRR)	CNL
Rice	LOC4350954	XM_026021747.1:1202..4366	XP_025877532	NLR	CC-NLR	(CC)(NBARC)(LRR)	CNL
Rice	LOC4350954	XM_026021748.1:2035..5199	XP_025877533	NLR	CC-NLR	(CC)(NBARC)(LRR)	CNL
Rice	LOC112937321	XM_026021793.1:<1..2055	XP_025877578	NLR	CC-NLR or CCR-NLR or CCG10-NLR	(NBARC)(LRR)	NL
Rice	LOC112937322	XM_026021795.1:1..4515	XP_025877580	NLR	CC-NLR	(CC)(NBARC)(LRR)(LRR)	CNL
Rice	LOC112937323	XM_026021796.1:1..2400	XP_025877581	NLR	CC-NLR	(CC)(NBARC)(LRR)	CNL
Rice	LOC112937324	XM_026021797.1:1..2400	XP_025877582	NLR	CC-NLR	(CC)(NBARC)(LRR)	CNL
Rice	LOC107275558	XM_026021800.1:1..1644	XP_025877585	NLR	CC-NLR or CCR-NLR or CCG10-NLR	(NBARC)	N
Rice	LOC9267818	XM_026021825.1:76..2031	XP_025877610	NLR	CC-NLR	(CC)(NBARC)	CN
Rice	LOC4352475	XM_026021830.1:317..2980	XP_025877615	NLR	CC-NLR	(CC)(NBARC)(LRR)	CNL
Rice	LOC4352475	XM_026021831.1:322..1128	XP_025877616	NLR	CC-NLR	(CC)(NBARC)	CN
Rice	LOC4351886	XM_026021847.1:363..3215	XP_025877632	NLR	CC-NLR	(CC)(NBARC)(LRR)	CNL
Rice	LOC107279749	XM_026021859.1:6141..8033	XP_025877644	NLR	CC-NLR	(NBARC)(LRR)	NL
Rice	LOC107279749	XM_026021860.1:5647..7539	XP_025877645	NLR	CC-NLR	(NBARC)(LRR)	NL
Rice	LOC107279749	XM_026021861.1:4917..6809	XP_025877646	NLR	CC-NLR	(NBARC)(LRR)	NL
Rice	LOC107279749	XM_026021862.1:6068..7960	XP_025877647	NLR	CC-NLR	(NBARC)(LRR)	NL
Rice	LOC107279749	XM_026021863.1:6059..7951	XP_025877648	NLR	CC-NLR	(NBARC)(LRR)	NL
Rice	LOC107279749	XM_026021864.1:5574..7466	XP_025877649	NLR	CC-NLR	(NBARC)(LRR)	NL
Rice	LOC107279749	XM_026021865.1:5565..7457	XP_025877650	NLR	CC-NLR	(NBARC)(LRR)	NL
Rice	LOC107279749	XM_026021866.1:4270..6162	XP_025877651	NLR	CC-NLR	(NBARC)(LRR)	NL
Rice	LOC107279749	XM_026021867.1:4197..6089	XP_025877652	NLR	CC-NLR	(NBARC)(LRR)	NL
Rice	LOC4351772	XM_026022004.1:3369..7706	XP_025877789	NLR	CC-NLR	(CC)(NBARC)(LRR)(LRR)	CNL
Rice	LOC4352543	XM_026022026.1:426..3242	XP_025877811	NLR	CC-NLR	(CC)(NBARC)(LRR)	CNL
Rice	LOC112937416	XM_026022040.1:39..1925	XP_025877825	NLR	CC-NLR or CCR-NLR or CCG10-NLR	(NBARC)(LRR)	NL
Rice	LOC4326123	XM_026022066.1:1519..3126	XP_025877851	NLR	CC-NLR or CCR-NLR or CCG10-NLR	(NBARC)(LRR)	NL
Rice	LOC4351734	XM_026022106.1:1103..3961	XP_025877891	NLR	CC-NLR	(CC)(NBARC)(LRR)	CNL
Rice	LOC4351734	XM_026022107.1:1105..2976	XP_025877892	NLR	CC-NLR	(CC)(NBARC)(LRR)	CNL
Rice	LOC4351734	XM_026022108.1:1111..2448	XP_025877893	NLR	CC-NLR	(CC)(NBARC)	CN
Rice	LOC4351734	XM_026022109.1:1109..2287	XP_025877894	NLR	CC-NLR	(CC)(NBARC)	CN
Rice	LOC4352233	XM_026022123.1:1084..4017	XP_025877908	NLR	CC-NLR	(CC)(NBARC)(LRR)	CNL
Rice	LOC4351712	XM_026022144.1:247..2817	XP_025877929	NLR	CC-NLR	(CC)(NBARC)(LRR)	CNL
Rice	LOC4351712	XM_026022145.1:247..2817	XP_025877930	NLR	CC-NLR	(CC)(NBARC)(LRR)	CNL
Rice	LOC4352327	XM_026022151.1:356..1837	XP_025877936	NLR	CC-NLR	(CC)(NBARC)	CN
Rice	LOC4351961	XM_026022167.1:459..2993	XP_025877952	NLR	CC-NLR	(CC)(NBARC)(LRR)	CNL
Rice	LOC4351961	XM_026022168.1:311..1180	XP_025877953	NLR	CC-NLR	(CC)(NBARC)	CN
Rice	LOC112937448	XM_026022194.1:114..731	XP_025877979	CCX	CCX	(CC)	C
Rice	LOC4352196	XM_026022195.1:443..1396	XP_025877980	NLR	CC-NLR	(CC)(NBARC)	CN
Rice	LOC4352196	XM_026022196.1:444..1313	XP_025877981	NLR	CC-NLR	(CC)(NBARC)	CN
Rice	LOC4352540	XM_026022262.1:933..3812	XP_025878047	NLR	CC-NLR	(CC)(NBARC)(LRR)	CNL
Rice	LOC4352246	XM_026022300.1:1824..3101	XP_025878085	NLR	CC-NLR	(CC)(NBARC)	CN
Rice	LOC4352246	XM_026022301.1:2967..4244	XP_025878086	NLR	CC-NLR	(CC)(NBARC)	CN
Rice	LOC4352246	XM_026022302.1:3012..4289	XP_025878087	NLR	CC-NLR	(CC)(NBARC)	CN
Rice	LOC4352246	XM_026022303.1:3017..4294	XP_025878088	NLR	CC-NLR	(CC)(NBARC)	CN
Rice	LOC4352246	XM_026022304.1:2882..4159	XP_025878089	NLR	CC-NLR	(CC)(NBARC)	CN
Rice	LOC4352246	XM_026022305.1:2887..4164	XP_025878090	NLR	CC-NLR	(CC)(NBARC)	CN
Rice	LOC4352246	XM_026022306.1:2923..4200	XP_025878091	NLR	CC-NLR	(CC)(NBARC)	CN
Rice	LOC4352246	XM_026022307.1:2679..3956	XP_025878092	NLR	CC-NLR	(CC)(NBARC)	CN
Rice	LOC4352246	XM_026022308.1:3097..4020	XP_025878093	NLR	CC-NLR	(CC)(NBARC)	CN
Rice	LOC112937619	XM_026022440.1:141..3011	XP_025878225	NLR	CC-NLR	(CC)(NBARC)(LRR)	CNL
Rice	LOC4326533	XM_026022462.1:210..2069	XP_025878247	NLR	CC-NLR	(CC)(NBARC)	CN
Rice	LOC4326533	XM_026022463.1:206..2053	XP_025878248	NLR	CC-NLR	(CC)(NBARC)	CN
Rice	LOC4326533	XM_026022464.1:206..1840	XP_025878249	NLR	CC-NLR	(CC)(NBARC)	CN
Rice	LOC9266932	XM_026022719.1:633..2111	XP_025878504	NLR	CC-NLR	(CC)(NBARC)	CN
Rice	LOC9266932	XM_026022720.1:872..2350	XP_025878505	NLR	CC-NLR	(CC)(NBARC)	CN
Rice	LOC9266932	XM_026022721.1:833..2311	XP_025878506	NLR	CC-NLR	(CC)(NBARC)	CN
Rice	LOC9266932	XM_026022722.1:686..2164	XP_025878507	NLR	CC-NLR	(CC)(NBARC)	CN
Rice	LOC9266932	XM_026022723.1:342..1700	XP_025878508	NLR	UNDETERMINED	(NBARC)	N
Rice	LOC107277741	XM_026022788.1:187..3402	XP_025878573	degenerate NLR	CC-NLR or CCR-NLR or CCG10-NLR	(LRR)	L
Rice	LOC4328098	XM_026022789.1:1..3810	XP_025878574	NLR	CC-NLR	(CC)(NBARC)(LRR)	CNL
Rice	LOC9270751	XM_026022791.1:1105..4077	XP_025878576	NLR	CC-NLR	(CC)(NBARC)(LRR)	CNL
Rice	LOC9270751	XM_026022796.1:1116..4088	XP_025878581	NLR	CC-NLR	(CC)(NBARC)(LRR)	CNL
Rice	LOC4324511	XM_026022798.1:1056..4025	XP_025878583	NLR	CC-NLR	(CC)(NBARC)(LRR)	CNL
Rice	LOC4324511	XM_026022799.1:1031..4000	XP_025878584	NLR	CC-NLR	(CC)(NBARC)(LRR)	CNL
Rice	LOC4324511	XM_026022805.1:762..3731	XP_025878590	NLR	CC-NLR	(CC)(NBARC)(LRR)	CNL
Rice	LOC4324511	XM_026022806.1:757..3726	XP_025878591	NLR	CC-NLR	(CC)(NBARC)(LRR)	CNL
Rice	LOC4324511	XM_026022807.1:728..3697	XP_025878592	NLR	CC-NLR	(CC)(NBARC)(LRR)	CNL
Rice	LOC112937856	XM_026022896.1:1..1206	XP_025878681	NLR	CC-NLR	(NBARC)(LRR)	NL
Rice	LOC9270343	XM_026022967.1:202..1959	XP_025878752	NLR	CC-NLR	(NBARC)	N
Rice	LOC4328943	XM_026022987.1:1..5784	XP_025878772	NLR	CC-NLR	(NBARC)(TRANSPOSON)(LRR)(LRR)	NOL
Rice	LOC107278176	XM_026023155.1:1631..5362	XP_025878940	NLR	CC-NLR	(NBARC)(LRR)(LRR)	NL
Rice	LOC107278176	XM_026023156.1:1536..5267	XP_025878941	NLR	CC-NLR	(NBARC)(LRR)(LRR)	NL
Rice	LOC107278176	XM_026023157.1:1651..5382	XP_025878942	NLR	CC-NLR	(NBARC)(LRR)(LRR)	NL
Rice	LOC107278176	XM_026023158.1:1493..5224	XP_025878943	NLR	CC-NLR	(NBARC)(LRR)(LRR)	NL
Rice	LOC107278176	XM_026023159.1:1358..5089	XP_025878944	NLR	CC-NLR	(NBARC)(LRR)(LRR)	NL
Rice	LOC107278176	XM_026023160.1:1556..5287	XP_025878945	NLR	CC-NLR	(NBARC)(LRR)(LRR)	NL
Rice	LOC4328311	XM_026023252.1:767..4417	XP_025879037	NLR	CC-NLR	(CC)(NBARC)(LRR)(LRR)	CNL
Rice	LOC4328942	XM_026023363.1:106..3858	XP_025879148	NLR	CC-NLR	(CC)(NBARC)(LRR)	CNL
Rice	LOC4328990	XM_026023368.1:170..3007	XP_025879153	NLR	CC-NLR	(CC)(NBARC)(LRR)	CNL
Rice	LOC4329024	XM_026023377.1:560..3940	XP_025879162	NLR	CC-NLR	(CC)(NBARC)(LRR)	CNL
Rice	LOC4329024	XM_026023378.1:1364..4744	XP_025879163	NLR	CC-NLR	(CC)(NBARC)(LRR)	CNL
Rice	LOC4329024	XM_026023379.1:1252..4632	XP_025879164	NLR	CC-NLR	(CC)(NBARC)(LRR)	CNL
Rice	LOC4329024	XM_026023381.1:1337..4717	XP_025879166	NLR	CC-NLR	(CC)(NBARC)(LRR)	CNL
Rice	LOC4329024	XM_026023382.1:526..3906	XP_025879167	NLR	CC-NLR	(CC)(NBARC)(LRR)	CNL
Rice	LOC4329024	XM_026023383.1:344..3724	XP_025879168	NLR	CC-NLR	(CC)(NBARC)(LRR)	CNL
Rice	LOC4329024	XM_026023384.1:560..3937	XP_025879169	NLR	CC-NLR	(CC)(NBARC)(LRR)	CNL
Rice	LOC4329027	XM_026023385.1:1900..5457	XP_025879170	NLR	CC-NLR	(CC)(NBARC)(LRR)	CNL
Rice	LOC4329027	XM_026023386.1:1903..5460	XP_025879171	NLR	CC-NLR	(CC)(NBARC)(LRR)	CNL
Rice	LOC4329027	XM_026023387.1:1654..5211	XP_025879172	NLR	CC-NLR	(CC)(NBARC)(LRR)	CNL
Rice	LOC4329029	XM_026023388.1:1156..2769	XP_025879173	NLR	CC-NLR	(CC)(NBARC)	CN
Rice	LOC107276063	XM_026023484.1:475..3150	XP_025879269	NLR	CC-NLR	(CC)(NBARC)(LRR)	CNL
Rice	LOC107277447	XM_026023543.1:980..4669	XP_025879328	NLR	CC-NLR	(NBARC)(LRR)	NL
Rice	LOC9268533	XM_026023890.1:767..3292	XP_025879675	NLR	CC-NLR	(NBARC)(LRR)	NL
Rice	LOC107278598	XM_026023911.1:1..699	XP_025879696	NLR	CC-NLR	(CC)(NBARC)	CN
Rice	LOC112936143	XM_026023915.1:1..1725	XP_025879700	NLR	CC-NLR	(CC)(NBARC)	CN
Rice	LOC107280315	XM_026023919.1:100..1644	XP_025879704	NLR	CC-NLR	(CC)(NBARC)	CN
Rice	LOC112936108	XM_026024089.1:108..2330	XP_025879874	NLR	CC-NLR	(CC)(NBARC)(LRR)	CNL
Rice	LOC107277809	XM_026024182.1:1777..4731	XP_025879967	NLR	CC-NLR or CCR-NLR or CCG10-NLR	(NBARC)(LRR)	NL
Rice	LOC9266605	XM_026024231.1:375..3509	XP_025880016	NLR	CC-NLR	(CC)(NBARC)(LRR)	CNL
Rice	LOC9266605	XM_026024232.1:375..3509	XP_025880017	NLR	CC-NLR	(CC)(NBARC)(LRR)	CNL
Rice	LOC9269265	XM_026024299.1:783..3662	XP_025880084	NLR	CC-NLR	(CC)(NBARC)(LRR)	CNL
Rice	LOC4325115	XM_026024453.1:4025..7903	XP_025880238	NLR	CC-NLR	(CC)(NBARC)(LRR)	CNL
Rice	LOC4326268	XM_026024601.1:24..2906	XP_025880386	NLR	CC-NLR	(CC)(NBARC)(LRR)	CNL
Rice	LOC4336247	XM_026024682.1:210..2966	XP_025880467	degenerate NLR	CC-NLR or CCR-NLR or CCG10-NLR	(LRR)	L
Rice	LOC4335457	XM_026024935.1:1..1350	XP_025880720	NLR	CC-NLR	(NBARC)	N
Rice	LOC107278229	XM_026024950.1:1..1488	XP_025880735	NLR	CC-NLR or CCR-NLR or CCG10-NLR	(NBARC)(LRR)	NL
Rice	LOC9266802	XM_026024975.1:2058..6935	XP_025880760	NLR	CC-NLR	(CC)(NBARC)(LRR)(LRR)	CNL
Rice	LOC107278355	XM_026025094.1:2741..5539	XP_025880879	NLR	CC-NLR	(CC)(NBARC)(LRR)	CNL
Rice	LOC107278355	XM_026025095.1:2649..5447	XP_025880880	NLR	CC-NLR	(CC)(NBARC)(LRR)	CNL
Rice	LOC107278355	XM_026025096.1:2755..5553	XP_025880881	NLR	CC-NLR	(CC)(NBARC)(LRR)	CNL
Rice	LOC107278355	XM_026025097.1:2330..5128	XP_025880882	NLR	CC-NLR	(CC)(NBARC)(LRR)	CNL
Rice	LOC107278355	XM_026025098.1:1733..4531	XP_025880883	NLR	CC-NLR	(CC)(NBARC)(LRR)	CNL
Rice	LOC107278355	XM_026025099.1:2306..5104	XP_025880884	NLR	CC-NLR	(CC)(NBARC)(LRR)	CNL
Rice	LOC112938775	XM_026025133.1:18..2240	XP_025880918	NLR	CC-NLR	(CC)(NBARC)(LRR)	CNL
Rice	LOC9271144	XM_026025156.1:47..1843	XP_025880941	degenerate NLR	CC-NLR or CCR-NLR or CCG10-NLR	(LRR)	L
Rice	LOC9271144	XM_026025157.1:1990..3402	XP_025880942	NLR	CC-NLR	(CC)(NBARC)	CN
Rice	LOC9271144	XM_026025158.1:1986..3398	XP_025880943	NLR	CC-NLR	(CC)(NBARC)	CN
Rice	LOC9271144	XM_026025159.1:1985..3397	XP_025880944	NLR	CC-NLR	(CC)(NBARC)	CN
Rice	LOC9271144	XM_026025160.1:1990..3402	XP_025880945	NLR	CC-NLR	(CC)(NBARC)	CN
Rice	LOC112938814	XM_026025250.1:616..3789	XP_025881035	NLR	CC-NLR	(CC)(NBARC)(LRR)	CNL
Rice	LOC107276089	XM_026025333.1:161..1420	XP_025881118	NLR	UNDETERMINED	(NBARC)	N
Rice	LOC107275590	XM_026025354.1:233..3478	XP_025881139	NLR	CC-NLR	(CC)(NBARC)(LRR)	CNL
Rice	LOC107275590	XM_026025355.1:235..576	XP_025881140	CCX	CCX	(CC)	C
Rice	LOC4338219	XM_026025367.1:85..2172	XP_025881152	NLR	CC-NLR	(CC)(NBARC)(LRR)	CNL
Rice	LOC4338219	XM_026025368.1:85..2172	XP_025881153	NLR	CC-NLR	(CC)(NBARC)(LRR)	CNL
Rice	LOC4338219	XM_026025369.1:85..2172	XP_025881154	NLR	CC-NLR	(CC)(NBARC)(LRR)	CNL
Rice	LOC112936100	XM_026025437.1:1419..3923	XP_025881222	NLR	CC-NLR	(CC)(NBARC)(LRR)	CNL
Rice	LOC112936100	XM_026025443.1:3252..5630	XP_025881228	NLR	CC-NLR	(CC)(NBARC)(LRR)	CNL
Rice	LOC107278080	XM_026025598.1:1..2487	XP_025881383	NLR	CC-NLR	(CC)(NBARC)(LRR)	CNL
Rice	LOC107277738	XM_026025650.1:26..2647	XP_025881435	NLR	CC-NLR	(CC)(NBARC)(LRR)	CNL
Rice	LOC107275291	XM_026025943.1:37..1233	XP_025881728	NLR	CC-NLR	(NBARC)	N
Rice	LOC4340717	XM_026025944.1:173..448	XP_025881729	CCX	CCX	(CC)	C
Rice	LOC9268388	XM_026025945.1:1498..3048	XP_025881730	NLR	CC-NLR	(NBARC)	N
Rice	LOC9268388	XM_026025946.1:777..2327	XP_025881731	NLR	CC-NLR	(NBARC)	N
Rice	LOC107281203	XM_026025961.1:305..3553	XP_025881746	NLR	CC-NLR	(CC)(NBARC)(NBARC)	CNN
Rice	LOC107281203	XM_026025962.1:299..1456	XP_025881747	NLR	CC-NLR	(CC)(NBARC)	CN
Rice	LOC4325415	XM_026025988.1:1..2994	XP_025881773	NLR	CC-NLR or CCR-NLR or CCG10-NLR	(NBARC)(LRR)	NL
Rice	LOC4339959	XM_026026033.1:157..3180	XP_025881818	NLR	CC-NLR	(CC)(NBARC)(LRR)	CNL
Rice	LOC4323979	XM_026026117.1:797..4102	XP_025881902	NLR	CC-NLR	(CC)(NBARC)(LRR)	CNL
Rice	LOC4323952	XM_026026132.1:1465..3843	XP_025881917	NLR	CC-NLR	(NBARC)(LRR)	NL
Rice	LOC4340190	XM_026026211.1:1..2331	XP_025881996	NLR	CC-NLR	(CC)(NBARC)(LRR)	CNL
Rice	LOC9268881	XM_026026274.1:558..1430	XP_025882059	NLR	CC-NLR	(CC)(NBARC)	CN
Rice	LOC4340110	XM_026026299.1:208..3288	XP_025882084	NLR	CC-NLR	(CC)(NBARC)(LRR)	CNL
Rice	LOC107281450	XM_026026327.1:1652..5560	XP_025882112	NLR	CC-NLR	(CC)(NBARC)(LRR)(LRR)	CNL
Rice	LOC4341541	XM_026026357.1:1583..5212	XP_025882142	NLR	CC-NLR	(CC)(NBARC)(LRR)	CNL
Rice	LOC4342014	XM_026026365.1:841..1743	XP_025882150	CCX	CCX	(CC)	C
Rice	LOC4326180	XM_026026366.1:861..3578	XP_025882151	NLR	CC-NLR	(CC)(NBARC)(LRR)	CNL
Rice	LOC4326180	XM_026026369.1:861..3578	XP_025882154	NLR	CC-NLR	(CC)(NBARC)(LRR)	CNL
Rice	LOC4326180	XM_026026370.1:861..3578	XP_025882155	NLR	CC-NLR	(CC)(NBARC)(LRR)	CNL
Rice	LOC9271614	XM_026026373.1:200..3133	XP_025882158	NLR	CC-NLR or CCR-NLR or CCG10-NLR	(NBARC)(LRR)	NL
Rice	LOC9271614	XM_026026374.1:209..3142	XP_025882159	NLR	CC-NLR or CCR-NLR or CCG10-NLR	(NBARC)(LRR)	NL
Rice	LOC4326180	XM_026026375.1:861..3578	XP_025882160	NLR	CC-NLR	(CC)(NBARC)(LRR)	CNL
Rice	LOC4326180	XM_026026376.1:861..3578	XP_025882161	NLR	CC-NLR	(CC)(NBARC)(LRR)	CNL
Rice	LOC4341545	XM_026026488.1:292..3825	XP_025882273	NLR	CC-NLR	(CC)(NBARC)(LRR)(LRR)	CNL
Rice	LOC4341545	XM_026026489.1:292..3825	XP_025882274	NLR	CC-NLR	(CC)(NBARC)(LRR)(LRR)	CNL
Rice	LOC4341545	XM_026026490.1:292..3825	XP_025882275	NLR	CC-NLR	(CC)(NBARC)(LRR)(LRR)	CNL
Rice	LOC4341545	XM_026026491.1:304..2187	XP_025882276	NLR	CC-NLR	(CC)(NBARC)(LRR)	CNL
Rice	LOC4340226	XM_026026506.1:169..729	XP_025882291	CCX	CCX	(CC)	C
Rice	LOC107276649	XM_026026510.1:95..1906	XP_025882295	NLR	CC-NLR	(CC)(NBARC)(LRR)	CNL
Rice	LOC107277356	XM_026026534.1:4939..9375	XP_025882319	NLR	CC-NLR	(CC)(NBARC)(LRR)	CNL
Rice	LOC107277356	XM_026026535.1:4640..9076	XP_025882320	NLR	CC-NLR	(CC)(NBARC)(LRR)	CNL
Rice	LOC107277356	XM_026026536.1:4936..9372	XP_025882321	NLR	CC-NLR	(CC)(NBARC)(LRR)	CNL
Rice	LOC107277356	XM_026026537.1:4856..9292	XP_025882322	NLR	CC-NLR	(CC)(NBARC)(LRR)	CNL
Rice	LOC107277356	XM_026026538.1:4557..8993	XP_025882323	NLR	CC-NLR	(CC)(NBARC)(LRR)	CNL
Rice	LOC107277356	XM_026026539.1:4523..8959	XP_025882324	NLR	CC-NLR	(CC)(NBARC)(LRR)	CNL
Rice	LOC107277356	XM_026026540.1:4774..9210	XP_025882325	NLR	CC-NLR	(CC)(NBARC)(LRR)	CNL
Rice	LOC107277356	XM_026026541.1:4441..8877	XP_025882326	NLR	CC-NLR	(CC)(NBARC)(LRR)	CNL
Rice	LOC107277356	XM_026026542.1:4936..6468	XP_025882327	NLR	CC-NLR	(CC)(NBARC)	CN
Rice	LOC4340841	XM_026026604.1:1004..4870	XP_025882389	NLR	CC-NLR	(CC)(NBARC)(LRR)	CNL
Rice	LOC107277279	XM_026026644.1:236..3118	XP_025882429	NLR	CC-NLR	(CC)(NBARC)(LRR)	CNL
Rice	LOC107275575	XM_026026656.1:372..4850	XP_025882441	NLR	CC-NLR	(CC)(NBARC)(LRR)	CNL
Rice	LOC107275575	XM_026026657.1:372..4850	XP_025882442	NLR	CC-NLR	(CC)(NBARC)(LRR)	CNL
Rice	LOC107277901	XM_026026842.1:399..3107	XP_025882627	NLR	CC-NLR	(CC)(NBARC)(LRR)	CNL
Rice	LOC4342373	XM_026026972.1:473..3865	XP_025882757	NLR	CC-NLR	(CC)(NBARC)(LRR)	CNL
Rice	LOC107276420	XM_026026999.1:1..2868	XP_025882784	NLR	CC-NLR	(CC)(NBARC)(LRR)	CNL
Rice	LOC107281553	XM_026027037.1:950..3529	XP_025882822	NLR	CC-NLR	(CC)(NBARC)(LRR)	CNL
Rice	LOC112939658	XM_026027092.1:115..2283	XP_025882877	NLR	CC-NLR	(CC)(NBARC)(LRR)	CNL
Rice	LOC107278772	XM_026027098.1:86..1618	XP_025882883	NLR	UNDETERMINED	(NBARC)	N
Rice	LOC107281518	XM_026027133.1:604..1224	XP_025882918	NLR	CC-NLR	(NBARC)	N
Rice	LOC4342905	XM_026027177.1:1..2733	XP_025882962	NLR	CC-NLR	(CC)(NBARC)(LRR)	CNL
Rice	LOC9270276	XM_026027186.1:1..4245	XP_025882971	NLR	CC-NLR	(LRR)(CC)(NBARC)(LRR)	LCNL
Rice	LOC112939693	XM_026027236.1:38..2635	XP_025883021	NLR	CC-NLR	(CC)(NBARC)(LRR)	CNL
Rice	LOC112939693	XM_026027237.1:38..2635	XP_025883022	NLR	CC-NLR	(CC)(NBARC)(LRR)	CNL
Rice	LOC4342262	XM_026027243.1:942..2459	XP_025883028	NLR	CC-NLR	(CC)(NBARC)	CN
Rice	LOC9269960	XM_026027376.1:37..3021	XP_025883161	NLR	CC-NLR	(CC)(NBARC)(LRR)	CNL
Rice	LOC9269960	XM_026027377.1:37..3021	XP_025883162	NLR	CC-NLR	(CC)(NBARC)(LRR)	CNL
Rice	LOC107276609	XM_026027442.1:663..5090	XP_025883227	NLR	CC-NLR	(CC)(NBARC)(NBARC)(LRR)	CNNL
Rice	LOC4344767	XM_026027564.1:670..3615	XP_025883349	NLR	CC-NLR	(CC)(NBARC)(LRR)	CNL
Rice	LOC4344767	XM_026027565.1:351..3296	XP_025883350	NLR	CC-NLR	(CC)(NBARC)(LRR)	CNL
Rice	LOC112939908	XM_026027611.1:279..3002	XP_025883396	NLR	CC-NLR or CCR-NLR or CCG10-NLR	(NBARC)(LRR)	NL
Rice	LOC4345494	XM_026027618.1:1052..3679	XP_025883403	NLR	CC-NLR or CCR-NLR or CCG10-NLR	(NBARC)(LRR)(OTHER)	NLO
Rice	LOC107281894	XM_026027624.1:25..2148	XP_025883409	NLR	CC-NLR or CCR-NLR or CCG10-NLR	(NBARC)(LRR)	NL
Rice	LOC112936065	XM_026027625.1:1..837	XP_025883410	NLR	CC-NLR	(CC)(NBARC)	CN
Rice	LOC4344796	XM_026027646.1:95..4765	XP_025883431	NLR	CC-NLR or CCR-NLR or CCG10-NLR	(NBARC)(LRR)(PKin)(PKin)	NLO
Rice	LOC4345108	XM_026027650.1:406..2745	XP_025883435	NLR	CC-NLR	(CC)(NBARC)(LRR)	CNL

## Sheet: RefPlantNLR_conversion
Name	Protein_ID	RefPlantNLR	Pathogen
CNL-11990	XP_019068848	CNL	SENSOR
Hero-A	XP_027771971	CNL	Nematode
I2	XP_025883853	CNL	Fungi
Mi-1	XP_027773355	CNL	Nematode|Arthropods|Arthropods|Arthropods
NRC0	XP_004248175	CNL	HELPER
NRC1	NP_001234202	CNL	HELPER
NRC2	XP_004248798	CNL	HELPER
NRC3	XP_004238948	CNL	HELPER
NRC4a	XP_004236958	CNL	HELPER
NRC4b	XP_010319428	CNL	HELPER
NRC6	XP_004237189	CNL	HELPER
Rx4	XP_025883969	CNL	Bacteria
tm2_sus//Tm2//Tm2-nv//Tm2^2	NP_001318061	CNL	SUSCEPTIBLE//Virus
Prf	XP_004239116	BCCNL	Bacteria|Bacteria|Bacteria|Other
Sw5-b	XP_004248043	CNL	Virus
Ph-3	XP_004247881	CNL	Oomycete
SpNBS-LRR	XP_010315703	NL	Oomycete
RFL1	NP_172685	NL	NA
RPS5	NP_001184970	NL	Bacteria
SUMM2	NP_172692	NL	Bacteria
SOC3	NP_173203	TNL	AUTOIMMUNITY
CHS1	NP_001319029	TN	AUTOIMMUNITY
TN2	NP_173205	TN	Fungi|Oomycete|Bacteria
ADR1	NP_174620	RNL	HELPER
CAR1	NP_175437	CNL	Bacteria
WRR4A^Col-0	NP_176043	TNL	Oomycete
WRR4B^Col-0	NP_176047	TNL	Oomycete
RPP7	NP_001077742	CNL	Oomycete
CW9	NP_001319272	CNL	NA
RLM1B	NP_176572	TNL	Fungi
RLM1A	NP_176590	TNL	Fungi
HRG1	NP_001185325	TNL	NA
RPP28	NP_179024	TNL	Oomycete
TN13	NP_001319465	TN	Bacteria
RPM1	NP_187360	CNL	Bacteria
ZAR1	NP_190664	CNL	Bacteria
DSC1	NP_192938	TNL	HELPER
WRKY19	NP_001118968	OTNLO	Nematode
RPP4	NP_193420	TNL	Oomycete
SNC1	NP_001319970	TNL	AUTOIMMUNITY
SIKIC1	NP_193427	TNL	AUTOIMMUNITY
SIKIC2	NP_193428	TNL	AUTOIMMUNITY
SIKIC3	NP_001319971	TNL	AUTOIMMUNITY
RLM3_Col	NP_001319972	TNO	Fungi
RPP2A	NP_193685	TNOTNL	Oomycete
RPP2B	NP_001328446	TNL	Oomycete
RPS2	NP_194339	NL	Bacteria
ADR1-L1	NP_001031781	RNL	HELPER
ADR1-L2	NP_196092	RNL	HELPER
CSA1	NP_197290	TNL	HELPER
CHS3	NP_197291	TNLO	AUTOIMMUNITY
BAR1	NP_197337	TNL	Bacteria
DSC2	NP_001318593	TNL	AUTOIMMUNITY
rpp8_sus	NP_001318736	CNL	SUSCEPTIBLE
TAO1	NP_199264	TNL	Bacteria
LAZ5	NP_199300	TNL	Virus|Fungi
RRS1B	NP_851133	TNLO	Bacteria
RPS4B	NP_001330960	TNL	HELPER
RPS4	NP_199338	TNL	HELPER
RRS1-S	NP_199339	TNLO	Bacteria
RPS6	NP_199459	TNL	Bacteria
VICTR	NP_199464	TNL	AUTOIMMUNITY
ADR1-L3	NP_199539	NL	HELPER
DM10^Col-0	NP_200620	TNL	AUTOIMMUNITY
SUT1	NP_201107	NL	AUTOIMMUNITY
DAR5	NP_201464	RNO	NA
AtNRG1.3	NP_201490	L	NEGATIVE REGULATOR
AtNRG1.1	NP_201491	RNL	HELPER
AtNRG1.2	NP_201492	RNL	HELPER
Bph14	XP_015633193	CNL	Arthropods
NLS1	XP_015615876	CNL	AUTOIMMUNITY
Wed	XP_025877497	CNL	Bacteria
PiPR1	XP_015636114	CONL	Fungi
Pish	XP_015646397	CNL	Fungi
Pii-1//Pi5-1	XP_025875883	CNL	Fungi
Pi-ta	XP_015620642	CNLO	Fungi
Pi36	XP_015648119	CNL	Fungi
Pi37	XP_015646387	CNL	Fungi
Pi64	XP_025877342	CNL	Fungi
Pia-2	XP_015617810	CNLO	Fungi
Pi-ta-RGA4	XP_015618159	CNL	HELPER
Pia-1	XP_025877054	CNL	HELPER
Pi5-3	XP_015612169	CNLO	NA
PIK5-NP	XP_015616379	CNL	NA
Rpr1	XP_015617634	CNL	NA
PIK6-NP	XP_015617985	CNL	NA
Pit	XP_025878592	CNL	Oryza sativa Japonica Group	Fungi
Xa1//Xo1	XP_015636003	CONL	Oryza sativa Indica Group	Bacteria

## Sheet: Length
Protein_ID	Sequence	Length
NP_001031207	MAGELISFGIQNLWNLLSQECELFQGVEDQVTELKRDLNLLSSFLKDADAKKHTSAVVKNCVEEIKEIIYDGEDTIETFVLEQNLGKTSGIKKSIRRLACIIPDRRRYALGIGGLSNRISKVIRDMQSFGVQQAIVDGGYKQPQGDKQREMRPRFSKDDDSDFVGLEANVKKLVGYLVDEANVQVVSITGMGGLGKTTLAKQVFNHEDVKHQFDGLSWVCVSQDFTRMNVWQKILRDLKPKEEEKKIMEMTQDTLQGELIRLLETSKSLIVLDDIWEKEDWELIKPIFPPTKGWKVLLTSRNESVAMRRNTSYINFKPECLTTEDSWTLFQRIALPMKDAAEFKIDEEKEELGKLMIKHCGGLPLAIRVLGGMLAEKYTSHDWRRLSENIGSHLVGGRT…	1049
NP_001031216	MGSCFSLQVSDQTLNRIFNCLIGKSYIRTLEKNLRALQREMEDLRAIQHEVQNKVARDEARHQRRLEAVQVWLDRVNSVDIECKDLLSVTPVELQKLCLCGLCSKYVCSSYKYGKKVFLLLEEVKKLNSEGNFDEVSQPPPRSEVEERPTQPTIGQEDMLEKAWNRLMEDGVGIMGLHGMGGVGKTTLFKKIHNKFAEIGGTFDIVIWIVVSKGVMISKLQEDIAEKLHLCDDLWKNKNESDKATDIHRVLKGKRFVLMLDDIWEKVDLEAIGIPYPSEVNKCKVAFTTRSREVCGEMGDHKPMQVNCLEPEDAWELFKNKVGDNTLSSDPVIVELAREVAQKCRGLPLALNVIGETMSSKTMVQEWEHAIHVFNTSAAEFSDMQNKILPILKYSYDSL…	899
NP_001031652	MLENIAKDVSNKLFPPSNNFSDFVGIEAHIEALISMLRFDSKKARMIGICGPSETGKTTIGRALYSRLKSDFHHRAFVAYKRKIRSDYDQKLYWEEQFLSEILCQKDIKIEECGAVEQRLKHTKVLIVLDDVDDIELLKTLVGRIRWFGSESKIVVITQKRELLKAHNIAHVYEVGFPSEELAHQMFCRYAFGKNSPPHGFNELADEAAKIAGNRPKALKYVGSSFRRLDKEQWVKMLSEFRSNGNKLKISYDELDGKGQDYVACLTNGSNSQVKAEWIHLALGVSILLNIRSDGTTILKHLSYNRSMAQQAKIWWYENLERVCKKYNICGIDSSTDGGGSTYGQCSNSQFQRNMDASPGGNKTSNQSTKDSPRASQVEKEKIEYCEPHVYITPAIFSD…	643
NP_001031781	MAITDFFAGEIATELLKQLFTISTTAWRYKNTAKQLLTLIDSIRPTIKEIQYSGVELPAHRQAQIGMLFDTLEKGKKLTDKVLSSKRWNLYRQLTLARKMEKLEKTISNFLKNEVFTHILADVHHLRADTSVRLDRVDMSLDRVIQQVGSMKIGGGGLISEAMKRAEAMEIETNDDSEKFGVGLELGKVKVKKMMFESQGGVFGISGMGGVGKTTLAKELQRDHEVQCHFENRILFLTVSQSPLLEELRELIWGFLSGCEAGNPVPDCNFPFDGARKLVILDDVWTTQALDRLTSFKFPGCTTLVVSRSKLTEPKFTYDVEVLSEDEAISLFCLCAFGQKSIPLGFCKDLVKQVANECKGLPLALKVTGASLNGKPEMYWKGVLQRLSKGEPADDSHES…	816
NP_001077742	MAGELVSFAVNKLWDLLSHEYTLFQGVEDQVAELKSDLNLLKSFLKDADAKKHTSALVRYCVEEIKDIVYDAEDVLETFVQKEKLGTTSGIRKHIKRLTCIVPDRREIALYIGHVSKRITRVIRDMQSFGVQQMIVDDYMHPLRNREREIRRTFPKDNESGFVALEENVKKLVGYFVEEDNYQVVSITGMGGLGKTTLARQVFNHDMVTKKFDKLAWVSVSQDFTLKNVWQNILGDLKPKEEETKEEEKKILEMTEYTLQRELYQLLEMSKSLIVLDDIWKKEDWEVIKPIFPPTKGWKLLLTSRNESIVAPTNTKYFNFKPECLKTDDSWKLFQRIAFPINDASEFEIDEEMEKLGEKMIEHCGGLPLAIKVLGGMLAEKYTSHDWRRLSENIGSHLV…	1138
NP_001077768	MIKKIARDVSYKLNATPSKDFEDMMGLEAHLKKIQSLLRLDYKDEALIIGISGPAGIGKSTIARALESRLSDRFQLTCFMDLRGSENNGLHDYGQQLRLQEQLLAKVLNQDGTRICHLGVLQQRLSDLRVLIILDDVSDIKQLKALAKETTWFGPGSRIIVTTENKDLLQQRGIDSTYHVGFPSREEALEIFCKFAFEQSSPPHAFEKLAARITHLCGNLPLGLCVMGSSLFGKKQDEWEFVVHRLETNPGQEIDDVLRVGYERLHENDQMLFLHIAIFFNYRDRDLVEAMLADDGNLDVGNWLKFLINKSLIEIYRTGQIVMHKLLQQVGRQAIRRQEPWKRQILINANEICDLLRYEKGTSCNVSGISFDTSGISEVTICDGAFKRLHDLRFLHVYK…	964
NP_001077769	MSDLMASPSSSKPHNYKFKVFSSFHGPDVRKTLLSNLREHFQGKGITMFDDEKIKRGGDLSPSLKRAIKTSKISIVILSQKYASSSWCLDELLEIMKRKKAMKQIVMTVFYGVEPSDVRKQTGDFGIAFNKTCVNKTDKERKEWSKALTDVSNIAGEDFKKWDNEANMIKKIARDVSYKLNATPSKDFEDMMGLEAHLKKIQSLLRLDYKDEALIIGISGPAGIGKSTIARALESRLSDRFQLTCFMDLRGSENNGLHDYGQQLRLQEQLLAKVLNQDGTRICHLGVLQQRLSDLRVLIILDDVSDIKQLKALAKETTWFGPGSRIIVTTENKDLLQQRGIDSTYHVGFPSREEALEIFCKFAFEQSSPPHAFEKLAARITHLCGNLPLGLCVMGSSLF…	1131
NP_001078237	MGSVMSLGCSKRKATSQDVDSESRKRRKICSTNDAENCRFIQDESSWKHPWSLCVNVAAAAFTKFRFQQDNKYTKSSALSLPSPPTSVSRIWKHHVFPSFHGADVRKTILSHILESFRRKGIDPFIDNNIERSKSIGHELKEAIKGSKIAIVLLSKNYASSSWCLDELAEIMKCRELLGQIVMTIFYEVDPTDIKKQTGEFGKAFTKTCKGKTKEYVERWRKALEDVATIAGEHSRNWRNEADMIEKIATDVSNMLNSFTPSRDFDGLVGMRAHMDMLEQLLRLDLDEVRMIGIWGPPGIGKTTIARFLFNQVSDRFQLSAIIVNIRGIYPRPCFDEYSAQLQLQNQMLSQMINHKDIMISHLGVAQERLRDKKVFLVLDEVDQLGQLDALAKETRWFG…	1219
NP_001078715	MTNCEKDEEFVCISCVEEVRYSFVSHLSEALRRKGINNVVVDVDIDDLLFKESQAKIEKAGVSVMVLPGNCDPSEVWLDKFAKVLECQRNNKDQAVVSVLYGDSLLRDQWLSELDFRGLSRIHQSRKECSDSILVEEIVRDVYETHFYVGRIGIYSKLLEIENMVNKQPIGIRCVGIWGMPGIGKTTLAKAVFDQMSSAFDASCFIEDYDKSIHEKGLYCLLEEQLLPGNDATIMKLSSLRDRLNSKRVLVVLDDVRNALVGESFLEGFDWLGPGSLIIITSRDKQVFCLCGINQIYEVQGLNEKEARQLFLLSASIKEDMGEQNLQELSVRVINYANGNPLAISVYGRELKGKKKLSEMETAFLKLKRRPPFKIVDAFKSTYDTLSDNEKNIFLDIAC…	1187
NP_001078718	MPSKNLQQAVLTNEFTTNFITTCKDWLDVNGLAKGNLEKKRDDNEEEERLKTESKLPGHDIHGFDNEIKSLQHFLLDQKVRREFKSLVIVGEYGVGKTALCQKIFNDEAVKSVYAPRVWVSMENKESKEGLDGKICVLKKILKGLGVEELILETISTDAKQEFKDNEEVASNQEAGEIDRETEKEKELSALLYALHLNLRWKKYLIVFDDVRENDNWDEKLDAKLKEDEKWGKYLSDGFPKGSGGRVIYTTRDENLAKNLVAQKHEIHRLWPLSDHQSVWKIYDAVVKDKQKESPRNDKKCIDELMNKSRGLPLAARLLAERDPVFVDDEVGPVGSTHGQTDSSNRQPANQASS	354
NP_001078719	MSDPLKMAAETEEIKPVPAAMGEKKDVVLCKKIVETLGGGGDQRVLLVGEAGIGKTRMAQMVDKEASKDVLCYQTLWLHLNRKFKVNDNYIKEKKFEDEWSLYENIASQLSLYSDFEETEVGERDEDEEEEKKVEDLLKDLKPKIEKYLLEKKEAVVKKLEDDKKKKEKEAAEKLEAEKKLVDPAAKKAKDHGNKNPTDAAKEKTTQVVAGGEDKAQTSSERKPYLLLILDDEGMTSEYEVMVHLGLEDFLKDHTPRKILITRRQETEEATKSGEHAEGEANDSQSGEKKEDTDGEDEIRSADKEEPESQARVKTEEKHEKVVPPTIDDLWGSTNTYGEITFQTTNESQDLLESFNLKEAEALFTSSMFFKDMPNFFFDPVPGTDEKLLNHMLKKSKSL…	1210
NP_001117266	MKSLGIQEIIDGASSMSLQERQREQKEIRQTFANSSESDLVGVEQSVEALAGHLVENDNIQVVSISGMGGIGKTTLARQVFHHDMVQRHFDGFAWVFVSQQFTQKHVWQRIWQELQPQNGDISHMDEHILQGKLFKLLETGRYLVVLDDVWKEEDWDRIKAVFPRKRGWKMLLTSRNEGVGIHADPKSFGFKTRILTPEESWKLCEKIVFHRRDETGTLSEVRVDEDMEAMGKEMVTCCGGLPLAVKVLGGLLATKHTVPEWKRVYDNIGPHLAGRSSLDDNLNSIYRVLSLSYENLPMCLKHCFLYLAHFPEYYEIHVKRLFNYLAAEGIITSSDDGTTIQDKGEDYLEELARRNMITIDKNYMFLRKKHCQMHDMMREVCLSKAKEENFLEIFKVST…	727
NP_001117396	MASSSSSHNWLYDVFLSFRGEDVRVTFRSHFLKELDRKLITAFRDNEIERSHSLWPDLEQAIKESRIAVVVFSKNYASSSWCLNELLEIVNCNDKIVIPVFYHVDPSQVRHQIGDFGKIFENTCKRQTDEEVKNQWKKALTLVANMLGFDSAKWNDEAKMIEEIANDVLGKLLLTTPKDSEELVGIEDHIAEMSLLLQLESKEVRMVGISGSSGIGKTTIARALFKRLSRHFQGSTFIDRAFVSYSRNIYSGANPDDPNMKLQLQGHFLSEILGKKDIKIDDPAALEERLKHQKVLIIIDDLDDIMVLDTLVGQTQWFGYGSRIIVVTNDKHFLIAHGIDHIYEVSFPTDVHACQMLCQSAFKQNYAPKGFEDLVVDVVRHAGNFPLGLNLLGKYLRRR…	1161
NP_001117515	MAGELISFGIQNLWNLLSQECELFQGVEDQVTELKRDLNMLSSFLKDANAKKHTSAVVKNCVEEIKEIIYDGEDTIETFVLEQNLGKTSGIKKSIRRLACIIPDRRRYALGIGGLSNRISKVIRDMQSFGVQQAIVDGGYKQPQGDKQREMRQKFSKDDDSDFVGLEANVKKLVGYLVDEANVQVVSITGMGGLGKTTLAKQVFNHEDVKHQFDGLSWVCVSQDFTRMNVWQKILRDLKPKEEEKKIMEMTQDTLQGELIRLLETSKSLIVLDDIWEKEDWELIKPIFPPTKGWKVLLTSRNESVAMRRNTSYINFKPECLTTEDSWTLFQRIALPMKDAAEFKIDEEKEELGKLMIKHCGGLPLAIRVLGGMLAEKYTSHDWRRLSENIGSHLVGGRT…	855
NP_001118772	MDSSFFLVVVAAAIGFFILFRKFRFQESNSSSLSLPSPATSVSRNWKHDVFPSFHGADVRRTFLSHIKESFRRKGIDTFIDNNIERSKSIGPELKEAIKGSKIAIVLLSRKYASSSWCLDELAEIMKCREMVGQIVMTIFYEVEPTDIKKQTGEFGKAFTKTCRGKTKEHIERWRKALEDVATIAGYHSHKWCDEAEMIEKISTDVSKDFDDFVGMAAHMERTEQLLRLDLDEVRMIGILGPPGIGKTTIATCMFDRFSRRFPFAAIMTDIRECYPRLCLNERNAQLKLQEQMLSQIFNQKDTMISHLGVAPERLKDKKVFLVLDEVGHLGQLDALAKETRWFGPGSRIIITTEDLGVLKAHGINHVYKVGYPSNDEAFQIFCMNAFGQKQPCEGFCDL…	1007
NP_001118968	MSEKEELPLTLTSIGAATATSDYHQRVGSSGEGISSSSSDVDPRFMQNSPTGLMISQSSSMCTVPPGMAATPPISSGSGLSQQLNNSSSSKLCQVEGCQKGARDASGRCISHGGGRRCQKPDCQKGAEGKTVYCKAHGGGRRCEYLGCTKGAEGSTDFCIAHGGGRRCNHEDCTRSAWGRTEFCVKHGGGARCKTYGCGKSASGPLPFCRAHGGGKKCSHEDCTGFARGRSGLCLMHGGGKRCQRENCTKSAEGLSGLCISHGGGRRCQSIGCTKGAKGSKMFCKACITKRPLTIDGGGNMGGVTTGDALNYLKAVKDKFEDSEKYDTFLEVLNDCKHQGVDTSGVIARLKDLFKGHDDLLLGFNTYLSKEYQITILPEDDFPIDFLDKVEGPYEMTYQ…	1895
NP_001119319	MLGMAQGRERIPERWTYDVFVSFRGADVRKNFLSHLYDSLRRCGISTFMDDVELQRGEYISPELLNAIETSKILIVVLTKDYASSAWCLDELVHIMKSHKNNPSHMVFPIFLYVDPSDIRWQQGSYAKSFSKHKNSHPLNKLKDWREALTKVANISGWDIKNRNEAECIADITREILKRLPCQYLHVPSYAVGLRSRLQHISSLLSIGSDGVRVIVIYGMGGIGKTTLAKVAFNEFSHLFEGSSFLENFREYSKKPEGRTHLQHQLLSDILRRNDIEFKGLDHAVKERFRSKRVLLVVDDVDDVHQLNSAAIDRDCFGHGSRIIITTRNMHLLKQLRAEGSYSPKELDGDESLELFSWHAFRTSEPPKEFLQHSEEVVTYCAGLPLAVEVLGAFLIERS…	1191
NP_001154222	MSEKEELPLTLTSIGAATATSDYHQRVGSSGEGISSSSSDVDPRFMQNSPTGLMISQSSSMCTVPPGMAATPPISSGSGLSQQLNNSSSSKLCQVEGCQKGARDASGRCISHGGGRRCQKPDCQKGAEGKTVYCKAHGGGRRCEYLGCTKGAEGSTDFCIAHGGGRRCNHEDCTRSAWGRTEFCVKHGGGARCKTYGCGKSASGPLPFCRAHGGGKKCSHEDCTGFARGRSGLCLMHGGGKRCQRENCTKSAEGLSGLCISHGGGRRCQSIGCTKGAKGSKMFCKACITKRPLTIDGGGNMGGVTTGDALNYLKAVKDKFEDSEKYDTFLEVLNDCKHQGVDTSGVIARLKDLFKGHDDLLLGFNTYLSKEYQITILPEDDFPIDFLDKVEGPYEMTYQ…	1879
NP_001154372	MVKTGDVSDQRSRLEWDVFLSFQRDARHKFTERLYEVLVKEQVRVWNNDDVERGNHELGASLVEAMEDSVALVVVLSPNYAKSHWCLEELAMLCDLKSSLGRLVLPIFYEVEPCMLRKQNGPYEMDFEEHSKRFSEEKIQRWRRALNIIGNIPGFVYSKDSKDDDMIELVVKRVLAELSNTPEKVGEFIVGLESPLKDLTGLIDTESSSGVQVLGLYGMGGIGKTTLAKAFYNKIVGNFEQRAFISDIRERSSAENGLVTLQKTLIKELFRLVPEIEDVSIGLEKIKANVHEKKIIVVLDDVDHIDQVHALVGETRWYGQGTLIVITTRDSEILSKLSVNQQYEVKCLTEPQALKLFSYHSLRKEEPTKNLLALSKKIVQISGLLPLAVEVFGSLLYDK…	1384
NP_001154443	MSLLASSSSCNYKYIVFPSFHGPDVRKTLLSHMRKQFDFNGITMFDDQGIERSEEIAPSLKKAIKESRISIVILSKKYASSSWCLDELVDILKRKKAMKQIVMTVFYGVEPFEVRNQTGEFGIAFNETCARKTDEERQKWSKALNEVANIAGEDFLRCDNEAKRIEKIARDVSNKLNATPCRDFDGMVGLEAHLTEMESLLDLDYDGVKMVGISGPAGIGKTTIAKALQSRFSNRFQLTCFVDNLRGSYLSGLDELRLQEQFLSNVLNQDGIRINHSGVIEERLCKLRVLIILDDVDHIKQLEALANKTTWFGPRSRIVVTTENKELLQQEWKSYPQKGFQWLALRVTQLCGKLPLGLCMVGSSLRGKNEEGWEEVICSLENNIDRDIEEVLRVGYESL…	1004
NP_001154444	MSLLASSSSCNYKYIVFPSFHGPDVRKTLLSHMRKQFDFNGITMFDDQGIERSEEIAPSLKKAIKESRISIVILSKKYASSSWCLDELVDILKRKKAMKQIVMTVFYGVEPFEVRNQTGEFGIAFNETCARKTDEERQKWSKALNEVANIAGEDFLRCDNEAKRIEKIARDVSNKLNATPCRDFDGMVGLEAHLTEMESLLDLDYDGVKMVGISGPAGIGKTTIAKALQSRFSNRFQLTCFVDNLRGSYLSGLDELRLQEQFLSNVLNQDGIRINHSGVIEERLCKLRVLIILDDVDHIKQLEALANKTTWFGPRSRIVVTTENKELLQQEWKSYPQKGFQWLALRVTQLCGKLPLGLCMVGSSLRGKNEEGWEEVICSLENNIDRDIEEVLRVGYESL…	988
NP_001154757	MASSSSSSSSSHIRRHHVFSRFHGPDVRKGFLSHLHSLFASKGITTFNDQNIERGQTIGPELIQGIKEARVSIVVLSKNYASSSWCLDELVEILKCKEALGQIVMTSGVFGKAFEKTCQGKNEEVKIRWRNALAHVATIAGEHSLNWDNEAKMIQKIATDVSDKLNLTPSRDFEGMVGMEAHLKRLNSLLCLESDEVKMIGIWGPAGIGKTTIARALFDDRLSSSFQHKCFMGNLKGSIKGVADHDSKLRLQKQLLSKIFKEENMKIHHLGAIRERLHDQRVLIILDDVDDLKQLEVLAKEISWFGSGSRIIGTTEDKKILKAHGIHNIYRVDFPSKKDALEILCLSAFKQSSIPDGFEELANKVAKLCSNLPLGLCVVGASLRGEGNQEWERLLSRIE…	1114
NP_001184970	MGGCFSVSLPCDQVVSQFSQLLCVRGSYIHNLSKNLASLQKAMRMLKARQYDVIRRLETEEFTGRQQRLSQVQVWLTSVLIIQNQFNDLLRSNEVELQRLCLCGFCSKDLKLSYRYGKRVIMMLKEVESLSSQGFFDVVSEATPFADVDEIPFQPTIVGQEIMLEKAWNRLMEDGSGILGLYGMGGVGKTTLLTKINNKFSKIDDRFDVVIWVVVSRSSTVRKIQRDIAEKVGLGGMEWSEKNDNQIAVDIHNVLRRRKFVLLLDDIWEKVNLKAVGVPYPSKDNGCKVAFTTRSRDVCGRMGVDDPMEVSCLQPEESWDLFQMKVGKNTLGSHPDIPGLARKVARKCRGLPLALNVIGEAMACKRTVHEWCHAIDVLTSSAIDFSGMEDEILHVLKYS…	889
NP_001185252	MASSSSSPRNWRYNVFTSFHGPDVRIKFLSHLRQQFIYNGITMFDDNGIERSQIIAPALKKAIGESRIAILLLSKNYASSSWSLDELLEILKCKEDIGQIVMTVFYEVDPSDVRNQTGDFGIAFKETCAHKTEEERQKWTQALTYVGNIAGEDFKHWPNEAKMIEKIARDVSDILNVTPCRDFDGMVGLNDHLREMESLLDLKNDGVKIVGISGPAGIGKSTIATALHGRLSNMFQRTCFVDNLRESYKIGLDEYRLKLHLQQQLLAYVLNQDKIRVGHLSVMKERLDDLRVLIILDDVEHLYQLEALADIRWFGPGSRVIVTTENREILLQHGIKDIYHVGFPSEGEALMIFCLSAFRQPSPPYGFLKLTYEVASICGNLPLGLHVLGTLLWGKSQAD…	1117
NP_001185254	MVPWSATVSGAVNISNTSNYTLSDYILTRRMYKLIFFFVRVDETDMIENIAAYISSRFQNSAVIEDIKGSYPKPRFDEDLQIFCKYAFNQKTPEDGFDELAREITYHVGELPLGLKVIGSHFRGLSKEQWPMEVSRLRTYRNGDIERILKFSYDALCDEDKDLFLHIACFFNMEKITKVKELFGHRFKDLRQSLHILEMKSLISIEHTDLEDSEYYESINMRNLLVQLGQEIVRKESVLEPGQRRFLIDYKDICAVVSGHTTITGSVVGIDSKNWLSITEKSFKGMSNLQFLRVKNDLYHPNIISSPGPLTFISPKLRLLDWSCFPMTSLRFINNLEFLVELRMCYSKLEKLWDGIQLVRNLKHMDLTDSRNLKELPNLSMATNLKNLNLERCSSLVEL…	676
NP_001185265	MAGELISFGIQNLWNLLSQECELFQGVEDQVTELKRDLNLLSSFLKDADAKKHTSAVVKNCVEEIKEIIYDGEDTIETFVLEQNLGKTSGIKKSIRRLACIIPDRRRYALGIGGLSNRISKVIRDMQSFGVQQAIVDGGYKQPQGDKQREMRPRFSKDDDSDFVGLEANVKKLVGYLVDEANVQVVSITGMGGLGKTTLAKQVFNHEDVKHQFDGLSWVCVSQDFTRMNVWQKILRDLKPKEEEKKIMEMTQDTLQGELIRLLETSKSLIVLDDIWEKEDWELIKPIFPPTKGWKVLLTSRNESVAMRRNTSYINFKPECLTTEDSWTLFQRIALPMKDAAEFKIDEEKEELGKLMIKHCGGLPLAIRVLGGMLAEKYTSHDWRRLSENIGSHLVGGRT…	1049
NP_001185325	MTSMIASRQQSQRSCPICATPYYNKILDSSTISSSSVPSSSSSHKWTHQVFPSFRGEDVRRGFLSHIHKEFQRKGITPFIDNEIKRGESIGLEIIHAIRESKIAIVLLSRNYASSSWCLDELVEIMKCKEEFSQIVIPIFYRVDPSDVKKLTGNFGNVFKNNCVGKTNEVIRKWRQALAKMGTTTGYDSRNWDNEATMIENIATDISNMLNYSTPSRDFDGLIGMRAHMKVMEPMLCLHSDEVRMIGIWGPSGIGKTTIARILFSQFSDSFELSVFMENVKELMYTRPVCSDEYSAKLHLQKQFMSQIINHKDIEIPHLGVVEDRLKDKKVFIVLDNIDQSIQLDAIAKESRWFGHGSRIIITTQDRKLLKAHDGINHIYNVNFPSAYEACQIFCMYAF…	1051
NP_001185386	MASSSSSSATRLRHYDVFLSFRGVDTRQTIVSHLYVALRNNGVLTFKDDRKLEIGDTIADGLVKAIQTSWFAVVILSENYATSTWCLEELRLIMQLHSEEQIKVLPIFYGVKPSDVRYQEGSFATAFQRYEADPEMEEKVSKWRRALTQVANLSGKHSRNCVDEADMIAEVVGGISSRLPRMKSTDLINLVGMEAHMMKMTLLLNIGCEDEVHMIGIWGMGGIGKSTIAKCLYDRFSRQFPAHCFLENVSKGYDIKHLQKELLSHILYDEDVELWSMEAGSQEIKERLGHQKVFVVLDNVDKVEQLHGLAKDPSWFGPGSRIIITTRDKGLLNSCGVNNIYEVKCLDDKDALQVFKKLAFGGRPPSDGFEQLFIRASRLAHGLPSALVAFASHLSAIVA…	1183
NP_001185387	MNTIFKKLSCFKKKVKSLRIFESRSLSSSSSSSFTPQKFDVFLSFRGKDTRKNFVSFLYKALVSKGIRTFKDDEELERGRPIPPELRQAIKGSRIAVVVVSVTYPASSWCLEELREILKLEKLGLLTVIPIFYEINPSDVRRQSGVVSKQFKKHEKRQSRERVKSWREALTKLASLSGECSKNWEDLSNRFSKFRFLSLFLKGLRLCFSREDDSKLVDGITEKISTKLFSEKPRNDNILIGIDQHMGELYPLFNLNSNEDVQVIGIWGRGSNGRSALASHVYQNIKHHFEAHCFLEDVRRISLHFRDSHLQDELLSNMQGEGLTTKNCHRCLKTIKARLRNKKVLLVANDVDKLEQFDALAEEFSWFGPGSRIIITTQDRQLLISSVVRSVYEVKLLRC…	487
NP_001190474	MDSGTQPEGLQAAQPAGLQAAGLQAAQPAGLQAAQPAGLQAAGKRKPPTTTEDPNDPQHIIHDFLTIVNKLEKEVDLPGAITRARTYDAEVDGLITADQPQTNLGRAESAPIPNAKPEGPDDHHIPKLQRNLRLLKEDVAKLQYLRSEVAEEVWKHIRPLELLLENVAKEQKKNPTKPPLTLGMKKDLDDINKKIFNLMCQVPLLPNKRKKAKGLDDDDGDGDNNNGKGIVCLPGIHANKADLRSRAVFRYVLREFEELSDQRKICLLTFAVFPENQEVNRTMLMYWWMGEGILSTKDISSQEGTEEVILKPEDVVKVILKDFTDRNLIEPVEIKRKVEPSSYKMAPFVHASVVLISKEIGLFDMYDIKDKPVMKKSGMHKVCLVEGSSSQQEAKAKKM…	771
NP_001190494	MSSSSSSSSQKFYVFLSFQGLDTRRTFVSHLRRSLDRKGIKTFEDENESLRGELDSSAVYQTIGESKVAVVLISVNYASSPLCLDSLLKILKFHQSGSLVLIPIFYEVDPMDVRKQIGKLYEAFSLHERENPEKVQTWRQALSQLVSIPGGQYSEIWDGDAELIHQITVDIWNIFVASKSSDLCGLVGMDRHMKAMYRLLDLGLKDEVRHIKIWGSRDIGKTEFAKYLYEEILHNFDTHVMLKAPQRISRFEEVRLAEYVCLRLEKARTLSKTSKDTASRFLLVLDNVNESFDPIRKLARVISSFGPGSRIITTTRNLQFSSTSPLPFQYEVLGLEFSEALQLFCLHAFEQTHPFLGFEDLSCRAVKLAGGFPLSLKRLGSRFSGRKKDEWEVILFGYE…	639
NP_001190516	MASSSSRSWTYDVFPSFSGEDVRKSFLSHLLKKLHRKSINTFIDNNIERSHAIAPDLLSAINNSMISIVVFSKKYASSTWCLNELVEIHKCYKELTQIVIPIFYEVDPSDVRKQTREFGEFFKVTCVGKTEDVKQQWIEALEEVASIAGHDSKNWPNEANMIEHIAKDVLNKLIATSSSNCFGDLVGIEAHLKAVKSILCLESEEARMVGILGPSGIDQKDLKISQLGVVKQRLKHKKVLIVLDDVDNLELLKTLVGQTGWFGPGSRIIVTTQDRILLKSHKIDHIYEVGYPSRKLALRILCRSAFDRNSPPDGFMQLANEVTELVGNLPLALNIMGSSLKGRDKEEWIEMMPSLRNSLVDGEILKTLRVSYDRLHGNYQEIFLYIACLLNCCGVEYII…	1181
NP_001318538	MEFQRMGITPFVDNEIKRGESIGPELLRAIRGSKIAIILLSRNYASSKWCLDELVEIMKCREEYGQTVMAIFYKVDPSDVKNLTGDFGKVFRKTCAGKPKKDIGRWRQAWEKVATVAGYHSINWDNEAAMIKKIATDISNILINSTPSRDFDGLVGMRAHLEKMKPLLCLDTDEVRIIGIWGPPGIGKTTIARVVYNQLSHSFQLSVFMENIKANYTRPTGSDDYSAKLQLQQMFMSQITKQKDIEIPHLGVAQDRLKDKKVLVVLDGVNQSVQLDAMAKEAWWFGPGSRIIITTQDQKLFRAHGINHIYKVDFPPTEEALQIFCMYAFGQNSPKDGFQNLAWKVINLAGNLPLGLRIMGSYFRGMSREEWKKSLPRLESSLDADIQSILKFSYDALDD…	1107
NP_001318593	MAIAEVIGFFTLVCVIWYWVYKKHKNLQLKICRSSIESSSSSSSLSSPPSLSSPISRTWTHQVFPSFRGEDVRKGFLSHIQKEFKSKGIVPFIDDEMKRGESIGPGLFQAIRESKIAIVLLSKNYASSSWCLNELVEIMNCREEIGQTVMTVFYQVDPSDVRKQTGDFGKAFKKTCVGKTQEVKQRWSRALMDVANILGQDSRKWDKEADMIVKVAKDVSDVLSYTPSRDFDDYVGIRPHITRINSLLCLESSDVRMIGILGPPGIGKTTIARVLYDQISEKFQFSAFIENIRLSYWKGWHDEGNLDFPVEIMTGDRQRKLNLQRRLLSELFNQKDIQVRHLGAVQERLRDHKVLVILDGVDQLEQLTALAKETQWFGYGSRIIITTQDQRLLRAHEIN…	1210
NP_001318694	MDSSFLSSFCATAIIFFTLFGTIYFMFYRKVKSHQENKTIASSLALPTIPSSLSRKYDVFPSFHGADVRKTFLSHMLKEFKRKGIVPFIDNDIDRSKSIGPELDEAIRGSKIAIVMLSKNYASSSWCLNELVEITKCRKDLNQTVMTIFYGVDPTDVKKQTGEFGKVFERTCESKTEEQVKTWREVLDGAATIAGEHWHIWDNEASMIEKISIDVSNILNRSSPSRDFDDLIGMEAHMEKMKSLLSLHSNEVKMIGIWGPSGIGKTTIARVLYNRFSGDFGLSVFMDNIKELMHTRPVGSDDYSAKLHLQNQLMSEITNHKETKITHLGVVPDRLKDNKVLIVLDSIDQSIQLDAIAKETQWFGPGSRIIITTQDQKLLEAHDINNIYKVEFPSKYEAF…	1059
NP_001318718	MAFSSPSDFKRYHVFSSFHGPDVRSGFLSHLHNHFESKGITPFKDQEIERGHTIGPELIQAIRESRVSIVVLSEKYASSCWCLDELVEILKCKEASGQVVMTIFYKVDPSDVRKQRGDFGSTFKKTCEGKTWIVKQRWIKALEYIATVAGEHSLSWANEAELIQKIATDVSNKLNLTPSRDFEGMVGLEAHLTKLDSFLCLESDDVKMIGIWGPAGIGKTTIARALFNQLSTGFRLSCFMGTIDVNDYDSKLCLQNKLLSKILNQKDMKIHHLGAIEEWLHNQRVLIVLDDVDDLEQLEVLAKESSWFGHGSRIIVSLNDRKILKAHGINDIYDVDFPSEEEALEILCLSAFKQNSPQDGFEEVAKRVVELCGKLPLGLRVVGSSFYGESEDEWRIQLY…	1104
NP_001318736	MAEAFVSFGLEKLWDLLSRESERLQGIDGQLDGLKRQLRSLQSLLKDADAKKHGSDRVRNFLEDVKDLVFDAEDIIESYVLNKLSGKGKGVKKHVRRLACFLTDRHKVASDIEGITKRISEVIGEMQSFGIQQIIDGGRSLSLQERQRVQREIRQTYPDSSESDLVGVEQSVKELVGHLVENDVHQVVSIAGMGGIGKTTLARQVFHHDLVRRHFDGFAWVCVSQQFTQKHVWQRILQELQPHDGDILQMDEYALQRKLFQLLEAGRYLVVLDDVWKKEDWDVIKAVFPRKRGWKMLLTSRNEGVGIHADPTCLTFRASILNPEESWKLCERIVFPRRDETEVRLDEEMEAMGKEMVTHCGGLPLAVKALGGLLANKHTVPEWKRVFDNIGSQIVGGSW…	908
NP_001318737	MVDWLSLLPWNKIFTAACGCFLSDSNYIHLMESNLDALQKTMEELKNGRDDLLARVSIEEDKGLQRLALVNGWLSRVQIVESEFKDLLEAMSIETGRLCLFGYCSEDCISSYNYGGKVMKNLEEVKELLSKKNFEVVAQKIIPKAEKKHIQTTVGLDTMVGIAWESLIDDEIRTLGLYGMGGIGKTTLLESLNNKFVELESEFDVVIWVVVSKDFQLEGIQDQILGRLRPDKEWERETESKKASLINNNLKRKKFVLLLDDLWSEVDLIKIGVPPPSRENGSKIVFTTRSKEVCKHMKADKQIKVDCLSPDEAWELFRLTVGDIILRSHQDIPALARIVAAKCHGLPLALNVIGKAMVCKETVQEWRHAINVLNSPGHKFPGMEERILPILKFSYDSLK…	848
NP_001318742	MTNCEKDEEFVCISCVEEVRYSFVSHLSEALRRKGINNVVVDVDIDDLLFKESQAKIEKAGVSVMVLPGNCDPSEVWLDKFAKVLECQRNNKDQAVVSVLYGDSLLRDQWLSELDFRGLSRIHQSRKECSDSILVEEIVRDVYETHFYVGRIGIYSKLLEIENMVNKQPIGIRCVGIWGMPGIGKTTLAKAVFDQMSSAFDASCFIEDYDKSIHEKGLYCLLEEQLLPGNDATIMKLSSLRDRLNSKRVLVVLDDVRNALVGESFLEGFDWLGPGSLIIITSRDKQVFCLCGINQIYEVQGLNEKEARQLFLLSASIKEDMGEQNLQELSVRVINYANGNPLAISVYGRELKGKKKLSEMETAFLKLKRRPPFKIVDAFKSTYDTLSDNEKNIFLDIAC…	1187
NP_001318743	MSTKECDIYKIINILSQLDSDLKKIPVSDKVISHKEQQGEPSEEKRSWWVRVRGSLKRIGKAKKEAFNNASDSGGSQGGSRRSVQNIEEDQKNEDLEIRKLQNDIRQMIAAFKNLTQFQTDMSKNLERDLRSTKLIAILQKKNSFGSRSHVVKEIRRKVSALKCQIPSLLHKQSSRKISITDSQTAEENDEISETGIDIYLPGLHFSEKFKTSSAFEEVVEKFQGLDDFTQKLCLLSFAVFPENREVKRTMLMYWWIGEGFISCDDSENLVTRILDSFSDKKLLEPVEDERKLLPSSYKMEPHVHSAVIYLAKEMDLFELYNKNGKLIMKKSSKKKVCLVKGSSLLRDAKTSVMEPKTLQTVFNSSERYPDFTFKWFPLMDSLRVLYLGRWEQTAKRHI…	1167
NP_001318764	MSSSSSSSSQKFYVFLSFQGLDTRRTFVSHLRRSLDRKGIKTFEDENESLRGELDSSAVYQTIGESKVAVVLISVNYASSPLCLDSLLKILKFHQSGSLVLIPIFYEVDPMDVRKQIGKLYEAFSLHERENPEKVQTWRQALSQLVSIPGGQYSEIWDGDAELIHQITVDIWNIFVASKSSDLCGLVGMDRHMKAMYRLLDLGLKDEVRHIKIWGSRDIGKTEFAKYLYEEILHNFDTHVMLKAPQRISRFEEVRLAEYVCLRLEKARTLSKTSKDTASRIITTTRNLQFSSTSPLPFQYEVLGLEFSEALQLFCLHAFEQTHPFLGFEDLSCRAVKLAGGFPLSLKRLGSRFSGRKKDEWEVILFGYERSTVNGVINPEKNSLDGLYEYSSIMETFSS…	609
NP_001318809	MKGIEEEASLVGLTIRTSSPASSSSKKGKEDLLQANNNASDSSPSIKNSPFYSPSLVSPPSSAFVSALQSPYISPRATTPSITTHKPSPPLSYKGSQSDDVPSSSYTPPSDQYEFSDEQPSDRKLKLSASCTPDPAPPRISFSFPVPRVSLAKVSVSSPATNTKLRSSDVFIGFHGQNPNLVRFCKWLKSELELQGIACFVADRAKYSDTQSHEIADRVICSVTYGIVVVSCSSLLNYLSLEEVRFFAQKKNLIPIFYGTGPSEIMGLLNCNAIDKECKEAIDGLIKSHEFKLEANESNWRSCVGKTATILRAKLGRKSVADKEIVEGIDELPFPRNRSFLGREKEIIEMEMALFGNGEYLESTTPSTRGEASGQSEGLADEESDVVPTRNGKFISLEL…	973
NP_001318986	MEDLKALRDDLLRKVQTAEEGGLQRLHQIKVWLKRVKTIESQFNDLDSSRTVELQRLCCCGVGSRNLRLSYDYGRRVFLMLNIVEDLKSKGIFEEVAHPATRAVGEERPLQPTIVGQETILEKAWDHLMDDGTKIMGLYGMGGVGKTTLLTQINNRFCDTDDGVEIVIWVVVSGDLQIHKIQKEIGEKIGFIGVEWNQKSENQKAVDILNFLSKKRFVLLLDDIWKRVELTEIGIPNPTSENGCKIAFTTRCQSVCASMGVHDPMEVRCLGADDAWDLFKKKVGDITLSSHPDIPEIARKVAQACCGLPLALNVIGETMACKKTTQEWDRAVDVSTTYAANFGAVKERILPILKYSYDNLESESVKTCFLYCSLFPEDDLIEKERLIDYWICEGFIDGD…	842
NP_001319029	MSTSYSFLLAGRELDVFLSFSGKIALDVDFGYDLSRNGIKAFKSESWKESSFKPIDLRTLEALTESKVAVVMTSDEEVSSVGFLEELIVIIEFQEKRSLTVIPVFLTKHPLDVEKVSQIFPERAKIWRTAIAKLDNIAAQYSFSRNLAVMHGTHRIKQIADDIRLMFLSSASSDFKGLAGMDRHMKALYALLALESDEKVRTIGIWGSSGVGKTTLARYTYAEISVKFQAHVFLENVENMKEMLLPSENFEGEDLRSVNHEMNEMAEAKQKHRKVLLIADGVNNIEQGKWIAENANWFAPGSRVILITQEKSLLVQSGVNHVYEVGSLRYDEALQLFSRFAFKQPYPSPDFERLSVRAVQLAGFLPVTIRLFGSFLTGRDKEEWEATLLKLNAKQGKDI…	420
NP_001319123	MASSSSSHNWLYDVFLSFRGEDVRVTFRSHFLKELDRKLITAFRDNEIERSHSLWPDLEQAIKESRIAVVVFSKNYASSSWCLNELLEIVNCNDKIVIPVFYHVDPSQVRHQIGDFGKIFENTCKRQTDEEVKNQWKKALTLVANMLGFDSAKWNDEAKMIEEIANDVLGKLLLTTPKDSEELVGIEDHIAEMSLLLQLESKEVRMVGISGSSGIGKTTIARALFKRLSRHFQGSTFIDRAFVSYSRNIYSGANPDDPNMKLQLQGHFLSEILGKKDIKIDDPAALEERLKHQKVLIIIDDLDDIMVLDTLVGQTQWFGYGSRIIVVTNDKHFLIAHGIDHIYEVSFPTDVHACQMLCQSAFKQNYAPKGFEDLVVDVVRHAGNFPLGLNLLGKYLRRR…	776
NP_001319213	MAEAVVSFGVEKLWELLSRESARLNGIDEQVDGLKRQLGRLQSLLKDADAKKNETERVRNFLEDVKDIVYDADDIIESFLLNELRGKEKGIKKQVRTLACFLVDRRKFASDIEGITKRISEVIVGMQSLGIQHIADGGGRSLSLQERQREIRQTFSRNSESDLVGLDQSVEELVDHLVENDSVQVVSVSGMGGIGKTTLARQVFHHDIVRRHFDGFSWVCVSQQFTRKDVWQRILQDLRPYDEGIIQMDEYTLQGELFELLESGRYLLVLDDVWKEEDWDRIKAVFPHKRGWKMLLTSRNEGLGLHADPTCFAFRPRILTPEQSWKLFERIVSSRRDKTEFKVDEAMGKEMVTYCGGLPLAVKVLGGLLAKKHTVLEWKRVHSNIVTHIVGKSGLSDDN…	906
NP_001319265	MAGELVSFGIKKLWDLLSQECEQFQGVEDQVTGLKRDLNLLSSFLKDADAKKHTTAVVRNVVEEIKEIVYDAEDIIETYLLKEKLWKTSGIKMRIRRHACIISDRRRNALDVGGIRTRISDVIRDMQSFGVQQAIVDGGYMQPQGDRQREMRQTFSKDYESDFVGLEVNVKKLVGYLVDEENVQVVSITGMGGLGKTTLARQVFNHEDVKHQFDRLAWVCVSQEFTRKNVWQMILQNLTSREKKDEILQMEEAELHDKLFQLLETSKSLIVFDDIWKDEDWDLIKPIFPPNKGWKVLLTSQNESVAVRGDIKYLNFKPECLAIEDSWTLFQRIAFPKKDASESKVDEEMEDMGKQMLKHCGGLPLAIKVLGGLLAAKYTMHDWERLSVNIGSDIVGRTS…	907
NP_001319266	MVEAIVSFGVEKLWDRLTQEYEQFQGVEDRIAELKSNLNLLKSFLKDAEAKKNTSQMVRHCVEEIKEIVYDTENMIETFILKEAARKRSGIIRRITKLTCIKVHRWEFASDIGGISKRISKVIQDMHSFGVQQMISDGSQSSHLLQEREREMRQTFSRGYESDFVGLEVNVKKLVGYLVEEDDIQIVSVTGMGGLGKTTLARQVFNHEDVKHQFDRLAWVCVSQEFTRKNVWQMILQNLTSRETKDEILQMEEAELHDELFQLLETSKSLIVFDDIWKEEDWGLINPIFPPKKETIAMHGNRRYVNFKPECLTILESWILFQRIAMPRVDESEFKVDKEMEMMGKQMIKYCGGLPLAVKVLGGLLAAKYTFHDWKRLSENIGCHIVGRTDFSDGNNSSV…	900
NP_001319267	MELVSFGVEKLWDRLSQEYDQFKGVEDQVTELKSNLNLLKSFLKDADAKKHISEMVRHCVEEIKDIVYDTEDIIETFILKEKVEMKRGIMKRIKRFASTIMDRRELASDIGGISKRISKVIQDMQSFGVQQIITDGSRSSHPLQERQREMRHTFSRDSENDFVGMEANVKKLVGYLVEKDDYQIVSLTGMGGLGKTTLARQVFNHDVVKDRFDGFAWVSVSQEFTRISVWQTILQNLTSKERKDEIQNMKEADLHDDLFRLLESSKTLIVLDDIWKEEDWDLIKPIFPPKKGWKVLLTSRTESIAMRGDTTYISFKPKCLSIPDSWTLFQSIAMPRKDTSEFKVDEEMENMGKKMIKHCGGLSLAVKVLGGLLAAKYTLHDWKRLSENIGSHIVERTSG…	899
NP_001319272	MAETLLSFGVEKLWDLLVRESDRFQGVKKQFNELRSDLNKLRCFLEDADAKKHQSAMVSNTVKEVKEIVYDTEDIIETFLRKKQLGRTRGMKKRIKEFACVLPDRRKIAIDMEGLSKRIAKVICDMQSLGVQQVIVNDEYMQSLQERQKEMRQTFSNNNESVLVGLEENVKKLVGHLVEVEDSSQVVSITGMGGIGKTTLARQVFNHETVKSHFAQLAWVCVSQQFTRKYVWQTILRKVGPEYIKLEMTEDELQEKLFRLLGTRKALIVLDDIWREEDWDMIEPIFPLGKGWKVLLTSRNEGVALRANPNGFIFKPDCLTPEESWTIFRRIVFPGENTTEYKVDEKMEELGKQMIKHCGGLPLALKVLGGLLVVHFTLDEWKRIYGNIKSHIVGGTSFN…	895
NP_001319465	MDSYFFLGTVVVVALAIYTLLGTISFMVYRKFRLHQEKNNISSCFSFSSCFSFSSSSSTSSPGRKHQVFPSFHGADVRKSFLSHIMKEFKSKGIDIFIDKDIKRGKSIGPELTEAIRGSRVAIVFLSRKYASSSWCLNELALIMKCRKELGLTVMTLFYDLDPTDVRKQTGDFGMAFKETCKGKTKDEIGRWRHALEEVAKIAGYHSSIWDNEADMIGIVTTDISNTLNISTPSSDFSDLVGMEDHMKKLERMLYLDLNDVRMIGIWGPPGIGKTSIARVLFRKHSDSFDLSVFMETVKGYTRPGCSDEHGLKLHLQQQFLSQIFNQKDVEVPHLGVVQDRLRDKRVLVVLDDVDQSAQLEAMAKENKWFGPGSRIIITTQDRRLLKAHGIKDVYKVDL…	531
NP_001319549	MTGIGEMFLAAFLQALFQTLVSEPFRSFFKRRELNENLLERLSTALLTITAVLIDAEEKQITNPVVEKWVNELRDVVYHAEDALDDIATEALRLNIGAESSSSNRLRQLRGRMSLGDFLDGNSEHLETRLEKVTIRLERLASQRNILGLKELTAMIPKQRLPTTSLVDESEVFGRDDDKDEIMRFLIPENGKDNGITVVAIVGIGGVGKTTLSQLLYNDQHVRSYFGTKVWAHVSEEFDVFKITKKVYESVTSRPCEFTDLDVLQVKLKERLTGTGLPFLLVLDDLWNENFADWDLLRQPFIHAAQGSQILVTTRSQRVASIMCAVHVHNLQPLSDGDCWSLFMKTVFGNQEPCLNREIGDLAERIVHKCRGLPLAVKTLGGVLRFEGKVIEWERVLSS…	1054
NP_001319561	MGKDFKSMVTRCIYVGKENDNVKKLKTATEELKDLRNIVMKRVKMYEDQQKLKRLEKVQVWLRQADVAIKEAEEMLITLMSSSSSNGSSMMSFHKLDKKLCKKLKEVQEIKSRGTFDVVVENSGIGSGSMMISNVDRDDQTVGLEAVSGLVWRCMTVDNTGIIGLYGVEGVGKTTVLTQVNNRLLQHKLNGFDFVIWVFVSKNVNLEKIQDTIREKIGFLDRSWMSKTEEEKAGKIFEILSKRRFALFLDDVWEKVDLVKAGVPPPDGLNRSKIVFTTCSDEVCQEMGAQTKIKMEKLPWERAWDLFKMNAGEEIVKSHPDITKVAQEVAAKCDGLPLALVTIGRAMASKKTPQEWRDALYILSTSPPNFSVLKLLDRN	379
NP_001319642	MGAHMENMRALLRLDLDDVRMIGIWGPPGIGKTTIARFLLSQVSKSFQLSTIMVNIKECYPSPCLDEYSVQLQLQNKMLSKMINQKDIMIPHLGVAQERLKDKKVFLVLDDVDQLGQLDALAKETRWFGPGSRIIITTENLRLLMAHRINHIYKVEFSSTDEAFQIFCMHAFGQKHPYNGFYELSREVTELAGGLPLGLKVMGSSLRGMSKQEWKRTLPRLRTCLDGKIESILMFSYEALSHEDKDLFLCIACFFNYQKIKKVEKHLADRFLDVRQGLYVLAEKSLIHIGTGATEMHTLLVQLGREIAHTQSTNDPRKSLFLVDEREICEALSDETMDSSRRIIGMDFDLSKNGEEVTNISEKGLQRMSNLQFIRFDGRSCARHSSNLTVVRSSDNNCA…	1081
NP_001319887	MASSSTSSPTRVKEYDVFLSFRGADTRNNIVSYLHKALVDVGIRTFKDDKELEEGDIISEKLVNAIQTSWFAVVVLSEKYVTSSWCLEELRHIMELSIQDDIIVVPIFYKVEPSDVRYQKNSFEVKLQHYRDPEKILKWKGALTQVGNMSGKHFQTCSDEATNIAEIVSKISNRLRKMKPTDLINLVGMDAHMEKMQLLLDKEPKSEVRMIGILGMGGIGKTAIANYLYNQFSHEYWAHCFIEDAWNTNDPTHLQRKLLSHICNDENAKLFTREAGAMKIKGILKHKKFFLVIDGVNKAEQVHALAKERSWFGPGSLIIITTRDRGLLNSCGVNNVYEVKCLDSKDALQVFEKFAFGGRNPPFHGSERLFTRASQLAHGLPYALVAFASHLSEQTTIEG…	555
NP_001319937	MFDDQEIERSQTIAPALIKAIKESRISIILLSKNYASSSWCLDELLEIVKCKEAMGQIVMTVFYGVDPSDVRKQTGEFGRSFNETCSRSTKEKRRKWSQALNHVGNIAGEHFQNWDNESKMIEKISRDISNKLNSTISRDFDDMVGLEAHLEEMKYLLDLDYKDGAMIVGICGPAGIGKTTIARALYSLLLSSFQLSCFVENLSGSDNRGLDEYGFKLRLQEQLLSKILNQNGMRIYHLGAIQERLCDQKVLIVLDDVNDLKQLEALANETSWFGPGSRIIVTTEDKGLLEQHGINKTYHVGFPSIEEALEIFCIYAFRKSSPPDGFKKLTKRVTNVFDNLPLGLRVMGSSLRGKGEDEWEALLDRLETSLDRNIEGALRVGYDSLQEEEQALFLHIAV…	1008
NP_001319970	MMDTSKDDDMEIASSSGSRRYDVFPSFRGEDVRDSFLSHLLKELRGKAITFIDDEIERSRSIGPELLSAIKESRIAIVIFSKNYASSTWCLNELVEIHKCYTNLNQMVIPIFFHVDASEVKKQTGEFGKVFEETCKAKSEDEKQSWKQALAAVAVMAGYDLRKWPSEAAMIEELAEDVLRKTMTPSDDFGDLVGIENHIEAIKSVLCLESKEARIMVGIWGQSGIGKSTIGRALYSKLSIQFHHRAFITYKSTSGSDVSGMKLRWEKELLSEILGQKDIKIEHFGVVEQRLKQQKVLILLDDVDSLEFLKTLVGKAEWFGSGSRIIVITQDRQLLKAHEIDLIYEVEFPSEHLALTMLCRSAFGKDSPPDDFKELAFEVAKLAGNLPLGLSVLGSSLKG…	1437
NP_001319971	MASSSSSPSSRRYDVFPSFSGVDVRKTFLSHLIEALDRRSINTFMDHGIVRSCIIADELITAIREARISIVIFSENYASSTWCLNELVEIHKCHKDKDLDQMVIPVFYGVDPSHVRKQIGGFGDVFKKTCEDKPEDQKQRWVKALTDISNLAGEDLRNGPSEAAMVVKIANDVSNKLFPLPKGFGDLVGIEDHIEAIKLKLCLESKEARIMVGIWGQSGIGKSTIGRALFSQLSSQFHHRAFITYKSTSGSDVSGMKLSWEKELLSEILGQKDIKIEHFGVVEQRLKHKKVLILLDDVDNLEFLRTLVGKAEWFGSGSRIIVITQDRQLLKAHEIDLIYEVKLPSQGLALKMICQYAFGKYSPPDDFKELAFEVAKLAGNLPLGLSVLGSSLKRRSKEE…	1001
NP_001319972	MKSSSSQSYDVFPNFRGEDVRHSLVSHLRKELDRKFINTFNDNRIERSRKITPELLLAIENSRISLVVFSKNYASSTWCLDELVKIQECYEKLDQMVIPIFYKVDPSHVRKQTGEFGMVFGETCKGRTENEKRKWMRALAEVAHLAGEDLRNWRSEAEMLENIAKDVSNKLFPPSNNFSDFVGIEAHIEALISMLRFDSKKARMIGICGPSETGKTTIGRALYSRLKSDFHHRAFVAYKRKIRSDYDQKLYWEEQFLSEILCQKDIKIEECGAVEQRLKHTKVLIVLDDVDDIELLKTLVGRIRWFGSESKIVVITQKRELLKAHNIAHVYEVGFPSEELAHQMFCRYAFGKNSPPHGFNELADEAAKIAGNRPKALKYVGSSFRRLDKEQWVKMLSEF…	796
NP_001319973	MLENIAKDVSNKLFPPSNNFSDFVGIEAHIEALISMLRFDSKKARMIGICGPSETGKTTIGRALYSRLKSDFHHRAFVAYKRKIRSDYDQKLYWEEQFLSEILCQKDIKIEECGAVEQRLKHTKVLIVLDDVDDIELLKTLVGRIRWFGSESKIVVITQKRELLKAHNIAHVYEVGFPSEELAHQMFCRYAFGKNSPPHGFNELADEAAKIAGNRPKALKYVGSSFRRLDKEQWVKMLSEFRSNGNKLKISYDELDGKGQDYVACLTNGSNSQVKAEWIHLALGVSILLNIRSDGTTILKHLSYNRSMAQQAKIWWYENLERVCKKYNICGIDSSTDGGGSTYGQCSNSQFQRNMDASPGGNKTSNQSTKDSPRASQVEKEKIEYCEPHVYITPAIFSD…	637
NP_001319997	MTGVLSVLGSTEALVDRLIFSSEAFGIKPEENPFRSQAVTSYLKAARDMTREKECILVFSCHDNLDVDETSFIEAISKELHKQGFIPLTYNLLGRENLDEEMLYGSRVGIMILSSSYVSSRQSLDHLVAVMEHWKTTDLVIIPIYFKVRLSDICGLKGRFEAAFLQLHMSLQEDRVQKWKAAMSEIVSIGGHEWTKGSQFILAEEVVRNASLRLYLKSSKNLLGILALLNHSQSTDVEIMGIWGIAGIGKTSIAREIFELHAPHYDFCYFLQDFHLMCQMKRPRQLREDFISKLFGEEKGLGASDVKPSFMRDWFHKKTILLVLDDVSNARDAEAVIGGFGWFSHGHRIILTSRSKQVLVQCKVKKPYEIQKLSDFESFRLCKQYLDGENPVISELISC…	786
NP_001320048	MDSRGDSSRFGQYPTKPTRNMSSSSSAAFFSANQSPFFSPRSPKIQQELSESTRSDAQCDSFDPLSSSSGFQEPELAFLTAPNQCQSLEAADRIASSSMISCTPSRYGRGHESSSYTQTSSVSVSYNRLRCCDVFIGLYGQKPSLLRFADWLRAELEFQGMSCFMSDRGRCRSSRKQRIVERAMDGASFGVIILTRKAFKNPYTIEELRFFANKKNLVPVFFDLSPGECLVRDIVEKRGDLWEKHGGELWVLYGGIEKEWKEAVHGLSRVDDWKLEAHEGNWRDCVFRAVTLLAMRLGRRSIVERLTKWRDKAEKEEFPYPRNESFVGRKKELSELEFVLFGDVAGDSERDYFELKARPTRRKKNVTLGWNKSGSAEERRKKGKEKVVWKESEKEIEMQ…	964
NP_001320123	MAITDFFAGEIATELLKQLFTISTTAWRYKNTAKQLLTLIDSIRPTIKEIQYSGVELPAHRQAQIGMLFDTLEKGKKLTDKVLSSKRWNLYRQLTLARKMEKLEKTISNFLKNEVFTHILADVHHLRADTSVRLDRVDMSLDRVIQQVGSMKIGGGGLISEAMKRAEAMEIETNDDSEKFGVGLELGKVKVKKMMFESQGGVFGISGMGGVGKTTLAKELQRDHEVQCHFENRILFLTVSQSPLLEELRELIWGFLSGCEAGNPVPDCNFPFDGARKLVILDDVWTTQALDRLTSFKFPGCTTLVVSRSKLTEPKFTYDVEVLSEDEAISLFCLCAFGQKSIPLGFCKDLVKQVANECKGLPLALKVTGASLNGKPEMYWKGVLQRLSKGEPADDSHES…	816
NP_001320323	MTSICSLYKKDKRNMRQTFSNNNESVLVGLEENVKKLVGHLVEVEDSSQVVSITGMGGIGKTTLARQVFNHETVKSHFAQLAWVCVSQQFTRKYVWQTILRKVGPEYIKLEMTEDELQEKLFRLLGTRKALIVLDDIWREEDWDMIEPIFPLGKGWKVLLTSRNEGVALRANPNGFIFKPDCLTPEESWTIFRRIVFPGENTTEYKVDEKMEELGKQMIKHCGGLPLALKVLGGLLVVHFTLDEWKRIYGNIKSHIVGGTSFNDKNMSSVYHILHLSFEELPIYLKHCFLYLAQFPEDFTIDLEKLSYYWAAEGMPRPRYYDGATIRKVGDGYIEELVKRNMVISERDARTRRFETCHLHDIVREVCLLKAEEENLIETENSKSPSKPRRLVVKGGDKT…	740
NP_001320502	MGISFSIPFDPCVNKVSQWLDMKVSYTHNLEKNLAALEKTMKELKAKRDDLERRLKREEARGLQRLSEFQSLTRSYRYGKSVFLRLREVEKLKGEVFGVITEQASTSAFEERPLQPTIVGQDTMLDKAGKHLMEDGVGIMGMYGMGGVGKTTLLTQLYNMFNKDKCGFDIGIWVVVSQEFHVEKVQDEIAQKLGLGGDEWTQKDKSQKGICLYNILREKSFVLFLDDIWEKVDLAEIGVPDPRTKKGRKLAFTTRSQEVCARMGVEHPMEVQCLEENVAFDLFQKKVGQTTLGSDPGIPQLARIVAKKCCGLPLALNVIGETMSCKRTIQEWRHAIHVLNSYAAEFIGMEDKVLPLLKYSYDNLKGEQVKSSLLYCALYPEDAKILKEDLIEHWICEEI…	849
NP_001320536	MGNFVCIEISGDQMLDRIIRCLCGKGYIRNLEKNLRALQREMEDLRATQHEVQNKVAREESRHQQRLEAVQVWLDRVNSIDIECKDLLSVSPVELQKLCLCGLCSKYVCSSYKYGKRVFLLLEEVTKLKSEGNFDEVSQPPPRSEVEERPTQPTIGQEEMLKKAWNRLMEDGVGIMGLHGMGGVGKTTLFKKIHNKFAETGGTFDIVIWIVVSQGAKLSKLQEDIAEKLHLCDDLWKNKNESDKATDIHRVLKGKRFVLMLDDIWEKVDLEAIGIPYPSEVNKCKVAFTTRDQKVCGQMGDHKPMQVKCLEPEDAWELFKNKVGDNTLRSDPVIVGLAREVAQKCRGLPLALSCIGETMASKTMVQEWEHAIDVLTRSAAEFSDMQNKILPILKYSYDS…	882
NP_001320537	MGNFVCIEISGDQMLDRIIRCLCGKGYIRNLEKNLRALQREMEDLRATQHEVQNKVAREESRHQQRLEAVQVWLDRVNSIDIECKDLLSVSPVELQKLCLCGLCSKYVCSSYKYGKRVFLLLEEVTKLKSEGNFDEVSQPPPRSEVEERPTQPTIGQEEMLKKAWNRLMEDGVGIMGLHGMGGVGKTTLFKKIHNKFAETGGTFDIVIWIVVSQGAKLSKLQEDIAEKLHLCDDLWKNKNESDKATDIHRVLKGKRFVLMLDDIWEKVDLEAIGIPYPSEVNKCKVAFTTRDQKVCGQMGDHKPMQVKCLEPEDAWELFKNKVGDNTLRSDPVIVGLAREVAQKCRGLPLALSCIGETMASKTMVQEWEHAIDVLTRSAAEFSDMQNKILPILKYSYDS…	882
NP_001320538	MGNFVCIEISGDQMLDRIIRCLCGKGYIRNLEKNLRALQREMEDLRATQHEVQNKVAREESRHQQRLEAVQVWLDRVNSIDIECKDLLSVSPVELQKLCLCGLCSKYVCSSYKYGKRVFLLLEEVTKLKSEGNFDEVSQPPPRSEVEERPTQPTIGQEEMLKKAWNRLMEDGVGIMGLHGMGGVGKTTLFKKIHNKFAETGGTFDIVIWIVVSQGAKLSKLQEDIAEKLHLCDDLWKNKNESDKATDIHRVLKGKRFVLMLDDIWEKVDLEAIGIPYPSEVNKCKVAFTTRDQKVCGQMGDHKPMQVKCLEPEDAWELFKNKVGDNTLRSDPVIVGLAREVAQKCRGLPLALSCIGETMASKTMVQEWEHAIDVLTRSAAEFSDMQNKILPILKYSYDS…	857
NP_001320566	MASPSSFSSQNYKFNVFASFHGPDVRKTLLSHIRLQFNRNGITMFDDQKIVRSATIGPSLVEAIKESRISIVILSKKYASSSWCLDELVEILECKKAMGQIVMTIFYGVDPSDVRKQIGKFGIAFNETCARKTEEERQKWSKALNQVSNIAGEDFLRWDNEAIMIEKIARDVLDKLNATPSRDFDGMVGIEAHLREIKSLLDLDNVEVKIVAIAGPAGIGKTTIARALYGLLSKRFQLSCFVDNLRGSYHSGFDEYGFKLHLQEQFLSKVLNQSGMRICHLGAIKENLSDQRVLIILDDVNKLKQLEALANETTWFGPGSRIVVTTENKELLQQHGINNTYHVGFPSDEDALKILCSYAFKQTSPRHGFEELSESVTKLCGKLPLGLCVVGSSLRGKKE…	765
NP_001320574	MGKDFKSLVTRCIYVGKMNDNAKKLKIATEELKDLGNNVMKRVKLCEEQQQMKRLDKVQTWLRQADTVIKEAEEYFLMSSSSSSSGLISSSHKMEKKICKKLKEVQEIKSRGMFEVVAESTGGIGGGAGGGLTIKDSDEQTIGLEAVSGLVWRCLTMENTGIIGLYGVEGVGKTTVLTQVNNRLLQQKANGFDFVLWVFVSKNLNLQKIQDTIREKIGFLDRTWTSKSEEEKAAKIFEILSKRRFALFLDDVWEKVDLVKAGVPPPDAQNRSKIVFTTCSEEVCKEMSAQTKIKVEKLAWERAWDLFKKNVGEDTIKSHPDIAKVAQEVAARCDGLPLALVTIGRAMASKKTPQEWRDALYILSNSPPNFSGQIS	375
NP_001320908	MGISFSIPFDPCVNKVSQWLDMKVSYTHNLEKNLVALETTMEELKAKRDDLLRKLKREEDRGLQTLGEIKVWLNRVETIESRVNDLLNARNAELQRLCLCGFCSKSLTTSYRYGKSVFLKLREVEKLERRVFEVISDQASTSEVEEQQLQPTIVGQETMLDNAWNHLMEDGVGIMGLYGMGGVGKTTLLTQINNKFSKYMCGFDSVIWVVVSKEVNVENILDEIAQKVHISGEKWDTKYKYQKGVYLYNFLRKMRFVLFLDDIWEKVNLVEIGVPFPTIKNKCKVVFTTRSLDVCTSMGVEKPMEVQCLADNDAYDLFQKKVGQITLGSDPEIRELSRVVAKKCCGLPLALNVVSETMSCKRTVQEWRHAIYVLNSYAAKFSGMDDKILPLLKYSYDSL…	924
NP_001320909	MGISFSIPFDPCVNKVSQWLDMKVSYTHNLEKNLVALETTMEELKAKRDDLLRKLKREEDRGLQTLGEIKVWLNRVETIESRVNDLLNARNAELQRLCLCGFCSKSLTTSYRYGKSVFLKLREVEKLERRVFEVISDQASTSEVEEQQLQPTIVGQETMLDNAWNHLMEDGVGIMGLYGMGGVGKTTLLTQINNKFSKYMCGFDSVIWVVVSKEVNVENILDEIAQKVHISGEKWDTKYKYQKGVYLYNFLRKMRFVLFLDDIWEKVNLVEIGVPFPTIKNKCKVVFTTRSLDVCTSMGVEKPMEVQCLADNDAYDLFQKKVGQITLGSDPEIRELSRVVAKKCCGLPLALNVVSETMSCKRTVQEWRHAIYVLNSYAAKFSGMDDKILPLLKYSYDSL…	924
NP_001320910	MGISFSIPFDPCVNKVSQWLDMKVSYTHNLEKNLVALETTMEELKAKRDDLLRKLKREEDRGLQTLGEIKVWLNRVETIESRVNDLLNARNAELQRLCLCGFCSKSLTTSYRYGKSVFLKLREVEKLERRVFEVISDQASTSEVEEQQLQPTIVGQETMLDNAWNHLMEDGVGIMGLYGMGGVGKTTLLTQINNKFSKYMCGFDSVIWVVVSKEVNVENILDEIAQKVHISGEKWDTKYKYQKGVYLYNFLRKMRFVLFLDDIWEKVNLVEIGVPFPTIKNKCKVVFTTRSLDVCTSMGVEKPMEVQCLADNDAYDLFQKKVGQITLGSDPEIRELSRVVAKKCCGLPLALNVVSETMSCKRTVQEWRHAIYVLNSYAAKFSGMDDKILPLLKYSYDSL…	888
NP_001320959	MEDLKALRDDLLRKVQTAEEGGLQRLHQIKVWLKRVKTIESQFNDLDSSRTVELQRLCCCGVGSRNLRLSYDYGRRVFLMLNIVEDLKSKGIFEEVAHPATRAVGEERPLQPTIVGQETILEKAWDHLMDDGTKIMGLYGMGGVGKTTLLTQINNRFCDTDDGVEIVIWVVVSGDLQIHKIQKEIGEKIGFIGVEWNQKSENQKAVDILNFLSKKRFVLLLDDIWKRVELTEIGIPNPTSENGCKIAFTTRCQSVCASMGVHDPMEVRCLGADDAWDLFKKKVGDITLSSHPDIPEIARKVAQACCGLPLALNVIGETMACKKTTQEWDRAVDVSTTYAANFGAVKERILPILKYSYDNLESESVKTCFLYCSLFPEDDLIEKERLIDYWICEGFIDGD…	842
NP_001320960	MEDLKALRDDLLRKVQTAEEGGLQRLHQIKVWLKRVKTIESQFNDLDSSRTVELQRLCCCGVGSRNLRLSYDYGRRVFLMLNIVEDLKSKGIFEEVAHPATRAVGEERPLQPTIVGQETILEKAWDHLMDDGTKIMGLYGMGGVGKTTLLTQINNRFCDTDDGVEIVIWVVVSGDLQIHKIQKEIGEKIGFIGVEWNQKSENQKAVDILNFLSKKRFVLLLDDIWKRVELTEIGIPNPTSENGCKIAFTTRCQSVCASMGVHDPMEVRCLGADDAWDLFKKKVGDITLSSHPDIPEIARKVAQACCGLPLALNVIGETMACKKTTQEWDRAVDVSTTYAANFGAVKERILPILKYSYDNLESESVKTCFLYCSLFPEDDLIEKERLIDYWICEGFIDGD…	842
NP_001321224	MASSSSSPRNWRYNVFTSFHGPDVRIKFLSHLRQQFIYNGITMFDDNGIERSQIIAPALKKAIGESRIAILLLSKNYASSSWSLDELLEILKCKEDIGQIVMTVFYEVDPSDVRNQTGDFGIAFKETCAHKTEEERQKWTQALTYVGNIAGEDFKHWPNEAKMIEKIARDVSDILNVTPCRDFDGMVGLNDHLREMESLLDLKNDGVKIVGISGPAGIGKSTIATALHGRLSNMFQRTCFVDNLRESYKIGLDEYRLKLHLQQQLLAYVLNQDKIRVGHLSVMKERLDDLRVLIILDDVEHLYQLEALADIRWFGPGSRVIVTTENREILLQHGIKDIYHVGFPSEGEALMIFCLSAFRQPSPPYGFLKLTYEVASICGNLPLGLHVLGTLLWGKSQAD…	918
NP_001321225	MASSSSSPRNWRYNVFTSFHGPDVRIKFLSHLRQQFIYNGITMFDDNGIERSQIIAPALKKAIGESRIAILLLSKNYASSSWSLDELLEILKCKEDIGQIVMTVFYEVDPSDVRNQTGDFGIAFKETCAHKTEEERQKWTQALTYVGNIAGEDFKHWPNEAKMIEKIARDVSDILNVTPCRDFDGMVGLNDHLREMESLLDLKNDGVKIVGISGPAGIGKSTIATALHGRLSNMFQRTCFVDNLRESYKIGLDEYRLKLHLQQQLLAYVLNQDKIRVGHLSVMKERLDDLRVLIILDDVEHLYQLEALADIRWFGPGSRVIVTTENREILLQHGIKDIYHVGFPSEGEALMIFCLSAFRQPSPPYGFLKLTYEVASICGNLPLGLHVLGTLLWGKSQAD…	659
NP_001321226	MIEKIARDVSDILNVTPCRDFDGMVGLNDHLREMESLLDLKNDGVKIVGISGPAGIGKSTIATALHGRLSNMFQRTCFVDNLRESYKIGLDEYRLKLHLQQQLLAYVLNQDKIRVGHLSVMKERLDDLRVLIILDDVEHLYQLEALADIRWFGPGSRVIVTTENREILLQHGIKDIYHVGFPSEGEALMIFCLSAFRQPSPPYGFLKLTYEVASICGNLPLGLHVLGTLLWGKSQADWIEELPRLKDCLDGRIESVLKVGYESLYEKDQALFLLIAVYFNYDYVDYVTSMLENTNVLDVRLGLKKLANRCLIQIDIDHNRKSRVVMNRLLQVMAREVISKQKISKRKILEDPQDICYVLEEAKGKGSALGLSLDVAEIKELVINKKAFKKMCNLLILKV…	735
NP_001321319	MIEKIASDVSDKLNTTPSRDFDGMIGLEAHLRKIESLLDLDYDGAKIVGISGPAGIGKSTIARALHSVLSKRFQHNCFMDNLHESYKIGLVEYGLRLRLQEQLLSKILNLDGIRIAHLGVIRERLHDQKVLIILDDVESLDQLDALANIEWFGPGSRVIVTTENKEILQQHGISDIYHVGFPSSKEALMIFCLSAFRQLSPPDRFMNLAAEVAKLCGYLPLALHVLGSSLRGKNYSDWIEELPRLQTCLDGRIESVLKVGYESLHEKDQALFLYIAVFFNYQHADYVTSMLAKTNLNVRLGLKILANRHLIHIGHGAKGIVVMHRLLKVMARQVISKQEPWKRQILVDTQEISYVLENAEGNGSIAGISFDVGEINKLTISAKAFERMHNLLLLKVYDP…	932
NP_001321380	MSLLASSSSCNYKYIVFPSFHGPDVRKTLLSHMRKQFDFNGITMFDDQGIERSEEIAPSLKKAIKESRISIVILSKKYASSSWCLDELVDILKRKKAMKQIVMTVFYGVEPFEVRNQTGEFGIAFNETCARKTDEERQKWSKALNEVANIAGEDFLRCDNEAKRIEKIARDVSNKLNATPCRDFDGMVGLEAHLTEMESLLDLDYDGVKMVGISGPAGIGKTTIAKALQSRFSNRFQLTCFVDNLRGSYLSGLDELRLQEQFLSNVLNQDGIRINHSGVIEERLCKLRVLIILDDVDHIKQLEALANKTTWFGPRSRIVVTTENKELLQQEWKSYPQKGFQWLALRVTQLCGKLPLGLCMVGSSLRGKNEEGWEEVICSLENNIDRDIEEVLRVGYESL…	975
NP_001321381	MSLLASSSSCNYKYIVFPSFHGPDVRKTLLSHMRKQFDFNGITMFDDQGIERSEEIAPSLKKAIKESRISIVILSKKYASSSWCLDELVDILKRKKAMKQIVMTVFYGVEPFEVRNQTGEFGIAFNETCARKTDEERQKWSKALNEVANIAGEDFLRCDNEAKRIEKIARDVSNKLNATPCRDFDGMVGLEAHLTEMESLLDLDYDGVKMVGISGPAGIGKTTIAKALQSRFSNRFQLTCFVDNLRGSYLSGLDELRLQEQFLSNVLNQDGIRINHSGVIEERLCKLRVLIILDDVDHIKQLEALANKTTWFGPRSRIVVTTENKELLQQEWKSYPQKGFQWLALRVTQLCGKLPLGLCMVGSSLRGKNEEGWEEVICSLENNIDRDIEEVLRVGYESL…	933
NP_001321382	MSLLASSSSCNYKYIVFPSFHGPDVRKTLLSHMRKQFDFNGITMFDDQGIERSEEIAPSLKKAIKESRISIVILSKKYASSSWCLDELVDILKRKKAMKQIVMTVFYGVEPFEVRNQTGEFGIAFNETCARKTDEERQKWSKALNEVANIAGEDFLRCDNEAKRIEKIARDVSNKLNATPCRDFDGMVGLEAHLTEMESLLDLDYDGVKMVGISGPAGIGKTTIAKALQSRFSNRFQLTCFVDNLRGSYLSGLDELRLQEQFLSNVLNQDGIRINHSGVIEERLCKLRVLIILDDVDHIKQLEALANKTTWFGPRSRIVVTTENKELLQQEWKSYPQKGFQWLALRVTQLCGKLPLGLCMVGSSLRGKNEEGWEEVICSLENNIDRDIEEVLRVGYESL…	933
NP_001321383	MSLLASSSSCNYKYIVFPSFHGPDVRKTLLSHMRKQFDFNGITMFDDQGIERSEEIAPSLKKAIKESRISIVILSKKYASSSWCLDELVDILKRKKAMKQIVMTVFYGVEPFEVRNQTGEFGIAFNETCARKTDEERQKWSKALNEVANIAGEDFLRCDNEAKRIEKIARDVSNKLNATPCRDFDGMVGLEAHLTEMESLLDLDYDGVKMVGISGPAGIGKTTIAKALQSRFSNRFQLTCFVDNLRGSYLSGLDELRLQEQFLSNVLNQDGIRINHSGVIEERLCKLRVLIILDDVDHIKQLEALANKTTWFGPRSRIVVTTENKELLQQEWKSYPQKGFQWLALRVTQLCGKLPLGLCMVGSSLRGKNEEGWEEVICSLENNIDRDIEEVLRVGYESL…	933
NP_001321385	MGVLNAKRDDVQGRINREEFTGHRRRLAQVQVWLTRIQTIENQFNDLLSTCNAEIQRLCLCGFCSKNVKMSYLYGKRVIVLLREVEGLSSQGVFDIVTEAAPIAEVEELPIQSTIVGQDSMLDKVWNCLMEDKVWIVGLYGMGGVGKTTLLTQINNKFSKLGGGFDVVIWVVVSKNATVHKIQKSIGEKLGLVGKNWDEKNKNQRALDIHNVLRRKKFVLLLDDIWEKVELKVIGVPYPSGENGCKVAFTTHSKEVCGRMGVDNPMEISCLDTGNAWDLLKKKVGENTLGSHPDIPQLARKVSEKCCGLPLALNVIGETMSFKRTIQEWRHATEVLTSATDFSGMEDEILPILKYSYDSLNGEDAKSCFLYCSLFPEDFEIRKEMLIEYWICEGFIKEK…	843
NP_001321386	MGVLNAKRDDVQGRINREEFTGHRRRLAQVQVWLTRIQTIENQFNDLLSTCNAEIQRLCLCGFCSKNVKMSYLYGKRVIVLLREVEGLSSQGVFDIVTEAAPIAEVEELPIQSTIVGQDSMLDKVWNCLMEDKVWIVGLYGMGGVGKTTLLTQINNKFSKLGGGFDVVIWVVVSKNATVHKIQKSIGEKLGLVGKNWDEKNKNQRALDIHNVLRRKKFVLLLDDIWEKVELKVIGVPYPSGENGCKVAFTTHSKEVCGRMGVDNPMEISCLDTGNAWDLLKKKVGENTLGSHPDIPQLARKVSEKCCGLPLALNVIGETMSFKRTIQEWRHATEVLTSATDFSGMEDEILPILKYSYDSLNGEDAKSCFLYCSLFPEDFEIRKEMLIEYWICEGFIKEK…	843
NP_001321538	MKCKEEFSQIVIPIFYRVDPSDVKKLTGNFGNVFKNNCVGKTNEVIRKWRQALAKMGTTTGYDSRNWDNEATMIENIATDISNMLNYSTPSRDFDGLIGMRAHMKVMEPMLCLHSDEVRMIGIWGPSGIGKTTIARILFSQFSDSFELSVFMENVKELMYTRPVCSDEYSAKLHLQKQFMSQIINHKDIEIPHLGVVEDRLKDKKVFIVLDNIDQSIQLDAIAKESRWFGHGSRIIITTQDRKLLKAHDGINHIYNVNFPSAYEACQIFCMYAFGQKFPKDGFEELAWEVAKLLGGLPLGLRVMGSHFRGMSKHEWINALPRLRTRLDANIQSILKFSYNALCEEDKDLFLYIACLFNNKRIEKVEEHLAEKSLNVKQGLHVLTEKSLISIEGGRIKMH…	926
NP_001321773	MVPWSATVSGAVNISNTSNYTLSDYILTRRMYKLIFFFVRVDETDMIENIAAYISSRFQNSAVIEDIKGSYPKPRFDEDLQIFCKYAFNQKTPEDGFDELAREITYHVGELPLGLKVIGSHFRGLSKEQWPMEVSRLRTYRNGDIERILKFSYDALCDEDKDLFLHIACFFNMEKITKVKELFGHRFKDLRQSLHILEMKSLISIEHTDLEDSEYYESINMRNLLVQLGQEIVRKESVLEPGQRRFLIDYKDICAVVSGHTTITGSVVGIDSKNWLSITEKSFKGMSNLQFLRVKNDLYHPNIISSPGPLTFISPKLRLLDWSCFPMTSLRFINNLEFLVELRMCYSKLEKLWDGIQLVRNLKHMDLTDSRNLKELPNLSMATNLKNLNLERCSSLVEL…	673
NP_001321774	MVPWSATVSGAVNISNTSNYTLSDYILTRRMYKLIFFFVRVDETDMIENIAAYISSRFQNSAVIEDIKGSYPKPRFDEDLQIFCKYAFNQKTPEDGFDELAREITYHVGELPLGLKVIGSHFRGLSKEQWPMEVSRLRTYRNGDIERILKFSYDALCDEDKDLFLHIACFFNMEKITKVKELFGHRFKDLRQSLHILEMKSLISIEHTDLEDSEYYESINMRNLLVQLGQEIVRKESVLEPGQRRFLIDYKDICAVVSGHTTITGSVVGIDSKNWLSITEKSFKGMSNLQFLRVKNDLYHPNIISSPGPLTFISPKLRLLDWSCFPMTSLRFINNLEFLVELRMCYSKLEKLWDGIQLVRNLKHMDLTDSRNLKELPNLSMATNLKNLNLERCSSLVEL…	639
NP_001321856	MGCCFSVQFSFDDQTLVRIFNFLCGNINRNSFGVEERPTQPTIGQEEMLEKAWNRLMEDRVGIMGLHGMGGVGKTTLFKKIHNKFAKMSSRFDIVIWIVVSKGAKLSKLQEDIAEKLHLCDDLWKNKNESDKATDIHRVLKGKRFVLMLDDIWEKVDLEAIGVPYPSEVNKCKVAFTTRDQKVCGEMGDHKPMQVKCLEPEDAWELFKNKVGDNTLRSDPVIVELAREVAQKCRGLPLALSVIGETMASKTMVQEWEHAIDVLTRSAAEFSNMGNKILPILKYSYDSLGDEHIKSCFLYCALFPEDDEIYNEKLIDYWICEGFIGEDQVIKRARNKGYEMLGTLTLANLLTKVGTEHVVMHDVVREMALWIASDFGKQKENFVVRARVGLHERPEAKDW…	737
NP_001322024	MIAEVVGGISSRLPRMKSTDLINLVGMEAHMMKMTLLLNIGCEDEVHMIGIWGMGGIGKSTIAKCLYDRFSRQFPAHCFLENVSKGYDIKHLQKELLSHILYDEDVELWSMEAGSQEIKERLGHQKVFVVLDNVDKVEQLHGLAKDPSWFGPGSRIIITTRDKGLLNSCGVNNIYEVKCLDDKDALQVFKKLAFGGRPPSDGFEQLFIRASRLAHGLPSALVAFASHLSAIVAIDEWEDELALLETFPQKNVQEILRASYDGLDQYDKTVFLHVACFFNGGHLRYIRAFLKNCDARINHLAAKCLVNISIDGCISMHILLVQTGREIVRQESDWRPSKQRFLWDPTEIHYVLDSNTGTRRVEGLSLHLCEMADTLLLRNSVFGPMHNLTFLKFFQHLGG…	1017
NP_001322025	MASSSSSSATRLRHYDVFLSFRGVDTRQTIVSHLYVALRNNGVLTFKDDRKLEIGDTIADGLVKAIQTSWFAVVILSENYATSTWCLEELRLIMQLHSEEQIKVLPIFYGVKPSDVRYQEGSFATAFQRYEADPEMEEKVSKWRRALTQVANLSGKHSRNCVDEADMIAEVVGGISSRLPRMKSTDLINLVGMEAHMMKMTLLLNIGCEDEVHMIGIWGMGGIGKSTIAKCLYDRFSRQFPAHCFLENVSKGYDIKHLQKELLSHILYDEDVELWSMEAGSQEIKERLGHQKVFVVLDNVDKVEQLHGLAKDPSWFGPGSRIIITTRDKGLLNSCGVNNIYEVKCLDDKDALQVFKKLAFGGRPPSDGFEQLFIRASRLAHGLPSALVAFASHLSAIVA…	1183
NP_001322142	MASSSSSPIWKYDVFLSFRGEDTRKNIVSHLHKQLVDKGVVTFKDDKKLELGDSISEEISRAIQNSTYALVILSENYASSSWCLDELRMVMDLHLKNKIKVVPIFYGVDPSHVRHQTGSFTFDKYQDSKMPNKVTTWREALTQIASLAGKDFETCEDEASMIEEIVKDISKKLLIMQPVDFSDIVGMNAHMERLSPLLSMDSENEVRMIGIWGMGGIGKTTIAKCLFDQFSQGFPARCFLENVSKIYRKGGVSSLAEKFLSTTLGLSKKKMKGSGVKLGPQEIKARFGCRKVFVVLDNVDDMRQMHAFAQESSWFGPGSRIIITTRDKGLLNTYGVRTVYEVKCMDNDAALQLFNQLAFKGALPPSELYEKLSIRASWLAQGLPVAIEAYGLFFRRMTS…	1306
NP_001322143	MASSSSSPIWKYDVFLSFRGEDTRKNIVSHLHKQLVDKGVVTFKDDKKLELGDSISEEISRAIQNSTYALVILSENYASSSWCLDELRMVMDLHLKNKIKVVPIFYGVDPSHVRHQTGSFTFDKYQDSKMPNKVTTWREALTQIASLAGKDFETCEDEASMIEEIVKDISKKLLIMQPVDFSDIVGMNAHMERLSPLLSMDSENEVRMIGIWGMGGIGKTTIAKCLFDQFSQGFPARCFLENVSKIYRKGGVSSLAEKFLSTTLGLSKKKMKGSGVKLGPQEIKARFGCRKVFVVLDNVDDMRQMHAFAQESSWFGPGSRIIITTRDKGLLNTYGVRTVYEVKCMDNDAALQLFNQLAFKGALPPSELYEKLSIRASWLAQGLPVAIEAYGLFFRRMTS…	1132
NP_001322203	MKSLGIQEIIDGASSMSLQERQREQKEIRQTFANSSESDLVGVEQSVEALAGHLVENDNIQVVSISGMGGIGKTTLARQVFHHDMVQRHFDGFAWVFVSQQFTQKHVWQRIWQELQPQNGDISHMDEHILQGKLFKLLETGRYLVVLDDVWKEEDWDRIKAVFPRKRGWKMLLTSRNEGVGIHADPKSFGFKTRILTPEESWKLCEKIVFHRRDETGTLSEVRVDEDMEAMGKEMVTCCGGLPLAVKVLGGLLATKHTVPEWKRVYDNIGPHLAGRSSLDDNLNSIYRVLSLSYENLPMCLKHCFLYLAHFPEYYEIHVKRLFNYLAAEGIITSSDDGTTIQDKGEDYLEELARRNMITIDKNYMFLRKKHCQMHDMMREVCLSKAKEENFLEIFKVST…	727
NP_001322204	MLLTSRNEGVGIHADPKSFGFKTRILTPEESWKLCEKIVFHRRDETGTLSEVRVDEDMEAMGKEMVTCCGGLPLAVKVLGGLLATKHTVPEWKRVYDNIGPHLAGRSSLDDNLNSIYRVLSLSYENLPMCLKHCFLYLAHFPEYYEIHVKRLFNYLAAEGIITSSDDGTTIQDKGEDYLEELARRNMITIDKNYMFLRKKHCQMHDMMREVCLSKAKEENFLEIFKVSTATSAINARSLSKSRRLSVHGGNALPSLGQTINKKVRSLLYFAFEDEFCILESTTPCFRSLPLLRVLDLSRVKFEGGKLPSSIGDLIHLRFLSLHRAWISHLPSSLRNLKLLLYLNLGFNGMVHVPNVLKEMQELRYLQLPMSMHDKTKLELSDLVNLESLMNFSTKYASV…	557
NP_001322205	MLLTSRNEGVGIHADPKSFGFKTRILTPEESWKLCEKIVFHRRDETGTLSEVRVDEDMEAMGKEMVTCCGGLPLAVKVLGGLLATKHTVPEWKRVYDNIGPHLAGRSSLDDNLNSIYRVLSLSYENLPMCLKHCFLYLAHFPEYYEIHVKRLFNYLAAEGIITSSDDGTTIQDKGEDYLEELARRNMITIDKNYMFLRKKHCQMHDMMREVCLSKAKEENFLEIFKVSTATSAINARSLSKSRRLSVHGGNALPSLGQTINKKVRSLLYFAFEDEFCILESTTPCFRSLPLLRVLDLSRVKFEGGKLPSSIGDLIHLRFLSLHRAWISHLPSSLRNLKLLLYLNLGFNGMVHVPNVLKEMQELRYLQLPMSMHDKTKLELSDLVNLESLMNFSTKYASV…	557
NP_001322397	MVEAIVSFGVEKLWDRLTQEYEQFQGVEDRIAELKSNLNLLKSFLKDAEAKKNTSQMVRHCVEEIKEIVYDTENMIETFILKEAARKRSGIIRRITKLTCIKVHRWEFASDIGGISKRISKVIQDMHSFGVQQMISDGSQSSHLLQEREREMRQTFSRGYESDFVGLEVNVKKLVGYLVEEDDIQIVSVTGMGGLGKTTLARQVFNHEDVKHQFDRLAWVCVSQEFTRKNVWQMILQNLTSRETKDEILQMEEAELHDELFQLLETSKSLIVFDDIWKEEDWGLINPIFPPKKGWKVLITSRTETIAMHGNRRYVNFKPECLTILESWILFQRIAMPRVDESEFKVDKEMEMMGKQMIKYCGGLPLAVKVLGGLLAAKYTFHDWKRLSENIGCHIVGRT…	910
NP_001322398	MVEAIVSFGVEKLWDRLTQEYEQFQGVEDRIAELKSNLNLLKSFLKDAEAKKNTSQMVRHCVEEIKEIVYDTENMIETFILKEAARKRSGIIRRITKLTCIKVHRWEFASDIGGISKRISKVIQDMHSFGVQQMISDGSQSSHLLQEREREMRQTFSRGYESDFVGLEVNVKKLVGYLVEEDDIQIVSVTGMGGLGKTTLARQVFNHEDVKHQFDRLAWVCVSQEFTRKNVWQMILQNLTSRETKDEILQMEEAELHDELFQLLETSKSLIVFDDIWKEEDWGLINPIFPPKKGWKVLITSRTETIAMHGNRRYVNFKPECLTILESWILFQRIAMPRVDESEFKVDKEMEMMGKQMIKYCGGLPLAVKVLGGLLAAKYTFHDWKRLSENIGCHIVGRT…	910
NP_001322497	MVDSIVSFGVEKLWKLLSQEYERFQGVEEQITELRDDLKMLMAFLSDADAKKQTRALARNCLEEIKEITYDAEDIIEIFLLKGSVNMRSLACFPGGRREIALQITSISKRISKVIQVMQNLGIKSDIMDGVDSHAQLERKRELRHTFSSESESNLVGLEKNVEKLVEELVGNDSSHGVSITGLGGLGKTTLARQIFDHDKVKSHFDGLAWVCVSQEFTRKDVWKTILGNLSPKYKDSDLPEDDIQKKLFQLLETKKALIVFDDLWKREDWYRIAPMFPERKAGWKVLLTSRNDAIHPHCVTFKPELLTHDECWKLLQRIAFSKQKTITGYIIDKEMVKMAKEMTKHCKRLPLAVKLLGGLLDAKHTLRQWKLISENIISHIVVGGTSSNENDSSSVNHV…	893
NP_001322556	MIDLVVKKVVAAVRNRPEIVADYTVGLESPIKDLMKLFNTESSSGIQVMGLYGMGGIGKTTLAKAFYNKIIVNFNRHRVFIESVRGKSSDQDGLVNLQKTLIKELFRLVPEIEDVSIGLEKIKENVHEKKIIVVLDDVDHIDQVNALVGETSWYGEGSLIVITTRDSEILSKLSVNQQYEVKCLTEPQALKLFSFYSLRKEKPPTQGLLELSKKIAEVTGLLPLAVKVFGSHFYDKDENEWQVELEKLKTQQDKLHGVLALSFKSLDEEEKKIFLDIACLFLKMDITKEEVVDILKGCGLNAEAALRVLIQKSLLTILTDDTLWMHDQIRDMGRQMVHKESSDDPEMRSRLWDRGEIMNVLDYMKGTSSIRGIVLDFNKKFARDHTADEIFSSNLRNNP…	1218
NP_001322557	MIDLVVKKVVAAVRNRPEIVADYTVGLESPIKDLMKLFNTESSSGIQVMGLYGMGGIGKTTLAKAFYNKIIVNFNRHRVFIESVRGKSSDQDGLVNLQKTLIKELFRLVPEIEDVSIGLEKIKENVHEKKIIVVLDDVDHIDQVNALVGETSWYGEGSLIVITTRDSEILSKLSVNQQYEVKCLTEPQALKLFSFYSLRKEKPPTQGLLELSKKIAEVTGLLPLAVKVFGSHFYDKDENEWQVELEKLKTQQDKLHGVLALSFKSLDEEEKKIFLDIACLFLKMDITKEEVVDILKGCGLNAEAALRVLIQKSLLTILTDDTLWMHDQIRDMGRQMVHKESSDDPEMRSRLWDRGEIMNVLDYMKGTSSIRGIVLDFNKKFARDHTADEIFSSNLRNNP…	1218
NP_001322558	MIDLVVKKVVAAVRNRPEIVADYTVGLESPIKDLMKLFNTESSSGIQVMGLYGMGGIGKTTLAKAFYNKIIVNFNRHRVFIESVRGKSSDQDGLVNLQKTLIKELFRLVPEIEDVSIGLEKIKENVHEKKIIVVLDDVDHIDQVNALVGETSWYGEGSLIVITTRDSEILSKLSVNQQYEVKCLTEPQALKLFSFYSLRKEKPPTQGLLELSKKIAEVTGLLPLAVKVFGSHFYDKDENEWQVELEKLKTQQDKLHGVLALSFKSLDEEEKKIFLDIACLFLKMDITKEEVVDILKGCGLNAEAALRVLIQKSLLTILTDDTLWMHDQIRDMGRQMVHKESSDDPEMRSRLWDRGEIMNVLDYMKGTSSIRGIVLDFNKKFARDHTADEIFSSNLRNNP…	1218
NP_001322559	METGVVPNRLKYSVFLSFRGFDTRTNFCERLYIALNEKQNVRVFRDNEGMEKGDKIDPSLFEAIEDSAASVIILSTNYANSSWCLDELALLCDLRSSLKRPMIPIFYGVNPEDVRKQSGEFRKDFEEKAKSFDEETIQRWKRAMNLVGNIPGYVCTAKTVGDDNEGINREKVDDMIDLVVKKVVAAVRNRPEIVADYTVGLESPIKDLMKLFNTESSSGIQVMGLYGMGGIGKTTLAKAFYNKIIVNFNRHRVFIESVRGKSSDQDGLVNLQKTLIKELFRLVPEIEDVSIGLEKIKENVHEKKIIVVLDDVDHIDQVNALVGETSWYGEGSLIVITTRDSEILSKLSVNQQYEVKCLTEPQALKLFSFYSLRKEKPPTQGLLELSKKIAEVTGLLPLA…	1392
NP_001322560	MMKTGAVVSNPRSRVKWDAFLSFQRDTSHNFTDRLYEALVKEELRVWNDDLERVDHDHDHELRPSLVEAIEDSVAFVVVLSPNYANSHLRLEELAKLCDLKCLMVPIFYKVEPREVKEQNGPFEKDFEEHSKRFGEEKIQRWKGAMTTVGNISGFICGAKTVGDDNEGINREKVDDMIDLVVKKVVAAVRNRPEIVADYTVGLESPIKDLMKLFNTESSSGIQVMGLYGMGGIGKTTLAKAFYNKIIVNFNRHRVFIESVRGKSSDQDGLVNLQKTLIKELFRLVPEIEDVSIGLEKIKENVHEKKIIVVLDDVDHIDQVNALVGETSWYGEGSLIVITTRDSEILSKLSVNQQYEVKCLTEPQALKLFSFYSLRKEKPPTQGLLELSKKIAEVTGLLP…	1394
NP_001322561	MMKTGAVVSNPRSRVKWDAFLSFQRDTSHNFTDRLYEALVKEELRVWNDDLERVDHDHDHELRPSLVEAIEDSVAFVVVLSPNYANSHLRLEELAKLCDLKCLMVPIFYKVEPREVKEQNGPFEKDFEEHSKRFGEEKIQRWKGAMTTVGNISGFICGAKTVGDDNEGINREKVDDMIDLVVKKVVAAVRNRPEIVADYTVGLESPIKDLMKLFNTESSSGIQVMGLYGMGGIGKTTLAKAFYNKIIVNFNRHRVFIESVRGKSSDQDGLVNLQKTLIKELFRLVPEIEDVSIGLEKIKENVHEKKIIVVLDDVDHIDQVNALVGETSWYGEGSLIVITTRDSEILSKLSVNQQYEVKCLTEPQALKLFSFYSLRKEKPPTQGLLELSKKIAEVTGLLP…	1089
NP_001322562	METGVVPNRLKYSVFLSFRGFDTRTNFCERLYIALNEKQNVRVFRDNEGMEKGDKIDPSLFEAIEDSAASVIILSTNYANSSWCLDELALLCDLRSSLKRPMIPIFYGVNPEDVRKQSGEFRKDFEEKAKSFDEETIQRWKRAMNLVGNIPGYVCTAKTVGDDNEGINREKVDDMIDLVVKKVVAAVRNRPEIVADYTVGLESPIKDLMKLFNTESSSGIQVMGLYGMGGIGKTTLAKAFYNKIIVNFNRHRVFIESVRGKSSDQDGLVNLQKTLIKELFRLVPEIEDVSIGLEKIKENVHEKKIIVVLDDVDHIDQVNALVGETSWYGEGSLIVITTRDSEILSKLSVNQQYEVKCLTEPQALKLFSFYSLRKEKPPTQGLLELSKKIAEVTGLLPLA…	1392
NP_001322571	MKKDMEVLKKKRDDVKRRVDIEEFTRRRERLSQVQGWLTNVSTVENKFNELLTTNDAELQRLCLFGFCSKNVKMSYLYGKRVVLMLKEIESLSSQGDFDTVTLATPIARIEEMPIQPTIVGQETMLERVWTRLTEDGDEIVGLYGMGGVGKTTLLTRINNKFSEKCSGFGVVIWVVVSKSPDIHRIQGDIGKRLDLGGEEWDNVNENQRALDIYNVLGKQKFVLLLDDIWEKVNLEVLGVPYPSRQNGCKVVFTTRSRDVCGRMRVDDPMEVSCLEPNEAWELFQMKVGENTLKGHPDIPELARKVAGKCCGLPLALNVIGETMACKRMVQEWRNAIDVLSSYAAEFPDYRMEKERLIDYWICEGFIDENESRERALSQGYEIIGILVRACLLLEEAIN…	823
NP_001322890	MVNTPFPISPSFMAHLLIHRHFCSRYSILMASSSSSPRTWRYRVFTSFHGPDVRKTFLSHLRKQFICNGTTMFDDQAIERGQTISPELTRGIRESRISIVVLSKNYASSSWCLDELLEILKCKEDIGQIVMTVFYGVDPSDVRKQTGDILKVFKKTCSGKTEEKRRRWSQALNDVGNIAGEHFLNWDNESKMMEKIARDISNKVNTTISRDFEDMVGVETHLEKIQSLLHLDNDDEAMIVGIYGPAGIGKTTIARALHSLLSDRFQLTCFMENLRGSYNSSLDEYGLKLQLQEQLLSKILNQTGMRVYNLSAIQGMLCDQKVLIILDDVDDLKQLEALANETKWFGPGSRVVVTTENQELLKQHDDIKNTYYVDFPTQKEARQIFCRYGFKQSTPQDGF…	1063
NP_001322914	MAGELISFGIQNLWNLLSQECELFQGVEDQVTELKRDLNMLSSFLKDANAKKHTSAVVKNCVEEIKEIIYDGEDTIETFVLEQNLGKTSGIKKSIRRLACIIPDRRRYALGIGGLSNRISKVIRDMQSFGVQQAIVDGGYKQPQGDKQREMRQKFSKDDDSDFVGLEANVKKLVGYLVDEANVQVVSITGMGGLGKTTLAKQVFNHEDVKHQFDGLSWVCVSQDFTRMNVWQKILRDLKPKEEEKKIMEMTQDTLQGELIRLLETSKSLIVLDDIWEKEDWELIKPIFPPTKGWKVLLTSRNESVAMRRNTSYINFKPECLTTEDSWTLFQRIALPMKDAAEFKIDEEKEELGKLMIKHCGGLPLAIRVLGGMLAEKYTSHDWRRLSENIGSHLVGGRT…	1017
NP_001322964	MVGRAWNSLMKDERRTLGLYGMGGVGKTTLLASINNKFLEGMNGFDLVIWVVVSKDLQNEGIQEQILGRLGLHRGWKQVTEKEKASYICNILNVKKFVLLLDDLWSEVDLEKIGVPPLTRENGSKIVFTTRSKDVCRDMEVDGEMKVDCLPPDEAWELFQKKVGPIPLQSHEDIPTLARKVAEKCCGLPLALSVIGKAMASRETVQEWQHVIHVLNSSSHEFPSMEEKILPVLKFSYDDLKDEKVKLCFLYCSLFPEDYEVRKEELIEYWMCEGFIDGNEDEDGANNKGHDIIGSLVRAHLLMDGELTTKVKMHDVIREMALWIASNFGKQKETLCVKPGVQLCHIPKDINWESLRRMSLMCNQIANISSSSNSPNLSTLLLQNNKLVHISCDFFRFMP…	691
NP_001323155	MMLKEVESLSSQGFFDVVSEATPFADVDEIPFQPTIVGQEIMLEKAWNRLMEDGSGILGLYGMGGVGKTTLLTKINNKFSKIDDRFDVVIWVVVSRSSTVRKIQRDIAEKVGLGGMEWSEKNDNQIAVDIHNVLRRRKFVLLLDDIWEKVNLKAVGVPYPSKDNGCKVAFTTRSRDVCGRMGVDDPMEVSCLQPEESWDLFQMKVGKNTLGSHPDIPGLARKVARKCRGLPLALNVIGEAMACKRTVHEWCHAIDVLTSSAIDFSGMEDEILHVLKYSYDNLNGELMKSCFLYCSLFPEDYLIDKEGLVDYWISEGFINEKEGRERNINQGYEIIGTLVRACLLLEEERNKSNVKMHDVVREMALWISSDLGKQKEKCIVRAGVGLREVPKVKDWNTVR…	768
NP_001323213	MAGELISFGIQNLWNLLSQECELFQGVEDQVTELKRDLNLLSSFLKDADAKKHTSAVVKNCVEEIKEIIYDGEDTIETFVLEQNLGKTSGIKKSIRRLACIIPDRRRYALGIGGLSNRISKVIRDMQSFGVQQAIVDGGYKQPQGDKQREMRPRFSKDDDSDFVGLEANVKKLVGYLVDEANVQVVSITGMGGLGKTTLAKQVFNHEDVKHQFDGLSWVCVSQDFTRMNVWQKILRDLKPKEEEKKIMEMTQDTLQGELIRLLETSKSLIVLDDIWEKEDWELIKPIFPPTKGWKVLLTSRNESVAMRRNTSYINFKPECLTTEDSWTLFQRIALPMKDAAEFKIDEEKEELGKLMIKHCGGLPLAIRVLGGMLAEKYTSHDWRRLSENIGSHLVGGRT…	1049
NP_001323308	MELVSFGVEKLWDRLSQEYDQFKGVEDQVTELKSNLNLLKSFLKDADAKKHISEMVRHCVEEIKDIVYDTEDIIETFILKEKVEMKRGIMKRIKRFASTIMDRRELASDIGGISKRISKVIQDMQSFGVQQIITDGSRSSHPLQERQREMRHTFSRDSENDFVGMEANVKKLVGYLVEKDDYQIVSLTGMGGLGKTTLARQVFNHDVVKDRFDGFAWVSVSQEFTRISVWQTILQNLTSKERKDEIQNMKEADLHDDLFRLLESSKTLIVLDDIWKEEDWDLIKPIFPPKKGWKVLLTSRTESIAMRGDTTYISFKPKCLSIPDSWTLFQSIAMPRKDTSEFKVDEEMENMGKKMIKHCGGLSLAVKVLGGLLAAKYTLHDWKRLSENIGSHIVERTSE…	867
NP_001323309	MELVSFGVEKLWDRLSQEYDQFKGVEDQVTELKSNLNLLKSFLKDADAKKHISEMVRHCVEEIKDIVYDTEDIIETFILKEKVEMKRGIMKRIKRFASTIMDRRELASDIGGISKRISKVIQDMQSFGVQQIITDGSRSSHPLQERQREMRHTFSRDSENDFVGMEANVKKLVGYLVEKDDYQIVSLTGMGGLGKTTLARQVFNHDVVKDRFDGFAWVSVSQEFTRISVWQTILQNLTSKERKDEIQNMKEADLHDDLFRLLESSKTLIVLDDIWKEEDWDLIKPIFPPKKGWKVLLTSRTESIAMRGDTTYISFKPKCLSIPDSWTLFQSIAMPRKDTSEFKVDEEMENMGKKMIKHCGGLSLAVKVLGGLLAAKYTLHDWKRLSENIGSHIVERTSG…	899
NP_001323706	MKCRKMLDQTVMTIFYEVDPTDVKKQTGDFGKVFKKTCMGKTNAVSRKWIEALSEVATIAGEHSINWDTEAAMIEKISTDISNKLNNSTPLRDFDGLVGMGAHMEKLELLLCLDSCEVRMIGIWGPPGIGKTTIVRFLYNQLSSSFELSIFMENIKTMHTILASSDDYSAKLILQRQFLSKILDHKDIEIPHLRVLQERLYNKKVLVVLDDVDQSVQLDALAKETRWFGPRSRILITTQDRKLLKAHRINNIYKVDLPNSDDALQIFCMYAFGQKTPYDGFYKLARKVTWLVGNFPLGLRVVGSYFREMSKQEWRKEIPRLRARLDGKIESVLKFSYDALCDEDKDLFLHIACFFNHESIEKLEDFLGKTFLDIAQRFHVLAEKSLISINSNFVEMHDS…	1082
NP_001323733	MRISHLGAVKERLCDMKVLIILDDVNDVKQLEALANDTTWFGPGSRVIVTTENKEILQRHGIDNMYHVGFPSDEKAMEILCGYAFKQSSPRPGFNYLAQKVTWLCGNLPLGLRVVGSSLRGKKEDEWKSVIRRLDTIIDRDIEDVLRVGYESLHENEQSLFLHIAVFFNCKDVDLVKAMLADDNLDIAHGLKILVNKSLIYISTTGEIRMHKLLQQVGRQAINRQEPWKRLILTNAQEICYVLENDKGTGVVSGISFDTSGISEVILSNRALRRMSNLRFLSVYKTRHDGNNIMHIPEDMKFPPRLRLLHWEAYPSKSLPLGFCLENLVELNMKDSQLEKLWEGTQLLTNLKKMDLSRSVHLKELPDLSNATNLERLELCDCRALVELPKSIGNLHKLE…	835
NP_001323734	MRISHLGAVKERLCDMKVLIILDDVNDVKQLEALANDTTWFGPGSRVIVTTENKEILQRHGIDNMYHVGFPSDEKAMEILCGYAFKQSSPRPGFNYLAQKVTWLCGNLPLGLRVVGSSLRGKKEDEWKSVIRRLDTIIDRDIEDVLRVGYESLHENEQSLFLHIAVFFNCKDVDLVKAMLADDNLDIAHGLKILVNKSLIYISTTGEIRMHKLLQQVGRQAINRQEPWKRLILTNAQEICYVLENDKGTGVVSGISFDTSGISEVILSNRALRRMSNLRFLSVYKTRHDGNNIMHIPEDMKFPPRLRLLHWEAYPSKSLPLGFCLENLVELNMKDSQLEKLWEGTQLLTNLKKMDLSRSVHLKELPDLSNATNLERLELCDCRALVELPKSIGNLHKLE…	835
NP_001323796	MKESPTLRRYSMEASRQPQVFINFRGSELRYTFVYYLRTALVKNGINVFTDNMEPKGRNQKILFKRIEESKIALAIFSSRYTESSWCLEELVKMKECMDAEKLVIIPIFYIVTPYTIKKQMGDFGDKFRVLVDYVDDVTEKKWTDALKSVPLILGITYDGQSEEQLLINQIVGEVQRVIKIISQGEGDEKNKMVCTNTSTGSSFIPQNRNMVDPENQIELVGLSQRLKELKEKLDLSRKETRIVGVLGMPGIGKTTLVKRLYDEWKHNFQRHLHMVNIRQKSKEYGTHSLERMILKELLSDTYNDITEEMTYASVKDELLKKKVLLVLDDVSSKKQIQGLLGNLNWIRKGSRIVITTRDKISISQFEYTYVVPRLNITDGLKQFSFYAFEDHNCPYPGN…	1111
NP_001324491	MDYGACELVEDIARDMYEKIFPTKRIGIYRKMLKLEKIVYKQLWGIRSIGIWGMPGIGKTTLAEAAFDQFSGDYEASCIIKDFDKEFLAKGLYHLWNEYLGENINNSFIKSGQKRLLIVLDNVLKPLDADAFLNGFDWFGPGSLIIITSRDKQVLVQCGVNQIYEVEGLNKDEAKQLLHGCAFGIDWRKQSGLETLAPYYISVKYFSGNPLALSLYEEMLSHMKSDKMEVKLLKLNHPPPQIMEVFKSNYNALNENEKSMFLDIACFFRGEKADYVMQLFEGCGFFPHVGIYVLVDKCLVTIVKRKMEMHNLIQIVGKAISNEGTVELDRHVRLWDTSIIQPLLEDEETKLKGESKGTTEDIEVIFLDMSNLKFFVKPDAFKSMHNLRFLKIYSSNPGK…	1386
NP_001324492	MDYGACELVEDIARDMYEKIFPTKRIGIYRKMLKLEKIVYKQLWGIRSIGIWGMPGIGKTTLAEAAFDQFSGDYEASCIIKDFDKEFLAKGLYHLWNEYLGENINNSFIKSGQKRLLIVLDNVLKPLDADAFLNGFDWFGPGSLIIITSRDKQVLVQCGVNQIYEVEGLNKDEAKQLLHGCAFGIDWRKQSGLETLAPYYISVKYFSGNPLALSLYEEMLSHMKSDKMEVKLLKLNHPPPQIMEVFKSNYNALNENEKSMFLDIACFFRGEKADYVMQLFEGCGFFPHVGIYVLVDKCLVTIVKRKMEMHNLIQIVGKAISNEGTVELDRHVRLWDTSIIQPLLEDEETKLKGESKGTTEDIEVIFLDMSNLKFFVKPDAFKSMHNLRFLKIYSSNPGK…	1304
NP_001326119	MDSSFLLETVAAATGFFTLLGTILFMVYRKFKDHRENKENDSSSSTQPSPSPPLSSLSLTRKYDVFPSFRGEDVRKDFLSHIQKEFQRQGITPFVDNNIKRGESIGPELIRAIRGSKIAIILLSKNYASSSWCLDELVEIIKCKEEMGQTVIVIFYKVDPSLVKKLTGDFGKVFRNTCKGKERENIERWREAFKKVATIAGYDSRKWDNESGMIEKIVSDISEMLNHSTPSRDFDDLIGMGDHMEKMKPLLDIDSDEMKTIGIWGPPGVGKTTIARSLYNQHSDKFQLSVFMESIKTAYTIPACSDDYYEKLQLQQRFLSQITNQENVQIPHLGVAQERLNDKKVLVVIDDVNQSVQVDALAKENDWLGPGSRIIITTQDRGILRAHGIEHIYEVDYPN…	717
NP_001326120	MDSSFLLETVAAATGFFTLLGTILFMVYRKFKDHRENKENDSSSSTQPSPSPPLSSLSLTRKYDVFPSFRGEDVRKDFLSHIQKEFQRQGITPFVDNNIKRGESIGPELIRAIRGSKIAIILLSKNYASSSWCLDELVEIIKCKEEMGQTVIVIFYKVDPSLVKKLTGDFGKVFRNTCKGKERENIERWREAFKKVATIAGYDSRKWDNESGMIEKIVSDISEMLNHSTPSRDFDDLIGMGDHMEKMKPLLDIDSDEMKTIGIWGPPGVGKTTIARSLYNQHSDKFQLSVFMESIKTAYTIPACSDDYYEKLQLQQRFLSQITNQENVQIPHLGVAQERLNDKKVLVVIDDVNQSVQVDALAKENDWLGPGSRIIITTQDRGILRAHGIEHIYEVDYPN…	896
NP_001326419	MGSVMSLGCSKRKATNQDVDSESRKRRKICSTNDAENCRFIQDESSWKHPWSLCANRVISVAAVALTNFRFQQDNQESNSSSLSLPSPATSVSRNWKHDVFPSFHGADVRRTFLSHIMESFRRKGIDTFIDNNIERSKSIGPELKEAIKGSKIAIVLLSRKYASSSWCLDELAEIMKCRQMVGQIVMTIFYEVDPTDIKKQTGEFGKAFTKTCRGKPKEQVERWRKALEDVATIAGYHSHSWRNEADMIEKISTDVSNMLNSFTPSRDFDGLVGMRAHMDMLEQLLRLDLDEVRMIGIWGPPGIGKTTIARFLFNQVSDRFQLSAIMVNIKGCYPRPCFDEYSAQLQLQNQMLSQMINHKDIMISHLGVAQERLRDKKVFLVLDEVDQLGQLDALAKET…	1194
NP_001326420	MGSVMSLGCSKRKATNQDVDSESRKRRKICSTNDAENCRFIQDESSWKHPWSLCANRVISVAAVALTNFRFQQDNQESNSSSLSLPSPATSVSRNWKHDVFPSFHGADVRRTFLSHIMESFRRKGIDTFIDNNIERSKSIGPELKEAIKGSKIAIVLLSRKYASSSWCLDELAEIMKCRQMVGQIVMTIFYEVDPTDIKKQTGEFGKAFTKTCRGKPKEQVERWRKALEDVATIAGYHSHSWRNEADMIEKISTDVSNMLNSFTPSRDFDGLVGMRAHMDMLEQLLRLDLDEVRMIGIWGPPGIGKTTIARFLFNQVSDRFQLSAIMVNIKGCYPRPCFDEYSAQLQLQNQMLSQMINHKDIMISHLGVAQERLRDKKVFLVLDEVDQLGQLDALAKET…	1240
NP_001326421	MGSVMSLGCSKRKATNQDVDSESRKRRKICSTNDAENCRFIQDESSWKHPWSLCANRVISVAAVALTNFRFQQDNQESNSSSLSLPSPATSVSRNWKHDVFPSFHGADVRRTFLSHIMESFRRKGIDTFIDNNIERSKSIGPELKEAIKGSKIAIVLLSRKYASSSWCLDELAEIMKCRQMVGQIVMTIFYEVDPTDIKKQTGEFGKAFTKTCRGKPKEQVERWRKALEDVATIAGYHSHSWRNEADMIEKISTDVSNMLNSFTPSRDFDGLVGMRAHMDMLEQLLRLDLDEVRMIGIWGPPGIGKTTIARFLFNQVSDRFQLSAIMVNIKGCYPRPCFDEYSAQLQLQNQMLSQMINHKDIMISHLGVAQERLRDKKVFLVLDEVDQLGQLDALAKET…	1240
NP_001326422	MGSVMSLGCSKRKATNQDVDSESRKRRKICSTNDAENCRFIQDESSWKHPWSLCANRVISVAAVALTNFRFQQDNQESNSSSLSLPSPATSVSRNWKHDVFPSFHGADVRRTFLSHIMESFRRKGIDTFIDNNIERSKSIGPELKEAIKGSKIAIVLLSRKYASSSWCLDELAEIMKCRQMVGQIVMTIFYEVDPTDIKKQTGEFGKAFTKTCRGKPKEQVERWRKALEDVATIAGYHSHSWRNEADMIEKISTDVSNMLNSFTPSRDFDGLVGMRAHMDMLEQLLRLDLDEVRMIGIWGPPGIGKTTIARFLFNQVSDRFQLSAIMVNIKGCYPRPCFDEYSAQLQLQNQMLSQMINHKDIMISHLGVAQERLRDKKVFLVLDEVDQLGQLDALAKET…	1191
NP_001326498	MGAHMENMRALLRLDLDDVRMIGIWGPPGIGKTTIARFLLSQVSKSFQLSTIMVNIKECYPSPCLDEYSVQLQLQNKMLSKMINQKDIMIPHLGVAQERLKDKKVFLVLDDVDQLGQLDALAKETRWFGPGSRIIITTENLRLLMAHRINHIYKVEFSSTDEAFQIFCMHAFGQKHPYNGFYELSREVTELAGGLPLGLKVMGSSLRGMSKQEWKRTLPRLRTCLDGKIESILMFSYEALSHEDKDLFLCIACFFNYQKIKKVEKHLADRFLDVRQGLYVLAEKSLIHIGTGATEMHTLLVQLGREIAHTQSTNDPRKSLFLVDEREICEALSDETMDSSRRIIGMDFDLSKNGEEVTNISEKGLQRMSNLQFIRFDGRSCARHSSNLTVVRSSDNNCA…	1081
NP_001326548	MDSSFFLVVVAAAIGFFILFRKFRFQESNSSSLSLPSPATSVSRNWKHDVFPSFHGADVRRTFLSHIKESFRRKGIDTFIDNNIERSKSIGPELKEAIKGSKIAIVLLSRKYASSSWCLDELAEIMKCREMVGQIVMTIFYEVEPTDIKKQTGEFGKAFTKTCRGKTKEHIERWRKALEDVATIAGYHSHKWCDEAEMIEKISTDVSKDFDDFVGMAAHMERTEQLLRLDLDEVRMIGILGPPGIGKTTIATCMFDRFSRRFPFAAIMTDIRECYPRLCLNERNAQLKLQEQMLSQIFNQKDTMISHLGVAPERLKDKKVFLVLDEVGHLGQLDALAKETRWFGPGSRIIITTEDLGVLKAHGINHVYKVGYPSNDEAFQIFCMNAFGQKQPCEGFCDL…	1007
NP_001326549	MDSSFFLVVVAAAIGFFILFRKFRFQESNSSSLSLPSPATSVSRNWKHDVFPSFHGADVRRTFLSHIKESFRRKGIDTFIDNNIERSKSIGPELKEAIKGSKIAIVLLSRKYASSSWCLDELAEIMKCREMVGQIVMTIFYEVEPTDIKKQTGEFGKAFTKTCRGKTKEHIERWRKALEDVATIAGYHSHKWCDEAEMIEKISTDVSKDFDDFVGMAAHMERTEQLLRLDLDEVRMIGILGPPGIGKTTIATCMFDRFSRRFPFAAIMTDIRECYPRLCLNERNAQLKLQEQMLSQIFNQKDTMISHLGVAPERLKDKKVFLVLDEVGHLGQLDALAKETRWFGPGSRIIITTEDLGVLKAHGINHVYKVGYPSNDEAFQIFCMNAFGQKQPCEGFCDL…	1007
NP_001326550	MDSSFFLVVVAAAIGFFILFRKFRFQESNSSSLSLPSPATSVSRNWKHDVFPSFHGADVRRTFLSHIKESFRRKGIDTFIDNNIERSKSIGPELKEAIKGSKIAIVLLSRKYASSSWCLDELAEIMKCREMVGQIVMTIFYEVEPTDIKKQTGEFGKAFTKTCRGKTKEHIERWRKALEDVATIAGYHSHKWCDEAEMIEKISTDVSKDFDDFVGMAAHMERTEQLLRLDLDEVRMIGILGPPGIGKTTIATCMFDRFSRRFPFAAIMTDIRECYPRLCLNERNAQLKLQEQMLSQIFNQKDTMISHLGVAPERLKDKKVFLVLDEVGHLGQLDALAKETRWFGPGSRIIITTEDLGVLKAHGINHVYKVGYPSNDEAFQIFCMNAFGQKQPCEGFCDL…	1007
NP_001327255	MEEASSSSEVKALPLPPQHQVFVNFRGEELRNSFVSHLRSALVRHGVNIFIDTNEEKGKPLHVFFQRIEESRIALAIFSVRYTESKWCLNELVKMKECMDKGKLLIIPIFYKVKAYEVRYQKGRFGCVFKNLRNVDVHKKNQWSEALSSVADRIGFSFDGKSDEHNFINGIVEEVKEALSKILLDKTKDAFVYHSKNNSMSVGREKHEIYGLKQRLEELKEKLDLDCEETRILGVVGMPGIGKTTLAREIYETLRCKFLRHGLIQDIRRTSKEHGLDCLPALLLEELLGVTIPDIESTRCAYESYKMELHTHKVLVVLDDVSDKEQIDVLLGRCNWIRQGSRIVIATSDKSLIQDVADYTYVVPQLNHKDGLGHFGRYAFDRHSNIHNNEVIMKLSKEF…	1197
NP_001327594	MGSAMSLSCSKRKATSQDVDSESCKRRKTCSTNDAENCIFIPDESSWSLCANRVITVAAVALTNFRFQQDNQESNSSSLSLPSLATSVSRNWKHDVFPSFHGADVRRTFLSHIMESFRRKGIDTFIDNNIERSKSIGPELKEAIKGSKIAIVLLSRKYASSSWCLDELAEIMKCRQMVGQIVMTIFYEVEPTDIKKQTGEFGKAFTKTCRGKPKEQVERWRKALEDVATIAGYHSHSWRNEADMIEKIATDVSNMLNSFTPSRDFDGLVGMRAHMDMLEQLLRLDLDEVRIIGIWGPPGIGKTTIARFLLNQVSDRFQLSAIMVNIKGCYPRPCFDEYSAQLQLQNQMLSQMINHKDIMISHLGVAQERLRDKKVFLVLDEVDQLGQLDALAKETRWFG…	1214
NP_001327784	MVVFYKVDPSDIKKLTGDFGSVFRKTCAGKTNEDTRRWIQALAKVATLAGYVSNNWDNEAVMIEKIATDISNKLNKSTPSRDFDELVGMGAHMERMELLLCLDSDEVRMIGIWGPSGIDNIDQSMQLDAIAKETRWFGHGSRIIITTQDQKLLKAHGINHIYKVDYPSTHEACQIFCMSAVGKKFPKDEFQELALEVTNLLGNLPLGLRVMGSHFRGMSKQEWINALPRLRTHLDSNIQSILKFSYDALCREDKDLFLHIACTFNNKRIENVEAHLTHKFLDTKQRFHVLAEKSLISIEEGWIKMHNLLELLGREIVCHEHESIREPGKRQFLVDARDICEVLTDDTGSKSVVGIYFNSAELLGELNISERAFEGMSNLKFLRIKCDRSDKMYLPRGLK…	562
NP_001327975	MDSRGDSSRFGQYPTKPTRNMSSSSSAAFFSANQSPFFSPRSPKIQQELSESTRSDAQCDSFDPLSSSSGFQEPELAFLTAPNQCQSLEAADRIASSSMISCTPSRYGRGHESSSYTQTSSVSVSYNRLRCCDVFIGLYGQKPSLLRFADWLRAELEFQGMSCFMSDRGRCRSSRKQRIVERAMDGASFGVIILTRKAFKNPYTIEELRFFANKKNLVPVFFDLSPGECLVRDIVEKRGDLWEKHGGELWVLYGGIEKEWKEAVHGLSRVDDWKLEAHEGNWRDCVFRAVTLLAMRLGRRSIVERLTKWRDKAEKEEFPYPRNESFVGRKKELSELEFVLFGDVAGDSERDYFELKARPTRRKKNVTLGWNKSGSAEERRKKGKEKVVWKESEKEIEMQ…	964
NP_001328019	MAASSSSGRRRYDVFPSFSGVDVRKTFLSHLIEALDGKSINTFIDHGIERSRTIAPELISAIREARISIVIFSKNYASSTWCLNELVEIHKCFNDLGQMVIPVFYDVDPSEVRKQTGEFGKVFEKTCEVSKDKQPGDQKQRWVQALTDIANIAGEDLLNGPNEAHMVEKISNDVSNKLITRSKCFDDFVGIEAHIEAIKSVLCLESKEARMVGIWGQSGIGKSTIGRALFSQLSIQFPLRAFLTYKSTSGSDVSGMKLSWEKELLSEILGQKDIKIEHFGVVEQRLKHKKVLILLDDVDNLEFLKTLVGKAEWFGSGSRIIVITQDRQFLKAHDIDLVYEVKLPSQGLALTMLCRSAFGKDSPPDDFKELAFEVAKLAGHLPLGLNVLGSSLRRRGKKE…	1374
NP_001328020	MAASSSSGRRRYDVFPSFSGVDVRKTFLSHLIEALDGKSINTFIDHGIERSRTIAPELISAIREARISIVIFSKNYASSTWCLNELVEIHKCFNDLGQMVIPVFYDVDPSEVRKQTGEFGKVFEKTCEVSKDKQPGDQKQRWVQALTDIANIAGEDLLNGPNEAHMVEKISNDVSNKLITRSKCFDDFVGIEAHIEAIKSVLCLESKEARMVGIWGQSGIGKSTIGRALFSQLSIQFPLRAFLTYKSTSGSDVSGMKLSWEKELLSEILGQKDIKIEHFGVVEQRLKHKKVLILLDDVDNLEFLKTLVGKAEWFGSGSRIIVITQDRQFLKAHDIDLVYEVKLPSQGLALTMLCRSAFGKDSPPDDFKELAFEVAKLAGHLPLGLNVLGSSLRRRGKKE…	1350
NP_001328021	MAASSSSGRRRYDVFPSFSGVDVRKTFLSHLIEALDGKSINTFIDHGIERSRTIAPELISAIREARISIVIFSKNYASSTWCLNELVEIHKCFNDLGQMVIPVFYDVDPSEVRKQTGEFGKVFEKTCEVSKDKQPGDQKQRWVQALTDIANIAGEDLLNGPNEAHMVEKISNDVSNKLITRSKCFDDFVGIEAHIEAIKSVLCLESKEARMVGIWGQSGIGKSTIGRALFSQLSIQFPLRAFLTYKSTSGSDVSGMKLSWEKELLSEILGQKDIKIEHFGVVEQRLKHKKVLILLDDVDNLEFLKTLVGKAEWFGSGSRIIVITQDRQFLKAHDIDLVYEVKLPSQGLALTMLCRSAFGKDSPPDDFKELAFEVAKLAGHLPLGLNVLGSSLRRRGKKE…	1359
NP_001328022	MAASSSSGRRRYDVFPSFSGVDVRKTFLSHLIEALDGKSINTFIDHGIERSRTIAPELISAIREARISIVIFSKNYASSTWCLNELVEIHKCFNDLGQMVIPVFYDVDPSEVRKQTGEFGKVFEKTCEVSKDKQPGDQKQRWVQALTDIANIAGEDLLNGPNEAHMVEKISNDVSNKLITRSKCFDDFVGIEAHIEAIKSVLCLESKEARMVGIWGQSGIGKSTIGRALFSQLSIQFPLRAFLTYKSTSGSDVSGMKLSWEKELLSEILGQKDIKIEHFGVVEQRLKHKKVLILLDDVDNLEFLKTLVGKAEWFGSGSRIIVITQDRQFLKAHDIDLVYEVKLPSQGLALTMLCRSAFGKDSPPDDFKELAFEVAKLAGHLPLGLNVLGSSLRRRGKKE…	1440
NP_001328297	MGSCISLQISCDQVLTRAYSCFFSLGNYIHKLKDNIVALEKAIEDLTATRDDVLRRVQMEEGKGLERLQQVQVWLKRVEIIRNQFYDLLSARNIEIQRLCFYSNCSTNLSSSYTYGQRVFLMIKEVENLNSNGFFEIVAAPAPKLEMRPIQPTIMGRETIFQRAWNRLMDDGVGTMGLYGMGGVGKTTLLTQIHNTLHDTKNGVDIVIWVVVSSDLQIHKIQEDIGEKLGFIGKEWNKKQESQKAVDILNCLSKKRFVLLLDDIWKKVDLTKIGIPSQTRENKCKVVFTTRSLDVCARMGVHDPMEVQCLSTNDAWELFQEKVGQISLGSHPDILELAKKVAGKCRGLPLALNVIGETMAGKRAVQEWHHAVDVLTSYAAEFSGMDDHILLILKYSYDN…	889
NP_001328414	MCSRAHRVMFRSNARALNRALERLKNVQTKVNEALKRSGIQEKSLERKLRIWLRKVEENVPLGELILEKRSSCAIWLSDKDVEILEKVKRLEEQGQDLIKKISVNKSSREIVERVLGPSFHPQKTALEMLDKLKDCLKKKNVQKIGVWGMGGVGKTTLVRTLNNDLLKYAATQQFALVIWVTVSKDFDLKRVQMDIAKRLGKRFTREQMNQLGLTICERLIDLKNFLLILDDVWHPIDLDQLGIPLALERSKDSKVVLTSRRLEVCQQMMTNENIKVACLQEKEAWELFCHNVGEVANSDNVKPIAKDVSHECCGLPLAIITIGRTLRGKPQVEVWKHTLNLLKRSAPSIDTEEKIFGTLKLSYDFLQDNMKSCFLFCALFPEDYSIKVSELIMYWVAE…	927
NP_001328444	MAFASSSSSIVLSKCEFDVFVSFRGADTRHDFTSHLVKYLRGKGIDVFSDAKLRGGEYISLLFDRIEQSKMSIVVFSEDYANSWWCLEEVGKIMQRRKEFNHGVLPIFYKVSKSDVSNQTGSFEAVFQSPTKIFNGDEQKIEELKVALKTASNIRGFVYPENSSEPDFLDEIVKNTFRMLNELSPCVIPDDLPGIESRSKELEKLLMFDNDECVRVVGVLGMTGIGKTTVADIVYKQNFQRFDGYEFLEDIEDNSKRYGLPYLYQKLLHKLLDGENVDVRAQGRPENFLRNKKLFIVLDNVTEEKQIEYLIGKKNVYRQGSRIVIITRDKKLLQKNADATYVVPRLNDREAMELFCLQVFGNHYPTEEFVDLSNDFVCYAKGLPLALKLLGKGLLTHDI…	831
NP_001328445	MKKTRGSFLECSAPQSFLSIQYTCRRDFPQVDLCNHRPPLMAFASSSSSIVLSKCEFDVFVSFRGADTRHDFTSHLVKYLRGKGIDVFSDAKLRGGEYISLLFDRIEQSKMSIVVFSEDYANSWWCLEEVGKIMQRRKEFNHGVLPIFYKVSKSDVSNQTGSFEAVFQSPTKIFNGDEQKIEELKVALKTASNIRGFVYPENSSEPDFLDEIVKNTFRMLNELSPCVIPDDLPGIESRSKELEKLLMFDNDECVRVVGVLGMTGIGKTTVADIVYKQNFQRFDGYEFLEDIEDNSKRYGLPYLYQKLLHKLLDGENVDVRAQGRPENFLRNKKLFIVLDNVTEEKQIEYLIGKKNVYRLNDREAMELFCLQVFGNHYPTEEFVDLSNDFVCYAKGLPLA…	844
NP_001328446	MKKTRGSFLECSAPQSFLSIQYTCRRDFPQVDLCNHRPPLMAFASSSSSIVLSKCEFDVFVSFRGADTRHDFTSHLVKYLRGKGIDVFSDAKLRGGEYISLLFDRIEQSKMSIVVFSEDYANSWWCLEEVGKIMQRRKEFNHGVLPIFYKVSKSDVSNQTGSFEAVFQSPTKIFNGDEQKIEELKVALKTASNIRGFVYPENSSEPDFLDEIVKNTFRMLNELSPCVIPDDLPGIESRSKELEKLLMFDNDECVRVVGVLGMTGIGKTTVADIVYKQNFQRFDGYEFLEDIEDNSKRYGLPYLYQKLLHKLLDGENVDVRAQGRPENFLRNKKLFIVLDNVTEEKQIEYLIGKKNVYRQGSRIVIITRDKKLLQKNADATYVVPRLNDREAMELFCLQV…	1210
NP_001328447	MKKTRGSFLECSAPQSFLSIQYTCRRDFPQVDLCNHRPPLMAFASSSSSIVLSKCEFDVFVSFRGADTRHDFTSHLVKYLRGKGIDVFSDAKLRGGEYISLLFDRIEQSKMSIVVFSEDYANSWWCLEEVGKIMQRRKEFNHGVLPIFYKVSKSDVSNQTGSFEAVFQSPTKIFNGDEQKIEELKVALKTASNIRGFVYPENSSEPDFLDEIVKNTFRMLNELSPCVIPDDLPGIESRSKELEKLLMFDNDECVRVVGVLGMTGIGKTTVADIVYKQNFQRFDGYEFLEDIEDNSKRYGLPYLYQKLLHKLLDGENVDVRAQGRPENFLRNKKLFIVLDNVTEEKQIEYLIGKKNVYRQGSRIVIITRDKKLLQKNADATYVVPRLNDREAMELFCLQV…	1247
NP_001328448	MKKTRGSFLECSAPQSFLSIQYTCRRDFPQVDLCNHRPPLMAFASSSSSIVLSKCEFDVFVSFRGADTRHDFTSHLVKYLRGKGIDVFSDAKLRGGEYISLLFDRIEQSKMSIVVFSEDYANSWWCLEEVGKIMQRRKEFNHGVLPIFYKVSKSDVSNQTGSFEAVFQSPTKIFNGDEQKIEELKVALKTASNIRGFVYPENSSEPDFLDEIVKNTFRMLNELSPCVIPDDLPGIESRSKELEKLLMFDNDECVRVVGVLGMTGIGKTTVADIVYKQNFQRFDGYEFLEDIEDNSKRYGLPYLYQKLLHKLLDGENVDVRAQGRPENFLRNKKLFIVLDNVTEEKQIEYLIGKKNVYRQGSRIVIITRDKKLLQKNADATYVVPRLNDREAMELFCLQV…	1247
NP_001328449	MKKTRGSFLECSAPQSFLSIQYTCRRDFPQVDLCNHRPPLMAFASSSSSIVLSKCEFDVFVSFRGADTRHDFTSHLVKYLRGKGIDVFSDAKLRGGEYISLLFDRIEQSKMSIVVFSEDYANSWWCLEEVGKIMQRRKEFNHGVLPIFYKVSKSDVSNQTGSFEAVFQSPTKIFNGDEQKIEELKVALKTASNIRGFVYPENSSEPDFLDEIVKNTFRMLNELSPCVIPDDLPGIESRSKELEKLLMFDNDECVRVVGVLGMTGIGKTTVADIVYKQNFQRFDGYEFLEDIEDNSKRYGLPYLYQKLLHKLLDGENVDVRAQGRPENFLRNKKLFIVLDNVTEEKQIEYLIGKKNVYRQGSRIVIITRDKKLLQKNADATYVVPRLNDREAMELFCLQV…	1247
NP_001328450	MKKTRGSFLECSAPQSFLSIQYTCRRDFPQVDLCNHRPPLMAFASSSSSIVLSKCEFDVFVSFRGADTRHDFTSHLVKYLRGKGIDVFSDAKLRGGEYISLLFDRIEQSKMSIVVFSEDYANSWWCLEEVGKIMQRRKEFNHGVLPIFYKVSKSDVSNQTGSFEAVFQSPTKIFNGDEQKIEELKVALKTASNIRGFVYPENSSEPDFLDEIVKNTFRMLNELSPCVIPDDLPGIESRSKELEKLLMFDNDECVRVVGVLGMTGIGKTTVADIVYKQNFQRFDGYEFLEDIEDNSKRYGLPYLYQKLLHKLLDGENVDVRAQGRPENFLRNKKLFIVLDNVTEEKQIEYLIGKKNVYRLNDREAMELFCLQVFGNHYPTEEFVDLSNDFVCYAKGLPLA…	1220
NP_001328451	MKKTRGSFLECSAPQSFLSIQYTCRRDFPQVDLCNHRPPLMAFASSSSSIVLSKCEFDVFVSFRGADTRHDFTSHLVKYLRGKGIDVFSDAKLRGGEYISLLFDRIEQSKMSIVVFSEDYANSWWCLEEVGKIMQRRKEFNHGVLPIFYKVSKSDVSNQTGSFEAVFQSPTKIFNGDEQKIEELKVALKTASNIRGFVYPENSSEPDFLDEIVKNTFRMLNELSPCVIPDDLPGIESRSKELEKLLMFDNDECVRVVGVLGMTGIGKTTVADIVYKQNFQRFDGYEFLEDIEDNSKRYGLPYLYQKLLHKLLDGENVDVRAQGRPENFLRNKKLFIVLDNVTEEKQIEYLIGKKNVYRQGSRIVIITRDKKLLQKNADATYVVPRLNDREAMELFCLQV…	871
NP_001328514	MATSSSVVSSVPQQHQVFLNFRGDELRNNFVSHLDKALRGKQINVFIDEAVEKGENLDNLFKEIEKSRIALAIISQKYTESKWCLNELVKMKELEGKLVTIPIFYNVEPATVRYQKEAFGAALTKTQENDSDGQMKKWKEALTYVSLLVGFPFNSKSKEKETTLIDKIVDAVLQKLSKISSEESTSGSVDQGRGEEVEEAKADKISGLNQRLKELEEKVAITGDKRDETRIVEVVGMPGIGKSTLLKAFYETWKTRFLSSALLQNISELVKAMGLGRLTGMLLKELLPDENIDEETYEPYKEKLLKNTVFIVLDGISDETHIQKLLKDHRKWAKKGSKIVIARRAVTRDLLHEDSMVRYTYFVPLLSHRDGLNHFCHYAFRHFAAHQNNKEAFMKESKE…	1189
NP_001328661	MVKKIANDVSNKLFPLPKGFGDFVGIEDHIKAIKSILCLESKEARIMVGIWGQSGIGKSTIGRALFSQLSSQFHHRAFITYKSTSGSDVSGMKLSWEKELLSEILGQKDIKIDHFGVVEQRLKHKKVLILLDDVDNLEFLKTLVGKAEWFGSGSRIIVITQDKQLLKAHEIDLVYEVELPSQGLALKMISQYAFGKDSPPDDFKELAFEVAELVGSLPLGLSVLGSSLKGRDKDEWVKMMPRLRNDSDDKIEETLRVGYDRLNKKNRELFKCIACFFNGFKVSNVKELLEDDVGLTMLADKSLIRITPDGDIEMHNLLEKLGREIDRAKSKGNPAKRQFLTNFEDIQEVVTEKTGTETVLGIRVPPTVLFSTRPLLVINEESFKGMRNLQYLEIGHWSE…	985
NP_001328966	MDHGIVRSCIIADELITAIREARISIVIFSENYASSTWCLNELVEIHKCHKDKDLDQMVIPVFYGVDPSHVRKQIGGFGDVFKKTCEDKPEDQKQRWVKALTDISNLAGEDLRNGPSEAAMVVKIANDVSNKLFPLPKGFGDLVGIEDHIEAIKLKLCLESKEARIMVGIWGQSGIGKSTIGRALFSQLSSQFHHRAFITYKSTSGSDVSGMKLSWEKELLSEILGQKDIKIEHFGVVEQRLKHKKVLILLDDVDNLEFLRTLVGKAEWFGSGSRIIVITQDRQLLKAHEIDLIYEVKLPSQGLALKMICQYAFGKYSPPDDFKELAFEVAKLAGNLPLGLSVLGSSLKRRSKEEWMEMLAELQNGLNRDIMKTLRVSYVRLDPKDQDIFHYIAWLFNG…	1234
NP_001328967	MDHGIVRSCIIADELITAIREARISIVIFSENYASSTWCLNELVEIHKCHKDKDLDQMVIPVFYGVDPSHVRKQIGGFGDVFKKTCEDKPEDQKQRWVKALTDISNLAGEDLRNGPSEAAMVVKIANDVSNKLFPLPKGFGDLVGIEDHIEAIKLKLCLESKEARIMVGIWGQSGIGKSTIGRALFSQLSSQFHHRAFITYKSTSGSDVSGMKLSWEKELLSEILGQKDIKIEHFGVVEQRLKHKKVLILLDDVDNLEFLRTLVGKAEWFGSGSRIIVITQDRQLLKAHEIDLIYEVKLPSQGLALKMICQYAFGKYSPPDDFKELAFEVAKLAGNLPLGLSVLGSSLKRRSKEEWMEMLAELQNGLNRDIMKTLRVSYVRLDPKDQDIFHYIAWLFNG…	1244
NP_001328968	MDHGIVRSCIIADELITAIREARISIVIFSENYASSTWCLNELVEIHKCHKDKDLDQMVIPVFYGVDPSHVRKQIGGFGDVFKKTCEDKPEDQKQRWVKALTDISNLAGEDLRNGPSEAAMVVKIANDVSNKLFPLPKGFGDLVGIEDHIEAIKLKLCLESKEARIMVGIWGQSGIGKSTIGRALFSQLSSQFHHRAFITYKSTSGSDVSGMKLSWEKELLSEILGQKDIKIEHFGVVEQRLKHKKVLILLDDVDNLEFLRTLVGKAEWFGSGSRIIVITQDRQLLKAHEIDLIYEVKLPSQGLALKMICQYAFGKYSPPDDFKELAFEVAKLAGNLPLGLSVLGSSLKRRSKEEWMEMLAELQNGLNRDIMKTLRVSYVRLDPKDQDIFHYIAWLFNG…	1157
NP_001328969	MDHGIVRSCIIADELITAIREARISIVIFSENYASSTWCLNELVEIHKCHKDKDLDQMVIPVFYGVDPSHVRKQIGGFGDVFKKTCEDKPEDQKQRWVKALTDISNLAGEDLRNGPSEAAMVVKIANDVSNKLFPLPKGFGDLVGIEDHIEAIKLKLCLESKEARIMVGIWGQSGIGKSTIGRALFSQLSSQFHHRAFITYKSTSGSDVSGMKLSWEKELLSEILGQKDIKIEHFGVVEQRLKHKKVLILLDDVDNLEFLRTLVGKAEWFGSGSRIIVITQDRQLLKAHEIDLIYEVKLPSQGLALKMICQYAFGKYSPPDDFKELAFEVAKLAGNLPLGLSVLGSSLKRRSKEEWMEMLAELQNGLNRDIMKTLRVSYVRLDPKDQDIFHYIAWLFNG…	1244
NP_001328970	MDHGIVRSCIIADELITAIREARISIVIFSENYASSTWCLNELVEIHKCHKDKDLDQMVIPVFYGVDPSHVRKQIGGFGDVFKKTCEDKPEDQKQRWVKALTDISNLAGEDLRNGPSEAAMVVKIANDVSNKLFPLPKGFGDLVGIEDHIEAIKLKLCLESKEARIMVGIWGQSGIGKSTIGRALFSQLSSQFHHRAFITYKSTSGSDVSGMKLSWEKELLSEILGQKDIKIEHFGVVEQRLKHKKVLILLDDVDNLEFLRTLVGKAEWFGSGSRIIVITQDRQLLKAHEIDLIYEVKLPSQGLALKMICQYAFGKYSPPDDFKELAFEVAKLAGNLPLGLSVLGSSLKRRSKEEWMEMLAELQNGLNRDIMKTLRVSYVRLDPKDQDIFHYIAWLFNG…	1244
NP_001329036	MAAASSSGSDIFPSFSGEDVRKNFLSHLLKQLNRRSINTFMDHVIERSCIIADALISAIREARISIVIFSKNYAASTWCLNELVEIDNCSKYFGQKVIPVFYDVDPSHVRKQIGEFGKVFKKTCEDKPADQKQRWVKALTDISNIAGEDLRNGPNDAHMVEKIANDVSNKLFHPPKGFGDLVGIEDHIEAIKSILCLESKEAKIMVGIWGQSGIGKSTIGRALFSQLSSQFPLRAFVTYKSTSGSDVSGMKLSWQKELLSEILGQKDIKIDHFGVVEQRLKHKKVLILLDDVDNLEFLKTLVGKAEWFGSGSRIIVITQDRQLLKAHEIDLVYEVKLPSQGLALQMISQYAFGKDSPPDDFKALAFEVAELAGSLPLGLSVLGSSLKGRDKDEWVKMMP…	1307
NP_001329037	MAAASSSGSDIFPSFSGEDVRKNFLSHLLKQLNRRSINTFMDHVIERSCIIADALISAIREARISIVIFSKNYAASTWCLNELVEIDNCSKYFGQKVIPVFYDVDPSHVRKQIGEFGKVFKKTCEDKPADQKQRWVKALTDISNIAGEDLRNGPNDAHMVEKIANDVSNKLFHPPKGFGDLVGIEDHIEAIKSILCLESKEAKIMVGIWGQSGIGKSTIGRALFSQLSSQFPLRAFVTYKSTSGSDVSGMKLSWQKELLSEILGQKDIKIDHFGVVEQRLKHKKVLILLDDVDNLEFLKTLVGKAEWFGSGSRIIVITQDRQLLKAHEIDLVYEVKLPSQGLALQMISQYAFGKDSPPDDFKALAFEVAELAGSLPLGLSVLGSSLKGRDKDEWVKMMP…	1370
NP_001329038	MAAASSSGSDIFPSFSGEDVRKNFLSHLLKQLNRRSINTFMDHVIERSCIIADALISAIREARISIVIFSKNYAASTWCLNELVEIDNCSKYFGQKVIPVFYDVDPSHVRKQIGEFGKVFKKTCEDKPADQKQRWVKALTDISNIAGEDLRNGPNDAHMVEKIANDVSNKLFHPPKGFGDLVGIEDHIEAIKSILCLESKEAKIMVGIWGQSGIGKSTIGRALFSQLSSQFPLRAFVTYKSTSGSDVSGMKLSWQKELLSEILGQKDIKIDHFGVVEQRLKHKKVLILLDDVDNLEFLKTLVGKAEWFGSGSRIIVITQDRQLLKAHEIDLVYEVKLPSQGLALQMISQYAFGKDSPPDDFKALAFEVAELAGSLPLGLSVLGSSLKGRDKDEWVKMMP…	1364
NP_001329039	MAAASSSGSDIFPSFSGEDVRKNFLSHLLKQLNRRSINTFMDHVIERSCIIADALISAIREARISIVIFSKNYAASTWCLNELVEIDNCSKYFGQKVIPVFYDVDPSHVRKQIGEFGKVFKKTCEDKPADQKQRWVKALTDISNIAGEDLRNGPNDAHMVEKIANDVSNKLFHPPKGFGDLVGIEDHIEAIKSILCLESKEAKIMVGIWGQSGIGKSTIGRALFSQLSSQFPLRAFVTYKSTSGSDVSGMKLSWQKELLSEILGQKDIKIDHFGVVEQRLKHKKVLILLDDVDNLEFLKTLVGKAEWFGSGSRIIVITQDRQLLKAHEIDLVYEVKLPSQGLALQMISQYAFGKDSPPDDFKALAFEVAELAGSLPLGLSVLGSSLKGRDKDEWVKMMP…	1322
NP_001329040	MAAASSSGSDIFPSFSGEDVRKNFLSHLLKQLNRRSINTFMDHVIERSCIIADALISAIREARISIVIFSKNYAASTWCLNELVEIDNCSKYFGQKVIPVFYDVDPSHVRKQIGEFGKVFKKTCEDKPADQKQRWVKALTDISNIAGEDLRNGPNDAHMVEKIANDVSNKLFHPPKGFGDLVGIEDHIEAIKSILCLESKEAKIMVGIWGQSGIGKSTIGRALFSQLSSQFPLRAFVTYKSTSGSDVSGMKLSWQKELLSEILGQKDIKIDHFGVVEQRLKHKKVLILLDDVDNLEFLKTLVGKAEWFGSGSRIIVITQDRQLLKAHEIDLVYEVKLPSQGLALQMISQYAFGKDSPPDDFKALAFEVAELAGSLPLGLSVLGSSLKGRDKDEWVKMMP…	1322
NP_001329041	MAAASSSGSDIFPSFSGEDVRKNFLSHLLKQLNRRSINTFMDHVIERSCIIADALISAIREARISIVIFSKNYAASTWCLNELVEIDNCSKYFGQKVIPVFYDVDPSHVRKQIGEFGKVFKKTCEDKPADQKQRWVKALTDISNIAGEDLRNGPNDAHMVEKIANDVSNKLFHPPKGFGDLVGIEDHIEAIKSILCLESKEAKIMVGIWGQSGIGKSTIGRALFSQLSSQFPLRAFVTYKSTSGSDVSGMKLSWQKELLSEILGQKDIKIDHFGVVEQRLKHKKVLILLDDVDNLEFLKTLVGKAEWFGSGSRIIVITQDRQLLKAHEIDLVYEVKLPSQGLALQMISQYAFGKDSPPDDFKALAFEVAELAGSLPLGLSVLGSSLKGRDKDEWVKMMP…	1319
NP_001329042	MAAASSSGSDIFPSFSGEDVRKNFLSHLLKQLNRRSINTFMDHVIERSCIIADALISAIREARISIVIFSKNYAASTWCLNELVEIDNCSKYFGQKVIPVFYDVDPSHVRKQIGEFGKVFKKTCEDKPADQKQRWVKALTDISNIAGEDLRNGPNDAHMVEKIANDVSNKLFHPPKGFGDLVGIEDHIEAIKSILCLESKEAKIMVGIWGQSGIGKSTIGRALFSQLSSQFPLRAFVTYKSTSGSDVSGMKLSWQKELLSEILGQKDIKIDHFGVVEQRLKHKKVLILLDDVDNLEFLKTLVGKAEWFGSGSRIIVITQDRQLLKAHEIDLVYEVKLPSQGLALQMISQYAFGKDSPPDDFKALAFEVAELAGSLPLGLSVLGSSLKGRDKDEWVKMMP…	1364
NP_001329043	MAAASSSGSDIFPSFSGEDVRKNFLSHLLKQLNRRSINTFMDHVIERSCIIADALISAIREARISIVIFSKNYAASTWCLNELVEIDNCSKYFGQKVIPVFYDVDPSHVRKQIGEFGKVFKKTCEDKPADQKQRWVKALTDISNIAGEDLRNGPNDAHMVEKIANDVSNKLFHPPKGFGDLVGIEDHIEAIKSILCLESKEAKIMVGIWGQSGIGKSTIGRALFSQLSSQFPLRAFVTYKSTSGSDVSGMKLSWQKELLSEILGQKDIKIDHFGVVEQRLKHKKVLILLDDVDNLEFLKTLVGKAEWFGSGSRIIVITQDRQLLKAHEIDLVYEVKLPSQGLALQMISQYAFGKDSPPDDFKALAFEVAELAGSLPLGLSVLGSSLKGRDKDEWVKMMP…	1370
NP_001329118	MAAASSSCSRRYDVFPSFSGVDVRKTFLSNLLEAFDRRSINTFMDHGIERSRTIAPELISAIREARISIVIFSKNYASSTWCLDELVEIHNRLNDWGQLVISVFYDVDPSEVRKQTGEFGDVFKKTCEDKEEDQKQRWMQALVDITNIAGEDLRNGPSEAAMVVKIANDVSNKLISPSNSFGDFVGIEAHLEAMNSILCLESKEARMVGIWGPSGIGKSTIGKALYSQLFCQFHFHAFVPHVYSMKSEWEEIFLSKILGKDIKIGGKLGVVEQMLNQKKVLIVLDDVDDPEFLKTLVGETKWFGPGSRIIVITQDMQLLKAHDIDLLYEVKFPSLDLALKMLCRSAFGENSPPDDFKALAFEVAVLAGNLPLGLSVLGSSLKRRTKEEWMEMMPRFRNG…	686
NP_001329119	MAAASSSCSRRYDVFPSFSGVDVRKTFLSNLLEAFDRRSINTFMDHGIERSRTIAPELISAIREARISIVIFSKNYASSTWCLDELVEIHNRLNDWGQLVISVFYDVDPSEVRKQTGEFGDVFKKTCEDKEEDQKQRWMQALVDITNIAGEDLRNGPSEAAMVVKIANDVSNKLISPSNSFGDFVGIEAHLEAMNSILCLESKEARMVGIWGPSGIGKSTIGKALYSQLFCQFHFHAFVPHVYSMKSEWEEIFLSKILGKDIKIGGKLGVVEQMLNQKKVLIVLDDVDDPEFLKTLVGETKWFGPGSRIIVITQDMQLLKAHDIDLLYEVKFPSLDLALKMLCRSAFGENSPPDDFKALAFEVAVLAGNLPLGLSVLGSSLKRRTKEEWMEMMPRFRNG…	905
NP_001329216	MASSSSHNWVYDVFTSFSGEDIRVTFLTHFLKELDRKMIIAFKDNEIERGNSIGTELIQAIKDSRIAVVVFSKKYSSSSWCLNELVEIVNCKEIVIPVFYDLDPSDVRKQEGEFGESFKETCKNRTDYEIQRWGQALTNVANIAGYHTRKPNNEAKLIEEITNDVLDKLMKLTPSKDFDEFFGIEDHIKELSLLLCLESEEVRMVGIWGPTGIGKTTIARALFNRIYRHFQGRVFIDRAFISKSMAIYSRANSDDYNLKLHLQEKLLSKLLDKKNLEINHLDAVKERLRQMKVLIFIDDLDDQVVLEALACQTQWFGHGSRIIVITKDKHLLRAYGIDHIYEVLLPSKDLAIKMFCRSAFRKDSPPNGFIELAYDVVKRAGSLPLGLNILGSYLRGRSK…	1217
NP_001329411	MCLMTMFRSIKIDDTAMNKHREECERKNKEDIDRWIKALEQVATIDGYRSRDWDDEKAMVKKIANDISSIMNNSTQSSASQGLVGMEAHMEKMKELLGLDSNKVRLIGICGLPGSGKTTIAKRLYQQLLPQFELSTIIIDIKGCYPRTCYNEDDRKLQLQSHLLSQLLNHKFTGEILQLEAAHEMLKDKKVVLVLDDVDSIGQLDALANEARWFGPGSRIIITTQDQRLLEEQGIQYIYNVDFPPPNGLLPTVYIYCEDTLQYSFASHLSMDFRRKGISAFVNYSETLDVIERVSASVLVFSKSCVSSTSCLDMLVRVFQCRRKTGQLVVPVYYGISSSDVVVQEHKSVDRIREWSSALQELRELPGHHNREECSESELVEEIVKDVHEKLFPTEQIGI…	1422
NP_001329580	MVDGKEVYISFNRWEDTIRHSFVSHLSAEFQRKGVSVFASEDSASDDRFAEESDAAIAKARVSVVIFSENFASSKGCLNEFLKVSKCRRSKGLVVVPVFYGLTNSIVKKHCLELKKMYPDDKVDEWRNALWDIADLRGGHVSSHKRSDSELVEKIVADVRQKLDRRGRIGVYSRLTKIEYLLCKQPGCIIRSLGIWGMAGIGKTTLARAAYDQLSRDFEASCFIEDFDREFQEKGFFGLLEKQLGVNPQVTRLSILLKTLRSKRILLVLDDVRKPLGATSFLCEFDWLGPGSLIIVTSQDKQVLVQCQVNEIYKVQGLNKHESLQLFSRCAFGKDVPDQNLLELSMKFVDYANGNPLALSICGKNLKGKTPLDMKSVVLELKRHLSDKIFVKLKSSYDA…	1667
NP_001329581	MVDGKEVYISFNRWEDTIRHSFVSHLSAEFQRKGVSVFASEDSASDDRFAEESDAAIAKARVSVVIFSENFASSKGCLNEFLKVSKCRRSKGLVVVPVFYGLTNSIVKKHCLELKKMYPDDKVDEWRNALWDIADLRGGHVSSHKRSDSELVEKIVADVRQKLDRRGRIGVYSRLTKIEYLLCKQPGCIIRSLGIWGMAGIGKTTLARAAYDQLSRDFEASCFIEDFDREFQEKGFFGLLEKQLGVNPQVTRLSILLKTLRSKRILLVLDDVRKPLGATSFLCEFDWLGPGSLIIVTSQDKQVLVQCQVNEIYKVQGLNKHESLQLFSRCAFGKDVPDQNLLELSMKFVDYANGNPLALSICGKNLKGKTPLDMKSVVLELKRHLSDKIFVKLKSSYDA…	1667
NP_001329582	MVDGKEVYISFNRWEDTIRHSFVSHLSAEFQRKGVSVFASEDSASDDRFAEESDAAIAKARVSVVIFSENFASSKGCLNEFLKVSKCRRSKGLVVVPVFYGLTNSIVKKHCLELKKMYPDDKVDEWRNALWDIADLRGGHVSSHKRSDSELVEKIVADVRQKLDRRGRIGVYSRLTKIEYLLCKQPGCIIRSLGIWGMAGIGKTTLARAAYDQLSRDFEASCFIEDFDREFQEKGFFGLLEKQLGVNPQVTRLSILLKTLRSKRILLVLDDVRKPLGATSFLCEFDWLGPGSLIIVTSQDKQVLVQCQVNEIYKVQGLNKHESLQLFSRCAFGKDVPDQNLLELSMKFVDYANGNPLALSICGKNLKGKTPLDMKSVVLELKRHLSDKIFVKLKSSYDA…	1554
NP_001329583	MVDGKEVYISFNRWEDTIRHSFVSHLSAEFQRKGVSVFASEDSASDDRFAEESDAAIAKARVSVVIFSENFASSKGCLNEFLKVSKCRRSKGLVVVPVFYGLTNSIVKKHCLELKKMYPDDKVDEWRNALWDIADLRGGHVSSHKRSDSELVEKIVADVRQKLDRRGRIGVYSRLTKIEYLLCKQPGCIIRSLGIWGMAGIGKTTLARAAYDQLSRDFEASCFIEDFDREFQEKGFFGLLEKQLGVNPQVTRLSILLKTLRSKRILLVLDDVRKPLGATSFLCEFDWLGPGSLIIVTSQDKQVLVQCQVNEIYKVQGLNKHESLQLFSRCAFGKDVPDQNLLELSMKFVDYANGNPLALSICGKNLKGKTPLDMKSVVLELKRHLSDKIFVKLKSSYDA…	1540
NP_001329614	MASSSSSSSRTWRYRVFTSFHGADVRKTFLSHLRKQFNYNGITMFDDQEIERSQTIAPALIKAIKESRISIILLSKNYASSSWCLDELLEIVKCKEAMGQIVMTVFYGVDPSDVRKQTGEFGRSFNETCSRSTKEKRRKWSQALNHVGNIAGEHFQNWDNESKMIEKISRDISNKLNSTISRDFDDMVGLEAHLEEMKYLLDLDYKDGAMIVGICGPAGIGKTTIARALYSLLLSSFQLSCFVENLSGSDNRGLDEYGFKLRLQEQLLSKILNQNGMRIYHLGAIQERLCDQKVLIVLDDVNDLKQLEALANETSWFGPGSRIIVTTEDKGLLEQHGINKTYHVGFPSIEEALEIFCIYAFRKSSPPDGFKKLTKRVTNVFDNLPLGLRVMGSSLRGKG…	1051
NP_001329652	MSEKEELPLTLTSIGAATATSDYHQRVGSSGEGISSSSSDVDPRFMQNSPTGLMISQSSSMCTVPPGMAATPPISSGSGLSQQLNNSSSSKLCQVEGCQKGARDASGRCISHGGGRRCQKPDCQKGAEGKTVYCKAHGGGRRCEYLGCTKGAEGSTDFCIAHGGGRRCNHEDCTRSAWGRTEFCVKHGGGARCKTYGCGKSASGPLPFCRAHGGGKKCSHEDCTGFARGRSGLCLMHGGGKRCQRENCTKSAEGLSGLCISHGGGRRCQSIGCTKGAKGSKMFCKACITKRPLTIDGGGNMGGVTTGDALNYLKAVKDKFEDSEKYDTFLEVLNDCKHQGVDTSGVIARLKDLFKGHDDLLLGFNTYLSKEYQITILPEDDFPIDFLDKVEGPYEMTYQ…	1887
NP_001329653	MAATPPISSGSGLSQQLNNSSSSKLCQVEGCQKGARDASGRCISHGGGRRCQKPDCQKGAEGKTVYCKAHGGGRRCEYLGCTKGAEGSTDFCIAHGGGRRCNHEDCTRSAWGRTEFCVKHGGGARCKTYGCGKSASGPLPFCRAHGGGKKCSHEDCTGFARGRSGLCLMHGGGKRCQRENCTKSAEGLSGLCISHGGGRRCQSIGCTKGAKGSKMFCKACITKRPLTIDGGGNMGGVTTGDALNYLKAVKDKFEDSEKYDTFLEVLNDCKHQGVDTSGVIARLKDLFKGHDDLLLGFNTYLSKEYQITILPEDDFPIDFLDKVEGPYEMTYQQAQTVQANANMQPQTEYPSSSAVQSFSSGQPQIPTSAPDSSLLAKSNTSGITIIEHMSQQPLNVDKQ…	1820
NP_001329654	MSEKEELPLTLTSIGAATATSDYHQRVGSSGEGISSSSSDVDPRFMQNSPTGLMISQSSSMCTVPPGMAATPPISSGSGLSQQLNNSSSSKLCQVEGCQKGARDASGRCISHGGGRRCQKPDCQKGAEGKTVYCKAHGGGRRCEYLGCTKGAEGSTDFCIAHGGGRRCNHEDCTRSAWGRTEFCVKHGGGARCKTYGCGKSASGPLPFCRAHGGGKKCSHEDCTGFARGRSGLCLMHGGGKRCQRENCTKSAEGLSGLCISHGGGRRCQSIGCTKGAKGSKMFCKACITKRPLTIDGGGNMGGVTTGDALNYLKAVKDKFEDSEKYDTFLEVLNDCKHQGVDTSGVIARLKDLFKGHDDLLLGFNTYLSKEYQITILPEDDFPIDFLDKVEGPYEMTYQ…	1768
NP_001329655	MSEKEELPLTLTSIGAATATSDYHQRVGSSGEGISSSSSDVDPRFMQNSPTGLMISQSSSMCTVPPGMAATPPISSGSGLSQQLNNSSSSKLCQVEGCQKGARDASGRCISHGGGRRCQKPDCQKGAEGKTVYCKAHGGGRRCEYLGCTKGAEGSTDFCIAHGGGRRCNHEDCTRSAWGRTEFCVKHGGGARCKTYGCGKSASGPLPFCRAHGGGKKCSHEDCTGFARGRSGLCLMHGGGKRCQRENCTKSAEGLSGLCISHGGGRRCQSIGCTKGAKGSKMFCKACITKRPLTIDGGGNMGGVTTGDALNYLKAVKDKFEDSEKYDTFLEVLNDCKHQGVDTSGVIARLKDLFKGHDDLLLGFNTYLSKEYQITILPEDDFPIDFLDKVEGPYEMTYQ…	1790
NP_001329656	MSEKEELPLTLTSIGAATATSDYHQRVGSSGEGISSSSSDVDPRFMQNSPTGLMISQSSSMCTVPPGMAATPPISSGSGLSQQLNNSSSSKLCQVEGCQKGARDASGRCISHGGGRRCQKPDCQKGAEGKTVYCKAHGGGRRCEYLGCTKGAEGSTDFCIAHGGGRRCNHEDCTRSAWGRTEFCVKHGGGARCKTYGCGKSASGPLPFCRAHGGGKKCSHEDCTGFARGRSGLCLMHGGGKRCQRENCTKSAEGLSGLCISHGGGRRCQSIGCTKGAKGSKMFCKACITKRPLTIDGGGNMGGVTTGDALNYLKAVKDKFEDSEKYDTFLEVLNDCKHQGVDTSGVIARLKDLFKGHDDLLLGFNTYLSKEYQITILPEDDFPIDFLDKVEGPYEMTYQ…	1768
NP_001329657	MSEKEELPLTLTSIGAATATSDYHQRVGSSGEGISSSSSDVDPRFMQNSPTGLMISQSSSMCTVPPGMAATPPISSGSGLSQQLNNSSSSKLCQVEGCQKGARDASGRCISHGGGRRCQKPDCQKGAEGKTVYCKAHGGGRRCEYLGCTKGAEGSTDFCIAHGGGRRCNHEDCTRSAWGRTEFCVKHGGGARCKTYGCGKSASGPLPFCRAHGGGKKCSHEDCTGFARGRSGLCLMHGGGKRCQRENCTKSAEGLSGLCISHGGGRRCQSIGCTKGAKGSKMFCKACITKRPLTIDGGGNMGGVTTGDALNYLKAVKDKFEDSEKYDTFLEVLNDCKHQGVDTSGVIARLKDLFKGHDDLLLGFNTYLSKEYQITILPEDDFPIDFLDKVEGPYEMTYQ…	1798
NP_001329658	MSEKEELPLTLTSIGAATATSDYHQRVGSSGEGISSSSSDVDPRFMQNSPTGLMISQSSSMCTVPPGMAATPPISSGSGLSQQLNNSSSSKLCQVEGCQKGARDASGRCISHGGGRRCQKPDCQKGAEGKTVYCKAHGGGRRCEYLGCTKGAEGSTDFCIAHGGGRRCNHEDCTRSAWGRTEFCVKHGGGARCKTYGCGKSASGPLPFCRAHGGGKKCSHEDCTGFARGRSGLCLMHGGGKRCQRENCTKSAEGLSGLCISHGGGRRCQSIGCTKGAKGSKMFCKACITKRPLTIDGGGNMGGVTTGDALNYLKAVKDKFEDSEKYDTFLEVLNDCKHQGVDTSGVIARLKDLFKGHDDLLLGFNTYLSKEYQITILPEDDFPIDFLDKVEGPYEMTYQ…	1871
NP_001329659	MSEKEELPLTLTSIGAATATSDYHQRVGSSGEGISSSSSDVDPRFMQNSPTGLMISQSSSMCTVPPGMAATPPISSGSGLSQQLNNSSSSKLCQVEGCQKGARDASGRCISHGGGRRCQKPDCQKGAEGKTVYCKAHGGGRRCEYLGCTKGAEGSTDFCIAHGGGRRCNHEDCTRSAWGRTEFCVKHGGGARCKTYGCGKSASGPLPFCRAHGGGKKCSHEDCTGFARGRSGLCLMHGGGKRCQRENCTKSAEGLSGLCISHGGGRRCQSIGCTKGAKGSKMFCKACITKRPLTIDGGGNMGGVTTGDALNYLKAVKDKFEDSEKYDTFLEVLNDCKHQGVDTSGVIARLKDLFKGHDDLLLGFNTYLSKEYQITILPEDDFPIDFLDKVEGPYEMTYQ…	1261
NP_001329719	MEIASSSGSRRYDVFPSFRGEDVRDSFLSHLLKELRGKAITFIDDEIERSRSIGPELLSAIKESRIAIVIFSKNYASSTWCLNELVEIHKCYTNLNQMVIPIFFHVDASEVKKQTGEFGKVFEETCKAKSEDEKQSWKQALAAVAVMAGYDLRKWPSEAAMIEELAEDVLRKTMTPSDDFGDLVGIENHIEAIKSVLCLESKEARIMVGIWGQSGIGKSTIGRALYSKLSIQFHHRAFITYKSTSGSDVSGMKLRWEKELLSEILGQKDIKIEHFGVVEQRLKQQKVLILLDDVDSLEFLKTLVGKAEWFGSGSRIIVITQDRQLLKAHEIDLIYEVEFPSEHLALTMLCRSAFGKDSPPDDFKELAFEVAKLAGNLPLGLSVLGSSLKGRTKEWWMEM…	1361
NP_001329720	MMDTSKDDDMEIASSSGSRRYDVFPSFRGEDVRDSFLSHLLKELRGKAITFIDDEIERSRSIGPELLSAIKESRIAIVIFSKNYASSTWCLNELVEIHKCYTNLNQMVIPIFFHVDASEVKKQTGEFGKVFEETCKAKSEDEKQSWKQALAAVAVMAGYDLRKWPSEAAMIEELAEDVLRKTMTPSDDFGDLVGIENHIEAIKSVLCLESKEARIMVGIWGQSGIGKSTIGRALYSKLSIQFHHRAFITYKSTSGSDVSGMKLRWEKELLSEILGQKDIKIEHFGVVEQRLKQQKVLILLDDVDSLEFLKTLVGKAEWFGSGSRIIVITQDRQLLKAHEIDLIYEVEFPSEHLALTMLCRSAFGKDSPPDDFKELAFEVAKLAGNLPLGLSVLGSSLKG…	1213
NP_001329721	MEIASSSGSRRYDVFPSFRGEDVRDSFLSHLLKELRGKAITFIDDEIERSRSIGPELLSAIKESRIAIVIFSKNYASSTWCLNELVEIHKCYTNLNQMVIPIFFHVDASEVKKQTGEFGKVFEETCKAKSEDEKQSWKQALAAVAVMAGYDLRKWPSEAAMIEELAEDVLRKTMTPSDDFGDLVGIENHIEAIKSVLCLESKEARIMVGIWGQSGIGKSTIGRALYSKLSIQFHHRAFITYKSTSGSDVSGMKLRWEKELLSEILGQKDIKIEHFGVVEQRLKQQKVLILLDDVDSLEFLKTLVGKAEWFGSGSRIIVITQDRQLLKAHEIDLIYEVEFPSEHLALTMLCRSAFGKDSPPDDFKELAFEVAKLAGNLPLGLSVLGSSLKGRTKEWWMEM…	1428
NP_001329722	MKQLTIVIRPSEAAMIEELAEDVLRKTMTPSDDFGDLVGIENHIEAIKSVLCLESKEARIMVGIWGQSGIGKSTIGRALYSKLSIQFHHRAFITYKSTSGSDVSGMKLRWEKELLSEILGQKDIKIEHFGVVEQRLKQQKVLILLDDVDSLEFLKTLVGKAEWFGSGSRIIVITQDRQLLKAHEIDLIYEVEFPSEHLALTMLCRSAFGKDSPPDDFKELAFEVAKLAGNLPLGLSVLGSSLKGRTKEWWMEMMPRLRNGLNGDIMKTLRVSYDRLHQKDQDMFLYIACLFNGFEVSYVKDLLKDNVGFTMLTEKSLIRITPDGYIEMHNLLEKLGREIDRAKSKGNPGKRRFLTNFEDIHEVVTEKTGTETLLGIRLPFEEYFSTRPLLIDKESFKGM…	1058
NP_001329871	MLENIAKDVSNKLFPPSNNFSDFVGIEAHIEALISMLRFDSKKARMIGICGPSETGKTTIGRALYSRLKSDFHHRAFVAYKRKIRSDYDQKLYWEEQFLSEILCQKDIKIEECGAVEQRLKHTKVLIVLDDVDDIELLKTLVGRIRWFGSESKIVVITQKRELLKAHNIAHVYEVGFPSEELAHQMFCRYAFGKNSPPHGFNELADEAAKIAGNRPKALKYVGSSFRRLDKEQWVKMLSEFRSNGNKLKISYDELDGKGQDYVACLTNGSNSQVKAEWIHLALGVSILLNIRSDGTTILKHLSYNRSMAQQAKIWWYENLERVCKKYNICGIDSSTDGGGSTYGQCSNSQFQRNMDASPGGNKTSNQSTKDSPRASQVEKEKIEYCEPHVYITPAIFSD…	513
NP_001329872	MLENIAKDVSNKLFPPSNNFSDFVGIEAHIEALISMLRFDSKKARMIGICGPSETGKTTIGRALYSRLKSDFHHRAFVAYKRKIRSDYDQKLYWEEQFLSEILCQKDIKIEECGAVEQRLKHTKVLIVLDDVDDIELLKTLVGRIRWFGSESKIVVITQKRELLKAHNIAHVYEVGFPSEELAHQMFCRYAFGKNSPPHGFNELADEAAKIAGNRPKALKYVGSSFRRLDKEQWVKMLSEFRSNGNKLKISYDELDGKGQDYVACLTNGSNSQVKAEWIHLALGVSILLNIRSDGTTILKHLSYNRSMAQQAKIWWYENLERVCKKYNICGIDSSTDGGGSTYGQCSNSQFQRNMDASPGGNKTSNQSTKDSPRASQVEKEKIEYCEPHVYITPAIFSD…	643
NP_001329873	MKSSSSQSYDVFPNFRGEDVRHSLVSHLRKELDRKFINTFNDNRIERSRKITPELLLAIENSRISLVVFSKNYASSTWCLDELVKIQECYEKLDQMVIPIFYKVDPSHVRKQTGEFGMVFGETCKGRTENEKRKWMRALAEVAHLAGEDLRNWRSEAEMLENIAKDVSNKLFPPSNNFSDFVGIEAHIEALISMLRFDSKKARMIGICGPSETGKTTIGRALYSRLKSDFHHRAFVAYKRKIRSDYDQKLYWEEQFLSEILCQKDIKIEECGAVEQRLKHTKVLIVLDDVDDIELLKTLVGRIRWFGSESKIVVITQKRELLKAHNIAHVYEVGFPSEELAHQMFCRYAFGKNSPPHGFNELADEAAKIAGNRPKALKYVGSSFRRLDKEQWVKMLSEF…	801
NP_001329874	MKSSSSQSYDVFPNFRGEDVRHSLVSHLRKELDRKFINTFNDNRIERSRKITPELLLAIENSRISLVVFSKNYASSTWCLDELVKIQECYEKLDQMVIPIFYKVDPSHVRKQTGEFGMVFGETCKGRTENEKRKWMRALAEVAHLAGEDLRNWRSEAEMLENIAKDVSNKLFPPSNNFSDFVGIEAHIEALISMLRFDSKKARMIGICGPSETGKTTIGRALYSRLKSDFHHRAFVAYKRKIRSDYDQKLYWEEQFLSEILCQKDIKIEECGAVEQRLKHTKVLIVLDDVDDIELLKTLVGRIRWFGSESKIVVITQKRELLKAHNIAHVYEVGFPSEELAHQMFCRYAFGKNSPPHGFNELADEAAKIAGNRPKALKYVGSSFRRLDKEQWVKMLSEF…	795
NP_001329875	MKSSSSQSYDVFPNFRGEDVRHSLVSHLRKELDRKFINTFNDNRIERSRKITPELLLAIENSRISLVVFSKNYASSTWCLDELVKIQECYEKLDQMVIPIFYKVDPSHVRKQTGEFGMVFGETCKGRTENEKRKWMRALAEVAHLAGEDLRNWRSEAEMLENIAKDVSNKLFPPSNNFSDFVGIEAHIEALISMLRFDSKKARMIGICGPSETGKTTIGRALYSRLKSDFHHRAFVAYKRKIRSDYDQKLYWEEQFLSEILCQKDIKIEECGAVEQRLKHTKVLIVLDDVDDIELLKTLVGRIRWFGSESKIVVITQKRELLKAHNIAHVYEVGFPSEELAHQMFCRYAFGKNSPPHGFNELADEAAKIAGNRPKALKYVGSSFRRLDKEQWVKMLSEF…	671
NP_001329876	MLENIAKDVSNKLFPPSNNFSDFVGIEAHIEALISMLRFDSKKARMIGICGPSETGKTTIGRALYSRLKSDFHHRAFVAYKRKIRSDYDQKLYWEEQFLSEILCQKDIKIEECGAVEQRLKHTKVLIVLDDVDDIELLKTLVGRIRWFGSESKIVVITQKRELLKAHNIAHVYEVGFPSEELAHQMFCRYAFGKNSPPHGFNELADEAAKIAGNRPKALKYVGSSFRRLDKEQWVKMLSEFRSNGNKLKISYDELDGKGQDYVACLTNGSNSQVKAEWIHLALGVSILLNIRSDGTTILKHLSYNRSMAQQAKIWWYENLERVCKKYNICGIDSSTDGGGSTYGQCSNSQFQRNMDASPGGNKTSNQSTKDSPRASQVEKEKIEYCEPHVYITPAIFSD…	513
NP_001329877	MKSSSSQSYDVFPNFRGEDVRHSLVSHLRKELDRKFINTFNDNRIERSRKITPELLLAIENSRISLVVFSKNYASSTWCLDELVKIQECYEKLDQMVIPIFYKVDPSHVRKQTGEFGMVFGETCKGRTENEKRKWMRALAEVAHLAGEDLRNWRSEAEMLENIAKDVSNKLFPPSNNFSDFVGIEAHIEALISMLRFDSKKARMIGICGPSETGKTTIGRALYSRLKSDFHHRAFVAYKRKIRSDYDQKLYWEEQFLSEILCQKDIKIEECGAVEQRLKHTKVLIVLDDVDDIELLKTLVGRIRWFGSESKIVVITQKRELLKAHNIAHVYEVGFPSEELAHQMFCRYAFGKNSPPHGFNELADEAAKIAGNRPKALKYVGSSFRRLDKEQWVKMLSEF…	795
NP_001329878	MLENIAKDVSNKLFPPSNNFSDFVGIEAHIEALISMLRFDSKKARMIGICGPSETGKTTIGRALYSRLKSDFHHRAFVAYKRKIRSDYDQKLYWEEQFLSEILCQKDIKIEECGAVEQRLKHTKVLIVLDDVDDIELLKTLVGRIRWFGSESKIVVITQKRELLKAHNIAHVYEVGFPSEELAHQMFCRYAFGKNSPPHGFNELADEAAKIAGNRPKALKYVGSSFRRLDKEQWVKMLSEFRSNGNKLKISYDELDGKGQDYVACLTNGSNSQVKAEWIHLALGVSILLNIRSDGTTILKHLSYNRSMAQQAKIWWYENLERVCKKYNICGIDSSTDGGGSTYGQCSNSQFQRNMDASPGGNKTSNQSTKDSPRASQVEKEKIEYCEPHVYITPAIFSD…	643
NP_001329879	MLENIAKDVSNKLFPPSNNFSDFVGIEAHIEALISMLRFDSKKARMIGICGPSETGKTTIGRALYSRLKSDFHHRAFVAYKRKIRSDYDQKLYWEEQFLSEILCQKDIKIEECGAVEQRLKHTKVLIVLDDVDDIELLKTLVGRIRWFGSESKIVVITQKRELLKAHNIAHVYEVGFPSEELAHQMFCRYAFGKNSPPHGFNELADEAAKIAGNRPKALKYVGSSFRRLDKEQWVKMLSEFRSNGNKLKISYDELDGKGQDYVACLTNGSNSQVKAEWIHLALGVSILLNIRSDGTTILKHLSYNRSMAQQAKIWWYENLERVCKKYNICGIDSSTDGGGSTYGQCSNSQFQRNMDASPGGNKTSNQSTKDSPRASQVEKEKIEYCEPHVYITPAIFSD…	643
NP_001329880	MQIFGDTLTSSIHNFNKRTENLLMGSCSKLEFLPPADVYLESLKDPNLRKCLRLKSVRPISKTIPVSMKSSSSQSYDVFPNFRGEDVRHSLVSHLRKELDRKFINTFNDNRIERSRKITPELLLAIENSRISLVVFSKNYASSTWCLDELVKIQECYEKLDQMVIPIFYKVDPSHVRKQTGEFGMVFGETCKGRTENEKRKWMRALAEVAHLAGEDLRNWRSEAEMLENIAKDVSNKLFPPSNNFSDFVGIEAHIEALISMLRFDSKKARMIGICGPSETGKTTIGRALYSRLKSDFHHRAFVAYKRKIRSDYDQKLYWEEQFLSEILCQKDIKIEECGAVEQRLKHTKVLIVLDDVDDIELLKTLVGRIRWFGSESKIVVITQKRELLKAHNIAHVYE…	737
NP_001329881	MLTVEKCPSDFENHSRGEDVRHSLVSHLRKELDRKFINTFNDNRIERSRKITPELLLAIENSRISLVVFSKNYASSTWCLDELVKIQECYEKLDQMVIPIFYKVDPSHVRKQTGEFGMVFGETCKGRTENEKRKWMRALAEVAHLAGEDLRNWRSEAEMLENIAKDVSNKLFPPSNNFSDFVGIEAHIEALISMLRFDSKKARMIGICGPSETGKTTIGRALYSRLKSDFHHRAFVAYKRKIRSDYDQKLYWEEQFLSEILCQKDIKIEECGAVEQRLKHTKVLIVLDDVDDIELLKTLVGRIRWFGSESKIVVITQKRELLKAHNIAHVYEVGFPSEELAHQMFCRYAFGKNSPPHGFNELADEAAKIAGNRPKALKYVGSSFRRLDKEQWVKMLSEF…	801
NP_001329882	MKSSSSQSYDVFPNFRGEDVRHSLVSHLRKELDRKFINTFNDNRIERSRKITPELLLAIENSRISLVVFSKNYASSTWCLDELVKIQECYEKLDQMVIPIFYKVDPSHVRKQTGEFGMVFGETCKGRTENEKRKWMRALAEVAHLAGEDLRNWRSEAEMLENIAKDVSNKLFPPSNNFSDFVGIEAHIEALISMLRFDSKKARMIGICGPSETGKTTIGRALYSRLKSDFHHRAFVAYKRKIRSDYDQKLYWEEQFLSEILCQKDIKIEECGAVEQRLKHTKVLIVLDDVDDIELLKTLVGRIRWFGSESKIVVITQKRELLKAHNIAHVYEVGFPSEELAHQMFCRYAFGKNSPPHGFNELADEAAKIAGNRPKALKYVGSSFRRLDKEQWVKMLSEF…	671
NP_001329883	MKSSSSQSYDVFPNFRGEDVRHSLVSHLRKELDRKFINTFNDNRIERSRKITPELLLAIENSRISLVVFSKNYASSTWCLDELVKIQECYEKLDQMVIPIFYKVDPSHVRKQTGEFGMVFGETCKGRTENEKRKWMRALAEVAHLAGEDLRNWRSEAEMLENIAKDVSNKLFPPSNNFSDFVGIEAHIEALISMLRFDSKKARMIGICGPSETGKTTIGRALYSRLKSDFHHRAFVAYKRKIRSDYDQKLYWEEQFLSEILCQKDIKIEECGAVEQRLKHTKVLIVLDDVDDIELLKTLVGRIRWFGSESKIVVITQKRELLKAHNIAHVYEVGFPSEELAHQMFCRYAFGKNSPPHGFNELADEAAKIAGNRPKALKYVGSSFRRLDKEQWVKMLSEF…	801
NP_001330029	MDSGTQPEGLQAAQPAGLQAAGLQAAQPAGLQAAGKRKPPTTTEDPNDPQHIIHDFLTIVNKLEKEVDLPGAITRARTYDAEVDGLITADQPQTNLGRAESAPIPNAKPEGPDDHHIPKLQRNLRLLKEDVAKLQYLRSEVAEEVWKHIRPLELLLENVAKEQKKNPTKPPLTLGMKKDLDDINKKIFNLMCQVPLLPNKRKKAKGLDDDDGDGDNNNGKGIVCLPGIHANKADLRSRAVFRYVLREFEELSDQRKICLLTFAVFPENQEVNRTMLMYWWMGEGILSTKDISSQEGTEEVILKPEDVVKVILKDFTDRNLIEPVEIKRKVEPSSYKMAPFVHASVVLISKEIGLFDMYDIKDKPVMKKSGMHKVCLVEGSSSQQEAKAKKMEDVDHIET…	763
NP_001330030	MDSGTQPEGLQAAQPAGLQAAGLQAAQPAGLQAAQPAGLQAAGKRKPPTTTEDPNDPQHIIHDFLTIVNKLEKEVDLPGAITRARTYDAEVDGLITADQPQTNLGRAESAPIPNAKPEGPDDHHIPKLQRNLRLLKEDVAKLQYLRSEVAEEVWKHIRPLELLLENVAKEQKKNPTKPPLTLGMKKDLDDINKKIFNLMCQVPLLPNKRKKAKGLDDDDGDGDNNNGKGIVCLPGIHANKADLRSRAVFRYVLREFEELSDQRKICLLTFAVFPENQEVNRTMLMYWWMGEGILSTKDISSQEGTEEVILKPEDVVKVILKDFTDRNLIEPVEIKRKVEPSSYKMAPFVHASVVLISKEIGLFDMYDIKDKPVMKKSGMHKVCLVEGSSSQQEAKAKKM…	771
NP_001330031	MDSGTQPEGLQAAQPAGLQAAGKRKPPTTTEDPNDPQHIIHDFLTIVNKLEKEVDLPGAITRARTYDAEVDGLITADQPQTNLGRAESAPIPNAKPEGPDDHHIPKLQRNLRLLKEDVAKLQYLRSEVAEEVWKHIRPLELLLENVAKEQKKNPTKPPLTLGMKKDLDDINKKIFNLMCQVPLLPNKRKKAKGLDDDDGDGDNNNGKGIVCLPGIHANKADLRSRAVFRYVLREFEELSDQRKICLLTFAVFPENQEVNRTMLMYWWMGEGILSTKDISSQEGTEEVILKPEDVVKVILKDFTDRNLIEPVEIKRKVEPSSYKMAPFVHASVVLISKEIGLFDMYDIKDKPVMKKSGMHKVCLVEGSSSQQEAKAKKMEDVDHIETVFNVSERFPDFTF…	750
NP_001330032	MDSGTQPEGLQAAQPAGLQAAGLQAAQPAGLQAAQPAGLQAAGKRKPPTTTEDPNDPQHIIHDFLTIVNKLEKEVDLPGAITRARTYDAEVDGLITADQPQTNLGRAESAPIPNAKPEGPDDHHIPKLQRNLRLLKEDVAKLQYLRSEVAEEVWKHIRPLELLLENVAKEQKKNPTKPPLTLGMKKDLDDINKKIFNLMCQVPLLPNKRKKAKGLDDDDGDGDNNNGKGIVCLPGIHANKADLRSRAVFRYVLREFEELSDQRKICLLTFAVFPENQEVNRTMLMYWWMGEGILSTKDISSQEGTEEVILKPEDVVKVILKDFTDRNLIEPVEIKRKVEPSSYKMAPFVHASVVLISKEIGLFDMYDIKDKPVMKKSGMHKVCLVEGSSSQQEAKAKKM…	771
NP_001330033	MDSGTQPEGLQAAQPAGLQAAGKRKPPTTTEDPNDPQHIIHDFLTIVNKLEKEVDLPGAITRARTYDAEVDGLITADQPQTNLGRAESAPIPNAKPEGPDDHHIPKLQRNLRLLKEDVAKLQYLRSEVAEEVWKHIRPLELLLENVAKEQKKNPTKPPLTLGMKKDLDDINKKIFNLMCQVPLLPNKRKKAKGLDDDDGDGDNNNGKGIVCLPGIHANKADLRSRAVFRYVLREFEELSDQRKICLLTFAVFPENQEVNRTMLMYWWMGEGILSTKDISSQEGTEEVILKPEDVVKVILKDFTDRNLIEPVEIKRKVEPSSYKMAPFVHASVVLISKEIGLFDMYDIKDKPVMKKSGMHKVCLVEGSSSQQEAKAKKMEDVDHIETVFNVSERFPDFTF…	750
NP_001330034	MDSGTQPEGLQAAQPAGLQAAGKRKPPTTTEDPNDPQHIIHDFLTIVNKLEKEVDLPGAITRARTYDAEVDGLITADQPQTNLGRAESAPIPNAKPEGPDDHHIPKLQRNLRLLKEDVAKLQYLRSEVAEEVWKHIRPLELLLENVAKEQKKNPTKPPLTLGMKKDLDDINKKIFNLMCQVPLLPNKRKKAKGLDDDDGDGDNNNGKGIVCLPGIHANKADLRSRAVFRYVLREFEELSDQRKICLLTFAVFPENQEVNRTMLMYWWMGEGILSTKDISSQEGTEEVILKPEDVVKVILKDFTDRNLIEPVEIKRKVEPSSYKMAPFVHASVVLISKEIGLFDMYDIKDKPVMKKSGMHKVCLVEGSSSQQEAKAKKMEDVDHIETVFNVSERFPDFTF…	750
NP_001330035	MDSGTQPEGLQAAQPAGLQAAQPAGLQAAGKRKPPTTTEDPNDPQHIIHDFLTIVNKLEKEVDLPGAITRARTYDAEVDGLITADQPQTNLGRAESAPIPNAKPEGPDDHHIPKLQRNLRLLKEDVAKLQYLRSEVAEEVWKHIRPLELLLENVAKEQKKNPTKPPLTLGMKKDLDDINKKIFNLMCQVPLLPNKRKKAKGLDDDDGDGDNNNGKGIVCLPGIHANKADLRSRAVFRYVLREFEELSDQRKICLLTFAVFPENQEVNRTMLMYWWMGEGILSTKDISSQEGTEEVILKPEDVVKVILKDFTDRNLIEPVEIKRKVEPSSYKMAPFVHASVVLISKEIGLFDMYDIKDKPVMKKSGMHKVCLVEGSSSQQEAKAKKMEDVDHIETVFNVS…	758
NP_001330137	MCSNFPPLILSMASSSSSRNWLYDVFLSFRGGDVRVTFRSHFLKELDRKLITAFRDNEIERSHSLWPDLEQAIKDSRIAVVIFSKNYASSSWCLNELLEIVNCNDKIVIPVFYGVDPSQVRHQIGDFGKIFEKTCKRQTEQVKNQWKKALTDVANMLGFDSATWDDEAKMIEEIANDVLAKLLLTTPKDFENFVGIEDHIANMSVLLKLEAEEVRMVGIWGSSGIGKTTIARALFNQLSRHFPVSKFIDRAFVYKSREIFSRANPDDHNMKLHLQEKLLSEILRMPDIKIDHLGVLGERLQHQKVLIIVDDLDDQVILDSLVGQTQWFGSGSRIIAVTNNKHFLRAHEIDHIYEVSLPTQQHALAMLCQSAFRKKSPPEGFEMLVVQVARHVDSLPLGL…	1139
NP_001330138	MCSNFPPLILSMASSSSSRNWLYDVFLSFRGGDVRVTFRSHFLKELDRKLITAFRDNEIERSHSLWPDLEQAIKDSRIAVVIFSKNYASSSWCLNELLEIVNCNDKIVIPVFYGVDPSQVRHQIGDFGKIFEKTCKRQTEQVKNQWKKALTDVANMLGFDSATWDDEAKMIEEIANDVLAKLLLTTPKDFENFVGIEDHIANMSVLLKLEAEEVRMVGIWGSSGIGKTTIARALFNQLSRHFPVSKFIDRAFVYKSREIFSRANPDDHNMKLHLQEKLLSEILRMPDIKIDHLGVLGERLQHQKVLIIVDDLDDQVILDSLVGQTQWFGSGSRIIAVTNNKHFLRAHEIDHIYEVSLPTQQHALAMLCQSAFRKKSPPEGFEMLVVQVARHVDSLPLGL…	1145
NP_001330139	MASSSSSRNWLYDVFLSFRGGDVRVTFRSHFLKELDRKLITAFRDNEIERSHSLWPDLEQAIKDSRIAVVIFSKNYASSSWCLNELLEIVNCNDKIVIPVFYGVDPSQVRHQIGDFGKIFEKTCKRQTEQVKNQWKKALTDVANMLGFDSATWDDEAKMIEEIANDVLAKLLLTTPKDFENFVGIEDHIANMSVLLKLEAEEVRMVGIWGSSGIGKTTIARALFNQLSRHFPVSKFIDRAFVYKSREIFSRANPDDHNMKLHLQEKLLSEILRMPDIKIDHLGVLGERLQHQKVLIIVDDLDDQVILDSLVGQTQWFGSGSRIIAVTNNKHFLRAHEIDHIYEVSLPTQQHALAMLCQSAFRKKSPPEGFEMLVVQVARHVDSLPLGLNVLGSYLRGRD…	1128
NP_001330140	MASSSSSRNWLYDVFLSFRGGDVRVTFRSHFLKELDRKLITAFRDNEIERSHSLWPDLEQAIKDSRIAVVIFSKNYASSSWCLNELLEIVNCNDKIVIPVFYGVDPSQVRHQIGDFGKIFEKTCKRQTEQVKNQWKKALTDVANMLGFDSATWDDEAKMIEEIANDVLAKLLLTTPKDFENFVGIEDHIANMSVLLKLEAEEVRMVGIWGSSGIGKTTIARALFNQLSRHFPVSKFIDRAFVYKSREIFSRANPDDHNMKLHLQEKLLSEILRMPDIKIDHLGVLGERLQHQKVLIIVDDLDDQVILDSLVGQTQWFGSGSRIIAVTNNKHFLRAHEIDHIYEVSLPTQQHALAMLCQSAFRKKSPPEGFEMLVVQVARHVDSLPLGLNVLGSYLRGRD…	1134
NP_001330254	MSNVLYPPRQTPYFSSIPLLTISISIVFVLSFLLLSLSLSMASSSSSRNWLYDVFLSFRGGDVRVTFRSHFLKEFDRKLITAFRDNEIERSHSLWPDLEQAIKDSRIAVVVFSKNYASSSWCLNELLEIVNCNDKIIIPVFYGVDPSQVRYQIGDFGRIFEKTCKRQTEEVKNQWKKALTLVANMLGFDSAKWDDEAKMIEEIANDVLRKLLLTTSKDFDDFVGLEDHIANMSALLDLESKEVKMVGIWGSSGIGKTTIARALFNNLFRHFQVRKFIDRSFAYKSREIHSSANPDDHNMKLHLQESFLSEILRMPNIKIDDPTALEERLKYQKVLIIIDDLDDIMVLDTLVGQTQWFGYGSRIIVVTNDKHFLTAHGIDHIYEVSFPTDVHACQMLCQS…	583
NP_001330255	MSNVLYPPRQTPYFSSIPLLTISISIVFVLSFLLLSLSLSMASSSSSRNWLYDVFLSFRGGDVRVTFRSHFLKEFDRKLITAFRDNEIERSHSLWPDLEQAIKDSRIAVVVFSKNYASSSWCLNELLEIVNCNDKIIIPVFYGVDPSQVRYQIGDFGRIFEKTCKRQTEEVKNQWKKALTLVANMLGFDSAKWDDEAKMIEEIANDVLRKLLLTTSKDFDDFVGLEDHIANMSALLDLESKEVKMVGIWGSSGIGKTTIARALFNNLFRHFQVRKFIDRSFAYKSREIHSSANPDDHNMKLHLQESFLSEILRMPNIKIDDPTALEERLKYQKVLIIIDDLDDIMVLDTLVGQTQWFGYGSRIIVVTNDKHFLTAHGIDHIYEVSFPTDVHACQMLCQS…	644
NP_001330256	MASSSSSRNWLYDVFLSFRGGDVRVTFRSHFLKEFDRKLITAFRDNEIERSHSLWPDLEQAIKDSRIAVVVFSKNYASSSWCLNELLEIVNCNDKIIIPVFYGVDPSQVRYQIGDFGRIFEKTCKRQTEEVKNQWKKALTLVANMLGFDSAKWDDEAKMIEEIANDVLRKLLLTTSKDFDDFVGLEDHIANMSALLDLESKEVKMVGIWGSSGIGKTTIARALFNNLFRHFQVRKFIDRSFAYKSREIHSSANPDDHNMKLHLQESFLSEILRMPNIKIDDPTALEERLKYQKVLIIIDDLDDIMVLDTLVGQTQWFGYGSRIIVVTNDKHFLTAHGIDHIYEVSFPTDVHACQMLCQSAFKQNYAPEGFGDLVVDVVRHACSFPLGLNLLGKYLRGRN…	604
NP_001330257	MVNTCVAVIKSSYLSAVMSNVLYPPRQTPYFSSIPLLTISISIVFVLSFLLLSLSLSMASSSSSRNWLYDVFLSFRGGDVRVTFRSHFLKEFDRKLITAFRDNEIERSHSLWPDLEQAIKDSRIAVVVFSKNYASSSWCLNELLEIVNCNDKIIIPVFYGVDPSQVRYQIGDFGRIFEKTCKRQTEEVKNQWKKALTLVANMLGFDSAKWDDEAKMIEEIANDVLRKLLLTTSKDFDDFVGLEDHIANMSALLDLESKEVKMVGIWGSSGIGKTTIARALFNNLFRHFQVRKFIDRSFAYKSREIHSSANPDDHNMKLHLQESFLSEILRMPNIKIDDPTALEERLKYQKVLIIIDDLDDIMVLDTLVGQTQWFGYGSRIIVVTNDKHFLTAHGIDHIY…	600
NP_001330258	MVNTCVAVIKSSYLSAVMSNVLYPPRQTPYFSSIPLLTISISIVFVLSFLLLSLSLSMASSSSSRNWLYDVFLSFRGGDVRVTFRSHFLKEFDRKLITAFRDNEIERSHSLWPDLEQAIKDSRIAVVVFSKNYASSSWCLNELLEIVNCNDKIIIPVFYGVDPSQVRYQIGDFGRIFEKTCKRQTEEVKNQWKKALTLVANMLGFDSAKWDDEAKMIEEIANDVLRKLLLTTSKDFDDFVGLEDHIANMSALLDLESKEVKMVGIWGSSGIGKTTIARALFNNLFRHFQVRKFIDRSFAYKSREIHSSANPDDHNMKLHLQESFLSEILRMPNIKIDDPTALEERLKYQKVLIIIDDLDDIMVLDTLVGQTQWFGYGSRIIVVTNDKHFLTAHGIDHIY…	661
NP_001330259	MSNVLYPPRQTPYFSSIPLLTISISIVFVLSFLLLSLSLSMASSSSSRNWLYDVFLSFRGGDVRVTFRSHFLKEFDRKLITAFRDNEIERSHSLWPDLEQAIKDSRIAVVVFSKNYASSSWCLNELLEIVNCNDKIIIPVFYGVDPSQVRYQIGDFGRIFEKTCKRQTEEVKNQWKKALTLVANMLGFDSAKWDDEAKMIEEIANDVLRKLLLTTSKDFDDFVGLEDHIANMSALLDLESKEVKMVGIWGSSGIGKTTIARALFNNLFRHFQVRKFIDRSFAYKSREIHSSANPDDHNMKLHLQESFLSEILRMPNIKIDDPTALEERLKYQKVLIIIDDLDDIMVLDTLVGQTQWFGYGSRIIVVTNDKHFLTAHGIDHIYEVSFPTDVHACQMLCQS…	583
NP_001330323	MIEKISIDVSNILNRSSPSRDFDDLIGMEAHMEKMKSLLSLHSNEVKMIGIWGPSGIGKTTIARVLYNRFSGDFGLSVFMDNIKELMHTRPVGSDDYSAKLHLQNQLMSEITNHKETKITHLGVVPDRLKDNKVLIVLDSIDQSIQLDAIAKETQWFGPGSRIIITTQDQKLLEAHDINNIYKVEFPSKYEAFQIFCTYAFGQNFPKDGFEKLAWEVTDLLGELPLGLRVMGSHFRRMSKDDWVIALPRLKTRLDANIQSILKFSYDALSPEDKDLFLHIACLFNNEEIVKVEDYLALDFLDARHGLHLLAEKSLIDLEGVNYKVLKMHNLLEQLGKEIVRYHPAHHSIREPEKRQFLVDTKDICEVLADGTGSKSIKGICFDLDNLSGRLNISERAFE…	853
NP_001330479	MISIVVFSKKYASSTWCLNELVEIHKCYKELTQIVIPIFYEVDPSDVRKQTREFGEFFKVTCVGKTEDVKQQWIEALEEVASIAGHDSKNWPNEANMIEHIAKDVLNKLIATSSSNCFGDLVGIEAHLKAVKSILCLESEEARMVGILGPSGIGKTTIARILYSKLSSQFDYHVFGSFKRTNQDNYGMKLSWEEQFLSEILDQKDLKISQLGVVKQRLKHKKVLIVLDDVDNLELLKTLVGQTGWFGPGSRIIVTTQDRILLKSHKIDHIYEVGYPSRKLALRILCRSAFDRNSPPDGFMQLANEVTELVGNLPLALNIMGSSLKGRDKEEWIEMMPSLRNSLVDGEILKTLRVSYDRLHGNYQEIFLYIACLLNCCGVEYIISMLGDNAIIGLKILAE…	1165
NP_001330480	MISIVVFSKKYASSTWCLNELVEIHKCYKELTQIVIPIFYEVDPSDVRKQTREFGEFFKVTCVGKTEDVKQQWIEALEEVASIAGHDSKNWPNEANMIEHIAKDVLNKLIATSSSNCFGDLVGIEAHLKAVKSILCLESEEARMVGILGPSGIGKTTIARILYSKLSSQFDYHVFGSFKRTNQDNYGMKLSWEEQFLSEILDQKDLKISQLGVVKQRLKHKKVLIVLDDVDNLELLKTLVGQTGWFGPGSRIIVTTQDRILLKSHKIDHIYEVGYPSRKLALRILCRSAFDRNSPPDGFMQLANEVTELVGNLPLALNIMGSSLKGRDKEEWIEMMPSLRNSLVDGEILKTLRVSYDRLHGNYQEIFLYIACLLNCCGVEYIISMLGDNAIIGLKILAE…	889
NP_001330481	MISIVVFSKKYASSTWCLNELVEIHKCYKELTQIVIPIFYEVDPSDVRKQTREFGEFFKVTCVGKTEDVKQQWIEALEEVASIAGHDSKNWPNEANMIEHIAKDVLNKLIATSSSNCFGDLVGIEAHLKAVKSILCLESEEARMVGILGPSGIGKTTIARILYSKLSSQFDYHVFGSFKRTNQDNYGMKLSWEEQFLSEILDQKDLKISQLGVVKQRLKHKKVLIVLDDVDNLELLKTLVGQTGWFGPGSRIIVTTQDRILLKSHKIDHIYEVGYPSRKLALRILCRSAFDRNSPPDGFMQLANEVTELVGNLPLALNIMGSSLKGRDKEEWIEMMPSLRNSLVDGEILKTLRVSYDRLHGNYQEIFLYIACLLNCCGVEYIISMLGDNAIIGLKILAE…	1165
NP_001330640	MAQGRERIPERWTYDVFVSFRGADVRKNFLSHLYDSLRRCGISTFMDDVELQRGEYISPELLNAIETSKILIVVLTKDYASSAWCLDELVHIMKSHKNNPSHMVFPIFLYVDPSDIRWQQGSYAKSFSKHKNSHPLNKLKDWREALTKVANISGWDIKNRNEAECIADITREILKRLPCQYLHVPSYAVGLRSRLQHISSLLSIGSDGVRVIVIYGMGGIGKTTLAKVAFNEFSHLFEGSSFLENFREYSKKPEGRTHLQHQLLSDILRRNDIEFKGLDHAVKERFRSKRVLLVVDDVDDVHQLNSAAIDRDCFGHGSRIIITTRNMHLLKQLRAEGSYSPKELDGDESLELFSWHAFRTSEPPKEFLQHSEEVVTYCAGLPLAVEVLGAFLIERSIRE…	1188
NP_001330641	MAQGRERIPERWTYDVFVSFRGADVRKNFLSHLYDSLRRCGISTFMDDVELQRGEYISPELLNAIETSKILIVVLTKDYASSAWCLDELVHIMKSHKNNPSHMVFPIFLYVDPSDIRWQQGSYAKSFSKHKNSHPLNKLKDWREALTKVANISGWDIKNRNEAECIADITREILKRLPCQYLHVPSYAVGLRSRLQHISSLLSIGSDGVRVIVIYGMGGIGKTTLAKVAFNEFSHLFEGSSFLENFREYSKKPEGRTHLQHQLLSDILRRNDIEFKGLDHAVKERFRSKRVLLVVDDVDDVHQLNSAAIDRDCFGHGSRIIITTRNMHLLKQLRAEGSYSPKELDGDESLELFSWHAFRTSEPPKEFLQHSEEVVTYCAGLPLAVEVLGAFLIERSIRE…	1125
NP_001330712	MDSSCFLVYRIFRFRKRNKNISSSLSSSSPPSSLSQNWLHPVFLSFRGEDVRKGLLSHIQKEFQRNGITPFIDNEMKRGGSIGPELLQAIRGSKIAIILLSRNYGSSKWCLDELVEIMKCREELGQTVMTVFYDVDPSDVRKQKGDFGKVFKKTCVGRPEEMVQRWKQALTSAANILGEDSRNWENEADMIIKISKDVSDVLSFTPSKDFDEFVGIEAHTTEITSLLQLDLEEVRMIGIWGPAGIGKTTISRVLYNKLFHQFQLGAIIDNIKVRYPRPCHDEYSAKLQLQKELLSQMINQKDMVVPHLGVAQERLKDKKVLLVLDDVDGLVQLDAMAKDVQWFGLGSRIIVVTQDLKLLKAHGIKYIYKVDFPTSDEALEIFCMYAFGEKSPKVGFEQI…	1140
NP_001330713	MDSSCFLVYRIFRFRKRNKNISSSLSSSSPPSSLSQNWLHPVFLSFRGEDVRKGLLSHIQKEFQRNGITPFIDNEMKRGGSIGPELLQAIRGSKIAIILLSRNYGSSKWCLDELVEIMKCREELGQTVMTVFYDVDPSDVRKQKGDFGKVFKKTCVGRPEEMVQRWKQALTSAANILGEDSRNWENEADMIIKISKDVSDVLSFTPSKDFDEFVGIEAHTTEITSLLQLDLEEVRMIGIWGPAGIGKTTISRVLYNKLFHQFQLGAIIDNIKVRYPRPCHDEYSAKLQLQKELLSQMINQKDMVVPHLGVAQERLKDKKVLLVLDDVDGLVQLDAMAKDVQWFGLGSRIIVVTQDLKLLKAHGIKYIYKVDFPTSDEALEIFCMYAFGEKSPKVGFEQI…	1170
NP_001330714	MDSSCFLVYRIFRFRKRNKNISSSLSSSSPPSSLSQNWLHPVFLSFRGEDVRKGLLSHIQKEFQRNGITPFIDNEMKRGGSIGPELLQAIRGSKIAIILLSRNYGSSKWCLDELVEIMKCREELGQTVMTVFYDVDPSDVRKQKGDFGKVFKKTCVGRPEEMVQRWKQALTSAANILGEDSRNWENEADMIIKISKDVSDVLSFTPSKDFDEFVGIEAHTTEITSLLQLDLEEVRMIGIWGPAGIGKTTISRVLYNKLFHQFQLGAIIDNIKVRYPRPCHDEYSAKLQLQKELLSQMINQKDMVVPHLGVAQERLKDKKVLLVLDDVDGLVQLDAMAKDVQWFGLGSRIIVVTQDLKLLKAHGIKYIYKVDFPTSDEALEIFCMYAFGEKSPKVGFEQI…	1162
NP_001330749	MVGLEAHLTKLDSFLCLESDDVKMIGIWGPAGIGKTTIARALFNQLSTGFRLSCFMGTIDVNDYDSKLCLQNKLLSKILNQKDMKIHHLGAIEEWLHNQRVLIVLDDVDDLEQLEVLAKESSWFGHGSRIIVSLNDRKILKAHGINDIYDVDFPSEEEALEILCLSAFKQNSPQDGFEEVAKRVVELCGKLPLGLRVVGSSFYGESEDEWRIQLYGIETNLDRKIENVLRVGYDKLSERHQSLFLHIACFFNHKSVDYVTTMLADSTLDVENGLKTLAAKSLVSTNGWITMHCLLQQLGRQVVVQQGDPGKRQFLVEAKEIRDVLANETGTESVIGISFDISKIETLSISKRAFNRMRNLKFLNFYNGSVSLLEDMEYLPRLRLLYWGSYPRKSLPLTF…	920
NP_001330750	MVGLEAHLTKLDSFLCLESDDVKMIGIWGPAGIGKTTIARALFNQLSTGFRLSCFMGTIDVNDYDSKLCLQNKLLSKILNQKDMKIHHLGAIEEWLHNQRVLIVLDDVDDLEQLEVLAKESSWFGHGSRIIVSLNDRKILKAHGINDIYDVDFPSEEEALEILCLSAFKQNSPQDGFEEVAKRVVELCGKLPLGLRVVGSSFYGESEDEWRIQLYGIETNLDRKIENVLRVGYDKLSERHQSLFLHIACFFNHKSVDYVTTMLADSTLDVENGLKTLAAKSLVSTNGWITMHCLLQQLGRQVVVQQGDPGKRQFLVEAKEIRDVLANETGTESVIGISFDISKIETLSISKRAFNRMRNLKFLNFYNGSVSLLEDMEYLPRLRLLYWGSYPRKSLPLTF…	897
NP_001330751	MVGLEAHLTKLDSFLCLESDDVKMIGIWGPAGIGKTTIARALFNQLSTGFRLSCFMGTIDVNDYDSKLCLQNKLLSKILNQKDMKIHHLGAIEEWLHNQRVLIVLDDVDDLEQLEVLAKESSWFGHGSRIIVSLNDRKILKAHGINDIYDVDFPSEEEALEILCLSAFKQNSPQDGFEEVAKRVVELCGKLPLGLRVVGSSFYGESEDEWRIQLYGIETNLDRKIENVLRVGYDKLSERHQSLFLHIACFFNHKSVDYVTTMLADSTLDVENGLKTLAAKSLVSTNGWITMHCLLQQLGRQVVVQQGDPGKRQFLVEAKEIRDVLANETGTESVIGISFDISKIETLSISKRAFNRMRNLKFLNFYNGSVSLLEDMEYLPRLRLLYWGSYPRKSLPLTF…	920
NP_001330752	MVGLEAHLTKLDSFLCLESDDVKMIGIWGPAGIGKTTIARALFNQLSTGFRLSCFMGTIDVNDYDSKLCLQNKLLSKILNQKDMKIHHLGAIEEWLHNQRVLIVLDDVDDLEQLEVLAKESSWFGHGSRIIVSLNDRKILKAHGINDIYDVDFPSEEEALEILCLSAFKQNSPQDGFEEVAKRVVELCGKLPLGLRVVGSSFYGESEDEWRIQLYGIETNLDRKIENVLRVGYDKLSERHQSLFLHIACFFNHKSVDYVTTMLADSTLDVENGLKTLAAKSLVSTNGWITMHCLLQQLGRQVVVQQGDPGKRQFLVEAKEIRDVLANETGTESVIGISFDISKIETLSISKRAFNRMRNLKFLNFYNGSVSLLEDMEYLPRLRLLYWGSYPRKSLPLTF…	897
NP_001330753	MVGLEAHLTKLDSFLCLESDDVKMIGIWGPAGIGKTTIARALFNQLSTGFRLSCFMGTIDVNDYDSKLCLQNKLLSKILNQKDMKIHHLGAIEEWLHNQRVLIVLDDVDDLEQLEVLAKESSWFGHGSRIIVSLNDRKILKAHGINDIYDVDFPSEEEALEILCLSAFKQNSPQDGFEEVAKRVVELCGKLPLGLRVVGSSFYGESEDEWRIQLYGIETNLDRKIENVLRVGYDKLSERHQSLFLHIACFFNHKSVDYVTTMLADSTLDVENGLKTLAAKSLVSTNGWITMHCLLQQLGRQVVVQQGDPGKRQFLVEAKEIRDVLANETGTESVIGISFDISKIETLSISKRAFNRMRNLKFLNFYNGSVSLLEDMEYLPRLRLLYWGSYPRKSLPLTF…	920
NP_001330754	MVGLEAHLTKLDSFLCLESDDVKMIGIWGPAGIGKTTIARALFNQLSTGFRLSCFMGTIDVNDYDSKLCLQNKLLSKILNQKDMKIHHLGAIEEWLHNQRVLIVLDDVDDLEQLEVLAKESSWFGHGSRIIVSLNDRKILKAHGINDIYDVDFPSEEEALEILCLSAFKQNSPQDGFEEVAKRVVELCGKLPLGLRVVGSSFYGESEDEWRIQLYGIETNLDRKIENVLRVGYDKLSERHQSLFLHIACFFNHKSVDYVTTMLADSTLDVENGLKTLAAKSLVSTNGWITMHCLLQQLGRQVVVQQGDPGKRQFLVEAKEIRDVLANETGTESVIGISFDISKIETLSISKRAFNRMRNLKFLNFYNGSVSLLEDMEYLPRLRLLYWGSYPRKSLPLTF…	920
NP_001330755	MVGLEAHLTKLDSFLCLESDDVKMIGIWGPAGIGKTTIARALFNQLSTGFRLSCFMGTIDVNDYDSKLCLQNKLLSKILNQKDMKIHHLGAIEEWLHNQRVLIVLDDVDDLEQLEVLAKESSWFGHGSRIIVSLNDRKILKAHGINDIYDVDFPSEEEALEILCLSAFKQNSPQDGFEEVAKRVVELCGKLPLGLRVVGSSFYGESEDEWRIQLYGIETNLDRKIENVLRVGYDKLSERHQSLFLHIACFFNHKSVDYVTTMLADSTLDVENGLKTLAAKSLVSTNGWITMHCLLQQLGRQVVVQQGDPGKRQFLVEAKEIRDVLANETGTESVIGISFDISKIETLSISKRAFNRMRNLKFLNFYNGSVSLLEDMEYLPRLRLLYWGSYPRKSLPLTF…	920
NP_001330758	MDKKEETKQPDNIIYDKNDSSVASFISYLMAGFGCRGIKQFLGIYLVILSRDYASSVLCLENLELCCDDKKSYEVVPVFYGVSRSDVRQQSGPFSDAFTKLERSNPADHVTKWRRMFAKIAELKGHEYDEELSEESEFVEEIVEDVYELLNPTEEIRIHSRQLDIQNLLCKQQWGLRTLGILGKPGIGKTTLARAVFRRMVGGYDASHFVKDFHTRYSEMTLEPLPAHFLCMTQVEEFDLNNSGSEQCHRQKRVLIVLDDVRNEQDAMSFLGEIDQFGPGSLIIITSRDRQVLEKCHLNEIYELNGLNGEDARKLFTRCAFGKDVIVKNLPMIVIKGFEGNPSALRSYANKFKGKTTEDSMRILFKDAVFNTKKNTSMCIYSNIAIHEHKSIFLNKTVL…	811
NP_001330914	MLNVLYPPRQTHYLSSISLLKISISKVFVSSFLLLTLSMASSSSSRNWVYDVFLSFSGKDVRVTFRSHFLKELDRKLISAFRDNEIERSHSLWPDLEQAIKDSRIAVVVFSKNYASSSWCLNELLEIVNCNDKIIIPVFYGVDPSQVRYQIGEFGSIFEKTCKRQTEEVKNQWKKALTDVANMLGFDSAKWDDEAKMIEEIANDVLAKLLLTSSTDSAENSIGIEDHIANMSVLLKLEAEEVRMVGIWGSSGIGKTTIARALFNQLSRHFPVSKFIDRAFVYKSRETYKGANPDDPNMKLHLQGCFLSEILGKKDIKIDHLGALGERLKHQKTLIIIDDLDDLVVLDSLVGKTNWFGCGSRIIVITNNKQFLRAHGIDHIYEVSLPSKERAQEMFCQSA…	1206
NP_001330960	MAASSSSTGLPPQHQVFINFRGEDLRLGFVSHLVEALENDNIKVFIDNYADKGEPLETLLTKIHDSKIALAIFSGKYTESTWCLRELAMIKDCVEKGKLVAIPIFYKVDPSTVRGVRGQFGDAFRDLEERDVIKKKEWKQALKWIPGLIGITVHDKSPESEILNEIVKEVKKVLKKVSLEGSQKVVSVDPSQSIDTLSSVGGEKDKTFGIKQRLKELEEKLDLVKYKGTRVIGVVGMPGIGKTTLVKELYKTWQGKFSRYALIDQIRGKSNNFRLECLPTLLLEKLLPELNNPQLDSIEEPYKTHKGLLRERKVLVVLDDVSRREQIYALLGKYDLHSKHEWIKDGSRIIIATNDISSLKGLVHDTYVVRQLNHRDGLQLFRYHAFHYDQATPPKVDFM…	1165
NP_001331020	MVDWLSLLPWNKIFTAACGCFLSDSNYIHLMESNLDALQKTMEELKNGRDDLLARVSIEEDKGLQRLALVNGWLSRVQIVESEFKDLLEAMSIETGRLCLFGYCSEDCISSYNYGGKVMKNLEEVKELLSKKNFEVVAQKIIPKAEKKHIQTTVGLDTMVGIAWESLIDDEIRTLGLYGMGGIGKTTLLESLNNKFVELESEFDVVIWVVVSKDFQLEGIQDQILGRLRPDKEWERETESKKASLINNNLKRKKFVLLLDDLWSEVDLIKIGVPPPSRENGSKIVFTTRSKEVCKHMKADKQIKVDCLSPDEAWELFRLTVGDIILRSHQDIPALARIVAAKCHGLPLALNVIGKAMVCKETVQEWRHAINVLNSPGHKFPGMEERILPILKFSYDSLK…	848
NP_001331021	MVDWLSLLPWNKIFTAACGCFLSDSNYIHLMESNLDALQKTMEELKNGRDDLLARVSIEEDKGLQRLALVNGWLSRVQIVESEFKDLLEAMSIETGRLCLFGYCSEDCISSYNYGGKVMKNLEEVKELLSKKNFEVVAQKIIPKAEKKHIQTTVGLDTMVGIAWESLIDDEIRTLGLYGMGGIGKTTLLESLNNKFVELESEFDVVIWVVVSKDFQLEGIQDQILGRLRPDKEWERETESKKASLINNNLKRKKFVLLLDDLWSEVDLIKIGVPPPSRENGSKIVFTTRSKEVCKHMKADKQIKVDCLSPDEAWELFRLTVGDIILRSHQDIPALARIVAAKCHGLPLALNVIGKAMVCKETVQEWRHAINVLNSPGHKFPGMEERILPILKFSYDSLK…	848
NP_001331022	MVDWLSLLPWNKIFTAACGCFLSDSNYIHLMESNLDALQKTMEELKNGRDDLLARVSIEEDKGLQRLALVNGWLSRVQIVESEFKDLLEAMSIETGRLCLFGYCSEDCISSYNYGGKVMKNLEEVKELLSKKNFEVVAQKIIPKAEKKHIQTTVGLDTMVGIAWESLIDDEIRTLGLYGMGGIGKTTLLESLNNKFVELESEFDVVIWVVVSKDFQLEGIQDQILGRLRPDKEWERETESKKASLINNNLKRKKFVLLLDDLWSEVDLIKIGVPPPSRENGSKIVFTTRSKEVCKHMKADKQIKVDCLSPDEAWELFRLTVGDIILRSHQDIPALARIVAAKCHGLPLALNVIGKAMVCKETVQEWRHAINVLNSPGHKFPGMEERILPILKFSYDSLK…	848
NP_001331068	MAEGFVSFGLEKLWDLLSRESERLQGIDEQLDGLKRQLRSLQSLLKDADAKKHGSDRVRNFLEDVKDLVFDAEDIIESYVLNKLRGEGKGVKKHVRRLARFLTDRHKVASDIEGITKRISDVIGEMQSFGIQQIIDGVRSLSLQERQRVQREIRQTYPDSSESDLVGVEQSVEELVGHLVENDIYQVVSIAGMGGIGKTTLARQVFHHDLVRRHFDGFAWVCVSQQFTLKHVWQRILQELQPHDGNILQMDESALQPKLFQLLETGRYLLVLDDVWKKEDWDRIKAVFPRKRGWKMLLTSRNEGVGIHADPTCLTFRASILNPEESWKLCERIVFPRRDETEVRLDEEMEAMGKEMVTHCGGLPLAVKALGGLLANKHTVPEWKRVSDNIGSQIVGGSC…	908
NP_001331069	MAEGFVSFGLEKLWDLLSRESERLQGIDEQLDGLKRQLRSLQSLLKDADAKKHGSDRVRNFLEDVKDLVFDAEDIIESYVLNKLRGEGKGVKKHVRRLARFLTDRHKVASDIEGITKRISDVIGEMQSFGIQQIIDGVRSLSLQERQRVQREIRQTYPDSSESDLVGVEQSVEELVGHLVENDIYQVVSIAGMGGIGKTTLARQVFHHDLVRRHFDGFAWVCVSQQFTLKHVWQRILQELQPHDGNILQMDESALQPKLFQLLETGRYLLVLDDVWKKEDWDRIKAVFPRKRGWKMLLTSRNEGVGIHADPTCLTFRASILNPEESWKLCERIVFPRRDETEVRLDEEMEAMGKEMVTHCGGLPLAVKALGGLLANKHTVPEWKRVSDNIGSQIVGGSC…	908
NP_001331070	MAEGFVSFGLEKLWDLLSRESERLQGIDEQLDGLKRQLRSLQSLLKDADAKKHGSDRVRNFLEDVKDLVFDAEDIIESYVLNKLRGEGKGVKKHVRRLARFLTDRHKVASDIEGITKRISDVIGEMQSFGIQQIIDGVRSLSLQERQRVQREIRQTYPDSSESDLVGVEQSVEELVGHLVENDIYQVVSIAGMGGIGKTTLARQVFHHDLVRRHFDGFAWVCVSQQFTLKHVWQRILQELQPHDGNILQMDESALQPKLFQLLETGRYLLVLDDVWKKEDWDRIKAVFPRKRGWKMLLTSRNEGVGIHADPTCLTFRASILNPEESWKLCERIVFPRRDETEVRLDEEMEAMGKEMVTHCGGLPLAVKALGGLLANKHTVPEWKRVSDNIGSQIVGGSC…	908
NP_001331071	MAEGFVSFGLEKLWDLLSRESERLQGIDEQLDGLKRQLRSLQSLLKDADAKKHGSDRVRNFLEDVKDLVFDAEDIIESYVLNKLRGEGKGVKKHVRRLARFLTDRHKVASDIEGITKRISDVIGEMQSFGIQQIIDGVRSLSLQERQRVQREIRQTYPDSSESDLVGVEQSVEELVGHLVENDIYQVVSIAGMGGIGKTTLARQVFHHDLVRRHFDGFAWVCVSQQFTLKHVWQRILQELQPHDGNILQMDESALQPKLFQLLETGRYLLVLDDVWKKEDWDRIKAVFPRKRGWKMLLTSRNEGVGIHADPTCLTFRASILNPEESWKLCERIVFPRRDETEVRLDEEMEAMGKEMVTHCGGLPLAVKALGGLLANKHTVPEWKRVSDNIGSQIVGGSC…	908
NP_001331072	MAEGFVSFGLEKLWDLLSRESERLQGIDEQLDGLKRQLRSLQSLLKDADAKKHGSDRVRNFLEDVKDLVFDAEDIIESYVLNKLRGEGKGVKKHVRRLARFLTDRHKVASDIEGITKRISDVIGEMQSFGIQQIIDGVRSLSLQERQRVQREIRQTYPDSSESDLVGVEQSVEELVGHLVENDIYQVVSIAGMGGIGKTTLARQVFHHDLVRRHFDGFAWVCVSQQFTLKHVWQRILQELQPHDGNILQMDESALQPKLFQLLETGRYLLVLDDVWKKEDWDRIKAVFPRKRGWKMLLTSRNEGVGIHADPTCLTFRASILNPEESWKLCERIVFPRRDETEVRLDEEMEAMGKEMVTHCGGLPLAVKALGGLLANKHTVPEWKRVSDNIGSQIVGGSC…	908
NP_001331309	MASSRNWVYDVFPSFSGTDVRRNFLSHLLKGLHKSVNSFRDQNMERSQSLDPMLKQAIRDSRIALVVFSKNYASSSWCLNELLEIVKCKEEFGQMVIPIFYCLDPSHVRHQDGDFGKNFEETCGRNTEEEKIQWEKALTDVANLAGFDSVTWDDEAKMIEEIANDVSGKLLSTSSTDSAENSIGIEDHIANMSVLLQLEAEEVRMVGIWGSSGIGKTTIARALFNQLSRHFPVSKFIDRAFVYKSRETYKGANPDDPNMKLHLQGCFLSEILGKKDIKIDHLGALGERLKHQKTLIIIDDLDDLVVLDSLVGKTNWFGCGSRIIVITNNKQFLRAHGIDHIYEVSLPSKERAQEMFCQSAFGENSPPEGFEELVVEIAWLAGSLPLGLTVFGSALRGRK…	1310
NP_001331341	MALSYRNWLYDVFPSFSGEDVRVTFLSHFLKELDRKLISVFKDNDIQRSQSLDPELKLAIRDSRIAIVVFSKNYAASSWCLDELLEIVKCKEEFGQIVIPVFYGLDPCHVRKQSGEFGIVFENTCQTKTDDEIQKWRRALTDVANILGFHSSNWDNEATMVEDIANDVLAKLNLTTTSNDFEGFVGIEGHIAKISLMLCLECKQVRMFGIWGPSGIGKTTIARALFSRISRHFQGSVFLDRAFVSKSMEIYSGGNVDNYNAKLHLQGKFLSEILRAKDIKISNLGVVGERLKHMKVLIFIDDLDDQVVLDALASKPHWFGCGSRIIVITKDKQFFRAHGIGLFYEVGLPSDKLALEMFSQSAFRQNSPPPGFTELASEVSKRSGNLPLALNVLGSHLRG…	869
NP_001331342	MALSYRNWLYDVFPSFSGEDVRVTFLSHFLKELDRKLISVFKDNDIQRSQSLDPELKLAIRDSRIAIVVFSKNYAASSWCLDELLEIVKCKEEFGQIVIPVFYGLDPCHVRKQSGEFGIVFENTCQTKTDDEIQKWRRALTDVANILGFHSSNWDNEATMVEDIANDVLAKLNLTTTSNDFEGFVGIEGHIAKISLMLCLECKQVRMFGIWGPSGIGKTTIARALFSRISRHFQGSVFLDRAFVSKSMEIYSGGNVDNYNAKLHLQGKFLSEILRAKDIKISNLGVVGERLKHMKVLIFIDDLDDQVVLDALASKPHWFGCGSRIIVITKDKQFFRAHGIGLFYEVGLPSDKLALEMFSQSAFRQNSPPPGFTELASEVSKRSGNLPLALNVLGSHLRG…	1010
NP_001331343	MALSYRNWLYDVFPSFSGEDVRVTFLSHFLKELDRKLISVFKDNDIQRSQSLDPELKLAIRDSRIAIVVFSKNYAASSWCLDELLEIVKCKEEFGQIVIPVFYGLDPCHVRKQSGEFGIVFENTCQTKTDDEIQKWRRALTDVANILGFHSSNWDNEATMVEDIANDVLAKLNLTTTSNDFEGFVGIEGHIAKISLMLCLECKQVRMFGIWGPSGIGKTTIARALFSRISRHFQGSVFLDRAFVSKSMEIYSGGNVDNYNAKLHLQGKFLSEILRAKDIKISNLGVVGERLKHMKVLIFIDDLDDQVVLDALASKPHWFGCGSRIIVITKDKQFFRAHGIGLFYEVGLPSDKLALEMFSQSAFRQNSPPPGFTELASEVSKRSGNLPLALNVLGSHLRG…	902
NP_001331467	MASLPSSSSSSSSTVWKTDVFVSFRGEDVRKTFVSHLFCEFDRMGIKAFRDDLDLQRGKSISPELIDAIKGSRFAIVVVSRNYAASSWCLDELLKIMECNKDTIVPIFYEVDPSDVRRQRGSFGEDVESHSDKEKVGKWKEALKKLAAISGEDSRNWRDDSKLIKKIVKDISDKLVSTSWDDSKGLIGMSSHMDFLQSMISIVDKDVRMLGIWGMGGVGKTTIAKYLYNQLSGQFQVHCFMENVKEVCNRYGVRRLQVEFLCRMFQERDKEAWSSVSCCNIIKERFRHKMVFIVLDDVDRSEQLNELVKETGWFGPGSRIIVTTRDRHLLLSHGINLVYKVKCLPKKEALQLFCNYAFREEIILPHGFEELSVQAVNYASGLPLALRVLGSFLYRRSQI…	1295
NP_001331502	MQFVSFVYLHFYEPHIDISVIPFFDFQRFYKQVFFFFLDSGFCLRSERMNDWASLGIGSIGEAVFSKLLKVVIDEAKKFKAFKPLSKDLVSTMEILFPLTQKIDSMQKELDFGVKELKELRDTIERADVAVRKFPRVKWYEKSKYTRKIERINKDMLKFCQIDLQLLQHRNQLTLLGLTGNLVNSVDGLSKRMDLLSVPAPVFRDLCSVPKLDKVIVGLDWPLGELKKRLLDDSVVTLVVSAPPGCGKTTLVSRLCDDPDIKGKFKHIFFNVVSNTPNFRVIVQNLLQHNGYNALTFENDSQAEVGLRKLLEELKENGPILLVLDDVWRGADSFLQKFQIKLPNYKILVTSRFDFPSFDSNYRLKPLEDDDARALLIHWASRPCNTSPDEYEDLLQKIL…	591
NP_001331503	MQFVSFVYLHFYEPHIDISVIPFFDFQRFYKQVFFFFLDSGFCLRSERMNDWASLGIGSIGEAVFSKLLKVVIDEAKKFKAFKPLSKDLVSTMEILFPLTQKIDSMQKELDFGVKELKELRDTIERADVAVRKFPRVKWYEKSKYTRKIERINKDMLKFCQIDLQLLQHRNQLTLLGLTGNLVNSVDGLSKRMDLLSVPAPVFRDLCSVPKLDKVIVGLDWPLGELKKRLLDDSVVTLVVSAPPGCGKTTLVSRLCDDPDIKGKFKHIFFNVVSNTPNFRVIVQNLLQHNGYNALTFENDSQAEVGLRKLLEELKENGPILLVLDDVWRGADSFLQKFQIKLPNYKILVTSRFDFPSFDSNYRLKPLEDDDARALLIHWASRPCNTSPDEYEDLLQKIL…	857
NP_001331514	MSSLLCLDSKEVRMVGIWGPSGIGKTTIARALFARLSRHFHCSVYIDRAFVSKSMASYSRANPDDYNMKLHLQETFLSTILGKQNIKIDHLGALGERLKHQKVLLFIDDLDQQVVLNALAGQIQWFGSGSRIIVVTNDKHLLISHGIENIYQVCLPSKELALEMLCRYAFRQNTPPDGFKKLAVEVVRHAGILPLGLNVLGSYLRGRNKRYWMDMLPRLRKGLDGKIQKALRVGYDGLDNKKDEAIFRHIACLFNFEKVNDIRLLLADSDLNFNIGLENLVDKSLVNVRSNIVEMHCLLQEMGREIVRAQSNEAGEREFLMDTEDICDVLDDNIGTKKMLGISLDVDEIDHELNVHEKAFQGMRNLRFLNIYTKALMSGQKIRLHLPENFDYLPPKLKL…	835
NP_001331726	MEEKLDFDSLETKTVGIVGMPGIGKTTLAETLYRKWEHKFERSMFFPDASKMANEHGMCWLQKRLLEELLKDTNLNIGYTTNEHEFCKDVLLLKKVFLVIDNVSSEEQIETLFGKWNWIKNGSKIVITSSDESMLKGFVKDTYVVPSLNSRDSLLWFTNHAFGLDDAQGNLVKLSKHFLNYAKGNPLALGAFGVELCGKDKADWEKRIKTLTLISNKMIQDVLRRRYDELTERQKDIFLDVACFFKSENESYVRHVVNSCDSESTKSWDEITDLKGKFLVNISGGRVEMHDILCTFAKELASQALTEDTRVHLRLWNYQDIMWFLNNELEMENVRGIFLDMSKVPEEMTFDGNIFSNMCNLRYLKIYSSVCHKEGEGIFKFDTVREIQLPLDKVRYLHW…	906
NP_001331782	MIQKIATDVSDKLNLTPSRDFEGMVGMEAHLKRLNSLLCLESDEVKMIGIWGPAGIGKTTIARALFDDRLSSSFQHKCFMGNLKGSIKGVADHDSKLRLQKQLLSKIFKEENMKIHHLGAIRERLHDQRVLIILDDVDDLKQLEVLAKEISWFGSGSRIIGTTEDKKILKAHGIHNIYRVDFPSKKDALEILCLSAFKQSSIPDGFEELANKVAKLCSNLPLGLCVVGASLRGEGNQEWERLLSRIESSLDRDIDDILRIGYDRLLTNDKSLFLHIACFFNYAKVDNVTALLADSNLDVGNGFNTLADRSLVRISTYDDGISVLSDSNLDIVLEQSKEPGKREFIIEPEEIRDVLTNETGTGSVIGISFDTSNIGEVSVSKDAFEGMRNLRFLRIYRLL…	894
NP_001331999	MTSSSSWVKTDGETPQDQVFINFRGVELRKNFVSHLEKGLKRKGINAFIDTDEEMGQELSVLLERIEGSRIALAIFSPRYTESKWCLKELAKMKERTEQKELVVIPIFYKVQPVTVKELKGDFGDKFRELVKSTDKKTKKEWKEALQYVPFLTGIVLDEKSDEDEVINIIIRKVKEILNRRSEGPPSKCSALPPQRHQKRHETFWGIELRIKQLEEKLRFGSDETTRTIGVVGMPGIGKTTLATMLYEKWNDRFLRHVLIRDIHEASEEDGLNYLATKFLQGLLKVENANIESVQAAHEAYKDQLLETKVLVILDNVSNKDQVDALLGERNWIKKGSKILITTSDKSLMIQSLVNDTYEVPPLSDKDAIKHFIRYAFDGNEGAAPGPGQGNFPKLSKDF…	1185
NP_001332026	MEFQRMGITPFVDNEIKRGESIGPELLRAIRGSKIAIILLSRNYASSKWCLDELVEIMKCREEYGQTVMAIFYKVDPSDVKNLTGDFGKVFRKTCAGKPKKDIGRWRQAWEKVATVAGYHSINWDNEAAMIKKIATDISNILINSTPSRDFDGLVGMRAHLEKMKPLLCLDTDEVRIIGIWGPPGIGKTTIARVVYNQLSHSFQLSVFMENIKANYTRPTGSDDYSAKLQLQQMFMSQITKQKDIEIPHLGVAQDRLKDKKVLVVLDGVNQSVQLDAMAKEAWWFGPGSRIIITTQDQKLFRAHGINHIYKVDFPPTEEALQIFCMYAFGQNSPKDGFQNLAWKVINLAGNLPLGLRIMGSYFRGMSREEWKKSLPRLESSLDADIQSILKFSYDALDD…	1107
NP_001332096	MMEVGVGLLGIYGMGGVGKTTLLSQINNKFRTVSNDFDIAIWVVVSKNPTVKRIQEDIGKRLDLYNEGWEQKTENEIASTIKRSLENKKYMLLLDDMWTKVDLANIGIPVPKRNGSKIAFTSRSNEVCGKMGVDKEIEVTCLMWDDAWDLFTRNMKETLESHPKIPEVAKSIARKCNGLPLALNVIGETMARKKSIEEWHDAVGVFSGIEADILSILKFSYDDLKCEKTKSCFLFSALFPEDYEIGKDDLIEYWVGQGIILGSKGINYKGYTIIGTLTRAYLLKESETKEKVKMHDVVREMALWISSGCGDQKQKNVLVVEANAQLRDIPKIEDQKAVRRMSLIYNQIEEACESLHCPKLETLLLRDNRLRKISREFLSHVPILMVLDLSLNPNLIELP…	705
NP_001332097	MMEVGVGLLGIYGMGGVGKTTLLSQINNKFRTVSNDFDIAIWVVVSKNPTVKRIQEDIGKRLDLYNEGWEQKTENEIASTIKRSLENKKYMLLLDDMWTKVDLANIGIPVPKRNGSKIAFTSRSNEVCGKMGVDKEIEVTCLMWDDAWDLFTRNMKETLESHPKIPEVAKSIARKCNGLPLALNVIGETMARKKSIEEWHDAVGVFSGIEADILSILKFSYDDLKCEKTKSCFLFSALFPEDYEIGKDDLIEYWVGQGIILGSKGINYKGYTIIGTLTRAYLLKESETKEKVKMHDVVREMALWISSGCGDQKQKNVLVVEANAQLRDIPKIEDQKAVRRMSLIYNQIEEACESLHCPKLETLLLRDNRLRKISREFLSHVPILMVLDLSLNPNLIELP…	705
NP_001332184	MASSSSSSRNWSYDVFPSFSGEDVRKTFLSHFLRELERKSIITFKDNEMERSQSIAPELVEAIKDSRIAVIVFSKNYASSSWCLNELLEIMRCNKYLGQQVIPVFYYLDPSHLRKQSGEFGEAFKKTCQNQTEEVKNQWKQALTDVSNILGYHSKNCNSEATMIEEISSHILGKLSLTPSNDFEEFVGIKDHIEKVRLLLHLESDEVRMVGIWGTSGIGKTTIARALFSNLSSQFQSSVYIDRAFISKSMEGYGRANPDDYNMKLRLRENFLFEILGKKNMKIGAMEERLKHQKVLIIIDDLDDQDVLDALVGRTQWFGSGSRIIVVTKNKHFLRAHGIDHVYEACLPSEELALEMFCRYAFRKNSPPDGFMELSSEVALRAGNLPLGLKVLGSYLRGR…	1089
NP_001332185	MASSSSSSRNWSYDVFPSFSGEDVRKTFLSHFLRELERKSIITFKDNEMERSQSIAPELVEAIKDSRIAVIVFSKNYASSSWCLNELLEIMRCNKYLGQQVIPVFYYLDPSHLRKQSGEFGEAFKKTCQNQTEEVKNQWKQALTDVSNILGYHSKNCNSEATMIEEISSHILGKLSLTPSNDFEEFVGIKDHIEKVRLLLHLESDEVRMVGIWGTSGIDRAFISKSMEGYGRANPDDYNMKLRLRENFLFEILGKKNMKIGAMEERLKHQKVLIIIDDLDDQDVLDALVGRTQWFGSGSRIIVVTKNKHFLRAHGIDHVYEACLPSEELALEMFCRYAFRKNSPPDGFMELSSEVALRAGNLPLGLKVLGSYLRGRDIEDWMDMMPRLQNDLDGKIEKT…	1100
NP_001332328	MNIYIYGTHMFVYLYHKHRKYKKKVRKSMATSKADEVFIDFSGIETRNSFVSHLSAAFRRRSVSVCLGGDCTDVVTPRKTNEGCKVFVVVFSEDYALSKQCLDTLVEFLERKDDGLVIVPVYYGGVTESMVKQQTERFGVAFTQHQNNYSYDQVAKWRDCLIQTASLPGHELNLQQEDSEFVEKIVADVREVLDATGKIGIYSRLLEIEKLLCKQSLKFYYLGLWGMPGIGKTTIAEAAFKQMSKDFDASFFVEDFHKEYHKGRPYKLREEHLKKVPKGGSIRGPILSFKELREKKVLFVLDDVRNLMDFESFLGGIEGVSPGSVIILTSRDKQVLHQCQVEDVFEVPSLNEEEAVRLFARTAFHKEGPSDAKLMDVSKKVARYAGGNPKALCFYGREL…	655
NP_001332329	MFVYLYHKHRKYKKKVRKSMATSKADEVFIDFSGIETRNSFVSHLSAAFRRRSVSVCLGGDCTDVVTPRKTNEGCKVFVVVFSEDYALSKQCLDTLVEFLERKDDGLVIVPVYYGGVTESMVKQQTERFGVAFTQHQNNYSYDQVAKWRDCLIQTASLPGHELNLQQEDSEFVEKIVADVREVLDATGKIGIYSRLLEIEKLLCKQSLKFYYLGLWGMPGIGKTTIAEAAFKQMSKDFDASFFVEDFHKEYHKGRPYKLREEHLKKVPKGGSIRGPILSFKELREKKVLFVLDDVRNLMDFESFLGGIEGVSPGSVIILTSRDKQVLHQCQVEDVFEVPSLNEEEAVRLFARTAFHKEGPSDAKLMDVSKKVARYAGGNPKALCFYGRELEKKKKPEEM…	716
NP_001332330	MNIYIYGTHMFVYLYHKHRKYKKKVRKSMATSKADEVFIDFSGIETRNSFVSHLSAAFRRRSVSVCLGGDCTDVVTPRKTNEGCKVFVVVFSEDYALSKQCLDTLVEFLERKDDGLVIVPVYYGGVTESMVKQQTERFGVAFTQHQNNYSYDQVAKWRDCLIQTASLPGHELNLQQEDSEFVEKIVADVREVLDATGKIGIYSRLLEIEKLLCKQSLKFYYLGLWGMPGIGKTTIAEAAFKQMSKDFDASFFVEDFHKEYHKGRPYKLREEHLKKVPKGGSIRGPILSFKELREKKVLFVLDDVRNLMDFESFLGGIEGVSPGSVIILTSRDKQVLHQCQVEDVFEVPSLNEEEAVRLFARTAFHKEGPSDAKLMDVSKKVARYAGGNPKALCFYGREL…	725
NP_001332331	MNIYIYGTHMFVYLYHKHRKYKKKVRKSMATSKADEVFIDFSGIETRNSFVSHLSAAFRRRSVSVCLGGDCTDVVTPRKTNEGCKVFVVVFSEDYALSKQCLDTLVEFLERKDDGLVIVPVYYGGVTESMVKQQTERFGVAFTQHQNNYSYDQVAKWRDCLIQTASLPGHELNLQQEDSEFVEKIVADVREVLDATGKIGIYSRLLEIEKLLCKQSLKFYYLGLWGMPGIGKTTIAEAAFKQMSKDFDASFFVEDFHKEYHKGRPYKLREEHLKKVPKGGSIRGPILSFKELREKKVLFVLDDVRNLMDFESFLGGIEGVSPGSVIILTSRDKQVLHQCQVEDVFEVPSLNEEEAVRLFARTAFHKEGPSDAKLMDVSKKVARYAGGNPKALCFYGREL…	536
NP_001332395	MATSSSNVVVHQQQPPPQHKVFINFRGAELRHKFISHLLKALERERINVFIDTRETMGTGLENLFQRIQESKIAIVVISSRYTESQWCLNELVKIKECVEAGTLVVFPVFYKVDVKIVRFLTGSFGEKLETLVLRHSERYEPWKQALEFVTSKTGKRVEENSDEGAEVEQIVEHVKEILRTISGEIPRGRESESPRGEGEGEAEPKTTPSDDSLLHGIETRVEQLKEKLELKSENVTRFIGVVGMPGIGKTTLAKRLFSECGKHFLHKMFLDDVSQKPEPFLDETLHTDLLLGLWKSKNNGRDGNRAKLSIDYIKTQLQGKKVFVVLDNVGDKSQIDKILGGCDWIKAGSRIVITTSSKSVIQGLNSTYLVPGLSSCDALNHFNYHAFSASDGFYQPSF…	1000
NP_001332396	MPGIGKTTLAKRLFSECGKHFLHKMFLDDVSQKPEPFLDETLHTDLLLGLWKSKNNGRDGNRAKLSIDYIKTQLQGKKVFVVLDNVGDKSQIDKILGGCDWIKAGSRIVITTSSKSVIQGLNSTYLVPGLSSCDALNHFNYHAFSASDGFYQPSFTDLAKQFVDYSMGHPSVLKLLARELRSKDESYWKEKLSALANSPSNTIQDVLRIPYDELKEQHKIVFLDIAYFFRFENESYVRRLLGSSAHADASEITDLADKFLIDISGDRVEMNDLLYTFAIGLNSQASSENTTSERRLSKHSEIVDVLMNKAEATKVRGVYLDMFEVKEMGLDSDTFNKMDDLRYLKFYNSHCHRECEAEDSKLNFPEGLEFLPQELRYLNWLKYPEKNLPINFDPKNLID…	1017
NP_001332491	MERIGIYSKLLEIEKMINKQPLDIRCVGIWGMPGIGKTTLAKAVFDQMSGEFDAHCFIEDYTKAIQEKGVYCLLEEQFLKENAGASGTVTKLSLLRDRLNNKRVLVVLDDVRSPLVVESFLGGFDWFGPKSLIIITSKDKSVFRLCRVNQIYEVQGLNEKEALQLFSLCASIDDMAEQNLHEVSMKVIKYANGHPLALNLYGRELMGKKRPPEMEIAFLKLKECPPAIFVDAIKSSYDTLNDREKNIFLDIACFFQGENVDYVMQLLEGCGFFPHVGIDVLVEKSLVTISENRVRMHNLIQDVGRQIINRETRQTKRRSRLWEPCSIKYLLEDKEQNENEEQKTTFERAQVPEEIEGMFLDTSNLSFDIKHVAFDNMLNLRLFKIYSSNPEVHHVNNFL…	1233
NP_001332492	MTESEQIVYISCIEEVRYSFVSHLSKALQRKGVNDVFIDSDDSLSNESQSMVERARVSVMILPGNRTVSLDKLVKVLDCQKNKDQVVVPVLYGVRSSETEWLSALDSKGFSSVHHSRKECSDSQLVKETVRDVYEKLFYMERIGIYSKLLEIEKMINKQPLDIRCVGIWGMPGIGKTTLAKAVFDQMSGEFDAHCFIEDYTKAIQEKGVYCLLEEQFLKENAGASGTVTKLSLLRDRLNNKRVLVVLDDVRSPLVVESFLGGFDWFGPKSLIIITSKDKSVFRLCRVNQIYEVQGLNEKEALQLFSLCASIDDMAEQNLHEVSMKVIKYANGHPLALNLYGRELMGKKRPPEMEIAFLKLKECPPAIFVDAIKSSYDTLNDREKNIFLDIACFFQGENV…	1212
NP_001332515	MAEGVVSFGVQKLWALLNRESERLNGIDEQVDGLKRQLRGLQSLLKDADAKKHGSDRVRNFLEDVKDLVFDAEDIIESYVLNKLRGEGKGVKNHVRRLACFLTDRHKVASDIEGITKRISKVIGEMQSLGIQQQIIDGGRSLSLQDIQREIRQTFPNSSESDLVGVEQSVEELVGPMVEIDNIQVVSISGMGGIGKTTLARQIFHHDLVRRHFDGFAWVCVSQQFTQKHVWQRILQELRPHDGEILQMDEYTIQGKLFQLLETGRYLVVLDDVWKEEDWDRIKEVFPRKRGWKMLLTSRNEGVGLHADPTCLSFRARILNPKESWKLFERIVPRRNETEYEEMEAIGKEMVTYCGGLPLAVKVLGGLLANKHTASEWKRVSENIGAQIVGKSCLDDNSL…	901
NP_001332592	MAEAFVSFGLEKLWDLLSRESERLQGIDGQLDGLKRQLRSLQSLLKDADAKKHGSDRVRNFLEDVKDLVFDAEDIIESYVLNKLSGKGKGVKKHVRRLACFLTDRHKVASDIEGITKRISEVIGEMQSFGIQQIIDGGRSLSLQERQRVQREIRQTYPDSSESDLVGVEQSVKELVGHLVENDVHQVVSIAGMGGIGKTTLARQVFHHDLVRRHFDGFAWVCVSQQFTQKHVWQRILQELQPHDGDILQMDEYALQRKLFQLLEAGRYLVVLDDVWKKEDWDVIKAVFPRKRGWKMLLTSRNEGVGIHADPTCLTFRASILNPEESWKLCERIVFPRRDETEVRLDEEMEAMGKEMVTHCGGLPLAVKALGGLLANKHTVPEWKRVFDNIGSQIVGGSW…	908
NP_172561	MKSLGIQEIIDGASSMSLQERQREQKEIRQTFANSSESDLVGVEQSVEALAGHLVENDNIQVVSISGMGGIGKTTLARQVFHHDMVQRHFDGFAWVFVSQQFTQKHVWQRIWQELQPQNGDISHMDEHILQGKLFKLLETGRYLVVLDDVWKEEDWDRIKAVFPRKRGWKMLLTSRNEGVGIHADPKSFGFKTRILTPEESWKLCEKIVFHRRDETGTLSEVRVDEDMEAMGKEMVTCCGGLPLAVKVLGGLLATKHTVPEWKRVYDNIGPHLAGRSSLDDNLNSIYRVLSLSYENLPMCLKHCFLYLAHFPEYYEIHVKRLFNYLAAEGIITSSDDGTTIQDKGEDYLEELARRNMITIDKNYMFLRKKHCQMHDMMREVCLSKAKEENFLEIFKVST…	727
NP_172685	MGGCVSVSLSCDREVNQFSQWLCVSGSYIQNLSENLASLQKAMGVLNAKRDDVQGRINREEFTGHRRRLAQVQVWLTRIQTIENQFNDLLSTCNAEIQRLCLCGFCSKNVKMSYLYGKRVIVLLREVEGLSSQGVFDIVTEAAPIAEVEELPIQSTIVGQDSMLDKVWNCLMEDKVWIVGLYGMGGVGKTTLLTQINNKFSKLGGGFDVVIWVVVSKNATVHKIQKSIGEKLGLVGKNWDEKNKNQRALDIHNVLRRKKFVLLLDDIWEKVELKVIGVPYPSGENGCKVAFTTHSKEVCGRMGVDNPMEISCLDTGNAWDLLKKKVGENTLGSHPDIPQLARKVSEKCCGLPLALNVIGETMSFKRTIQEWRHATEVLTSATDFSGMEDEILPILKYSY…	885
NP_172686	MGGCFSVSLPCDQVVSQFSQLLCVRGSYIHNLSKNLASLQKAMRMLKARQYDVIRRLETEEFTGRQQRLSQVQVWLTSVLIIQNQFNDLLRSNEVELQRLCLCGFCSKDLKLSYRYGKRVIMMLKEVESLSSQGFFDVVSEATPFADVDEIPFQPTIVGQEIMLEKAWNRLMEDGSGILGLYGMGGVGKTTLLTKINNKFSKIDDRFDVVIWVVVSRSSTVRKIQRDIAEKVGLGGMEWSEKNDNQIAVDIHNVLRRRKFVLLLDDIWEKVNLKAVGVPYPSKDNGCKVAFTTRSRDVCGRMGVDDPMEVSCLQPEESWDLFQMKVGKNTLGSHPDIPGLARKVARKCRGLPLALNVIGEAMACKRTVHEWCHAIDVLTSSAIDFSGMEDEILHVLKYS…	889
NP_172692	MGACLTLSFSCDEVVNQISQGLCINVGYICELSKNVVAMKKDMEVLKKKRDDVKRRVDIEEFTRRRERLSQVQGWLTNVSTVENKFNELLTTNDAELQRLCLFGFCSKNVKMSYLYGKRVVLMLKEIESLSSQGDFDTVTLATPIARIEEMPIQPTIVGQETMLERVWTRLTEDGDEIVGLYGMGGVGKTTLLTRINNKFSEKCSGFGVVIWVVVSKSPDIHRIQGDIGKRLDLGGEEWDNVNENQRALDIYNVLGKQKFVLLLDDIWEKVNLEVLGVPYPSRQNGCKVVFTTRSRDVCGRMRVDDPMEVSCLEPNEAWELFQMKVGENTLKGHPDIPELARKVAGKCCGLPLALNVIGETMACKRMVQEWRNAIDVLSSYAAEFPGMEQILPILKYSY…	894
NP_172693	MGGCVSVQVSCDQLLNHLGRCFCRKLYYIQNIKENLTSLEEAMEDLKALRDDLLRKVQTAEEGGLQRLHQIKVWLKRVKTIESQFNDLDSSRTVELQRLCCCGVGSRNLRLSYDYGRRVFLMLNIVEDLKSKGIFEEVAHPATRAVGEERPLQPTIVGQETILEKAWDHLMDDGTKIMGLYGMGGVGKTTLLTQINNRFCDTDDGVEIVIWVVVSGDLQIHKIQKEIGEKIGFIGVEWNQKSENQKAVDILNFLSKKRFVLLLDDIWKRVELTEIGIPNPTSENGCKIAFTTRCQSVCASMGVHDPMEVRCLGADDAWDLFKKKVGDITLSSHPDIPEIARKVAQACCGLPLALNVIGETMACKKTTQEWDRAVDVSTTYAANFGAVKERILPILKYSY…	884
NP_173041	MGNCVALEISCDQTLNHACGCLFGDRNYILKMEANLEALQNTMQELEERRDDLLRRVVIEEDKGLQRLAQVQGWLSRVKDVCSQVNDLLKAKSIQTERLCLCGYCSKNFISGRNYGINVLKKLKHVEGLLAKGVFEVVAEKIPAPKVEKKHIQTTVGLDAMVGRAWNSLMKDERRTLGLYGMGGVGKTTLLASINNKFLEGMNGFDLVIWVVVSKDLQNEGIQEQILGRLGLHRGWKQVTEKEKASYICNILNVKKFVLLLDDLWSEVDLEKIGVPPLTRENGSKIVFTTRSKDVCRDMEVDGEMKVDCLPPDEAWELFQKKVGPIPLQSHEDIPTLARKVAEKCCGLPLALSVIGKAMASRETVQEWQHVIHVLNSSSHEFPSMEEKILPVLKFSYDD…	851
NP_173203	MVSSSAPRVSKYDVFLSFRGEDTRKTIVSHLYAALDSRGIVTFKDDQRLEIGDHISDELHRALGSSSFAVVVLSENYATSRWCLLELQLIMELMKEGRLEVFPIFYGVDPSVVRHQLGSFSLVKYQGLEMVDKVLRWREALNLIANLSGVVSSHCVDEAIMVGEIARDISRRVTLMHKIDSGNIVGMKAHMEGLNHLLDQESNEVLLVGIWGMGGIGKTSIVKCLYDQLSPKFPAHCFIENIKSVSKDNGHDLKHLQKELLSSILCDDIRLWSVEAGCQEIKKRLGNQKVFLVLDGVDKVAQVHALAKEKNWFGPGSRIIITTRDMGLLNTCGVEVVYEVKCLDDKDALQMFKQIAFEGGLPPCEGFDQLSIRASKLAHGLPSAIQAYALFLRGRTASP…	1049
NP_173204	MSTSYSFLLAGRELDVFLSFSGKIALDVDFGYDLSRNGIKAFKSESWKESSFKPIDLRTLEALTESKVAVVMTSDEEVSSVGFLEELIVIIEFQEKRSLTVIPVFLTKHPLDVEKVSQIFPERAKIWRTAIAKLDNIAAQYSFSRNLAVMHGTHRIKQIADDIRLMFLSSASSDFKGLAGMDRHMKALYALLALESDEKVRTIGIWGSSGVGKTTLARYTYAEISVKFQAHVFLENVENMKEMLLPSENFEGEDLRSVNHEMNEMAEAKQKHRKVLLIADGVNNIEQGKWIAENANWFAPGSRVILITQEKSLLVQSGVNHVYEVGSLRYDEALQLFSRFAFKQPYPSPDFERLSVRAVQLAGFLPVTIRLFGSFLTGRDKEEWEATLLKLNAKQGKDI…	420
NP_173205	MYSSSSSSSATPQKFDVFLSFRGKDTRRTFISFLYKELIEMGIRTFKDDVELQSGRRIASDLLAAIENSKIAVVIISKNYSASPWCLQELVMIMDVEKKGSIIVMPIFYNVEPAHVRRQIEQVAKQFRKHEGRENYETVVSWRQALTNLASISGHCSRDCEDDSKLLDEITKRISDMLFSVTPPSESINNQLGFDARMKELYPLLDLDSNEGVRVVGIWARGGNGRSALARYVYQKIFKKFQSHCFLENVKGIPHDCQMSNLRDEFLIRIQGGYSRMKTSGLIKKRLMSQKVLLVANNVDKLEQLDALAEYFNCFGPGSIVLITTQDKQLLVAFGIKVVYEVECLRCFEVRQLFRQIGFRERDLNVGSELSSPISGTESS	380
NP_174037	MESGVVSKPHRLKYDVFLSFRGADTRDNFGDHLYKALKDKVRVFRDNEGMERGDEISSSLKAGMEDSAASVIVISRNYSGSRWCLDELAMLCKMKSSLDRRILPIFYHVDPSHVRKQSDHIKKDFEEHQVRFSEEKEKVQEWREALTLVGNLAGYVCDKDSKDDDMIELVVKRVLAELSNTPEKVGEFIVGLESPLKDLTGLIDTESSSGVQVLGLYGMGGIGKTTLAKAFYNKIVGNFEQRAFISDIRERSSAENGLVTLQKTLIKELFRLVPEIEDVSIGLEKIKANVHEKKIIVVLDDVDHIDQVHALVGETRWYGQGTLIVITTRDSEILSKLSVNQQYEVKCLTEPQALKLFSYHSLRKEEPTKNLLALSKKIVQISGLLPLAVEVFGSLLYDK…	1384
NP_174038	MMKTGAVVSNPRSRVKWDAFLSFQRDTSHNFTDRLYEALVKEELRVWNDDLERVDHDHDHELRPSLVEAIEDSVAFVVVLSPNYANSHLRLEELAKLCDLKCLMVPIFYKVEPREVKEQNGPFEKDFEEHSKRFGEEKIQRWKGAMTTVGNISGFICGYEIQLEMETGVVPNRLKYSVFLSFRGFDTRTNFCERLYIALNEKQNVRVFRDNEGMEKGDKIDPSLFEAIEDSAASVIILSTNYANSSWCLDELALLCDLRSSLKRPMIPIFYGVNPEDVRKQSGEFRKDFEEKAKSFDEETIQRWKRAMNLVGNIPGYVCTAKTVGDDNEGINREKVDDMIDLVVKKVVAAVRNRPEIVADYTVGLESPIKDLMKLFNTESSSGIQVMGLYGMGGIGKTT…	1556
NP_174439	MASSSSSHNWLYDVFLSFRGEDVRVTFRSHFLKELDRKLITAFRDNEIERSHSLWPDLEQAIKESRIAVVVFSKNYASSSWCLNELLEIVNCNDKIVIPVFYHVDPSQVRHQIGDFGKIFENTCKRQTDEEVKNQWKKALTLVANMLGFDSAKWNDEAKMIEEIANDVLGKLLLTTPKDSEELVGIEDHIAEMSLLLQLESKEVRMVGISGSSGIGKTTIARALFKRLSRHFQGSTFIDRAFVSYSRNIYSGANPDDPNMKLQLQGHFLSEILGKKDIKIDDPAALEERLKHQKVLIIIDDLDDIMVLDTLVGQTQWFGYGSRIIVVTNDKHFLIAHGIDHIYEVSFPTDVHACQMLCQSAFKQNYAPKGFEDLVVDVVRHAGNFPLGLNLLGKYLRRR…	776
NP_174620	MASFIDLFAGDITTQLLKLLALVANTVYSCKGIAERLITMIRDVQPTIREIQYSGAELSNHHQTQLGVFYEILEKARKLCEKVLRCNRWNLKHVYHANKMKDLEKQISRFLNSQILLFVLAEVCHLRVNGDRIERNMDRLLTERNDSLSFPETMMEIETVSDPEIQTVLELGKKKVKEMMFKFTDTHLFGISGMSGSGKTTLAIELSKDDDVRGLFKNKVLFLTVSRSPNFENLESCIREFLYDGVHQRKLVILDDVWTRESLDRLMSKIRGSTTLVVSRSKLADPRTTYNVELLKKDEAMSLLCLCAFEQKSPPSPFNKYLVKQVVDECKGLPLSLKVLGASLKNKPERYWEGVVKRLLRGEAADETHESRVFAHMEESLENLDPKIRDCFLDMGAFP…	787
NP_175437	MAEAIVSVTVQKLGQLLLEEPLFLFGIGDQVKQLQDELKRLNCFLKDADEKQHESERVRNWVAGIREASYDAEDILEAFFLKAESRKQKGMKRVLRRLACILNEAVSLHSVGSEIREITSRLSKIAASMLDFGIKESMGREGLSLSDSLREQRQSFPYVVEHNLVGLEQSLEKLVNDLVSGGEKLRVTSICGMGGLGKTTLAKQIFHHHKVRRHFDRFAWVYVSQDCRRRHVWQDIFLNLSYKDENQRILSLRDEQLGEELHRFLKRNKCLIVLDDIWGKDAWDCLKHVFPHETGSEIILTTRNKEVALYADPRGVLHEPQLLTCEESWELLEKISLSGRENIEPMLVKKMEEIGKQIVVRCGGLPLAITVLGGLLATKSTWNEWQRVCENIKSYVSNG…	857
NP_175559	MADWLLLIPWNKIFTAACGCFFSDRNYIHKMEANLDDLHTTMEELKNGRDDLLRRVSIEEDKGLQQLAQVKGWISRVEIVESRFKDLLEDKSTETGRLCLFGFCSENCISSYNYGEKVMKNLEEVKELLSKKHFEVVAHKIPVPKVEEKNIHTTVGLYAMVEMAWKSLMNDEIRTLCLHGMGGVGKTTLLACINNKFVELESEFDVVIWVVVSKDFQLEGIQDQILGRLRLDKEWERETENKKASLINNNLKRKKFVLLLDDLWSEVDLNKIGVPPPTRENGAKIVFTKRSKEVSKYMKADMQIKVSCLSPDEAWELFRITVDDVILSSHEDIPALARIVAAKCHGLPLALIVIGEAMACKETIQEWHHAINVLNSPAGHKFPGMEERILLVLKFSYDS…	854
NP_175675	MGKDFKSLVTRCIYVGKMNDNAKKLKIATEELKDLGNNVMKRVKLCEEQQQMKRLDKVQTWLRQADTVIKEAEEYFLMSSSSSSSGLISSSHKMEKKICKKLKEVQEIKSRGMFEVVAESTGGIGGGAGGGLTIKDSDEQTIGLEAVSGLVWRCLTMENTGIIGLYGVEGVGKTTVLTQVNNRLLQQKANGFDFVLWVFVSKNLNLQKIQDTIREKIGFLDRTWTSKSEEEKAAKIFEILSKRRFALFLDDVWEKVDLVKAGVPPPDAQNRSKIVFTTCSEEVCKEMSAQTKIKVEKLAWERAWDLFKKNVGEDTIKSHPDIAKVAQEVAARCDGLPLALVTIGRAMASKKTPQEWRDALYILSNSPPNFSVLKLLDRN	379
NP_176043	MASSSSSPRNWRYNVFTSFHGPDVRIKFLSHLRQQFVYNGITMFDDNGIERSQIIAPALKKAIGESRVAIVLLSKNYASSSWCLDELLEILKCKEYIGQIVMTVFYEVDPSHVRKQTGDFGIAFKETCAHKTEEERSKWSQALTYVGNIAGEDFIHWKDEAKMIEKIARDVSTKINVTPCRDFDDMVGLERHLKEMVSLLDLDKEGVKMVGISGPAGIGKSTIAKALHSRHSSTFQHNCFVDNLWENYKICTGEHGVKLRLHEQFVSKILKQNGLELTHLSVIKDRLQDKKVLIILDDVESLAQLETLADMTWFGPGSRVIVTTENKEILQQHGIGDIYQVGYPSESEALTIFCLSAFKQASPPDGFMDLADEVVRICDKLPLALCVLGSSLLRKSQTD…	1007
NP_176044	MASSSSSPRNWRYNVFTSFHGPDVRIKFLSHLRQQFIYNGITMFDDNGIERSQIIAPALKKAIGESRIAILLLSKNYASSSWSLDELLEILKCKEDIGQIVMTVFYEVDPSDVRNQTGDFGIAFKETCAHKTEEERQKWTQALTYVGNIAGEDFKHWPNEAKMIEKIARDVSDILNVTPCRDFDGMVGLNDHLREMESLLDLKNDGVKIVGISGPAGIGKSTIATALHGRLSNMFQRTCFVDNLRESYKIGLDEYRLKLHLQQQLLAYVLNQDKIRVGHLSVMKERLDDLRVLIILDDVEHLYQLEALADIRWFGPGSRVIVTTENREILLQHGIKDIYHVGFPSEGEALMIFCLSAFRQPSPPYGFLKLTYEVASICGNLPLGLHVLGTLLWGKSQAD…	897
NP_176047	MASSSSSSSRRTWRYNVFTSFHGPDVRKTFLSHLRKQFNYNGITMFDDQRIERSQIIAPALTEAIRESRIAIVLLSKNYASSSWCLDELLEILDCKEQLGQIVMTVFYGVHPSDVRKQTGDFGIAFNETCARKTEEQRQKWSQALTYVGNIAGEHFQNWDNEAKMIEKIASDVSDKLNTTPSRDFDGMIGLEAHLRKIESLLDLDYDGAKIVGISGPAGIGKSTIARALHSVLSKRFQHNCFMDNLHESYKIGLVEYGLRLRLQEQLLSKILNLDGIRIAHLGVIRERLHDQKVLIILDDVESLDQLDALANIEWFGPGSRVIVTTENKEILQQHGISDIYHVGFPSSKEALMIFCLSAFRQLSPPDRFMNLAAEVAKLCGYLPLALHVLGSSLRGKNY…	1096
NP_176078	MVPWSATVSGAVNISNTSNYTLSDYILTRRMYKLIFFFVRVDETDMIENIAAYISSRFQNSAVIEDIKGSYPKPRFDEDLQIFCKYAFNQKTPEDGFDELAREITYHVGELPLGLKVIGSHFRGLSKEQWPMEVSRLRTYRNGDIERILKFSYDALCDEDKDLFLHIACFFNMEKITKVKELFGHRFKDLRQSLHILEMKSLISIEHTDLEDSEYYESINMRNLLVQLGQEIVRKESVLEPGQRRFLIDYKDICAVVSGHTTITGSVVGIDSKNWLSITEKSFKGMSNLQFLRVKNDLYHPNIISSPGPLTFISPKLRLLDWSCFPMTSLRFINNLEFLVELRMCYSKLEKLWDGIQLVRNLKHMDLTDSRNLKELPNLSMATNLKNLNLERCSSLVEL…	709
NP_176135	MAGELVSFGIKKLWDLLSQECEQFQGVEDQVTGLKRDLNLLSSFLKDADAKKHTTAVVRNVVEEIKEIVYDAEDIIETYLLKEKLWKTSGIKMRIRRHACIISDRRRNALDVGGIRTRISDVIRDMQSFGVQQAIVDGGYMQPQGDRQREMRQTFSKDYESDFVGLEVNVKKLVGYLVDEENVQVVSITGMGGLGKTTLARQVFNHEDVKHQFDRLAWVCVSQEFTRKNVWQMILQNLTSREKKDEILQMEEAELHDKLFQLLETSKSLIVFDDIWKDEDWDLIKPIFPPNKGWKVLLTSQNESVAVRGDIKYLNFKPECLAIEDSWTLFQRIAFPKKDASESKVDEEMEDMGKQMLKHCGGLPLAIKVLGGLLAAKYTMHDWERLSVNIGSDIVGRTS…	907
NP_176137	MELVSFGVEKLWDRLSQEYDQFKGVEDQVTELKSNLNLLKSFLKDADAKKHISEMVRHCVEEIKDIVYDTEDIIETFILKEKVEMKRGIMKRIKRFASTIMDRRELASDIGGISKRISKVIQDMQSFGVQQIITDGSRSSHPLQERQREMRHTFSRDSENDFVGMEANVKKLVGYLVEKDDYQIVSLTGMGGLGKTTLARQVFNHDVVKDRFDGFAWVSVSQEFTRISVWQTILQNLTSKERKDEIQNMKEADLHDDLFRLLESSKTLIVLDDIWKEEDWDLIKPIFPPKKGWKVLLTSRTESIAMRGDTTYISFKPKCLSIPDSWTLFQSIAMPRKDTSEFKVDEEMENMGKKMIKHCGGLSLAVKVLGGLLAAKYTLHDWKRLSENIGSHIVERTSG…	899
NP_176151	MAGELISFGIQNLWNLLSQECELFQGVEDQVTELKRDLNMLSSFLKDANAKKHTSAVVKNCVEEIKEIIYDGEDTIETFVLEQNLGKTSGIKKSIRRLACIIPDRRRYALGIGGLSNRISKVIRDMQSFGVQQAIVDGGYKQPQGDKQREMRQKFSKDDDSDFVGLEANVKKLVGYLVDEANVQVVSITGMGGLGKTTLAKQVFNHEDVKHQFDGLSWVCVSQDFTRMNVWQKILRDLKPKEEEKKIMEMTQDTLQGELIRLLETSKSLIVLDDIWEKEDWELIKPIFPPTKGWKVLLTSRNESVAMRRNTSYINFKPECLTTEDSWTLFQRIALPMKDAAEFKIDEEKEELGKLMIKHCGGLPLAIRVLGGMLAEKYTSHDWRRLSENIGSHLVGGRT…	855
NP_176153	MAGELISFGIQNLWNLLSQECELFQGVEDQVTELKRDLNLLSSFLKDADAKKHTSAVVKNCVEEIKEIIYDGEDTIETFVLEQNLGKTSGIKKSIRRLACIIPDRRRYALGIGGLSNRISKVIRDMQSFGVQQAIVDGGYKQPQGDKQREMRPRFSKDDDSDFVGLEANVKKLVGYLVDEANVQVVSITGMGGLGKTTLAKQVFNHEDVKHQFDGLSWVCVSQDFTRMNVWQKILRDLKPKEEEKKIMEMTQDTLQGELIRLLETSKSLIVLDDIWEKEDWELIKPIFPPTKGWKVLLTSRNESVAMRRNTSYINFKPECLTTEDSWTLFQRIALPMKDAAEFKIDEEKEELGKLMIKHCGGLPLAIRVLGGMLAEKYTSHDWRRLSENIGSHLVGGRT…	1049
NP_176187	MQDLYMVDSIVSFGVEKLWKLLSQEYERFQGVEEQITELRDDLKMLMAFLSDADAKKQTRALARNCLEEIKEITYDAEDIIEIFLLKGSVNMRSLACFPGGRREIALQITSISKRISKVIQVMQNLGIKSDIMDGVDSHAQLERKRELRHTFSSESESNLVGLEKNVEKLVEELVGNDSSHGVSITGLGGLGKTTLARQIFDHDKVKSHFDGLAWVCVSQEFTRKDVWKTILGNLSPKYKDSDLPEDDIQKKLFQLLETKKALIVFDDLWKREDWYRIAPMFPERKAGWKVLLTSRNDAIHPHCVTFKPELLTHDECWKLLQRIAFSKQKTITGYIIDKEMVKMAKEMTKHCKRLPLAVKLLGGLLDAKHTLRQWKLISENIISHIVVGGTSSNENDSS…	906
NP_176313	MGSCFSLQVSDQTLNRIFNCLIGKSYIRTLEKNLRALQREMEDLRAIQHEVQNKVARDEARHQRRLEAVQVWLDRVNSVDIECKDLLSVTPVELQKLCLCGLCSKYVCSSYKYGKKVFLLLEEVKKLNSEGNFDEVSQPPPRSEVEERPTQPTIGQEDMLEKAWNRLMEDGVGIMGLHGMGGVGKTTLFKKIHNKFAEIGGTFDIVIWIVVSKGVMISKLQEDIAEKLHLCDDLWKNKNESDKATDIHRVLKGKRFVLMLDDIWEKVDLEAIGIPYPSEVNKCKVAFTTRSREVCGEMGDHKPMQVNCLEPEDAWELFKNKVGDNTLSSDPVIVELAREVAQKCRGLPLALNVIGETMSSKTMVQEWEHAIHVFNTSAAEFSDMQNKILPILKYSYDSL…	889
NP_176314	MGNFVCIEISGDQMLDRIIRCLCGKGYIRNLEKNLRALQREMEDLRATQHEVQNKVAREESRHQQRLEAVQVWLDRVNSIDIECKDLLSVSPVELQKLCLCGLCSKYVCSSYKYGKRVFLLLEEVTKLKSEGNFDEVSQPPPRSEVEERPTQPTIGQEEMLKKAWNRLMEDGVGIMGLHGMGGVGKTTLFKKIHNKFAETGGTFDIVIWIVVSQGAKLSKLQEDIAEKLHLCDDLWKNKNESDKATDIHRVLKGKRFVLMLDDIWEKVDLEAIGIPYPSEVNKCKVAFTTRDQKVCGQMGDHKPMQVKCLEPEDAWELFKNKVGDNTLRSDPVIVGLAREVAQKCRGLPLALSCIGETMASKTMVQEWEHAIDVLTRSAAEFSDMQNKILPILKYSYDS…	967
NP_176325	MGCCFSVQFSFDDQTLVRIFNFLCGNINRNSFGVEERPTQPTIGQEEMLEKAWNRLMEDRVGIMGLHGMGGVGKTTLFKKIHNKFAKMSSRFDIVIWIVVSKGAKLSKLQEDIAEKLHLCDDLWKNKNESDKATDIHRVLKGKRFVLMLDDIWEKVDLEAIGVPYPSEVNKCKVAFTTRDQKVCGEMGDHKPMQVKCLEPEDAWELFKNKVGDNTLRSDPVIVELAREVAQKCRGLPLALSVIGETMASKTMVQEWEHAIDVLTRSAAEFSNMGNKILPILKYSYDSLGDEHIKSCFLYCALFPEDDEIYNEKLIDYWICEGFIGEDQVIKRARNKGYEMLGTLTLANLLTKVGTEHVVMHDVVREMALWIASDFGKQKENFVVRARVGLHERPEAKDW…	762
NP_176326	MGSCFSFQIAVGDQTMNRIFDCLIGKSYIRTLEQNLRALQREMEDLRATQHEVQNKVAREESRHQQRLEAVQVWLDRVNSIDIECKDLLSVSPVELQKLCLCGLCTKYVCSSYKYGKKVFLLLEEVKILKSEGNFDEVSQPPPRSEVEERPTQPTIGQEEMLEKAWNRLMEDGVGIMGLHGMGGVGKTTLFKKIHNKFAEIGGTFDIVIWIVVSQGAKLSKLQEDIAEKLHLCDDLWKNKNESDKATDIHRVLKGKRFVLMLDDIWEKVDLEAIGIPYPSEVNKCKVAFTTRSREVCGEMGDHKPMQVNCLEPEDAWELFKNKVGDNTLSSDPVIVGLAREVAQKCRGLPLALNVIGETMASKTMVQEWEYAIDVLTRSAAEFSGMENKILPILKYSYD…	925
NP_176451	MGISFSIPFDPCVNKVSQWLDMKGSYTHNLEKNLVALETTMEELKAKRDDLLRRLKREEDRGLQRLSEFQVWLNRVATVEDIIITLLRDRDVEIQRLCLCRFCSKNLTTSYRYGKSVFLRLREVEKLKGEVFGVITEQASTSAFEERPLQPTIVGQKKMLDKAWKHLMEDGTGIMGMYGMGGVGKTTLLTQLFNMFNKDKCGFDIGIWVVVSQEVNVEKIQDEIAQKLGLGGHEWTQRDISQKGVHLFNFLKNKKFVLFLDDLWDKVELANIGVPDPRTQKGCKLAFTSRSLNVCTSMGDEEPMEVQCLEENVAFDLFQKKVGQKTLGSDPGIPQLARIVAKKCCGLPLALNVIGETMSCKRTIQEWRNAIHVLNSYAAEFIGMEDKILPLLKYSYDNL…	893
NP_176524	MGISFSIPFDPCVNKVSQWLDMKVSYTHNLEKNLVALETTMEELKAKRDDLLRKLKREEDRGLQTLGEIKVWLNRVETIESRVNDLLNARNAELQRLCLCGFCSKSLTTSYRYGKSVFLKLREVEKLERRVFEVISDQASTSEVEEQQLQPTIVGQETMLDNAWNHLMEDGVGIMGLYGMGGVGKTTLLTQINNKFSKYMCGFDSVIWVVVSKEVNVENILDEIAQKVHISGEKWDTKYKYQKGVYLYNFLRKMRFVLFLDDIWEKVNLVEIGVPFPTIKNKCKVVFTTRSLDVCTSMGVEKPMEVQCLADNDAYDLFQKKVGQITLGSDPEIRELSRVVAKKCCGLPLALNVVSETMSCKRTVQEWRHAIYVLNSYAAKFSGMDDKILPLLKYSYDSL…	898
NP_176525	MGISFSIPFDPCVNKVSQWLDMKVSYTHNLEKNLAALEKTMKELKAKRDDLERRLKREEARGLQRLSEFQVWLDSVATVEDIIITLLRDRNVEIQRLCLCRFCSKSLTRSYRYGKSVFLRLREVEKLKGEVFGVITEQASTSAFEERPLQPTIVGQDTMLDKAGKHLMEDGVGIMGMYGMGGVGKTTLLTQLYNMFNKDKCGFDIGIWVVVSQEFHVEKVQDEIAQKLGLGGDEWTQKDKSQKGICLYNILREKSFVLFLDDIWEKVDLAEIGVPDPRTKKGRKLAFTTRSQEVCARMGVEHPMEVQCLEENVAFDLFQKKVGQTTLGSDPGIPQLARIVAKKCCGLPLALNVIGETMSCKRTIQEWRHAIHVLNSYAAEFIGMEDKVLPLLKYSYDNL…	884
NP_176560	MASSSSSPRTWRYRVFTSFHGPDVRKTVLSHLRKQFICNGITMFDDQRIERGQTISPELTRGIRESRISIVVLSKNYASSSWCLDELLEILKCKEDIGQIVMTVFYGVDPSDVRKQTGEFGIRFSETWARKTEEEKQKWSQALNDVGNIAGEHFLNWDKESKMVETIARDVSNKLNTTISKDFEDMVGIEAHLQKMQSLLHLDNEDEAMIVGICGPSGIGKTTIARALHSRLSSSFQLTCFMENLKGSYNSGLDEYGLKLCLQQQLLSKILNQNDLRIFHLGAIPERLCDQNVLIILDGVDDLQQLEALTNETSWFGPGSRIIVTTEDQELLEQHDINNTYHVDFPTIKEARKIFCRSAFRQSSAPYGFEKLVERVLKLCSNLPLGLRVMGSSLRRKKE…	966
NP_176561	MFDDQAIERGQTISPELTRGIRESRISIVVLSKNYASSSWCLDELLEILKCKEDIGQIVMTVFYGVDPSDVRKQTGDILKVFKKTCSGKTEEKRRRWSQALNDVGNIAGEHFLNWDNESKMMEKIARDISNKVNTTISRDFEDMVGVETHLEKIQSLLHLDNDDEAMIVGIYGPAGIGKTTIARALHSLLSDRFQLTCFMENLRGSYNSSLDEYGLKLQLQEQLLSKILNQTGMRVYNLSAIQGMLCDQKVLIILDDVDDLKQLEALANETKWFGPGSRVVVTTENQELLKQHDDIKNTYYVDFPTQKEARQIFCRYGFKQSTPQDGFENLSERVIKLCSKLPLGLSVMGLYLRKKTEDDWEDILHRLESSFDSVDRNIERVLRVGYDGLHEKDQLLFL…	992
NP_176562	MIKKIARDVSYKLNATPSKDFEDMMGLEAHLKKIQSLLRLDYKDEALIIGISGPAGIGKSTIARALESRLSDRFQLTCFMDLRGSENNGLHDYGQQLRLQEQLLAKVLNQDGTRICHLGVLQQRLSDLRVLIILDDVSDIKQLKALAKETTWFGPGSRIIVTTENKDLLQQRGIDSTYHVGFPSREEALEIFCKFAFEQSSPPHAFEKLAARITHLCGNLPLGLCVMGSSLFGKKQDEWEFVVHRLETNPGQEIDDVLRVGYERLHENDQMLFLHIAIFFNYRDRDLVEAMLADDGNLDVGNWLKFLINKSLIEIYRTGQIVMHKLLQQVGRQAIRRQEPWKRQILINANEICDLLRYEKGTSCNVSGISFDTSGISEVTICDGAFKRLHDLRFLHVYK…	964
NP_176571	MSLMDSPSSISSCNYRFNVFSSFHGPNVRKTLLSHMRKQFNFNGITMFDDQGIERSEEIVPSLKKAIKESRISIVILSKKYALSRWCLDELVEILKCKEVMGHIVMTIFYGVEPSDVRKQTGEFGFHFNETCAHRTDEDKQNWSKALKDVGNIAGEDFLRWDNEAKMIEKIARDVSDKLNATPSRDFNGMVGLEAHLTEMESLLDLDYDGVKMVGISGPAGIGKTTIARALQSRLSNKFQLTCFVDNLKESFLNSLDELRLQEQFLAKVLNHDGIRICHSGVIEERLCKQRVLIILDDVNHIMQLEALANETTWFGSGSRIVVTTENKEILQQHGINDLYHVGFPSDEQAFEILCRYAFRKTTLSHGFEKLARRVTKLCGNLPLGLRVLGSSLRGKNEE…	1031
NP_176572	MASPSSFSSQNYKFNVFASFHGPDVRKTLLSHIRLQFNRNGITMFDDQKIVRSATIGPSLVEAIKESRISIVILSKKYASSSWCLDELVEILECKKAMGQIVMTIFYGVDPSDVRKQIGKFGIAFNETCARKTEEERQKWSKALNQVSNIAGEDFLRWDNEAIMIEKIARDVLDKLNATPSRDFDGMVGIEAHLREIKSLLDLDNVEVKIVAIAGPAGIGKTTIARALYGLLSKRFQLSCFVDNLRGSYHSGFDEYGFKLHLQEQFLSKVLNQSGMRICHLGAIKENLSDQRVLIILDDVNKLKQLEALANETTWFGPGSRIVVTTENKELLQQHGINNTYHVGFPSDEDALKILCSYAFKQTSPRHGFEELSESVTKLCGKLPLGLCVVGSSLRGKKE…	1017
NP_176590	MASSSSSASRTWRYRVFTSFHGSDVRTSFLSHFRKQFNNNGITMFDDQRILRGETISPALTQAIRESRISIVLLSKNYASSGWCLDELLEILKCKDDMGQIVMTVFYGVDPSDVRKQTGEFGIAFNETCACRTEEERQKWSQALNYVGNIAGEHLLNWDNEAKMIEKIARDVSEKLNVTPCRDFDGMVGIEAHLRKIQSLLDLDNDEVKMVAISGPAGIGKSTIGRALHSLLSNRFHHTCFVDNLRGSHPIGLDEYGLKLRLQEQLLSKILNQDGSRICHLGAIKERLCDMKVFIILDDVNDVKQLEALANESNWFGPGSRIIVTTENKELLKQHGINNTYYVGFPSDEEAIKILCRYAFRQSSSRHGFKKLTRSVTELCGKLPLGLRVVGSSLHGKNE…	997
NP_176760	MTSMIASRQQSQRSCPICATPFPSSSSSHKWTHQVFPSFRGEDVRRGFLSHIHKEFQRKGITPFIDNEIKRGESIGLEIIHAIRESKIAIVLLSRNYASSSWCLDELVEIMKCKEEFSQIVIPIFYRVDPSDVKKLTGNFGNVFKNNCVGKTNEVIRKWRQALAKMGTTTGYDSRNWDNEATMIENIATDISNMLNYSTPSRDFDGLIGMRAHMKVMEPMLCLHSDEVRMIGIWGPSGIGKTTIARILFSQFSDSFELSVFMENVKELMYTRPVCSDEYSAKLHLQKQFMSQIINHKDIEIPHLGVVEDRLKDKKVFIVLDNIDQSIQLDAIAKESRWFGHGSRIIITTQDRKLLKAHDGINHIYNVNFPSAYEACQIFCMYAFGQKFPKDGFEELAWE…	1036
NP_176783	MAASTSSSSSSSSSSLSSPSPCTWRYMTFTSFHGPDVRNTFLSHLRKQFNTNGITMFDDQRMERSQTLAPTLTQAIRESKIYIVLLSKNYASSSWCLDELLEILNCKEKRGQRVMTIFYGVNPSDVRKQTGEFGIAFNETCARKTEEERRKWSHALTCVGNITGVHVQDRDDEANMIEKIATDVSEKLNATESKDFDEMVGIKAHLTKIESLLSLDYDKVKIVGISGPAGIGKSTIARALHNLLSSSFHLSCFMENLISQSNPHSSLEYSSKLSLQEQLLSQVLNEKDIRIRHLGAIQERLHDQRVLIILDDVTSLEQLEVLANIKWYGPGSRIIVITKKKDILVQHGICDIYHVGFPTDADALKIFCLSAYRQTSPPDGSMKIHECEMFIKICGNLPL…	429
NP_177427	MASSSSSSATRLRHYDVFLSFRGVDTRQTIVSHLYVALRNNGVLTFKDDRKLEIGDTIADGLVKAIQTSWFAVVILSENYATSTWCLEELRLIMQLHSEEQIKVLPIFYGVKPSDVRYQEGSFATAFQRYEADPEMEEKVSKWRRALTQVANLSGKHSRNCVDEADMIAEVVGGISSRLPRMKSTDLINLVGMEAHMMKMTLLLNIGCEDEVHMIGIWGMGGIGKSTIAKCLYDRFSRQFPAHCFLENVSKGYDIKHLQKELLSHILYDEDVELWSMEAGSQEIKERLGHQKVFVVLDNVDKVEQLHGLAKDPSWFGPGSRIIITTRDKGLLNSCGVNNIYEVKCLDDKDALQVFKKLAFGGRPPSDGFEQLFIRASRLAHGLPSALVAFASHLSAIVA…	1042
NP_177428	MSSSSKFEVFLSFCSEDPSKTFVSVLDRWLEQKDITTNFKDDSFLAEESKLAVVVVSESYPISVLCLNQLEKIVNSHSEGRLSILPIFYGVDPYNVRKQTGYLAEPFQELGEGYPDDKIQEWRVSLTKLTNIPALDSRYWSNEADMIELIANEILSISNRKPLTAKGDGLVGMDRQMQTLYKLLDFKAAEEVRLIGIWGPGGIGKTTLARYAYEEISSNFKVHVFVDKAEKICHQDRDLLKLLTEKGTTQGLDVGIDKIKSTFGHRKGLIVIDCVDNIKQLKEIVYLAHWFIPGSRVIFVTQDRNLLVESGVEHAYEVQSLRYDEALQLFSHSAFDQQHPPTSFESLSLRAVHISGFLPLTLKILGSSLRGKDEERWEKELQQLEGDQEKAIMEITSKR…	422
NP_177429	MASSSSSPIWKYDVFLSFRGEDTRKNIVSHLHKQLVDKGVVTFKDDKKLELGDSISEEISRAIQNSTYALVILSENYASSSWCLDELRMVMDLHLKNKIKVVPIFYGVDPSHVRHQTGSFTFDKYQDSKMPNKVTTWREALTQIASLAGKDFETCEDEASMIEEIVKDISKKLLIMQPVDFSDIVGMNAHMERLSPLLSMDSENEVRMIGIWGMGGIGKTTIAKCLFDQFSQGFPARCFLENVSKIYRKGGVSSLAEKFLSTTLGLSKKKMKGSGVKLGPQEIKARFGCRKVFVVLDNVDDMRQMHAFAQESSWFGPGSRIIITTRDKGLLNTYGVRTVYEVKCMDNDAALQLFNQLAFKGALPPSELYEKLSIRASWLAQGLPVAIEAYGLFFRRMTS…	1163
NP_177430	MASSSSSSEHKVFLSFRREDTGRTFVSHLYRSLDQKEIRTYKFENQQAGDGKRISSEVKQAINESRIAVVVISENYVSSVLCLDVLAKIIERLPLIKIETVFYEVDPGDLTRPTGKFADDFRRHEARENRRTVNRWRDALDQLVSITNSNFCSRNWEDDSKMIDDLIIRLINIYFSKYYTPDVDIIAETTVGLDASVLGLMTDIDMKYKLNSLSGSVESGFGLERYALEATSVMDDMSNESPSPTSDDSNGLVGMYRHKKAVYGLLDLESKNQVRTIGIWGFQGVGKTTLAECVFDDISSHFQHYCFLTNANKIYQNRISPSLLKHLTRRRSSEDIFDAIKPSLVNRKVLFVVDGVDATYNEQFNDAMKVTRWLGPGSRIIMTSRFKSSLKFGGAKYEM…	512
NP_177432	MNTIFKKLSCFKKKVKSLRIFESRSLSSSSSSSFTPQKFDVFLSFRGKDTRKNFVSFLYKALVSKGIRTFKDDEELERGRPIPPELRQAIKGSRIAVVVVSVTYPASSWCLEELREILKLEKLGLLTVIPIFYEINPSDVRRQSGVVSKQFKKHEKRQSRERVKSWREALTKLASLSGECSKNWEDDSKLVDGITEKISTKLFSEKPRNDNILIGIDQHMGELYPLFNLNSNEDVQVIGIWGRGSNGRSALASHVYQNIKHHFEAHCFLEDVRRISLHFRDSHLQDELLSNMQGEGLTTKNCHRCLKTIKARLRNKKVLLVANDVDKLEQFDALAEEFSWFGPGSRIIITTQDRQLLISSVVRSVYEVKLLRCYAVRELFRSNAFKERERDDPVGFDQS…	438
NP_177433	MSSATATYNYDVFLSFRGPDTRRKFISFLYKELVGRDIRTFKDDKELENGQMISPELILAIEDSRFAVVVVSVNYAASSWCLDELVKIMDIQKNKGSITVMPIFYGVNPCHLRRQIGDVAEQFKKHEAREKDLEKVLKWRQALAALADISGDCSGEDDSKLVDVIADKISKELMIVTRISNGRNLVGIDKHMNELNRLMDLNSNKGKRMVGIWARGGSCRSALAKYVYQTSCQHFDSHCFLGNVKRICQGNYFESHLHKEFLDNIQGENSSKQSLKKQKVLLVADDVDKLEQLDALAGDFSGFGPGSVVIITTKDKQLLISYGIQLVYEAEFLTFQKFCRSFRSLAFKKRDDISAAFEWALYI	363
NP_177434	MSSHTATKYDVFLSFRGHDTRQNFISFLYKELVRRSIRTFKDDKELENGQRISSELKRTIEVSRFAVVVVSETYAASSWCLDELVTIMDFEKKGSITVMPIFYGVEPNHVRWQTGVLAEQFKKHGSREDHEKVLKWRQALTNFAQLSGDCSGDDDSKLVDKIANEISNKKTIYATINNGKNLVGIDTHMKELNRLMHMNCNKVTVRMVGIWARGGDGRSALAKYVYQTSCQQFDSHCFLGNVKTISQGRHSAHLHDEFLRNIKREDSNKQCLKNQKVLLVADNVTKVKQLEALAGDFSSFGPGSVVIITTDNKGLLNSYGITDVYEVEHLKFCGILRSLGFKKRAAAFQRALCRAKSFATECFCCQSSSISGYGKVTDLV	380
NP_177435	MSSPTATKYDVFLSFRGLDTRRNFISFLYKELVRRKIRTFKDDKELENGRRISPELKRAIEESKFAVVVVSVNYAASPWCLDELVKIMDFENKGSITVMPIFYGVDPCHLRRQIGDVAEQFKKHEAREEDHEKVASWRRALTSLASISGECSLKWEDEANLVDEIADKISKNLMTVTTISNGRDLVGIDTHMKALNKKLDLNSNKSLRVVGIWARGYNGRSALAKYVYQDICHWLKVGWLKVYQDIKTASKLYVLTRWLKVAHLLHRSHHSFKTE	275
NP_177437	MTSPTATKYDVFLSFRGVDTRRNFISFLYKEFVRRKIRTFKDDKELENGRRISPELKRAIEESKFAVVVVSVNYAASPWCLDELVKIMDFENKGSITVMPIFYGVDPCHLRRQIGDVAEQFKKHEAREEDHEKVASWRRALTSLASISGDCSSKCEDEAKLVDEIADKISKNLMTVTTISNGKNLVGIDTHMKALNKKLDLNSNKSLRVVGIWARGYNGRSALAKYVYQDICHHFDSHCFLGSVKRISQGRHLSHLHEEFLIRIQGSKHNLKDQKVLLVADDVYKLEQLDALAEDFNGFGPGSVVIITTQDKHLFVSAGIKLVYEVELLKFQKVCELFRQFAFKKRDISAAVKLVYYRATNWLGCLSGRSG	371
NP_177438	MSDSSNTLPKFDVFLSFRGLDTRRSFISFLYKELIRRNIRTFKDDKELKNGRRITPELIRAIEGSRFAVVVVSVNYAASRWCLEELVKIMDFENMGSLKVMPIFYGVDPCHVRRQIGEVAEQFKKHEGREDHEKVLSWRQALTNLASISGDCSWKWEDDSKMVEEITDRISKELMIDTTRSNGSDLEGIDAHMKALHRLLNLNSKKSVRVIGIWARGGNGRSALAKFVYQNICQHFESHCFLESVKRISQDRHLSHLHEEFMIRIQGECLSKLRLKNQKVLLVADDVNKLEQLDALAEDFNCFGPGSIVIITTQDRQLLISAGIKLVYEVELLRFQKVRGLFRQLAFKEKDISAAFEVSLYRATNVAMEWLGCICGRSG	379
NP_179024	MDFYVFLGTVAATFFTLLGTIFYMIYGKFRVQETIITTSSSPPTSPQSSLSCNQKHDVFPSFHGADVRKSFLSHILKEFKRKGIDTFIDNNIERSKSIGPELIEAIKGSKIAVVLLSKDYASSSWCLNELVEIMKCRKMLDQTVMTIFYEVDPTDVKKQTGDFGKVFKKTCMGKTNAVSRKWIEALSEVATIAGEHSINWDTEAAMIEKISTDISNKLNNSTPLRDFDGLVGMGAHMEKLELLLCLDSCEVRMIGIWGPPGIGKTTIVRFLYNQLSSSFELSIFMENIKTMHTILASSDDYSAKLILQRQFLSKILDHKDIEIPHLRVLQERLYNKKVLVVLDDVDQSVQLDALAKETRWFGPRSRILITTQDRKLLKAHRINNIYKVDLPNSDDALQI…	1215
NP_179279	MASSSSSRTWNYRVFASFHGPDVRKSFLSHFRKQFICNGITMFDDQKIVRSQTIAPSLTQGIRESKISIVILSKNYASSTWCLNELLEILKCREDIGQIVMTVFYGVDPSDVRKQTGEFGTVFNKTCARRTEKERRNWSQALNVVGNIAGEHFLNWDNEAEMIEKIARDVSEKLNMTPSSDFDGMVGIEAHLKEMEVLLDFDYDGVKIVGIFGPAGIGKTTIARALHSLLLFKKFQLTCFVDNLRGSYPIGIDEYGLKLRLQEHLLSKILNQDGMRISHLGAVKERLCDMKVLIILDDVNDVKQLEALANDTTWFGPGSRVIVTTENKEILQRHGIDNMYHVGFPSDEKAMEILCGYAFKQSSPRPGFNYLAQKVTWLCGNLPLGLRVVGSSLRGKKED…	1109
NP_179297	MDYGACELVEDIARDMYEKIFPTKRIGIYRKMLKLEKIVYKQLWGIRSIGIWGMPGIGKTTLAEAAFDQFSGDYEASCIIKDFDKEFLAKGLYHLWNEYLGENINNSFIKSGQKRLLIVLDNVLKPLDADAFLNGFDWFGPGSLIIITSRDKQVLVQCGVNQIYEVEGLNKDEAKQLLHGCAFGIDWRKQSGLETLAPYYISVKYFSGNPLALSLYEEMLSHMKSDKMEVKLLKLNHPPPQIMEVFKSNYNALNENEKSMFLDIACFFRGEKADYVMQLFEGCGFFPHVGIYVLVDKCLVTIVKRKMEMHNLIQIVGKAISNEGTVELDRHVRLWDTSIIQPLLEDEETKLKGESKGTTEDIEVIFLDMSNLKFFVKPDAFKSMHNLRFLKIYSSNPGK…	1355
NP_179298	MKESPTLRRYSMEASRQPQVFINFRGSELRYTFVYYLRTALVKNGINVFTDNMEPKGRNQKILFKRIEESKIALAIFSSRYTESSWCLEELVKMKECMDAEKLVIIPIFYIVTPYTIKKQMGDFGDKFRVLVDYVDDVTEKKWTDALKSVPLILGITYDGQSEEQLLINQIVGEVQRVIKIISQGEGDEKNKMVCTNTSTGSSFIPQNRNMVDPENQIELVGLSQRLKELKEKLDLSRKETRIVGVLGMPGIGKTTLVKRLYDEWKHNFQRHLHMVNIRQKSKEYGTHSLERMILKELLSDTYNDITEEMTYASVKDELLKKKVLLVLDDVSSKKQIQGLLGNLNWIRKGSRIVITTRDKISISQFEYTYVVPRLNITDGLKQFSFYAFEDHNCPYPGN…	1195
NP_187072	MDSSFLLETVAAATGFFTLLGTILFMVYRKFKDHRENKENDSSSSTQPSPSPPLSSLSLTRKYDVFPSFRGEDVRKDFLSHIQKEFQRQGITPFVDNNIKRGESIGPELIRAIRGSKIAIILLSKNYASSSWCLDELVEIIKCKEEMGQTVIVIFYKVDPSLVKKLTGDFGKVFRNTCKGKERENIERWREAFKKVATIAGYDSRKWDNESGMIEKIVSDISEMLNHSTPSRDFDDLIGMGDHMEKMKPLLDIDSDEMKTIGIWGPPGVGKTTIARSLYNQHSDKFQLSVFMESIKTAYTIPACSDDYYEKLQLQQRFLSQITNQENVQIPHLGVAQERLNDKKVLVVIDDVNQSVQVDALAKENDWLGPGSRIIITTQDRGILRAHGIEHIYEVDYPN…	867
NP_187360	MASATVDFGIGRILSVLENETLLLSGVHGEIDKMKKELLIMKSFLEDTHKHGGNGSTTTTTQLFQTFVANTRDLAYQIEDILDEFGYHIHGYRSCAKIWRAFHFPRYMWARHSIAQKLGMVNVMIQSISDSMKRYYHSENYQAALLPPIDDGDAKWVNNISESSLFFSENSLVGIDAPKGKLIGRLLSPEPQRIVVAVVGMGGSGKTTLSANIFKSQSVRRHFESYAWVTISKSYVIEDVFRTMIKEFYKEADTQIPAELYSLGYRELVEKLVEYLQSKRYIVVLDDVWTTGLWREISIALPDGIYGSRVMMTTRDMNVASFPYGIGSTKHEIELLKEDEAWVLFSNKAFPASLEQCRTQNLEPIARKLVERCQGLPLAIASLGSMMSTKKFESEWKKV…	926
NP_188064	MANSYLSSCANVMVERINTSQELVELCKGKSSSALLKRLKVALVTANPVLADADQRAEHVREVKHWLTGIKDAFFQAEDILDELQTEALRRRVVAEAGGLGGLFQNLMAGREAIQKKIEPKMEKVVRLLEHHVKHIEVIGLKEYSETREPQWRQASRSRPDDLPQGRLVGRVEDKLALVNLLLSDDEISIGKPAVISVVGMPGVGKTTLTEIVFNDYRVTEHFEVKMWISAGINFNVFTVTKAVLQDITSSAVNTEDLPSLQIQLKKTLSGKRFLLVLDDFWSESDSEWESFQVAFTDAEEGSKIVLTTRSEIVSTVAKAEKIYQMKLMTNEECWELISRFAFGNISVGSINQELEGIGKRIAEQCKGLPLAARAIASHLRSKPNPDDWYAVSKNFSSY…	1424
NP_188065	MTGIGEMFLAAFLQALFQTLVSEPFRSFFKRRELNENLLERLSTALLTITAVLIDAEEKQITNPVVEKWVNELRDVVYHAEDALDDIATEALRLNIGAESSSSNRLRQLRGRMSLGDFLDGNSEHLETRLEKVTIRLERLASQRNILGLKELTAMIPKQRLPTTSLVDESEVFGRDDDKDEIMRFLIPENGKDNGITVVAIVGIGGVGKTTLSQLLYNDQHVRSYFGTKVWAHVSEEFDVFKITKKVYESVTSRPCEFTDLDVLQVKLKERLTGTGLPFLLVLDDLWNENFADWDLLRQPFIHAAQGSQILVTTRSQRVASIMCAVHVHNLQPLSDGDCWSLFMKTVFGNQEPCLNREIGDLAERIVHKCRGLPLAVKTLGGVLRFEGKVIEWERVLSS…	1054
NP_188191	MGKDFKSMVTRCIYVGKENDNVKKLKTATEELKDLRNIVMKRVKMYEDQQKLKRLEKVQVWLRQADVAIKEAEEMLITLMSSSSSNGSSMMSFHKLDKKLCKKLKEVQEIKSRGTFDVVVENSGIGSGSMMISNVDRDDQTVGLEAVSGLVWRCMTVDNTGIIGLYGVEGVGKTTVLTQVNNRLLQHKLNGFDFVIWVFVSKNVNLEKIQDTIREKIGFLDRSWMSKTEEEKAGKIFEILSKRRFALFLDDVWEKVDLVKAGVPPPDGLNRSKIVFTTCSDEVCQEMGAQTKIKMEKLPWERAWDLFKMNAGEEIVKSHPDITKVAQEVAAKCDGLPLALVTIGRAMASKKTPQEWRDALYILSTSPPNFSGPIL	375
NP_190026	MDSSFFLVVVAAAIGFFILFRKFRFQESNSSSLSLPSPATSVSRNWKHDVFPSFHGADVRRTFLSHIKESFRRKGIDTFIDNNIERSKSIGPELKEAIKGSKIAIVLLSRKYASSSWCLDELAEIMKCREMVGQIVMTIFYEVEPTDIKKQTGEFGKAFTKTCRGKTKEHIERWRKALEDVATIAGYHSHKWCDEAEMIEKISTDVSKDFDDFVGMAAHMERTEQLLRLDLDEVRMIGILGPPGIGKTTIATCMFDRFSRRFPFAAIMTDIRECYPRLCLNERNAQLKLQEQMLSQIFNQKDTMISHLGVAPERLKDKKVFLVLDEVGHLGQLDALAKETRWFGPGSRIIITTEDLGVLKAHGINHVYKVGYPSNDEAFQIFCMNAFGQKQPCEGFCDL…	1007
NP_190034	MGSVMSLGCSKRKATNQDVDSESRKRRKICSTNDAENCRFIQDESSWKHPWSLCANRVISVAAVALTNFRFQQDNQESNSSSLSLPSPATSVSRNWKHDVFPSFHGADVRRTFLSHIMESFRRKGIDTFIDNNIERSKSIGPELKEAIKGSKIAIVLLSRKYASSSWCLDELAEIMKCRQMVGQIVMTIFYEVDPTDIKKQTGEFGKAFTKTCRGKPKEQVERWRKALEDVATIAGYHSHSWRNEADMIEKISTDVSNMLNSFTPSRDFDGLVGMRAHMDMLEQLLRLDLDEVRMIGIWGPPGIGKTTIARFLFNQVSDRFQLSAIMVNIKGCYPRPCFDEYSAQLQLQNQMLSQMINHKDIMISHLGVAQERLRDKKVFLVLDEVDQLGQLDALAKET…	1194
NP_190049	MGSAMSLSCSKRKATSQDVDSESCKRRKTCSTNDAENCIFIPDESSWSLCANRVITVAAVALTNFRFQQDNQESNSSSLSLPSLATSVSRNWKHDVFPSFHGADVRRTFLSHIMESFRRKGIDTFIDNNIERSKSIGPELKEAIKGSKIAIVLLSRKYASSSWCLDELAEIMKCRQMVGQIVMTIFYEVEPTDIKKQTGEFGKAFTKTCRGKPKEQVERWRKALEDVATIAGYHSHSWRNEADMIEKIATDVSNMLNSFTPSRDFDGLVGMRAHMDMLEQLLRLDLDEVRIIGIWGPPGIGKTTIARFLLNQVSDRFQLSAIMVNIKGCYPRPCFDEYSAQLQLQNQMLSQMINHKDIMISHLGVAQERLRDKKVFLVLDEVDQLGQLDALAKETRWFG…	1214
NP_190053	MGSVMSLGCSKRKATSQDVDSESRKRRKICSTNDAENCRFIQDESSWKHPWSLCVNVAAAAFTKFRFQQDNKYTKSSALSLPSPPTSVSRIWKHHVFPSFHGADVRKTILSHILESFRRKGIDPFIDNNIERSKSIGHELKEAIKGSKIAIVLLSKNYASSSWCLDELAEIMKCRELLGQIVMTIFYEVDPTDIKKQTGEFGKAFTKTCKGKTKEYVERWRKALEDVATIAGEHSRNWRNEADMIEKIATDVSNMLNSFTPSRDFDGLVGMRAHMDMLEQLLRLDLDEVRMIGIWGPPGIGKTTIARFLFNQVSDRFQLSAIIVNIRGIYPRPCFDEYSAQLQLQNQMLSQMINHKDIMISHLGVAQERLRDKKVFLVLDEVDQLGQLDALAKETRWFG…	1219
NP_190237	MVDAITEFVVGKIGNYLIEEASMFMAVKEDLEELKTELTCIHGYLKDVEAREREDEVSKEWSKLVLDFAYDVEDVLDTYHLKLEERSQRRGLRRLTNKIGRKMDAYSIVDDIRILKRRILDITRKRETYGIGGLKEPQGGGNTSSLRVRQLRRARSVDQEEVVVGLEDDAKILLEKLLDYEEKNRFIISIFGMGGLGKTALARKLYNSRDVKERFEYRAWTYVSQEYKTGDILMRIIRSLGMTSGEELEKIRKFAEEELEVYLYGLLEGKKYLVVVDDIWEREAWDSLKRALPCNHEGSRVIITTRIKAVAEGVDGRFYAHKLRFLTFEESWELFEQRAFRNIQRKDEDLLKTGKEMVQKCRGLPLCIVVLAGLLSRKTPSEWNDVCNSLWRRLKDDSI…	835
NP_190255	MVDAITEFVVGKIDNYLIEEAPMLIGVKDDLEELKTELTCIQVYLKNVEVCDKEDEVSKEWTKLVLDIAYDVEDVLDTYFLKLEKRLHRLGLMRLTNIISDKKDAYNILDDIKTLKRRTLDVTRKLEMYGIGNFNEHRVVASTSRVREVRRARSDDQEERVVGLTDDAKVLLTKLLDDDGDNKIYMISIFGMEGLGKTSLARKLFNSSDVKESFEYRVWTNVSGECNTRDILMRIISSLEETSEGELEKMAQQELEVYLHDILQEKRYLVVVDDIWESEALESLKRALPCSYQGSRVIITTSIRVVAEGRDKRVYTHNIRFLTFKESWNLFEKKAFRYILKVDQELQKIGKEMVQKCGGLPRTTVVLAGLMSRKKPNEWNDVWSSLRVKDDNIHVSSLF…	847
NP_190257	MVDAVTGFVLNKIGGYLINEVLALMGVKDDLEELKTELTCIHGYLKDVEAREREDEVSKEWTKLVLDIAYDIEDVLDTYFLKLEERSLRRGLLRLTNKIGKKRDAYNIVEDIRTLKRRILDITRKRETFGIGSFNEPRGENITNVRVRQLRRAPPVDQEELVVGLEDDVKILLVKLLSDNEKDKSYIISIFGMGGLGKTALARKLYNSGDVKRRFDCRAWTYVSQEYKTRDILIRIIRSLGIVSAEEMEKIKMFEEDEELEVYLYGLLEGKNYMVVVDDVWDPDAWESLKRALPCDHRGSKVIITTRIRAIAEGVEGTVYAHKLRFLTFEESWTLFERKAFSNIEKVDEDLQRTGKEMVKKCGGLPLAIVVLSGLLSRKRTNEWHEVCASLWRRLKDNS…	847
NP_190664	MVDAVVTVFLEKTLNILEEKGRTVSDYRKQLEDLQSELKYMQSFLKDAERQKRTNETLRTLVADLRELVYEAEDILVDCQLADGDDGNEQRSSNAWLSRLHPARVPLQYKKSKRLQEINERITKIKSQVEPYFEFITPSNVGRDNGTDRWSSPVYDHTQVVGLEGDKRKIKEWLFRSNDSQLLIMAFVGMGGLGKTTIAQEVFNDKEIEHRFERRIWVSVSQTFTEEQIMRSILRNLGDASVGDDIGTLLRKIQQYLLGKRYLIVMDDVWDKNLSWWDKIYQGLPRGQGGSVIVTTRSESVAKRVQARDDKTHRPELLSPDNSWLLFCNVAFAANDGTCERPELEDVGKEIVTKCKGLPLTIKAVGGLLLCKDHVYHEWRRIAEHFQDELRGNTSETDN…	852
NP_190724	MVDCSDVYISFDRSEDTVRYSFVSHLCAAFRRRGISSFIRENGSDSESNGFSKLETSRASVVVFSEKYSSSKSCMEELVKVSERRRKNCLAVVPVFYPVTKSFMKKQIWNLGDVRSDWPSALLETVDLPGHELYDTQSDSDFVEEIVADVREKLNMSDNIGIYSKLGKIETLIYKQPWGVRSIGIWGMPGIGKTTLAKAAFDQLSGDYEASCFIKDFNKAFHEKGLYGLLEAHFGKILREELGIKSSITRPILLRNVLRHKRVLVVLDDVCKPLDAESFLGGFDWFCPGSLIIITSRDKQVFSICRVDQIYEVPGLNEEEALQLFSRCAFGKEIIHESLQKLSKKVIDYANGNPLALIFFGCMSRKNPKPIEIAFPKVKKYLAHEIHDAVKSTYDSLSS…	1253
NP_190725	MEEASSSSEVKALPLPPQHQVFVNFRGEELRNSFVSHLRSALVRHGVNIFIDTNEEKGKPLHVFFQRIEESRIALAIFSVRYTESKWCLNELVKMKECMDKGKLLIIPIFYKVKAYEVRYQKGRFGCVFKNLRNVDVHKKNQWSEALSSVADRIGFSFDGKSDEHNFINGIVEEVKEALSKILLDKTKDAFVYHSKNNSMSVGREKHEIYGLKQRLEELKEKLDLDCEETRILGVVGMPGIGKTTLAREIYETLRCKFLRHGLIQDIRRTSKEHGLDCLPALLLEELLGVTIPDIESTRCAYESYKMELHTHKVLVVLDDVSDKEQIDVLLGRCNWIRQGSRIVIATSDKSLIQDVADYTYVVPQLNHKDGLGHFGRYAFDRHSNIHNNEVIMKLSKEF…	1226
NP_192585	MASSSSHNWVYDVFTSFSGEDIRVTFLTHFLKELDRKMIIAFKDNEIERGNSIGTELIQAIKDSRIAVVVFSKKYSSSSWCLNELVEIVNCKEIVIPVFYDLDPSDVRKQEGEFGESFKETCKNRTDYEIQRWGQALTNVANIAGYHTRKPNNEAKLIEEITNDVLDKLMKLTPSKDFDEFFGIEDHIKELSLLLCLESEEVRMVGIWGPTGIGKTTIARALFNRIYRHFQGRVFIDRAFISKSMAIYSRANSDDYNLKLHLQEKLLSKLLDKKNLEINHLDAVKERLRQMKVLIFIDDLDDQVVLEALACQTQWFGHGSRIIVITKDKHLLRAYGIDHIYEVLLPSKDLAIKMFCRSAFRKDSPPNGFIELAYDVVKRAGSLPLGLNILGSYLRGRSK…	1234
NP_192674	MDVDMERLNPLLSIESENEVRMIGIWGMGGIGKTTIAKCLYEEYSRRFVHYCFIENVRIFAKNGLPYLQEKLLSEIRGKKQETLWSVEKGCRLIKSKLKEKNFLVLDDVDNVDQLHALAKETSWFGPGSRIIITTRDFGLLYSFGVRLLYRVSFLDDNDAIKVFKHVAFDGGQPPFDVYHQFSVRASRLAQGLPSALEAFGALGILETVPQKRIKDILKTSYDGLDEEEQAAFLHVACLFNGDSVHRVNALIDDGDMRIKALEVKSLIDISLDGCITLHVLIEQAAREIDTAMVEGVALHMCEMIHVLPIDGNILNTINNLKFFKAFTHIEVMNSKLQFLPGTANNSGGLGQLRRLDVTGSKNLREIPDLSRTMLLEELIMKGCTRLEKTLDIRKGCPS…	853
NP_192680	MYSSSSSSTPKFDVFLSFSVEAETLVSDLRSSFSENGITMKDDDLEKGVSSLGSERSEGIRESKVAVVVISQSYAISAQCLNELQTIVNFHDERRISILPIFYGVDYDDVRNQIKELAASFRKLGKEYPSEKVQAWMIALIKLINISRSDSRIHDDETTIDMVITSQVKQILLDKDKQINLKATISHTVSNKQINSLTTKNVGLIGLDRHMLALNELLDLKSNEEVRLIGICGQGGVGKTTLARYVYEELFKNFHAHVFVDNAGKIYKQDTDESHSQKSLTSKEIQEGTQTVTRTLTVASDFIKSTVSHQRSLLVVDCVDNIKQLEEIANIVGLCFPGSRVILVTQDKKLLDDFGVEHVYEVQSLRYDEALQVFSQSAFNQQHPPASFESLSFRAVRVA…	457
NP_192816	MGSCISLQISCDQVLTRAYSCFFSLGNYIHKLKDNIVALEKAIEDLTATRDDVLRRVQMEEGKGLERLQQVQVWLKRVEIIRNQFYDLLSARNIEIQRLCFYSNCSTNLSSSYTYGQRVFLMIKEVENLNSNGFFEIVAAPAPKLEMRPIQPTIMGRETIFQRAWNRLMDDGVGTMGLYGMGGVGKTTLLTQIHNTLHDTKNGVDIVIWVVVSSDLQIHKIQEDIGEKLGFIGKEWNKKQESQKAVDILNCLSKKRFVLLLDDIWKKVDLTKIGIPSQTRENKCKVVFTTRSLDVCARMGVHDPMEVQCLSTNDAWELFQEKVGQISLGSHPDILELAKKVAGKCRGLPLALNVIGETMAGKRAVQEWHHAVDVLTSYAAEFSGMDDHILLILKYSYDN…	892
NP_192855	MASSSSNSWRYDVFPSFRGEDVRNNFLSHLLKEFESKGIVTFRDDHIKRSHTIGHELRAAIRESKISVVLFSENYASSSWCLDELIEIMKCKEEQGLKVMPVFYKVDPSDIRKQTGKFGMSFLETCCGKTEERQHNWRRALTDAANILGDHPQNWDNEAYKITTISKDVLEKLNATPSRDFNDLVGMEAHIAKMESLLCLESQGVRIVGIWGPAGVGKTTIARALYNQYHENFNLSIFMENVRESYGEAGLDDYGLKLHLQQRFLSKLLDQKDLRVRHLGAIEERLKSQKVLIILDDVDNIEQLKALAKENQWFGNKSRIVVTTQNKQLLVSHDINHMYQVAYPSKQEALTIFCQHAFKQSSPSDDLKHLAIEFTTLAGHLPLALRVLGSFMRGKGKEE…	1095
NP_192938	MESSSPSSAEFDVFLSFRGFDTRNNFTGHLQKALRLRGIDSFIDDRLRRGDNLTALFDRIEKSKIAIIVFSTNYANSAWCLRELVKILECRNSNQQLVVPIFYKVDKSDVEKQRNSFAVPFKLPELTFPGVTPEEISSWKAALASASNILGYVVKEISTSEAKLVDEIAVDTFKKLNDLAPSGNEGLVGIESRLKNLEKLLSWEDLDTVHIIGIVGMVGIGKTTLADCLYGRMRGQFDGSCFLTNIRENSGRSGLESLLQKLFSTVLNDRDLEIGAPGNAHERFERRLKSKRLLIVLDDVNDEKQIRYLMGHCKWYQGGSRIIITTRDSKLIETIKGRKYVLPKLNDREALKLFSLNAFSNSFPLKEFEGLTNMVLDYAKGHPLALKVLGSDLCERDDL…	1219
NP_192939	MSEKEELPLTLTSIGAATATSDYHQRVGSSGEGISSSSSDVDPRFMQNSPTGLMISQSSSMCTVPPGMAATPPISSGSGLSQQLNNSSSSKLCQVEGCQKGARDASGRCISHGGGRRCQKPDCQKGAEGKTVYCKAHGGGRRCEYLGCTKGAEGSTDFCIAHGGGRRCNHEDCTRSAWGRTEFCVKHGGGARCKTYGCGKSASGPLPFCRAHGGGKKCSHEDCTGFARGRSGLCLMHGGGKRCQRENCTKSAEGLSGLCISHGGGRRCQSIGCTKGAKGSKMFCKACITKRPLTIDGGGNMGGVTTGDALNYLKAVKDKFEDSEKYDTFLEVLNDCKHQGVDTSGVIARLKDLFKGHDDLLLGFNTYLSKEYQITILPEDDFPIDFLDKVEGPYEMTYQ…	1798
NP_193173	MASSSSSSSRTWRYRVFTSFHGADVRKTFLSHLRKQFNYNGITMFDDQEIERSQTIAPALIKAIKESRISIILLSKNYASSSWCLDELLEIVKCKEAMGQIVMTVFYGVDPSDVRKQTGEFGRSFNETCSRSTKEKRRKWSQALNHVGNIAGEHFQNWDNESKMIEKISRDISNKLNSTISRDFDDMVGLEAHLEEMKYLLDLDYKDGAMIVGICGPAGIGKTTIARALYSLLLSSFQLSCFVENLSGSDNRGLDEYGFKLRLQEQLLSKILNQNGMRIYHLGAIQERLCDQKVLIVLDDVNDLKQLEALANETSWFGPGSRIIVTTEDKGLLEQHGINKTYHVGFPSIEEALEIFCIYAFRKSSPPDGFKKLTKRVTNVFDNLPLGLRVMGSSLRGKG…	1051
NP_193420	MASSSSSPSSRRYDVFPSFSGVDVRKTFLSHLIEALDRRSINTFMDHGIVRSCIIADALITAIREARISIVIFSENYASSTWCLNELVEIHKCYKKGEQMVIPVFYGVDPSHVRKQIGGFGDVFKKTCEDKPEDQKQRWVKALTDISNLAGEDLRNGPTEAFMVKKIANDVSNKLFPLPKGFGDFVGIEDHIKAIKSILCLESKEARIMVGIWGQSGIGKSTIGRALFSQLSSQFHHRAFITYKSTSGSDVSGMKLSWEKELLSEILGQKDIKIDHFGVVEQRLKHKKVLILLDDVDNLEFLKTLVGKAEWFGSGSRIIVITQDKQLLKAHEIDLVYEVELPSQGLALKMISQYAFGKDSPPDDFKELAFEVAELVGSLPLGLSVLGSSLKGRDKDEWV…	1147
NP_193424	MAAASSSCSRRYDVFPSFSGVDVRKTFLSNLLEAFDRRSINTFMDHGIERSRTIAPELISAIREARISIVIFSKNYASSTWCLDELVEIHNRLNDWGQLVISVFYDVDPSEVRKQTGEFGDVFKKTCEDKEEDQKQRWMQALVDITNIAGEDLRNGPSEAAMVVKIANDVSNKLISPSNSFGDFVGIEAHLEAMNSILCLESKEARMVGIWGPSGIGKSTIGKALYSQLFCQFHFHAFVPHVYSMKSEWEEIFLSKILGKDIKIGGKLGVVEQMLNQKKVLIVLDDVDDPEFLKTLVGETKWFGPGSRIIVITQDMQLLKAHDIDLLYEVKFPSLDLALKMLCRSAFGENSPPDDFKALAFEVAVLAGNLPLGLSVLGSSLKRRTKEEWMEMMPRFRNG…	1040
NP_193425	MAAASSSGSDIFPSFSGEDVRKNFLSHLLKQLNRRSINTFMDHVIERSCIIADALISAIREARISIVIFSKNYAASTWCLNELVEIDNCSKYFGQKVIPVFYDVDPSHVRKQIGEFGKVFKKTCEDKPADQKQRWVKALTDISNIAGEDLRNGPNDAHMVEKIANDVSNKLFHPPKGFGDLVGIEDHIEAIKSILCLESKEAKIMVGIWGQSGIGKSTIGRALFSQLSSQFPLRAFVTYKSTSGSDVSGMKLSWQKELLSEILGQKDIKIDHFGVVEQRLKHKKVLILLDDVDNLEFLKTLVGKAEWFGSGSRIIVITQDRQLLKAHEIDLVYEVKLPSQGLALQMISQYAFGKDSPPDDFKALAFEVAELAGSLPLGLSVLGSSLKGRDKDEWVKMMP…	1304
NP_193426	MVTPIFYEVDHSDVRKQTGEFGKVFEETCKNKTDDEKQRCRKALADVANMAGEDSRNWCNEANMIETISNDVPNKLITPSSDLGDFVGVEAHLERLSSLLCLESEEARMVGIGKSTLGRALFSQLSSQFPLRAFVTYKPTEKNRFYQKFYVKRT	154
NP_193427	MDHGIVRSCIIADELITAIREARISIVIFSENYASSTWCLNELVEIHKCHKDKDLDQMVIPVFYGVDPSHVRKQIGGFGDVFKKTCEDKPEDQKQRWVKALTDISNLAGEDLRNGPSEAAMVVKIANDVSNKLFPLPKGFGDLVGIEDHIEAIKLKLCLESKEARIMVGIWGQSGIGKSTIGRALFSQLSSQFHHRAFITYKSTSGSDVSGMKLSWEKELLSEILGQKDIKIEHFGVVEQRLKHKKVLILLDDVDNLEFLRTLVGKAEWFGSGSRIIVITQDRQLLKAHEIDLIYEVKLPSQGLALKMICQYAFGKYSPPDDFKELAFEVAKLAGNLPLGLSVLGSSLKRRSKEEWMEMLAELQNGLNRDIMKTLRVSYVRLDPKDQDIFHYIAWLFNG…	1147
NP_193428	MAASSSSGRRRYDVFPSFSGVDVRKTFLSHLIEALDGKSINTFIDHGIERSRTIAPELISAIREARISIVIFSKNYASSTWCLNELVEIHKCFNDLGQMVIPVFYDVDPSEVRKQTGEFGKVFEKTCEVSKDKQPGDQKQRWVQALTDIANIAGEDLLNGPNEAHMVEKISNDVSNKLITRSKCFDDFVGIEAHIEAIKSVLCLESKEARMVGIWGQSGIGKSTIGRALFSQLSIQFPLRAFLTYKSTSGSDVSGMKLSWEKELLSEILGQKDIKIEHFGVVEQRLKHKKVLILLDDVDNLEFLKTLVGKAEWFGSGSRIIVITQDRQFLKAHDIDLVYEVKLPSQGLALTMLCRSAFGKDSPPDDFKELAFEVAKLAGHLPLGLNVLGSSLRRRGKKE…	1449
NP_193432	MKSSSSQSYDVFPNFRGEDVRHSLVSHLRKELDRKFINTFNDNRIERSRKITPELLLAIENSRISLVVFSKNYASSTWCLDELVKIQECYEKLDQMVIPIFYKVDPSHVRKQTGEFGMVFGETCKGRTENEKRKWMRALAEVAHLAGEDLRNWRSEAEMLENIAKDVSNKLFPPSNNFSDFVGIEAHIEALISMLRFDSKKARMIGICGPSETGKTTIGRALYSRLKSDFHHRAFVAYKRKIRSDYDQKLYWEEQFLSEILCQKDIKIEECGAVEQRLKHTKVLIVLDDVDDIELLKTLVGRIRWFGSESKIVVITQKRELLKAHNIAHVYEVGFPSEELAHQMFCRYAFGKNSPPHGFNELADEAAKIAGNRPKALKYVGSSFRRLDKEQWVKMLSEF…	670
NP_193640	MEKQDQTSREEILKKIMDSLGQDGVPSKTVLVGEAGIGKTWLAKEVSQRVTQEKYNVLWLHLNKKIEDEKSLYEILAAQLSIIYEFEEGEEPDELDYPLESLKEKIKEEMIKHKKDNLLLILDDEGSMTTEEDVMQELNLQDFLKEYSAVKILVTRRDEREEKESTTIKVGPLTEKESLDLLHDAEDLLTSFTSEDWPVLLKRLCDNKEIKEPTLMSCILSKSKGLPAAIVVLIKSLNSIKSMSAKQRKIFKELILSSKSLDEAAASKNAIDRSRYNPVLQLSYELLKPDETVKRPVIACFWHILDFYKYSGCAYYRDLIVHWMLEGYFDPVKSVDKAYQEGHSILMDFMNRGILKIQEDNMVVPEFSMSNLLDLQDCGFFGRSSLGFDRVYGGDKRKG…	1201
NP_193641	MDIAKKFISEIDDKLESKSEFDKELEKIKSSFNEEYEKWSSGKQRGSSSKHGNQSTHGDSSPTRNSSGSSKKGRPKANRVETSSELPDHLIRGFINEKLFLKNFLLKQKESEEFKTLAIVGKYGVGKTTLCQAVFNDEDVKQVYFPRIWVSMYSKETKEDEDPKIDVVKRILRSLGVEDEMFKHIKTEAEEEKSIKDEAGEREEETVKEKELARLLYALHLNLIGKKYLIVLDDVWEDNEWDQRLDDEKKQQEKSHLSCGFPKGFGGKVIMTSRDERLAKAIVGEEENLQRLFPRSDAESLWEIYIDAVPTKVDDAAATNLGDAVATNAGDAVAPKVNPRYPGRYKQELMDKSCGIPLAARMLAKIEPVKVDEIGNIDRKQSF	383
NP_193685	MAASFCGSRRYDVFPSFSKVDVRRSFLAHLLKELDRRLINTFTDHGMERNLPIDAELLSAIAESRISIVIFSKNYASSTWCLDELVEIHTCYKELAQIVVPVFFNVHPSQVKKQTGEFGKVFGKTCKGKPENRKLRWMQALAAVANIAGYDLQNWPDEAVMIEMVADDVSKKLFKSSNDFSDIVGIEAHLEAMSSILRLKSEKARMVGISGPSGIGKTTIAKALFSKLSPQFHLRAFVTYKRTNQDDYDMKLCWIEKFLSEILGQKDLKVLDLGAVEQSLMHKKVLIILDDVDDLELLKTLVGQTGWFGFGSRIVVITQDRQLLKAHDINLIYEVAFPSAHLALEIFCQSAFGKIYPPSDFRELSVEFAYLAGNLPLDLRVLGLAMKGKHREEWIEMLP…	1309
NP_193686	MKKTRGSFLECSAPQSFLSIQYTCRRDFPQVDLCNHRPPLMAFASSSSSIVLSKCEFDVFVSFRGADTRHDFTSHLVKYLRGKGIDVFSDAKLRGGEYISLLFDRIEQSKMSIVVFSEDYANSWWCLEEVGKIMQRRKEFNHGVLPIFYKVSKSDVSNQTGSFEAVFQSPTKIFNGDEQKIEELKVALKTASNIRGFVYPENSSEPDFLDEIVKNTFRMLNELSPCVIPDDLPGIESRSKELEKLLMFDNDECVRVVGVLGMTGIGKTTVADIVYKQNFQRFDGYEFLEDIEDNSKRYGLPYLYQKLLHKLLDGENVDVRAQGRPENFLRNKKLFIVLDNVTEEKQIEYLIGKKNVYRQGSRIVIITRDKKLLQKNADATYVVPRLNDREAMELFCLQV…	1210
NP_193687	MVDGKEVYISFNRWEDTIRHSFVSHLSAEFQRKGVSVFASEDSASDDRFAEESDAAIAKARVSVVIFSENFASSKGCLNEFLKVSKCRRSKGLVVVPVFYGLTNSIVKKHCLELKKMYPDDKVDEWRNALWDIADLRGGHVSSHKRSDSELVEKIVADVRQKLDRRGRIGVYSRLTKIEYLLCKQPGCIIRSLGIWGMAGIGKTTLARAAYDQLSRDFEASCFIEDFDREFQEKGFFGLLEKQLGVNPQVTRLSILLKTLRSKRILLVLDDVRKPLGATSFLCEFDWLGPGSLIIVTSQDKQVLVQCQVNEIYKVQGLNKHESLQLFSRCAFGKDVPDQNLLELSMKFVDYANGNPLALSICGKNLKGKTPLDMKSVVLELKRHLSDKIFVKLKSSYDA…	1744
NP_193688	MATSSSVVSSVPQQHQVFLNFRGDELRNNFVSHLDKALRGKQINVFIDEAVEKGENLDNLFKEIEKSRIALAIISQKYTESKWCLNELVKMKELEGKLVTIPIFYNVEPATVRYQKEAFGAALTKTQENDSDGQMKKWKEALTYVSLLVGFPFNSKSKEKETTLIDKIVDAVLQKLSKISSEESTSGSVDQGRGEEVEEAKADKISGLNQRLKELEEKVAITGDKRDETRIVEVVGMPGIGKSTLLKAFYETWKTRFLSSALLQNISELVKAMGLGRLTGMLLKELLPDENIDEETYEPYKEKLLKNTVFIVLDGISDETHIQKLLKDHRKWAKKGSKIVIARRAVTRDLLHEDSMVRYTYFVPLLSHRDGLNHFCHYAFRHFAAHQNNKEAFMKESKE…	1167
NP_194339	MDFISSLIVGCAQVLCESMNMAERRGHKTDLRQAITDLETAIGDLKAIRDDLTLRIQQDGLEGRSCSNRAREWLSAVQVTETKTALLLVRFRRREQRTRMRRRYLSCFGCADYKLCKKVSAILKSIGELRERSEAIKTDGGSIQVTCREIPIKSVVGNTTMMEQVLEFLSEEEERGIIGVYGPGGVGKTTLMQSINNELITKGHQYDVLIWVQMSREFGECTIQQAVGARLGLSWDEKETGENRALKIYRALRQKRFLLLLDDVWEEIDLEKTGVPRPDRENKCKVMFTTRSIALCNNMGAEYKLRVEFLEKKHAWELFCSKVWRKDLLESSSIRRLAEIIVSKCGGLPLALITLGGAMAHRETEEEWIHASEVLTRFPAEMKGMNYVFALLKFSYDNL…	909
NP_194449	MECCAPVIGEILRLMYESTFSRVANAIKFKSNVKALNESLERLTELKGNMSEDHETLLTKDKPLRLKLMRWQREAEEVISKARLKLEERVSCGMSLRPRMSRKLVKILDEVKMLEKDGIEFVDMLSVESTPERVEHVPGVSVVHQTMASNMLAKIRDGLTSEKAQKIGVWGMGGVGKTTLVRTLNNKLREEGATQPFGLVIFVIVSKEFDPREVQKQIAERLDIDTQMEESEEKLARRIYVGLMKERKFLLILDDVWKPIDLDLLGIPRTEENKGSKVILTSRFLEVCRSMKTDLDVRVDCLLEEDAWELFCKNAGDVVRSDHVRKIAKAVSQECGGLPLAIITVGTAMRGKKNVKLWNHVLSKLSKSVPWIKSIEEKIFQPLKLSYDFLEDKAKFCFL…	985
NP_194452	MFRSNARALNRALERLKNVQTKVNEALKRSGIQEKSLERKLRIWLRKVEENVPLGELILEKRSSCAIWLSDKDVEILEKVKRLEEQGQDLIKKISVNKSSREIVERVLGPSFHPQKTALEMLDKLKDCLKKKNVQKIGVWGMGGVGKTTLVRTLNNDLLKYAATQQFALVIWVTVSKDFDLKRVQMDIAKRLGKRFTREQMNQLGLTICERLIDLKNFLLILDDVWHPIDLDQLGIPLALERSKDSKVVLTSRRLEVCQQMMTNENIKVACLQEKEAWELFCHNVGEVANSDNVKPIAKDVSHECCGLPLAIITIGRTLRGKPQVEVWKHTLNLLKRSAPSIDTEEKIFGTLKLSYDFLQDNMKSCFLFCALFPEDYSIKVSELIMYWVAEGLLDGQHH…	919
NP_195337	MDYSSASLLRICAAAITILGTVSFLIYEKFIRSNPQKKKKITASSRNWEHNVFSSFSSVDVPKSFLSRIRKELRRKGFEPLIDNETERCVSIGPELRNAISVSRIVIVVLSRNYALSPWCLDELVEIMKCKEELGQRVVTIFYNLDPIDVLKQTGDFGDNFRKTRKGKTDEDIWKCTRALAELPRVYKLTSRLSIKIDDTAMNKHREECERKNKEDIDRWIKALEQVATIDGYRSRDWDDEKAMVKKIANDISSIMNNSTQSSASQGLVGMEAHMEKMKELLGLDSNKVRLIGICGLPGSGKTTIAKRLYQQLLPQFELSTIIIDIKGCYPRTCYNEDDRKLQLQSHLLSQLLNHKFTGEILQLEAAHEMLKDKKVVLVLDDVDSIGQLDALANEARWF…	1607
NP_195338	MVDYSSSSSSSVQLSPPQHQVFLNFRGKQLRNGFVSHLEKALRRDGINVFIDRNETKGRDLSNLFSRIQESRIALAIFSSMYTESYWCLDELVKIKDCVDLGTLVVIPIFYMVDTDDVKNLKGAFGYTFWKLAKTCNGEKLDKWKQALKDVPKKLGFTLSEMSDEGESINQIVGEVIKVLSSDVMPDLEREIPIDDPFPTGEQVPEAAPDSPPPLFGIETRLKQLEEKLDFECKDTLTIGVVGMPGIGKTTLTSMLYEKWQHDFLRCVFLHDVRKMWKDCMMDRSIFIEELLKDDNVNQEVADFSPESLKALLLSKKSLVVLDNVSDKKQIEVLLGESDWIKRGSRIFITTSDRSVIEGMVDDTYEVLRLTGRDSFEYFSYFAFSGKLCPPVRTFMNLS…	1179
NP_196092	MADIIGGEVVTELVRQLYAVSQKTLRCRGIAKNLATMIDGLQPTIKEIQYSGVELTPHRQAQLRMFSETLDKCRKLTEKVLKSSRWNMVRQLLHVRKMENLQSKVSSFLNGQLLVHVLADVHHVRADSEFRFDRIDRKVDSLNEKLGSMKLRGSESLREALKTAEATVEMVTTDGADLGVGLDLGKRKVKEMLFKSIDGERLIGISGMSGSGKTTLAKELARDEEVRGHFGNKVLFLTVSQSPNLEELRAHIWGFLTSYEAGVGATLPESRKLVILDDVWTRESLDQLMFENIPGTTTLVVSRSKLADSRVTYDVELLNEHEATALFCLSVFNQKLVPSGFSQSLVKQVVGECKGLPLSLKVIGASLKERPEKYWEGAVERLSRGEPADETHESRVFAQ…	811
NP_196159	MGACFSVAISCDQAVNNLTSCLSRNQNRFRNLVDHVAALKKTVRQLEARRDDLLKRIKVQEDRGLNLLDEVQQWLSEVESRVCEAHDILSQSDEEIDNLCCGQYCSKRCKYSYDYSKSVINKLQDVENLLSKGVFDEVAQKGPIPKVEERLFHQEIVGQEAIVESTWNSMMEVGVGLLGIYGMGGVGKTTLLSQINNKFRTVSNDFDIAIWVVVSKNPTVKRIQEDIGKRLDLYNEGWEQKTENEIASTIKRSLENKKYMLLLDDMWTKVDLANIGIPVPKRNGSKIAFTSRSNEVCGKMGVDKEIEVTCLMWDDAWDLFTRNMKETLESHPKIPEVAKSIARKCNGLPLALNVIGETMARKKSIEEWHDAVGVFSGIEADILSILKFSYDDLKCEKTK…	874
NP_196686	MASSFFLTTVAAAIGFFTLLRKLRFHHDNKEKKSTSLSPSSSPSSLSPSSVPPPSSSCIWTHQVFPSFSGEDVRRDFLSHIQMEFQRMGITPFVDNEIKRGESIGPELLRAIRGSKIAIILLSRNYASSKWCLDELVEIMKCREEYGQTVMAIFYKVDPSDVKNLTGDFGKVFRKTCAGKPKKDIGRWRQAWEKVATVAGYHSINWDNEAAMIKKIATDISNILINSTPSRDFDGLVGMRAHLEKMKPLLCLDTDEVRIIGIWGPPGIGKTTIARVVYNQLSHSFQLSVFMENIKANYTRPTGSDDYSAKLQLQQMFMSQITKQKDIEIPHLGVAQDRLKDKKVLVVLDGVNQSVQLDAMAKEAWWFGPGSRIIITTQDQKLFRAHGINHIYKVDFPPT…	1189
NP_197270	MASLPSSSSSSSSTVWKTDVFVSFRGEDVRKTFVSHLFCEFDRMGIKAFRDDLDLQRGKSISPELIDAIKGSRFAIVVVSRNYAASSWCLDELLKIMECNKDTIVPIFYEVDPSDVRRQRGSFGEDVESHSDKEKVGKWKEALKKLAAISGEDSRNWDDSKLIKKIVKDISDKLVSTSWDDSKGLIGMSSHMDFLQSMISIVDKDVRMLGIWGMGGVGKTTIAKYLYNQLSGQFQVHCFMENVKEVCNRYGVRRLQVEFLCRMFQERDKEAWSSVSCCNIIKERFRHKMVFIVLDDVDRSEQLNELVKETGWFGPGSRIIVTTRDRHLLLSHGINLVYKVKCLPKKEALQLFCNYAFREEIILPHGFEELSVQAVNYASGLPLALRVLGSFLYRRSQIE…	1294
NP_197290	MTSSSSWVKTDGETPQDQVFINFRGVELRKNFVSHLEKGLKRKGINAFIDTDEEMGQELSVLLERIEGSRIALAIFSPRYTESKWCLKELAKMKERTEQKELVVIPIFYKVQPVTVKELKGDFGDKFRELVKSTDKKTKKEWKEALQYVPFLTGIVLDEKSDEDEVINIIIRKVKEILNRRSEGPPSKCSALPPQRHQKRHETFWGIELRIKQLEEKLRFGSDETTRTIGVVGMPGIGKTTLATMLYEKWNDRFLRHVLIRDIHEASEEDGLNYLATKFLQGLLKVENANIESVQAAHEAYKDQLLETKVLVILDNVSNKDQVDALLGERNWIKKGSKILITTSDKSLMIQSLVNDTYEVPPLSDKDAIKHFIRYAFDGNEGAAPGPGQGNFPKLSKDF…	1197
NP_197291	MEPPAARVTPSIKADCSHSVNIICEETVLHSLVSHLSAALRREGISVFVDACGLQETKFFSIKQNQPLTDGARVLVVVISDEVEFYDPWFPKFLKVIQGWQNNGHVVVPVFYGVDSLTRVYGWANSWLEAEKLTSHQSKILSNNVLTDSELVEEIVRDVYGKLYPAERVGIYARLLEIEKLLYKQHRDIRSIGIWGMPGIGKTTLAKAVFNHMSTDYDASCFIENFDEAFHKEGLHRLLKERIGKILKDEFDIESSYIMRPTLHRDKLYDKRILVVLDDVRDSLAAESFLKRLDWFGSGSLIIITSVDKQVFAFCQINQIYTVQGLNVHEALQLFSQSVFGINEPEQNDRKLSMKVIDYVNGNPLALSIYGRELMGKKSEMETAFFELKHCPPLKIQDV…	1613
NP_197298	MASVSSSSSFSDRHSYHVFPSFCGEDVRRNFLSHLHKELQHNGIDAFKDGGIKRSRSIWPELKQAIWESKIFIVVLSKNYAGSCWCLDELVEIMECREVVGKTLVPIFYDVDPSSVRKQTGDFGKAFDKICDVRTEEERQRWRQALTNVGNIAGECSSKWDNDAKMIEKIVAYVSEELFCFTSSTDFEDLLGLEAHVANLKSMLGLESNEVKMIGVWGPAGIGKTTITRILYNQLSSSNDDDFQLFIFMENVKGSYRRKEIDGYSMKLHLRERFLSEITTQRKIKVSHLGVAQERLKNQKALIVLDDVDELEQLRALADQTQWVGNGTRILVTTEDRQLLKAHGITHVYEVDYPSRDEALKILCQCAFGKNSAPEGYNDLAVEVVELAGYLPLGLSVLG…	780
NP_197336	MQPNRASSSLSSTPTRTWTHHVFLSFRGEDVRKGFLSHIQKEFERKGIFPFVDTKMKRGSSIGPVLSDAIIVSKIAIVLLSKNYASSTWCLNELVNIMKCREEFGQTVMTVFYEVDPSDVRKQTGDFGIAFETTCVGKTEEVKQSWRQALIDVSNIVGEVYRIWSKESDLIDKIAEDVLDELNYTMSRDFDGYVGIGRHMRKMKSLLCLESGDVRMIGIVGPPGIGKTTIARALRDQISENFQLTAFIDDIRLTYPRRCYGESGLKPPTAFMNDDRRKIVLQTNFLSEILNQKDIVIHNLNAAPNWLKDRKVLVILDDVDHLEQLDAMAKETGWFGYGSRIIITTQDRKLLKAHNIDYIYEVGLPRKDDALQIFCLSAFGQNFPHDDFQYLACEVTQLA…	1245
NP_197337	MEESSSLSLQSCNWRHHVFPSFSGKDVRRTFLSHLLKEFRRKGIRTFIDNDIKRSQMISSELVRAIRESRIAVVVLSRTYASSSWCLNELVEIKKVSQMIMPVFYEVDPSDVRKRTGEFGKAFEEACERQPDEEVKQKWREALVYIANIAGESSQNWDNEADLIDKIAMSISYELNSTLSRDSYNLVGIDNHMRELDSLLCLESTEVKMVGIWGPAGIGKTTIARALFNRLSENFQHTIFMENVKGSSRTSELDAYGFQLRLQEQFLSEVIDHKHMKIHDLGLVKERLQDLKVLVVLDDVDKLEQLDALVKQSQWFGSGSRIIVTTENKQLLRAHGITCIYELGFPSRSDSLQIFCQYAFGESSAPDGCIELATEITKLAGYLPLALKVLGSSLRGMSK…	900
NP_197661	MALSYRNWLYDVFPSFSGEDVRVTFLSHFLKELDRKLISVFKDNDIQRSQSLDPELKLAIRDSRIAIVVFSKNYAASSWCLDELLEIVKCKEEFGQIVIPVFYGLDPCHVRKQSGEFGIVFENTCQTKTDDEIQKWRRALTDVANILGFHSSNWDNEATMVEDIANDVLAKLNLTTTSNDFEGFVGIEGHIAKISLMLCLECKQVRMFGIWGPSGIGKTTIARALFSRISRHFQGSVFLDRAFVSKSMEIYSGGNVDNYNAKLHLQGKFLSEILRAKDIKISNLGVVGERLKHMKVLIFIDDLDDQVVLDALASKPHWFGCGSRIIVITKDKQFFRAHGIGLFYEVGLPSDKLALEMFSQSAFRQNSPPPGFTELASEVSKRSGNLPLALNVLGSHLRG…	1008
NP_198395	MAEGVVSFGVQKLWALLNRESERLNGIDEQVDGLKRQLRGLQSLLKDADAKKHGSDRVRNFLEDVKDLVFDAEDIIESYVLNKLRGEGKGVKNHVRRLACFLTDRHKVASDIEGITKRISKVIGEMQSLGIQQQIIDGGRSLSLQDIQREIRQTFPNSSESDLVGVEQSVEELVGPMVEIDNIQVVSISGMGGIGKTTLARQIFHHDLVRRHFDGFAWVCVSQQFTQKHVWQRILQELRPHDGEILQMDEYTIQGKLFQLLETGRYLVVLDDVWKEEDWDRIKEVFPRKRGWKMLLTSRNEGVGLHADPTCLSFRARILNPKESWKLFERIVPRRNETEYEEMEAIGKEMVTYCGGLPLAVKVLGGLLANKHTASEWKRVSENIGAQIVGKSCLDDNSL…	901
NP_198509	MAQGRERIPERWTYDVFVSFRGADVRKNFLSHLYDSLRRCGISTFMDDVELQRGEYISPELLNAIETSKILIVVLTKDYASSAWCLDELVHIMKSHKNNPSHMVFPIFLYVDPSDIRWQQGSYAKSFSKHKNSHPLNKLKDWREALTKVANISGWDIKNRNEAECIADITREILKRLPCQYLHVPSYAVGLRSRLQHISSLLSIGSDGVRVIVIYGMGGIGKTTLAKVAFNEFSHLFEGSSFLENFREYSKKPEGRTHLQHQLLSDILRRNDIEFKGLDHAVKERFRSKRVLLVVDDVDDVHQLNSAAIDRDCFGHGSRIIITTRNMHLLKQLRAEGSYSPKELDGDESLELFSWHAFRTSEPPKEFLQHSEEVVTYCAGLPLAVEVLGAFLIERSIRE…	1188
NP_198650	MDSSFLSSFCATAIIFFTLFGTIYFMFYRKVKSHQENKTIASSLALPTIPSSLSRKYDVFPSFHGADVRKTFLSHMLKEFKRKGIVPFIDNDIDRSKSIGPELDEAIRGSKIAIVMLSKNYASSSWCLNELVEITKCRKDLNQTVMTIFYGVDPTDVKKQTGEFGKVFERTCESKTEEQVKTWREVLDGAATIAGEHWHIWDNEASMIEKISIDVSNILNRSSPSRDFDDLIGMEAHMEKMKSLLSLHSNEVKMIGIWGPSGIGKTTIARVLYNRFSGDFGLSVFMDNIKELMHTRPVGSDDYSAKLHLQNQLMSEITNHKETKITHLGVVPDRLKDNKVLIVLDSIDQSIQLDAIAKETQWFGPGSRIIITTQDQKLLEAHDINNIYKVEFPSKYEAF…	1059
NP_198651	MTEKIATDVSNMLNNYSPSRDFDGLIGMDAHMKEMESLLCLDSDEVRMIGIWGPSGIGKTTIARVLYSQFSENFELSIFMGNIKELMYTRPVCSDEYSAKIQLQKQFLSQIINHKDMELHHLGVAQDRLNDKKVLIVLDSIDQSIQLDAIAKETRWFGHGSRIIITTQDQKLLKAHGINHIYKVEFPSAYEAYQMFCMYAFGQNFPNDGFEELAWEVTKLLGHLPLGLRVMGSHFRGMSRHEWVNALPRLKIRLDASIQSILKFSYDALCEEDKDLFLHIACLFNNQEMVEVEDYLALSFLDVRQGFHLLAEKSLINLKFLSTNCTRIEMHNLLVQLGKDIVRHKPGHQSICEPGKRQFLIDARDICEVLTDNTGNRNVVGIFLEVRNLSCQLNISERA…	833
NP_198701	MASARTWRYNVFPSFHGGDIRKTFLSHLRKQFNSNGITMFDDQGIERSQTIAPALIQAIRESRISIVVLSKNYASSSWCLNELVEILKCKDVVMPIFYEVDPSDVRKQTGDFGKAFKNSCKSKTKEERQRWIQALIFVGNIAGEHSLKWENEADMIEKIAKDVSDKLNATPSKDFDAFVGLEFHIRELSSLLYLDYEQVRIVGICGPAGIGKTTIARALQSLLSSNFQRSCFMENVRGSLNIGLDEYGLKLDLQERLLSKIMNQKGMRIEHLGTIRDRLHDQKVLIILDDVNDLDLYALADQTTWFGPGSRIIVTTEDNELLQKHDINNVYHVDFPSRKEALEIFCRCAFRQSSAPDTILKLAERVTELCGNLPLGLCVIGSSLHGKTEDEWEILIRRL…	986
NP_198822	MSSLLCLDSKEVRMVGIWGPSGIGKTTIARALFARLSRHFHCSVYIDRAFVSKSMASYSRANPDDYNMKLHLQETFLSTILGKQNIKIDHLGALGERLKHQKVLLFIDDLDQQVVLNALAGQIQWFGSGSRIIVVTNDKHLLISHGIENIYQVCLPSKELALEMLCRYAFRQNTPPDGFKKLAVEVVRHAGILPLGLNVLGSYLRGRNKRYWMDMLPRLRKGLDGKIQKALRVGYDGLDNKKDEAIFRHIACLFNFEKVNDIRLLLADSDLNFNIGLENLVDKSLVNVRSNIVEMHCLLQEMGREIVRAQSNEAGEREFLMDTEDICDVLDDNIGTKKMLGISLDVDEIDHELNVHEKAFQGMRNLRFLNIYTKALMSGQKIRLHLPENFDYLPPKLKL…	968
NP_198825	MSSASSSSAASLLLGREVDVFLSFCCQTSHGYFQNILIRNGIRTFLSYRCLEKRFGPIGQRTLKALEESRVAVVMTSTTKPCSVGFLEELLVILEFQEKGSLMVIPIFLTDLSFNVEEICRQHPEKAPSWRTALTKLTNLAAEYPLSQNLAGMDQSDLLNQIARDISLVVFYSGSNDSNALVAMDRHMKVVYDLLALEVNKEVRTIGIWGSAGVGKTTLARYIYAEIFVNFQTHVFLDNVENMKDKLLKFEGEEDPTVIISSYHDGHEITEARRKHRKILLIADDVNNMEQGKWIIEYANWFAPGSRVILISQNKNLLVDAGVMDVYEVRSLRYDEALQVFSHFAFKQPYPPSDFEELAVRAVHLAGFLPLGLRLLGSFLAGKGREEWVAALLKLKAKQ…	459
NP_198826	MASSSASRASSYDVFLSFRGEDTRHSIVSHLYEALTSRGIATFKDDKRLELGDHISEELQRAIEGSDFVVVVLSENYPTSRWCLMELQSIMELQMEGRLGVFPVFYRVEPSAVRYQLGSFDLEGYQRDPQMADMVPKWRQALKLIADLSGVASGQCIDEATMVRKIVEDISKRKTLKHKIDFRNFVGVDTHLQGLKSLLDMDSNNDEVRMIGIWGMGGIGKTTIAKCLYDQLSSQFTASYFTQDIKGIHKELDLLHLQNRLLYNTLGDDIMPWSVEAGREVIAARLGNHKVLLVLDGVDKLVQIHALAKETRWFGRQSRIIITTRDKGLLNSCGVKTIYDVKCLDDKDSLQMFKQIAFEGGSPPSVDFEQLSIRAARLAHGLPSALQAYALFLRGRANS…	1017
NP_198907	MAFSSPSDFKRYHVFSSFHGPDVRSGFLSHLHNHFESKGITPFKDQEIERGHTIGPELIQAIRESRVSIVVLSEKYASSCWCLDELVEILKCKEASGQVVMTIFYKVDPSDVRKQRGDFGSTFKKTCEGKTWIVKQRWIKALEYIATVAGEHSLSWANEAELIQKIATDVSNKLNLTPSRDFEGMVGLEAHLTKLDSFLCLESDDVKMIGIWGPAGIGKTTIARALFNQLSTGFRLSCFMGTIDVNDYDSKLCLQNKLLSKILNQKDMKIHHLGAIEEWLHNQRVLIVLDDVDDLEQLEVLAKESSWFGHGSRIIVSLNDRKILKAHGINDIYDVDFPSEEEALEILCLSAFKQNSPQDGFEEVAKRVVELCGKLPLGLRVVGSSFYGESEDEWRIQLY…	1104
NP_198969	MASSSTHVRKYHVFPSFHGSDVRRKFLSHLRFHFAIKGIVAFKDQEIERGQRIGPELVQAIRESRVSLVVLSKNYPSSSWCLDELVEILKCKEDQEQIVMPIFYEIDPSDVRKQSGDFGKAFGKTCVGKTKEVKQRWTNALTEAANIGGEHSLNWTDEAEMIEKIVADVSNKLNVIPSRDFEEMVGLDAHLRKLDSLLCLNSDEVKMIGIWGPAGIGKTTIARALYNQLSTNFQFKCFMGNLKGSYKSIGVDNYDWKLNLQNQLLSKILNQNDVKTDHLGGIKDWLEDKKVLIVIDDVDDLEQLLALAKEPSWFGSGSRIIVTTKDKTIMKTLLVNDNNFYHVGYPTNKVALEILCLSAFQKSFPRDGFEELARKVAYLCGNLPLCLSVVGSSLRGQSK…	1038
NP_198970	MALSSSSSNIRRYHVFPSFHGPDVRKGFLSHLHYHFASKGITTFKDQEIEKGNTIGPELVNAIRESRVSIVLLSKKYASSSWCLDELVEILKCKEDQGQIVMTIFYDVDPSSVRKQKGDFGSTFMKTCEGKSEEVKQRWTKALTHVANIKGEHSLNWANEADMIQKIATDVSTKLSVTPSRDFEGMVGLEAHLTKLNSLLCFEGDDVKMIGIWGPAGIGKSTIARALYNQLSSSFQLKCFMGNLKGSLKSIVGVDHYEFQKSLQKLLLAKILNQGDMRVHNLAAIKEWLQDQRVLIILDDVDDLEQLEVLAKELSWFGSGSRIIVATEDKKILKEHGINDIYHVDFPSMEEALEILCLSAFKQSSVPDGFEELAKKVVHLCGNLPLGLSIVGSSLRGES…	1085
NP_198989	MASSSSSSSSSHIRRHHVFSRFHGPDVRKGFLSHLHSLFASKGITTFNDQNIERGQTIGPELIQGIKEARVSIVVLSKNYASSSWCLDELVEILKCKEALGQIVMTSGVFGKAFEKTCQGKNEEVKIRWRNALAHVATIAGEHSLNWDNEAKMIQKIATDVSDKLNLTPSRDFEGMVGMEAHLKRLNSLLCLESDEVKMIGIWGPAGIGKTTIARALFDDRLSSSFQHKCFMGNLKGSIKGVADHDSKLRLQKQLLSKIFKEENMKIHHLGAIRERLHDQRVLIILDDVDDLKQLEVLAKEISWFGSGSRIIGTTEDKKILKAHGIHNIYRVDFPSKKDALEILCLSAFKQSSIPDGFEELANKVAKLCSNLPLGLCVVGASLRGEGNQEWERLLSRIE…	1046
NP_198990	MALSSSLSCIKRYQVFSSFHGPDVRKGFLSHLHSVFASKGITTFNDQKIDRGQTIGPELIQGIREARVSIVVLSKKYASSSWCLDELVEILKCKEALGQIVMTVFYEVDPSDVKKQSGVFGEAFEKTCQGKNEEVKIRWRNALAHVATIAGEHSLNWDNEAKMIQKIVTDVSDKLNLTPSRDFEGMVGMEAHLKRLNSLLCLESDEVKMIGIWGPAGIGKTTIARTLFNKISSIFPFKCFMENLKGSIKGGAEHYSKLSLQKQLLSEILKQENMKIHHLGTIKQWLHDQKVLIILDDVDDLEQLEVLAEDPSWFGSGSRIIVTTEDKNILKAHRIQDIYHVDFPSEEEALEILCLSAFKQSSIPDGFEELANKVAELCGNLPLGLCVVGASLRRKSKNE…	1068
NP_199160	MAEAFVSFGLEKLWDLLSRESERLQGIDGQLDGLKRQLRSLQSLLKDADAKKHGSDRVRNFLEDVKDLVFDAEDIIESYVLNKLSGKGKGVKKHVRRLACFLTDRHKVASDIEGITKRISEVIGEMQSFGIQQIIDGGRSLSLQERQRVQREIRQTYPDSSESDLVGVEQSVKELVGHLVENDVHQVVSIAGMGGIGKTTLARQVFHHDLVRRHFDGFAWVCVSQQFTQKHVWQRILQELQPHDGDILQMDEYALQRKLFQLLEAGRYLVVLDDVWKKEDWDVIKAVFPRKRGWKMLLTSRNEGVGIHADPTCLTFRASILNPEESWKLCERIVFPRRDETEVRLDEEMEAMGKEMVTHCGGLPLAVKALGGLLANKHTVPEWKRVFDNIGSQIVGGSW…	908
NP_199186	MVDWLSLLPWNKIFTAACGCFLSDSNYIHLMESNLDALQKTMEELKNGRDDLLARVSIEEDKGLQRLALVNGWLSRVQIVESEFKDLLEAMSIETGRLCLFGYCSEDCISSYNYGGKVMKNLEEVKELLSKKNFEVVAQKIIPKAEKKHIQTTVGLDTMVGIAWESLIDDEIRTLGLYGMGGIGKTTLLESLNNKFVELESEFDVVIWVVVSKDFQLEGIQDQILGRLRPDKEWERETESKKASLINNNLKRKKFVLLLDDLWSEVDLIKIGVPPPSRENGSKIVFTTRSKEVCKHMKADKQIKVDCLSPDEAWELFRLTVGDIILRSHQDIPALARIVAAKCHGLPLALNVIGKAMVCKETVQEWRHAINVLNSPGHKFPGMEERILPILKFSYDSLK…	848
NP_199187	MLGWLVIPWNQIFTAACGCFLSDRNYIHMMESNLDALQKTMEELKNGRDDLLGRVSIEEDKGLQRLAQVNGWLSRVQIVESEFKDLLEAMSIETGRLCLLGYCSEDCISSYNYGEKVSKMLEEVKELLSKKDFRMVAQEIIHKVEKKLIQTTVGLDKLVEMAWSSLMNDEIGTLGLYGMGGVGKTTLLESLNNKFVELESEFDVVIWVVVSKDFQFEGIQDQILGRLRSDKEWERETESKKASLIYNNLERKKFVLLLDDLWSEVDMTKIGVPPPTRENGSKIVFTTRSTEVCKHMKADKQIKVACLSPDEAWELFRLTVGDIILRSHQDIPALARIVAAKCHGLPLALNVIGKAMSCKETIQEWSHAINVLNSAGHEFPGMEERILPILKFSYDSLKN…	862
NP_199264	MDSSCFLVYRIFRFRKRNKNISSSLSSSSPPSSLSQNWLHPVFLSFRGEDVRKGLLSHIQKEFQRNGITPFIDNEMKRGGSIGPELLQAIRGSKIAIILLSRNYGSSKWCLDELVEIMKCREELGQTVMTVFYDVDPSDVRKQKGDFGKVFKKTCVGRPEEMVQRWKQALTSAANILGEDSRNWENEADMIIKISKDVSDVLSFTPSKDFDEFVGIEAHTTEITSLLQLDLEEVRMIGIWGPAGIGKTTISRVLYNKLFHQFQLGAIIDNIKVRYPRPCHDEYSAKLQLQKELLSQMINQKDMVVPHLGVAQERLKDKKVLLVLDDVDGLVQLDAMAKDVQWFGLGSRIIVVTQDLKLLKAHGIKYIYKVDFPTSDEALEIFCMYAFGEKSPKVGFEQI…	1187
NP_199300	MAASSEILPESWQVFINFRGADLRNGFISHLAGALTSAGITYYIDTEEVPSEDLTVLFKRIEESEIALSIFSSNYAESKWCLDELVKIMEQVKKGKLRIMPVFFNVKPEEVREQNGEFGLKLYGEGKSKRPNIPNWENALRSVPSKIGLNLANFRNEKELLDKIIDSIKKVLARITRASRVAESLNGISKDSEAKNVDTFSPNSSDFPSTSIDDDLSINSPQYQATIPPASREGERLNTISTVSSTGSIEHPPPNYGIEPRLKEMEEKLDFDSLETKTVGIVGMPGIGKTTLAETLYRKWEHKFERSMFFPDASKMANEHGMCWLQKRLLEELLKDTNLNIGYTTNEHEFCKDVLLLKKVFLVIDNVSSEEQIETLFGKWNWIKNGSKIVITSSDESML…	1170
NP_199318	MTESEQIVYISCIEEVRYSFVSHLSKALQRKGVNDVFIDSDDSLSNESQSMVERARVSVMILPGNRTVSLDKLVKVLDCQKNKDQVVVPVLYGVRSSETEWLSALDSKGFSSVHHSRKECSDSQLVKETVRDVYEKLFYMERIGIYSKLLEIEKMINKQPLDIRCVGIWGMPGIGKTTLAKAVFDQMSGEFDAHCFIEDYTKAIQEKGVYCLLEEQFLKENAGASGTVTKLSLLRDRLNNKRVLVVLDDVRSPLVVESFLGGFDWFGPKSLIIITSKDKSVFRLCRVNQIYEVQGLNEKEALQLFSLCASIDDMAEQNLHEVSMKVIKYANGHPLALNLYGRELMGKKRPPEMEIAFLKLKECPPAIFVDAIKSSYDTLNDREKNIFLDIACFFQGENV…	1344
NP_199319	MAASSSSTGLPPQHQVFINFRGEDLRLGFVSHLVEALENDNIKVFIDNYADKGEPLETLLTKIHDSKIALAIFSGKYTESTWCLRELAMIKDCVEKGKLVAIPIFYKVDPSTVRGVRGQFGDAFRDLEERDVIKKKEWKQALKWIPGLIGITVHDKSPESEILNEIVKEVKKVLKKVSLEGSQKVVSVDPSQSIDTLSSVGGEKDKTFGIKQRLKELEEKLDLVKYKGTRVIGVVGMPGIGKTTLVKELYKTWQGKFSRYALIDQIRGKSNNFRLECLPTLLLEKLLPELNNPQLDSIEEPYKTHKGLLRERKVLVVLDDVSRREQIYALLGKYDLHSKHEWIKDGSRIIIATNDISSLKGLVHDTYVVRQLNHRDGLQLFRYHAFHYDQATPPKVDFM…	1165
NP_199333	MATSSSNVVVHQQQPPPQHKVFINFRGAELRHKFISHLLKALERERINVFIDTRETMGTGLENLFQRIQESKIAIVVISSRYTESQWCLNELVKIKECVEAGTLVVFPVFYKVDVKIVRFLTGSFGEKLETLVLRHSERYEPWKQALEFVTSKTGKRVEENSDEGAEVEQIVEHVKEILRTISGEIPRGRESESPRGEGEGEAEPKTTPSDDSLLHGIETRVEQLKEKLELKSENVTRFIGVVGMPGIGKTTLAKRLFSECGKHFLHKMFLDDVSQKPEPFLDETLHTDLLLGLWKSKNNGRDGNRAKLSIDYIKTQLQGKKVFVVLDNVGDKSQIDKILGGCDWIKAGSRIVITTSSKSVIQGLNSTYLVPGLSSCDALNHFNYHAFSASDGFYQPSF…	1261
NP_199334	MATSKADEVFIDFSGIETRNSFVSHLSAAFRRRSVSVCLGGDCTDVVTPRKTNEGCKVFVVVFSEDYALSKQCLDTLVEFLERKDDGLVIVPVYYGGVTESMVKQQTERFGVAFTQHQNNYSYDQVAKWRDCLIQTASLPGHELNLQQEDSEFVEKIVADVREVLDATGKIGIYSRLLEIEKLLCKQSLKFYYLGLWGMPGIGKTTIAEAAFKQMSKDFDASFFVEDFHKEYHKGRPYKLREEHLKKVPKGGSIRGPILSFKELREKKVLFVLDDVRNLMDFESFLGGIEGVSPGSVIILTSRDKQVLHQCQVEDVFEVPSLNEEEAVRLFARTAFHKEGPSDAKLMDVSKKVARYAGGNPKALCFYGRELEKKKKPEEMEEEFEKMRQCPPQEILSLF…	697
NP_199336	MVTSSDVKVEPQVFINFRGDELRKTFISHLHKRLQRDGINAFIDSDEAVGEELKNLFKRIENSEIALAVLSSRYTESHWCLQELVKMMECSMKGEGCNKKLLVIPIFYKLKIDTVKELDGDFGRNLWDLWRKPGCGRDRDSRIVKWNEALKYFLSRNALVFSETGKEEEFVSTIATHVKNALSKITPQRGENPKPQKGAGNPKPQKILSRAANITEPEDQRLKQLAVKLNVECNDNETRIVEVVGMPGIGKTYLAKKLFAKLKKKINHCVFIEFKREMSAEQGSEWLQKRLVEGLLDIQDCTDTNALEVWKDSLIDKKVVIVFDDVSDKKQISEPLKGICDWIKKGSMIVITTRDKSLTEGLVTDLYEVPGLNERDGLELFRAQVCCNIEGNFMELSRK…	1231
NP_199337	MDKKEETKQPDNIIYDKNDSSVASFISYLMAGFGCRGIKQFLGIYLVILSRDYASSVLCLENLELCCDDKKSYEVVPVFYGVSRSDVRQQSGPFSDAFTKLERSNPADHVTKWRRMFAKIAELKGHEYDEELSEESEFVEEIVEDVYELLNPTEEIRIHSRQLDIQNLLCKQQWGLRTLGILGKPGIGKTTLARAVFRRMVGGYDASHFVKDFHTRYSEMTLEPLPAHFLCMTQVEEFDLNNSGSEQCHRQKRVLIVLDDVRNEQDAMSFLGEIDQFGPGSLIIITSRDRQVLEKCHLNEIYELNGLNGEDARKLFTRCAFGKDVIVKNLPMIVIKGFEGNPSALRSYANKFKGKTTEDSMRILFKDAVFNTKKNTSMCIYSNIAIHEHKSIFLNKTVL…	812
NP_199338	METSSISTVEDKPPQHQVFINFRGADLRRRFVSHLVTALKLNNINVFIDDYEDRGQPLDVLLKRIEESKIVLAIFSGNYTESVWCVRELEKIKDCTDEGTLVAIPIFYKLEPSTVRDLKGKFGDRFRSMAKGDERKKKWKEAFNLIPNIMGIIIDKKSVESEKVNEIVKAVKTALTGIPPEGSHNAVVGALGNSNAGTSSGDKKHETFGNEQRLKDLEEKLDRDKYKGTRIIGVVGMPGIGKTTLLKELYKTWQGKFSRHALIDQIRVKSKHLELDRLPQMLLGELSKLNHPHVDNLKDPYSQLHERKVLVVLDDVSKREQIDALREILDWIKEGKEGSRVVIATSDMSLTNGLVDDTYMVQNLNHRDSLQLFHYHAFIDDQANPQKKDFMKLSEGFVH…	1217
NP_199339	MTNCEKDEEFVCISCVEEVRYSFVSHLSEALRRKGINNVVVDVDIDDLLFKESQAKIEKAGVSVMVLPGNCDPSEVWLDKFAKVLECQRNNKDQAVVSVLYGDSLLRDQWLSELDFRGLSRIHQSRKECSDSILVEEIVRDVYETHFYVGRIGIYSKLLEIENMVNKQPIGIRCVGIWGMPGIGKTTLAKAVFDQMSSAFDASCFIEDYDKSIHEKGLYCLLEEQLLPGNDATIMKLSSLRDRLNSKRVLVVLDDVRNALVGESFLEGFDWLGPGSLIIITSRDKQVFCLCGINQIYEVQGLNEKEARQLFLLSASIKEDMGEQNLQELSVRVINYANGNPLAISVYGRELKGKKKLSEMETAFLKLKRRPPFKIVDAFKSTYDTLSDNEKNIFLDIAC…	1288
NP_199357	MTQEDSSRGLTSVGRVDFTNRFADRYNEWLGTTGDETKQVEDRVETDSGLPGHDIYGFENEIKSLQHFLLDQKSYKLFKSLVVVGEYGVGKTALCQQIFNDYDVRNAYAPRIWVSMHSNESKEGLDGKICVLKTILKGLGVEESMFESIHREVVEEVSNRQEAGEIDGETAKEKEISALLYALHLNLRWKKYLIVFDDVQEIDNWDEKLDAKLNEGEKWGKYLSDGFPKGSGGRVIYTTRDENLAKNLVVQKHEIHRLWPLSDSNSVWKIYEAMIQKREKESPRNDKKCIDELMNKSRGLPLAARLLAELDPMLFDDGKANQNGSKDGKTDSVDNPNSEESKTKPL	346
NP_199362	MPSKNLQQAVLTNEFTTNFITTCKDWLDVNGLAKGNLEKKRDDNEEEERLKTESKLPGHDIHGFDNEIKSLQHFLLDQKVRREFKSLVIVGEYGVGKTALCQKIFNDEAVKSVYAPRVWVSMENKESKEGLDGKICVLKKILKGLGVEELILETISTDAKQEFKDNEEVASNQEAGEIDRETEKEKELSALLYALHLNLRWKKYLIVFDDVRENDNWDEKLDAKLKEDEKWGKYLSDGFPKGSGGRVIYTTRDENLAKNLVAQKHEIHRLWPLSDHQSVWKIYDAVVKDKQKESPRNDKKCIDELMNKSRGLPLAARLLAERDPVFVDDEVGPVGSTHGQTDSSNRQPANQASS	354
NP_199363	MDSGTQPEGLQAAQPAGLQAAGLQAAQPAGLQAAQPAGLQAAGKRKPPTTTEDPNDPQHIIHDFLTIVNKLEKEVDLPGAITRARTYDAEVDGLITADQPQTNLGRAESAPIPNAKPEGPDDHHIPKLQRNLRLLKEDVAKLQYLRSEVAEEVWKHIRPLELLLENVAKEQKKNPTKPPLTLGMKKDLDDINKKIFNLMCQVPLLPNKRKKAKGLDDDDGDGDNNNGKGIVCLPGIHANKADLRSRAVFRYVLREFEELSDQRKICLLTFAVFPENQEVNRTMLMYWWMGEGILSTKDISSQEGTEEVILKPEDVVKVILKDFTDRNLIEPVEIKRKVEPSSYKMAPFVHASVVLISKEIGLFDMYDIKDKPVMKKSGMHKVCLVEGSSSQQEAKAKKM…	771
NP_199364	MSDPLKMAAETEEIKPVPAAMGEKKDVVLCKKIVETLGGGGDQRVLLVGEAGIGKTRMAQMVDKEASKDVLCYQTLWLHLNRKFKVNDNYIKEKKFEDEWSLYENIASQLSLYSDFEETEVGERDEDEEEEKKVEDLLKDLKPKIEKYLLEKKEAVVKKLEDDKKKKEKEAAEKLEAEKKLVDPAAKKAKDHGNKNPTDAAKEKTTQVVAGGEDKAQTSSERKPYLLLILDDEGMTSEYEVMVHLGLEDFLKDHTPRKILITRRQETEEATKSGEHAEGEANDSQSGEKKEDTDGEDEIRSADKEEPESQARVKTEEKHEKVVPPTIDDLWGSTNTYGEITFQTTNESQDLLESFNLKEAEALFTSSMFFKDMPNFFFDPVPGTDEKLLNHMLKKSKSL…	1222
NP_199365	MSTKECDIYKIINILSQLDSDLKKIPVSDKVISHKEQQGEPSEEKRSWWVRVRGSLKRIGKAKKEAFNNASDSGGSQGGSRRSVQNIEEDQKNEDLEIRKLQNDIRQMIAAFKNLTQFQTDMSKNLERDLRSTKLIAILQKKNSFGSRSHVVKEIRRKVSALKCQIPSLLHKQSSRKISITDSQTAEENDEISETGIDIYLPGLHFSEKFKTSSAFEEVVEKFQGLDDFTQKLCLLSFAVFPENREVKRTMLMYWWIGEGFISCDDSENLVTRILDSFSDKKLLEPVEDERKLLPSSYKMEPHVHSAVIYLAKEMDLFELYNKNGKLIMKKSSKKKVCLVKGSSLLRDAKTSVMEPKTLQTVFNSSERYPDFTFKWFPLMDSLRVLYLGRWEQTAKRHI…	1167
NP_199438	MASSSSSRNWLYDVFLSFRGGDVRVTFRSHFLKEFDRKLITAFRDNEIERSHSLWPDLEQAIKESRIAVVVFSKNYASSSWCLNELLEIVNCNDKIIIPVFYGVDPSQVRYQIGEFGKIFEKTCKRQTEEVKNQWKKALTHVANMLGFDSSKWDDEAKMIEEIANDVLRKLLLTTSKDFEDFVGLEDHIANMSALLDLESKEVKMVGIWGSSGIGKTTIARALFNNLFRHFQVRKFIDRSFAYKSREIHSSANPDDHNMKLHLQESFLSEILRMPNIKIDHLGVLGERLQHQKVLIIIDDVDDQVILDSLVGKTQWFGNGSRIIVVTNNKHFLTAHGIDRMYEVSLPTEEHALAMLCQSAFKKKSPPEGFEMLVVQVARYAGSLPLVLKVLGSYLSGKD…	1205
NP_199439	MCSNFPPLILSMASSSSSRNWLYDVFLSFRGGDVRVTFRSHFLKELDRKLITAFRDNEIERSHSLWPDLEQAIKDSRIAVVIFSKNYASSSWCLNELLEIVNCNDKIVIPVFYGVDPSQVRHQIGDFGKIFEKTCKRQTEQVKNQWKKALTDVANMLGFDSATWDDEAKMIEEIANDVLAKLLLTTPKDFENFVGIEDHIANMSVLLKLEAEEVRMVGIWGSSGIGKTTIARALFNQLSRHFPVSKFIDRAFVYKSREIFSRANPDDHNMKLHLQEKLLSEILRMPDIKIDHLGVLGERLQHQKVLIIVDDLDDQVILDSLVGQTQWFGSGSRIIAVTNNKHFLRAHEIDHIYEVSLPTQQHALAMLCQSAFRKKSPPEGFEMLVVQVARHVDSLPLGL…	1139
NP_199457	MASSSSSSRNWSYDVFPSFSGEDVRKTFLSHFLRELERKSIITFKDNEMERSQSIAPELVEAIKDSRIAVIVFSKNYASSSWCLNELLEIMRCNKYLGQQVIPVFYYLDPSHLRKQSGEFGEAFKKTCQNQTEEVKNQWKQALTDVSNILGYHSKNCNSEATMIEEISSHILGKLSLTPSNDFEEFVGIKDHIEKVRLLLHLESDEVRMVGIWGTSGIGKTTIARALFSNLSSQFQSSVYIDRAFISKSMEGYGRANPDDYNMKLRLRENFLFEILGKKNMKIGAMEERLKHQKVLIIIDDLDDQDVLDALVGRTQWFGSGSRIIVVTKNKHFLRAHGIDHVYEACLPSEELALEMFCRYAFRKNSPPDGFMELSSEVALRAGNLPLGLKVLGSYLRGR…	1123
NP_199459	MASSSSSSSRNWSYHVFPSFSGEDVRNTFLSHFLKELDRKLIISFKDNEIERSQSLDPELKHGIRNSRIAVVVFSKTYASSSWCLNELLEIVKCKKEFGQLVIPIFYNLDPSHVRKQTGDFGKIFEKTCRNKTVDEKIRWKEALTDVANILGYHIVTWDNEASMIEEIANDILGKMNISPSNDFEDLVGIEDHITKMSSLLHLESEEVRMVGIWGPSGIGKTTIARALFSRLSCQFQSSVFIDKVFISKSMEVYSGANLVDYNMKLHLQRAFLAEIFDKKDIKIHVGAMEKMVKHRKALIVIDDLDDQDVLDALADQTQWFGSGSRIIVVTENKHFLRANRIDHIYKVCLPSNALALEMFCRSAFKKNSPPDDFLELSSEVALRAGNLPLGLNVLGSNL…	1127
NP_199463	MASSRNWVYDVFPSFSGTDVRRNFLSHLLKGLHKSVNSFRDQNMERSQSLDPMLKQAIRDSRIALVVFSKNYASSSWCLNELLEIVKCKEEFGQMVIPIFYCLDPSHVRHQDGDFGKNFEETCGRNTEEEKIQWEKALTDVANLAGFDSVTWDDEAKMIEEIANDVSGKLLSTSSTDSAENSIGIEDHIANMSVLLQLEAEEVRMVGIWGSSGIGKTTIARALFNQLSRHFPVSKFIDRAFVYKSRETYKGANPDDPNMKLHLQGCFLSEILGKKDIKIDHLGALGERLKHQKTLIIIDDLDDLVVLDSLVGKTNWFGCGSRIIVITNNKQFLRAHGIDHIYEVSLPSKERAQEMFCQSAFGENSPPEGFEELVVEIAWLAGSLPLGLTVFGSALRGRK…	1353
NP_199464	MASSSSSRNWVYDVFLSFSGKDVRVTFRSHFLKELDRKLISAFRDNEIERSHSLWPDLEQAIKDSRIAVVVFSKNYASSSWCLNELLEIVNCNDKIIIPVFYGVDPSQVRYQIGEFGSIFEKTCKRQTEEVKNQWKKALTDVANMLGFDSAKWDDEAKMIEEIANDVLAKLLLTSSTDSAENSIGIEDHIANMSVLLKLEAEEVRMVGIWGSSGIGKTTIARALFNQLSRHFPVSKFIDRAFVYKSRETYKGANPDDPNMKLHLQGCFLSEILGKKDIKIDHLGALGERLKHQKTLIIIDDLDDLVVLDSLVGKTNWFGCGSRIIVITNNKQFLRAHGIDHIYEVSLPSKERAQEMFCQSAFGENSPPEGFEELVVEIAWLAGSLPLGLTVFGSALRGR…	1168
NP_199536	MNCCWQVVEPCYKSALSYLCVKVGNICMLKENLVLLKSAFDELKAEKEDVVNRVNAGELKGGQRLAIVATWLSQVEIIEENTKQLMDVASARDASSQNASAVRRRLSTSGCWFSTCNLGEKVFKKLTEVKSLSGKDFQEVTEQPPPPVVEVRLCQQTVGLDTTLEKTWESLRKDENRMLGIFGMGGVGKTTLLTLINNKFVEVSDDYDVVIWVESSKDADVGKIQDAIGERLHICDNNWSTYSRGKKASEISRVLRDMKPRFVLLLDDLWEDVSLTAIGIPVLGKKYKVVFTTRSKDVCSVMRANEDIEVQCLSENDAWDLFDMKVHCDGLNEISDIAKKIVAKCCGLPLALEVIRKTMASKSTVIQWRRALDTLESYRSEMKGTEKGIFQVLKLSYDY…	843
NP_199537	MGNNFSVESPSLAPFLCGKRKYLYNLERNLEALHKVMQDLNAMRNDLLKRLSKEEEIGLQGLQEVKEWISMVEEIEPKANRLLDESVSEIQRLSRYGYCSLIPASTYRYSEKVLTTMEGVETLRSKGVFEAVVHRALPPLVIKMPPIQLTVSQAKLLDTAWARLMDINVGTLGIYGRGGVGKTTLLTKLRNKLLVDAFGLVIFVVVGFEEVESIQDEIGKRLGLQWRRETKERKAAEILAVLKEKRFVLLLDGIQRELDLEEIGVPFPSRDNGCKIVFTTQSLEACDESKWVDAKVEITCLSPEEAWDLFQETVGENTLRSHQDIPKLARVVASTCRGLPLALNLIGEAMSGKRTVREWRYTIHVLASSTAEFPDMEDGTLPILKSIYDNMSDEIIRLC…	948
NP_199539	MLFNLNDEARIIGISGMIGSGKTILAKELARDEEVRGHFANRVLFLTVSQSPNLEELRSLIRDFLTGHEAGFGTALPESVGHTRKLVILDDVRTRESLDQLMFNIPGTTTLVVSQSKLVDPRTTYDVELLNEHDATSLFCLSAFNQKSVPSGFSKSLVKQVVGESKGLPLSLKVLGASLNDRPETYWAIAVERLSRGEPVDETHESKVFAQIEATLENLDPKTKECFLDMGAFPEGKKIPVDVLINMLVKIHDLEDAAAFDVLVDLANRNLLTLVKDPTFVAMGTSYYDIFVTQHDVLRDVALHLTNRGKVSRRDRLLMPKRETMLPSEWERSNDEPYNARVVSIHTGEMTEMDWFDMDFPKAEVLIVNFSSDNYVLPPFIAKMGMLRVFVIINNGTSP…	623
NP_199673	MAEGFVSFGLEKLWDLLSRESERLQGIDEQLDGLKRQLRSLQSLLKDADAKKHGSDRVRNFLEDVKDLVFDAEDIIESYVLNKLRGEGKGVKKHVRRLARFLTDRHKVASDIEGITKRISDVIGEMQSFGIQQIIDGVRSLSLQERQRVQREIRQTYPDSSESDLVGVEQSVEELVGHLVENDIYQVVSIAGMGGIGKTTLARQVFHHDLVRRHFDGFAWVCVSQQFTLKHVWQRILQELQPHDGNILQMDESALQPKLFQLLETGRYLLVLDDVWKKEDWDRIKAVFPRKRGWKMLLTSRNEGVGIHADPTCLTFRASILNPEESWKLCERIVFPRRDETEVRLDEEMEAMGKEMVTHCGGLPLAVKALGGLLANKHTVPEWKRVSDNIGSQIVGGSC…	908
NP_199688	MASSSLSSPPPCNYDVFLSFRGEDTRRTIVSHLYAALGAKGIITFKDDQDLEVGDHISSHLRRAIEGSKFAVVVLSERYTTSRWCLMELQLIMELYNLGKLKVLPLFYEVDPSDVRHQRGSFGLERYQGPEFADIVQRWRVALCMVANLSGMVSRYCADEAMMLEEIVEVISSRLASMQATSFEDLVGMEAHMENIRPLLKKDFDAEVCMVGIWGMGGIGKTTIAKYLYEQLASQFPAHSFIEDVGQICKKVDLKCIQQQLLCDILSTKRVALMSIQNGANLIRSRLGTLKVLFVLDGVDKVEQLHALAKEASWFGPGSRIIITTRDRRLLDSCRVTNKYEVKCLQNEDSLKIVKNIAFAGGVPTLDGYERFAIRASQLAQGLPLALVAFGSFLRGATS…	1190
NP_199725	MAPCSSSGSSSCWKYDVFPSFRGEDVRGNFLSHLMKEFESKGIVTFKDDLIERSQTIGLELKEAVRQSKIFVVIFSKNYASSSWCLDELVEILKCKEERRLIPIFYKVNPSDVRNQTGKFGRGFRETCEGKNDETQNKWKAALTEAANIAGEDSQSWKNEADFLTKIAKDILAKLNGTPSNDFENIIGIESHMEKMVQLLCLNDDDVRMVGIWGPAGIGKTTIARVLHSRFSGDFRFTVFMENVRGNYQRIVDSGGEYNLQARLQKEFLPIIFNQKDRKINHLWKIEERLKKQKVLIVLGDVDKVEQLEALANETRWFGPGSRIIVTTKDKQILVGHEINHIYEVKLPCRKTALEILCLYAFKQNVAPDDFMDVVVEVAELSGHLPLGLRVLGSHMRGK…	980
NP_199976	MISIVVFSKKYASSTWCLNELVEIHKCYKELTQIVIPIFYEVDPSDVRKQTREFGEFFKVTCVGKTEDVKQQWIEALEEVASIAGHDSKNWPNEANMIEHIAKDVLNKLIATSSSNCFGDLVGIEAHLKAVKSILCLESEEARMVGILGPSGIGKTTIARILYSKLSSQFDYHVFGSFKRTNQDNYGMKLSWEEQFLSEILDQKDLKISQLGVVKQRLKHKKVLIVLDDVDNLELLKTLVGQTGWFGPGSRIIVTTQDRILLKSHKIDHIYEVGYPSRKLALRILCRSAFDRNSPPDGFMQLANEVTELVGNLPLALNIMGSSLKGRDKEEWIEMMPSLRNSLVDGEILKTLRVSYDRLHGNYQEIFLYIACLLNCCGVEYIISMLGDNAIIGLKILAE…	1175
NP_200433	MKGIEEEASLVGLTIRTSSPASSSSKKGKEDLLQANNNASDSSPSIKNSPFYSPSLVSPPSSAFVSALQSPYISPRATTPSITTHKPSPPLSYKGSQSDDVPSSSYTPPSDQYEFSDEQPSDRKLKLSASCTPDPAPPRISFSFPVPRVSLAKVSVSSPATNTKLRSSDVFIGFHGQNPNLVRFCKWLKSELELQGIACFVADRAKYSDTQSHEIADRVICSVTYGIVVVSCSSLLNYLSLEEVRFFAQKKNLIPIFYGTGPSEIMGLLNCNAIDKECKEAIDGLIKSHEFKLEANESNWRSCVGKTATILRAKLGRKSVADKEIVEGIDELPFPRNRSFLGREKEIIEMEMALFGNGEYLESTTPSTRGEASGQSEGLADEESDVVPTRNGKFISLEL…	973
NP_200620	MASSSSSSRSRTWRYRVFTNFHGPDVRKTFLSHLRKQFSYNGISMFNDQSIERSQTIVPALTGAIKESRISIVVLSKNYASSRWCLDELLEILKCREDIGQIVMTVFYGVDPSDVRKQTGEFGIAFNKTCEGKTNEETQKWSKALNDVGNIAGEHFFNWDNEAKMIEKIARDVSNKLNATISWDFEDMVGIEAHLQKMQSLLHLDYEDGAMIVGIYGPAGIGKTTIARALHSRLSSSFQLTCFMENIRGSYNSGLDEYGLKLRLQEQLLSKVLNHDGIRINHLGAIPERLCDQKVLIILDDVDDLQQLEALANETNWFGPGSRIIVTTEDQELLEQHDVNKKYHVDFPTREEACKIFCTYAFRRSFAPYGFEKLAERVTWLCSNLPLGLRVMGSTLRGK…	1046
NP_201107	MGGCVSVSISCDQLTKNVCSCLNRNGDYIHGLEENLTALQRALEQIEQRREDLLRKILSEERRGLQRLSVVQGWVSKVEAIVPRVNELVRMRSVQVQRLCLCGFCSKNLVSSYRYGKRVMKMIEEVEVLRYQGDFAVVAERVDAARVEERPTRPMVAMDPMLESAWNRLMEDEIGILGLHGMGGVGKTTLLSHINNRFSRVGGEFDIVIWIVVSKELQIQRIQDEIWEKLRSDNEKWKQKTEDIKASNIYNVLKHKRFVLLLDDIWSKVDLTEVGVPFPSRENGCKIVFTTRLKEICGRMGVDSDMEVRCLAPDDAWDLFTKKVGEITLGSHPEIPTVARTVAKKCRGLPLALNVIGETMAYKRTVQEWRSAIDVLTSSAAEFSGMEDEILPILKYSYD…	888
NP_201464	MPISDVASLVGGAALGAPLSEIFKLVIEEAKKVKDFKPLSQDLASTMERLVPIFNEIDMMQQGSNRGTSELKVLTETMERAGEMVHKCSRIQWYSIAKKALYTREIKAINQDFLKFCQIELQLIQHRNQLQYMRSMGMASVSTKADLLSDIGNEFSKLCLVAQPEVVTKFWLKRPLMELKKMLFEDGVVTVVVSAPYALGKTTLVTKLCHDADVKEKFKQIFFISVSKFPNVRLIGHKLLEHIGCKANEYENDLDAMLYIQQLLKQLGRNGSILLVLDDVWAEEESLLQKFLIQLPDYKILVTSRFEFTSFGPTFHLKPLIDDEVECRDEIEENEKLPEVNPPLSMCGGCNSAVKHEESVNILGVLWHPGCFCCRSCDKPIAIHELENHVSNSRGKFHK…	702
NP_201490	MNSNSIQSFDALPHNLRECFLDMASFLEDQRIIASTIIDLWSASYGKEGMNNLQDLASRNLLKLLPIGRNEYEDGFYNELLVKQDNVLREFAINQCLKESSSIFERKRLNLEIQDNKFPNWCLNPKQPIVINASLFSISTDDSFASSWFEMDCPNVEALVLNISSSNYALPNFIATMKELKVVIIINHGLEPAKLTNLSCLSSLPNLKRIRFEKVSISLLDIPKLGLKSLEKLSLWFCHVVDALNELEDVSETLQSLQEIEIDYCYNLDELPYWISQVVSLKKLSVTNCNKLCRVIEAIGDLRDLETLRLSSCASLLELPETIDRLDNLRFLDVSGGFQLKNLPLEIGKLKKLEKISMKDCYRCELPDSVKNLENLEVKCDEDTAFLWKILKPEMKNLT…	415
NP_201491	MNDWASLGIGSIGEAVFSKLLKVVIDEAKKFKAFKPLSKDLVSTMEILFPLTQKIDSMQKELDFGVKELKELRDTIERADVAVRKFPRVKWYEKSKYTRKIERINKDMLKFCQIDLQLLQHRNQLTLLGLTGNLVNSVDGLSKRMDLLSVPAPVFRDLCSVPKLDKVIVGLDWPLGELKKRLLDDSVVTLVVSAPPGCGKTTLVSRLCDDPDIKGKFKHIFFNVVSNTPNFRVIVQNLLQHNGYNALTFENDSQAEVGLRKLLEELKENGPILLVLDDVWRGADSFLQKFQIKLPNYKILVTSRFDFPSFDSNYRLKPLEDDDARALLIHWASRPCNTSPDEYEDLLQKILKRCNGFPIVIEVVGVSLKGRSLNTWKGQVESWSEGEKILGKPYPTVLE…	809
NP_201492	MVVVDWLGLGLGSVAGALVSEGLKVLISEAKKVLAFKSVSNELASTMESLLPVIKEIESMQDGMELQDLKDTIDKALLLVEKCSHVEKWNIILKSKYTRKVEEINRKMLKFCQVQLQLLLFRNQLKSMPSMEAILNNYFQNINKKLDRLSGSPAPPLVSKRCSVPKLDNMVLVGLDWPLVELKKKLLDNSVVVVSGPPGCGKTTLVTKLCDDPEIEGEFKKIFYSVVSNTPNFRAIVQNLLQDNGCGAITFDDDSQAETGLRDLLEELTKDGRILLVLDDVWQGSEFLLRKFQIDLPDYKILVTSQFDFTSLWPTYHLVPLKYEYARSLLIQWASPPLHTSPDEYEDLLQKILKRCNGFPLVIEVVGISLKGQALYLWKGQVESWSEGETILGNANPTV…	815
NP_564971	MLMDSSFFLTIVAAAFAIGFFIFLRKLRIHQENEDVGSSSTSPPSSLASSTSPPSTLSSSTSHPSSSTSPPSSLSCTGTHHVFPSFRGDDVRRNFLSHIQKEFRRKGITPFIDNEIRRGESIGPELIKAIRESKIAIVLLSRNYASSKWCLEELVEIMKCKKEFGLTVFAIFYEVDPSHVKKLTGEFGAVFQKTCKGRTKENIMRWRQAFEEVATIAGYDSRNWENEAAMIEEIAIEISKRLINSSPFSGFEGLIGMKAHIEKMKQLLCLDSTDERRTVGISGPSGIGKSTIARVLHNQISDGFQMSVFMKFKPSYTRPICSDDHDVKLQLEQQFLAQLINQEDIKIHQLGTAQNFVMGKKVLIVLDGVDQLVQLLAMPKAVCLGPGSRIIITTQDQQL…	1400
NP_566223	MDSYFFLGTVVVVALAIYTLLGTISFMVYRKFRLHQEKNNISSCFSFSSCFSFSSSSSTSSPGRKHQVFPSFHGADVRKSFLSHIMKEFKSKGIDIFIDKDIKRGKSIGPELTEAIRGSRVAIVFLSRKYASSSWCLNELALIMKCRKELGLTVMTLFYDLDPTDVRKQTGDFGMAFKETCKGKTKDEIGRWRHALEEVAKIAGYHSSIWDNEADMIGIVTTDISNTLNISTPSSDFSDLVGMEDHMKKLERMLYLDLNDVRMIGIWGPPGIGKTSIARVLFRKHSDSFDLSVFMETVKGYTRPGCSDEHGLKLHLQQQFLSQIFNQKDVEVPHLGVVQDRLRDKRVLVVLDDVDQSAQLEAMAKENKWFGPGSRIIITTQDRRLLKAHGIKDVYKVDL…	531
NP_568664	MASSSSSRNWLYDVFLSFRGGDVRVTFRSHFLKEFDRKLITAFRDNEIERSHSLWPDLEQAIKDSRIAVVVFSKNYASSSWCLNELLEIVNCNDKIIIPVFYGVDPSQVRYQIGDFGRIFEKTCKRQTEEVKNQWKKALTLVANMLGFDSAKWDDEAKMIEEIANDVLRKLLLTTSKDFDDFVGLEDHIANMSALLDLESKEVKMVGIWGSSGIGKTTIARALFNNLFRHFQVRKFIDRSFAYKSREIHSSANPDDHNMKLHLQESFLSEILRMPNIKIDDPTALEERLKYQKVLIIIDDLDDIMVLDTLVGQTQWFGYGSRIIVVTNDKHFLTAHGIDHIYETRLCGDAPFATRNG	357
NP_683441	MAGELVSFAVNKLWDLLSHEYTLFQGVEDQVAELKSDLNLLKSFLKDADAKKHTSALVRYCVEEIKDIVYDAEDVLETFVQKEKLGTTSGIRKHIKRLTCIVPDRREIALYIGHVSKRITRVIRDMQSFGVQQMIVDDYMHPLRNREREIRRTFPKDNESGFVALEENVKKLVGYFVEEDNYQVVSITGMGGLGKTTLARQVFNHDMVTKKFDKLAWVSVSQDFTLKNVWQNILGDLKPKEEETKEEEKKILEMTEYTLQRELYQLLEMSKSLIVLDDIWKKEDWEVIKPIFPPTKGWKLLLTSRNESIVAPTNTKYFNFKPECLKTDDSWKLFQRIAFPINDASEFEIDEEMEKLGEKMIEHCGGLPLAIKVLGGMLAEKYTSHDWRRLSENIGSHLV…	1138
NP_683446	MAGELISFGIQNLWNLLSQECELFQGVEDQVTELKRDLNMLSSFLKDANAKKHTSAVVKNCVEEIKEIIYDGEDTIETFVLEQNLGKTSGIKKSIRRLACIIPDRRRYALGIGGLSNRISKVIRDMQSFGVQQAIVDGGYKQPQGDKQREMRQKFSKDDDSDFVGLEANVKKLVGYLVDEANVQVVSITGMGGLGKTTLAKQVFNHEDVKHQFDGLSWVCVSQDFTRMNVWQKILRDLKPKEEEKKIMEMTQDTLQGELIRLLETSKSLIVLDDIWEKEDWELIKPIFPPTKGWKVLLTSRNESVAMRRNTSYINFKPECLTTEDSWTLFQRIALPMKDAAEFKIDEEKEELGKLMIKHCGGLPLAIRVLGGMLAEKYTSHDWRRLSENIGSHLVGGRT…	1017
NP_683447	MAGELISFGIQNLWNLLSQECELFQGVEDQVTELKRDLNLLSSFLKDADAKKHTSAVVKNCVEEIKEIIYDGEDTIETFVLEQNLGKTSGIKKSIRRLACIIPDRRRYALGIGGLSNRISKVIRDMQSFGVQQAIVDGGYKQPQGDKQREMRPRFSKDDDSDFVGLEANVKKLVGYLVDEANVQVVSITGMGGLGKTTLAKQVFNHEDVKHQFDGLSWVCVSQDFTRMNVWQKILRDLKPKEEEKKIMEMTQDTLQGELIRLLETSKSLIVLDDIWEKEDWELIKPIFPPTKGWKVLLTSRNESVAMRRNTSYINFKPECLTTEDSWTLFQRIALPMKDAAEFKIDEEKEELGKLMIKHCGGLPLAIRVLGGMLAEKYTSHDWRRLSENIGSHLVGGRT…	1049
NP_849398	MAASSSSGRRRYDVFPSFSGVDVRKTFLSHLIEALDGKSINTFIDHGIERSRTIAPELISAIREARISIVIFSKNYASSTWCLNELVEIHKCFNDLGQMVIPVFYDVDPSEVRKQTGEFGKVFEKTCEVSKDKQPGDQKQRWVQALTDIANIAGEDLLNGPNEAHMVEKISNDVSNKLITRSKCFDDFVGIEAHIEAIKSVLCLESKEARMVGIWGQSGIGKSTIGRALFSQLSIQFPLRAFLTYKSTSGSDVSGMKLSWEKELLSEILGQKDIKIEHFGVVEQRLKHKKVLILLDDVDNLEFLKTLVGKAEWFGSGSRIIVITQDRQFLKAHDIDLVYEVKLPSQGLALTMLCRSAFGKDSPPDDFKELAFEVAKLAGHLPLGLNVLGSSLRRRGKKE…	1404
NP_849399	MKSSSSQSYDVFPNFRGEDVRHSLVSHLRKELDRKFINTFNDNRIERSRKITPELLLAIENSRISLVVFSKNYASSTWCLDELVKIQECYEKLDQMVIPIFYKVDPSHVRKQTGEFGMVFGETCKGRTENEKRKWMRALAEVAHLAGEDLRNWRSEAEMLENIAKDVSNKLFPPSNNFSDFVGIEAHIEALISMLRFDSKKARMIGICGPSETGKTTIGRALYSRLKSDFHHRAFVAYKRKIRSDYDQKLYWEEQFLSEILCQKDIKIEECGAVEQRLKHTKVLIVLDDVDDIELLKTLVGRIRWFGSESKIVVITQKRELLKAHNIAHVYEVGFPSEELAHQMFCRYAFGKNSPPHGFNELADEAAKIAGNRPKALKYVGSSFRRLDKEQWVKMLSEF…	796
NP_849400	MLENIAKDVSNKLFPPSNNFSDFVGIEAHIEALISMLRFDSKKARMIGICGPSETGKTTIGRALYSRLKSDFHHRAFVAYKRKIRSDYDQKLYWEEQFLSEILCQKDIKIEECGAVEQRLKHTKVLIVLDDVDDIELLKTLVGRIRWFGSESKIVVITQKRELLKAHNIAHVYEVGFPSEELAHQMFCRYAFGKNSPPHGFNELADEAAKIAGNRPKALKYVGSSFRRLDKEQWVKMLSEFRSNGNKLKISYDELDGKGQDYVACLTNGSNSQVKAEWIHLALGVSILLNIRSDGTTILKHLSYNRSMAQQAKIWWYENLERVCKKYNICGIDSSTDGGGSTYGQCSNSQFQRNMDASPGGNKTSNQSTKDSPRASQVEKEKIEYCEPHVYITPAIFSD…	638
NP_849410	MAFASSSSSIVLSKCEFDVFVSFRGADTRHDFTSHLVKYLRGKGIDVFSDAKLRGGEYISLLFDRIEQSKMSIVVFSEDYANSWWCLEEVGKIMQRRKEFNHGVLPIFYKVSKSDVSNQTGSFEAVFQSPTKIFNGDEQKIEELKVALKTASNIRGFVYPENSSEPDFLDEIVKNTFRMLNELSPCVIPDDLPGIESRSKELEKLLMFDNDECVRVVGVLGMTGIGKTTVADIVYKQNFQRFDGYEFLEDIEDNSKRYGLPYLYQKLLHKLLDGENVDVRAQGRPENFLRNKKLFIVLDNVTEEKQIEYLIGKKNVYRQGSRIVIITRDKKLLQKNADATYVVPRLNDREAMELFCLQVFGNHYPTEEFVDLSNDFVCYAKGLPLALKLLGKGLLTHDI…	1049
NP_850654	MGSAMSLSCSKRKATSQDVDSESCKRRKTCSTNDAENCIFIPDESSWSLCANRVITVAAVALTNFRFQQDNQESNSSSLSLPSLATSVSRNWKHDVFPSFHGADVRRTFLSHIMESFRRKGIDTFIDNNIERSKSIGPELKEAIKGSKIAIVLLSRKYASSSWCLDELAEIMKCRQMVGQIVMTIFYEVEPTDIKKQTGEFGKAFTKTCRGKPKEQVERWRKALEDVATIAGYHSHSWRNEADMIEKIATDVSNMLNSFTPSRDFDGLVGMRAHMDMLEQLLRLDLDEVRIIGIWGPPGIGKTTIARFLLNQVSDRFQLSAIMVNIKGCYPRPCFDEYSAQLQLQNQMLSQMINHKDIMISHLGVAQERLRDKKVFLVLDEVDQLGQLDALAKETRWFG…	1214
NP_850655	MGSAMSLSCSKRKATSQDVDSESCKRRKTCSTNDAENCIFIPDESSWSLCANRVITVAAVALTNFRFQQDNQESNSSSLSLPSLATSVSRNWKHDVFPSFHGADVRRTFLSHIMESFRRKGIDTFIDNNIERSKSIGPELKEAIKGSKIAIVLLSRKYASSSWCLDELAEIMKCRQMVGQIVMTIFYEVEPTDIKKQTGEFGKAFTKTCRGKPKEQVERWRKALEDVATIAGYHSHSWRNEADMIEKIATDVSNMLNSFTPSRDFDGLVGMRAHMDMLEQLLRLDLDEVRIIGIWGPPGIGKTTIARFLLNQVSDRFQLSAIMVNIKGCYPRPCFDEYSAQLQLQNQMLSQMINHKDIMISHLGVAQERLRDKKVFLVLDEVDQLGQLDALAKETRWFG…	1240
NP_850677	MVDAVVTVFLEKTLNILEEKGRTVSDYRKQLEDLQSELKYMQSFLKDAERQKRTNETLRTLVADLRELVYEAEDILVDCQLADGDDGNEQRSSNAWLSRLHPARVPLQYKKSKRLQEINERITKIKSQVEPYFEFITPSNVGRDNGTDRWSSPVYDHTQVVGLEGDKRKIKEWLFRSNDSQLLIMAFVGMGGLGKTTIAQEVFNDKEIEHRFERRIWVSVSQTFTEEQIMRSILRNLGDASVGDDIGTLLRKIQQYLLGKRYLIVMDDVWDKNLSWWDKIYQGLPRGQGGSVIVTTRSESVAKRVQARDDKTHRPELLSPDNSWLLFCNVAFAANDGTCERPELEDVGKEIVTKCKGLPLTIKAVGGLLLCKDHVYHEWRRIAEHFQDELRGNTSETDN…	852
NP_851117	MALSSSLSCIKRYQVFSSFHGPDVRKGFLSHLHSVFASKGITTFNDQKIDRGQTIGPELIQGIREARVSIVVLSKKYASSSWCLDELVEILKCKEALGQIVMTVFYEVDPSDVKKQSGVFGEAFEKTCQGKNEEVKIRWRNALAHVATIAGEHSLNWDNEAKMIQKIVTDVSDKLNLTPSRDFEGMVGMEAHLKRLNSLLCLESDEVKMIGIWGPAGIGKTTIARTLFNKISSIFPFKCFMENLKGSIKGGAEHYSKLSLQKQLLSEILKQENMKIHHLGTIKQWLHDQKVLIILDDVDDLEQLEVLAEDPSWFGSGSRIIVTTEDKNILKAHRIQDIYHVDFPSEEEALEILCLSAFKQSSIPDGFEELANKVAELCGNLPLGLCVVGASLRRKSKNE…	1068
NP_851124	MAEAFVSFGLEKLWDLLSRESERLQGIDGQLDGLKRQLRSLQSLLKDADAKKHGSDRVRNFLEDVKDLVFDAEDIIESYVLNKLSGKGKGVKKHVRRLACFLTDRHKVASDIEGITKRISEVIGEMQSFGIQQIIDGGRSLSLQERQRVQREIRQTYPDSSESDLVGVEQSVKELVGHLVENDVHQVVSIAGMGGIGKTTLARQVFHHDLVRRHFDGFAWVCVSQQFTQKHVWQRILQELQPHDGDILQMDEYALQRKLFQLLEAGRYLVVLDDVWKKEDWDVIKAVFPRKRGWKMLLTSRNEGVGIHADPTCLTFRASILNPEESWKLCERIVFPRRDETEVRLDEEMEAMGKEMVTHCGGLPLAVKALGGLLANKHTVPEWKRVFDNIGSQIVGGSW…	908
NP_851126	MLGWLVIPWNQIFTAACGCFLSDRNYIHMMESNLDALQKTMEELKNGRDDLLGRVSIEEDKGLQRLAQVNGWLSRVQIVESEFKDLLEAMSIETGRLCLLGYCSEDCISSYNYGEKVSKMLEEVKELLSKKDFRMVAQEIIHKVEKKLIQTTVGLDKLVEMAWSSLMNDEIGTLGLYGMGGVGKTTLLESLNNKFVELESEFDVVIWVVVSKDFQFEGIQDQILGRLRSDKEWERETESKKASLIYNNLERKKFVLLLDDLWSEVDMTKIGVPPPTRENGSKIVFTTRSTEVCKHMKADKQIKVACLSPDEAWELFRLTVGDIILRSHQDIPALARIVAAKCHGLPLALNVIGKAMSCKETIQEWSHAINVLNSAGHEFPGMEERILPILKFSYDSLKN…	862
NP_851133	MTESEQIVYISCIEEVRYSFVSHLSKALQRKGVNDVFIDSDDSLSNESQSMVERARVSVMILPGNRTVSLDKLVKVLDCQKNKDQVVVPVLYGVRSSETEWLSALDSKGFSSVHHSRKECSDSQLVKETVRDVYEKLFYMERIGIYSKLLEIEKMINKQPLDIRCVGIWGMPGIGKTTLAKAVFDQMSGEFDAHCFIEDYTKAIQEKGVYCLLEEQFLKENAGASGTVTKLSLLRDRLNNKRVLVVLDDVRSPLVVESFLGGFDWFGPKSLIIITSKDKSVFRLCRVNQIYEVQGLNEKEALQLFSLCASIDDMAEQNLHEVSMKVIKYANGHPLALNLYGRELMGKKRPPEMEIAFLKLKECPPAIFVDAIKSSYDTLNDREKNIFLDIACFFQGENV…	1372
NP_851172	MASSSSRSWTYDVFPSFSGEDVRKSFLSHLLKKLHRKSINTFIDNNIERSHAIAPDLLSAINNSMISIVVFSKKYASSTWCLNELVEIHKCYKELTQIVIPIFYEVDPSDVRKQTREFGEFFKVTCVGKTEDVKQQWIEALEEVASIAGHDSKNWPNEANMIEHIAKDVLNKLIATSSSNCFGDLVGIEAHLKAVKSILCLESEEARMVGILGPSGIGKTTIARILYSKLSSQFDYHVFGSFKRTNQDNYGMKLSWEEQFLSEILDQKDLKISQLGVVKQRLKHKKVLIVLDDVDNLELLKTLVGQTGWFGPGSRIIVTTQDRILLKSHKIDHIYEVGYPSRKLALRILCRSAFDRNSPPDGFMQLANEVTELVGNLPLALNIMGSSLKGRDKEEWIEM…	1229
NP_974894	MASSSSSRNWLYDVFLSFRGGDVRVTFRSHFLKEFDRKLITAFRDNEIERSHSLWPDLEQAIKDSRIAVVVFSKNYASSSWCLNELLEIVNCNDKIIIPVFYGVDPSQVRYQIGDFGRIFEKTCKRQTEEVKNQWKKALTLVANMLGFDSAKWDDEAKMIEEIANDVLRKLLLTTSKDFDDFVGLEDHIANMSALLDLESKEVKMVGIWGSSGIGKTTIARALFNNLFRHFQVRKFIDRSFAYKSREIHSSANPDDHNMKLHLQESFLSEILRMPNIKIDDPTALEERLKYQKVLIIIDDLDDIMVLDTLVGQTQWFGYGSRIIVVTNDKHFLTAHGIDHIYEVSFPTDVHACQMLCQSAFKQNYAPEGFGDLVVDVVRHACSFPLGLNLLGKYLRGRN…	858
NP_001234202	MVDVGVEFLLENLKQLVLDNVELIGGAKDEIENLRDDLSEFNAFLKQAAMVRSENPVLKELVRSIRKVVNRAEDAVDKFVIEAKVHKDKGFKGVFDKPGHYRRVRDAAVEIKGIRDKMREIRQNKAHGLQALLQDHDDSISRGGEERQPPVVEEDDVVGFDDEAQTVIDRLLEGSGDLEVIPVVGMPGLGKTTLATKIFKHPKIEYEFFTRLWLYVSQSYKTRELYLNIISKFTGNTKHCRDMSEKDLALKVQEILEEGGKYLIVLDDVWSTDAWDRIKIAFPKNDKGNRVLLTTRDHRVARYCNRSPHDLKFLTDEESWILLEKRAFHKAKCLPELETNGKSIARKCKGLPLAIVVIAGALIGKSKTIKEWEQVDQSVGEHFINRDQPNSCDKLVRMS…	888
NP_001234836	MEEGGKPLLLFEEHKTRITNLIDDFLIRTKQKKKKFIASKLDVIRKLRMELRFLRAIALLGNSTNLDDFYYRMYIHIKKFDLLAEFLFCEDDLILKKYHMECLAPLPLEEIRNYFSLKNEYVATAIEMKKFEYLIRNLHDLPKYCYDLLQPLMSEYNILRQVCTHLRDFYQLECNKTTKTEFLHTRYEVAVDRVTQFCSDLLTGRYKSYRYEYAISECSSKITSLLIDIIPLELEVLHISTSNLIKESRSKEQEGFVKQILKASPRILQNYLIHLQPHMEVAVDVNYAPTQSINVMMEFLLIFLTDIPKRFIHHKKLNDMLAHAGVLTRTISVLVSKQLEEISENNINEANFSAPDFFQEIEQMKGDIRHIFLKAPESSQLHFPMDDGFLFMNLLLRHL…	1282
NP_001289831	MAQNEIEDMLDHLRRIKSGGNLDRVKINRIEKLEMVFKYHHVLLPDSIVKLKKKDKWIAKMVQWVLDGIPDECKTNLNLRRLELHLLEFFEGKISLSYNHELNDSDLSKYMDCVGKNLNDVLMILLQRARYDPPGENLEIHRFIKQLKIVQKKMRFLRYLYVIEINGYVNQEKLECLDTRMHFMAYNVGQLCLAILGYDISNFVDDDDDDDDDDDDDDDDEDEDGDGDGDGDDILNKPPYLLFLIILVELEMKKIFLGELKASKFTQSRTFKDKKLPKGFSHHLHSLLMYLRNKKLEKFPNNNSPQNIDIAIEFLLVFLDADVGNHVINGNWLNEVMEKVGAIAGDVLYVIQKLLPSSIKKDDNSKISLCSIQIWEKTKDLKAQVETHYKSLKFTPSQF…	1275
NP_001316454	MASSSSSSASNSKYYPRWKYVVFLSFRGEDTRKTFTGHLYEGLRNRGINTFQDDKRLEHGDSIPKELLRAIEDSQVALIIFSKNYATSRWCLNELVKIMECKEEENGQTVIPIFYNVDPSHVRYQTESFGAAFAKHESKYKDDVEGMQKVQRWRTALTAAANLKGYDIRNGIESENIQQIVDCISSKFCTNAYSLSFLQDIVGINAHLEKLKSKLQIEINDVRILGIWGIGGVGKTRIAKAIFDTLSYQFEASCFLADVKEFAKKNKLHSLQNILLSELLRKKNDYVYNKYDGKCMIPNRLCSLKVLIVLDDIDHGDQMEYLAGDICWFGNGSRVIVTTRNKHLIEKDDAIYEVSTLPDHEAMQLFNMHAFKKEVPNEDFKELALEIVNHAKGLPLALK…	1146
NP_001318028	MEKRKDNEEANNSLVLFSALNKDIADVLVFLENEENQKSLDKDEVENLKLKMAFICTYVQLSYSNFEQFEDIMTRKRQEVENLLQPLLDDDVLTSLTSNMDDCISLYHRSYKSDATMMDEQLDFLLLNLYHLSKHHAEKIFPEVTQYEVLQNVCGNIRDFHGLIVNGCIKHETVENVLPLFQLMAERVGHFLWEDQIDEDSDEDDQNDRDSRLFQLLLKIVPTEMEVMHICYTNLKASTSAEVGRFIKKLLETSPDILREYIIQLQEHMITVIHPSTSGARNIHVMMEFLLLILSDMPKDFIHHDKLFDLLAHVGVLTREVSTLVRDLEEKLRNKEGNNQTNCATLDLLENIELLKKDLKHVYLKAPDSSQCCFPMSDGPLFMHLLHMHLNDLLDSNAY…	1251
NP_001318030	MEKRKDNEEANNSLVLFSALSKDIADVLVFLENEENQKSLDKDEVENLKLKMAFICTYVQLSYSDFEQFEDIMTRKRQQVENLLQSLLDDDVLTSLTSNMDDCISLYHRSYKSDAIMMDEQLDFLLLNLYHLSKHHAEKIFPGVTQYEVLQNVCGNLRDFHGLIVNGCIKHEMVENVLPLFQLMAERVGHFLWEDKTDEDSDEDDQNDRDSRLFQLTHLLLKIVPTELEVMHICYTNLKASTSAEVGRFIKKLLETSPDILREYIIQLQEHMITVIRPSTSGARNIHVMMEFLLLILSDMPKDFIHHDKLFDLLAHVGVLTREVSTLVRDLEEKLRNKEGNNQTNCATLDLLENIELLKKDLKHVYLKAPDSSQCCFPMSDGPLFMHLLHMHLNDLLDS…	1251
NP_001318035	MEKRKDNEETNNSLVLFSALSKDIADVLVYLENEENQKALDKDQVEKLKLKMAFICTYVQLSYSDFEQFEDIMTRKRQEVEKLLQPLLDDDVFTSLTSNMDDCISLYKSDAIMMDEQLDFLLLNLYHLSKHHAEKIFPGVTQYEVLQNVCGNLRDFHGLIVNGCIKHETVENVLPLFQLMAERVGHFLWEDQTDEDSRLSELDADEPNDRVSRLFKLAHLLLKIVPVELEVMHICYTNLKASTSAEVGLFIKQLLETSPDILREYLIHLQEHMVSVITPSTSGARNIHVMLEFLLIILSDMPKGFIHHDKLFDLLDRVGTLTRDVSTLVHDLEEKLRNKQGNDQTNRATLDLLKDIELLKEDLKHVYLKSPDSYQCFFPMSDGPLFMHMLHLHVNDLLD…	1249
NP_001318045	MEKRKDNEEANNSLVLFSALSKDIADVLVFLENEENQKALDKDQVEKLKLKMAFIYTYVQLSYSDFEQFEDIMTRKRQEVENLLQPLLDDDVLTSLTSNMDDCISLYKSDAIMMDEQLDFLLLNLYHLSKHRAKKMFPRLTQYEVLQNVCGNIRDFHGLIVNGCIKHEMVENVLPLFQLMAERVGHFLWEDQTDEDSDEDHQNDRDSRLFQLTHLLLKIVPTELEVMHICYTNLKASTSAEVGRFIKKLLETSPDILREYIIQLQGHMITVIHPSTSGARNIHVMMEFLLLILSDMPKDFIHHDKLFDLLAHVGVLTREVSTLVRDLEEKLRNKEGNNQTNCATLDLLENIELLKKDLKHVYLKAPDSSQCCFPMSDGPLFMHLLHMHLNDLLDSNAYS…	1244
NP_001318061	MAEILLTSVINKSVEIAGNLLIQEGKRLYWLKEDIDWLQREMRHIRSYVDNAKAKEAGGDSRVKNLLKDIQELAGDVEDLLDDFLPKIQRSNKFNYCLKTSSFADEFAMEIEKIKRRVVDIDRIRKTYNIIDTDNNNDDCVLLDRRRLFLHADETEIIGLDDDFNMLQAKLLNQDLHYGVVSIVGMPGLGKTTLAKKLYRLIRDQFECSGLVYVSQQPRAGEILLDIAKQIGLTEQKIKENLEDNLRSLLKIKRYVILLDDIWDVEIWDDLKLVLPECDSKVGSRMIITSRNSNVGRYIGGESSLHALQPLESEKSFELFTKKIFNFDDNNSWANASPDLVNIGRNIAGRCGGIPLAIVVTAGMLRARERTEHAWNRVLESMGHKVQDGCAKVLALSYN…	861
NP_001333108	MEKRKDNEETNNSLVLFSALSKDIADVLVYLENEENQKALDKDQVEKLKLKMAFICTYVQLSYSDFEQFEDIMTRKRQEVENLLQPLFDDDVLTSLTSNMDDCISLYHRSNKSDATMMDEQLDFLLLNLYHLSKHHAEKIFPGVTQYEFLQNVCGNIRDFHGLIVNGCIKHEMVENVLPLFQLMAERVGHFLWEDQTDEDSNGDDQNDRDARLFQLTHLLLKIVPTELEVMHICYTNLKASTSAEVGRFNKKLLETSPDILRESIIQLQEHMIAVIPPSTSGARNIHVMMEFLLLILSDMPKDFIHHDKLFDLLAHVGVLTREVSTLVRDLEEKLRNKEGNNQTNCATLDLLENIELLKKDLKHVYLKSPDSSRCCFPMSDGPLFMHLLHMHLNDLLDS…	996
NP_001333428	MESMNISHPLDTLMYVEKQLVSRGDAHFIQILLKIEKDVEEHQSKLYHFLDTLQWVEEKWGSFRMCSDNNHLSWIEDQWYSFDYNMEPYNILTTLQRFVQASHSFLEGFHFSKESRPPHTPQRIEEKGLPIVSHLSKTLQQMEDECNSFFVEYLFAQELDALSVLQRIEEYWGSFRMYLEEFRSKVSDFLEISQEGMSLLDRLRFLKRDFKFLSIIIELHIFKEEPHVSWEKVRALFHGATDELIQMYSTEVSPWSQQFYDYFCHLQYELQQTKLEIIKANFPFPKISANEDGIVIPDFVKKFIDSVADNISNSLKFDDLSSPLCIGGRSIMVQIEMVLKGLNFLSSFVCFVSDRCIETRVKHALFTHVVQVAWQTTMATWLYLPSNEYMYQDTAPNGE…	1442
XP_004228499	MASSSSSSFVSNSQHSPRWKYDVFLSFRGEDTRKTFTSHLYQALKNKGILTFQDDKRLEDGDSISKELSKAIKESQVALVVFSKNYATSRWCLNELVKIMECYKDEDGKTVIPVFYDVDPSHVRYQSESFAEAFAKHELQFKDDVEGMQKVKRWRTALCEAADLKGHDIRQRVESENIQRIINQVLSKLCKTSVSYLQDVVGINIHLEEVKSLLKLEVNDVRIVGIWGMGGIGKTTIARAIFDTLSYQFEAACFIEDVKENRFGMHSLQNILLSELLREKDSYVNNKEDGKHMIARRLPFKKVLVVLDDIDHRDHLDYLAGNPSWFGDGSRIITTTRDKHLIGKNDVVYEVSTLVDRHAIKLFNQYAFKEEVPDECFEKLSLEVIRHAKGLPLALKVWG…	1335
XP_004228809	MSSICPQNWKNDVFLSFRGKDTRKTFVGHLNYALKQKGIHTFKDDERLERGKTISPELVKAIEESRFAIVVFSKNYASSTWCLDELVKIMECKKELGQTVIPIFYDVDPSHVTKQSETFAKSFAIHEENLKDDVEKVLCWRDAFRQAGKIAGYDLPNGYDGYESNCIQHVVEGILSKLCQVISTIENDLVGMESRVQEVSSLLRMETLDVRFIGIWGMGGIGKTTIARAVFGKYWGQFEGVCFLDNVVEMQKTHGLQYLQGVLLSKILKVSITIASVYEGMRIIKERLRSMKVLIILDDVIQKDQLEMLVGGRDWFGIGSRILITTTDKHLLHNHVVDEVYSVNLMTRDEAIELFSLHAFKQRIPDKDFEELLNQVVQTAGFLPLALKILGSSLCGLDK…	1326
XP_004230402	MSSEKPQTSSSFVYPSIYHAFLSFRGEDTRKTFTDTLYAALVGAGWRTFKDDNEIERGENIKTELENAIRNSRSSIIILSKNYATSTWCLDELVKILEHKRTKGHAILPVFYHVDPSEVRDQTKSFAEAFSTYERQIEAESDEGKREWMDKVQKWRAALGEVADLGGVLVNNQEDRKESEFIEEILQLIEDKLNRTISSVAPYLVGISSRVKNIVSWLQDGSHDDNLIAICGMSGIGKTTVAKYVFTTNFRRFEGSSFLANIQDISQQNDGLIRLQKQLLYDLTGKKSKIQDTDEGIIKIRDAICFKRVLVILDDIDQIEQIHAIIGMKNWFCPGSKIIITTKNSCLLKVEEIQKVHKVREMGNDESLELFSWHSFGEDHPADDYMELSKRVVKHCGGL…	1161
XP_004231117	MAYASVVSLAQTLGQLNTRIPGLFSDPKIQSLAASLDYFKAFLDDSSNSSYYHQENIKDLVGKFRDALNEAENIIELKICEIHQRGNEDLVPVVQKIELLREELVLSLETCTSHDHDTEPGEDHFETRVGSPSKPSFNANLENDVVGLDDDLEKVIERLLGYSSEREVVAITGMGGIGKTTLAKKAYDYPRVRSRFDVHAWVTVSREYGMRRLLLSLARCIPGMTADKLVEKTEDQLAESLYRKLKDRRYLIVIDDIWSTKVWDDVTRCFPDDDNGSRIILTSRLKDVAAYANPDSPLHEMGVLSLDDSWKLLSIKVFGVNDLCPFELEDIGKQIAERCGGLPLAILVVAGHLSKISMRRESWITVAKTVNSVVANDPDKCLGVLGMSYNYLSNHLKPC…	880
XP_004231293	MATEFKSQVFLSFKAKDTGITFADHLYEALAGAGFVTLRGGDGDEGGEETKLKLQKGVEEESGISIIILSNDYVSSSLCLDELVMILNCSKRRSVLPIFYHVDPSDVRKQKGRIGEEFDRHEEAKVKKWKEALKQVADLGGMVLQNQADGHESKFIQKILKVVENKLSRPVLYICPHLIGIERRVENINSWLEDGSTDVDTLVICGIGGIGKTTMAKYVYNLNYSKFDGSSFLSNIRENSTHHKGLVTLQRQFLSDICKRKKKPMFSVDEGMTEMRDAVSCKRILLVLDDVDSRDQLDALLAMKDLLYPGSKVIVTTRNKRLLRPFDVHKLYEFETLNRDESVELLSWHAFGQDCPIKGFEVCSEQVAIDCGGLPLALEVLGATLAGRNIDIWRSTIQK…	1217
XP_004231569	MAYASLISLKTTIKSLLMTSNLPMQSLICDHKEELWALHEKVSSLGLFVNNFEKNNVSGEMTDLEVQVKEVASAVEYTIQLRLTEIEMANTKNNVSGEIEGLHFHHSLQQVAVDIDRVRKESTKIRDKGKQASEESSVRDFSSSANDILNVKNIMVGRGDQRERLLEDLTRGYSGEPKVIPIIGMGGIGKTTLAIEVYNDAHVRSHFDVCAWATLSQQHNVKEILLNLLRSTKGGAFDMLDEAELADMLRKSLYGKRYLIVMDDIWSIKAWDDVRRFFPSQNKGSRILLTTRNNEVACYANTENLSLQMSFMDQDESWNLFKSVAFANEALPLPSEFENIGKKIAEKSHGLPLTIVVVAGLLKSKKTIEDWETVAKDVKSFVNNDPDEQCSHVLGLSYN…	929
XP_004231677	MSHQFVHHVFLSFISNTFGDHLHTALLTAGIPSFRPDDKKLQNAIQESRILIAIISKDYASSHRCLDELTHMIQTRKSLGNFLLPVFYDVDPSDVRKQKGTFEQPFFNFEKRYKTEKVDQWRADLREVADLGGMVLQNQADGSESRFIQEIVKVVVGKLRRTVLSVAPRPVGIDCRVKEIDLWLKEGYNYVDILAIHGMGGIGKTTIAKTAYNLNFHRFEGSSFLADVGKVLEKYDGLGRLQRQLLSNILGKDVEKIYNVNEGSVKIQEAISCKRVLLVLDDIDNIDQLNAVLGMRDWFSPGSKIIITTRNGHLLSSTEACRCRMYKLKTLDAKESLQLFSWYAFGEESPPLEYMDLTIDVVHHCKGIPLALKVLGSSLGDLSIEIWGSALRKLKDIPD…	1214
XP_004232056	MAAALFGGAALGPVFDQLLKAVIDFGVNIATFRSKFLSLKQTLTDIKPVFHDIERLNEALDGRDEEIDMFKKQLMKGEELVRKCSKIKRCDPLKKWSYSRKLTKLDNSLVKFCQIHGLIQVVRDSKQILVKVNENGKKLEEIHSMMRDVSLTRSGSSIGFTNSSASSGWMNGSSFGFSGSSDVPQVSDSMVGFDVPLHELKQKLKVLQEKDQVLVLSAPPGCGKTTLAARLCQEDDIKAIYRDNIFFVTVTKTPNIKRIVGEIFEKKGFRVPEFANEHDAICKLNSLLGGITPQPILLVLDDVWSESEFIIDHLKLQISDFKILVTSRYVFPKFDTYKLKLLSEEDAKDLFCISAFKDGSPDVRLNLVHKVVRSCGGFPLALRVVGRSLCGQSEVIWFN…	845
XP_004232433	MVDAVVTVFLEKLLNVLTEESRFLSQHRQQFEKLKNELLFMQSFLKDVERLKRKHTTLKTVMASLRDLIFEAEEILEDCQNQSADSDGSTRFSTRLHPKRLSHRHQTGKRLSEINDKITEIKQNISTYLGVPLMKEGSIEAHDNLMTRWTSSLYNHTQVVGLEGDTEKIKDWLFEASDGLLAVAFVGMGGLGKTTLAQKVFNERSMENHFERRIWVSVSQTFTDEQVMRSILKSLGDACIGDDQGELLRKINQYLLGKRFLIVMDDVWSLDNAWWQKIYSGLPKGNGSSVIVTTRNELVARKMGVTEARTHWPKFLNEHYSWLLFRKIAFAATAGECNFPELEDMGKEIVEKCKGLPLAIKAVGGVMLCKPPYYHEWRRIADHFRDELKENDNSVMASL…	850
XP_004233763	MDIEHNASSSSSHPHWSYDVFLSFRGEDTRKSFVDHLYTTLHDKGIHAFRDDKELSRGKSISPELVKAIEKSRFAVVIFSKNYADSSWCLEELTKIVECNKQRGQTLIPVFYSVDPSVVRKQKGSYGDAFAKHEENLKGSDESYKIQRWRDALKDAANISGFDVQHMEDGHESRCIRQIALTILKRLGSVRTKVADHLVGIEPHVQNIISMMNLHSEADVRIIGIWGMGGIGKSTIARAVFDQLQEEFEGSCFLDNVREVSTKSGLQPLSEKMISDTLKESKDNLYTSTSFLMNRLSYKRVMIVLDDVDNDEQIDYLAGKHEWFGAGSRIIITTRNRQLLSSHGVDHVYEVSPLGINEAFMLFNKFAFKGGEPEGDFSELALQVVQCAWGLPLALKVMG…	1228
XP_004233870	MAEAAVSYVAERLIDLLQKKIVFLKNVQQGVEGMQNELVRKEIESIQTRILEISNRRERYGIRHIQGLGDGEGSSTTHKKLRELRRSSPLVANKDVVGLEKHVNSVVSILLKEDKRFCVASIVGMGGVGKTTLAKEVYNRTQIRDKFDTRAWLYVSQDYKPKKIVKELILQLANPEEDKVKIVETMDKLSADGLDGMLQRRLKDTCYLIVLDDIWTTEACDLIVRSFPDNDKSSRLLLTSRQKEVVLHADPHATPYKLDVLSKEESWELFLKKVFAEDRECPQDLVDVGKEILEKCDGLPLAITVIGGLLAGKKKQRSLLQKGKDILVKQLMHIWIAHGLIHQKGEQTLEDIVEDYLDELIGRNMLQVILVRADDRVKSCRLHDLLRDFCIMKAREEMF…	822
XP_004233876	MLPITIELLSKSMVIFDEDEQLLMENILGGTDQLGVIAIVGMPGHGKTTLAKKLYRHENIVNRFDVRSWCTCVSKVYDKRKILLELLGYEYEHRVQVEKSVDELIQQVRMCYEKRRYFIVIDDVWSTVVYDELVSLFPNNNSRSRIVITTRLDELVDSSVNYSFCYTHRLSFIAEEKSWLLLRNIVFKQENNCCFREFEEIGKQIAKSCAGLPLAVVLIGGLLARLDKKKGIWTKVAQWLSASAKVAGEAEWYMDIIELSYKHLPSYLKPCFRYFGMFLEDEEVSVNKLMRMWAAEGFVQSDEVRSAEIVAKDYLIDLITSNLVLVAERFPLGDIKSVCLHDLVQDFCLKKAKEENFLLKVDRSHALDPATSNSASDVQRFLVCSKMQHFIKWLHPTQR…	745
XP_004234046	MAETTLEFALSSLTQQLVDNMGVIGVIKDEVSCLLSELHHLRAFLIDSNRNRRGSKILKHFVEELNRAINKAENSIDKFMIEVTLHKKRGIYRIFDLCYLVKAKRCCSDIRSIMEKLKEIRRDTAYALSLSLQLDDSKQTAHQLKRAPVVEEDEVVGFDEEADEIINRLLGGSDDVEFISIVGMPGLGKTTLANKVFKSVGYEFYNRIWVYVSQSYTRRDLFLKIINQFTRNTEQYRYVTEEALAEVIRKHLLFGKYLIVLDDVWTQEPLDDVKIALPNKMRGKVLFTTRDDEVGKFCCNEPHHIKFLTDHECWELLQKKVFHKDKCPLDLEVLGKRIAKKCMGLPLAALVIAGALTGRGKTKSEWEIVHQFVSEHIISSDIRMTKKLVQMSCDSLPVN…	866
XP_004234047	MSEIVLRSAGERLQNLLSEETAGLDSSVREDLNSILKKLQSSYILLKEKKRENEIENKVRIIEKLNYQIEDEIESSKTWRFLSFRIPKIKSKMETILKQIDNIVINGVSTSLLPLRDQITNIVGLEEDIGRVCRSMLSDYSSFPSSSSSHIGVPVVIPIYGVVGSGKTTLARSVHENSAIVERFENRIWIDVPREDFDVGYILENIMESVNHGWMRCSSSKKQLQERVGRIFNSKRSLFVFDDVRYIQAWETLYGALPELYSGSYVLVTTRVEYVAKYISKKHSQPVHNMNSLNEDDSWRLFDMVLSHSHRASSSDREMVRCCYGLPGLIKHLASYKTSDQSFISEYYCLLYKQELPKELQPCFIYLGHFLENQLIDPEKLSHLWMIEGLLSTRQSVVK…	825
XP_004234239	MEKLAATMKLEQLALAKETQLIGSKAYEEIMETVHCIKNLETTDREQVNEIEEHVYRVENAIQTYGVRSKSNLFLNRHGAAQKKAMTDITSLCRVMKGIALLQKSNNNQQLMRQNNKFVYNHEDGAVVVGMEDEKEEIIQVLLLNSQVSSEVDFQAVPIWGRSGMGKATLVNEIYNDPRIVKEFGHPHLVNIRLSENINAHDALQHVFELFEGSRIDDKYVDMSTTSLEDCVRQHLEMSRTLIVLQGVGSIDDWRMLRSVLGAKGCIILITTRARQVAESITQAIHIHEKRPLTEENSWKLFKEMVWPGGAEIQSAILERMVKLCEGIPGAIIALAKQLAGKNASEWEITEQKNARRDVSQVMAPSYAELLDDQKLYFLYLGQFREDSQIEPEKLSHLW…	870
XP_004235139	MDIGLTVGGAFLSSTLQVLFDRLTPQCDFLNLFRGRRQDQRLLKKLHTNLLALRAVVHHIEIQQICDEDIRTWLNQLQDAVDTADNLLDEISYEVLRVSGEETSRFCYLDSMMPKLEETIETLQDLETQINCLTITLKAQLVTGKKDSPKRLPSTSLVDESGVFGRHQEVEEIISKLLSSDDDAHGSGDVVPIVGLGGVGKTTLARAVYNDKRIKQHFNITAWVCVSEEYDAFRITTTLLGEIIGSLDSKVSASNLNQLQIKLSHRLKGKRFLFVLDDVWNENYTDWDELRCPFVHGRKGSRIILTTRKQSVAMMMASEMIQLKSLSDEDCWSLFKTHSFENRDPNKYPELEVVGRQIVGKCKGLPLAVKTLAGLLRSKSTIEEWERLLQSEIWELPSD…	1341
XP_004236838	MADAFVSFALKKLGDFLIQQVSLRKNLRKEIEWLRNELLFIQSFLKDAELKQCGDHRVQQWVFEINGIANDVVAILETYAFEADKGDDDGFHSRLKACACICRKEKKFYNVAEEIQSLKQRIIDISRKRDTYGITNINSGDEGPSDQVTTLRRTTSYVDDHDYIFVGLQDVVQTLLAQLLKPEPSRTVLSIYGMGGLGKTTLARKLYNCPNIASSFPTRAWICVSQEYNTMDLLKTIIKSIQGRTMGTLDLLERMTEGDLEIYLRDLLKERKFLVVVDDVWQKEAWESLKRAFPNSKNGSRVIITTRKEDVAERADERGFVHKLRFLSQQESWDLFCRKLLDVRAMIPEMESLATDMVEKCRGLPLAVVVLSGLLSHKKGLNEWQKVKDHLWKNIKEDK…	840
XP_004236921	MEKGEKSLLLLEEQKTRITNLIDDFLNGLKQIMNKEEEFIASRLDGIEKLRMDLRFLRTFVLFGNSTNLNGFYFRMSTHKFKFNVRTQFLFHRDELILEKYHMERLAPLLLEEIGNCLNLKNDYVATAIDIKFYEYLIRHLHDLPKYRSQLLHHQMTEYKILQQVCRHLIDFYPILAANKTSTEYLYPRFQFTTHRVTQFCFDLWTGHHYVSECSSKITSLLIDIIPLELEVLYISTCKLIKESTSKELEGFVKQILKTSPRILQHYLIHLQGRMAGVVAVNYAPTRSISVMMEFLLIFLTDMPKRFIHREKLNDMLAHAGMLTRKISFLVSKLLEEISEDNINEADFSAPDFLQEIEQMKGDIRHIFLKAPESSQLRFPMDDGFLFMNLLLRHLNDLL…	1266
XP_004236958	MADAVVNFLVENLLQLLVENVKLIGSAKGELENLLKISQQLKGFLDDAAKYGHTNSEQWKVLVEQIHKTVYRAEDAIDKFLVQAKLHQDKNIAERTFDWLGNQIKVRNFAADIKGIHDQIKDIRNNNQALQATPVLELPKKGEVTQGPSLENDAVVGFDDEANKVIKRLVEGPLDSVDIIPVVGMPGLGKTTLARKIYNDPKLTYEFYSIVWVYVGQEYKAKDIYLRILKFFKKNIEDHLNDDVDTLAKAIGGYIKKGGRCLIVLDDVWEDDVIDHVMKVFAENKKGHRIMMTTRDTRLGFFANKEPHKLKFLETEESFELLVMRVFGRGGCPNELVVTGTEIARKCGGVPLVVVVIAGALRGRSDKKDWERVEKSVVQYLGEHTEDSCLKYVKMSYDY…	869
XP_004236959	MADAAVNFLLENLLQLLSDHINLIHGLDDEFNSLLEEVQRLKVLVDDACKFQNDNDTSMVKEVQIIIHRVEDLTDKFLVQAKLHQQGSIAKRFHSTIISDFAIQIRKINDDLKIFHQNNKQAFTTNITVHIPKITQRITQGEDDEVVGFDEEAQQVMKRLVEGPNCLDIIPVVGMPGLGKSTLARKIYNEFEFSYEFFSIVWVYVGREYKIKDTCVRILKCFEKSIEEDVMNGDVDALGKAIRDAIRDRGGRCLIVLDDVWEAEVVDVVKRVLPGNNKGHRIMMTTRHANLASYANPGPYYMKPLHAEQSFELLVNRAFGNGNSCPVEFVELGQSIAHKCNGIPLQIVLIAGILRGLTDRRYWERVDKNLSQLYHLYDEEDKYRGVFVEMSYNHLPQDV…	884
XP_004237148	MAAYSAVISLIRTLDERNIHELFHGHTAEALDSLRAIAEYFEKVLDEFEPGKIKSLEEKIRDAASEAEDVVELKTHQIIEGTSWTFGILQHQDLLPVFEKMDTIKKQVMEIVSHDADQILELSGDSMIDTSSKSYALLSDKLEDDIVRGIDDDLQIIIKRLTGPPSDLDIVTISGMGGIGKTTLARKAYDHLTIRYHFDILAWVTISQEFQCRNVLLEALHCISKKTDIVNAKDYDKMDENELADLVQKNLKGRRYLVVVDDIWSRDVWDSIRGIFSNYNNGSRILMTTRENEVAMYANTCSPHEMSLLSAGNGWKLVCDTVFGPKHDHPPELEEIGKEIVEKCQGLPLTISVIAGHLCKVARTLEGWKDVARTLSEIIASHPDECLAVLGLSYHHLPN…	881
XP_004237171	MAERDLENHLRKLITKHKYLVVIDDMWQREAWKSLKRAFSDSNNASRVIITTRKVGVAERADNRGFVHELCFLRQEESWELFCRKLVDVRAMIPAMVSSYATLAKTAESKKSLNLNINKTHFRHRSLKV	129
XP_004237188	MEKGKVCLPLEEERRRISDLIDDFLNGLKKIQNEEQKFIASKLDLIEKLRLELRFLRTFVLFGNSTNLDDFYRRMSLNISKLDTLIWSLFYEEEDKLILAKYNMDRLAPYLIKETASIVLRLKNVAIIMTEENMFEYRKSILKHLHDLPKYCSDLLQPLMSEYNILRQVCTHLRDFYQLECNKTTKTEFLYTRYQVTVDRVSQFCFDLWTEKYKDFDNEYDFSECSSKITSLLIDIIPLELEVLYISTSKLIKESTSTQLKRFVKQILKASPRILHNYLIHLQRRMEVAVAVNYAPTQSINVMMEFLLIFLTDIPKRFIHRKKLNDMLAHAGVLTRKISVLVSKLLEEISENNINEADFSAPDFFQEIEQMKGDIRQIFLKAPESSQLRFPMDDGFLFM…	1137
XP_004237189	MDPFTAAALTTAVTATVSLLVENLSHLISYNWKLYTGLKKSCEDLYDEVKRLNAFLVDNANQRSNSTQWDVLVDKIRRTVYKAEDVVDKLLIQGKLDQESNIAKKMFHKTYKNRNFTEEINEILVEVRKILEENQHLFEANPTIDHHQPEKVVQEEQGSSLENHEVVGFDEEATKVINRLVEGAECLDVIPVVGMPGLGKTTLARKIFNDPKISREFFSYIWVFIGQSTCVKRDILFNILKGFTNSFDEFKNRNEASITDEIRKRVANGGKCLIVLDDVWDPNVVDIVKTVFPDNKKAHRIMMTTRHEDIARSVNKYPHNLKFLDGDESFQLLEKRAFGVSRCPVELVEHGEAIVAKCSGVPLTIVVIAGALRGRTSEIDWKVVRENVGKHLIQEDKLQ…	890
XP_004237202	MNQQKSSTTCLIPITPEIIRWSYDVFLSFRGKDVRKTFVDHLYVALQQKGINTFKDDDKLEKGDSISPGLARAIEESRIALIIFSKNYAESSWCLDEVVKIMECKKVKKQIVIPIFYDVDPSTVRKQKSSFEEAFNKYEDCIKVQKWRGALEEAANLSGWDLPNTSNAHEAIVIKQIVEDIMARLCGQRHTKNAENLVGIESRMHKVYKMLGMGSGGVRFVGIFGMSGVGKTTLARVIYENIRSHFEGSCFLHEVRDRSAKQGVEHLQAILLSEILLMKDVNINNLYEGVNMQIQRLQHKKVLLVLDDVDHVDQLDVLARKREWFGHGSRVIITTQDKHLLVEHEVEKIYRMTTLNEYESLQLFKLYAFKKNRLMDEFRDVSAQIIRHCDGLPLALKVL…	1251
XP_004237217	MEFLSIFVEKLTDCLIQPVARQIGYFYYYKRNMRCMDKECEKLKNIRMTMQRKAEDARRNLQDISPNGKVWLTSVDTTTADVEGVMRGVAEVERGCFYGVCPNLKSRYSMSRRAKKITLELIELQNESNKPDVLSFDHPVESEPEAMCSNNVEEFESRKLKEDEVMAALRDDEVAIIGICGMGGVGKTTLTEKIRQMAKKERLFKDVVMVIVSQQIDFKRIQDEIAGGVGLTLEGDDLWSRGDLLRTRLMDQNSRILIILDDVWKALELEKLGIPSGSNHKHRCKVTFTTRFRHVCEAMGAQKIMEVGTLSEEEAWILFRQKVGNSVDDPSLLDIAKDVAKECKGLPLAIITVAGALKKHKTKRSWDYALEELRGAETINIPEVHTEVYKPLRLSYEYL…	2760
XP_004237344	MDQLQGCLGEVLQQKRYLLVLDDVWNEDQHKWIDMRELPMNCSRGSKIVVTTRSKMVALITGTVPPYYLRGLGQDNLFPNLVEIGKEIVKKCGGVPLAVKTLGRLLYMKTDKNEWLQIRDDEIWEIEQNKSDILPILRLSYEQMPSHLRQCFAYCPMLPKGQEIPWEDFINRWAQGFIQSSNRNRKLEDIGNQYFDELLSRFCFLDVIQAAFDGEILACKIHNLVHDLAQSVSGAECLNVKPNAFVVSERVRHLFFHAEDMSRKYFPRFLLPLHKPELVQHFTELRLLRIYECQVYVLFQEVLDILLHLKSYGSGTVKNLI	321
XP_004237584	MDGLAETGSSSSLWPCTYDVFLSFRGEDVRKNFVDHLYTALQQRGIHTFKDDEKLERGKSISPSLFKAIEESMISIIIFSQNYAASSWCLDELVKITQCMKLRGQIVLPVFYDVDPSVVRKQKANVGEFFARHELDFKDDEERVKRWRTAMTEAANVSGWDLPNIANGHESKCIEQVVECVMEILGHTASDATENLVGIRSRMGTVYSLLNLESGKVQFVGIWGMSGIGKTTIARAIYDKIFRYFQGATFLHEVGETSAKHGIQHLQQILLSELLLLKDLRINNVFEGTSLVRRRLNGKRVLIVLDDVNHGNQLDALAKSHDWFGAGSIIIITTKDKQLLRQYNVDKMYKVSLLNTDESIELLSSYAFQNRLPKSGYGEIIAEVVRYAGGLPLALKVLG…	1154
XP_004238189	MAVTDFFAGEITTELIKYLLLIVKKSTLCRSSAENLIDNINGLLPIIQEIKQTGVELPQIRQTQLDDFSKLLRDGYELAGKVLHSGRWNMYRNLQLARKMERLEKRVARFMQVTMQAHVLADVHHVRFNMEQRFDVLEHRLKAIKIGVDDRSGGGGGCLGEAVKRMEEDEKWFEDSFVNLGAGIELGKRKVKEMLMGEQDRGVFEICGIGGSGKTTLAKEICKDDQVKSYFKDKIFFFTVSQSPNVEQLRKMIWEKISGCNLHGYGYGEMFPQWNLQYQWNTKSASPVLLILDDVWSASVLEPLVFKIPGCKILVVSRIKFPPSIIDCVYDLELLREDEAMSLFCHFAFGHNSFPRGFSQKLVKEIVDECEGLPLALKVIGSSLKGKPEMLWTSAKNRL…	829
XP_004238948	MADVAVKFLLENLTQLLIDNADLILGIQGEVENLLTDLNYFNAFLKEAAKSRRENEVLKELVKKIRKVVNDAEDSIDKFVVEAKRHDDKNKFAQWFHITHVARAKGVADEIKSIRERVKEIRDNDAYGLQAITLDDNFNRGDEERKAPVVEEDDVVGFDDEAKTVIDRLIGGSDYVEVVPVVGMPGLGKTTLAYKIYKDPKVEYEFFTRVWVYVSQTFKRREIFLNIISKFTRNTKQYDDTPEDDLANEVKELLGKGGKYLIVLDDVWTMEAWDRIKIAFPNNGKRNRVLMTTRQSNVAKRCNDKPHDLKFLTKDESWELLEKKVFHKEKCPPELELPGISIAEKCMGLPLAIVVIAGALIGKGKTTREWELVAASVGEHLINRDPENCKKLVQMSYDR…	891
XP_004238957	MEKIELTTSFSSNDEEFVGFKEDVKQIIQKLTRGTKEREVISIVGMAGLGKTTLARKVYNSHSIAEHFDARAFCIVSQTYSTRKLLIDILKQVTGEKHDMIREDEDVADMLRKELYFKRYLIVLDDMWKYQTWEDLQLCFPCVGRGSRIMVTTRVQEVATKMSDTYSLRFLTDEESWELLQKKVFKRGRVPLELKEAGFEVARNCKGLPLVIVLNAGIIAQKERCVSVWEEFAKDLSSLGLEEQSRKAVQSSYDYLRDHLKHCLLYVGYFPEDYNIPVSDLLNLWIAEELVPNINDTENLEKSSKDCLIDLVNRSLLIVSKRRSNGDIKYCMVHDLIREFCSRELEEEDFKQRFESYNSSSEVPSSPNDPARLCMYIHDNLVNHLELNGYSLNGISEEK…	747
XP_004238960	MENSEESCIEPYYPSIDEELVGFDEHAQNITDYLIRGTWDLDVVSIVGMAGLGKTALARKVYNSRSIIDRFDVRAWCSVSQTYNRRQLVLQILTQITGDHPSNYVNLDDPEDILRKCLNGKRYLVVLDNIWDGKAWDDFQSCFPDFNHGSRIMITTRDKAMASYVKGYSFPYSLPRLEDDQSWELLQKKVFGRGKSCPLELVNVGKLVAKACRGLPLLIIMIAEVLSREREGSSWLKVAYDISSHVPNKEIIMMTIQSSYDHLLDHLKPCLIYMGLFPKKYEIPVSDLLKWWIAEEFVHHIDTLKLEELSEICLHDLVGTNLVVVSKTRSNGKMKCCIVLDHVRDFCLRKITEEKFIVPYSYPDQPEEQRLCMYLNDRTMTSDFKESDPKEFIVHPKFS…	701
XP_004239116	MAKECRDAIGTINLVKGQHLDRRTTNQLEDAIKHLTHVAVFLTNLEKRHPANGISVHLRPLFLEAHDGFSLMCSHPPRSQFTVKLDNIAEKFKSAKASRSTRQVIPELLQIIEPENIAKRIKASKPSRSSSPITVDMVGFIESLLGSVHRALFFISAGPPVSMLDKKLRHLQVFFRLISKRGIEHESMKDLFYHVEDVAYTAAQLCVLGSSCHMDNEFSKLLERISRPFSPGLRLVYLNALIGLNSSRSKTTMNAKYMLDFVSALQDDLRLRCDNRIRWLQRGLSYLCRFLRDIESYPVSHRQLISLQLNMEDLAIGSANAIYSYDEDMDKTSEIDHELFHLQMKFNYVKVEVDLIRLQNIQGTIIVPMKDLIDYVWEELMFFRSYFMDAFDQCKEQTR…	1825
XP_004239367	MADEEEEEAWSMTSGHRFRWDIFLSFRGEDTRHGFTGKLYNELVRNGVRTFIDNEDLDRGEEISKKLVAAIEDSAASIAVISENYAESKWCLEELAKIWDCKKLLLPVFYEVDPSNVRKQKGTFAKHFDEHEILLEAAPEKVSRWRDALTKAANTSGWDSRFWEEADLIQSLVKKVLGKLDNTPIGVAKYPVGLHSRLDQLLTLLDVKANGVKVVGLYGMGGVGKTTLAKALYNQLVVDFKKRSFISDVKGTARQQNGLVTLQSKLICDLNSGASPIIDSTAKGIRLINESANNERVAIFLDDVDDANQLRELIGGRDQFCQGSRIIVTTRDQNVLDPSIVNDTFEVKVLYLSDSLKLLSYHAFGKEQPPKKFLDLANEFVTLSGGLPLALEIFGSSLF…	1365
XP_004239388	MNHNILQSLQHLEDQWGLDMPESLEDVIKFLKREYTFLDFFLSLQNFTDLSYMPEIVHNVQTLFHDAAVNLREISEMDHVDGVTDQLQVNIQKTKLEIKREYLFPKVNKDGIVVTAKFVIDFIDTVVVNLGDLLKVFCSSSLLFVRGPNKEIRDVFKELKLLRNFVCFVTDRFKELKSQPIDFFVHVLEVTSHAAMIAWLYLPSNEKENQETNDLLSDHLNMKIKPIDRSIGKIYIDVLQALRSEWRPIISIDHVDNCVAGFVETLQHNLKAISVSNPNTHQIADLQEMLNLLIANLSIQALEFHLKDIDTVMIDSGILVYSLCEDVVLGEVSIDLPGTIERIKILIYNIIRKEFQSSLSRIHGLGYVDFALSNLHEFQRRYADSLDSVKTQLQIIQTE…	1905
XP_004239389	MNHNILQSLQHLEDQWGLDMPESLEDVIKFLKREFTFLDFFLSLQSFVDLSYMLEIVHKVQALFHDAAVKLTEISEMDHVDGVTNQLQVNIQKTKLEIKCEYLFPKVNNDGIVDVTPKVVIDLIDTVVVNLGDLLKVSCSSSLLFVRGPNKEIGDVFKELKLLRNFVCYVSDRFIEMKSQYIDFFIHVLEVTNHAAMVAWLYLPRNDNENQETNCLLSDHLNMKIKPIDPSIRKIYIDVLQALRSEWRPIIPIDHVANCVADFVETLRHNLKAISVSNPKTHQIADLQEMLNLLIANLSIQDLEIHLQDIDTVMIDSGILVYSLCENVVLGEVTIDLPVMIEHIKILIYHIIRKEFQSSLPRIHGLGYVDFVLSNLKEFQDRYPDSLAFMKTQLQIIQA…	1237
XP_004239390	MMFPDKDNLLEALQQIAVQWDSEMPETSKDRIRFLKTDFEFLHIFLSFTDLSYMPDFTYKVQGLFQDAVVDLKKVNKIHHIDRVTSRIQEKIRITKLEIRDIHLVLSNKDGIDTPEFVVEFIDTVIQNLADFVELGDSVLKELKLLRNFVCFVSGRSMEPKSLHAFVTHVLLVVGRAATIVWLYYSENQEMNSLLSDLVQMKIKLIQPDVRKIYIDVLQAVTHPIIQIENAADCVAGFMETLQHNLEELPTHSQMDVALTVQTLVLQEMLHLLVDNFRCLSVQVLEFHLQDIDTVVVDSGLCVYSLYEDVASEKVTPDLQGTIERIKTLIYHIIRKEFQSSLPSIHGIGYVDFLLSNLKKFHDRYSSSLAHFTNELQMIQTELERLQPFIRSVALERRN…	1193
XP_004239406	MSIRGSCSSHFLSENIDVPDKLRKQLYGKRYLIVLDDAWETTTWDELTRPFPEAKKGSRIILTTRGKEVALHGKLNTDPLDLRLLRPDESWELLEKRAFGNESFPDELLDVDKEIAKNCKGLPLVADLIVGVIAGREKKRSVWLEVQSSSSSFILNSEVKVMKVIELSYDHLPHHLKPCLLYFASWPKDTIMSIYELNFFLGAKGFVGKTEMKIMEEVVKIYMDDLISSNLVICFNEIGDALSFQIHDLVHDFCLIKARKENLFDRIRSSAPSDVLPRQLIIDYDDDEEHFGLNFVMFDSNKKRHSGKHLYSLKINGDELDDRVYTFHLRHLRLLRVLDLDTSFIMVNDSLLNEICMLNHLRYLFIGTQVKYLPLSFSNLWNLEFLSVNNKESTLILLP…	566
XP_004239469	MSNLCRGRYFDISPLEKIVHEWDLGSSMEHKMDCLNIDFQFLNMLLSLQSFTRRDCLDTTVEKVEALWDAAEFERINCIDDVKLVLDKMEEEIWETKIHIEAKYSFPIALISKIATLDPEFVKRFIDTVIMNITDLPKINRLYTWSRLKQIQEAVKELKLLRNFVYFISDRCTNPQSQYTFFSHVLVVAGHVAMISWFSINADMNFFFDPLKLDALFSDLQMRIQPIQPGIHEIYIDVLQALKSGSHPNIDVHAADYKAGFVETLVHHMEVLRPIIHKHEKGVAFKDQITMLNFLRDNLINLPREAVEDFDTGIINVGLLVYSVFKSVALGKSKRLVPVLDFSGDIQSIQALVYFLTRNSFCSNLPKIDGLGSIDIILDQLEEFLSCYSELTSSIRSQI…	1200
XP_004239804	MERGKENEGQTKREDNKSLVSSVVLREDIVNLVDFTERLNSWRVQTSLDMDKIRMLTFVSLFCHLYYSFFSESCNDEMCCISNEIHDFVHSLMLHPSGEDMLDRIKYHGLMKNITSYISSHSYSEPTMTEDRLVEILDAILMFLQHLHKCSKLIFPSITTPFELLQNVFGNLRDFCRLKVNEFLHEYKAIVYVLPLQLMVERVVNFCFTLLYSQLAIFDELDVSLVKSNLANLLVEVIPVSLEVMHLCCTNLEGSKSEEVGHFIKQLLETSPDILRESLIHLQERMLNTLTPSASTCNIHVMIEFLLIILTDALKDVIRHDKLLVLLARVIQLTKEVFVLFGNLEKSMNEANLNLMENIELLKEDLKNDFLKECADSSQLRFPMSDGPLFMTLLLTNLN…	1228
XP_004240205	MDIGKENEGEIERLGSNSLVSSALLREDIVDLKDFIQGLKNEQDQVEELKFLLACLQLCYYISDAEMSCISYEVHDLVQSLFHQSSGDDMMVKLTDHVVPCLLENITSFKISDHHHSAAMNEDQLDELLDVLLVNLHNLPKVRAELISPSITQYELLKNVFGNLRDFHRLKVNGCVHEFETIEYVLPQFQLMAERVGHFCFVLLSYHIDKTDEVNSMLVHLLLKIIPVSLDAMHLCCTNLKASKSEEVGFFIKHLLEASPDILRESLLHLQEHMVINALTPRASTCNIHVMIEFLLIILTDGLKAVIRHDKLFVLLARVIQLTKEVFVFFRNLEENMNEASGSNLNLLENIELLKVDLKNDFLKARADSSQLPFPMSDGPLFMTLLLTNLKDLAYSNAY…	1243
XP_004240498	MEKRKDNEEANNSLVLFSALNKDIADVLVFLENEENQKSLDKDEVENLKLKMAFICTYVQLSYSNFEQFEDIMTRKRQEVENLLQPLLDDDVLTSLTSNMDDCISLYHRSYKSDATMMDEQLDFLLLNLYHLSKHHAEKIFPEVTQYEVLQNVCGNIRDFHGLIVNGCIKHETVENVLPLFQLMAERVGHFLWEDQIDEDSDEDDQNDRDSRLFQLLLKIVPTEMEVMHICYTNLKASTSAEVGRFIKKLLETSPDILREYIIQLQEHMITVIHPSTSGARNIHVMMEFLLLILSDMPKDFIHHDKLFDLLAHVGVLTREVSTLVRDLEEKLRNKEGNNQTNCATLDLLENIELLKKDLKHVYLKAPDSSQCCFPMSDGPLFMHLLHMHLNDLLDSNAY…	1251
XP_004240499	MEKRKDNEEANNSLVLFSALSKDIADVLVFLENEENQKSLDKDEVENLKLKMAFICTYVQLSYSDFEQFEDIMTRKRQQVENLLQSLLDDDVLTSLTSNMDDCISLYHRSYKSDAIMMDEQLDFLLLNLYHLSKHHAEKIFPGVTQYEVLQNVCGNLRDFHGLIVNGCIKHEMVENVLPLFQLMAERVGHFLWEDKTDEDSDEDDQNDRDSRLFQLTHLLLKIVPTELEVMHICYTNLKASTSAEVGRFIKKLLETSPDILREYIIQLQEHMITVIRPSTSGARNIHVMMEFLLLILSDMPKDFIHHDKLFDLLAHVGVLTREVSTLVRDLEEKLRNKEGNNQTNCATLDLLENIELLKKDLKHVYLKAPDSSQCCFPMSDGPLFMHLLHMHLNDLLDS…	1251
XP_004240523	MEKRKDNEETNNSLVLFSALSKDIADVLVYLENEENQKALDKDQVEKLKLKMAFICTYVQLSYSDFEQFEDIMTRKRQEVEKLLQPLLDDDVFTSLTSNMDDCISLYKSDAIMMDEQLDFLLLNLYHLSKHHAEKIFPGVTQYEVLQNVCGNLRDFHGLIVNGCIKHETVENVLPLFQLMAERVGHFLWEDQTDEDSRLSELDADEPNDRVSRLFKLAHLLLKIVPVELEVMHICYTNLKASTSAEVGLFIKQLLETSPDILREYLIHLQEHMVSVITPSTSGARNIHVMLEFLLIILSDMPKGFIHHDKLFDLLDRVGTLTRDVSTLVHDLEEKLRNKQGNDQTNRATLDLLKDIELLKEDLKHVYLKSPDSYQCFFPMSDGPLFMHMLHLHVNDLLD…	1249
XP_004242250	MEVVETCGKGTLSAGEPSTKRTITSIYDDDEVVGFENDAEVIMMKLIRGTKERDVISIYGMPGLGKTTLARKVYNNPSIANYFDVKAWCAVSQAYNRRTLLVEIFKQATDDEIKIKEDDDVADMLRRVLIGKRYLIVLDDIWDVEAWEDLGICFPLGEYESRVMVTTRIEQVTKHLQHHSHPYSLKFLTSQESWELLEKKVFRGESCPPDLVEAGLQVALHCKGLPLAVVLIAGIIAKMKREASLWVEVANDLSSFALGEQSMKVIQSSYHHLDDHLKPCLLYMALFPEDHKIPVDDLLKLWMAEEFVLNSETENMEEASRNCLCGLLNKSLVMMYGRNDNRDVRYCSLHDVVREFCLRKLTEDKYMQLIVPYNPYQHLHSTESRLCIYIHDDFFKQSD…	762
XP_004242251	MEVVGTCGKRTSSSGHTSNKPSNITSIYDDDDDVVGFEIHAQIIVNKLIRGTKERNVISIYGMPGLGKTTLARKVYNNPSILNYFDVKAWCAVSQAYNRRTLLVEIFKQATSNKIKIKEDDDVADMLRKVLIGKRYLIVLDDIWDVEAWEDLGICFPQGECGSRVMVTTRIEQIAKHLQHHSDPPYSLSFLTSEESWGLLEKKIFRGESCPPDLVEAGLQVALHCKGLPLTVVLIAGILGKTEREASLWLEVAADLSSLALGQQSMKVIQSSYDHLEDHLKPCLLYMALFPEDHKIPVDHLLKLWIAEEFVLNAGTENMEEACRVCLSDLLNRSLIMVSGMRFYCDVQYYSLHDVVREFCLRKLTEDKYMQLAVPFNPYQHLHSTISRLYIYIHDDLVK…	763
XP_004242252	MEVVETCGKATLSAGEPSTKRSITSIYDDDEVVGFENDAQIIMKKLIRGTKERDLISIYGMPGLGKTTLARKVYNNPYIVNYFDVKTWCAVSQAYNRRTLLVEIFKQATDDKIKIKEDDDVADMLRKVLIGKRYLIVLDDIWDVEAWEDLGICFPQGECGSRVMVTTRIEQVAKHLQHHSHPYSLSFLSSKKSWELLEKKVFRGESCPPDLLEAGLQVALHCKGLPLVVVLIAGMLAKMDRKSSLWLKVANDLSSLALGEQSMKVIQSSYDHLENHLKPCLLYMALFPEDHKITVDDLLKLWMAEEFVLNVKTENMEEAYRVCLSDLLNKSLVMASGIRANRDVVHCSLHDVVREFCLRKLTEDKYMHSTDSRLCIYIHDDLVKQLDYSEYQLDKIPML…	751
XP_004243044	MAYADVVSLIQTLKQLMQQKPSWIIGDTRKMIESLLNSAEYFQNFLEKTYMRRQVFGNFEELERVIRIAVNDVENVIELTMHEYNLLEHCSRLGLPRQPLCDDLPPLVEKIDFVKRRMMRFVTNDQDLSSGVYLLGHSSSRRVASLNLENVVVGLEDDLMKVMRRVTGPPSSREIVSIVGMGGIGKTTLAKKVYHHPEVRNRFDVHIWVTISQEYQTRDLLLCILSCIFQLKNEIQNETYRLVVGDEINGSSDDQLMDMIYKKLKYRRYLVIVDDIWSIGIWDLMTRFFPDDNNGSRIILTSRHKEVAEHADPDSNPHEMSLLNSDNSWKLLHDKVFGSQHDVCPRELEKIGKQVAQKCQGLPLALLVVAGHLSKMPRTRECWDDVAKTISKIVASEPD…	889
XP_004243045	MTVGSYFMKLCYGVIQVCPPELEDIGKQVAQKCQGLPLALLVVAGHLSKIERTQESWKDVDKSVSKVVANESDKCLGVLAMSYNYLPNHLKPCFLYTGIFPEDSDVNIERLINLWVSEGFLWEELVGRDYLEDLVSRNLIMVRNRRSNGEWKTCGVHNLVRDLILREAEQKKFLQVTKDLSAKMHHVRRYSFHSNIHQNDLLESSSIDVTRTMHFFRGLGSKQVPLLACFKLLGVLSVVPYGFEDFPLVITKLVHLTYLQLRSCDDPHGYNSPTIHETVWQMKHSRHLKLRQSISLPKNPSNKLQNLEGLSCLRLSSCTFELFSAIPNLKTLILRGSQKECQGDQKMFKHLNSLACLKRLEQLKIRCKDLYLFPIPCKYTLPTSLRSLTLSYTYLPWED…	473
XP_004243429	MSEVLLNAALPILMKDLFDKVDSQIRNVVGFEDEFDKMKSELVTLQSYLGDLDRHKEKSKSAEVASTKLREVIDRLDDLVSDCTNRVAYENMRKRIWSVISPRGMKFRNQVGKKLAEINRDIVSIRESLKIITPMISLCISEESGSSGGGSSWGRVRWTSDVIDESQTVGLAEDTNTLKNWILPFNGSLQLIAIVGMGGLGKTTLAQKIYNDRQVCSRFQGRIWVCKSTSGELDIMKSILEQLKKDDRGSDRNVLLKRIHEELSKKKYLIVMDDVWSIDDGWWRRILEGLPEAKKQGSCIIITSRNEEVVKRMGVKEEQIHRPKLLSEEEGWSLLCKVAFASSEGECKDIGLERVGKDILKKCAGLPLAIKTIGGLLSSKNQLCSEWKEVYQYLPHILA…	865
XP_004243430	MGDAIMEAVVELIVKDLSKEVNVHAQYAIQFESEFEVMKKELNLMRSYLTEANRLKGNSKLVKTTLSELQELIYEADNVVTDCQIREDYLSMKGNPSCLLPSPKEISFRYITGKKLTGLNKKIVKMHKKLRTFVGPITEQTRGDENISRRRIRWTSHIFDQSEIVGLSEDTRKIKEWIFSHSDSSHRVGIVGMGGLGKTTIAQKVYHDRQVNVRFQKKVWVSVSQTYDELLIMKGILKQLNGDDSGTDKGDLLNRILEALSHKSYLIVLDDVWSIDDGWWDRISRGLPKFVEHNCCIIITSRNDDVVKRMGATESRIHRPRLLDDEESWSLFCKFAFLSTKGKCNAQLEEVGREIVRKCHGLPLAIKTTGGMLSSKPHSLGEWTRICDNFREKLVSDSE…	884
XP_004243493	MAYAALSSLMHTLQQLLQSKSPLICTGNTSIQHVESLYQDLCDLQVFLENTTIEVKDIEDVKALEEKIKDVVYKAEDRIDSSLRSIILLDNGDDDREMACNVFNEELQQVEKEVCFLKQEVMVIKFDKHIGFSKLPESTTFPSSRKSTIEEKTVVGMKDDLNSILNCINAHTKELIVISVVGMGGIGKTTLASKVFDDSMIRSQFDKHAWVTISQDYNKRQMLLEIVSSITGIYQENMSNDKLLDTVYKGLKGRRFLIVIDDLWSTEALDLMRRIFPNDHNKSRIILTTRLKTVADYASSPDFPPHDMSFLSLDDSWNLFTERLFKKDPCPPQLEVIGKHIIQQCQGLPLSIVVIAGLLGNIGRTPDNWKKIEENLNSFFGKASEKCQAILSLSYNCLP…	858
XP_004243783	MNQESSVLPSPEIIRWSYDVFLSFRGEDVRKTFVDHLYLALEQKCIYTFKDDEKLEKGKFISPELESSIEESRIALIIFSKNYADSTWCLDELTKIMECKNVKGQIVVPVFYDVDPSTVRKQKMIFGEAFSKHEARFQEDKVQKWRAALEEAANISGWDMPNTSNGHEARVIEKIAEDIMARLGSQRHASNSRNLVGMESHMHQVYKMLGIGSGGVRFLGILGMSGVGKTTLARVIYDNIRSQFQGACFLHEVRDRSAKQGIERLQEILLSEILVVKKLRINDSFEGANMQKQRLRYKKVLLVLDDVDHIEQLDALAGEREWFGDGSRIIITTKDKHLLVKYETEKIYRMGTLNNYESLQLFKQHAFKKNHPTKEFEDLSAQVIEHTGGLPLALKVLGS…	1147
XP_004244328	MDEVEIPVVDTQSLTIKIANSGQQKLTATSSAYNSPSLISPPSSAFVSALQSPYISPRATLVPNSNQETPIVPLTSVVHPSPPVSYCGSQSDDVPSTSYTPPPERYDFSDDPTDTKLKIVTCVPVSGPETDPRISFSFPVPRISFAKGSVSPASNAKLRSCDVYIGFHGQNPNLVRFCKWLKSELELQGIACFIADRAKYADNQSHEIADKVICSVTFGVIVVTGCSFSNHHSLEEIRFFAQKKNLIPLFFNTDANEIASLFNHNGDTKKCKEALDVILKCHEFRLETDESNWRSCVSKAAGILRAKLGRKSVVEKCTEGFEELPFPRNKSFVGREKEIIDIETTLFGCGDSFEQESVVPSAKGGTPGQSEGLADDESEAVVGRGKYINLELGKNKETN…	966
XP_004244420	MAESAVKILLMSIEFVLDNPGYVIGGVRHEISKVKLELESIGSFIKDAEKCKNQNEGVCIWVVQVRNVAFEAEDIIDEFLYHVDSMKRSGFRGRLAGVFYIPKLLWLRYKTALELKRIRSEIIDIAKRSKRYDLSHMEASSNAGSNSLSCCSCVQNIGESSLFIQNDEVIGIDKVKDSLLSSLEREEAHRVVISVAGMGGSGKTTLVAKVYTSLTVRKNFDCCAWVSVSQNHTIEDMLKKLISEFFVEKEDLIPKNLKSMDYRQLVETLVKFLHNKRYIVVFDDVWNNNFWRQITVALPDDKNRSRVIITTRNEDIAAYPYGPGAKNVFRSKPLADEYAWKLFCNKAFSSQPDCKCPPELEEIGRALAKTCEGLPLAIVALGGLMGSKDRSEMKWREIY…	927
XP_004244708	MGNLTKFRDEIKGKTEKDEREGYKPKPEVVKWIEDVCELQNEWEDMQQRVAAAKTLAYKCCPKCSLRLGVTTQAHNIRQQLFSLKQVGESFGSNLVVESYQMKKVEFIAGPSIKGQSAATRNLNEILRLLEDDKVCIIGVWGAGGIGKTTLVKNLNNELLKIDVSIRPKLSFGVVVWVTVPKPPIAIRKVQAQIADRLNLKVDAEGSEVRIASKISERLKQEKSFLVILDDVWEAINLDDVGVPQLKGSKVIITSRFLGVCKKMKSDTEMSISTLDVNESWALFMENAGDVANRVDIEPLAKKIARECDGLPLAIIVIATSMRGKNMVEQWEDALDSLKKSEPNDKDTREKVYQVIKWSFDSLEQTRNRDIQSCFLYCSLYPAAIPTDDLIRCWWAEGF…	925
XP_004245923	MAEAFLQVVLENLTSFIGGKLVLIFGFEKEFEKLSSVFSTIQAVLQDAQEKQLKDKSIENWLQKLNSAAYEVDDILGECKNEATRFEQSRLGFFHPGIINFRHKIGKRMKEIMEKLDAIAEDRRKFHFLEKITERQAAAATRETGFVLTEPKVYGRDKEEDEIVKILINNINVAEELPVFPIIGMGGLGKTTLAQMIFNDQRVTKHFDPKIWVCVSDDFDEKRLIKTIVGNIERSSPHVEDLASFQKKLQELLNKKRYLLVLDDVWNDDLEKWAKLRAVLNVGARGASILATTRLEKVGSIMGTSQPYHLSNLSPHDSLLLFMQRAFGQQREANPNLVAIGKEIVKKCGGVPLAAKTLGGLLRFKREESEWEHVRDNEIWSLPQDESSILPALRLSYHH…	988
XP_004246080	MEGYTAVISLLQTLEQLQQSRPDLIQGKMVKTLDSLIATAEYFQNVVEETSKSRFDVETIKSLEEKIRASASYTEDVVELTIYEIIEGLSWTFGIAPTSLLHKNLLSVVGKIDTQKNEVMEIVSEFTTRTHDDQILECDGYSSNATLQHSEDDIMRGLDDDLEIIVERLTGQLSDLDIVTISGMGGIGKTTLARKAYDHLKLRYHFDVRVWITISQEYGRRSVLLEALHCISKQTDNAIKKDYDVKDDNELADLVQKSLKGRRYLVVVDDIWSTDVWDSIRGIFPDYNRRSRILLTTRETKVAMYANPISPHEMNLLNLENSWKLLCDKVFGPNNCHPPELEEIGKKIAEKCQGLPLTISVIAGHLSKVSRTLGSWMDVSRTLGEIISSHPDKCLGVLG…	871
XP_004247879	MGEIVLSAVISKATEAAGNLLIEKWSNLNSLEESMNWLKTEMLLIQSYIIDARTKLTQGHSTVKNLIKYIEQLADDANDILDEFLPKIERKGTIGCRVSNVSSANKFVAEIEKIKRRVAEIDRLRTTYGITDTSNNNNQHDYIPLDQRGLFLHADETEVVGLDDDFNKLQAKLIDHHLPYGVVSIVGMPGLGKTTLAKKLYRHVRDQFECSGLVYVSQQPRAGEILLKIAKQVGLTEEERKENLEDNLRSLLKRKRYVILLDDIWKVQIWDDLKLVLPECDSKIGSRIIITSRNNDVGRYIGGDSSLHELQPLDSEKSFELFTKKIFIFDNNHSVDLVDIGKTIVRRCGGIPLAIVVTAGVLRARERTEHAWNRVLESMGRRVEDACAKVLALSYNDLP…	848
XP_004247880	MADILLTAVINKSVEIAANLLVQEGTRLYWLKEDIDWLQREMKHIRSYVDDAKAKEVGGDSRVKNLLEDIQQLAGDVEDLLDEFLPKIQQSNKFICCLKTVYFANKFAMEIEKIKRRVADIDRVRTTYNITDTSNNNDDCIPMDRRRRFLHAYDETEVIGLDHDFNKLQHKLLLQDLPYGVVSIVGMPGLGKTTLAKKLYRHVRHQFECSGLVYVSQQPRAGEILLNIAKQVGLTEEERKENLEHNLRSLLKIKRYVILLDDIWDVEIWDDLKLVLPESDSKIGSRIIMTSRNSNVGRYIGGDFSIHELQPLDSENSFELFTKKICNFVNDNWANTSPDLVNIGRCIVERCGGIPLAIVVTAGMLRARGRTEHAWNRVLESMTHKIQEGCAKVLALSYN…	855
XP_004247881	MADILLTAVINKSVEIAANLLVQEGTRLYWLKEDIDWLQREMKHIRSYVDDAKAKEVGGDSRVKNLLEDIQQLAGDVEDLLDEFLPKIQQSNKFICCLKTVYFANKFAMEIEKIKRRVADIDRVRTTYNITDTSNNNDDCIPMDRRRRFLHAYDETEVIGLDHDFNKLQHKLLLQDLPYGVVSIVGMPGLGKTTLAKKLYRHVRHQFECSGLVYVSQQPRAGEILLNIAKQVGLTEEERKENLEHNLRSLLKIKRYVILLDDIWDVEIWDDLKLVLPESDSKIGSRIIITSRNSNVGRYIGGDFSIHVLQPLDSENSFELFTKKICNFVDDNWANTSPDLVNIGRCIVERCGGIPLAIVVTAGMLRARGRTEHAWNRVLDSMTHKIQEGCAKVLALSYN…	850
XP_004248007	MAQNEIEDMLDHLRRIKSGGNLDRVKINRIEKLEMVFKYHHVLLPDSIVKLKKKDKWIAKMVQWVLDGIPDECKTNLNLRRLELHLLEFFEGKISLSYNHELNDSDLSKYMDCVGKNLNDVLMILLQRARYDPPGENLEIHRFIKQLKIVQKKMRFLRYLYVIEINGYVNQEKLECLDTRMHFMAYNVGQLCLAILGYDISNFVDDDDDDDDDDDDDDDDDDDEDEDGDGDGDGDDILNKPPYLLFLIILVELEMKKIFLGELKASKFTQSRTFKDKKLPKGFSHHLHSLLMYLRNKKLEKFPNNNSPQNIDIAIEFLLVFLDADVGNHVINGNWLNEVMEKVGAIAGDVLYVIQKLLPSSIKKDDNSKISLCSIQIWEKTKDLKAQVETHYKSLKFTP…	1278
XP_004248043	MAENEIEEMLEHLRRIKSGGDLDWFDILRIEELEMVLRVFRTFTKYHDVLLPDSLVKLTKMAKLTGEILHRVLGRIPHKCKTNLNLERLESHLLEFFQGNTASLSRNYELNDFDLSKYMDCLEKFLNDVLMMFLQKGRSCHSKRKLAIHRSIKELKIVQKKMRFLKYIYATEINGYVDYEKQECLEIRIQFMTNTVGQYCVAVLDYVAEGELNDENDNFSKPPYLLSLIVFVELEMKKLFHGEVKASKFTRSKTFKDKKLPKGFSHHLHNLLMYLRNKKLENFPNNIAAQNIDVAIEFLLVFLDADVSNHVINGNWLKEVLLKVGAIAGDILYVIQKLLPRSINKDETSNISLCSIQILEKTKDLKAQVETYYKSLKFTPSQFPTFGGLSFLDSLLRKL…	1245
XP_004248174	MAHAAVVSLQQKLQEMLKGDNSRYPALRQAVSSWHALLEDSLSIKNAPEEVEHLEKQVKCMATELLGSIDLYKLKKSRTGFYPRSWEEFQNEVVTEGSNSIKAYLMKVMNARNENDALPTRDTVESDSECSPHLQATVLDLDNDLMTVKSRLIGPPSKLDVVSIVGMGGIGKTTLARKVYDDIYMEHHFYVRAWITVSQMHQHREMLLGILRCFSLVNDYTYLKSTEQLAEQVYRSLKGRRYLIAMDDVWDTTAWDVVKRSFPDDKNGSRVILTSRLANVGIYASSGSPPHYMRCLSVDRSLKLFNLKVFGRENCPLELEKATKQIVGKCQGLPLAIVVVAGFCSKISKTENCWEDVAHKIGLIVSRETEECMDLLALSYKHLPHHLKPCFLYMGAFPK…	889
XP_004248175	MADAVVEFLLLNLKQLLLYHVDLLSGVKDEVESLHRELSLMKAFLKDSREKRSEYEYVRELVSQITIVAYEAEDIIDTFVTNAAMQKARSTVRRAFHVFDHSSKLRNVAKEIESIKVKVKEIYDKKMFGIQSLHGGESSHRSPPQKRVPMVEEENVVGFDDEARKISSRLTNGSEELEIISIVGMGGLGKTTLAKKVYTDSSIEFHFYNRAWIYVSQLYSRKEVFLGILDSLSLITDEMYKMNDEKLAGELFSHLRSKRYLVVIDDVWTMEAWDDLQMAFPKTATGSRILLTTRNTEVALHANPEGLPHHLRFLTHEESWELLSKKVFRKGICPLELEDIGLQIAKKCYGLPLAIVVVSGLLLKKEKTRDWWKKIANDVSSYVARDPKQCMDVLALSYK…	887
XP_004248798	MANVAVEFLVENLMQLLRDNVELISGVKEAAESLLQDLNDFNAFLKQAAKCHINENEVLRELVKKIRTVVNSAEDAIDKFVIEAKLHKDKGVTRVLDLPHYKRVKEVAGEIKAIRNKVREIRQTDAIGLQALQDDDLSARGSEERKPPVVEEDDVVGFDEEADIVINRLLGESNHLEVVPVVGMPGLGKTTLANKIYKHPKIGYEFFTRIWVYVSQSYRRRELFLNIISKFTRNTKQYHGMCEEDLADEIQEFLGKGGKYLVVLDDVWSDEAWERIKIAFPNNNKPNRVLLTTRDSKVAKQCNPIPHDLKFLTEDESWILLEKKVFHKDKCPPELVLSGKSIAKKCKGLPLAIVVIAGALIGKGKTPREWKQVDDSVSEHLINRDHPENCNKLVQMSYD…	885
XP_004249714	MVIEALSILKENVWDPYMGLEEKLETVKRKMEVLISRRKDIADEVKDAELHSSKRRKTEVKNWLSSVQKLENEFQCFEQELEQSSSFSRIGLSNQADKIHDEVEYLLDQGKFSEGILLHLNEEKMQQLVMKNLKGEAFVESLRKVLTSLNEVSSIGIYGMGGVGKTTLAMHIHDHLLKESRFWGNVYWITVSQDFSISRIQNNIANTIGLDLSSEDDDKKRTAKLFHSLKRKKSFVFILDDVWNIFDVTKMGIPLEIGGGKMIITSRSSEVCDKIGCQKKVKVETLSMTESWELFIKTLGCQWGDLSMEIEEITKKMTKKCDGLPLGIITMAASMRGVNDVFEWRDAFEEFTNSCMEMEDMNNDVFPILQCSYKRLRDPKLQKCFLYCCLYPEDYKIRR…	1005
XP_004250409	MAYAALSSLMYTLEQLFKPNQSFVCRSCTQQHVESLQKNLSALQDFLDDTTKDIETLKLIEKRIRDVIYKAEDKVDSTLRSIILADCTESREGACKLFEEELVLVEKDVDSLRKEVMQMEFNKHGTRYETTPSSPQKSSIDEENTIIGMDDEFNTILDRLTTQTNELTVIPIFGMGGIGKTTLAKKVYDDSYIRSRFDKHAWVTISEDFNQRQMLLEVASSITGSNQEKSDDQLMEIVYKGLKGRRFLIVIDDIWSTEAWDQMQRIFPNDKNKSRILLTTRLKYVADNVSCPEFPPHCKSFLSLDDSWNLFTEKLFKKDSCPRQLVKLGKHIVQQCQGLPLSIIVVAGLLVKMDLTRDNWKKVEENLKSFFGTVSERCQSILSLSYNYLPQYLSACFLY…	843
XP_004250512	MAESAVAFLLHKLSALLHSGQKFLQNFQDEIVYIRDAFEKMKAFSRVADANEDEEDDELQLWIKQVQDLAHDVQDILEKHVVTCSNFQEKGTWTWKKPHHSSLMSEKKFEAQNDNLSMSLEGIKARVIIVSAGHKAFLQKYGVITSDILCSSSHEDVPLDDDVDLVGIEGCKSVLLDWLLSDDPEWKLYCVIGTRGIGKTTLVKKVYDDASVKKHFNCVMWIEVSRFSTVKELLRSMITPENDQSRRAIDAMDSDMLAEFIQDVLESSRYFVVLDDVPGVRSWRALKGLFPIENCGSRVIITSRNTDIHTICLEPGYHNHFYKMNPLSEEKSWILFCRKAFSGSLLCPPSLVQVSKDIIEKCNGLPMAILVIAGVLATKRNRTEAWEMFYNSLADKLQG…	907
XP_004250576	MENPSSSSVLLSYRAEDTATAFTDHLYTALIQAGIQTFKQGIDRNWKVSVIILTEGYALCQSCLEQLNVILKGKEKLDRSILPVFYDVDPSDIRKHKGKIGEALGLHEQSSGKESVERWRQALAEIADFGGMVLQNQADGHESKFIRKIVNVVTNRISRSGLYVAPHLIGIERRTRHINSWMRDGSSDVGLLVVCGMGGIGKTTLAKFIYMSNFYVFEGSSCVLNIREASKQPNGLVKLQKQILSEILKKDNERVSCVDEGIVKISDAVGGKKVLLVLDDVDDSNQVNAVFGMKSLFYPGSKIVITTRQKRILNPHLVDKVYRVETLGRDESLELFSWHTFGKPHPEEGFLECSNKVMERCGGNPLALRVLGSSLAGKSLDVWQSTINKLKVVPNNRII…	1118
XP_004251230	MEIGLAVGGAFLSSALNVLFDRLAPNGDLLNMFRKHQDHVKLLKKLEDILLGLQIVLSDAENKQASNRHVSQWFNKLQSAVEGAENLIEEFNYEALRLKVEGQHQNLAETSNQQVSDLNLCLSDDFFLNIKEKLEETIETLEVLEKQIGRLGLKEHFISTKQDTRTPSTSLLDDSGVFGRQNEIENLIGRLFSMDTKGKNLAVVPIVGMGGLGKTTLAKAAYNDERVQKHFVLKAWFCVSEVYDAFTITKGLLQEIGSFDLKVDHNLNQLQVKLKEKLNGKRFLVVLDDVWNDNYNEWDDLRNIFVQGDIGSKIIVTTRKDSVALMMGNEQISMGNLSTEASWSLFQRHAFENMDPMGHPELEEVGRQIAAKCKGLPLALKTLAGMLRSKSEVEEWKCI…	1321
XP_004251533	MAIVAISSLMITIQQSMQVTGCNLELFYEKLASLIAVMEKPSSITGDLEALASLELQIVEVAYRAEKEIDSKSIEVVRAKTDTLRGRAFWKLSCFLEQVVENIDSIMKEWMAIRDGCNNMKEYMIVSESSKSFLAKTEMRQGLTFWKRAVGHVDSMMNKWRKKQSICTKSKDVEAQNLTLGSTSRHSLEHENVMVGHENEFEMMQDQLTRGASDLEVVSIVGMGGIGKTTLANKIYTDPFVMSCFDKRAKVTISQDYCVRNVLLRLLSSISGKTHQTYEEQDDGQLADQLQKLLKGPRYLVVIDDIWTTGAWDDIKLCFPDCNCRSRILMTTRNMEVAEYASSGSPPYQMRLMNFDESWSLLYEKVFARGFFPHEFEQLGKQIASKCKGLPLMIVVIAG…	930
XP_004252495	MEFFSYGLVDKVTGCLIKPVARWIGYFVYYKRNITCMENESEKLENIRIGVDQRAEANRRNLQVISPNVEAWFTSVATITAEVADVTRRGRNEVDRYDWCPNLKSRYSLSRRAKRIALELIELRNEGNNYAVFCYPAVENEPLPINSAEEFDSRKLQEDEVMAALNDDGVTTIGICGLGGVGKTTLAEKIRRKAKQEKLFNDVVMVIVSQQQDPKRIQEEIARGVGLTLQGNDLLSRGDQLRTRLMAHNSRTLVILDDVWEALYDLEKLGIFTGSNHNYRCKVILTTRLRPVCDIMKAQKIMEIGTLPEEEAWILFKEKVGNSVDDPSLLDIAKDVSKECKGLPLAIITVAGALKRKTKPSWEDALKQLCSADTRNIPGVHTKVYGPLRLSYDYIESVE…	1359
XP_004253120	MELAAEASVVIERLKDTLSNEITNKRVIENALEDMQRAIADTNDSEEFKKWAEGCLHSLYYVEDSVESFVLDIAPQNKKWSFLMNHTLLLKNFLGCKLTKKMKRIPSDIKRVINEKHKSTGEQDARRNGTTTYMGDQNGAEAEDGDIEDHNDEDSAKVRLICPKAQCSYPMIPEREEIVLEVDKKPLRCIDDVPLRLDRENISLGCISDKSMMLDRATHARLIYTYSYDDEELEMFDIKQEVYDLVERLTTTADDGRPPIVQIAGKMGSGKTTLARAIYRNRNIRNHFESGCAWVTISKKFNKPDILQNLLKQMGDSKDSVDLTTNELESRLLECFNKEKYLIVLDDVQSEQMWEELRSVFLGSRNGSKLLLITTSVSPMWYVSPPNCIHKVKKLKKNY…	985
XP_004253155	MKSNYYYFDAFHGKMKLPITIRMETSENGSMPKSWTHHVKIDNSSTFKSGFKSKPPKDDYSSTGGLCYGSRPSSLLMQNPQTMKITRIFRGVYLLFIAIRASTTLGFYEGEKIISQHLKLEELSERLRCFCSRWPPNFEFDKDKCIQLWVAQGFFDFEFGRRIEVVANEYFKDMVNKDFIVQSGFDIAKERMMYKAVSSDSLLRSSSWVQEDELTSITNEVQHLFLITQKKGGDCFKTLVKLRQLRTLILSNHNGNSIKYIPYGFKLPHLRILDLRGTRIFSLPESIGDILSLRYLDVSGTRILCLPETIGNLRYLQILKLQRCCNFYELPKCTNKLINLRHLDLDIVCQLTSMPVGMGNLTSLQTLKGFIVGKDEGYRVGELKHLNDLNGSLWISRLD…	651
XP_010312313	MADPVIGATVQVLLEKLLSLSIEEVKTLRNCKKNLSKLTKHVTMIQAYTHDAETRQVEDNQAVEEWLKMLEKIAEDAENVFDKFTYVSIKARVMKNQMKLMEKVSHFFSQTVFKYKMSRKINDINEELRAINELANNLGLQLLTVPSRKIPQIRETDSSASYVVGRDKDVAEVKEKILNMRKDVVLCTIPIVGMGGLGKTTLVKRIFNDVEIEKHFVKRVWLCLPEMSDAKSFLELILHSLTGQKLELQSRDIIVKKLQDALGEKRYLLVLDDLWRVGSTHWYEFMDTLKGINTSRGNCILVTTRMKQVASIVAADLHMLGKLADDHCLSIFKQRAFVDGEVPQEILSMEKKIVELCQGLPLAASVLGCLLCNKEKHEWQAILVAGEDDNGENSLKKIL…	1232
XP_010312314	MADPVIGATVQVLLEKLLSLSIEEVKTLRNCKKNLSKLTKHVTMIQAYTHDAETRQVEDNQAVEEWLKMLEKIAEDAENVFDKFTYVSIKARVMKNQMKLMEKVSHFFSQTVFKYKMSRKINDINEELRAINELANNLGLQLLTVPSRKIPQIRETDSSASYVVGRDKDVAEVKEKILNMRKDVVLCTIPIVGMGGLGKTTLVKRIFNDVEIEKHFVKRVWLCLPEMSDAKSFLELILHSLTGQKLELQSRDIIVKKLQDALGEKRYLLVLDDLWRVGSTHWYEFMDTLKGINTSRGNCILVTTRMKQVASIVAADLHMLGKLADDHCLSIFKQRAFVDGEVPQEILSMEKKIVELCQGLPLAASVLGCLLCNKEKHEWQAILVAGEDDNGENSLKKIL…	1232
XP_010312315	MADPVIGATVQVLLEKLLSLSIEEVKTLRNCKKNLSKLTKHVTMIQAYTHDAETRQVEDNQAVEEWLKMLEKIAEDAENVFDKFTYVSIKARVMKNQMKLMEKVSHFFSQTVFKYKMSRKINDINEELRAINELANNLGLQLLTVPSRKIPQIRETDSSASYVVGRDKDVAEVKEKILNMRKDVVLCTIPIVGMGGLGKTTLVKRIFNDVEIEKHFVKRVWLCLPEMSDAKSFLELILHSLTGQKLELQSRDIIVKKLQDALGEKRYLLVLDDLWRVGSTHWYEFMDTLKGINTSRGNCILVTTRMKQVASIVAADLHMLGKLADDHCLSIFKQRAFVDGEVPQEILSMEKKIVELCQGLPLAASVLGCLLCNKEKHEWQAILVAGEDDNGENSLKKIL…	1228
XP_010312507	MAYAAISSLMYTLEQLFKPNQPFVCRSYTQHVQSLCQNLSALQDLLDDTTKDIETLKVTEKRMRNVIYKAEYRVDSSLRRIILADREDKRQKAYTSFYEELLKVKGQIYFLIKEVMQINIKKHGSKSAAFSQDQKSTIVENTVVGMKDDFNTILDRVTAQTNELTVIPIFGMGGIGKTTLAKKVYDDSFICSRFDKLAWVTISEEYNERQMLLEVVSSVTTGGNQEKSDDELMEIVYRGLKGRRFLIVIDDIWSTEAWDQMQRIFPNDDNKSRILLTTRLKYVADYVNCPDFPPHSKSFLSLEDSWNLFTEKIFKKDPCPPLLEEIGKHIVQQCQGLPLSIVVVAGLLGKMDLTHDNWKNVEENLSSFFGTVSERCQSILSLSYNYLPQYLKACFLYVG…	874
XP_010312806	MENPSSSSVLLSYRAEDTATAFTDHLYTALIQAGIQTFKQGIDRNWKVSVIILTEGYALCQSCLEQLNVILKGKEKLDRSILPVFYDVDPSDIRKHKGKIGEALGLHEQSSGKESVERWRQALAEIADFGGMVLQNQADGSCVLNIREASKQPNGLVKLQKQILSEILKKDNERVSCVDEGIVKISDAVGGKKVLLVLDDVDDSNQVNAVFGMKSLFYPGSKIVITTRQKRILNPHLVDKVYRVETLGRDESLELFSWHTFGKPHPEEGFLECSNKVMERCGGNPLALRVLGSSLAGKSLDVWQSTINKLKVVPNNRIIELLKISYESLEDNDDRSLFLHIACFFLGKDKDFAVKILDKCEFFTVVGIQNLIDKDLLSVPDGHLVMHELIQDMGREIVR…	1038
XP_010313675	MAYAALTSAVCSLELFMQCNHPLLNNLKRKEQILSLSKRIIAFQEFLTDSETIKHRHERLKMLEGKIKEKTYQVEDIVDSKLRKYFVAKNANYRRKAFEVLCRRLQVAIEEMEFIKKEVTKIKGDKISTLKFHKQVLPARHISTSSPDVQQKPVGFQEDLEKIIDRLRGGPSELDIICIVGMAGIGKTTLAKRAYNDISVVNRFDVRAWVTVSQEYRERDILFDLFYSVVPPTDEINQESDKQNADQLMTRSSKEIYERRDQETADRVRKSLICKRFLIVVDDMWSTDAWDNLSRLFPDDDNGSRIILTSRLIDLATYVNPDRQPHRLDFLDNDEGWELLRRKIFGKRGCPFELEEIGRSIAEKCQGLPLAIVVVAGHLSKMSKTTDCWNNVAESVDSV…	934
XP_010313982	MDPTHDNWKRVEENLNSFFGTVSEWCQSILSFSYSYLPQYLRSCFLYVGGFPEDKEINVSKLIRLWIAEQFVKARSNKRLEVVAEGYLEELIDRSLILAGEQRANGRMRTCKIHDLLRQLCLKEAHTENVVHFMNENAPMALEVIHDQRRVISPSKLQHPQVYPTSPSSGITSIIRTFITTKDNYFRWHSISITSSTVSQFKLLKVLDVLSVWKDFGCVIPQLVHLRYVAANIEKALSLAKLRNLETIILVSLEPARLKHSLDIWRMTEIRHLDISYPLYICNPLLVENHMTLYISDPLELEQPLFLNNLQTLRLHNSSFVSEIIRRTPNLKKLKILDSSDHPYWHDILYSLILLEELETLHIKFDFLFTEELDTIDLMISSAYNFPPNLKKLTLSSTE…	526
XP_010314215	MRAEKASVSRPRCSYHVYLSYRGQEISMNFINILHTALTDVGIQTFKRHSESRNGKTVGSELQKAVKESRISIVVFTEDYGYSRRCLDELVSILERKQIAGHMILPVFYRVDPSHVRKQRGSFAKAFHNYEEQIMVEKVERRNEHIAKIKIWRSSLTDVANMAGIVLEDGDELKFIQEIVKEIWGKLSRKVLSFAPYPVGIYSRVKEVNFWLQDSSTNSRTLMIYGEPGIGKTTIAKALFNLHCDRFQCSSFLGDIREIAKESCGLIDLQKNLLSDLLKEDKIDLNDIDRGASTIKDFLVHKKFLLVLDDVDDLTQLKAILDSRDWIPPGSKVIITTTNEHLLNPHDACLMYESKRMDNHEALKLFSLHTFGQDHPVKEYMTHSKQIVKHCQGLPLALQ…	1174
XP_010314726	MGVKEELRAGFLSATAYIFLKKLTNFTVAEIGKIWEADNELRKLERAVARITGMIERVEADRCFSSENSKKAWQLWLEDLNKFSYVSSDLLEKASTLLDDNTKSKLAADTSSSLGPTTFTKQPSLRSEVLSSGKLDMPHDIVKLREMLEALAGEMDTLLKFEALKSGKTTKVVTYSGSTSLVDESLVVGRNIEKAHIVAKLVPAADRSLSSISIIGMGGLGKTTVAQLVYNEYITPFSDDYFCGN	245
XP_010314773	MKFLGIYSNSNKSFKVKTPKSSCIVYFLNTNKKKMYDSSLFGLLQMLYDTLKNEAKFLSNVSNQIQDIRAEINRIQCFLQDADANKPEYETVRNWIADIREVAYDVENILEKYMHKVVLRRDRSLWKENINLHNIGLETKDVMSRIDNIKRCMKTYVDTGIRAICQGDTSSERSQWLTRSYSHLVDEDFVGLVEEVNKLVDELIDDEFYVVFAICGMGGLGKTTLARKAYRHVDVQSHFQAFAWASISRQWQARDVLMSILTKLEPENRTRINMMMDDELVKALYNVQQRKKCLIVLDDIWSTNFWNSVKHAFPKGKGSRSKILLTTRKKDVCTHIDPTCFLFEPRCLDAEESWKLLHKKAFPRVNTPDLKIDLELERLGKEMVSKCGGLPLAIIVLAG…	988
XP_010315011	MEKRKDNEETNNSLVLFSALSKDIADVLVYLENEENQKALDKDQVEKLKLKMAFICTYVQLSYSDFEQFEDIMTRKRQEVENLLQPLFDDDVLTSLTSNMDDCISLYHRSNKSDATMMDEQLDFLLLNLYHLSKHHAEKIFPGVTQYEFLQNVCGNIRDFHGLIVNGCIKHEMVENVLPLFQLMAERVGHFLWEDQTDEDSNGDDQNDRDARLFQLTHLLLKIVPTELEVMHICYTNLKASTSAEVGRFNKKLLETSPDILRESIIQLQEHMIAVIPPSTSGARNIHVMMEFLLLILSDMPKDFIHHDKLFDLLAHVGVLTREVSTLVRDLEEKLRNKEGNNQTNCATLDLLENIELLKKDLKHVYLKSPDSSRCCFPMSDGPLFMHLLHMHLNDLLDS…	996
XP_010315688	MKGLRVEEASNVKSRCMYDVFMSFRGEDTRKTFTDELYKALVDEGYRTFRDDNEIERGEDIKSELDKAIHSSKSSIIILSKNYATSSWCLDELVMILENKRKRGHAILPVFYYVDPLDVGKQMGSFATAFATHEQRIMEQSDDEGKEEKIKRWRAALREVADQSGSGMVLQSSSKETELRFIEKLVKVTENKVNRSILSVAPYLIGMHFRVNNICLWLQHKTHDVGIWGICGMGGIGKTTIAKYAFNSNFESFERSSFLYNVRDFSESTDGLIYLQKQFLCDILDGRKIDIQSVEDGMNQIKSAVYGKRVLIVLDDVDEVEQLAAIVGMRDWFYSGSKIIVTTRHIELLRACEIELIDHVQKLSLGESVELFSWHAFGQDHPVENYTKFLTRIIEYCIG…	1222
XP_010315689	MKGLRVEEASNVKSRCMYDVFMSFRGEDTRKTFTDELYKALVDEGYRTFRDDNEIERGEDIKSELDKAIHSSKSSIIILSKNYATSSWCLDELVMILENKRKRGHAILPVFYYVDPLDVGKQMGSFATAFATHEQRIMEQSDDEGKEEKIKRWRAALREVADQSGSGMVLQSSSKETELRFIEKLVKVTENKVNRSILSVAPYLIGMHFRVNNICLWLQHKTHDVGIWGICGMGGIGKTTIAKYAFNSNFESFERSSFLYNVRDFSESTDGLIYLQKQFLCDILDGRKIDIQSVEDGMNQIKSAVYGKRVLIVLDDVDEVEQLAAIVGMRDWFYSGSKIIVTTRHIELLRACEIELIDHVQKLSLGESVELFSWHAFGQDHPVENYTKFLTRIIEYCIG…	1218
XP_010315703	MEFLAMCVGRVTDCLMQPLAQQIGYFFYYNSNITSLDNESHKLDNITSGVQQRAEAARRNLQVISQDVEAWLNSVTKINSDVEGVMHGRVEVERGCFYGWCPNLKSRYSLSKRAKRITLAVIELRNDGKDYVDFSYPAPPVVEIQAMSEEFDSRKLKEEEVMEALRDEDVSVIGICGMGGVGKTTLAEKIRVRAKKERFFDEVVMVTVSQQPDLKTIQAEIAGGVGLTFQGDNFWNRGDQLRSRLMGQDSILIILDDVWEALDLNKLGIPSCSNHNHQCKVTLTTRLRDVCETMEARKIIEVGILPEKEAWVLFRQKAGNSIADLSLHDTAKDVVKECKGLPLAIITVAGALKRKSKPSWEDALKQLQKSTPKNIPGVIKNVYQSLKLSYDQLESDEVR…	1070
XP_010316405	MDEDFRAGFASYTFSLLFANFTEFAIDEVSKILNVSTELRKLDRMFLKLQGMVYRMECSRAYLWDSTHYKSSIAWVEEANGLIYHISDILEDISLNLGLREGEKLVNGNLLIDKFLLLIPRKISGIVEDLEDLIKEMGTDFLVDLVKQVPKVVATKQCCGFAGLSNPTHTIGRESQIEKVVEILTQNDVPLCITGMAGIGKTVFTHCLCENKEVKKAFPLLLWVSVSAEFELVRILRAAIESVSKESCYLTDLNVLRYTLQELLLSGDNFLVVLDDLCVEDLEDWNLLYAAFKVESKSSRLVFTTRNSKVASFIGAKMFCLQPLSDEDCWKIIKQRPFINNKMHNLDVIGLEIAKKCKGVPLVAKTIGDILHCLPVNEWDSLVKGNLWDLPQIENHVFP…	929
XP_010316406	MDEDFRAGFASYTFSLLFANFTEFAIDEVSKILNVSTELRKLDRMFLKLQGMVYRMECSRAYLWDSTHYKSSIAWVEEANGLIYHISDILEDISLNLGLREGEKLVNGNLLIDKFLLLIPRKISGIVEDLEDLIKEMGTDFLVDLVKQVPKVVATKQCCGFAGLSNPTHTIGRESQIEKVVEILTQNDVPLCITGMAGIGKTVFTHCLCENKEVKKAFPLLLWVSVSAEFELVRILRAAIESVSKESCYLTDLNVLRYTLQELLLSGDNFLVVLDDLCVEDLEDWNLLYAAFKVESKSSRLVFTTRNSKVASFIGAKMFCLQPLSDEDCWKIIKQRPFINNKMHNLDVIGLEIAKKCKGVPLVAKTIGDILHCLPVNEWDSLVKGNLWDLPQIENHVFP…	929
XP_010316407	MDEDFRAGFASYTFSLLFANFTEFAIDEVSKILNVSTELRKLDRMFLKLQGMVYRMECSRAYLWDSTHYKSSIAWVEEANGLIYHISDILEDISLNLGLREGEKLVNGNLLIDKFLLLIPRKISGIVEDLEDLIKEMGTDFLVDLVKQVPKVVATKQCCGFAGLSNPTHTIGRESQIEKVVEILTQNDVPLCITGMAGIGKTVFTHCLCENKEVKKAFPLLLWVSVSAEFELVRILRAAIESVSKESCYLTDLNVLRYTLQELLLSGDNFLVVLDDLCVEDLEDWNLLYAAFKVESKSSRLVFTTRNSKVASFIGAKMFCLQPLSDEDCWKIIKQRPFINNKMHNLDVIGLEIAKKCKGVPLVAKTIGDILHCLPVNEWDSLVKGNLWDLPQIENHVFP…	929
XP_010316824	MDEDFRAGFASYTFSILFANFTEFAIDEVSKILNVSTELRKLDRMFLKLQGMVYRMECSRAYLWDSTHYKSSIAWVEEANGLIYHISDILEDISLNLGLREGEKLVNGNLLIDKFLLLIPRKISGIVEDLEDLIKEMGTDFLVDLVKQVPKVVARKQCCGFAGLSNPTHTIGRESQIEKVVEILTQNDVPLCITGMAGIGKTVFTHCLCENKEVKKAFPLLLWVSVSAEFELVRILRAAIESVSKESCYLTDLNVLRSTLQELLLSGDNFLVVLDDLCVEDLEDWNLLYAAFKVESKSSRLVFTTRNSKVASFIGPKMFCLQPLSDEDCWKIIKQRPFINNKMHNLEVIGLEIAKKCKGVPLVAKTIGDILHCLPVNEWDSLVKGNLWDLPQIENHVFP…	929
XP_010318084	MDIGLTVGGAFLSSTLQVLFDRLTPQCDFLNLFRGRRQDQRLLKKLHTNLLALRAVVHHIEIQQICDEDIRTWLNQLQDAVDTADNLLDEISYEVLRVSGEETSRFCYLDSMMPKLEETIETLQDLETQINCLTITLKAQLVTGKKDSPKRLPSTSLVDESGVFGRHQEVEEIISKLLSSDDDAHGSGDVVPIVGLGGVGKTTLARAVYNDKRIKQHFNITAWVCVSEEYDAFRITTTLLGEIIGSLDSKVSASNLNQLQIKLSHRLKGKRFLFVLDDVWNENYTDWDELRCPFVHGRKGSRIILTTRKQSVAMMMASEMIQLKSLSDEDCWSLFKTHSFENRDPNKYPELEVVGRQIVGKCKGLPLAVKTLAGLLRSKSTIEEWERLLQSEIWELPSD…	1341
XP_010318085	MDIGLTVGGAFLSSTLQVLFDRLTPQCDFLNLFRGRRQDQRLLKKLHTNLLALRAVVHHIEIQQICDEDIRTWLNQLQDAVDTADNLLDEISYEVLRVSGEETSRFCYLDSMMPKLEETIETLQDLETQINCLTITLKAQLVTGKKDSPKRLPSTSLVDESGVFGRHQEVEEIISKLLSSDDDAHGSGDVVPIVGLGGVGKTTLARAVYNDKRIKQHFNITAWVCVSEEYDAFRITTTLLGEIIGSLDSKVSASNLNQLQIKLSHRLKGKRFLFVLDDVWNENYTDWDELRCPFVHGRKGSRIILTTRKQSVAMMMASEMIQLKSLSDEDCWSLFKTHSFENRDPNKYPELEVVGRQIVGKCKGLPLAVKTLAGLLRSKSTIEEWERLLQSEIWELPSD…	1341
XP_010318087	MDIGLTVGGAFLSSTLQVLFDRLTPQCDFLNLFRGRRQDQRLLKKLHTNLLALRAVVHHIEIQQICDEDIRTWLNQLQDAVDTADNLLDEISYEVLRVSGEETSRFCYLDSMMPKLEETIETLQDLETQINCLTITLKAQLVTGKKDSPKRLPSTSLVDESGVFGRHQEVEEIISKLLSSDDDAHGSGDVVPIVGLGGVGKTTLARAVYNDKRIKQHFNITAWVCVSEEYDAFRITTTLLGEIIGSLDSKVSASNLNQLQIKLSHRLKGKRFLFVLDDVWNENYTDWDELRCPFVHGRKGSRIILTTRKQSVAMMMASEMIQLKSLSDEDCWSLFKTHSFENRDPNKYPELEVVGRQIVGKCKGLPLAVKTLAGLLRSKSTIEEWERLLQSEIWELPSD…	1341
XP_010319214	MAATYGALTSVLGTIEKVLRSNHREYGWTAKLKSLYELFDSLLGKCDVGEAIISKDLLRRIKDVAVYAEYEVESLMNQLIIVGLNDECCGAKLDYVCQHVIQVTHSVNNISCPKKSVSPRLDDSIHENFMEGYNEERKNMVARLTYGSKKLQVVSVVGMAGIGKTTFAKTTLFDINKEDFPIRGWITVSENYDLRELLLRLLRDVIEMKDKDFDGMDNGQLAAHLKQVLQGKRYLIVVDDIWSNSDWDNIRHWFPDCGDKSRILLTSRDKKVGAYAAKDGLVLMRPLTQDESRNLFYHRAFGKNNTIRRSDIGKFKKVGEKVITNCKGLPLMITAVAGILRSKSKLYEWMEVAESVSSLVNDDAYKQCLQVVALSYNNLPSLMKACFLHFGVFPKSHGI…	882
XP_010319324	MADAFVSLAVQKLGDFLIQQVSLRISLREEVTWLRNELLFIHSFLKDAEIKQCVDHRVQQWVFEINTIANDAVAILESYTFQADGDEFPSRLKACVCIYRKEKKLYNVAEEIQSLKQRIIDISRKRETYGITNINLGDQGPSNQVTTLRRTTSYIDDDHIFVGFQDVVQTLLAQLLKAEPRRTVLSIYGMGGLGKTTLARNLYKNPNISSRFPTHAWICVSQEYNTMDLLKTIIKSIQGRTMGTLGLLEKMDERDLENHLRDLLKERKYLVVVDDVWQREAWESLKRAFPDDKNGSRVIITTRKEDIAERAADRGFVHKLRFLSQEESWDLFLRKLLDVRAMVAEMESLAKDMVEKCRGLPLAIVVLSGLLSHKKDLDEWQKVKDHLWKSIKEDKSVEI…	844
XP_010319326	MTDAFVSFAVQKLGDFLVQQVSLRKNLRKEVDSLRNELLFMQSFLREAEQKQSGDQRVQQWVFEINAIANDAVAILESFSFEAGKGDDDRFVSRLKACACICRKEKKLYNVAEEIQSLKQRIMDISRKRETYGITNINSGEGTSNQVRTMRRTTSYVDEQDNIFVGLQDVVEKLLAQLLKAEPRRSVISIHGMGGLGKTTLARNLYNNPNIVSSFPTRAWICVSQEYNTMDLLKNIIKSIQGRTKGTLDFLERMTESDLEIYLRDLLKEGKYLVVVDDVWQREAWESLKRAFPDSKKGSRVIITTRKHDVAERADNRGFVHNLRFLSQKESWDLFCRKQLDVRAMVPEMVRIAKDMVEKCRGLPLAIVVLSGLLSHKRGLDQWQKVKDHFWQNIQDDSI…	843
XP_010319380	MDPFTAAALTTAVTATVSLLVENLSHLISYNWKLYTGLKKSCEDLYDEVKRLNAFLVDNANQRSNSTQWDVLVDKIRRTVYKAEDVVDKLLIQGKLDQESNIAKKMFHKTYKNRNFTEEINEILVEVRKILEENQHLFEANPTIDHHQPEKVVQEEQGSSLENHEVVGFDEEATKVINRLVEGAECLDVIPVVGMPGLGKTTLARKIFNDPKISREFFSYIWVFIGQSTCVKRDILFNILKGFTNSFDEFKNRNEASITDEIRKRVANGGKCLIVLDDVWDPNVVDIVKTVFPDNKKAHRIMMTTRHEDIARSVNKYPHNLKFLDGDESFQLLEKRAFGVSRCPVELVEHGEAIVAKCSGVPLTIVVIAGALRGRTSEIDWKVVRENVGKHLIQEDKLQ…	890
XP_010319428	MADAVVNFLVENLLQLLQENIIDLIKGVEDEFKNLLEEVQRLKGFLDDAAKFHSESSLWDLLVKDIQKMVHKSEDVIDKFLVQAKLHRDKNKVGRFFDMGHLAVVRALAADIKDIHEKVKKLREDNKESFQPRPILDIPKKGHEVTQGPSLDDDEVVGFDEEAKKVIKRLVEGPAESLAIVPVVGMPGLGKTTLARKIYNDTTLSFEFFSTIWIYAGPECKIKDLYHKILKHFKKNIDEHLDEDDHTLAKVISGFMSKGGRCLIVLDDVWEANVIDHVKKVFPENKKGHRIMMTTRDGLLAAYKNAEPHNLKFLLADECFELLEKRVFGKGSCPDELKDVGERIAGNCGGVPLIVVVIAGALAGRSNTTDWEIVERDVARHAFTVNKNCGVFVEMSYDR…	879
XP_010319429	MADVVMNLLVESLFQVISDKIEAIGGAKDELKNLLQDINTLKAFLKDNDEQAESNSNLWKIFVKNIRTQAYKADDVIDKFVLETKLDEEKSIWEWLFDFCSHMKRVENLANSIKDIRDSVRTIRQENPQIFQPNRTINLPTTLAREPQDTFLEVKNMVGLTEEANEVMKRLQIVGGTEEVECIAIVGMTGLGKTTLARKLWSDSQITDKFCKNIWVSVGQSNDLKNMLFVILKSSTVPNEEFRCNGENELAKLIAKFVTEQDMRCLVVLDNVCGSGLVNFFKNVLPENNKGHRILMTTRRRDVAASCASKEPYHLKFLDGEDSFRLLEKIVFDNGIRHRKDELVEVGKSIASKCGGLPLAIEVIAGALKKVDQSAYYWKRVENNFWQCVVRENDTSSCW…	849
XP_010320570	MSSTSSYEYLSIGKDYDLSYLENLANEWDSSLPRNKEPKNLIEIIYMNLKFLDMFLSLQSFTTLCWYATQKVQDVFSYTEVEVKRINYPGDVASVFFQLEEHFCETKLEIRDKYSFPEASALPLSSIVATPEFAKKFIDTVVRNLSGLSEICHPYIELVPHSSKQPMEEVVKELKLLRNFVYFISDRICSDESDLQSQHTFLTHVLVMAGHAAMIAWLNLPNHWKEKNLASAKMNASFSDFQKRIQPIQPCVRKIYVDVLQALKSGSYPNIEAEHVSDYKYGFVETLVHRLKVLPVIFKDQMPMLKFLRDNLINLPREAFNDLDTAIIDAGILVYSLYDSVEEKEATAVGDPNQVPVLDFSGDIPSIQALIYLITRKSFHSKLPKIDGLGSIDIILDHL…	1221
XP_010320639	MEEFEQQAITASLSSLRLYYDIFLSFRGEDTRNNITNSLYNALYSKGIRVFRDSEGLTQGDEISTGLIEAINDSAAVIAIISPNYASSRWCLEELATIYELGKLVLPLFYGVNPSDVRRQLGPFLDGFRDLERKFSPEKMARWRNAMERVGGVSGWVYDNGDESQLIQLVVQRVLDELSNSPMVVAPFVVGIDYSLEELIRQLDVKSNGVKILGLHGIGGVGKTTLSKALYNKLASDFTHRTFILNVKEIATQQGIMSLQKKIIQGLFPSNAFSFSPANAIEGREKFRRMLREKRILLVLDDVDDVNILKALIGGKSWFFEGSRVVISTRNKEVLIEDIVDETFEVRELGDTDSLKLFSYHAFRRPDPSPTFLKLSKQIVSITGKLPLALEVFGSFLFD…	1424
XP_010320686	MNHNILQSLQHLEDQWGLDMPESLEDVIKFLKREFTFLDFFLSLQSFVDLSYMLEIVHKVQALFHDAAVKLTEISEMDHVDGVTNQLQVNIQKTKLEIKCEYLFPKVNNDGIVDVTPKVVIDLIDTVVVNLGDLLKVSCSSSLLFVRGPNKEIGDVFKELKLLRNFVCYVSDRFIEMKSQYIDFFIHVLEVTNHAAMVAWLYLPRNDNENQETNCLLSDHLNMKIKPIDPSIRKIYIDVLQALRSEWRPIIPIDHVANCVADFVETLRHNLKAISVSNPKTHQIADLQEMLNLLIANLSIQDLEIHLQDIDTVMIDSGILVYSLCENVVLGEVTIDLPVMIEHIKILIYHIIRKEFQSSLPRIHGLGYVDFVLSNLKEFQDRYPDSLAFMKTQLQIIQA…	1235
XP_010320695	MASSSSSSASNSKYYPRWKYVVFLSFRGEDTRKTFTGHLYEGLRNRGINTFQDDKRLEHGDSIPKELLRAIEDSQVALIIFSKNYATSRWCLNELVKIMECKEEENGQTVIPIFYNVDPSHVRYQTESFGAAFAKHESKYKDDVEGMQKVQRWRTALTAAANLKGYDIRNGIESENIQQIVDCISSKFCTNAYSLSFLQDIVGINAHLEKLKSKLQIEINDVRILGIWGIGGVGKTRIAKAIFDTLSYQFEASCFLADVKEFAKKNKLHSLQNILLSELLRKKNDYVYNKYDGKCMIPNRLCSLKVLIVLDDIDHGDQMEYLAGDICWFGNGSRVIVTTRNKHLIEKDDAIYEVSTLPDHEAMQLFNMHAFKKEVPNEDFKELALEIVNHAKGLPLALK…	1146
XP_010320708	MAYACISSLMQTLKQLLRAKSPLICESCIQKQHVESSYQSLCTLQVFLEDTTNEANDIENLKILENKIRDVVYKAEDRVDSCLTNMILAHNEDDREKACKSFDEELQQVETELDSLRKEVIVIEFHKRGSKLTEITTTSFSSTEETTYVGMKKDYKAILNCLNAQTKELIVISLIGMGGIGKTTLARKVFDNSIIRDRFEKHAWVTISEQYNKRQMLLEVASSISGVNNQEMSNDELMVIVYRSLKGRRFLIVIDDLWSTEAWDQMRRIFQNDNNKSRIILTTRLKHVADYASSPDFPPREVSFLSFKDSWKLFTKKLFRKDRCPPQLRKIGKHIIQQCQGLPLSIIVIAGLLSKIDVTYDNWKKIEQDLNSFHGSVLEQCQAILCLSYNYLPPYLKAC…	866
XP_010320777	MFRERLMARRFLIVLDDIWEGKAWDTLKLYLGSNYGKGSRVMVTTRNEKLAMYMRQRTDPYSLPFLNDEKSWELLQKKVFQGENCPLELSNVGPLVAKKCRGLPSLIIMIAGILSSKKKEADLWLKVAYDICSHAFETKMSLKTIQSSYDHLANHLKPCLIYMALFPKSYEIPVSDLLEWWIAEEFVQDIDTWRLEELSEICLYDLVSRNLVMVSKTRSNGKMKCCIILDQVREFCLRKITEEKFMQLIVPYSYPEEQRLCMYIHDRTMTSDFKGSDPKEFIVHPKFSILDRKNPFRLLNNLRLVRVLHLLDIYLDNSLSAEFQSFPHLRYLAIFAKAFDLKWVSHLLHLQTLRVRSSYIMISSVIWKMSKLRHVDINEFPVTVWEEEDDIVLDNLKTL…	591
XP_010320780	MLLLMKILFPSIVRGQANYNMENSEESCIEPYYPSIDEELVGFDEHAQNITDYLIRGTWDLDVVSIVGMAGLGKTALARKVYNSRSIIDRFDVRAWCSVSQTYNRRQLVLQILTQITGDHPSNYVNLDDPEDILRKCLNGKRYLVVLDNIWDGKAWDDFQSCFPDFNHGSRIMITTRDKAMASYVKGYSFPYSLPRLEDDQSWELLQKKVFGRGKSCPLELVNVGKLVAKACRGLPLLIIMIAEVLSREREGSSWLKVAYDISSHVPNKEIIMMTIQSSYDHLLDHLKPCLIYMGLFPKKYEIPVSDLLKWWIAEEFVHHIDTLKLEELSEICLHDLVGTNLVVVSKTRSNGKMKCCIVLDHVRDFCLRKITEEKFIVPYSYPDQPEEQRLCMYLNDRT…	721
XP_010320781	MLLLMKILFPSIVRGQANYNMENSEESCIEPYYPSIDEELVGFDEHAQNITDYLIRGTWDLDVVSIVGMAGLGKTALARKVYNSRSIIDRFDVRAWCSVSQTYNRRQLVLQILTQITGDHPSNYVNLDDPEDILRKCLNGKRYLVVLDNIWDGKAWDDFQSCFPDFNHGSRIMITTRDKAMASYVKGYSFPYSLPRLEDDQSWELLQKKVFGRGKSCPLELVNVGKLVAKACRGLPLLIIMIAEVLSREREGSSWLKVAYDISSHVPNKEIIMMTIQSSYDHLLDHLKPCLIYMGLFPKKYEIPVSDLLKWWIAEEFVHHIDTLKLEELSEICLHDLVGTNLVVVSKTRSNGKMKCCIVLDHVRDFCLRKITEEKFIVPYSYPDQPEEQRLCMYLNDRT…	721
XP_010320900	MSLNISHPLKTLKYVEKQLVSRGDAHFIQILLKFKKEFSSPCSTVLVEEHQSHLYHFLDTLQWVEEKWGSFRMFSDNIHLLETLNQIEDQWYSSDYDMFSEESDDILTTLQRFAQASNSFNMFLEGFHFFKESLPLDTLQWIEEKDLLFPANCLPIVSHLCETLQRMEDECNSFYTFLVEYLFSEELDTLSVLLRIEEDWGSFRMYLEEFRSKVSDFVETSQECREGCDSFIILLETYLLSSEDYLLLMQDEWSSFDFFSEEHMSLFDRLRLLKRDSNFLSIIIELHIFKDQPDVSWGKVRALFHGAADELIKMYSTEVSPWNHQFYDYICHLQYEFQQTKLEIMRANFPFPKISCQLLANEDGIVIPGSVMKFIDIVADSLSNLLKFDNPSSLLCIGG…	1495
XP_010320901	MSLNISHPLKTLKYVEKQLVSRGDAHFIQILLKFKKEFSSPCSTVLVEEHQSHLYHFLDTLQWVEEKWGSFRMFSDNIHLLETLNQIEDQWYSSDYDMFSEESDDILTTLQRFAQASNSFNMFLEGFHFFKESLPLDTLQWIEEKDLLFPANCLPIVSHLCETLQRMEDECNSFYTFLVEYLFSEELDTLSVLLRIEEDWGSFRMYLEEFRSKVSDFVETSQECREGCDSFIILLETYLLSSEDYLLLMQDEWSSFDFFSEEHMSLFDRLRLLKRDSNFLSIIIELHIFKDQPDVSWGKVRALFHGAADELIKMYSTEVSPWNHQFYDYICHLQYEFQQTKLEIMRANFPFPKISCQLLANEDGIVIPGSVMKFIDIVADSLSNLLKFDNPSSLLCIGG…	1493
XP_010320925	MAKECRDAIGTINLVKGQHLDRRTTNQLEDAIKHLTHVAVFLTNLEKRHPANGISVHLRPLFLEAHDGFSLMCSHPPRSQFTVKLDNIAEKFKSAKASRSTRQVIPELLQIIEPENIAKRIKASKPSRSSSPITVDMVGFIESLLGSVHRALFFISAGPPVSMLDKKLRHLQVFFRLISKRGIEHESMKDLFYHVEDVAYTAAQLCVLGSSCHMDNEFSKLLERISRPFSPGLRLVYLNALIGLNSSRSKTTMNAKYMLDFVSALQDDLRLRCDNRIRWLQRGLSYLCRFLRDIESYPVSHRQLISLQLNMEDLAIGSANAIYSYDEDMDKTSEIDHELFHLQMKFNYVKVEVDLIRLQNIQGTIIVPMKDLIDYVWEELMFFRSYFMDAFDQCKEQTR…	1825
XP_010321233	MELVTSKVAIVGPPHMLEKLAEDHCWSILKQKEFLFGEVLEETLSMKNKIFEMFQGLPLAASVLGGHLCYKDKHEWQEILDGNPLVAGEKGIKKILTLNYDYLPSPYLKKCFGYFAMFPKDFEFEKD	127
XP_010321400	MDIGKENEGEIERLGSNSLQVSSALLREDIVDLKDFIQGLKNEQDQVEELKFLLACLQLCYYISDAEMSCISYEVHDLVQSLFHQSSGDDMMVKLTDHVVPCLLENITSFKISDHHHSAAMNEDQLDELLDVLLVNLHNLPKFQLMAERVGHFCFVLLSYHIDKTDEVNSMLVHLLLKIIPVSLDAMHLCCTNLKASKSEEVGFFIKHLLEASPDILRESLLHLQEHMVINALTPRASTCNIHVMIEFLLIILTDGLKAVIRHDKLFVLLARVIQLTKEVFVFFRNLEENMNEASGSNLNLLENIELLKVDLKNDFLKARADSSQLPFPMSDGPLFMTLLLTNLKDLAYSNAYSVSLIKEEIKQVKQDLEIIRSLFAYAEQELHKDLWTRVLDVAHEAE…	1197
XP_010321401	MDIGKENEGEIERLGSNSLQVSSALLREDIVDLKDFIQGLKNEQDQVEELKFLLACLQLCYYISDAEMSCISYEVHDLVQSLFHQSSGDDMMVKLTDHVVPCLLENITSFKISDHHHSAAMNEDQLDELLDVLLVNLHNLPKVRAELISPSITQYELLKNVFGNLRDFHRLKVNGCVHEFETIEYVLPQFQLMAERVGHFCFVLLSYHIDKTDEVNSMLVHLLLKIIPVSLDAMHLCCTNLKASKSEEVGFFIKHLLEASPDILRESLLHLQEHMVINALTPRASTCNIHVMIEFLLIILTDGLKAVIRHDKLFVLLARVIQLTKEVFVFFRNLEENMNEASGSNLNLLENIELLKVDLKNDFLKARADSSQLPFPMSDGPLFMTLLLTNLKDLAYSNA…	1176
XP_010321493	MASSSSFASNSQYSPQWKYDVFVSFRGEDTRKNFTSHLYQGLENRGILTFVDDKRLEDGDSISEELVKAIEESQVAVMVFSKNYATSRWCLNELVKIMECKEKEIGHIVIPVFYYVDPSHVRYQSESFAEAFAKHESRYKDDVEGMQKVQGWRNALAAAANLKGYDIRDWIESDFIQHIVDQISSKSCKTSVYYLRNVVGIDTHLGNVKSLLEMEINDVRIVGIWGMGGVGKTTIARAIFDTNSNRFDAACFLADIKENKCGMHSMQNILLSELLRIKGNHVNNKEDGKHMIAHRLRFKKILVVLDDIDHSDHLDNLAGDLDWFGKGSRIIVTTRDRHLLGKDDAVYEGTALLDDDAIKLFHQYAFKEEVPDESFEKLSLEVIDHAKGLPKALKVWGSF…	758
XP_010322775	MEKGKVCLTLEEQRRRISDHIDDFLNGLKKIKNEFIASKWDDIEKLRMELRFLRTFVLFGNSNSDNFYQRMSMNTKKFDELASSLFYEDENKLILVKYNMDKLAPYLIKEIASILLRLKNVAIIMTEENMLEYSKSILKHLHDLPKYCSNLLQPLMSEYSILRQVCTHLRDFYQLECHKTTKTEFLYARYQMTVDRVTQFCFDLWTGVYKEYFGNEYYYAYCNVSQCSSKITSLLIDIIPLELEVLYISTSKLIKESTSTQLKRFVKQILKASPRILQNYLIHLQRSMVAVKYAPTQSINVMMEFLLIFLTDIPKRFIHREKLNDMLAHAGMLTRKISFLVSKLLEETSENNINEADFSAPDFLQEIEQMKGDIRQIFLKAPKSSQLRFPMDDGFLFMN…	597
XP_010322858	MANAAVISLIRSLEQLVQRKPHLISDETRRMVDSVHDSLEYFQDFLESTSKRRQKHCRKVEELEREIRMEVEKAEDVIELKIMYGIMKKKGLSKTFLRTLVGKIDATRERKAIRKTLLPFVKKIDAVKSNVMGISFGTNQVQSYDDTTTNEDLLPGHSSRNVAKLNPENIVVGLEDDLVRIIRRLKGPTLSREIIPILGMGGIGKTTLARKAFDDFETRNRFDIHIWVTVSQEYRIRGMLLDILRSTSEETNEESNIDRLMDMIYKKLKGWRYLVVMDDIWSSEVWDLMTRTFPDDNNGSRIILTSRQEEVASHADPDSNPHKMNLLNLDNSWKLIRDRVFGVEHACPPELEDIGEQIAQRCQGLPLALLVVAGHLSKISRTRESWNDVSKSVSKVVAD…	869
XP_010324303	MADCAVVFILDKLTNLLAEEAILLQGVKHDIQYIKDELERMIAFLGVADAFEEGDAEVKVWVRQVRDVANDIEDVLDESMLLSYDHHYRGSCCFIAKLVFSIRNIKFRHKLVVEIQAIKSRVDNIAMGHQRYRYKLYVPEQGSNSNHAYDAANDRRGDALLLEEAELVGIENPTQQLIGWLVEDDPRLKVVSVVGMGGSGKTTLVKKVYEDATVKKNFNSLAWITVSKSFKVEEVLKDMIQQLYDEVKQPAPEGLNTMSSNRLKTIAKVFLQSRTYVLVFDDVWSIQAWEAIRYALPDVNDGSRVILTTRLLDVASFCSIETNGYVYEVKPLSTEESWILFCQKAFHGFSCPSHLESISRNILKKCGGLPLAIVAVGGVLATKNRNNIREWGMLNHSLG…	949
XP_010324491	MAAYSAVTSLMGTMHLISQSALDFHESNKECSKSLYEKVGSLLEFLDNSDNELMKDLQKKVKDVVNEVEDEVESQIVRIMEKDEHIQREANERLREILEQAIQDIYSVNQELIKQRNKNNNSLSGNLSIGGSTSPRSRVSTLENEMVGHINEQANMRRRLITGHSSQLEVISIAGMGGIGKSTFAKKLFSDPSVVGFFDVRGWITVSKDYSSRKMLISLLQDATGVKVEINPQYQEVEVINAELADRLQKSFKGKRYLIVVDDIWSTEAWDDISQWFPENNNRSRILLTTRSMEVARHASSPKNPFQMRFLDPEESWNLFCQKAFSKKDCPAEFESVGKVVVENCKGLPLMISVVAGSLSSKRTLNEWNEVAQSVSSLVNLDDYQRCSGVLALSYNHLP…	875
XP_010324492	MASFSNSQYCSPRKYDVFLSFRGEDTRRTFTSHLYEGLKNRGIFTFQDVKRLDHGDSIPEELVKAIKESQVSLVVFSKNYGASRWSLNELVEIMERKDKNGQTVIPVFYDVDPSHVRNQTESFGEAFSKHESKYKDDVEAMKKVKRWRTALTVVANLKGYDIRDGIESEKIQLIVDYISTKLCKSVYSLSSLQDVVGINAHLEKLKSRLQIEINDVRIIGIWGIGGVGKTTLAKAIFDTLSCQFKAACFLADVKENAKRNQIHSLQNILLSELLRKKYDYVSNKYEGKSIIPSRLCSMKVLIVLDDIDHSDHLEYLAGDLRWFGNGSRVIVTTRNRHLIEKDDAIYEVPTLPDDEAMQLFNQHAFKKEVPDERFKKFSLELVNYAKGLPLALKVWGLLL…	1169
XP_010324580	MGNLTKFRDEIKGKTEKDEREGYKPKPEVVKWIEDVCELQNEWEDMQQRVAAAKTLAYKCCPKCSLRLGVTTQAHNIRQQLFSLKQVGESFGSNLVVESYQMKKVEFIAGPSIKGQSAATRNLNEILRLLEDDKVCIIGVWGAGGIGKTTLVKNLNNELLKIDVSIRPKLSFGVVVWVTVPKPPIAIRKVQAQIADRLNLKVDAEGSEVRIASKISERLKQEKSFLVILDDVWEAINLDDVGVPQLKGSKVIITSRFLGVCKKMKSDTEMSISTLDVNESWALFMENAGDVANRVDIEPLAKKIARECDGLPLAIIVIATSMRGKNMVEQWEDALDSLKKSEPNDKDTREKVYQVIKWSFDSLEQTRNRDIQSCFLYCSLYPAAIPTDDLIRCWWAEGF…	925
XP_010325393	MDLREESSRFGSLPSTTSRNLSSSSSTFFSANQSPFFSPRSPKSLVSACSDNQFRDSDVTSAALDASLGILGPESFANARLSDAYPVALASASNDLQKLDFVASSTSNSKSTIASYNVGPEHEYLRPRGKQKKSGRTQESCVTPTSTSSLSNRVRSCDVYIGFHGRKPLLLRFMNWLRAELEIQGLSCFVTDRSRCRNTRKHGMVERVMDACTFGVVILTKKSFRNPYTIEELRFFASKKNLVPVYFDLRPEDCLVRDIIERRGEHWEKHGGELWLLYGGLEKEWRDAVNGLLRVDEWKLEAHDGKWRECILRAVTLLALRLGRRSVVDRLSKWREKAEKEEFPFPRNENFVGRKKELSELEFRLFGDVSGDAEKDYIELKARPKRRNLTISWSRSNSI…	997
[truncated: 1,035 more rows]
