# Supplementary material for: RefPlantNLR is a comprehensive collection of experimentally validated plant disease resistance proteins from the NLR family
Source: PLoS Biol. 2021 Oct 20;19(10):e3001124. doi: 10.1371/journal.pbio.3001124 (PMC8559963; doi:10.1371/journal.pbio.3001124)
Supplement: S5 Appendix — (ZIP) [file pbio.3001124.s036.zip › Appendix_S5_Figures/Appendix_S5_v.20210712_481.Rmd]

---
title: "RefPlantNLR appendix S1"
author: "J Kourelis"
output: 
  html_document:
    toc: TRUE
---

```{r libraries, echo=FALSE, warning=FALSE, message=FALSE}
library(tidyverse)
library(splitstackshape)
library(RColorBrewer)
```

# Description

```text
python QKphylogeny_alignment_analysis.py -a Alignment.phy -d 0.05 -t protein -o RefNLRs_SSF52540_DEDUP_ClustalOmega.phy_missing5.phy
```

* Use RAxML to generate the NB-ARC phylogeny

```text
raxmlHPC-PTHREADS-AVX -T 6 -s Supplemental_dataset_11_RefPlantNLR_v.20201113_442_NBARC_ClustalO95.phy -n Supplemental_dataset_12_RefPlantNLR_v.20201113_442_NBARC_RAxML -m PROTGAMMAAUTO -f a -# 1000 -x 8153044963028367 -p 644124967711489 
```

# Generate figures

```{r, echo=FALSE, warning=FALSE, message=FALSE}
# Read in the fasta file
seqname <- read.delim("Supplemental_dataset_01_RefPlantNLR_v.20210712_481_AA.fasta", header=FALSE, sep="\t", stringsAsFactors = FALSE) %>%
  rename("AA" = "V1") %>%
  filter(str_detect(AA, "\\>")) %>%
  mutate(AA = str_replace(AA, " ", ".*"),
         AA = str_replace(AA, "\\>", ""))

sequence <- read.delim("Supplemental_dataset_01_RefPlantNLR_v.20210712_481_AA.fasta", header=FALSE, sep="\t", stringsAsFactors = FALSE) %>%
  rename("sequence" = "V1") %>%
  filter(!str_detect(sequence, "\\>"))

AA <- cbind(seqname, sequence)

rm(seqname, sequence)

# Read in the NBARC fasta file
seqname <- read.delim("Supplemental_dataset_08_RefPlantNLR_v.20210712_481_AA_NBARC.fasta", header=FALSE, sep="\t", stringsAsFactors = FALSE) %>%
  rename("AA" = "V1") %>%
  filter(str_detect(AA, "\\>")) %>%
  mutate(AA = str_replace(AA, " ", ".*"),
         AA = str_replace(AA, "\\>", ""))

sequence <- read.delim("Supplemental_dataset_08_RefPlantNLR_v.20210712_481_AA_NBARC.fasta", header=FALSE, sep="\t", stringsAsFactors = FALSE) %>%
  rename("NBARC" = "V1") %>%
  filter(!str_detect(NBARC, "\\>"))

NBARC <- cbind(seqname, sequence) %>%
  mutate(AA = str_replace(AA, "\\_\\(.*", "")) %>%
  group_by(AA) %>%
  summarise(NBARC = paste(NBARC, collapse="//"))

rm(seqname, sequence)

# Read in the entries and combine
RefPlantNLR <- readxl::read_xlsx("RefPlantNLR_v.20210712_481_Entries_Representative.xlsx") %>%
  left_join(AA, by = "AA") %>%
  left_join(NBARC, by = "AA") %>%
  filter(Status == "NLR") %>%
  mutate(Length_AA = str_length(sequence),
         Genus = str_remove(Host, "\\s.*"),
         RefPlantNLR = case_when(Subclass == "CCG10-NLR" ~  paste0(RefPlantNLR, " (CCG10-NLR)"),
                                 Subclass == "CCR-NLR" & RefPlantNLR == "NL" ~ "NL (CCR-NLR)",
                                 Subclass == "CCR-NLR" & RefPlantNLR == "L" ~ "L (CCR-NLR)",
                                 Subclass == "CC-NLR" & RefPlantNLR == "NL" ~ "NL (CC-NLR)",
                                 Subclass == "CC-NLR" & RefPlantNLR == "NLO" ~ "NLO (CC-NLR)",
                                 Subclass == "CC-NLR" & RefPlantNLR == "CL" ~ "CL (CC-NLR)",
                                 Subclass == "CC-NLR" & RefPlantNLR == "CPL" ~ "CNL",
                                 Subclass == "CC-NLR" & RefPlantNLR == "ONL" ~ "ONL (CC-NLR)",
                                 TRUE ~ RefPlantNLR))
rm(AA, NBARC)

# Stats
RefPlantNLR %>%
  group_by(Subclass) %>%
  summarise(n = n(),
            median = median(Length_AA),
            mean = mean(Length_AA),
            min = min(Length_AA),
            max = max(Length_AA),
            stdev = sd(Length_AA)) %>%
  mutate(SE = stdev / sqrt(n),
         lower.ci = mean - qt(1 - (0.05 / 2), n - 1) * SE,
         upper.ci = mean + qt(1 - (0.05 / 2), n - 1) * SE)

RefPlantNLR %>% 
  filter(!is.na(NBARC)) %>%
  cSplit("NBARC", sep = "//", direction = "long") %>%
  mutate(Length_NBARC = str_length(NBARC)) %>%
  distinct(NBARC, .keep_all = TRUE) %>%
  summarise(n = n(),
            median = median(Length_NBARC),
            mean = mean(Length_NBARC),
            min = min(Length_NBARC),
            max = max(Length_NBARC),
            stdev = sd(Length_NBARC)) %>%
  mutate(SE = stdev / sqrt(n),
         lower.ci = mean - qt(1 - (0.05 / 2), n - 1) * SE,
         upper.ci = mean + qt(1 - (0.05 / 2), n - 1) * SE)

## Figure pathogen
Pathogen <- RefPlantNLR %>%
  cSplit("Pathogen", sep = "|", direction = "long") %>%
  filter(!is.na(Pathogen),
         !Pathogen %in% c("SENSOR", "SUSCEPTIBLE")) %>%
  mutate(Pathogen = case_when(as.character(Pathogen) == "Other" ~ "AUTOIMMUNITY",
                              as.character(Pathogen) == "NEGATIVE REGULATOR" ~ "HELPER",
                              TRUE ~ as.character(Pathogen))) %>%
  group_by(Pathogen, Subclass) %>%
  summarise(n = n())
  
ggplot(data = Pathogen, aes(x = Pathogen, y = n, fill = Subclass, label = n)) + 
  geom_bar(stat = "identity") +
  geom_text(size = 3, position = position_stack(vjust = 0.5)) +
  scale_fill_brewer(palette="Set3") +
  guides(fill = guide_legend(title = NULL)) + 
  scale_y_continuous(breaks = c(0, 10, 20, 30, 40, 50, 60, 70, 80, 90, 100, 110, 120, 130, 140, 150)) +
  scale_x_discrete(limits = c("AUTOIMMUNITY", "HELPER", "Nematode", "Arthropods", "Parasitic plant", "Oomycete", "Fungi", "Bacteria", "Virus")) + 
  coord_flip() +
  ylab("# Functionally validated NLRs") + 
  theme(panel.background = element_rect(fill = NA),
        panel.grid.major = element_line(colour = "#BFBFBF", size = 0.6),
        panel.grid.major.y = element_line(colour = NA),
        axis.line.x = element_line(color = "#BFBFBF", size = 0.6),
        axis.ticks.x = element_line(color = "#BFBFBF", size = 0.6),
        axis.ticks.y = element_line(color = "#BFBFBF", size = 0.6),
        axis.text.y = element_text(angle = 0, hjust = 1, size = 8),
        axis.title.y=element_blank())

Pathogen <- RefPlantNLR %>%
  cSplit("Pathogen", sep = "|", direction = "long") %>%
  filter(!is.na(Pathogen),
         !Pathogen %in% c("SENSOR", "SUSCEPTIBLE"),
         Representative == "YES") %>%
  mutate(Pathogen = case_when(as.character(Pathogen) == "Other" ~ "AUTOIMMUNITY",
                              as.character(Pathogen) == "NEGATIVE REGULATOR" ~ "HELPER",
                              TRUE ~ as.character(Pathogen))) %>%
  group_by(Pathogen, Subclass) %>%
  summarise(n = n())
  
ggplot(data = Pathogen, aes(x = Pathogen, y = n, fill = Subclass, label = n)) + 
  geom_bar(stat = "identity") +
  geom_text(size = 3, position = position_stack(vjust = 0.5)) +
  scale_fill_brewer(palette="Set3") +
  guides(fill = guide_legend(title = NULL)) + 
  scale_y_continuous(breaks = c(0, 10, 20, 30, 40, 50, 60, 70, 80, 90, 100)) +
  scale_x_discrete(limits = c("AUTOIMMUNITY", "HELPER", "Nematode", "Arthropods", "Parasitic plant", "Oomycete", "Fungi", "Bacteria", "Virus")) + 
  coord_flip() +
  ylab("# Functionally validated NLRs") + 
  theme(panel.background = element_rect(fill = NA),
        panel.grid.major = element_line(colour = "#BFBFBF", size = 0.6),
        panel.grid.major.y = element_line(colour = NA),
        axis.line.x = element_line(color = "#BFBFBF", size = 0.6),
        axis.ticks.x = element_line(color = "#BFBFBF", size = 0.6),
        axis.ticks.y = element_line(color = "#BFBFBF", size = 0.6),
        axis.text.y = element_text(angle = 0, hjust = 1, size = 8),
        axis.title.y=element_blank())

## Figure 1A
RefNLRs_stack <- RefPlantNLR %>%
  group_by(Genus, Subclass) %>%
  summarise(n = n())

ggplot(data = RefNLRs_stack, aes(x = Genus, y = n, fill = Subclass, label = n)) + 
  geom_bar(stat = "identity") +
  geom_text(size = 3, position = position_stack(vjust = 0.5)) +
  scale_fill_brewer(palette="Set3") +
  guides(fill = guide_legend(title = NULL)) + 
  scale_y_continuous(breaks = c(0, 10, 20, 30, 40, 50, 60, 70, 80, 90)) +
  scale_x_discrete(limits = c("Hordeum", "Secale", "Triticum", "Aegilops", "Dasypyrum", "Oryza", "Sorghum", "Zea", "Musa", "Beta", "Spinacia", "Helianthus", "Lactuca", "Nicotiana", "Capsicum", "Solanum", "Vitis", "Linum", "Cucumis", "Prunus", "Malus", "Rosa", "Arachis", "Medicago", "Cajanus", "Vigna", "Glycine", "Phaseolus", "Gossypium", "Brassica", "Arabidopsis")) + 
  coord_flip() +
  ylab("# Functionally validated NLRs") + 
  theme(panel.background = element_rect(fill = NA),
        panel.grid.major = element_line(colour = "#BFBFBF", size = 0.6),
        panel.grid.major.y = element_line(colour = NA),
        axis.line.x = element_line(color = "#BFBFBF", size = 0.6),
        axis.ticks.x = element_line(color = "#BFBFBF", size = 0.6),
        axis.ticks.y = element_line(color = "#BFBFBF", size = 0.6),
        axis.text.y = element_text(angle = 0, hjust = 1, size = 8),
        axis.title.y=element_blank())

## Figure 1B
RefNLRs_stack_dedup <- RefPlantNLR %>%
  filter(Representative == "YES") %>%
  group_by(Genus, Subclass) %>%
  summarise(n = n())
 
ggplot(data = RefNLRs_stack_dedup, aes(x = Genus, y = n, fill = Subclass, label = n)) + 
  geom_bar(stat = "identity") +
  geom_text(size = 3, position = position_stack(vjust = 0.5)) +
  scale_fill_brewer(palette="Set3") +
  guides(fill = guide_legend(title = NULL)) + 
  scale_y_continuous(breaks = c(0, 10, 20, 30, 40, 50, 60, 70, 80, 90)) +
  scale_x_discrete(limits = c("Hordeum", "Secale", "Triticum", "Aegilops", "Dasypyrum", "Oryza", "Sorghum", "Zea", "Musa", "Beta", "Spinacia", "Helianthus", "Lactuca", "Nicotiana", "Capsicum", "Solanum", "Vitis", "Linum", "Cucumis", "Prunus", "Malus", "Rosa", "Arachis", "Medicago", "Cajanus", "Vigna", "Glycine", "Phaseolus", "Gossypium", "Brassica", "Arabidopsis")) + 
  coord_flip() +
  ylab("# Functionally validated NLRs") + 
  theme(panel.background = element_rect(fill = NA),
        panel.grid.major = element_line(colour = "#BFBFBF", size = 0.6),
        panel.grid.major.y = element_line(colour = NA),
        axis.line.x = element_line(color = "#BFBFBF", size = 0.6),
        axis.ticks.x = element_line(color = "#BFBFBF", size = 0.6),
        axis.ticks.y = element_line(color = "#BFBFBF", size = 0.6),
        axis.text.y = element_text(angle = 0, hjust = 1, size = 8),
        axis.title.y=element_blank())

## Figure 2A and 3A
RefPlantNLR %>%
  group_by(Subclass) %>%
  summarise(n = n())

ggplot(data = RefPlantNLR, aes(x = Length_AA, fill = Subclass)) +
  geom_histogram(binwidth = 50) +
  ggtitle("NLR length") + 
  scale_fill_brewer(palette="Set3") +
  scale_y_continuous(breaks = c(0, 10, 20, 30, 40, 50, 60, 70, 80, 90)) +
  scale_x_continuous(breaks = c(0, 500, 1000, 1500, 2000, 2500)) +
  theme(panel.background = element_rect(fill = NA),
        panel.grid.major = element_line(colour = "#BFBFBF", size = 0.6),
        panel.grid.major.x = element_line(colour = NA),
        axis.line.y = element_line(color = "#BFBFBF", size = 0.6),
        axis.ticks.y = element_line(color = "#BFBFBF", size = 0.6),
        axis.ticks.x = element_line(color = "#BFBFBF", size = 0.6),
        axis.text.x = element_text(angle = 0, hjust = 0.5, size = 12),
        axis.title.x=element_blank())

RefPlantNLR %>%
  group_by(RefPlantNLR) %>%
  summarise(n = n())

ggplot(data = RefPlantNLR, aes(x = RefPlantNLR, fill = Subclass)) + 
  geom_bar(stat = "count") +
  geom_text(stat = 'count', aes(label = ..count..), vjust = -1) + 
  ggtitle("NLRs / domain architecture") + 
  scale_x_discrete(limits = c("CNL", "NL (CC-NLR)", "CL (CC-NLR)", "ONL (CC-NLR)", "CNLO", "OCNLO", "OCNLOO", "CONL", "BCCNL", "BCNL", "CNNL", "NL (CCG10-NLR)", "ONL (CCG10-NLR)", "RNL", "NL (CCR-NLR)", "L (CCR-NLR)", "RNOO", "TNL", "TNLN", "TN", "TNOOO", "TNLO", "OOOTNLO", "TNOTNL")) + 
  scale_fill_brewer(palette="Set3") +
  guides(fill = guide_legend(title = NULL)) + 
  ylab("count") + 
  theme(panel.background = element_rect(fill = NA),
        panel.grid.major = element_line(colour = "#BFBFBF", size = 0.6),
        panel.grid.major.x = element_line(colour = NA),
        axis.line.y = element_line(color = "#BFBFBF", size = 0.6),
        axis.ticks.y = element_line(color = "#BFBFBF", size = 0.6),
        axis.ticks.x = element_line(color = "#BFBFBF", size = 0.6),
        axis.text.x = element_text(angle = 60, hjust = 1, size = 12),
        axis.title.x=element_blank())

## Figure 2C and 3B
RefPlantNLR_Dedup <- RefPlantNLR %>%
  filter(Representative == "YES")

ggplot(data = RefPlantNLR_Dedup, aes(x = Length_AA, fill = Subclass)) +
  geom_histogram(binwidth = 50) +
  ggtitle("Representative NLR length") + 
  scale_fill_brewer(palette="Set3") +
  scale_y_continuous(breaks = c(0, 10, 20, 30, 40, 50, 60, 70, 80, 90)) +
  scale_x_continuous(breaks = c(0, 500, 1000, 1500, 2000, 2500)) +
  theme(panel.background = element_rect(fill = NA),
        panel.grid.major = element_line(colour = "#BFBFBF", size = 0.6),
        panel.grid.major.x = element_line(colour = NA),
        axis.line.y = element_line(color = "#BFBFBF", size = 0.6),
        axis.ticks.y = element_line(color = "#BFBFBF", size = 0.6),
        axis.ticks.x = element_line(color = "#BFBFBF", size = 0.6),
        axis.text.x = element_text(angle = 0, hjust = 0.5, size = 12),
        axis.title.x=element_blank())

ggplot(data = RefPlantNLR_Dedup, aes(x = RefPlantNLR, fill = Subclass)) + 
  geom_bar(stat = "count") +
  geom_text(stat = 'count', aes(label = ..count..), vjust = -1) + 
  ggtitle("Unique NLRs / domain architecture") + 
  scale_x_discrete(limits = c("CNL", "NL (CC-NLR)", "CL (CC-NLR)", "ONL (CC-NLR)", "CNLO", "OCNLO", "OCNLOO", "CONL", "BCCNL", "BCNL", "CNNL", "NL (CCG10-NLR)", "ONL (CCG10-NLR)", "RNL", "NL (CCR-NLR)", "L (CCR-NLR)", "RNOO", "TNL", "TNLN", "TN", "TNOOO", "TNLO", "OOOTNLO", "TNOTNL")) + 
  scale_fill_brewer(palette="Set3") +
  guides(fill = guide_legend(title = NULL)) + 
  ylab("count") + 
  theme(panel.background = element_rect(fill = NA),
        panel.grid.major = element_line(colour = "#BFBFBF", size = 0.6),
        panel.grid.major.x = element_line(colour = NA),
        axis.line.y = element_line(color = "#BFBFBF", size = 0.6),
        axis.ticks.y = element_line(color = "#BFBFBF", size = 0.6),
        axis.ticks.x = element_line(color = "#BFBFBF", size = 0.6),
        axis.text.x = element_text(angle = 60, hjust = 1, size = 12),
        axis.title.x=element_blank())

## Figure 2B
RefNLRs_NBARC_Unique <- RefPlantNLR %>%
  filter(!is.na(NBARC)) %>%
  cSplit("NBARC", sep = "//", direction = "long") %>%
  mutate(Length_NBARC = str_length(NBARC)) %>%
  distinct(NBARC, .keep_all = TRUE)

RefNLRs_NBARC_Unique %>%
  group_by(Subclass) %>%
  summarise(n = n())

ggplot(data = RefNLRs_NBARC_Unique, aes(x = Length_NBARC, fill = Subclass)) +
  geom_histogram(binwidth = 5) +
  ggtitle("Unique NB-ARC length") + 
  scale_fill_brewer(palette="Set3") +
  scale_y_continuous(breaks = c(0, 10, 20, 30, 40, 50, 60, 70, 80, 90)) +
  scale_x_continuous(breaks = c(150, 200, 250, 300, 350, 400, 450)) +
  theme(panel.background = element_rect(fill = NA),
        panel.grid.major = element_line(colour = "#BFBFBF", size = 0.6),
        panel.grid.major.x = element_line(colour = NA),
        axis.line.y = element_line(color = "#BFBFBF", size = 0.6),
        axis.ticks.y = element_line(color = "#BFBFBF", size = 0.6),
        axis.ticks.x = element_line(color = "#BFBFBF", size = 0.6),
        axis.text.x = element_text(angle = 0, hjust = 0.5, size = 12),
        axis.title.x=element_blank())

## Figure 2D
RefNLRs_NBARC_Dedup <- RefPlantNLR %>%
  filter(!is.na(NBARC)) %>%
  cSplit("NBARC", sep = "//", direction = "long") %>%
  mutate(Length_NBARC = str_length(NBARC)) %>%
  filter(Representative == "YES") %>%
  distinct(NBARC, .keep_all = TRUE)

ggplot(data = RefNLRs_NBARC_Dedup, aes(x = Length_NBARC, fill = Subclass)) +
  geom_histogram(binwidth = 5) +
  ggtitle("Unique NB-ARC length") + 
  scale_fill_brewer(palette="Set3") +
  scale_y_continuous(breaks = c(0, 10, 20, 30, 40, 50, 60, 70, 80, 90)) +
  scale_x_continuous(breaks = c(150, 200, 250, 300, 350, 400, 450)) +
  theme(panel.background = element_rect(fill = NA),
        panel.grid.major = element_line(colour = "#BFBFBF", size = 0.6),
        panel.grid.major.x = element_line(colour = NA),
        axis.line.y = element_line(color = "#BFBFBF", size = 0.6),
        axis.ticks.y = element_line(color = "#BFBFBF", size = 0.6),
        axis.ticks.x = element_line(color = "#BFBFBF", size = 0.6),
        axis.text.x = element_text(angle = 0, hjust = 0.5, size = 12),
        axis.title.x=element_blank())

```

# Figure S1

* Figure S1

```{r, echo=FALSE, warning=FALSE, message=FALSE}
# The data
RefPlantNLR <- readxl::read_xlsx("FigureS1.xlsx", sheet = 2) 
Length <- readxl::read_xlsx("FigureS1.xlsx", sheet = 3)
Subclass <- readxl::read_xlsx("Subclass.xlsx")

## Subclass
FigureS1 <- readxl::read_xlsx("FigureS1.xlsx") %>%
  filter(grepl("NLR", Status)) %>%
  mutate(ID = case_when(str_detect(`Domain architecture simplified`, "O") ~ "YES",
                        TRUE ~ "NO")) %>%
  left_join(RefPlantNLR, by = "Protein_ID") %>%
  left_join(Length, by = "Protein_ID") %>%
  left_join(Subclass, by = "Protein_ID") %>%
  group_by(Organism, Locus) %>%
  arrange(Organism, Locus, RefPlantNLR, desc(Length)) %>%
  mutate(row = row_number()) %>%
  filter(row == 1) 

FigureS1_subclass <- FigureS1 %>%
  group_by(Organism, Subclass) %>%
  summarise(n = n())

FigureS1_subclass <- FigureS1 %>%
  filter(!is.na(RefPlantNLR)) %>%
  mutate(Organism = paste0(Organism, " RefPlantNLR")) %>%
  group_by(Organism, Subclass) %>%
  summarise(n = n()) %>%
  rbind(FigureS1_subclass) %>%
  mutate(Subclass = factor(Subclass, levels = c("CC-NLR", "CCG10-NLR", "CCR-NLR", "TIR-NLR", "TN (OTHER)", "OTHER"))) 

### Plot
ggplot(data = FigureS1_subclass, aes(x = Organism, y = n, fill = Subclass, label = n)) + 
  geom_bar(stat = "identity") +
  geom_text(size = 3, position = position_stack(vjust = 0.5)) +
  scale_fill_brewer(palette="Set3") +
  guides(fill = guide_legend(title = NULL)) + 
  scale_x_discrete(limits = c("Rice RefPlantNLR", "Rice","Tomato RefPlantNLR", "Tomato","Arabidopsis RefPlantNLR", "Arabidopsis")) + 
  coord_flip() +
  ylab("# Functionally validated NLRs") + 
  theme(panel.background = element_rect(fill = NA),
        panel.grid.major = element_line(colour = "#BFBFBF", size = 0.6),
        panel.grid.major.y = element_line(colour = NA),
        axis.line.x = element_line(color = "#BFBFBF", size = 0.6),
        axis.ticks.x = element_line(color = "#BFBFBF", size = 0.6),
        axis.ticks.y = element_line(color = "#BFBFBF", size = 0.6),
        axis.text.y = element_text(angle = 0, hjust = 1, size = 8),
        axis.title.y=element_blank())

## ID
FigureS1 <- readxl::read_xlsx("FigureS1.xlsx") %>%
  filter(grepl("NLR", Status)) %>%
  mutate(ID = case_when(str_detect(`Domain architecture simplified`, "O") ~ "YES",
                        TRUE ~ "NO")) %>%
  left_join(RefPlantNLR, by = "Protein_ID") %>%
  left_join(Length, by = "Protein_ID") %>%
  left_join(Subclass, by = "Protein_ID") %>%
  group_by(Organism, Locus) %>%
  arrange(Organism, Locus, RefPlantNLR, ID, desc(Length)) %>%
  mutate(row = row_number()) %>%
  filter(row == 1) 

FigureS1_ID <- FigureS1 %>%
  group_by(Organism, ID) %>%
  summarise(n = n())

FigureS1_ID <- FigureS1 %>%
  filter(!is.na(RefPlantNLR)) %>%
  mutate(Organism = paste0(Organism, " RefPlantNLR")) %>%
  group_by(Organism, ID) %>%
  summarise(n = n()) %>%
  rbind(FigureS1_ID) %>%
  mutate(ID = factor(ID, levels = c("YES", "NO"))) 

### Plot
ggplot(data = FigureS1_ID, aes(x = Organism, y = n, fill = ID, label = n)) + 
  geom_bar(stat = "identity") +
  geom_text(size = 3, position = position_stack(vjust = 0.5)) +
  scale_fill_manual(values = c("YES" = "#F0027F", "NO" = "#386CB0")) + 
  guides(fill = guide_legend(title = NULL)) + 
  scale_x_discrete(limits = c("Rice RefPlantNLR", "Rice","Tomato RefPlantNLR", "Tomato","Arabidopsis RefPlantNLR", "Arabidopsis")) + 
  coord_flip() +
  ylab("# Functionally validated NLRs") + 
  theme(panel.background = element_rect(fill = NA),
        panel.grid.major = element_line(colour = "#BFBFBF", size = 0.6),
        panel.grid.major.y = element_line(colour = NA),
        axis.line.x = element_line(color = "#BFBFBF", size = 0.6),
        axis.ticks.x = element_line(color = "#BFBFBF", size = 0.6),
        axis.ticks.y = element_line(color = "#BFBFBF", size = 0.6),
        axis.text.y = element_text(angle = 0, hjust = 1, size = 8),
        axis.title.y=element_blank())

## Domain architecture Arabidopsis
FigureS1 <- readxl::read_xlsx("FigureS1.xlsx") %>%
  filter(grepl("NLR", Status)) %>%
  mutate(ID = case_when(str_detect(`Domain architecture simplified`, "O") ~ "YES",
                        TRUE ~ "NO")) %>%
  left_join(RefPlantNLR, by = "Protein_ID") %>%
  left_join(Length, by = "Protein_ID") %>%
  left_join(Subclass, by = "Protein_ID") %>%
  group_by(Organism, Locus) %>%
  arrange(Organism, Locus, RefPlantNLR, desc(Length)) %>%
  mutate(row = row_number()) %>%
  filter(row == 1) 

FigureS1_domains <- FigureS1 %>%
  mutate(Domain = paste0(`Domain architecture simplified`, " (", Subclass, ")")) %>%
  filter(Organism == "Arabidopsis") %>%
  group_by(Organism, Subclass, Domain) %>%
  summarise(n = n())

FigureS1_domains <- FigureS1 %>%
  filter(!is.na(RefPlantNLR),
         Organism == "Arabidopsis") %>%
  mutate(Organism = paste0(Organism, " RefPlantNLR"),
         Domain = paste0(`Domain architecture simplified`, " (", Subclass, ")")) %>%
  group_by(Organism, Subclass, Domain) %>%
  summarise(n = n()) %>%
  rbind(FigureS1_domains) %>%
  mutate(Subclass = factor(Subclass, levels = c("CC-NLR", "CCG10-NLR", "CCR-NLR", "TIR-NLR", "TN (OTHER)", "OTHER"))) 

ggplot(data = FigureS1_domains, aes(x = Domain, y = n, fill = Subclass)) + 
  geom_bar(stat = "identity") +
  facet_wrap(~Organism, scales = "free_x", nrow = 2) +
  ggtitle("NLRs / domain architecture") + 
  scale_fill_brewer(palette="Set3") +
  guides(fill = guide_legend(title = NULL)) + 
  scale_x_discrete(limits = c("NL (OTHER)","PL (OTHER)",
                              "TP (TN (OTHER))",
                              "RNL (CCR-NLR)", "NL (CCR-NLR)", "RNO (CCR-NLR)", "L (CCR-NLR)",
                              "NL (CCG10-NLR)", "NLO (CCG10-NLR)",
                              "CNL (CC-NLR)", "NL (CC-NLR)", "N (CC-NLR)", "L (CC-NLR)", 
                              "TNL (TIR-NLR)", "TN (TIR-NLR)", "NL (TIR-NLR)", "TNLO (TIR-NLR)", "TP (TIR-NLR)", "NLT (TIR-NLR)", "OTNLO (TIR-NLR)", "TNLT (TIR-NLR)", "TNN (TIR-NLR)", "TNO (TIR-NLR)", "TNOTNL (TIR-NLR)", "TNTNL (TIR-NLR)", "TTNL (TIR-NLR)")) + 
  ylab("count") + 
  theme(panel.background = element_rect(fill = NA),
        panel.grid.major = element_line(colour = "#BFBFBF", size = 0.6),
        panel.grid.major.x = element_line(colour = NA),
        axis.line.y = element_line(color = "#BFBFBF", size = 0.6),
        axis.ticks.y = element_line(color = "#BFBFBF", size = 0.6),
        axis.ticks.x = element_line(color = "#BFBFBF", size = 0.6),
        axis.text.x = element_text(angle = 60, hjust = 1, size = 12),
        axis.title.x=element_blank())


```


# NLRs per taxa

* Download [Appendix S1](https://bsapubs.onlinelibrary.wiley.com/action/downloadSupplement?doi=10.1002%2Fajb2.1019&file=ajb21019-sup-0001-AppendixS1.docx) from [Smith and Brown, 2018](https://bsapubs.onlinelibrary.wiley.com/doi/full/10.1002/ajb2.1019)
* Convert to .xlsx

```{r, echo=FALSE, warning=FALSE, message=FALSE}

# Smith and Brown major taxa
Smith_Brown <- readxl::read_xlsx("Smith_Brown_2018_TableS1.xlsx") %>%
  left_join(RefPlantNLR, by = c("Clade" = "Order")) %>%
  select(Clade, Subclass, AA) %>%
  filter(!is.na(AA)) %>%
  group_by(Clade, Subclass) %>%
  summarise(n = n())

Smith_Brown <- readxl::read_xlsx("Smith_Brown_2018_TableS1.xlsx") %>%
  select(Clade) %>%
  left_join(Smith_Brown, by = "Clade") %>%
  spread(Subclass, n)

# Write to file
write.csv(Smith_Brown, "Table_S2.csv", row.names = FALSE, quote = FALSE, na = "0")

```


# NCBI RefSeq NLRtracker

```{r, echo=FALSE, warning=FALSE, message=FALSE}
NLRtracker <- read.delim("Supplemental_dataset_17_RefPlantNLR_v.20210712_481_RefSeq_NLRtracker.tsv", header = TRUE, sep = "\t", stringsAsFactors = FALSE)

Species <- readxl::read_xlsx("Table_S5_NLRtracker.xlsx") %>%
  mutate(Organism = case_when(str_detect(Annotation, "SUPPRESSED") ~ paste0(Genus, " ", Species, " ", "SUPPRESSED"),
         TRUE ~ paste0(Genus, " ", Species))) %>%
  select(RefSeq, Organism)

NLRtracker_LOCUS <- NLRtracker %>%
  filter(Status %in% c("NLR", "degenerate NLR")) %>%
  mutate(ID = case_when(str_detect(Domain.architecture.simplified, "O") ~ "YES",
                        TRUE ~ "NO")) %>%
  group_by(RefSeq, Locus) %>%
  arrange(desc(ID),
          desc(Status)) %>%
  slice(1) %>%
  ungroup %>%
  left_join(Species, by = "RefSeq") %>%
  filter(!grepl("SUPPRESSED", Organism)) %>%
  group_by(RefSeq, Organism, ID) %>%
  summarise(count = n()) %>% 
  mutate(perc = (count/sum(count))*100)
  
ggplot(data = NLRtracker_LOCUS, aes(x = Organism, y = count, fill = ID)) + 
  geom_bar(stat = "identity") +
  scale_x_discrete(limits = c("Physcomitrella patens", "Selaginella moellendorffii", # non-flowering plants
                              "Amborella trichopoda", "Nymphaea colorata", # Magnoliopsida
                              "Dioscorea rotundata", "Asparagus officinalis", "Dendrobium catenatum", "Phalaenopsis equestris", # Liliopsida, Petrosaviidae
                              "Elaeis guineensis", "Phoenix dactylifera", # Liliopsida, Petrosaviidae, Arecales 
                              "Musa acuminata", # Liliopsida, Petrosaviidae, Zingiberales
                              "Ananas comosus", # Liliopsida, Petrosaviidae, Poales, Bromeliaceae 
                              "Panicum hallii", "Panicum virgatum", "Setaria italica", "Setaria viridis", "Sorghum bicolor", "Zea mays", # Liliopsida, Petrosaviidae, Poales, Poaceae, PACMAD clade
                              "Oryza brachyantha", "Oryza sativa", "Brachypodium distachyon", "Aegilops tauschii", "Triticum dicoccoides", # Liliopsida, Petrosaviidae, Poales, Poaceae, BOP clade
                              "Nelumbo nucifera", "Papaver somniferum", # Eudicotyledons
                              "Beta vulgaris", "Chenopodium quinoa", "Spinacia oleracea", # Eudicotyledons, Superasterids, Caryophyllales
                              "Camellia sinensis", # Eudicotyledons, Superasterids, Asterids, Ericales
                              "Daucus carota", "Cynara cardunculus", "Helianthus annuus", "Lactuca sativa", # Eudicotyledons, Superasterids, Asterids, campanulids
                              "Coffea eugenioides", "Coffea arabica", # Eudicotyledons, Superasterids, Asterids, Lamiids, Gentianales
                              "Olea europaea", "Sesamum indicum", "Erythranthe guttata", # Eudicotyledons, Superasterids, Asterids, Lamiids, Lamiales
                              "Ipomoea nil", "Ipomoea triloba", # Eudicotyledons, Superasterids, Asterids, Lamiids, Solanales, Convolvulaceae
                              "Nicotiana tomentosiformis", "Nicotiana sylvestris", "Nicotiana tabacum", "Nicotiana attenuata", "Capsicum annuum", "Solanum tuberosum", "Solanum pennellii", "Solanum lycopersicum", # Eudicotyledons, Superasterids, Asterids, Lamiids, Solanales, Solanaceae
                              "Vitis riparia", "Vitis vinifera", # Eudicotyledons, Rosids, rosids incertae sedis, Vitales
                              "Tripterygium wilfordii", # Eudicotyledons, Rosids, Fabids, Celastrales
                              "Hevea brasiliensis", "Jatropha curcas", "Manihot esculenta", "Ricinus communis", "Populus trichocarpa", "Populus euphratica", "Populus alba", # Eudicotyledons, Rosids, Fabids, Malpighiales
                              "Prosopis alba", "Lupinus angustifolius", "Arachis hypogaea", "Arachis duranensis", "Arachis ipaensis", "Cicer arietinum", "Medicago truncatula", "Abrus precatorius", "Vigna radiata", "Vigna angularis", "Vigna unguiculata", "Cajanus cajan", "Phaseolus vulgaris", "Glycine soja", "Glycine max", # Eudicotyledons, Rosids, Fabids, Fabales
                              "Fragaria vesca", "Rosa chinensis", "Pyrus x bretschneideri", "Malus domestica", "Prunus dulcis", "Prunus avium", "Prunus mume", "Prunus persica", "Ziziphus jujuba", "Cannabis sativa", "Morus notabilis", # Eudicotyledons, Rosids, Fabids, Rosales
                              "Juglans regia", "Juglans microcarpa x Juglans regia", "Quercus lobata", "Quercus suber", # Eudicotyledons, Rosids, Fabids, Fagales
                              "Momordica charantia", "Cucurbita pepo", "Cucurbita moschata", "Cucurbita maxima", "Benincasa hispida", "Cucumis melo", "Cucumis sativus", # Eudicotyledons, Rosids, Fabids, Cucurbitales
                              "Punica granatum", "Rhodamnia argentea", "Syzygium oleosum", "Eucalyptus grandis", # Eudicotyledons, Rosids, Malvids, Myrtales
                              "Pistacia vera", "Citrus sinensis", "Citrus clementina", # Eudicotyledons, Rosids, Malvids, Sapindales
                              "Durio zibethinus", "Herrania umbratica", "Theobroma cacao", "Hibiscus syriacus", "Gossypium arboreum", "Gossypium raimondii", "Gossypium hirsutum", # Eudicotyledons, Rosids, Malvids, Malvales
                              "Tarenaya hassleriana", "Carica papaya", "Eutrema salsugineum", "Raphanus sativus", "Brassica rapa", "Brassica napus", "Brassica oleracea", "Capsella rubella", "Camelina sativa", "Arabidopsis lyrata", "Arabidopsis thaliana" # Eudicotyledons, Rosids, Malvids, Brassicales
                              )) + 
  scale_y_continuous(breaks = c(0, 250, 500, 750, 1000, 1250)) +
  scale_fill_manual(values = c("YES" = "#F0027F", "NO" = "#386CB0")) + 
  coord_flip() +
  theme(panel.background = element_rect(fill = NA),
        panel.grid.major = element_line(colour = "#BFBFBF", size = 0.6),
        panel.grid.major.y = element_line(colour = NA),
        axis.line.x = element_line(color = "#BFBFBF", size = 0.6),
        axis.ticks.x = element_line(color = "#BFBFBF", size = 0.6),
        axis.ticks.y = element_line(color = "#BFBFBF", size = 0.6),
        axis.text.y = element_text(angle = 0, hjust = 1, size = 8),
        axis.title.y=element_blank())

ggplot(data = NLRtracker_LOCUS, aes(x = Organism, y = perc, fill = ID)) + 
  geom_bar(stat = "identity") +
  scale_x_discrete(limits = c("Physcomitrella patens", "Selaginella moellendorffii", # non-flowering plants
                              "Amborella trichopoda", "Nymphaea colorata", # Magnoliopsida
                              "Dioscorea rotundata", "Asparagus officinalis", "Dendrobium catenatum", "Phalaenopsis equestris", # Liliopsida, Petrosaviidae
                              "Elaeis guineensis", "Phoenix dactylifera", # Liliopsida, Petrosaviidae, Arecales 
                              "Musa acuminata", # Liliopsida, Petrosaviidae, Zingiberales
                              "Ananas comosus", # Liliopsida, Petrosaviidae, Poales, Bromeliaceae 
                              "Panicum hallii", "Panicum virgatum", "Setaria italica", "Setaria viridis", "Sorghum bicolor", "Zea mays", # Liliopsida, Petrosaviidae, Poales, Poaceae, PACMAD clade
                              "Oryza brachyantha", "Oryza sativa", "Brachypodium distachyon", "Aegilops tauschii", "Triticum dicoccoides", # Liliopsida, Petrosaviidae, Poales, Poaceae, BOP clade
                              "Nelumbo nucifera", "Papaver somniferum", # Eudicotyledons
                              "Beta vulgaris", "Chenopodium quinoa", "Spinacia oleracea", # Eudicotyledons, Superasterids, Caryophyllales
                              "Camellia sinensis", # Eudicotyledons, Superasterids, Asterids, Ericales
                              "Daucus carota", "Cynara cardunculus", "Helianthus annuus", "Lactuca sativa", # Eudicotyledons, Superasterids, Asterids, campanulids
                              "Coffea eugenioides", "Coffea arabica", # Eudicotyledons, Superasterids, Asterids, Lamiids, Gentianales
                              "Olea europaea", "Sesamum indicum", "Erythranthe guttata", # Eudicotyledons, Superasterids, Asterids, Lamiids, Lamiales
                              "Ipomoea nil", "Ipomoea triloba", # Eudicotyledons, Superasterids, Asterids, Lamiids, Solanales, Convolvulaceae
                              "Nicotiana tomentosiformis", "Nicotiana sylvestris", "Nicotiana tabacum", "Nicotiana attenuata", "Capsicum annuum", "Solanum tuberosum", "Solanum pennellii", "Solanum lycopersicum", # Eudicotyledons, Superasterids, Asterids, Lamiids, Solanales, Solanaceae
                              "Vitis riparia", "Vitis vinifera", # Eudicotyledons, Rosids, rosids incertae sedis, Vitales
                              "Tripterygium wilfordii", # Eudicotyledons, Rosids, Fabids, Celastrales
                              "Hevea brasiliensis", "Jatropha curcas", "Manihot esculenta", "Ricinus communis", "Populus trichocarpa", "Populus euphratica", "Populus alba", # Eudicotyledons, Rosids, Fabids, Malpighiales
                              "Prosopis alba", "Lupinus angustifolius", "Arachis hypogaea", "Arachis duranensis", "Arachis ipaensis", "Cicer arietinum", "Medicago truncatula", "Abrus precatorius", "Vigna radiata", "Vigna angularis", "Vigna unguiculata", "Cajanus cajan", "Phaseolus vulgaris", "Glycine soja", "Glycine max", # Eudicotyledons, Rosids, Fabids, Fabales
                              "Fragaria vesca", "Rosa chinensis", "Pyrus x bretschneideri", "Malus domestica", "Prunus dulcis", "Prunus avium", "Prunus mume", "Prunus persica", "Ziziphus jujuba", "Cannabis sativa", "Morus notabilis", # Eudicotyledons, Rosids, Fabids, Rosales
                              "Juglans regia", "Juglans microcarpa x Juglans regia", "Quercus lobata", "Quercus suber", # Eudicotyledons, Rosids, Fabids, Fagales
                              "Momordica charantia", "Cucurbita pepo", "Cucurbita moschata", "Cucurbita maxima", "Benincasa hispida", "Cucumis melo", "Cucumis sativus", # Eudicotyledons, Rosids, Fabids, Cucurbitales
                              "Punica granatum", "Rhodamnia argentea", "Syzygium oleosum", "Eucalyptus grandis", # Eudicotyledons, Rosids, Malvids, Myrtales
                              "Pistacia vera", "Citrus sinensis", "Citrus clementina", # Eudicotyledons, Rosids, Malvids, Sapindales
                              "Durio zibethinus", "Herrania umbratica", "Theobroma cacao", "Hibiscus syriacus", "Gossypium arboreum", "Gossypium raimondii", "Gossypium hirsutum", # Eudicotyledons, Rosids, Malvids, Malvales
                              "Tarenaya hassleriana", "Carica papaya", "Eutrema salsugineum", "Raphanus sativus", "Brassica rapa", "Brassica napus", "Brassica oleracea", "Capsella rubella", "Camelina sativa", "Arabidopsis lyrata", "Arabidopsis thaliana" # Eudicotyledons, Rosids, Malvids, Brassicales
                              )) + 
  scale_y_continuous(breaks = c(0, 25, 50, 75, 100)) +
  scale_fill_manual(values = c("YES" = "#F0027F", "NO" = "#386CB0")) + 
  coord_flip() +
  theme(panel.background = element_rect(fill = NA),
        panel.grid.major = element_line(colour = "#BFBFBF", size = 0.6),
        panel.grid.major.y = element_line(colour = NA),
        axis.line.x = element_line(color = "#BFBFBF", size = 0.6),
        axis.ticks.x = element_line(color = "#BFBFBF", size = 0.6),
        axis.ticks.y = element_line(color = "#BFBFBF", size = 0.6),
        axis.text.y = element_text(angle = 0, hjust = 1, size = 8),
        axis.title.y=element_blank())
  
NLRtracker_ID <- NLRtracker %>%
  filter(Status %in% c("NLR", "degenerate NLR"),
         grepl("O", Domain.architecture.simplified)) %>%
  mutate(Domain = str_replace_all(Domain , "\\(R1\\)", ""),
         Domain = str_replace_all(Domain , "\\(RPW8\\)", ""),
         Domain = str_replace_all(Domain , "\\(TIR\\)", ""),
         Domain = str_replace_all(Domain , "\\(CC\\)", ""),
         Domain = str_replace_all(Domain , "\\(NBARC\\)", ""),
         Domain = str_replace_all(Domain , "\\(PLOOP\\)", ""),
         Domain = str_replace_all(Domain , "\\(LRR\\)", "")) %>%
  group_by(RefSeq, Locus) %>%
  distinct(Domain) %>%
  arrange(desc(Domain)) %>%
  slice() %>%
  separate_rows(Domain, sep = "\\)\\(") %>%
  mutate(Domain = str_replace(Domain, "\\(", ""),
         Domain = str_replace(Domain, "\\)", "")) %>%
  left_join(Species, by = "RefSeq") %>%
  filter(!grepl("SUPPRESSED", Organism)) %>%
  group_by(RefSeq, Organism, Domain) %>%
  summarise(count = n()) %>% 
  mutate(perc = (count/sum(count))*100,
         Domain = factor(Domain, levels = c("WRKY", "TRX", "PLOOP-OTHER", "PKin", "HMA", "Exo70", "BED", "a/b", "JAC", "BRX", "WD40", "TPR", "ARM", "ANK", "OTHER", "TRANSPOSON")))

NLRtracker_ID_DEDUP <- NLRtracker %>%
  separate_rows(Domain, sep = "\\)\\(") %>%
  mutate(Domain = str_replace(Domain, "\\(", ""),
         Domain = str_replace(Domain, "\\)", "")) %>%
  filter(Status %in% c("NLR", "degenerate NLR"),
         !Domain %in% c("R1", "RPW8", "TIR", "CC", "NBARC", "PLOOP", "LRR")) %>%
  group_by(RefSeq, Locus) %>%
  distinct(Domain) %>%
  left_join(Species, by = "RefSeq") %>%
  filter(!grepl("SUPPRESSED", Organism)) %>%
  group_by(RefSeq, Organism, Domain) %>%
  summarise(count = n()) %>% 
  mutate(perc = (count/sum(count))*100,
         Domain = factor(Domain, levels = c("WRKY", "TRX", "PLOOP-OTHER", "PKin", "HMA", "Exo70", "BED", "a/b", "JAC", "BRX", "WD40", "TPR", "ARM", "ANK", "OTHER", "TRANSPOSON")))

ggplot(data = NLRtracker_ID_DEDUP, aes(x = Organism, y = count, fill = Domain)) + 
  geom_bar(stat = "identity") +
  scale_x_discrete(limits = c("Physcomitrella patens", "Selaginella moellendorffii", # non-flowering plants
                              "Amborella trichopoda", "Nymphaea colorata", # Magnoliopsida
                              "Dioscorea rotundata", "Asparagus officinalis", "Dendrobium catenatum", "Phalaenopsis equestris", # Liliopsida, Petrosaviidae
                              "Elaeis guineensis", "Phoenix dactylifera", # Liliopsida, Petrosaviidae, Arecales 
                              "Musa acuminata", # Liliopsida, Petrosaviidae, Zingiberales
                              "Ananas comosus", # Liliopsida, Petrosaviidae, Poales, Bromeliaceae 
                              "Panicum hallii", "Panicum virgatum", "Setaria italica", "Setaria viridis", "Sorghum bicolor", "Zea mays", # Liliopsida, Petrosaviidae, Poales, Poaceae, PACMAD clade
                              "Oryza brachyantha", "Oryza sativa", "Brachypodium distachyon", "Aegilops tauschii", "Triticum dicoccoides", # Liliopsida, Petrosaviidae, Poales, Poaceae, BOP clade
                              "Nelumbo nucifera", "Papaver somniferum", # Eudicotyledons
                              "Beta vulgaris", "Chenopodium quinoa", "Spinacia oleracea", # Eudicotyledons, Superasterids, Caryophyllales
                              "Camellia sinensis", # Eudicotyledons, Superasterids, Asterids, Ericales
                              "Daucus carota", "Cynara cardunculus", "Helianthus annuus", "Lactuca sativa", # Eudicotyledons, Superasterids, Asterids, campanulids
                              "Coffea eugenioides", "Coffea arabica", # Eudicotyledons, Superasterids, Asterids, Lamiids, Gentianales
                              "Olea europaea", "Sesamum indicum", "Erythranthe guttata", # Eudicotyledons, Superasterids, Asterids, Lamiids, Lamiales
                              "Ipomoea nil", "Ipomoea triloba", # Eudicotyledons, Superasterids, Asterids, Lamiids, Solanales, Convolvulaceae
                              "Nicotiana tomentosiformis", "Nicotiana sylvestris", "Nicotiana tabacum", "Nicotiana attenuata", "Capsicum annuum", "Solanum tuberosum", "Solanum pennellii", "Solanum lycopersicum", # Eudicotyledons, Superasterids, Asterids, Lamiids, Solanales, Solanaceae
                              "Vitis riparia", "Vitis vinifera", # Eudicotyledons, Rosids, rosids incertae sedis, Vitales
                              "Tripterygium wilfordii", # Eudicotyledons, Rosids, Fabids, Celastrales
                              "Hevea brasiliensis", "Jatropha curcas", "Manihot esculenta", "Ricinus communis", "Populus trichocarpa", "Populus euphratica", "Populus alba", # Eudicotyledons, Rosids, Fabids, Malpighiales
                              "Prosopis alba", "Lupinus angustifolius", "Arachis hypogaea", "Arachis duranensis", "Arachis ipaensis", "Cicer arietinum", "Medicago truncatula", "Abrus precatorius", "Vigna radiata", "Vigna angularis", "Vigna unguiculata", "Cajanus cajan", "Phaseolus vulgaris", "Glycine soja", "Glycine max", # Eudicotyledons, Rosids, Fabids, Fabales
                              "Fragaria vesca", "Rosa chinensis", "Pyrus x bretschneideri", "Malus domestica", "Prunus dulcis", "Prunus avium", "Prunus mume", "Prunus persica", "Ziziphus jujuba", "Cannabis sativa", "Morus notabilis", # Eudicotyledons, Rosids, Fabids, Rosales
                              "Juglans regia", "Juglans microcarpa x Juglans regia", "Quercus lobata", "Quercus suber", # Eudicotyledons, Rosids, Fabids, Fagales
                              "Momordica charantia", "Cucurbita pepo", "Cucurbita moschata", "Cucurbita maxima", "Benincasa hispida", "Cucumis melo", "Cucumis sativus", # Eudicotyledons, Rosids, Fabids, Cucurbitales
                              "Punica granatum", "Rhodamnia argentea", "Syzygium oleosum", "Eucalyptus grandis", # Eudicotyledons, Rosids, Malvids, Myrtales
                              "Pistacia vera", "Citrus sinensis", "Citrus clementina", # Eudicotyledons, Rosids, Malvids, Sapindales
                              "Durio zibethinus", "Herrania umbratica", "Theobroma cacao", "Hibiscus syriacus", "Gossypium arboreum", "Gossypium raimondii", "Gossypium hirsutum", # Eudicotyledons, Rosids, Malvids, Malvales
                              "Tarenaya hassleriana", "Carica papaya", "Eutrema salsugineum", "Raphanus sativus", "Brassica rapa", "Brassica napus", "Brassica oleracea", "Capsella rubella", "Camelina sativa", "Arabidopsis lyrata", "Arabidopsis thaliana" # Eudicotyledons, Rosids, Malvids, Brassicales
                              )) + 
  scale_fill_manual(values = colorRampPalette(RColorBrewer::brewer.pal(12, "Accent"))(length(unique(NLRtracker_ID$Domain)))) +
  scale_y_continuous(breaks = c(0, 25, 50, 75, 100)) +
  coord_flip() +
  theme(panel.background = element_rect(fill = NA),
        panel.grid.major = element_line(colour = "#BFBFBF", size = 0.6),
        panel.grid.major.y = element_line(colour = NA),
        axis.line.x = element_line(color = "#BFBFBF", size = 0.6),
        axis.ticks.x = element_line(color = "#BFBFBF", size = 0.6),
        axis.ticks.y = element_line(color = "#BFBFBF", size = 0.6),
        axis.text.y = element_text(angle = 0, hjust = 1, size = 8),
        axis.title.y=element_blank())
```  
